# Supplementary material for: Bright triplet and bright charge-separated singlet excitons in organic diradicals enable optical read-out and writing of spin states
Source: Nat Chem. 2025 Jul 29;17(9):1410–7. doi: 10.1038/s41557-025-01875-z (PMC12411279; doi:10.1038/s41557-025-01875-z)
Supplement: Supplementary file 2 — Raw data for the molecular orbitals. [file 41557_2025_1875_MOESM2_ESM.zip]

Archive with 8 entries (6 files):
- Figure 1/
- Figure 1/.DS_Store
- Figure 1/Fig1a_mol_structure_bw.cdxml
- Figure 1/Fig1a_mol_structure_colour.cdxml
- Figure 1/Figure 1c/
- Figure 1/Figure 1c/.DS_Store
- Figure 1/Figure 1c/singlet_boat.cub
- Figure 1/Figure 1c/triplet_C2.cub
