# Supplementary material for: Bright triplet and bright charge-separated singlet excitons in organic diradicals enable optical read-out and writing of spin states
Source: Nat Chem. 2025 Jul 29;17(9):1410–7. doi: 10.1038/s41557-025-01875-z (PMC12411279; doi:10.1038/s41557-025-01875-z)
Supplement: Supplementary file 2 — Raw data for the molecular orbitals. [file 41557_2025_1875_MOESM2_ESM.zip › Figure 1/Fig1a_mol_structure_bw.cdxml]

<?xml version="1.0" encoding="UTF-8" ?>
<!DOCTYPE CDXML SYSTEM "https://static.chemistry.revvitycloud.com/cdxml/CDXML.dtd" >
<CDXML
 CreationProgram="ChemDraw 23.1.1.3"
 Name="Fig1a_mol_structure_bw.cdxml"
 BoundingBox="89.06 105.84 365.74 281.48"
 WindowPosition="0 0"
 WindowSize="-2147483648 0"
 WindowIsZoomed="yes"
 FractionalWidths="yes"
 InterpretChemically="yes"
 ShowAtomQuery="yes"
 ShowAtomStereo="no"
 ShowAtomEnhancedStereo="yes"
 ShowAtomNumber="no"
 ShowResidueID="no"
 ShowBondQuery="yes"
 ShowBondRxn="yes"
 ShowBondStereo="no"
 ShowTerminalCarbonLabels="no"
 ShowNonTerminalCarbonLabels="no"
 HideImplicitHydrogens="no"
 Magnification="666"
 LabelFont="3"
 LabelSize="6"
 LabelFace="96"
 CaptionFont="3"
 CaptionSize="6"
 CaptionFace="96"
 HashSpacing="1.70"
 MarginWidth="1.19"
 LineWidth="0.60"
 BoldWidth="1.56"
 BondLength="10.80"
 BondSpacing="18"
 ChainAngle="120"
 LabelJustification="Auto"
 CaptionJustification="Left"
 AminoAcidTermini="HOH"
 ShowSequenceTermini="yes"
 ShowSequenceBonds="yes"
 ShowSequenceUnlinkedBranches="no"
 ResidueWrapCount="40"
 ResidueBlockCount="10"
 PrintMargins="50.88 55.84 50.88 55.84"
 MacPrintInfo="00030000004800480000000002DE0240FFEEFFEE030602520367052803FC00020000004800480000000002DE0240000100000064000000010001010100000001270F000100010000000000000000000000000002001901900000000000600000000000000000000100000000000000000000000000000000"
 ChemPropName=""
 ChemPropFormula="Chemical Formula: "
 ChemPropExactMass="Exact Mass: "
 ChemPropMolWt="Molecular Weight: "
 ChemPropMOverZ="m/z: "
 ChemPropAnalysis="Elemental Analysis: "
 ChemPropBoilingPt="Boiling Point: "
 ChemPropMeltingPt="Melting Point: "
 ChemPropCritTemp="Critical Temp: "
 ChemPropCritPres="Critical Pres: "
 ChemPropCritVol="Critical Vol: "
 ChemPropGibbs="Gibbs Energy: "
 ChemPropLogP="Log P: "
 ChemPropMR="MR: "
 ChemPropHenry="Henry&apos;s Law: "
 ChemPropEForm="Heat of Form: "
 ChemProptPSA="tPSA: "
 ChemPropCLogP="CLogP: "
 ChemPropCMR="CMR: "
 ChemPropLogS="LogS: "
 ChemPropPKa="pKa: "
 ChemPropID=""
 ChemPropFragmentLabel=""
 color="0"
 bgcolor="1"
 RxnAutonumberStart="1"
 RxnAutonumberConditions="no"
 RxnAutonumberStyle="Roman"
 RxnAutonumberFormat="(#)"
><colortable>
<color r="1" g="1" b="1"/>
<color r="0" g="0" b="0"/>
<color r="0.0745" g="0.0745" b="0.0745"/>
<color r="0.7294" g="0.0510" b="0.1255"/>
<color r="0.9608" g="0.7490" b="0.3686"/>
<color r="0" g="0.4431" b="0.2039"/>
<color r="0" g="0.4549" b="0.5373"/>
<color r="0.0039" g="0.1647" b="0.3451"/>
<color r="0.3451" g="0.2980" b="0.5098"/>
<color r="0.4000" g="0.4000" b="1"/>
<color r="0.7961" g="0.9020" b="1"/>
<color r="0.9333" g="0.8667" b="0.9333"/>
<color r="1" g="0" b="1"/>
<color r="0.2431" g="0.5255" b="0.4039"/>
<color r="0.7529" g="0.7529" b="0.7529"/>
<color r="0.9216" g="0.9216" b="0.9216"/>
<color r="0.5020" g="0" b="0.5020"/>
<color r="0" g="0" b="1"/>
<color r="1" g="0" b="0"/>
</colortable><fonttable>
<font id="3" charset="iso-8859-1" name="Arial"/>
</fonttable><page
 id="1867733818"
 BoundingBox="0 0 510.24 680.31"
 HeaderPosition="36"
 FooterPosition="36"
 PrintTrimMarks="yes"
 HeightPages="1"
 WidthPages="1"
><fragment
 id="1867730390"
 BoundingBox="89.06 105.84 365.74 255.70"
 Z="1370"
><n
 id="1867730391"
 p="305.64 199.05"
 Z="1251"
 AS="N"
 AtomID="1"
/><n
 id="1867730392"
 p="316.20 201.29"
 Z="1252"
 AS="N"
 AtomID="2"
/><n
 id="1867730393"
 p="320.10 183"
 Z="1253"
 AS="N"
 AtomID="3"
/><n
 id="1867730394"
 p="309.53 180.75"
 Z="1254"
 AS="N"
 AtomID="4"
/><n
 id="1867730395"
 p="268.28 216.86"
 Z="1261"
 AS="N"
 AtomID="5"
/><n
 id="1867730396"
 p="275.51 208.84"
 Z="1262"
 AS="N"
 AtomID="6"
/><n
 id="1867730397"
 p="261.60 196.32"
 Z="1263"
 AS="N"
 AtomID="7"
/><n
 id="1867730398"
 p="254.38 204.35"
 Z="1264"
 AS="N"
 AtomID="8"
/><n
 id="1867730399"
 p="285.98 159.54"
 Z="1271"
 AS="N"
 AtomID="9"
/><n
 id="1867730400"
 p="282.64 149.27"
 Z="1272"
 AS="N"
 AtomID="10"
/><n
 id="1867730401"
 p="264.86 155.06"
 Z="1273"
 AS="N"
 AtomID="11"
/><n
 id="1867730402"
 p="268.19 165.32"
 Z="1274"
 AS="N"
 AtomID="12"
/><n
 id="1867730403"
 p="260.96 173.35"
 Z="1281"
 Element="17"
 NumHydrogens="0"
 NeedsClean="yes"
 AS="N"
 LabelDisplay="Center"
 AtomID="13"
><t
 p="260.96 176.50"
 BoundingBox="257.19 169.73 264.74 176.60"
 LabelJustification="Center"
 Justification="Center"
 LabelAlignment="Right"
><s font="3" size="8" color="0" face="96">Cl</s></t></n><n
 id="1867730404"
 p="306.19 170.48"
 Z="1283"
 Element="17"
 NumHydrogens="0"
 NeedsClean="yes"
 AS="N"
 LabelDisplay="Center"
 AtomID="14"
><t
 p="306.19 173.63"
 BoundingBox="302.41 166.87 309.97 173.73"
 LabelJustification="Center"
 Justification="Center"
 LabelAlignment="Right"
><s font="3" size="8" color="0" face="96">Cl</s></t></n><n
 id="1867730405"
 p="286.06 211.08"
 Z="1285"
 Element="17"
 NumHydrogens="0"
 NeedsClean="yes"
 AS="N"
 LabelDisplay="Center"
 AtomID="15"
><t
 p="286.06 214.23"
 BoundingBox="282.29 207.47 289.84 214.33"
 LabelJustification="Center"
 Justification="Center"
 LabelAlignment="Right"
><s font="3" size="8" color="0" face="96">Cl</s></t></n><n
 id="1867730406"
 p="258.26 186.05"
 Z="1287"
 Element="17"
 NumHydrogens="0"
 NeedsClean="yes"
 AS="N"
 LabelDisplay="Center"
 AtomID="16"
><t
 p="258.26 189.20"
 BoundingBox="254.49 182.43 262.04 189.30"
 LabelJustification="Center"
 Justification="Center"
 LabelAlignment="Right"
><s font="3" size="8" color="0" face="96">Cl</s></t></n><n
 id="1867730407"
 p="298.42 207.07"
 Z="1289"
 Element="17"
 NumHydrogens="0"
 NeedsClean="yes"
 AS="N"
 LabelDisplay="Center"
 AtomID="17"
><t
 p="298.42 210.22"
 BoundingBox="294.64 203.45 302.19 210.32"
 LabelJustification="Center"
 Justification="Center"
 LabelAlignment="Right"
><s font="3" size="8" color="0" face="96">Cl</s></t></n><n
 id="1867730408"
 p="296.54 161.79"
 Z="1291"
 Element="17"
 NumHydrogens="0"
 NeedsClean="yes"
 AS="N"
 LabelDisplay="Center"
 AtomID="18"
><t
 p="296.54 164.94"
 BoundingBox="292.76 158.17 300.32 165.04"
 LabelJustification="Center"
 Justification="Center"
 LabelAlignment="Right"
><s font="3" size="8" color="0" face="96">Cl</s></t></n><n
 id="1867730409"
 p="272.17 198.57"
 Z="1293"
 AS="N"
 AtomID="19"
/><n
 id="1867730410"
 p="284.41 184.97"
 Z="1294"
 Radical="Doublet"
 AS="N"
 AtomID="20"
/><n
 id="1867730411"
 p="278.75 167.57"
 Z="1296"
 AS="N"
 AtomID="21"
/><n
 id="1867730412"
 p="302.31 188.77"
 Z="1298"
 AS="N"
 AtomID="22"
/><n
 id="1867730413"
 p="257.72 214.62"
 Z="1300"
 AS="N"
 AtomID="23"
/><n
 id="1867730414"
 p="272.08 147.03"
 Z="1301"
 AS="N"
 AtomID="24"
/><n
 id="1867730415"
 p="323.43 193.26"
 Z="1302"
 AS="N"
 AtomID="25"
/><n
 id="1867730416"
 p="333.99 195.51"
 Z="1303"
 AS="N"
 AtomID="26"
/><n
 id="1867730417"
 p="268.74 136.77"
 Z="1305"
 AS="N"
 AtomID="27"
/><n
 id="1867730418"
 p="275.97 128.74"
 Z="1307"
 AS="N"
 AtomID="28"
/><n
 id="1867730419"
 p="272.63 118.47"
 Z="1308"
 AS="N"
 AtomID="29"
/><n
 id="1867730420"
 p="262.07 116.23"
 Z="1309"
 AS="N"
 AtomID="30"
/><n
 id="1867730421"
 p="254.85 124.25"
 Z="1310"
 AS="N"
 AtomID="31"
/><n
 id="1867730422"
 p="258.18 134.52"
 Z="1311"
 AS="N"
 AtomID="32"
/><n
 id="1867730423"
 p="286.53 130.98"
 Z="1318"
 AS="N"
 AtomID="33"
/><n
 id="1867730424"
 p="250.96 142.55"
 Z="1320"
 AS="N"
 AtomID="34"
/><n
 id="1867730425"
 p="258.74 105.95"
 Z="1322"
 AS="N"
 AtomID="35"
/><n
 id="1867730426"
 p="337.33 205.78"
 Z="1324"
 AS="N"
 AtomID="36"
/><n
 id="1867730427"
 p="347.90 208.03"
 Z="1325"
 AS="N"
 AtomID="37"
/><n
 id="1867730428"
 p="355.12 200"
 Z="1326"
 AS="N"
 AtomID="38"
/><n
 id="1867730429"
 p="351.78 189.73"
 Z="1327"
 AS="N"
 AtomID="39"
/><n
 id="1867730430"
 p="341.22 187.49"
 Z="1328"
 AS="N"
 AtomID="40"
/><n
 id="1867730431"
 p="365.68 202.25"
 Z="1335"
 AS="N"
 AtomID="41"
/><n
 id="1867730432"
 p="337.88 177.22"
 Z="1337"
 AS="N"
 AtomID="42"
/><n
 id="1867730433"
 p="330.11 213.81"
 Z="1339"
 AS="N"
 AtomID="43"
/><n
 id="1867730434"
 p="250.58 222.51"
 Z="1341"
 AS="N"
 AtomID="44"
/><n
 id="1867730435"
 p="240.01 220.26"
 Z="1342"
 AS="N"
 AtomID="45"
/><n
 id="1867730436"
 p="232.79 228.29"
 Z="1343"
 AS="N"
 AtomID="46"
/><n
 id="1867730437"
 p="236.13 238.56"
 Z="1344"
 AS="N"
 AtomID="47"
/><n
 id="1867730438"
 p="246.69 240.80"
 Z="1345"
 AS="N"
 AtomID="48"
/><n
 id="1867730439"
 p="253.92 232.78"
 Z="1346"
 AS="N"
 AtomID="49"
/><n
 id="1867730440"
 p="221.99 228.29"
 Z="1353"
 AS="N"
 AtomID="50"
/><n
 id="1867730441"
 p="218.65 238.56"
 Z="1354"
 AS="N"
 AtomID="51"
/><n
 id="1867730442"
 p="227.39 244.90"
 Z="1355"
 AS="N"
 AtomID="52"
/><n
 id="1867730443"
 p="214.76 220.26"
 Z="1360"
 AS="N"
 AtomID="53"
/><n
 id="1867730444"
 p="204.20 222.51"
 Z="1361"
 AS="N"
 AtomID="54"
/><n
 id="1867730445"
 p="200.86 232.77"
 Z="1362"
 AS="N"
 AtomID="55"
/><n
 id="1867730446"
 p="208.09 240.80"
 Z="1363"
 AS="N"
 AtomID="56"
/><n
 id="1867730447"
 p="186.60 165.30"
 Z="1371"
 AS="N"
 AtomID="57"
/><n
 id="1867730448"
 p="189.94 155.03"
 Z="1372"
 AS="N"
 AtomID="58"
/><n
 id="1867730449"
 p="172.15 149.25"
 Z="1373"
 AS="N"
 AtomID="59"
/><n
 id="1867730450"
 p="168.81 159.52"
 Z="1374"
 AS="N"
 AtomID="60"
/><n
 id="1867730451"
 p="200.42 204.33"
 Z="1381"
 AS="N"
 AtomID="61"
/><n
 id="1867730452"
 p="193.19 196.30"
 Z="1382"
 AS="N"
 AtomID="62"
/><n
 id="1867730453"
 p="179.29 208.82"
 Z="1383"
 AS="N"
 AtomID="63"
/><n
 id="1867730454"
 p="186.52 216.84"
 Z="1384"
 AS="N"
 AtomID="64"
/><n
 id="1867730455"
 p="145.26 180.73"
 Z="1391"
 AS="N"
 AtomID="65"
/><n
 id="1867730456"
 p="134.70 182.98"
 Z="1392"
 AS="N"
 AtomID="66"
/><n
 id="1867730457"
 p="138.59 201.27"
 Z="1393"
 AS="N"
 AtomID="67"
/><n
 id="1867730458"
 p="149.15 199.02"
 Z="1394"
 AS="N"
 AtomID="68"
/><n
 id="1867730459"
 p="156.38 207.05"
 Z="1401"
 Element="17"
 NumHydrogens="0"
 NeedsClean="yes"
 AS="N"
 LabelDisplay="Center"
 AtomID="69"
><t
 p="156.38 210.20"
 BoundingBox="152.60 203.43 160.16 210.30"
 LabelJustification="Center"
 Justification="Center"
 LabelAlignment="Right"
><s font="3" size="8" color="0" face="96">Cl</s></t></n><n
 id="1867730460"
 p="158.26 161.77"
 Z="1403"
 Element="17"
 NumHydrogens="0"
 NeedsClean="yes"
 AS="N"
 LabelDisplay="Center"
 AtomID="70"
><t
 p="158.26 164.92"
 BoundingBox="154.48 158.15 162.03 165.02"
 LabelJustification="Center"
 Justification="Center"
 LabelAlignment="Right"
><s font="3" size="8" color="0" face="96">Cl</s></t></n><n
 id="1867730461"
 p="196.53 186.03"
 Z="1405"
 Element="17"
 NumHydrogens="0"
 NeedsClean="yes"
 AS="N"
 LabelDisplay="Center"
 AtomID="71"
><t
 p="196.53 189.18"
 BoundingBox="192.75 182.41 200.31 189.28"
 LabelJustification="Center"
 Justification="Center"
 LabelAlignment="Right"
><s font="3" size="8" color="0" face="96">Cl</s></t></n><n
 id="1867730462"
 p="168.73 211.06"
 Z="1407"
 Element="17"
 NumHydrogens="0"
 NeedsClean="yes"
 AS="N"
 LabelDisplay="Center"
 AtomID="72"
><t
 p="168.73 214.21"
 BoundingBox="164.95 207.44 172.51 214.31"
 LabelJustification="Center"
 Justification="Center"
 LabelAlignment="Right"
><s font="3" size="8" color="0" face="96">Cl</s></t></n><n
 id="1867730463"
 p="193.83 173.32"
 Z="1409"
 Element="17"
 NumHydrogens="0"
 NeedsClean="yes"
 AS="N"
 LabelDisplay="Center"
 AtomID="73"
><t
 p="193.83 176.47"
 BoundingBox="190.05 169.71 197.61 176.57"
 LabelJustification="Center"
 Justification="Center"
 LabelAlignment="Right"
><s font="3" size="8" color="0" face="96">Cl</s></t></n><n
 id="1867730464"
 p="148.60 170.46"
 Z="1411"
 Element="17"
 NumHydrogens="0"
 NeedsClean="yes"
 AS="N"
 LabelDisplay="Center"
 AtomID="74"
><t
 p="148.60 173.61"
 BoundingBox="144.82 166.84 152.37 173.71"
 LabelJustification="Center"
 Justification="Center"
 LabelAlignment="Right"
><s font="3" size="8" color="0" face="96">Cl</s></t></n><n
 id="1867730465"
 p="182.63 198.54"
 Z="1413"
 AS="N"
 AtomID="75"
/><n
 id="1867730466"
 p="170.39 184.95"
 Z="1414"
 Radical="Doublet"
 AS="N"
 AtomID="76"
/><n
 id="1867730467"
 p="152.49 188.75"
 Z="1416"
 AS="N"
 AtomID="77"
/><n
 id="1867730468"
 p="176.04 167.54"
 Z="1418"
 AS="N"
 AtomID="78"
/><n
 id="1867730469"
 p="197.08 214.59"
 Z="1420"
 AS="N"
 AtomID="79"
/><n
 id="1867730470"
 p="131.37 193.24"
 Z="1421"
 AS="N"
 AtomID="80"
/><n
 id="1867730471"
 p="182.72 147.01"
 Z="1422"
 AS="N"
 AtomID="81"
/><n
 id="1867730472"
 p="186.06 136.74"
 Z="1423"
 AS="N"
 AtomID="82"
/><n
 id="1867730473"
 p="120.80 195.48"
 Z="1425"
 AS="N"
 AtomID="83"
/><n
 id="1867730474"
 p="113.58 187.46"
 Z="1427"
 AS="N"
 AtomID="84"
/><n
 id="1867730475"
 p="103.02 189.71"
 Z="1428"
 AS="N"
 AtomID="85"
/><n
 id="1867730476"
 p="99.68 199.98"
 Z="1429"
 AS="N"
 AtomID="86"
/><n
 id="1867730477"
 p="106.91 208"
 Z="1430"
 AS="N"
 AtomID="87"
/><n
 id="1867730478"
 p="117.47 205.76"
 Z="1431"
 AS="N"
 AtomID="88"
/><n
 id="1867730479"
 p="116.92 177.19"
 Z="1438"
 AS="N"
 AtomID="89"
/><n
 id="1867730480"
 p="124.70 213.78"
 Z="1440"
 AS="N"
 AtomID="90"
/><n
 id="1867730481"
 p="89.12 202.22"
 Z="1442"
 AS="N"
 AtomID="91"
/><n
 id="1867730482"
 p="196.61 134.49"
 Z="1444"
 AS="N"
 AtomID="92"
/><n
 id="1867730483"
 p="199.95 124.22"
 Z="1445"
 AS="N"
 AtomID="93"
/><n
 id="1867730484"
 p="192.73 116.20"
 Z="1446"
 AS="N"
 AtomID="94"
/><n
 id="1867730485"
 p="182.16 118.45"
 Z="1447"
 AS="N"
 AtomID="95"
/><n
 id="1867730486"
 p="178.83 128.71"
 Z="1448"
 AS="N"
 AtomID="96"
/><n
 id="1867730487"
 p="196.07 105.93"
 Z="1455"
 AS="N"
 AtomID="97"
/><n
 id="1867730488"
 p="168.27 130.95"
 Z="1457"
 AS="N"
 AtomID="98"
/><n
 id="1867730489"
 p="203.84 142.52"
 Z="1459"
 AS="N"
 AtomID="99"
/><n
 id="1867730490"
 p="219.76 252.55"
 Z="1463"
 NodeType="GenericNickname"
 NumHydrogens="0"
 NeedsClean="yes"
 AS="N"
 GenericNickname="R"
 AtomID="100"
><t
 p="216.87 255.70"
 BoundingBox="216.87 249.05 222.65 255.70"
 LabelJustification="Left"
 LabelAlignment="Right"
><s font="3" size="8" color="0" face="96">R</s></t></n><n
 id="1867730509"
 p="235.02 252.55"
 Z="1465"
 NodeType="GenericNickname"
 NumHydrogens="0"
 NeedsClean="yes"
 AS="N"
 GenericNickname="R"
 AtomID="101"
><t
 p="232.14 255.70"
 BoundingBox="232.14 249.05 237.91 255.70"
 LabelJustification="Left"
 LabelAlignment="Right"
><s font="3" size="8" color="0" face="96">R</s></t></n><b
 id="1867730528"
 Z="1255"
 LineWidth="0.60"
 B="1867730412"
 E="1867730391"
 Order="2"
 BS="N"
 BondCircularOrdering="1867730533 1867730554 1867730550 1867730529"
/><b
 id="1867730529"
 Z="1256"
 LineWidth="0.60"
 B="1867730391"
 E="1867730392"
 BS="N"
/><b
 id="1867730530"
 Z="1257"
 LineWidth="0.60"
 B="1867730392"
 E="1867730415"
 Order="2"
 BS="N"
 BondCircularOrdering="1867730529 0 1867730555 1867730531"
/><b
 id="1867730531"
 Z="1258"
 LineWidth="0.60"
 B="1867730415"
 E="1867730393"
 Display="WedgeBegin"
 BS="N"
/><b
 id="1867730532"
 Z="1259"
 LineWidth="0.60"
 B="1867730393"
 E="1867730394"
 Order="2"
 Display="Bold"
 BS="N"
 BondCircularOrdering="1867730531 0 1867730547 1867730533"
/><b
 id="1867730533"
 Z="1260"
 LineWidth="0.60"
 B="1867730394"
 E="1867730412"
 Display="WedgeEnd"
 BS="N"
/><b
 id="1867730534"
 Z="1265"
 LineWidth="0.60"
 B="1867730413"
 E="1867730395"
 Display="WedgeBegin"
 BS="N"
/><b
 id="1867730535"
 Z="1266"
 LineWidth="0.60"
 B="1867730395"
 E="1867730396"
 Order="2"
 Display="Bold"
 BS="N"
 BondCircularOrdering="1867730534 0 1867730548 1867730536"
/><b
 id="1867730536"
 Z="1267"
 LineWidth="0.60"
 B="1867730396"
 E="1867730409"
 Display="WedgeEnd"
 BS="N"
/><b
 id="1867730537"
 Z="1268"
 LineWidth="0.60"
 B="1867730409"
 E="1867730397"
 Order="2"
 BS="N"
 BondCircularOrdering="1867730536 1867730552 1867730549 1867730538"
/><b
 id="1867730538"
 Z="1269"
 LineWidth="0.60"
 B="1867730397"
 E="1867730398"
 BS="N"
/><b
 id="1867730539"
 Z="1270"
 LineWidth="0.60"
 B="1867730398"
 E="1867730413"
 Order="2"
 BS="N"
 BondCircularOrdering="1867730538 0 1867730638 1867730534"
/><b
 id="1867730540"
 Z="1275"
 LineWidth="0.60"
 B="1867730411"
 E="1867730399"
 Order="2"
 BS="N"
 BondCircularOrdering="1867730545 1867730553 1867730551 1867730541"
/><b
 id="1867730541"
 Z="1276"
 LineWidth="0.60"
 B="1867730399"
 E="1867730400"
 BS="N"
/><b
 id="1867730542"
 Z="1277"
 LineWidth="0.60"
 B="1867730400"
 E="1867730414"
 Order="2"
 BS="N"
 BondCircularOrdering="1867730541 0 1867730556 1867730543"
/><b
 id="1867730543"
 Z="1278"
 LineWidth="0.60"
 B="1867730414"
 E="1867730401"
 Display="WedgeBegin"
 BS="N"
/><b
 id="1867730544"
 Z="1279"
 LineWidth="0.60"
 B="1867730401"
 E="1867730402"
 Order="2"
 Display="Bold"
 BS="N"
 BondCircularOrdering="1867730543 0 1867730546 1867730545"
/><b
 id="1867730545"
 Z="1280"
 LineWidth="0.60"
 B="1867730402"
 E="1867730411"
 Display="WedgeEnd"
 BS="N"
/><b
 id="1867730546"
 Z="1282"
 LineWidth="0.60"
 B="1867730402"
 E="1867730403"
 Display="Bold"
 BS="N"
/><b
 id="1867730547"
 Z="1284"
 LineWidth="0.60"
 B="1867730394"
 E="1867730404"
 Display="Bold"
 BS="N"
/><b
 id="1867730548"
 Z="1286"
 LineWidth="0.60"
 B="1867730396"
 E="1867730405"
 Display="Bold"
 BS="N"
/><b
 id="1867730549"
 Z="1288"
 LineWidth="0.60"
 B="1867730397"
 E="1867730406"
 BS="N"
/><b
 id="1867730550"
 Z="1290"
 LineWidth="0.60"
 B="1867730391"
 E="1867730407"
 BS="N"
/><b
 id="1867730551"
 Z="1292"
 LineWidth="0.60"
 B="1867730399"
 E="1867730408"
 BS="N"
/><b
 id="1867730552"
 Z="1295"
 LineWidth="0.60"
 B="1867730409"
 E="1867730410"
 BS="N"
/><b
 id="1867730553"
 Z="1297"
 LineWidth="0.60"
 B="1867730410"
 E="1867730411"
 BS="N"
/><b
 id="1867730554"
 Z="1299"
 LineWidth="0.60"
 B="1867730410"
 E="1867730412"
 BS="N"
/><b
 id="1867730555"
 Z="1304"
 LineWidth="0.60"
 B="1867730415"
 E="1867730416"
 BS="N"
/><b
 id="1867730556"
 Z="1306"
 LineWidth="0.60"
 B="1867730414"
 E="1867730417"
 BS="N"
/><b
 id="1867730557"
 Z="1312"
 LineWidth="0.60"
 B="1867730417"
 E="1867730418"
 Order="2"
 BS="N"
 BondCircularOrdering="1867730562 1867730556 1867730563 1867730558"
/><b
 id="1867730558"
 Z="1313"
 LineWidth="0.60"
 B="1867730418"
 E="1867730419"
 BS="N"
/><b
 id="1867730559"
 Z="1314"
 LineWidth="0.60"
 B="1867730419"
 E="1867730420"
 Order="2"
 BS="N"
 BondCircularOrdering="1867730558 0 1867730565 1867730560"
/><b
 id="1867730560"
 Z="1315"
 LineWidth="0.60"
 B="1867730420"
 E="1867730421"
 BS="N"
/><b
 id="1867730561"
 Z="1316"
 LineWidth="0.60"
 B="1867730421"
 E="1867730422"
 Order="2"
 BS="N"
 BondCircularOrdering="1867730560 0 1867730564 1867730562"
/><b
 id="1867730562"
 Z="1317"
 LineWidth="0.60"
 B="1867730422"
 E="1867730417"
 BS="N"
/><b
 id="1867730563"
 Z="1319"
 LineWidth="0.60"
 B="1867730418"
 E="1867730423"
 BS="N"
/><b
 id="1867730564"
 Z="1321"
 LineWidth="0.60"
 B="1867730422"
 E="1867730424"
 BS="N"
/><b
 id="1867730565"
 Z="1323"
 LineWidth="0.60"
 B="1867730420"
 E="1867730425"
 BS="N"
/><b
 id="1867730566"
 Z="1329"
 LineWidth="0.60"
 B="1867730416"
 E="1867730426"
 Order="2"
 BS="N"
 BondCircularOrdering="1867730571 1867730555 1867730574 1867730567"
/><b
 id="1867730567"
 Z="1330"
 LineWidth="0.60"
 B="1867730426"
 E="1867730427"
 BS="N"
/><b
 id="1867730568"
 Z="1331"
 LineWidth="0.60"
 B="1867730427"
 E="1867730428"
 Order="2"
 BS="N"
 BondCircularOrdering="1867730567 0 1867730572 1867730569"
/><b
 id="1867730569"
 Z="1332"
 LineWidth="0.60"
 B="1867730428"
 E="1867730429"
 BS="N"
/><b
 id="1867730570"
 Z="1333"
 LineWidth="0.60"
 B="1867730429"
 E="1867730430"
 Order="2"
 BS="N"
 BondCircularOrdering="1867730569 0 1867730573 1867730571"
/><b
 id="1867730571"
 Z="1334"
 LineWidth="0.60"
 B="1867730430"
 E="1867730416"
 BS="N"
/><b
 id="1867730572"
 Z="1336"
 LineWidth="0.60"
 B="1867730428"
 E="1867730431"
 BS="N"
/><b
 id="1867730573"
 Z="1338"
 LineWidth="0.60"
 B="1867730430"
 E="1867730432"
 BS="N"
/><b
 id="1867730574"
 Z="1340"
 LineWidth="0.60"
 B="1867730426"
 E="1867730433"
 BS="N"
/><b
 id="1867730575"
 Z="1347"
 LineWidth="0.60"
 B="1867730434"
 E="1867730435"
 Order="2"
 BS="N"
 BondCircularOrdering="1867730580 1867730638 0 1867730576"
/><b
 id="1867730576"
 Z="1348"
 LineWidth="0.60"
 B="1867730435"
 E="1867730436"
 BS="N"
/><b
 id="1867730577"
 Z="1349"
 LineWidth="0.60"
 B="1867730436"
 E="1867730437"
 Order="2"
 BS="N"
 BondCircularOrdering="1867730576 1867730581 1867730584 1867730578"
/><b
 id="1867730578"
 Z="1350"
 LineWidth="0.60"
 B="1867730437"
 E="1867730438"
 BS="N"
/><b
 id="1867730579"
 Z="1351"
 LineWidth="0.60"
 B="1867730438"
 E="1867730439"
 Order="2"
 BS="N"
 BondCircularOrdering="1867730578 0 0 1867730580"
/><b
 id="1867730580"
 Z="1352"
 LineWidth="0.60"
 B="1867730439"
 E="1867730434"
 BS="N"
/><b
 id="1867730581"
 Z="1356"
 LineWidth="0.60"
 B="1867730436"
 E="1867730440"
 BS="N"
/><b
 id="1867730582"
 Z="1357"
 LineWidth="0.60"
 B="1867730440"
 E="1867730441"
 Order="2"
 BS="N"
 BondCircularOrdering="1867730581 1867730585 1867730589 1867730583"
/><b
 id="1867730583"
 Z="1358"
 LineWidth="0.60"
 B="1867730441"
 E="1867730442"
 BS="N"
/><b
 id="1867730584"
 Z="1359"
 LineWidth="0.60"
 B="1867730442"
 E="1867730437"
 BS="N"
/><b
 id="1867730585"
 Z="1364"
 LineWidth="0.60"
 B="1867730440"
 E="1867730443"
 BS="N"
/><b
 id="1867730586"
 Z="1365"
 LineWidth="0.60"
 B="1867730443"
 E="1867730444"
 Order="2"
 BS="N"
 BondCircularOrdering="1867730585 0 1867730637 1867730587"
/><b
 id="1867730587"
 Z="1366"
 LineWidth="0.60"
 B="1867730444"
 E="1867730445"
 BS="N"
/><b
 id="1867730588"
 Z="1367"
 LineWidth="0.60"
 B="1867730445"
 E="1867730446"
 Order="2"
 BS="N"
 BondCircularOrdering="1867730587 0 0 1867730589"
/><b
 id="1867730589"
 Z="1368"
 LineWidth="0.60"
 B="1867730446"
 E="1867730441"
 BS="N"
/><b
 id="1867730590"
 Z="1375"
 LineWidth="0.60"
 B="1867730468"
 E="1867730447"
 Order="2"
 BS="N"
 BondCircularOrdering="1867730595 1867730616 1867730612 1867730591"
/><b
 id="1867730591"
 Z="1376"
 LineWidth="0.60"
 B="1867730447"
 E="1867730448"
 BS="N"
/><b
 id="1867730592"
 Z="1377"
 LineWidth="0.60"
 B="1867730448"
 E="1867730471"
 Order="2"
 BS="N"
 BondCircularOrdering="1867730591 0 1867730617 1867730593"
/><b
 id="1867730593"
 Z="1378"
 LineWidth="0.60"
 B="1867730471"
 E="1867730449"
 Display="WedgeBegin"
 BS="N"
/><b
 id="1867730594"
 Z="1379"
 LineWidth="0.60"
 B="1867730449"
 E="1867730450"
 Order="2"
 Display="Bold"
 BS="N"
 BondCircularOrdering="1867730593 0 1867730609 1867730595"
/><b
 id="1867730595"
 Z="1380"
 LineWidth="0.60"
 B="1867730450"
 E="1867730468"
 Display="WedgeEnd"
 BS="N"
/><b
 id="1867730596"
 Z="1385"
 LineWidth="0.60"
 B="1867730469"
 E="1867730451"
 Display="WedgeBegin"
 BS="N"
/><b
 id="1867730597"
 Z="1386"
 LineWidth="0.60"
 B="1867730451"
 E="1867730452"
 Order="2"
 Display="Bold"
 BS="N"
 BondCircularOrdering="1867730596 0 1867730610 1867730598"
/><b
 id="1867730598"
 Z="1387"
 LineWidth="0.60"
 B="1867730452"
 E="1867730465"
 Display="WedgeEnd"
 BS="N"
/><b
 id="1867730599"
 Z="1388"
 LineWidth="0.60"
 B="1867730465"
 E="1867730453"
 Order="2"
 BS="N"
 BondCircularOrdering="1867730598 1867730614 1867730611 1867730600"
/><b
 id="1867730600"
 Z="1389"
 LineWidth="0.60"
 B="1867730453"
 E="1867730454"
 BS="N"
/><b
 id="1867730601"
 Z="1390"
 LineWidth="0.60"
 B="1867730454"
 E="1867730469"
 Order="2"
 BS="N"
 BondCircularOrdering="1867730600 0 1867730637 1867730596"
/><b
 id="1867730602"
 Z="1395"
 LineWidth="0.60"
 B="1867730467"
 E="1867730455"
 Order="2"
 BS="N"
 BondCircularOrdering="1867730607 1867730615 1867730613 1867730603"
/><b
 id="1867730603"
 Z="1396"
 LineWidth="0.60"
 B="1867730455"
 E="1867730456"
 BS="N"
/><b
 id="1867730604"
 Z="1397"
 LineWidth="0.60"
 B="1867730456"
 E="1867730470"
 Order="2"
 BS="N"
 BondCircularOrdering="1867730603 0 1867730618 1867730605"
/><b
 id="1867730605"
 Z="1398"
 LineWidth="0.60"
 B="1867730470"
 E="1867730457"
 Display="WedgeBegin"
 BS="N"
/><b
 id="1867730606"
 Z="1399"
 LineWidth="0.60"
 B="1867730457"
 E="1867730458"
 Order="2"
 Display="Bold"
 BS="N"
 BondCircularOrdering="1867730605 0 1867730608 1867730607"
/><b
 id="1867730607"
 Z="1400"
 LineWidth="0.60"
 B="1867730458"
 E="1867730467"
 Display="WedgeEnd"
 BS="N"
/><b
 id="1867730608"
 Z="1402"
 LineWidth="0.60"
 B="1867730458"
 E="1867730459"
 Display="Bold"
 BS="N"
/><b
 id="1867730609"
 Z="1404"
 LineWidth="0.60"
 B="1867730450"
 E="1867730460"
 Display="Bold"
 BS="N"
/><b
 id="1867730610"
 Z="1406"
 LineWidth="0.60"
 B="1867730452"
 E="1867730461"
 Display="Bold"
 BS="N"
/><b
 id="1867730611"
 Z="1408"
 LineWidth="0.60"
 B="1867730453"
 E="1867730462"
 BS="N"
/><b
 id="1867730612"
 Z="1410"
 LineWidth="0.60"
 B="1867730447"
 E="1867730463"
 BS="N"
/><b
 id="1867730613"
 Z="1412"
 LineWidth="0.60"
 B="1867730455"
 E="1867730464"
 BS="N"
/><b
 id="1867730614"
 Z="1415"
 LineWidth="0.60"
 B="1867730465"
 E="1867730466"
 BS="N"
/><b
 id="1867730615"
 Z="1417"
 LineWidth="0.60"
 B="1867730466"
 E="1867730467"
 BS="N"
/><b
 id="1867730616"
 Z="1419"
 LineWidth="0.60"
 B="1867730466"
 E="1867730468"
 BS="N"
/><b
 id="1867730617"
 Z="1424"
 LineWidth="0.60"
 B="1867730471"
 E="1867730472"
 BS="N"
/><b
 id="1867730618"
 Z="1426"
 LineWidth="0.60"
 B="1867730470"
 E="1867730473"
 BS="N"
/><b
 id="1867730619"
 Z="1432"
 LineWidth="0.60"
 B="1867730473"
 E="1867730474"
 Order="2"
 BS="N"
 BondCircularOrdering="1867730624 1867730618 1867730625 1867730620"
/><b
 id="1867730620"
 Z="1433"
 LineWidth="0.60"
 B="1867730474"
 E="1867730475"
 BS="N"
/><b
 id="1867730621"
 Z="1434"
 LineWidth="0.60"
 B="1867730475"
 E="1867730476"
 Order="2"
 BS="N"
 BondCircularOrdering="1867730620 0 1867730627 1867730622"
/><b
 id="1867730622"
 Z="1435"
 LineWidth="0.60"
 B="1867730476"
 E="1867730477"
 BS="N"
/><b
 id="1867730623"
 Z="1436"
 LineWidth="0.60"
 B="1867730477"
 E="1867730478"
 Order="2"
 BS="N"
 BondCircularOrdering="1867730622 0 1867730626 1867730624"
/><b
 id="1867730624"
 Z="1437"
 LineWidth="0.60"
 B="1867730478"
 E="1867730473"
 BS="N"
/><b
 id="1867730625"
 Z="1439"
 LineWidth="0.60"
 B="1867730474"
 E="1867730479"
 BS="N"
/><b
 id="1867730626"
 Z="1441"
 LineWidth="0.60"
 B="1867730478"
 E="1867730480"
 BS="N"
/><b
 id="1867730627"
 Z="1443"
 LineWidth="0.60"
 B="1867730476"
 E="1867730481"
 BS="N"
/><b
 id="1867730628"
 Z="1449"
 LineWidth="0.60"
 B="1867730472"
 E="1867730482"
 Order="2"
 BS="N"
 BondCircularOrdering="1867730633 1867730617 1867730636 1867730629"
/><b
 id="1867730629"
 Z="1450"
 LineWidth="0.60"
 B="1867730482"
 E="1867730483"
 BS="N"
/><b
 id="1867730630"
 Z="1451"
 LineWidth="0.60"
 B="1867730483"
 E="1867730484"
 Order="2"
 BS="N"
 BondCircularOrdering="1867730629 0 1867730634 1867730631"
/><b
 id="1867730631"
 Z="1452"
 LineWidth="0.60"
 B="1867730484"
 E="1867730485"
 BS="N"
/><b
 id="1867730632"
 Z="1453"
 LineWidth="0.60"
 B="1867730485"
 E="1867730486"
 Order="2"
 BS="N"
 BondCircularOrdering="1867730631 0 1867730635 1867730633"
/><b
 id="1867730633"
 Z="1454"
 LineWidth="0.60"
 B="1867730486"
 E="1867730472"
 BS="N"
/><b
 id="1867730634"
 Z="1456"
 LineWidth="0.60"
 B="1867730484"
 E="1867730487"
 BS="N"
/><b
 id="1867730635"
 Z="1458"
 LineWidth="0.60"
 B="1867730486"
 E="1867730488"
 BS="N"
/><b
 id="1867730636"
 Z="1460"
 LineWidth="0.60"
 B="1867730482"
 E="1867730489"
 BS="N"
/><b
 id="1867730637"
 Z="1461"
 LineWidth="0.60"
 B="1867730444"
 E="1867730469"
 BS="N"
/><b
 id="1867730638"
 Z="1462"
 LineWidth="0.60"
 B="1867730434"
 E="1867730413"
 BS="N"
/><b
 id="1867730639"
 Z="1464"
 LineWidth="0.60"
 B="1867730442"
 E="1867730490"
 BS="N"
/><b
 id="1867730640"
 Z="1466"
 LineWidth="0.60"
 B="1867730442"
 E="1867730509"
 BS="N"
/><graphic
 id="1867730641"
 BoundingBox="287.96 181.01 275.27 181.01"
 Z="1250"
 LineWidth="0.60"
 GraphicType="Symbol"
 SymbolType="Electron"
><represent attribute="Radical" object="1867730410"/></graphic><graphic
 id="1867730642"
 BoundingBox="166.84 180.99 154.16 180.99"
 Z="1369"
 LineWidth="0.60"
 GraphicType="Symbol"
 SymbolType="Electron"
><represent attribute="Radical" object="1867730466"/></graphic></fragment><t
 id="1867730908"
 p="228.23 276.53"
 BoundingBox="174.24 265.78 282.21 281.48"
 Z="1467"
 Warning="Chemical Interpretation is not possible for this label"
 CaptionJustification="Center"
 Justification="Center"
 LineHeight="auto"
><s font="3" size="12" color="0">M</s><s font="3" size="12" color="0" face="32">2</s><s font="3" size="12" color="0">TTM-3Flr-M</s><s font="3" size="12" color="0" face="32">2</s><s font="3" size="12" color="0">TTM</s></t><t
 id="1867733804"
 p="293.24 255.50"
 BoundingBox="293.24 247.40 334.25 257.75"
 Z="1500"
 Warning="ChemDraw can&apos;t interpret this label."
 LineHeight="auto"
><s font="3" size="9" color="0" face="96">R = C8H17</s></t></page></CDXML>
