# Supplementary material for: Bright triplet and bright charge-separated singlet excitons in organic diradicals enable optical read-out and writing of spin states
Source: Nat Chem. 2025 Jul 29;17(9):1410–7. doi: 10.1038/s41557-025-01875-z (PMC12411279; doi:10.1038/s41557-025-01875-z)
Supplement: Supplementary file 2 — Raw data for the molecular orbitals. [file 41557_2025_1875_MOESM2_ESM.zip › Figure 1/Figure 1c/singlet_boat.cub]

 Generated by Multiwfn
 Totally      1765500 grid points
  169  -38.851321  -23.418016  -23.035016
  150    0.452009    0.000000    0.000000
  110    0.000000    0.452009    0.000000
  107    0.000000    0.000000    0.452009
   17   17.000000  -14.463505   -3.763174   -3.974339
   17   17.000000   -8.181012    0.759116    3.078839
   17   17.000000   -9.515518    1.780153   -5.001073
   17   17.000000  -14.465563    4.758150    3.732145
   17   17.000000  -16.750225    3.371143   -4.111627
   17   17.000000  -14.754471   -2.692524    4.189906
   17   17.000000    7.878308   -0.180327    3.179343
   17   17.000000   14.129168   -5.974071   -2.908899
   17   17.000000    9.517871    0.748714   -4.096412
   17   17.000000   18.917704   -1.089794    0.136457
   17   17.000000   13.114404    4.749695    1.080775
   17   17.000000   14.374901   -5.050788    4.548191
    6    6.000000  -21.101543   -0.369795    0.806923
    6    6.000000  -19.332607   -1.574392    2.358106
    6    6.000000  -16.757158   -1.218151    1.980301
    6    6.000000  -15.758884    0.339811    0.040711
    6    6.000000  -17.618036    1.518638   -1.488425
    6    6.000000  -20.199443    1.190097   -1.126810
    6    6.000000  -13.022533    0.704059   -0.347483
    6    6.000000  -11.988123    3.276868   -0.635154
    6    6.000000  -12.578678    5.281563    1.042762
    6    6.000000  -10.319109    3.958525   -2.618782
    6    6.000000  -11.617214    7.711978    0.777056
    6    6.000000   -9.334059    6.377337   -2.903451
    6    6.000000   -9.971419    8.300650   -1.205893
    6    6.000000  -11.324707   -1.496803   -0.448890
    6    6.000000   -9.033772   -1.641371    0.939811
    6    6.000000  -11.829267   -3.666028   -1.944744
    6    6.000000   -7.420882   -3.707653    0.852091
    6    6.000000  -10.238190   -5.748228   -2.051351
    6    6.000000   -7.991219   -5.813131   -0.650298
    6    6.000000  -23.878491   -0.739944    1.204456
    6    6.000000  -25.191970    0.809106    2.930453
    6    6.000000  -25.174979   -2.630248   -0.155236
    6    6.000000  -27.787193    0.434619    3.265821
    6    6.000000  -27.770281   -2.938812    0.242374
    6    6.000000  -29.112296   -1.431869    1.947043
    6    6.000000   -8.922489   10.911521   -1.503516
    6    6.000000  -10.331703   12.770871   -2.792065
    6    6.000000   -6.530933   11.506470   -0.488105
    6    6.000000   -9.315596   15.198196   -3.045230
    6    6.000000   -5.591094   13.959506   -0.783507
    6    6.000000   -6.947644   15.832123   -2.060895
    6    6.000000   -4.988734    9.553689    0.917600
    6    6.000000  -12.901355   12.184077   -3.896985
    6    6.000000   -5.864587   18.450015   -2.410173
    6    6.000000  -23.813415   -4.311467   -2.022754
    6    6.000000  -23.849750    2.859138    4.401350
    6    6.000000  -31.902875   -1.840353    2.387953
    6    6.000000   -6.278010   -8.027615   -0.752792
    6    6.000000   -7.264115  -10.489347   -0.972475
    6    6.000000   -3.643840   -7.703519   -0.627688
    6    6.000000   -5.681147  -12.599826   -1.066059
    6    6.000000   -2.068483   -9.811053   -0.722361
    6    6.000000   -3.077973  -12.265030   -0.941131
    6    6.000000    0.700622  -10.007277   -0.643223
    6    6.000000    1.364986  -12.580003   -0.811355
    6    6.000000    2.549112   -8.141744   -0.454890
    6    6.000000    3.897909  -13.278304   -0.787362
    6    6.000000    5.114449   -8.833443   -0.433014
    6    6.000000    5.754464  -11.411041   -0.599757
    6    6.000000    7.115192   -6.880451   -0.237926
    6    6.000000    6.772437   -4.708229    1.237475
    6    6.000000    9.414947   -7.138779   -1.525355
    6    6.000000    8.649994   -2.883810    1.401437
    6    6.000000   11.278590   -5.303382   -1.330511
    6    6.000000   11.006922   -3.073318    0.135047
    6    6.000000   12.990974   -1.130885    0.323465
    6    6.000000   14.221190   -0.164829   -1.984204
    6    6.000000   13.749848   -0.147960    2.819300
    6    6.000000   12.843037    0.661764   -4.129630
    6    6.000000   16.881843    0.023346   -2.247601
    6    6.000000   13.956242    2.470585    3.353231
    6    6.000000   14.341399   -1.742031    4.891590
    6    6.000000   13.987200    1.576058   -6.310794
    6    6.000000   18.053214    0.943639   -4.411747
    6    6.000000   14.681601    3.409359    5.697324
    6    6.000000   15.058177   -0.831692    7.249532
    6    6.000000   16.619700    1.735573   -6.486429
    6    6.000000   15.243655    1.767705    7.691205
    6    6.000000   17.865177    2.724965   -8.826732
    6    6.000000   16.020528    2.762882   10.223523
    6    6.000000   18.332444    5.336570   -9.080206
    6    6.000000   18.574304    1.041785  -10.767572
    6    6.000000   18.606268    3.050647   10.801734
    6    6.000000   14.164284    3.418318   12.020295
    6    6.000000   19.502318    6.218310  -11.280687
    6    6.000000   17.601177    7.179768   -7.022235
    6    6.000000   19.738574    2.007815  -12.935454
    6    6.000000   18.104930   -1.767857  -10.537632
    6    6.000000   19.288398    3.990587   13.176577
    6    6.000000   20.634040    2.375020    8.904492
    6    6.000000   14.933585    4.348644   14.372050
    6    6.000000   11.379056    3.134868   11.445824
    6    6.000000   20.214899    4.588922  -13.234106
    6    6.000000   17.484399    4.644788   14.991967
    6    6.000000   21.419427    5.593915  -15.618979
    6    6.000000   18.268986    5.597326   17.565983
    6    6.000000   -0.982081  -14.248912   -1.009024
    6    6.000000   -1.179691  -16.084874    1.254880
    6    6.000000   -1.014162  -15.750493   -3.514372
    1    1.000000  -19.962772   -2.774502    3.893602
    1    1.000000  -21.514378    2.131750   -2.383546
    1    1.000000  -12.125106    9.145365    2.149110
    1    1.000000   -8.091317    6.772822   -4.482775
    1    1.000000   -5.750434   -3.706274    2.034905
    1    1.000000  -10.716998   -7.293033   -3.305749
    1    1.000000  -28.797560    1.638084    4.590818
    1    1.000000  -28.766505   -4.395515   -0.811310
    1    1.000000  -10.407009   16.629209   -4.038064
    1    1.000000   -3.751162   14.416342    0.010621
    1    1.000000   -6.032501    8.767975    2.523053
    1    1.000000   -4.483914    7.956410   -0.298646
    1    1.000000   -3.238192   10.379847    1.636929
    1    1.000000  -12.814970   10.603995   -5.231164
    1    1.000000  -14.261456   11.647110   -2.431564
    1    1.000000  -13.661791   13.822943   -4.897219
    1    1.000000   -4.748780   18.570236   -4.153577
    1    1.000000   -7.357051   19.874672   -2.539205
    1    1.000000   -4.613726   18.965342   -0.846916
    1    1.000000  -22.993219   -3.219582   -3.578735
    1    1.000000  -22.251156   -5.335043   -1.130731
    1    1.000000  -25.105374   -5.701977   -2.836334
    1    1.000000  -22.378372    2.079092    5.631174
    1    1.000000  -22.914556    4.213058    3.145792
    1    1.000000  -25.179778    3.902363    5.587614
    1    1.000000  -32.226149   -3.191117    3.927404
    1    1.000000  -32.851321   -0.079295    2.910692
    1    1.000000  -32.831507   -2.598100    0.703597
    1    1.000000   -9.296955  -10.758354   -1.017221
    1    1.000000   -2.849780   -5.815061   -0.511219
    1    1.000000   -6.500226  -14.476246   -1.219878
    1    1.000000    2.022264   -6.160117   -0.380011
    1    1.000000    4.452505  -15.252005   -0.898650
    1    1.000000    7.728055  -11.964817   -0.529719
    1    1.000000    5.033889   -4.432156    2.281855
    1    1.000000    9.760970   -8.776176   -2.703643
    1    1.000000   12.814897    2.199392   -7.870380
    1    1.000000   20.098765    1.011177   -4.491571
    1    1.000000   14.777076    5.435960    5.978321
    1    1.000000   15.505655   -2.160875    8.742218
    1    1.000000   19.867415    8.232315  -11.468409
    1    1.000000   15.561619    7.159356   -6.668154
    1    1.000000   18.518104    6.721273   -5.224027
    1    1.000000   18.136883    9.106378   -7.537707
    1    1.000000   20.288366    0.705231  -14.427333
    1    1.000000   19.106565   -2.579877   -8.917946
    1    1.000000   16.096831   -2.186738  -10.261696
    1    1.000000   18.735548   -2.759180  -12.235907
    1    1.000000   21.283529    4.220014   13.614257
    1    1.000000   20.585515    0.363308    8.417778
    1    1.000000   20.400631    3.418044    7.132101
    1    1.000000   22.511018    2.800302    9.653249
    1    1.000000   13.498316    4.855983   15.753131
    1    1.000000   10.800318    4.327790    9.855829
    1    1.000000   10.900252    1.188479   10.929873
    1    1.000000   10.234670    3.661186   13.082233
    1    1.000000   19.983731    6.076162  -17.035016
    1    1.000000   22.513427    7.308540  -15.248658
    1    1.000000   22.679338    4.196965  -16.476260
    1    1.000000   18.494100    4.030813   18.905505
    1    1.000000   20.076878    6.596522   17.483448
    1    1.000000   16.856996    6.882190   18.359316
    1    1.000000   -2.932685  -17.178690    1.152211
    1    1.000000    0.402257  -17.418016    1.250030
    1    1.000000   -1.158960  -15.061092    3.049993
    1    1.000000    0.571738  -17.077023   -3.586841
    1    1.000000   -2.763311  -16.841853   -3.685496
    1    1.000000   -0.876790  -14.486681   -5.143768
  0.00000E+000  0.00000E+000  0.00000E+000  0.00000E+000  0.00000E+000  0.00000E+000
  0.00000E+000  0.00000E+000  0.00000E+000  0.00000E+000  0.00000E+000  0.00000E+000
  0.00000E+000  0.00000E+000  0.00000E+000  0.00000E+000  0.00000E+000  0.00000E+000
  0.00000E+000  0.00000E+000  0.00000E+000  0.00000E+000  0.00000E+000  0.00000E+000
  0.00000E+000  0.00000E+000  0.00000E+000  0.00000E+000  0.00000E+000  0.00000E+000
  0.00000E+000  0.00000E+000  0.00000E+000  0.00000E+000  0.00000E+000  0.00000E+000
  0.00000E+000  0.00000E+000  0.00000E+000  0.00000E+000  0.00000E+000  0.00000E+000
  0.00000E+000  0.00000E+000  0.00000E+000  0.00000E+000  0.00000E+000  0.00000E+000
  0.00000E+000  0.00000E+000  0.00000E+000  0.00000E+000  0.00000E+000  0.00000E+000
  0.00000E+000  0.00000E+000  0.00000E+000  0.00000E+000  0.00000E+000  0.00000E+000
  0.00000E+000  0.00000E+000  0.00000E+000  0.00000E+000  0.00000E+000  0.00000E+000
  0.00000E+000  0.00000E+000  0.00000E+000  0.00000E+000  0.00000E+000  0.00000E+000
  0.00000E+000  0.00000E+000  0.00000E+000  0.00000E+000  0.00000E+000  0.00000E+000
  0.00000E+000  0.00000E+000  0.00000E+000  0.00000E+000  0.00000E+000  0.00000E+000
  0.00000E+000  0.00000E+000  0.00000E+000  0.00000E+000  0.00000E+000  0.00000E+000
  0.00000E+000  0.00000E+000  0.00000E+000  0.00000E+000  0.00000E+000  0.00000E+000
  0.00000E+000  0.00000E+000  0.00000E+000  0.00000E+000  0.00000E+000  0.00000E+000
  0.00000E+000  0.00000E+000  0.00000E+000  0.00000E+000  0.00000E+000
  0.00000E+000  0.00000E+000  0.00000E+000  0.00000E+000  0.00000E+000  0.00000E+000
  0.00000E+000  0.00000E+000  0.00000E+000  0.00000E+000  0.00000E+000  0.00000E+000
  0.00000E+000  0.00000E+000  0.00000E+000  0.00000E+000  0.00000E+000  0.00000E+000
  0.00000E+000  0.00000E+000  0.00000E+000  0.00000E+000  0.00000E+000  0.00000E+000
  0.00000E+000  0.00000E+000  0.00000E+000  0.00000E+000  0.00000E+000  0.00000E+000
  0.00000E+000  0.00000E+000  0.00000E+000  0.00000E+000  0.00000E+000  0.00000E+000
  0.00000E+000  0.00000E+000  0.00000E+000  0.00000E+000  0.00000E+000  0.00000E+000
  0.00000E+000  0.00000E+000  0.00000E+000  0.00000E+000  0.00000E+000  0.00000E+000
  0.00000E+000  0.00000E+000  0.00000E+000  0.00000E+000  0.00000E+000  0.00000E+000
  0.00000E+000  0.00000E+000  0.00000E+000  0.00000E+000  0.00000E+000  0.00000E+000
  0.00000E+000  0.00000E+000  0.00000E+000  0.00000E+000  0.00000E+000  0.00000E+000
  0.00000E+000  0.00000E+000  0.00000E+000  0.00000E+000  0.00000E+000  0.00000E+000
  0.00000E+000  0.00000E+000  0.00000E+000  0.00000E+000  0.00000E+000  0.00000E+000
  0.00000E+000  0.00000E+000  0.00000E+000  0.00000E+000  0.00000E+000  0.00000E+000
  0.00000E+000  0.00000E+000  0.00000E+000  0.00000E+000  0.00000E+000  0.00000E+000
  0.00000E+000  0.00000E+000  0.00000E+000  0.00000E+000  0.00000E+000  0.00000E+000
  0.00000E+000  0.00000E+000  0.00000E+000  0.00000E+000  0.00000E+000  0.00000E+000
  0.00000E+000  0.00000E+000  0.00000E+000  0.00000E+000  0.00000E+000
  0.00000E+000  0.00000E+000  0.00000E+000  0.00000E+000  0.00000E+000  0.00000E+000
  0.00000E+000  0.00000E+000  0.00000E+000  0.00000E+000  0.00000E+000  0.00000E+000
  0.00000E+000  0.00000E+000  0.00000E+000  0.00000E+000  0.00000E+000  0.00000E+000
  0.00000E+000  0.00000E+000  0.00000E+000  0.00000E+000  0.00000E+000  0.00000E+000
  0.00000E+000  0.00000E+000  0.00000E+000  0.00000E+000  0.00000E+000  0.00000E+000
  0.00000E+000  0.00000E+000  0.00000E+000  0.00000E+000  0.00000E+000  0.00000E+000
  0.00000E+000  0.00000E+000  0.00000E+000  0.00000E+000  0.00000E+000  0.00000E+000
  0.00000E+000  0.00000E+000  0.00000E+000  0.00000E+000  0.00000E+000  0.00000E+000
  0.00000E+000  0.00000E+000  0.00000E+000  0.00000E+000  0.00000E+000  0.00000E+000
  0.00000E+000  0.00000E+000  0.00000E+000  0.00000E+000  0.00000E+000  0.00000E+000
  0.00000E+000  0.00000E+000  0.00000E+000  0.00000E+000  0.00000E+000  0.00000E+000
  0.00000E+000  0.00000E+000  0.00000E+000  0.00000E+000  0.00000E+000  0.00000E+000
  0.00000E+000  0.00000E+000  0.00000E+000  0.00000E+000  0.00000E+000  0.00000E+000
  0.00000E+000  0.00000E+000  0.00000E+000  0.00000E+000  0.00000E+000  0.00000E+000
  0.00000E+000  0.00000E+000  0.00000E+000  0.00000E+000  0.00000E+000  0.00000E+000
  0.00000E+000  0.00000E+000  0.00000E+000  0.00000E+000  0.00000E+000  0.00000E+000
  0.00000E+000  0.00000E+000  0.00000E+000  0.00000E+000  0.00000E+000  0.00000E+000
  0.00000E+000  0.00000E+000  0.00000E+000  0.00000E+000  0.00000E+000
  0.00000E+000  0.00000E+000  0.00000E+000  0.00000E+000  0.00000E+000  0.00000E+000
  0.00000E+000  0.00000E+000  0.00000E+000  0.00000E+000  0.00000E+000  0.00000E+000
  0.00000E+000  0.00000E+000  0.00000E+000  0.00000E+000  0.00000E+000  0.00000E+000
  0.00000E+000  0.00000E+000  0.00000E+000  0.00000E+000  0.00000E+000  0.00000E+000
  0.00000E+000  0.00000E+000  0.00000E+000  0.00000E+000  0.00000E+000  0.00000E+000
  0.00000E+000  0.00000E+000  0.00000E+000  0.00000E+000  0.00000E+000  0.00000E+000
  0.00000E+000  0.00000E+000  0.00000E+000  0.00000E+000  0.00000E+000  0.00000E+000
  0.00000E+000  0.00000E+000  0.00000E+000  0.00000E+000  0.00000E+000  0.00000E+000
  0.00000E+000  0.00000E+000  0.00000E+000  0.00000E+000  0.00000E+000  0.00000E+000
  0.00000E+000  0.00000E+000  0.00000E+000  0.00000E+000  0.00000E+000  0.00000E+000
  0.00000E+000  0.00000E+000  0.00000E+000  0.00000E+000  0.00000E+000  0.00000E+000
  0.00000E+000  0.00000E+000  0.00000E+000  0.00000E+000  0.00000E+000  0.00000E+000
  0.00000E+000  0.00000E+000  0.00000E+000  0.00000E+000  0.00000E+000  0.00000E+000
  0.00000E+000  0.00000E+000  0.00000E+000  0.00000E+000  0.00000E+000  0.00000E+000
  0.00000E+000  0.00000E+000  0.00000E+000  0.00000E+000  0.00000E+000  0.00000E+000
  0.00000E+000  0.00000E+000  0.00000E+000  0.00000E+000  0.00000E+000  0.00000E+000
  0.00000E+000  0.00000E+000  0.00000E+000  0.00000E+000  0.00000E+000  0.00000E+000
  0.00000E+000  0.00000E+000  0.00000E+000  0.00000E+000  0.00000E+000
  0.00000E+000  0.00000E+000  0.00000E+000  0.00000E+000  0.00000E+000  0.00000E+000
  0.00000E+000  0.00000E+000  0.00000E+000  0.00000E+000  0.00000E+000  0.00000E+000
  0.00000E+000  0.00000E+000  0.00000E+000  0.00000E+000  0.00000E+000  0.00000E+000
  0.00000E+000  0.00000E+000  0.00000E+000  0.00000E+000  0.00000E+000  0.00000E+000
  0.00000E+000  0.00000E+000  0.00000E+000  0.00000E+000  0.00000E+000  0.00000E+000
  0.00000E+000  0.00000E+000  0.00000E+000  0.00000E+000  0.00000E+000  0.00000E+000
  0.00000E+000  0.00000E+000  0.00000E+000  0.00000E+000  0.00000E+000  0.00000E+000
  0.00000E+000  0.00000E+000  0.00000E+000  0.00000E+000  0.00000E+000  0.00000E+000
  0.00000E+000  0.00000E+000  0.00000E+000  0.00000E+000  0.00000E+000  0.00000E+000
  0.00000E+000  0.00000E+000  0.00000E+000  0.00000E+000  0.00000E+000  0.00000E+000
  0.00000E+000  0.00000E+000  0.00000E+000  0.00000E+000  0.00000E+000  0.00000E+000
  0.00000E+000  0.00000E+000  0.00000E+000  0.00000E+000  0.00000E+000  0.00000E+000
  0.00000E+000  0.00000E+000  0.00000E+000  0.00000E+000  0.00000E+000  0.00000E+000
  0.00000E+000  0.00000E+000  0.00000E+000  0.00000E+000  0.00000E+000  0.00000E+000
  0.00000E+000  0.00000E+000  0.00000E+000  0.00000E+000  0.00000E+000  0.00000E+000
  0.00000E+000  0.00000E+000  0.00000E+000  0.00000E+000  0.00000E+000  0.00000E+000
  0.00000E+000  0.00000E+000  0.00000E+000  0.00000E+000  0.00000E+000  0.00000E+000
  0.00000E+000  0.00000E+000  0.00000E+000  0.00000E+000  0.00000E+000
  0.00000E+000  0.00000E+000  0.00000E+000  0.00000E+000  0.00000E+000  0.00000E+000
  0.00000E+000  0.00000E+000  0.00000E+000  0.00000E+000  0.00000E+000  0.00000E+000
  0.00000E+000  0.00000E+000  0.00000E+000  0.00000E+000  0.00000E+000  0.00000E+000
  0.00000E+000  0.00000E+000  0.00000E+000  0.00000E+000  0.00000E+000  0.00000E+000
  0.00000E+000  0.00000E+000  0.00000E+000  0.00000E+000  0.00000E+000  0.00000E+000
  0.00000E+000  0.00000E+000  0.00000E+000  0.00000E+000  0.00000E+000  0.00000E+000
  0.00000E+000  0.00000E+000  0.00000E+000  0.00000E+000  0.00000E+000  0.00000E+000
  0.00000E+000  0.00000E+000  0.00000E+000  0.00000E+000  0.00000E+000  0.00000E+000
  0.00000E+000  0.00000E+000  0.00000E+000  0.00000E+000  0.00000E+000  0.00000E+000
  0.00000E+000  0.00000E+000  0.00000E+000  0.00000E+000  0.00000E+000  0.00000E+000
  0.00000E+000  0.00000E+000  0.00000E+000  0.00000E+000  0.00000E+000  0.00000E+000
  0.00000E+000  0.00000E+000  0.00000E+000  0.00000E+000  0.00000E+000  0.00000E+000
  0.00000E+000  0.00000E+000  0.00000E+000  0.00000E+000  0.00000E+000  0.00000E+000
  0.00000E+000  0.00000E+000  0.00000E+000  0.00000E+000  0.00000E+000  0.00000E+000
  0.00000E+000  0.00000E+000  0.00000E+000  0.00000E+000  0.00000E+000  0.00000E+000
  0.00000E+000  0.00000E+000  0.00000E+000  0.00000E+000  0.00000E+000  0.00000E+000
  0.00000E+000  0.00000E+000  0.00000E+000  0.00000E+000  0.00000E+000  0.00000E+000
  0.00000E+000  0.00000E+000  0.00000E+000  0.00000E+000  0.00000E+000
  0.00000E+000  0.00000E+000  0.00000E+000  0.00000E+000  0.00000E+000  0.00000E+000
  0.00000E+000  0.00000E+000  0.00000E+000  0.00000E+000  0.00000E+000  0.00000E+000
  0.00000E+000  0.00000E+000  0.00000E+000  0.00000E+000  0.00000E+000  0.00000E+000
  0.00000E+000  0.00000E+000  0.00000E+000  0.00000E+000  0.00000E+000  0.00000E+000
  0.00000E+000  0.00000E+000  0.00000E+000  0.00000E+000  0.00000E+000  0.00000E+000
  0.00000E+000  0.00000E+000  0.00000E+000  0.00000E+000  0.00000E+000  0.00000E+000
  0.00000E+000  0.00000E+000  0.00000E+000  0.00000E+000  0.00000E+000  0.00000E+000
  0.00000E+000  0.00000E+000  0.00000E+000  0.00000E+000  0.00000E+000  0.00000E+000
  0.00000E+000  0.00000E+000  0.00000E+000  0.00000E+000  0.00000E+000  0.00000E+000
  0.00000E+000  0.00000E+000  0.00000E+000  0.00000E+000  0.00000E+000  0.00000E+000
  0.00000E+000  0.00000E+000  0.00000E+000  0.00000E+000  0.00000E+000  0.00000E+000
  0.00000E+000  0.00000E+000  0.00000E+000  0.00000E+000  0.00000E+000  0.00000E+000
  0.00000E+000  0.00000E+000  0.00000E+000  0.00000E+000  0.00000E+000  0.00000E+000
  0.00000E+000  0.00000E+000  0.00000E+000  0.00000E+000  0.00000E+000  0.00000E+000
  0.00000E+000  0.00000E+000  0.00000E+000  0.00000E+000  0.00000E+000  0.00000E+000
  0.00000E+000  0.00000E+000  0.00000E+000  0.00000E+000  0.00000E+000  0.00000E+000
  0.00000E+000  0.00000E+000  0.00000E+000  0.00000E+000  0.00000E+000  0.00000E+000
  0.00000E+000  0.00000E+000  0.00000E+000  0.00000E+000  0.00000E+000
  0.00000E+000  0.00000E+000  0.00000E+000  0.00000E+000  0.00000E+000  0.00000E+000
  0.00000E+000  0.00000E+000  0.00000E+000  0.00000E+000  0.00000E+000  0.00000E+000
  0.00000E+000  0.00000E+000  0.00000E+000  0.00000E+000  0.00000E+000  0.00000E+000
  0.00000E+000  0.00000E+000  0.00000E+000  0.00000E+000  0.00000E+000  0.00000E+000
  0.00000E+000  0.00000E+000  0.00000E+000  0.00000E+000  0.00000E+000  0.00000E+000
  0.00000E+000  0.00000E+000  0.00000E+000  0.00000E+000  0.00000E+000  0.00000E+000
  0.00000E+000  0.00000E+000  0.00000E+000  0.00000E+000  0.00000E+000  0.00000E+000
  0.00000E+000  0.00000E+000  0.00000E+000  0.00000E+000  0.00000E+000  0.00000E+000
  0.00000E+000  0.00000E+000  0.00000E+000  0.00000E+000  0.00000E+000  0.00000E+000
  0.00000E+000  0.00000E+000  0.00000E+000  0.00000E+000  0.00000E+000  0.00000E+000
  0.00000E+000  0.00000E+000  0.00000E+000  0.00000E+000  0.00000E+000  0.00000E+000
  0.00000E+000  0.00000E+000  0.00000E+000  0.00000E+000  0.00000E+000  0.00000E+000
  0.00000E+000  0.00000E+000  0.00000E+000  0.00000E+000  0.00000E+000  0.00000E+000
  0.00000E+000  0.00000E+000  0.00000E+000  0.00000E+000  0.00000E+000  0.00000E+000
  0.00000E+000  0.00000E+000  0.00000E+000  0.00000E+000  0.00000E+000  0.00000E+000
  0.00000E+000  0.00000E+000  0.00000E+000  0.00000E+000  0.00000E+000  0.00000E+000
  0.00000E+000  0.00000E+000  0.00000E+000  0.00000E+000  0.00000E+000  0.00000E+000
  0.00000E+000  0.00000E+000  0.00000E+000  0.00000E+000  0.00000E+000
  0.00000E+000  0.00000E+000  0.00000E+000  0.00000E+000  0.00000E+000  0.00000E+000
  0.00000E+000  0.00000E+000  0.00000E+000  0.00000E+000  0.00000E+000  0.00000E+000
  0.00000E+000  0.00000E+000  0.00000E+000  0.00000E+000  0.00000E+000  0.00000E+000
  0.00000E+000  0.00000E+000  0.00000E+000  0.00000E+000  0.00000E+000  0.00000E+000
  0.00000E+000  0.00000E+000  0.00000E+000  0.00000E+000  0.00000E+000  0.00000E+000
  0.00000E+000  0.00000E+000  0.00000E+000  0.00000E+000  0.00000E+000  0.00000E+000
  0.00000E+000  0.00000E+000  0.00000E+000  0.00000E+000  0.00000E+000  0.00000E+000
  0.00000E+000  0.00000E+000  0.00000E+000  0.00000E+000  0.00000E+000  0.00000E+000
  0.00000E+000  0.00000E+000  0.00000E+000  0.00000E+000  0.00000E+000  0.00000E+000
  0.00000E+000  0.00000E+000  0.00000E+000  0.00000E+000  0.00000E+000  0.00000E+000
  0.00000E+000  0.00000E+000  0.00000E+000  0.00000E+000  0.00000E+000  0.00000E+000
  0.00000E+000  0.00000E+000  0.00000E+000  0.00000E+000  0.00000E+000  0.00000E+000
  0.00000E+000  0.00000E+000  0.00000E+000  0.00000E+000  0.00000E+000  0.00000E+000
  0.00000E+000  0.00000E+000  0.00000E+000  0.00000E+000  0.00000E+000  0.00000E+000
  0.00000E+000  0.00000E+000  0.00000E+000  0.00000E+000  0.00000E+000  0.00000E+000
  0.00000E+000  0.00000E+000  0.00000E+000  0.00000E+000  0.00000E+000  0.00000E+000
  0.00000E+000  0.00000E+000  0.00000E+000  0.00000E+000  0.00000E+000  0.00000E+000
  0.00000E+000  0.00000E+000  0.00000E+000  0.00000E+000  0.00000E+000
  0.00000E+000  0.00000E+000  0.00000E+000  0.00000E+000  0.00000E+000  0.00000E+000
  0.00000E+000  0.00000E+000  0.00000E+000  0.00000E+000  0.00000E+000  0.00000E+000
  0.00000E+000  0.00000E+000  0.00000E+000  0.00000E+000  0.00000E+000  0.00000E+000
  0.00000E+000  0.00000E+000  0.00000E+000  0.00000E+000  0.00000E+000  0.00000E+000
  0.00000E+000  0.00000E+000  0.00000E+000  0.00000E+000  0.00000E+000  0.00000E+000
  0.00000E+000  0.00000E+000  0.00000E+000  0.00000E+000  0.00000E+000  0.00000E+000
  0.00000E+000  0.00000E+000  0.00000E+000  0.00000E+000  0.00000E+000  0.00000E+000
  0.00000E+000  0.00000E+000  0.00000E+000  0.00000E+000  0.00000E+000  0.00000E+000
  0.00000E+000  0.00000E+000  0.00000E+000  0.00000E+000  0.00000E+000  0.00000E+000
  0.00000E+000  0.00000E+000  0.00000E+000  0.00000E+000  0.00000E+000  0.00000E+000
  0.00000E+000  0.00000E+000  0.00000E+000  0.00000E+000  0.00000E+000  0.00000E+000
  0.00000E+000  0.00000E+000  0.00000E+000  0.00000E+000  0.00000E+000  0.00000E+000
  0.00000E+000  0.00000E+000  0.00000E+000  0.00000E+000  0.00000E+000  0.00000E+000
  0.00000E+000  0.00000E+000  0.00000E+000  0.00000E+000  0.00000E+000  0.00000E+000
  0.00000E+000  0.00000E+000  0.00000E+000  0.00000E+000  0.00000E+000  0.00000E+000
  0.00000E+000  0.00000E+000  0.00000E+000  0.00000E+000  0.00000E+000  0.00000E+000
  0.00000E+000  0.00000E+000  0.00000E+000  0.00000E+000  0.00000E+000  0.00000E+000
  0.00000E+000  0.00000E+000  0.00000E+000  0.00000E+000  0.00000E+000
  0.00000E+000  0.00000E+000  0.00000E+000  0.00000E+000  0.00000E+000  0.00000E+000
  0.00000E+000  0.00000E+000  0.00000E+000  0.00000E+000  0.00000E+000  0.00000E+000
  0.00000E+000  0.00000E+000  0.00000E+000  0.00000E+000  0.00000E+000  0.00000E+000
  0.00000E+000  0.00000E+000  0.00000E+000  0.00000E+000  0.00000E+000  0.00000E+000
  0.00000E+000  0.00000E+000  0.00000E+000  0.00000E+000  0.00000E+000  0.00000E+000
  0.00000E+000  0.00000E+000  0.00000E+000  0.00000E+000  0.00000E+000  0.00000E+000
  0.00000E+000  0.00000E+000  0.00000E+000  0.00000E+000  0.00000E+000  0.00000E+000
  0.00000E+000  0.00000E+000  0.00000E+000  0.00000E+000  0.00000E+000  0.00000E+000
  0.00000E+000  0.00000E+000  0.00000E+000  0.00000E+000  0.00000E+000  0.00000E+000
  0.00000E+000  0.00000E+000  0.00000E+000  0.00000E+000  0.00000E+000  0.00000E+000
  0.00000E+000  0.00000E+000  0.00000E+000  0.00000E+000  0.00000E+000  0.00000E+000
  0.00000E+000  0.00000E+000  0.00000E+000  0.00000E+000  0.00000E+000  0.00000E+000
  0.00000E+000  0.00000E+000  0.00000E+000  0.00000E+000  0.00000E+000  0.00000E+000
  0.00000E+000  0.00000E+000  0.00000E+000  0.00000E+000  0.00000E+000  0.00000E+000
  0.00000E+000  0.00000E+000  0.00000E+000  0.00000E+000  0.00000E+000  0.00000E+000
  0.00000E+000  0.00000E+000  0.00000E+000  0.00000E+000  0.00000E+000  0.00000E+000
  0.00000E+000  0.00000E+000  0.00000E+000  0.00000E+000  0.00000E+000  0.00000E+000
  0.00000E+000  0.00000E+000  0.00000E+000  0.00000E+000  0.00000E+000
  0.00000E+000  0.00000E+000  0.00000E+000  0.00000E+000  0.00000E+000  0.00000E+000
  0.00000E+000  0.00000E+000  0.00000E+000  0.00000E+000  0.00000E+000  0.00000E+000
  0.00000E+000  0.00000E+000  0.00000E+000  0.00000E+000  0.00000E+000  0.00000E+000
  0.00000E+000  0.00000E+000  0.00000E+000  0.00000E+000  0.00000E+000  0.00000E+000
  0.00000E+000  0.00000E+000  0.00000E+000  0.00000E+000  0.00000E+000  0.00000E+000
  0.00000E+000  0.00000E+000  0.00000E+000  0.00000E+000  0.00000E+000  0.00000E+000
  0.00000E+000  0.00000E+000  0.00000E+000  0.00000E+000  0.00000E+000  0.00000E+000
  0.00000E+000  0.00000E+000  0.00000E+000  0.00000E+000  0.00000E+000  0.00000E+000
  0.00000E+000  0.00000E+000  0.00000E+000  0.00000E+000  0.00000E+000  0.00000E+000
  0.00000E+000  0.00000E+000  0.00000E+000  0.00000E+000  0.00000E+000  0.00000E+000
  0.00000E+000  0.00000E+000  0.00000E+000  0.00000E+000  0.00000E+000  0.00000E+000
  0.00000E+000  0.00000E+000  0.00000E+000  0.00000E+000  0.00000E+000  0.00000E+000
  0.00000E+000  0.00000E+000  0.00000E+000  0.00000E+000  0.00000E+000  0.00000E+000
  0.00000E+000  0.00000E+000  0.00000E+000  0.00000E+000  0.00000E+000  0.00000E+000
  0.00000E+000  0.00000E+000  0.00000E+000  0.00000E+000  0.00000E+000  0.00000E+000
  0.00000E+000  0.00000E+000  0.00000E+000  0.00000E+000  0.00000E+000  0.00000E+000
  0.00000E+000  0.00000E+000  0.00000E+000  0.00000E+000  0.00000E+000  0.00000E+000
  0.00000E+000  0.00000E+000  0.00000E+000  0.00000E+000  0.00000E+000
  0.00000E+000  0.00000E+000  0.00000E+000  0.00000E+000  0.00000E+000  0.00000E+000
  0.00000E+000  0.00000E+000  0.00000E+000  0.00000E+000  0.00000E+000  0.00000E+000
  0.00000E+000  0.00000E+000  0.00000E+000  0.00000E+000  0.00000E+000  0.00000E+000
  0.00000E+000  0.00000E+000  0.00000E+000  0.00000E+000  0.00000E+000  0.00000E+000
  0.00000E+000  0.00000E+000  0.00000E+000  0.00000E+000  0.00000E+000  0.00000E+000
  0.00000E+000  0.00000E+000  0.00000E+000  0.00000E+000  0.00000E+000  0.00000E+000
  0.00000E+000  0.00000E+000  0.00000E+000  0.00000E+000  0.00000E+000  0.00000E+000
  0.00000E+000  0.00000E+000  0.00000E+000  0.00000E+000  0.00000E+000  0.00000E+000
  0.00000E+000  0.00000E+000  0.00000E+000  0.00000E+000  0.00000E+000  0.00000E+000
  0.00000E+000  0.00000E+000  0.00000E+000  0.00000E+000  0.00000E+000  0.00000E+000
  0.00000E+000  0.00000E+000  0.00000E+000  0.00000E+000  0.00000E+000  0.00000E+000
  0.00000E+000  0.00000E+000  0.00000E+000  0.00000E+000  0.00000E+000  0.00000E+000
  0.00000E+000  0.00000E+000  0.00000E+000  0.00000E+000  0.00000E+000  0.00000E+000
  0.00000E+000  0.00000E+000  0.00000E+000  0.00000E+000  0.00000E+000  0.00000E+000
  0.00000E+000  0.00000E+000  0.00000E+000  0.00000E+000  0.00000E+000  0.00000E+000
  0.00000E+000  0.00000E+000  0.00000E+000  0.00000E+000  0.00000E+000  0.00000E+000
  0.00000E+000  0.00000E+000  0.00000E+000  0.00000E+000  0.00000E+000  0.00000E+000
  0.00000E+000  0.00000E+000  0.00000E+000  0.00000E+000  0.00000E+000
  0.00000E+000  0.00000E+000  0.00000E+000  0.00000E+000  0.00000E+000  0.00000E+000
  0.00000E+000  0.00000E+000  0.00000E+000  0.00000E+000  0.00000E+000  0.00000E+000
  0.00000E+000  0.00000E+000  0.00000E+000  0.00000E+000  0.00000E+000  0.00000E+000
  0.00000E+000  0.00000E+000  0.00000E+000  0.00000E+000  0.00000E+000  0.00000E+000
  0.00000E+000  0.00000E+000  0.00000E+000  0.00000E+000  0.00000E+000  0.00000E+000
  0.00000E+000  0.00000E+000  0.00000E+000  0.00000E+000  0.00000E+000  0.00000E+000
  0.00000E+000  0.00000E+000  0.00000E+000  0.00000E+000  0.00000E+000  0.00000E+000
  0.00000E+000  0.00000E+000  0.00000E+000  0.00000E+000  0.00000E+000  0.00000E+000
  0.00000E+000  0.00000E+000  0.00000E+000  0.00000E+000  0.00000E+000  0.00000E+000
  0.00000E+000  0.00000E+000  0.00000E+000  0.00000E+000  0.00000E+000  0.00000E+000
  0.00000E+000  0.00000E+000  0.00000E+000  0.00000E+000  0.00000E+000  0.00000E+000
  0.00000E+000  0.00000E+000  0.00000E+000  0.00000E+000  0.00000E+000  0.00000E+000
  0.00000E+000  0.00000E+000  0.00000E+000  0.00000E+000  0.00000E+000  0.00000E+000
  0.00000E+000  0.00000E+000  0.00000E+000  0.00000E+000  0.00000E+000  0.00000E+000
  0.00000E+000  0.00000E+000  0.00000E+000  0.00000E+000  0.00000E+000  0.00000E+000
  0.00000E+000  0.00000E+000  0.00000E+000  0.00000E+000  0.00000E+000  0.00000E+000
  0.00000E+000  0.00000E+000  0.00000E+000  0.00000E+000  0.00000E+000  0.00000E+000
  0.00000E+000  0.00000E+000  0.00000E+000  0.00000E+000  0.00000E+000
  0.00000E+000  0.00000E+000  0.00000E+000  0.00000E+000  0.00000E+000  0.00000E+000
  0.00000E+000  0.00000E+000  0.00000E+000  0.00000E+000  0.00000E+000  0.00000E+000
  0.00000E+000  0.00000E+000  0.00000E+000  0.00000E+000  0.00000E+000  0.00000E+000
  0.00000E+000  0.00000E+000  0.00000E+000  0.00000E+000  0.00000E+000  0.00000E+000
  0.00000E+000  0.00000E+000  0.00000E+000  0.00000E+000  0.00000E+000  0.00000E+000
  0.00000E+000  0.00000E+000  0.00000E+000  0.00000E+000  0.00000E+000  0.00000E+000
  0.00000E+000  0.00000E+000  0.00000E+000  0.00000E+000  0.00000E+000  0.00000E+000
  0.00000E+000  0.00000E+000  0.00000E+000  0.00000E+000  0.00000E+000  0.00000E+000
  0.00000E+000  0.00000E+000  3.28294E-042  4.28326E-042  4.89829E-042  2.13844E-042
  1.18296E-041  3.50817E-041  1.03675E-040  1.57034E-040  2.08483E-040  2.42608E-040
  2.47457E-040  2.21233E-040  1.73365E-040  1.19077E-040  7.16894E-041  3.78302E-041
  1.74977E-041  0.00000E+000  0.00000E+000  0.00000E+000  0.00000E+000  0.00000E+000
  0.00000E+000  0.00000E+000  0.00000E+000  0.00000E+000  0.00000E+000  0.00000E+000
  0.00000E+000  0.00000E+000  0.00000E+000  0.00000E+000  0.00000E+000  0.00000E+000
  0.00000E+000  0.00000E+000  0.00000E+000  0.00000E+000  0.00000E+000  0.00000E+000
  0.00000E+000  0.00000E+000  0.00000E+000  0.00000E+000  0.00000E+000  0.00000E+000
  0.00000E+000  0.00000E+000  0.00000E+000  0.00000E+000  0.00000E+000  0.00000E+000
  0.00000E+000  0.00000E+000  0.00000E+000  0.00000E+000  0.00000E+000
  0.00000E+000  0.00000E+000  0.00000E+000  0.00000E+000  0.00000E+000  0.00000E+000
  0.00000E+000  0.00000E+000  0.00000E+000  0.00000E+000  0.00000E+000  0.00000E+000
  0.00000E+000  0.00000E+000  0.00000E+000  0.00000E+000  0.00000E+000  0.00000E+000
  0.00000E+000  0.00000E+000  0.00000E+000  0.00000E+000  0.00000E+000  0.00000E+000
  0.00000E+000  0.00000E+000  0.00000E+000  0.00000E+000  0.00000E+000  0.00000E+000
  0.00000E+000  0.00000E+000  0.00000E+000  0.00000E+000  0.00000E+000  0.00000E+000
  0.00000E+000  0.00000E+000  0.00000E+000  0.00000E+000  0.00000E+000  0.00000E+000
  0.00000E+000  0.00000E+000  0.00000E+000  7.70327E-042  1.94266E-041  4.29413E-041
  8.31980E-041  8.32728E-041  8.30301E-041  4.50769E-041  7.37084E-043  8.58576E-041
  5.69851E-040  1.78690E-039  3.93887E-039  6.85125E-039  9.87164E-039  1.20704E-038
  1.26907E-038  1.19221E-038  9.34245E-039  6.41695E-039  3.86327E-039  2.03863E-039
  9.42934E-040  3.82280E-040  1.35844E-040  4.23114E-041  1.15513E-041  0.00000E+000
  0.00000E+000  0.00000E+000  0.00000E+000  0.00000E+000  0.00000E+000  0.00000E+000
  0.00000E+000  0.00000E+000  0.00000E+000  0.00000E+000  0.00000E+000  0.00000E+000
  0.00000E+000  0.00000E+000  0.00000E+000  0.00000E+000  0.00000E+000  0.00000E+000
  0.00000E+000  0.00000E+000  0.00000E+000  0.00000E+000  0.00000E+000  0.00000E+000
  0.00000E+000  0.00000E+000  0.00000E+000  0.00000E+000  0.00000E+000  0.00000E+000
  0.00000E+000  0.00000E+000  0.00000E+000  0.00000E+000  0.00000E+000
  0.00000E+000  0.00000E+000  0.00000E+000  0.00000E+000  0.00000E+000  0.00000E+000
  0.00000E+000  0.00000E+000  0.00000E+000  0.00000E+000  0.00000E+000  0.00000E+000
  0.00000E+000  0.00000E+000  0.00000E+000  0.00000E+000  0.00000E+000  0.00000E+000
  0.00000E+000  0.00000E+000  0.00000E+000  0.00000E+000  0.00000E+000  0.00000E+000
  0.00000E+000  0.00000E+000  0.00000E+000  0.00000E+000  0.00000E+000  0.00000E+000
  0.00000E+000  0.00000E+000  0.00000E+000  0.00000E+000  0.00000E+000  0.00000E+000
  0.00000E+000  0.00000E+000  0.00000E+000  0.00000E+000  0.00000E+000  2.86239E-042
  1.22298E-041  4.57999E-041  9.71658E-044  2.06635E-041  1.52117E-040  4.14041E-040
  1.00586E-039  1.70771E-039  1.89067E-039  9.39297E-040  2.70688E-041  4.95862E-039
  2.79157E-038  8.45942E-038  1.79688E-037  3.17137E-037  4.60670E-037  5.65950E-037
  5.96724E-037  5.44511E-037  4.32137E-037  2.99166E-037  1.80997E-037  9.62936E-038
  4.45389E-038  1.80568E-038  6.41651E-039  1.99855E-039  5.45620E-040  1.30564E-040
  2.73851E-041  0.00000E+000  0.00000E+000  0.00000E+000  0.00000E+000  0.00000E+000
  0.00000E+000  0.00000E+000  0.00000E+000  0.00000E+000  0.00000E+000  0.00000E+000
  0.00000E+000  0.00000E+000  0.00000E+000  0.00000E+000  0.00000E+000  0.00000E+000
  0.00000E+000  0.00000E+000  0.00000E+000  0.00000E+000  0.00000E+000  0.00000E+000
  0.00000E+000  0.00000E+000  0.00000E+000  0.00000E+000  0.00000E+000  0.00000E+000
  0.00000E+000  0.00000E+000  0.00000E+000  0.00000E+000  0.00000E+000
  0.00000E+000  0.00000E+000  0.00000E+000  0.00000E+000  0.00000E+000  0.00000E+000
  0.00000E+000  0.00000E+000  0.00000E+000  0.00000E+000  0.00000E+000  0.00000E+000
  0.00000E+000  0.00000E+000  0.00000E+000  0.00000E+000  0.00000E+000  0.00000E+000
  0.00000E+000  0.00000E+000  0.00000E+000  0.00000E+000  0.00000E+000  0.00000E+000
  0.00000E+000  0.00000E+000  0.00000E+000  0.00000E+000  0.00000E+000  0.00000E+000
  0.00000E+000  0.00000E+000  0.00000E+000  0.00000E+000  0.00000E+000  0.00000E+000
  0.00000E+000  0.00000E+000  0.00000E+000  5.19687E-042  1.91610E-041  2.91260E-041
  1.66667E-041  9.45129E-042  4.62822E-040  2.89714E-039  1.18683E-038  3.42339E-038
  7.41562E-038  1.20733E-037  1.38451E-037  8.76395E-038  4.42707E-039  1.27795E-037
  9.77838E-037  3.23355E-036  7.33705E-036  1.29886E-035  1.89241E-035  2.32429E-035
  2.45832E-035  2.24746E-035  1.78571E-035  1.23713E-035  7.48802E-036  3.96462E-036
  1.83759E-036  7.47578E-037  2.65653E-037  8.27432E-038  2.25895E-038  5.40555E-039
  1.13379E-039  2.08440E-040  3.35883E-041  0.00000E+000  0.00000E+000  0.00000E+000
  0.00000E+000  0.00000E+000  0.00000E+000  0.00000E+000  0.00000E+000  0.00000E+000
  0.00000E+000  0.00000E+000  0.00000E+000  0.00000E+000  0.00000E+000  0.00000E+000
  0.00000E+000  0.00000E+000  0.00000E+000  0.00000E+000  0.00000E+000  0.00000E+000
  0.00000E+000  0.00000E+000  0.00000E+000  0.00000E+000  0.00000E+000  0.00000E+000
  0.00000E+000  0.00000E+000  0.00000E+000  0.00000E+000  0.00000E+000
  0.00000E+000  0.00000E+000  0.00000E+000  0.00000E+000  0.00000E+000  0.00000E+000
  0.00000E+000  0.00000E+000  0.00000E+000  0.00000E+000  0.00000E+000  0.00000E+000
  0.00000E+000  0.00000E+000  0.00000E+000  0.00000E+000  0.00000E+000  0.00000E+000
  0.00000E+000  0.00000E+000  0.00000E+000  0.00000E+000  0.00000E+000  0.00000E+000
  0.00000E+000  0.00000E+000  0.00000E+000  0.00000E+000  0.00000E+000  0.00000E+000
  0.00000E+000  0.00000E+000  0.00000E+000  0.00000E+000  0.00000E+000  0.00000E+000
  0.00000E+000  4.88141E-042  4.84810E-041  1.23108E-040  1.95507E-040  8.65465E-041
  2.72767E-040  7.07214E-039  5.25863E-038  2.38859E-037  7.93338E-037  2.04832E-036
  4.18405E-036  6.67583E-036  7.86875E-036  5.73292E-036  1.05345E-036  2.40004E-036
  2.92311E-035  1.07337E-034  2.53957E-034  4.58848E-034  6.75928E-034  8.37640E-034
  8.88024E-034  8.12688E-034  6.46568E-034  4.48361E-034  2.71514E-034  1.43800E-034
  6.66635E-035  2.70648E-035  9.62606E-036  3.00266E-036  8.19750E-037  1.96162E-037
  4.11439E-038  7.56406E-039  1.21888E-039  1.72158E-040  2.13133E-041  0.00000E+000
  0.00000E+000  0.00000E+000  0.00000E+000  0.00000E+000  0.00000E+000  0.00000E+000
  0.00000E+000  0.00000E+000  0.00000E+000  0.00000E+000  0.00000E+000  0.00000E+000
  0.00000E+000  0.00000E+000  0.00000E+000  0.00000E+000  0.00000E+000  0.00000E+000
  0.00000E+000  0.00000E+000  0.00000E+000  0.00000E+000  0.00000E+000  0.00000E+000
  0.00000E+000  0.00000E+000  0.00000E+000  0.00000E+000  0.00000E+000
  0.00000E+000  0.00000E+000  0.00000E+000  0.00000E+000  0.00000E+000  0.00000E+000
  0.00000E+000  0.00000E+000  0.00000E+000  0.00000E+000  0.00000E+000  0.00000E+000
  0.00000E+000  0.00000E+000  0.00000E+000  0.00000E+000  0.00000E+000  0.00000E+000
  0.00000E+000  0.00000E+000  0.00000E+000  0.00000E+000  0.00000E+000  0.00000E+000
  0.00000E+000  0.00000E+000  0.00000E+000  0.00000E+000  0.00000E+000  0.00000E+000
  0.00000E+000  0.00000E+000  0.00000E+000  0.00000E+000  0.00000E+000  0.00000E+000
  5.71265E-041  2.16779E-040  6.01154E-040  9.77998E-040  2.59314E-040  4.42143E-039
  9.03065E-038  7.00467E-037  3.52375E-036  1.33019E-035  3.98322E-035  9.67772E-035
  1.91173E-034  3.02135E-034  3.63688E-034  2.91015E-034  8.94274E-035  2.67493E-035
  7.41486E-034  3.09397E-033  7.67478E-033  1.41810E-032  2.11402E-032  2.63750E-032
  2.80722E-032  2.57657E-032  2.05230E-032  1.42389E-032  8.62754E-033  4.57097E-033
  2.11952E-033  8.60686E-034  3.06142E-034  9.54119E-035  2.60744E-035  6.23946E-036
  1.30870E-036  2.40596E-037  3.87699E-038  5.47597E-039  6.77929E-040  7.35641E-041
  0.00000E+000  0.00000E+000  0.00000E+000  0.00000E+000  0.00000E+000  0.00000E+000
  0.00000E+000  0.00000E+000  0.00000E+000  0.00000E+000  0.00000E+000  0.00000E+000
  0.00000E+000  0.00000E+000  0.00000E+000  0.00000E+000  0.00000E+000  0.00000E+000
  0.00000E+000  0.00000E+000  0.00000E+000  0.00000E+000  0.00000E+000  0.00000E+000
  0.00000E+000  0.00000E+000  0.00000E+000  0.00000E+000  0.00000E+000
  0.00000E+000  0.00000E+000  0.00000E+000  0.00000E+000  0.00000E+000  0.00000E+000
  0.00000E+000  0.00000E+000  0.00000E+000  0.00000E+000  0.00000E+000  0.00000E+000
  0.00000E+000  0.00000E+000  0.00000E+000  0.00000E+000  0.00000E+000  0.00000E+000
  0.00000E+000  0.00000E+000  0.00000E+000  0.00000E+000  0.00000E+000  0.00000E+000
  0.00000E+000  0.00000E+000  0.00000E+000  0.00000E+000  0.00000E+000  0.00000E+000
  0.00000E+000  0.00000E+000  0.00000E+000  0.00000E+000  7.31387E-042  1.75453E-040
  7.40216E-040  2.22696E-039  3.61198E-039  2.66835E-040  4.58331E-038  8.48405E-037
  6.97551E-036  3.88929E-035  1.65932E-034  5.69058E-034  1.60525E-033  3.75634E-033
  7.27074E-033  1.14451E-032  1.40382E-032  1.20338E-032  4.94593E-033  5.41169E-035
  1.57326E-032  7.71932E-032  2.02222E-031  3.83112E-031  5.78649E-031  7.27264E-031
  7.77401E-031  7.15374E-031  5.70709E-031  3.96388E-031  2.40307E-031  1.27358E-031
  5.90686E-032  2.39883E-032  8.53344E-033  2.65983E-033  7.26453E-034  1.73881E-034
  3.64863E-035  6.70778E-036  1.08090E-036  1.52669E-037  1.89006E-038  2.05096E-039
  1.95073E-040  1.62628E-041  0.00000E+000  0.00000E+000  0.00000E+000  0.00000E+000
  0.00000E+000  0.00000E+000  0.00000E+000  0.00000E+000  0.00000E+000  0.00000E+000
  0.00000E+000  0.00000E+000  0.00000E+000  0.00000E+000  0.00000E+000  0.00000E+000
  0.00000E+000  0.00000E+000  0.00000E+000  0.00000E+000  0.00000E+000  0.00000E+000
  0.00000E+000  0.00000E+000  0.00000E+000  0.00000E+000  0.00000E+000
  0.00000E+000  0.00000E+000  0.00000E+000  0.00000E+000  0.00000E+000  0.00000E+000
  0.00000E+000  0.00000E+000  0.00000E+000  0.00000E+000  0.00000E+000  0.00000E+000
  0.00000E+000  0.00000E+000  0.00000E+000  0.00000E+000  0.00000E+000  0.00000E+000
  0.00000E+000  0.00000E+000  0.00000E+000  0.00000E+000  0.00000E+000  0.00000E+000
  0.00000E+000  0.00000E+000  0.00000E+000  0.00000E+000  0.00000E+000  0.00000E+000
  0.00000E+000  0.00000E+000  0.00000E+000  6.82480E-041  4.12430E-040  1.92869E-039
  6.24365E-039  9.70787E-039  1.48964E-040  3.44876E-037  5.94800E-036  5.24379E-035
  3.24628E-034  1.56070E-033  6.09160E-033  1.97325E-032  5.36111E-032  1.22488E-031
  2.34120E-031  3.68296E-031  4.59353E-031  4.15460E-031  2.06652E-031  4.72321E-033
  2.73452E-031  1.66202E-030  4.64130E-030  9.04390E-030  1.38590E-029  1.75596E-029
  1.88586E-029  1.74028E-029  1.39073E-029  9.66957E-030  5.86592E-030  3.11018E-030
  1.44283E-030  5.86041E-031  2.08496E-031  6.49880E-032  1.77504E-032  4.24898E-033
  8.91357E-034  1.63918E-034  2.64141E-035  3.73079E-036  4.61875E-037  5.01194E-038
  4.76701E-039  3.97415E-040  2.90403E-041  0.00000E+000  0.00000E+000  0.00000E+000
  0.00000E+000  0.00000E+000  0.00000E+000  0.00000E+000  0.00000E+000  0.00000E+000
  0.00000E+000  0.00000E+000  0.00000E+000  0.00000E+000  0.00000E+000  0.00000E+000
  0.00000E+000  0.00000E+000  0.00000E+000  0.00000E+000  0.00000E+000  0.00000E+000
  0.00000E+000  0.00000E+000  0.00000E+000  0.00000E+000  0.00000E+000
  0.00000E+000  0.00000E+000  0.00000E+000  0.00000E+000  0.00000E+000  0.00000E+000
  0.00000E+000  0.00000E+000  0.00000E+000  0.00000E+000  0.00000E+000  0.00000E+000
  0.00000E+000  0.00000E+000  0.00000E+000  0.00000E+000  0.00000E+000  0.00000E+000
  0.00000E+000  0.00000E+000  0.00000E+000  0.00000E+000  0.00000E+000  0.00000E+000
  0.00000E+000  0.00000E+000  0.00000E+000  0.00000E+000  0.00000E+000  0.00000E+000
  0.00000E+000  0.00000E+000  1.09586E-040  7.41716E-040  3.83114E-039  1.32078E-038
  1.85387E-038  1.16264E-038  1.85699E-036  3.13704E-035  2.99177E-034  2.06004E-033
  1.11533E-032  4.93946E-032  1.82676E-031  5.70476E-031  1.51190E-030  3.40002E-030
  6.44805E-030  1.01575E-029  1.28612E-029  1.21488E-029  6.92644E-030  7.04403E-031
  3.75197E-030  3.07592E-029  9.26852E-029  1.86464E-028  2.90379E-028  3.71195E-028
  4.00713E-028  3.70919E-028  2.96973E-028  2.06719E-028  1.25493E-028  6.65674E-029
  3.08900E-029  1.25488E-029  4.46496E-030  1.39182E-030  3.80172E-031  9.10024E-032
  1.90911E-032  3.51033E-033  5.65773E-034  7.99112E-035  9.89308E-036  1.07353E-036
  1.02106E-037  8.51239E-039  6.22025E-040  3.98402E-041  0.00000E+000  0.00000E+000
  0.00000E+000  0.00000E+000  0.00000E+000  0.00000E+000  0.00000E+000  0.00000E+000
  0.00000E+000  0.00000E+000  0.00000E+000  0.00000E+000  0.00000E+000  0.00000E+000
  0.00000E+000  0.00000E+000  0.00000E+000  0.00000E+000  0.00000E+000  0.00000E+000
  0.00000E+000  0.00000E+000  0.00000E+000  0.00000E+000  0.00000E+000
  0.00000E+000  0.00000E+000  0.00000E+000  0.00000E+000  0.00000E+000  0.00000E+000
  0.00000E+000  0.00000E+000  0.00000E+000  0.00000E+000  0.00000E+000  0.00000E+000
  0.00000E+000  0.00000E+000  0.00000E+000  0.00000E+000  0.00000E+000  0.00000E+000
  0.00000E+000  0.00000E+000  0.00000E+000  0.00000E+000  0.00000E+000  0.00000E+000
  0.00000E+000  0.00000E+000  0.00000E+000  0.00000E+000  0.00000E+000  0.00000E+000
  0.00000E+000  1.34809E-040  1.02006E-039  5.79520E-039  2.09944E-038  2.40648E-038
  9.68583E-038  7.31474E-036  1.25080E-034  1.29966E-033  9.97533E-033  6.08137E-032
  3.05145E-031  1.28455E-030  4.58629E-030  1.39739E-029  3.64115E-029  8.10151E-029
  1.52947E-028  2.41566E-028  3.10092E-028  3.03723E-028  1.92001E-028  3.68009E-029
  3.76266E-029  4.86676E-028  1.60825E-027  3.35596E-027  5.32109E-027  6.86909E-027
  7.45738E-027  6.92620E-027  5.55676E-027  3.87286E-027  2.35293E-027  1.24871E-027
  5.79631E-028  2.35517E-028  8.38086E-029  2.61270E-029  7.13683E-030  1.70841E-030
  3.58409E-031  6.59008E-032  1.06206E-032  1.50028E-033  1.85736E-034  2.01548E-035
  1.91698E-036  1.59815E-037  1.16781E-038  7.47975E-040  4.19913E-041  0.00000E+000
  0.00000E+000  0.00000E+000  0.00000E+000  0.00000E+000  0.00000E+000  0.00000E+000
  0.00000E+000  0.00000E+000  0.00000E+000  0.00000E+000  0.00000E+000  0.00000E+000
  0.00000E+000  0.00000E+000  0.00000E+000  0.00000E+000  0.00000E+000  0.00000E+000
  0.00000E+000  0.00000E+000  0.00000E+000  0.00000E+000  0.00000E+000
  0.00000E+000  0.00000E+000  0.00000E+000  0.00000E+000  0.00000E+000  0.00000E+000
  0.00000E+000  0.00000E+000  0.00000E+000  0.00000E+000  0.00000E+000  0.00000E+000
  0.00000E+000  0.00000E+000  0.00000E+000  0.00000E+000  0.00000E+000  0.00000E+000
  0.00000E+000  0.00000E+000  0.00000E+000  0.00000E+000  0.00000E+000  0.00000E+000
  0.00000E+000  0.00000E+000  0.00000E+000  0.00000E+000  0.00000E+000  0.00000E+000
  1.27021E-040  1.07223E-039  6.66636E-039  2.49343E-038  1.92680E-038  4.01554E-037
  2.13555E-035  3.78249E-034  4.30855E-033  3.69087E-032  2.53507E-031  1.44052E-030
  6.89170E-030  2.80585E-029  9.78207E-029  2.92995E-028  7.54498E-028  1.66671E-027
  3.13870E-027  4.97404E-027  6.46559E-027  6.53097E-027  4.47800E-027  1.24213E-027
  2.24220E-028  6.53386E-027  2.42070E-026  5.26927E-026  8.52543E-026  1.11260E-025
  1.21543E-025  1.13304E-025  9.11052E-026  6.35844E-026  3.86634E-026  2.05299E-026
  9.53278E-027  3.87420E-027  1.37882E-027  4.29877E-028  1.17431E-028  2.81116E-029
  5.89770E-030  1.08443E-030  1.74764E-031  2.46857E-032  3.05647E-033  3.31667E-034
  3.15458E-035  2.62990E-036  1.92175E-037  1.23087E-038  6.91008E-040  3.40027E-041
  0.00000E+000  0.00000E+000  0.00000E+000  0.00000E+000  0.00000E+000  0.00000E+000
  0.00000E+000  0.00000E+000  0.00000E+000  0.00000E+000  0.00000E+000  0.00000E+000
  0.00000E+000  0.00000E+000  0.00000E+000  0.00000E+000  0.00000E+000  0.00000E+000
  0.00000E+000  0.00000E+000  0.00000E+000  0.00000E+000  0.00000E+000
  0.00000E+000  0.00000E+000  0.00000E+000  0.00000E+000  0.00000E+000  0.00000E+000
  0.00000E+000  0.00000E+000  0.00000E+000  0.00000E+000  0.00000E+000  0.00000E+000
  0.00000E+000  0.00000E+000  0.00000E+000  0.00000E+000  0.00000E+000  0.00000E+000
  0.00000E+000  0.00000E+000  0.00000E+000  0.00000E+000  0.00000E+000  0.00000E+000
  0.00000E+000  0.00000E+000  0.00000E+000  0.00000E+000  0.00000E+000  9.16425E-041
  8.60902E-040  5.82169E-039  2.19477E-038  7.08551E-039  1.05031E-036  4.66002E-035
  8.70473E-034  1.09037E-032  1.04492E-031  8.09103E-031  5.20575E-030  2.82899E-029
  1.31138E-028  5.21788E-028  1.78885E-027  5.29350E-027  1.35186E-026  2.97197E-026
  5.59072E-026  8.89349E-026  1.16941E-025  1.21307E-025  8.88290E-026  3.15216E-026
  2.58504E-028  7.36020E-026  3.15401E-025  7.21249E-025  1.19391E-024  1.57707E-024
  1.73471E-024  1.62368E-024  1.30878E-024  9.14807E-025  5.56782E-025  2.95818E-025
  1.37410E-025  5.58575E-026  1.98825E-026  6.19939E-027  1.69362E-027  4.05446E-028
  8.50632E-029  1.56410E-029  2.52070E-030  3.56056E-031  4.40822E-032  4.78392E-033
  4.55013E-034  3.79334E-035  2.77190E-036  1.77538E-037  9.96700E-039  4.90451E-040
  2.11536E-041  0.00000E+000  0.00000E+000  0.00000E+000  0.00000E+000  0.00000E+000
  0.00000E+000  0.00000E+000  0.00000E+000  0.00000E+000  0.00000E+000  0.00000E+000
  0.00000E+000  0.00000E+000  0.00000E+000  0.00000E+000  0.00000E+000  0.00000E+000
  0.00000E+000  0.00000E+000  0.00000E+000  0.00000E+000  0.00000E+000
  0.00000E+000  0.00000E+000  0.00000E+000  0.00000E+000  0.00000E+000  0.00000E+000
  0.00000E+000  0.00000E+000  0.00000E+000  0.00000E+000  0.00000E+000  0.00000E+000
  0.00000E+000  0.00000E+000  0.00000E+000  0.00000E+000  0.00000E+000  0.00000E+000
  0.00000E+000  0.00000E+000  0.00000E+000  0.00000E+000  0.00000E+000  0.00000E+000
  0.00000E+000  0.00000E+000  0.00000E+000  0.00000E+000  5.06107E-041  5.27607E-040
  3.85134E-039  1.41437E-038  5.86770E-041  1.88524E-036  7.66756E-035  1.52360E-033
  2.10940E-032  2.26516E-031  1.97852E-030  1.44189E-029  8.89748E-029  4.69250E-028
  2.12804E-027  8.33095E-027  2.82199E-026  8.27843E-026  2.10180E-025  4.60612E-025
  8.66392E-025  1.38373E-024  1.83878E-024  1.95226E-024  1.50948E-024  6.39452E-025
  1.00317E-026  6.83436E-025  3.54778E-024  8.59904E-024  1.46085E-023  1.95591E-023
  2.16782E-023  2.03816E-023  1.64731E-023  1.15334E-023  7.02679E-024  3.73573E-024
  1.73598E-024  7.05860E-025  2.51292E-025  7.83614E-026  2.14091E-026  5.12548E-027
  1.07536E-027  1.97737E-028  3.18675E-029  4.50141E-030  5.57308E-031  6.04776E-032
  5.75259E-033  4.79580E-034  3.50443E-035  2.24456E-036  1.26010E-037  6.20062E-039
  2.67438E-040  1.01105E-041  0.00000E+000  0.00000E+000  0.00000E+000  0.00000E+000
  0.00000E+000  0.00000E+000  0.00000E+000  0.00000E+000  0.00000E+000  0.00000E+000
  0.00000E+000  0.00000E+000  0.00000E+000  0.00000E+000  0.00000E+000  0.00000E+000
  0.00000E+000  0.00000E+000  0.00000E+000  0.00000E+000  0.00000E+000
  0.00000E+000  0.00000E+000  0.00000E+000  0.00000E+000  0.00000E+000  0.00000E+000
  0.00000E+000  0.00000E+000  0.00000E+000  0.00000E+000  0.00000E+000  0.00000E+000
  0.00000E+000  0.00000E+000  0.00000E+000  0.00000E+000  0.00000E+000  0.00000E+000
  0.00000E+000  0.00000E+000  0.00000E+000  0.00000E+000  0.00000E+000  0.00000E+000
  0.00000E+000  0.00000E+000  0.00000E+000  1.20687E-041  2.46594E-040  1.92472E-039
  6.54269E-039  3.88177E-039  2.41610E-036  9.49120E-035  2.03281E-033  3.12155E-032
  3.76173E-031  3.70941E-030  3.06257E-029  2.14586E-028  1.28717E-027  6.64830E-027
  2.96833E-026  1.14853E-025  3.85670E-025  1.12429E-024  2.84267E-024  6.21749E-024
  1.17014E-023  1.87644E-023  2.51781E-023  2.72839E-023  2.20831E-023  1.06954E-023
  8.15245E-025  5.07338E-024  3.43313E-023  8.92064E-023  1.56110E-022  2.12197E-022
  2.37176E-022  2.24091E-022  1.81655E-022  1.27414E-022  7.77153E-023  4.13458E-023
  1.92218E-023  7.81789E-024  2.78374E-024  8.68164E-025  2.37208E-025  5.67921E-026
  1.19158E-026  2.19111E-027  3.53127E-028  4.98811E-029  6.17568E-030  6.70168E-031
  6.37434E-032  5.31446E-033  3.88343E-034  2.48731E-035  1.39637E-036  6.87120E-038
  2.96361E-039  1.12039E-040  0.00000E+000  0.00000E+000  0.00000E+000  0.00000E+000
  0.00000E+000  0.00000E+000  0.00000E+000  0.00000E+000  0.00000E+000  0.00000E+000
  0.00000E+000  0.00000E+000  0.00000E+000  0.00000E+000  0.00000E+000  0.00000E+000
  0.00000E+000  0.00000E+000  0.00000E+000  0.00000E+000  0.00000E+000
  0.00000E+000  0.00000E+000  0.00000E+000  0.00000E+000  0.00000E+000  0.00000E+000
  0.00000E+000  0.00000E+000  0.00000E+000  0.00000E+000  0.00000E+000  0.00000E+000
  0.00000E+000  0.00000E+000  0.00000E+000  0.00000E+000  0.00000E+000  0.00000E+000
  0.00000E+000  0.00000E+000  0.00000E+000  0.00000E+000  0.00000E+000  0.00000E+000
  0.00000E+000  0.00000E+000  4.51646E-042  8.78044E-041  7.23957E-040  2.09808E-039
  1.05241E-038  2.25981E-036  8.89570E-035  2.06975E-033  3.53523E-032  4.78738E-031
  5.33322E-030  4.99011E-029  3.97055E-028  2.70857E-027  1.59280E-026  8.10505E-026
  3.57807E-025  1.37265E-024  4.57994E-024  1.32905E-023  3.35072E-023  7.32041E-023
  1.37909E-022  2.22038E-022  3.00597E-022  3.31693E-022  2.79135E-022  1.50142E-022
  2.25127E-023  2.83488E-023  2.84440E-022  8.04224E-022  1.45622E-021  2.01333E-021
  2.27148E-021  2.15785E-021  1.75493E-021  1.23338E-021  7.53224E-022  4.01038E-022
  1.86535E-022  7.58912E-023  2.70282E-023  8.43035E-024  2.30362E-024  5.51559E-025
  1.15729E-025  2.12811E-026  3.42980E-027  4.84483E-028  5.99834E-029  6.50927E-030
  6.19135E-031  5.16170E-032  3.77200E-033  2.41594E-034  1.35631E-035  6.67404E-037
  2.87857E-038  1.08824E-039  3.60603E-041  0.00000E+000  0.00000E+000  0.00000E+000
  0.00000E+000  0.00000E+000  0.00000E+000  0.00000E+000  0.00000E+000  0.00000E+000
  0.00000E+000  0.00000E+000  0.00000E+000  0.00000E+000  0.00000E+000  0.00000E+000
  0.00000E+000  0.00000E+000  0.00000E+000  0.00000E+000  0.00000E+000
  0.00000E+000  0.00000E+000  0.00000E+000  0.00000E+000  0.00000E+000  0.00000E+000
  0.00000E+000  0.00000E+000  0.00000E+000  0.00000E+000  0.00000E+000  0.00000E+000
  0.00000E+000  0.00000E+000  0.00000E+000  0.00000E+000  0.00000E+000  0.00000E+000
  0.00000E+000  0.00000E+000  0.00000E+000  0.00000E+000  0.00000E+000  0.00000E+000
  0.00000E+000  0.00000E+000  2.37881E-041  2.03925E-040  4.34346E-040  1.14660E-038
  1.56330E-036  6.31061E-035  1.60954E-033  3.06531E-032  4.67027E-031  5.88154E-030
  6.23887E-029  5.63824E-028  4.37414E-027  2.92819E-026  1.69761E-025  8.54513E-025
  3.74115E-024  1.42618E-023  4.73621E-023  1.36986E-022  3.44679E-022  7.52630E-022
  1.41969E-021  2.29468E-021  3.13208E-021  3.51231E-021  3.05664E-021  1.78878E-021
  3.99127E-022  1.02910E-022  2.00423E-021  6.29090E-021  1.18504E-020  1.67013E-020
  1.90400E-020  1.81966E-020  1.48521E-020  1.04611E-020  6.39730E-021  3.40901E-021
  1.58649E-021  6.45682E-022  2.30006E-022  7.17515E-023  1.96081E-023  4.69510E-024
  9.85176E-025  1.81167E-025  2.91985E-026  4.12455E-027  5.10661E-028  5.54163E-029
  5.27099E-030  4.39441E-031  3.21122E-032  2.05684E-033  1.15471E-034  5.68202E-036
  2.45071E-037  9.26485E-039  3.07004E-040  8.91675E-042  0.00000E+000  0.00000E+000
  0.00000E+000  0.00000E+000  0.00000E+000  0.00000E+000  0.00000E+000  0.00000E+000
  0.00000E+000  0.00000E+000  0.00000E+000  0.00000E+000  0.00000E+000  0.00000E+000
  0.00000E+000  0.00000E+000  0.00000E+000  0.00000E+000  0.00000E+000
  0.00000E+000  0.00000E+000  0.00000E+000  0.00000E+000  0.00000E+000  0.00000E+000
  0.00000E+000  0.00000E+000  0.00000E+000  0.00000E+000  0.00000E+000  0.00000E+000
  0.00000E+000  0.00000E+000  0.00000E+000  0.00000E+000  0.00000E+000  0.00000E+000
  0.00000E+000  0.00000E+000  0.00000E+000  0.00000E+000  0.00000E+000  0.00000E+000
  0.00000E+000  1.15192E-041  4.27129E-041  4.81758E-041  7.45359E-039  8.06933E-037
  3.41230E-035  9.56409E-034  2.03555E-032  3.49307E-031  4.97598E-030  5.98606E-029
  6.14557E-028  5.42257E-027  4.13222E-026  2.72896E-025  1.56575E-024  7.81858E-024
  3.40205E-023  1.29084E-022  4.27189E-022  1.23262E-021  3.09741E-021  6.76267E-021
  1.27750E-020  2.07261E-020  2.85031E-020  3.24282E-020  2.90556E-020  1.82223E-020
  5.30438E-021  1.35779E-022  1.18930E-020  4.26133E-020  8.40709E-020  1.21088E-019
  1.39658E-019  1.34363E-019  1.10103E-019  7.77389E-020  4.76112E-020  2.53951E-020
  1.18255E-020  4.81465E-021  1.71551E-021  5.35247E-022  1.46287E-022  3.50303E-023
  7.35079E-024  1.35180E-024  2.17874E-025  3.07771E-026  3.81056E-027  4.13520E-028
  3.93328E-029  3.27918E-030  2.39624E-031  1.53484E-032  8.61677E-034  4.24009E-035
  1.82879E-036  6.91370E-038  2.29095E-039  6.65394E-041  0.00000E+000  0.00000E+000
  0.00000E+000  0.00000E+000  0.00000E+000  0.00000E+000  0.00000E+000  0.00000E+000
  0.00000E+000  0.00000E+000  0.00000E+000  0.00000E+000  0.00000E+000  0.00000E+000
  0.00000E+000  0.00000E+000  0.00000E+000  0.00000E+000  0.00000E+000
  0.00000E+000  0.00000E+000  0.00000E+000  0.00000E+000  0.00000E+000  0.00000E+000
  0.00000E+000  0.00000E+000  0.00000E+000  0.00000E+000  0.00000E+000  0.00000E+000
  0.00000E+000  0.00000E+000  0.00000E+000  0.00000E+000  0.00000E+000  0.00000E+000
  0.00000E+000  0.00000E+000  0.00000E+000  0.00000E+000  0.00000E+000  0.00000E+000
  0.00000E+000  6.58311E-042  1.16130E-042  3.25018E-039  3.12670E-037  1.40472E-035
  4.34555E-034  1.03556E-032  2.00340E-031  3.23002E-030  4.40822E-029  5.14230E-028
  5.16111E-027  4.47720E-026  3.36799E-025  2.20227E-024  1.25389E-023  6.22413E-023
  2.69584E-022  1.01931E-021  3.36467E-021  9.69196E-021  2.43344E-020  5.31402E-020
  1.00540E-019  1.63698E-019  2.26682E-019  2.61263E-019  2.40137E-019  1.59552E-019
  5.62484E-020  2.24421E-022  5.85306E-020  2.49325E-019  5.19499E-019  7.66996E-019
  8.96215E-019  8.68628E-019  7.14917E-019  5.06120E-019  3.10487E-019  1.65781E-019
  7.72486E-020  3.14646E-020  1.12142E-020  3.49953E-021  9.56560E-022  2.29080E-022
  4.80729E-023  8.84087E-024  1.42495E-024  2.01294E-025  2.49229E-026  2.70465E-027
  2.57260E-028  2.14479E-029  1.56730E-030  1.00387E-031  5.63590E-033  2.77335E-034
  1.19617E-035  4.52211E-037  1.49846E-038  4.35220E-040  1.10798E-041  0.00000E+000
  0.00000E+000  0.00000E+000  0.00000E+000  0.00000E+000  0.00000E+000  0.00000E+000
  0.00000E+000  0.00000E+000  0.00000E+000  0.00000E+000  0.00000E+000  0.00000E+000
  0.00000E+000  0.00000E+000  0.00000E+000  0.00000E+000  0.00000E+000
  0.00000E+000  0.00000E+000  0.00000E+000  0.00000E+000  0.00000E+000  0.00000E+000
  0.00000E+000  0.00000E+000  0.00000E+000  0.00000E+000  0.00000E+000  0.00000E+000
  0.00000E+000  0.00000E+000  0.00000E+000  0.00000E+000  0.00000E+000  0.00000E+000
  0.00000E+000  0.00000E+000  0.00000E+000  0.00000E+000  0.00000E+000  0.00000E+000
  1.51999E-041  2.93356E-043  1.00034E-039  9.13458E-038  4.40762E-036  1.50838E-034
  4.03663E-033  8.81227E-032  1.60885E-030  2.49178E-029  3.30344E-028  3.77180E-027
  3.72498E-026  3.19183E-025  2.37839E-024  1.54378E-023  8.73949E-023  4.31886E-022
  1.86418E-021  7.03018E-021  2.31624E-020  6.66394E-020  1.67237E-019  3.65349E-019
  6.92325E-019  1.13106E-018  1.57621E-018  1.83800E-018  1.72773E-018  1.20535E-018
  4.91145E-019  2.34142E-020  2.32834E-019  1.25576E-018  2.79311E-018  4.24245E-018
  5.03025E-018  4.91567E-018  4.06547E-018  2.88662E-018  1.77408E-018  9.48345E-019
  4.42222E-019  1.80209E-019  6.42480E-020  2.00534E-020  5.48215E-021  1.31300E-021
  2.75554E-022  5.06783E-023  8.16847E-024  1.15394E-024  1.42875E-025  1.55051E-026
  1.47483E-027  1.22958E-028  8.98521E-030  5.75510E-031  3.23099E-032  1.58999E-033
  6.85776E-035  2.59256E-036  8.59082E-038  2.49516E-039  6.35212E-041  0.00000E+000
  0.00000E+000  0.00000E+000  0.00000E+000  0.00000E+000  0.00000E+000  0.00000E+000
  0.00000E+000  0.00000E+000  0.00000E+000  0.00000E+000  0.00000E+000  0.00000E+000
  0.00000E+000  0.00000E+000  0.00000E+000  0.00000E+000  0.00000E+000
  0.00000E+000  0.00000E+000  0.00000E+000  0.00000E+000  0.00000E+000  0.00000E+000
  0.00000E+000  0.00000E+000  0.00000E+000  0.00000E+000  0.00000E+000  0.00000E+000
  0.00000E+000  0.00000E+000  0.00000E+000  0.00000E+000  0.00000E+000  0.00000E+000
  0.00000E+000  0.00000E+000  0.00000E+000  0.00000E+000  0.00000E+000  0.00000E+000
  3.42240E-043  2.23209E-040  2.01861E-038  1.05513E-036  4.01227E-035  1.20597E-033
  2.97322E-032  6.15016E-031  1.08121E-029  1.62935E-028  2.11665E-027  2.37997E-026
  2.32302E-025  1.97258E-024  1.45955E-023  9.42179E-023  5.31085E-022  2.61571E-021
  1.12611E-020  4.23852E-020  1.39455E-019  4.00887E-019  1.00584E-018  2.19855E-018
  4.17278E-018  6.83888E-018  9.58618E-018  1.12969E-017  1.08324E-017  7.87914E-018
  3.59588E-018  3.96680E-019  7.13163E-019  5.41949E-018  1.30488E-017  2.04793E-017
  2.46864E-017  2.43465E-017  2.02444E-017  1.44213E-017  8.88113E-018  4.75354E-018
  2.21844E-018  9.04515E-019  3.22589E-019  1.00712E-019  2.75367E-020  6.59590E-021
  1.38436E-021  2.54617E-022  4.10416E-023  5.79800E-024  7.17900E-025  7.79094E-026
  7.41074E-027  6.17850E-028  4.51499E-029  2.89191E-030  1.62357E-031  7.98942E-033
  3.44611E-034  1.30279E-035  4.31699E-037  1.25385E-038  3.19202E-040  0.00000E+000
  0.00000E+000  0.00000E+000  0.00000E+000  0.00000E+000  0.00000E+000  0.00000E+000
  0.00000E+000  0.00000E+000  0.00000E+000  0.00000E+000  0.00000E+000  0.00000E+000
  0.00000E+000  0.00000E+000  0.00000E+000  0.00000E+000  0.00000E+000
  0.00000E+000  0.00000E+000  0.00000E+000  0.00000E+000  0.00000E+000  0.00000E+000
  0.00000E+000  0.00000E+000  0.00000E+000  0.00000E+000  0.00000E+000  0.00000E+000
  0.00000E+000  0.00000E+000  0.00000E+000  0.00000E+000  0.00000E+000  0.00000E+000
  0.00000E+000  0.00000E+000  0.00000E+000  0.00000E+000  0.00000E+000  1.03764E-041
  3.66843E-041  3.38268E-039  1.92861E-037  8.17066E-036  2.75972E-034  7.69513E-033
  1.80413E-031  3.60150E-030  6.17050E-029  9.12147E-028  1.16780E-026  1.29849E-025
  1.25651E-024  1.05980E-023  7.80043E-023  5.01458E-022  2.81744E-021  1.38414E-020
  5.94738E-020  2.23525E-019  7.34702E-019  2.11088E-018  5.29612E-018  1.15834E-017
  2.20192E-017  3.61961E-017  5.10099E-017  6.06906E-017  5.92343E-017  4.46650E-017
  2.23287E-017  3.92005E-018  1.50642E-018  1.99104E-017  5.28789E-017  8.62110E-017
  1.05886E-016  1.05508E-016  8.82588E-017  6.31009E-017  3.89477E-017  2.08762E-017
  9.75174E-018  3.97843E-018  1.41945E-018  4.43269E-019  1.21221E-019  2.90402E-020
  6.09557E-021  1.12120E-021  1.80735E-022  2.55336E-023  3.16163E-024  3.43121E-025
  3.26383E-026  2.72117E-027  1.98854E-028  1.27370E-029  7.15076E-031  3.51881E-032
  1.51775E-033  5.73827E-035  1.90145E-036  5.52267E-038  1.40595E-039  3.13725E-041
  0.00000E+000  0.00000E+000  0.00000E+000  0.00000E+000  0.00000E+000  0.00000E+000
  0.00000E+000  0.00000E+000  0.00000E+000  0.00000E+000  0.00000E+000  0.00000E+000
  0.00000E+000  0.00000E+000  0.00000E+000  0.00000E+000  0.00000E+000
  0.00000E+000  0.00000E+000  0.00000E+000  0.00000E+000  0.00000E+000  0.00000E+000
  0.00000E+000  0.00000E+000  0.00000E+000  0.00000E+000  0.00000E+000  0.00000E+000
  0.00000E+000  0.00000E+000  0.00000E+000  0.00000E+000  0.00000E+000  0.00000E+000
  0.00000E+000  0.00000E+000  0.00000E+000  0.00000E+000  0.00000E+000  4.76221E-041
  4.30679E-040  2.69346E-038  1.27423E-036  4.84552E-035  1.52727E-033  4.06196E-032
  9.21069E-031  1.79433E-029  3.01864E-028  4.40085E-027  5.57465E-026  6.14757E-025
  5.91063E-024  4.96018E-023  3.63636E-022  2.33037E-021  1.30611E-020  6.40428E-020
  2.74776E-019  1.03160E-018  3.38834E-018  9.73181E-018  2.44193E-017  5.34449E-017
  1.01749E-016  1.67731E-016  2.37551E-016  2.85104E-016  2.82706E-016  2.19964E-016
  1.18504E-016  2.81487E-017  1.53138E-018  6.16638E-017  1.85447E-016  3.16183E-016
  3.96732E-016  3.99917E-016  3.36792E-016  2.41771E-016  1.49606E-016  8.03187E-017
  3.75578E-017  1.53331E-017  5.47317E-018  1.70972E-018  4.67663E-019  1.12053E-019
  2.35227E-020  4.32708E-021  6.97560E-022  9.85542E-023  1.22037E-023  1.32447E-024
  1.25989E-025  1.05044E-026  7.67637E-028  4.91693E-029  2.76049E-030  1.35842E-031
  5.85927E-033  2.21536E-034  7.34089E-036  2.13212E-037  5.42792E-039  1.21119E-040
  0.00000E+000  0.00000E+000  0.00000E+000  0.00000E+000  0.00000E+000  0.00000E+000
  0.00000E+000  0.00000E+000  0.00000E+000  0.00000E+000  0.00000E+000  0.00000E+000
  0.00000E+000  0.00000E+000  0.00000E+000  0.00000E+000  0.00000E+000
  0.00000E+000  0.00000E+000  0.00000E+000  0.00000E+000  0.00000E+000  0.00000E+000
  0.00000E+000  0.00000E+000  0.00000E+000  0.00000E+000  0.00000E+000  0.00000E+000
  0.00000E+000  0.00000E+000  0.00000E+000  0.00000E+000  0.00000E+000  0.00000E+000
  0.00000E+000  0.00000E+000  0.00000E+000  0.00000E+000  3.66475E-042  1.91571E-040
  2.87576E-039  1.52222E-037  6.52385E-036  2.32676E-034  7.01946E-033  1.80834E-031
  4.00658E-030  7.67183E-029  1.27375E-027  1.83824E-026  2.31026E-025  2.53206E-024
  2.42273E-023  2.02542E-022  1.48040E-021  9.46468E-021  5.29480E-020  2.59246E-019
  1.11107E-018  4.16804E-018  1.36833E-017  3.92933E-017  9.86156E-017  2.15988E-016
  4.11807E-016  6.80654E-016  9.68415E-016  1.17155E-015  1.17838E-015  9.42495E-016
  5.40519E-016  1.59109E-016  7.66590E-021  1.58526E-016  5.61053E-016  1.00896E-015
  1.29752E-015  1.32521E-015  1.12450E-015  8.10940E-016  5.03237E-016  2.70667E-016
  1.26718E-016  5.17743E-017  1.84910E-017  5.77845E-018  1.58103E-018  3.78891E-019
  7.95508E-020  1.46353E-020  2.35953E-021  3.33388E-022  4.12848E-023  4.48084E-024
  4.26252E-025  3.55400E-026  2.59726E-027  1.66365E-028  9.34033E-030  4.59637E-031
  1.98254E-032  7.49535E-034  2.48410E-035  7.21494E-037  1.83677E-038  4.09858E-040
  8.01625E-042  0.00000E+000  0.00000E+000  0.00000E+000  0.00000E+000  0.00000E+000
  0.00000E+000  0.00000E+000  0.00000E+000  0.00000E+000  0.00000E+000  0.00000E+000
  0.00000E+000  0.00000E+000  0.00000E+000  0.00000E+000  0.00000E+000
  0.00000E+000  0.00000E+000  0.00000E+000  0.00000E+000  0.00000E+000  0.00000E+000
  0.00000E+000  0.00000E+000  0.00000E+000  0.00000E+000  0.00000E+000  0.00000E+000
  0.00000E+000  0.00000E+000  0.00000E+000  0.00000E+000  0.00000E+000  0.00000E+000
  0.00000E+000  0.00000E+000  0.00000E+000  0.00000E+000  1.29218E-041  2.34848E-040
  1.39333E-038  6.73615E-037  2.71999E-035  9.30853E-034  2.72582E-032  6.87042E-031
  1.49740E-029  2.83150E-028  4.65585E-027  6.66886E-026  8.33213E-025  9.08990E-024
  8.66573E-023  7.22373E-022  5.26787E-021  3.36186E-020  1.87806E-019  9.18535E-019
  3.93341E-018  1.47471E-017  4.83975E-017  1.38971E-016  3.48876E-016  7.64673E-016
  1.46002E-015  2.41923E-015  3.45674E-015  4.21256E-015  4.29228E-015  3.51806E-015
  2.12764E-015  7.35722E-016  2.17972E-017  3.29407E-016  1.45767E-015  2.79623E-015
  3.70028E-015  3.83639E-015  3.28346E-015  2.38021E-015  1.48188E-015  7.98708E-016
  3.74451E-016  1.53138E-016  5.47285E-017  1.71107E-017  4.68321E-018  1.12261E-018
  2.35747E-019  4.33778E-020  6.99432E-021  9.88351E-022  1.22401E-022  1.32857E-023
  1.26391E-024  1.05387E-025  7.70193E-027  4.93357E-028  2.76995E-029  1.36312E-030
  5.87965E-032  2.22295E-033  7.36631E-035  2.13999E-036  5.44795E-038  1.21566E-039
  2.37766E-041  0.00000E+000  0.00000E+000  0.00000E+000  0.00000E+000  0.00000E+000
  0.00000E+000  0.00000E+000  0.00000E+000  0.00000E+000  0.00000E+000  0.00000E+000
  0.00000E+000  0.00000E+000  0.00000E+000  0.00000E+000  0.00000E+000
  0.00000E+000  0.00000E+000  0.00000E+000  0.00000E+000  0.00000E+000  0.00000E+000
  0.00000E+000  0.00000E+000  0.00000E+000  0.00000E+000  0.00000E+000  0.00000E+000
  0.00000E+000  0.00000E+000  0.00000E+000  0.00000E+000  0.00000E+000  0.00000E+000
  0.00000E+000  0.00000E+000  0.00000E+000  0.00000E+000  3.99355E-041  9.77387E-040
  5.33481E-038  2.44005E-036  9.47831E-035  3.15417E-033  9.04621E-032  2.24477E-030
  4.83444E-029  9.05769E-028  1.47870E-026  2.10616E-025  2.61983E-024  2.84811E-023
  2.70771E-022  2.25220E-021  1.63955E-020  1.04490E-019  5.83093E-019  2.84948E-018
  1.21948E-017  4.57022E-017  1.49956E-016  4.30605E-016  1.08136E-015  2.37194E-015
  4.53512E-015  7.53258E-015  1.08063E-014  1.32588E-014  1.36707E-014  1.14534E-014
  7.25157E-015  2.84432E-015  2.42297E-016  5.25363E-016  3.23007E-015  6.71246E-015
  9.18766E-015  9.69248E-015  8.37790E-015  6.10962E-015  3.81812E-015  2.06297E-015
  9.68767E-016  3.96645E-016  1.41869E-016  4.43811E-017  1.21525E-017  2.91406E-018
  6.12111E-019  1.12653E-019  1.81675E-020  2.56757E-021  3.18014E-022  3.45212E-023
  3.28437E-024  2.73874E-025  2.00166E-026  1.28225E-027  7.19950E-029  3.54307E-030
  1.52831E-031  5.77816E-033  1.91483E-034  5.56352E-036  1.41635E-037  3.16046E-039
  6.18141E-041  0.00000E+000  0.00000E+000  0.00000E+000  0.00000E+000  0.00000E+000
  0.00000E+000  0.00000E+000  0.00000E+000  0.00000E+000  0.00000E+000  0.00000E+000
  0.00000E+000  0.00000E+000  0.00000E+000  0.00000E+000  0.00000E+000
  0.00000E+000  0.00000E+000  0.00000E+000  0.00000E+000  0.00000E+000  0.00000E+000
  0.00000E+000  0.00000E+000  0.00000E+000  0.00000E+000  0.00000E+000  0.00000E+000
  0.00000E+000  0.00000E+000  0.00000E+000  0.00000E+000  0.00000E+000  0.00000E+000
  0.00000E+000  0.00000E+000  0.00000E+000  0.00000E+000  1.08182E-040  3.24095E-039
  1.67986E-037  7.40891E-036  2.80291E-034  9.14594E-033  2.58428E-031  6.33982E-030
  1.35351E-028  2.51858E-027  4.08962E-026  5.80033E-025  7.19086E-024  7.79675E-023
  7.39681E-022  6.14220E-021  4.46548E-020  2.84293E-019  1.58517E-018  7.74172E-018
  3.31172E-017  1.24078E-016  4.07079E-016  1.16907E-015  2.93697E-015  6.44721E-015
  1.23439E-014  2.05499E-014  2.95939E-014  3.65433E-014  3.80947E-014  3.25587E-014
  2.14604E-014  9.32197E-015  1.36982E-015  5.68990E-016  6.03828E-015  1.39011E-014
  1.98164E-014  2.13370E-014  1.86574E-014  1.37016E-014  8.60090E-015  4.66088E-015
  2.19316E-015  8.99230E-016  3.21962E-016  1.00798E-016  2.76171E-017  6.62539E-018
  1.39220E-018  2.56299E-019  4.13433E-020  5.84413E-021  7.23967E-022  7.85996E-023
  7.47892E-024  6.23710E-025  4.55889E-026  2.92061E-027  1.63995E-028  8.07110E-030
  3.48164E-031  1.31638E-032  4.36251E-034  1.26717E-035  3.22750E-037  7.20187E-039
  1.40858E-040  0.00000E+000  0.00000E+000  0.00000E+000  0.00000E+000  0.00000E+000
  0.00000E+000  0.00000E+000  0.00000E+000  0.00000E+000  0.00000E+000  0.00000E+000
  0.00000E+000  0.00000E+000  0.00000E+000  0.00000E+000  0.00000E+000
  0.00000E+000  0.00000E+000  0.00000E+000  0.00000E+000  0.00000E+000  0.00000E+000
  0.00000E+000  0.00000E+000  0.00000E+000  0.00000E+000  0.00000E+000  0.00000E+000
  0.00000E+000  0.00000E+000  0.00000E+000  0.00000E+000  0.00000E+000  0.00000E+000
  0.00000E+000  0.00000E+000  0.00000E+000  4.30705E-042  2.56866E-040  8.87612E-039
  4.44602E-037  1.91252E-035  7.10180E-034  2.28482E-032  6.38623E-031  1.55360E-029
  3.29517E-028  6.10011E-027  9.86518E-026  1.39470E-024  1.72467E-023  1.86622E-022
  1.76766E-021  1.46597E-020  1.06471E-019  6.77310E-019  3.77428E-018  1.84246E-017
  7.87914E-017  2.95153E-016  9.68333E-016  2.78142E-015  6.99062E-015  1.53582E-014
  2.94459E-014  4.91326E-014  7.10195E-014  8.82360E-014  9.29413E-014  8.09144E-014
  5.52895E-014  2.61546E-014  5.44108E-015  2.71257E-016  9.34607E-015  2.46769E-014
  3.69939E-014  4.08267E-014  3.61967E-014  2.68066E-014  1.69185E-014  9.20165E-015
  4.34081E-015  1.78307E-015  6.39285E-016  2.00353E-016  5.49383E-017  1.31884E-017
  2.77278E-018  5.10679E-019  8.24069E-020  1.16523E-020  1.44384E-021  1.56789E-022
  1.49215E-023  1.24459E-024  9.09830E-026  5.82941E-027  3.27358E-028  1.61124E-029
  6.95093E-031  2.62826E-032  8.71064E-034  2.53027E-035  6.44643E-037  1.43846E-038
  2.81343E-040  0.00000E+000  0.00000E+000  0.00000E+000  0.00000E+000  0.00000E+000
  0.00000E+000  0.00000E+000  0.00000E+000  0.00000E+000  0.00000E+000  0.00000E+000
  0.00000E+000  0.00000E+000  0.00000E+000  0.00000E+000  0.00000E+000
  0.00000E+000  0.00000E+000  0.00000E+000  0.00000E+000  0.00000E+000  0.00000E+000
  0.00000E+000  0.00000E+000  0.00000E+000  0.00000E+000  0.00000E+000  0.00000E+000
  0.00000E+000  0.00000E+000  0.00000E+000  0.00000E+000  0.00000E+000  0.00000E+000
  0.00000E+000  0.00000E+000  0.00000E+000  8.96377E-042  5.34585E-040  2.04832E-038
  1.00206E-036  4.23497E-035  1.55159E-033  4.94054E-032  1.36986E-030  3.31171E-029
  6.98968E-028  1.28894E-026  2.07810E-025  2.93080E-024  3.61718E-023  3.90804E-022
  3.69712E-021  3.06316E-020  2.22304E-019  1.41333E-018  7.87217E-018  3.84165E-017
  1.64252E-016  6.15242E-016  2.01862E-015  5.79970E-015  1.45840E-014  3.20690E-014
  6.15737E-014  1.02979E-013  1.49408E-013  1.86752E-013  1.98697E-013  1.76037E-013
  1.24329E-013  6.33028E-014  1.68697E-014  2.01109E-017  1.15607E-014  3.71512E-014
  5.94276E-014  6.76306E-014  6.09936E-014  4.56441E-014  2.90038E-014  1.58481E-014
  7.50104E-015  3.08875E-015  1.10948E-015  3.48220E-016  9.55961E-017  2.29704E-017
  4.83313E-018  8.90724E-019  1.43812E-019  2.03442E-020  2.52185E-021  2.73942E-022
  2.60783E-023  2.17569E-024  1.59082E-025  1.01944E-026  5.72568E-028  2.81852E-029
  1.21606E-030  4.59855E-032  1.52419E-033  4.42779E-035  1.12858E-036  2.51832E-038
  4.92548E-040  8.44392E-042  0.00000E+000  0.00000E+000  0.00000E+000  0.00000E+000
  0.00000E+000  0.00000E+000  0.00000E+000  0.00000E+000  0.00000E+000  0.00000E+000
  0.00000E+000  0.00000E+000  0.00000E+000  0.00000E+000  0.00000E+000
  0.00000E+000  0.00000E+000  0.00000E+000  0.00000E+000  0.00000E+000  0.00000E+000
  0.00000E+000  0.00000E+000  0.00000E+000  0.00000E+000  0.00000E+000  0.00000E+000
  0.00000E+000  0.00000E+000  0.00000E+000  0.00000E+000  0.00000E+000  0.00000E+000
  0.00000E+000  0.00000E+000  0.00000E+000  1.63516E-041  9.75181E-040  4.03159E-038
  1.93947E-036  8.09263E-035  2.93588E-033  9.27709E-032  2.55687E-030  6.15241E-029
  1.29371E-027  2.37867E-026  3.82610E-025  5.38606E-024  6.63766E-023  7.16299E-022
  6.77010E-021  5.60509E-020  4.06547E-019  2.58355E-018  1.43856E-017  7.01872E-017
  3.00058E-016  1.12394E-015  3.68824E-015  1.06003E-014  2.66719E-014  5.87073E-014
  1.12897E-013  1.89281E-013  2.75685E-013  3.46724E-013  3.72631E-013  3.35828E-013
  2.44715E-013  1.33052E-013  4.28959E-014  1.92653E-015  1.05765E-014  4.65428E-014
  8.13442E-014  9.63568E-014  8.88334E-014  6.73795E-014  4.31971E-014  2.37500E-014
  1.12918E-014  4.66555E-015  1.68030E-015  5.28489E-016  1.45333E-016  3.49705E-017
  7.36664E-018  1.35897E-018  2.19595E-019  3.10866E-020  3.85578E-021  4.19057E-022
  3.99102E-023  3.33091E-024  2.43628E-025  1.56167E-026  8.77315E-028  4.31954E-029
  1.86398E-030  7.04992E-032  2.33694E-033  6.78979E-035  1.72899E-036  3.86439E-038
  7.55819E-040  1.29573E-041  0.00000E+000  0.00000E+000  0.00000E+000  0.00000E+000
  0.00000E+000  0.00000E+000  0.00000E+000  0.00000E+000  0.00000E+000  0.00000E+000
  0.00000E+000  0.00000E+000  0.00000E+000  0.00000E+000  0.00000E+000
  0.00000E+000  0.00000E+000  0.00000E+000  0.00000E+000  0.00000E+000  0.00000E+000
  0.00000E+000  0.00000E+000  0.00000E+000  0.00000E+000  0.00000E+000  0.00000E+000
  0.00000E+000  0.00000E+000  0.00000E+000  0.00000E+000  0.00000E+000  0.00000E+000
  0.00000E+000  0.00000E+000  0.00000E+000  2.61448E-041  1.55924E-039  6.82143E-038
  3.24189E-036  1.34006E-034  4.82612E-033  1.51631E-031  4.16006E-030  9.97520E-029
  2.09166E-027  3.83723E-026  6.16124E-025  8.66102E-024  1.06617E-022  1.14952E-021
  1.08570E-020  8.98380E-020  6.51334E-019  4.13784E-018  2.30352E-017  1.12375E-016
  4.80409E-016  1.79968E-015  5.90719E-015  1.69856E-014  4.27699E-014  9.42505E-014
  1.81574E-013  3.05258E-013  4.46486E-013  5.65244E-013  6.13889E-013  5.62955E-013
  4.22994E-013  2.44422E-013  9.20925E-014  1.09234E-014  5.73612E-015  4.67673E-014
  9.32309E-014  1.16759E-013  1.10914E-013  8.56828E-014  5.56053E-014  3.08369E-014
  1.47553E-014  6.12655E-015  2.21505E-015  6.98860E-016  1.92678E-016  4.64618E-017
  9.80482E-018  1.81149E-018  2.93091E-019  4.15362E-020  5.15668E-021  5.60889E-022
  5.34544E-023  4.46393E-024  3.26662E-025  2.09482E-026  1.17727E-027  5.79823E-029
  2.50275E-030  9.46832E-032  3.13924E-033  9.12245E-035  2.32333E-036  5.19767E-038
  1.01659E-039  1.74278E-041  0.00000E+000  0.00000E+000  0.00000E+000  0.00000E+000
  0.00000E+000  0.00000E+000  0.00000E+000  0.00000E+000  0.00000E+000  0.00000E+000
  0.00000E+000  0.00000E+000  0.00000E+000  0.00000E+000  0.00000E+000
  0.00000E+000  0.00000E+000  0.00000E+000  0.00000E+000  0.00000E+000  0.00000E+000
  0.00000E+000  0.00000E+000  0.00000E+000  0.00000E+000  0.00000E+000  0.00000E+000
  0.00000E+000  0.00000E+000  0.00000E+000  0.00000E+000  0.00000E+000  0.00000E+000
  0.00000E+000  0.00000E+000  0.00000E+000  3.66413E-041  2.18523E-039  9.97484E-038
  4.69826E-036  1.92856E-034  6.90765E-033  2.16098E-031  5.90862E-030  1.41298E-028
  2.95648E-027  5.41456E-026  8.68209E-025  1.21915E-023  1.49949E-022  1.61563E-021
  1.52513E-020  1.26147E-019  9.14305E-019  5.80725E-018  3.23249E-017  1.57691E-016
  6.74191E-016  2.52616E-015  8.29494E-015  2.38662E-014  6.01528E-014  1.32747E-013
  2.56289E-013  4.32255E-013  6.35307E-013  8.10247E-013  8.90137E-013  8.31492E-013
  6.44682E-013  3.95108E-013  1.70343E-013  3.45353E-014  4.75733E-016  3.47157E-014
  8.65286E-014  1.17923E-013  1.17035E-013  9.28430E-014  6.13291E-014  3.44441E-014
  1.66382E-014  6.95941E-015  2.53100E-015  8.02372E-016  2.22092E-016  5.37318E-017
  1.13705E-017  2.10571E-018  3.41376E-019  4.84616E-020  6.02523E-021  6.56179E-022
  6.26028E-023  5.23270E-024  3.83221E-025  2.45918E-026  1.38284E-027  6.81410E-029
  2.94250E-030  1.11355E-031  3.69355E-033  1.07362E-034  2.73499E-036  6.12766E-038
  1.19848E-039  2.05460E-041  0.00000E+000  0.00000E+000  0.00000E+000  0.00000E+000
  0.00000E+000  0.00000E+000  0.00000E+000  0.00000E+000  0.00000E+000  0.00000E+000
  0.00000E+000  0.00000E+000  0.00000E+000  0.00000E+000  0.00000E+000
  0.00000E+000  0.00000E+000  0.00000E+000  0.00000E+000  0.00000E+000  0.00000E+000
  0.00000E+000  0.00000E+000  0.00000E+000  0.00000E+000  0.00000E+000  0.00000E+000
  0.00000E+000  0.00000E+000  0.00000E+000  0.00000E+000  0.00000E+000  0.00000E+000
  0.00000E+000  0.00000E+000  0.00000E+000  4.50105E-041  2.68436E-039  1.26526E-037
  5.91992E-036  2.41735E-034  8.62290E-033  2.68877E-031  7.33278E-030  1.74996E-028
  3.65559E-027  6.68624E-026  1.07101E-024  1.50270E-023  1.84704E-022  1.98910E-021
  1.87696E-020  1.55203E-019  1.12468E-018  7.14266E-018  3.97574E-017  1.93964E-016
  8.29440E-016  3.10897E-015  1.02144E-014  2.94141E-014  7.42296E-014  1.64116E-013
  3.17710E-013  5.37977E-013  7.95321E-013  1.02318E-012  1.13897E-012  1.08601E-012
  8.70722E-013  5.66244E-013  2.75883E-013  8.03427E-014  3.49230E-015  1.49553E-014
  6.04727E-014  9.54259E-014  1.01648E-013  8.40678E-014  5.70844E-014  3.26965E-014
  1.60291E-014  6.78230E-015  2.48945E-015  7.95165E-016  2.21474E-016  5.38622E-017
  1.14483E-017  2.12800E-018  3.46083E-019  4.92624E-020  6.13891E-021  6.69878E-022
  6.40176E-023  5.35870E-024  3.92936E-025  2.52422E-026  1.42071E-027  7.00619E-029
  3.02749E-030  1.14638E-031  3.80473E-033  1.10643E-034  2.81960E-036  6.33197E-038
  1.23844E-039  2.12311E-041  0.00000E+000  0.00000E+000  0.00000E+000  0.00000E+000
  0.00000E+000  0.00000E+000  0.00000E+000  0.00000E+000  0.00000E+000  0.00000E+000
  0.00000E+000  0.00000E+000  0.00000E+000  0.00000E+000  0.00000E+000
  0.00000E+000  0.00000E+000  0.00000E+000  0.00000E+000  0.00000E+000  0.00000E+000
  0.00000E+000  0.00000E+000  0.00000E+000  0.00000E+000  0.00000E+000  0.00000E+000
  0.00000E+000  0.00000E+000  0.00000E+000  0.00000E+000  0.00000E+000  0.00000E+000
  0.00000E+000  0.00000E+000  0.00000E+000  4.84636E-041  2.89029E-039  1.39589E-037
  6.49852E-036  2.64317E-034  9.39909E-033  2.92356E-031  7.95746E-030  1.89606E-028
  3.95588E-027  7.22835E-026  1.15694E-024  1.62226E-023  1.99304E-022  2.14554E-021
  2.02402E-020  1.67334E-019  1.21246E-018  7.70005E-018  4.28636E-017  2.09160E-016
  8.94737E-016  3.35556E-015  1.10336E-014  3.18110E-014  8.04169E-014  1.78236E-013
  3.46268E-013  5.89326E-013  8.77658E-013  1.14125E-012  1.29061E-012  1.26023E-012
  1.04872E-012  7.25565E-013  3.96743E-013  1.51715E-013  2.62991E-014  7.07471E-016
  2.60257E-014  5.66061E-014  6.88444E-014  6.12615E-014  4.35943E-014  2.58036E-014
  1.29628E-014  5.58970E-015  2.08289E-015  6.73518E-016  1.89500E-016  4.64764E-017
  9.94863E-018  1.86033E-018  3.04089E-019  4.34717E-020  5.43722E-021  5.95174E-022
  5.70312E-023  4.78487E-024  3.51550E-025  2.26216E-026  1.27505E-027  6.29569E-029
  2.72335E-030  1.03215E-031  3.42754E-033  9.97869E-035  2.54445E-036  5.68561E-038
  1.12170E-039  1.92298E-041  0.00000E+000  0.00000E+000  0.00000E+000  0.00000E+000
  0.00000E+000  0.00000E+000  0.00000E+000  0.00000E+000  0.00000E+000  0.00000E+000
  0.00000E+000  0.00000E+000  0.00000E+000  0.00000E+000  0.00000E+000
  0.00000E+000  0.00000E+000  0.00000E+000  0.00000E+000  0.00000E+000  0.00000E+000
  0.00000E+000  0.00000E+000  0.00000E+000  0.00000E+000  0.00000E+000  0.00000E+000
  0.00000E+000  0.00000E+000  0.00000E+000  0.00000E+000  0.00000E+000  0.00000E+000
  0.00000E+000  0.00000E+000  0.00000E+000  4.57378E-041  2.72773E-039  1.34201E-037
  6.22415E-036  2.52402E-034  8.95422E-033  2.77995E-031  7.55525E-030  1.79808E-028
  3.74791E-027  6.84320E-026  1.09465E-024  1.53421E-023  1.88421E-022  2.02786E-021
  1.91269E-020  1.58115E-019  1.14567E-018  7.27659E-018  4.05150E-017  1.97771E-016
  8.46488E-016  3.17722E-015  1.04596E-014  3.02068E-014  7.65441E-014  1.70226E-013
  3.32288E-013  5.69356E-013  8.56051E-013  1.12838E-012  1.30121E-012  1.30721E-012
  1.13500E-012  8.39042E-013  5.12984E-013  2.43992E-013  7.72067E-014  8.45180E-015
  2.33309E-015  1.88369E-014  3.18294E-014  3.30554E-014  2.57706E-014  1.62130E-014
  8.51091E-015  3.79427E-015  1.45123E-015  4.79183E-016  1.37142E-016  3.41119E-017
  7.38803E-018  1.39516E-018  2.29948E-019  3.31037E-020  4.16513E-021  4.58237E-022
  4.40990E-023  3.71348E-024  2.73691E-025  1.76588E-026  9.97615E-028  4.93548E-029
  2.13855E-030  8.11671E-032  2.69866E-033  7.86886E-035  2.00834E-036  4.49127E-038
  8.90511E-040  1.52663E-041  0.00000E+000  0.00000E+000  0.00000E+000  0.00000E+000
  0.00000E+000  0.00000E+000  0.00000E+000  0.00000E+000  0.00000E+000  0.00000E+000
  0.00000E+000  0.00000E+000  0.00000E+000  0.00000E+000  0.00000E+000
  0.00000E+000  0.00000E+000  0.00000E+000  0.00000E+000  0.00000E+000  0.00000E+000
  0.00000E+000  0.00000E+000  0.00000E+000  0.00000E+000  0.00000E+000  0.00000E+000
  0.00000E+000  0.00000E+000  0.00000E+000  0.00000E+000  0.00000E+000  0.00000E+000
  0.00000E+000  0.00000E+000  0.00000E+000  3.78349E-041  2.25641E-039  1.17951E-037
  5.20709E-036  2.10678E-034  7.46066E-033  2.31293E-031  6.27886E-030  1.49295E-028
  3.10968E-027  5.67467E-026  9.07334E-025  1.27126E-023  1.56089E-022  1.67964E-021
  1.58413E-020  1.30957E-019  9.48990E-019  6.02880E-018  3.35803E-017  1.64015E-016
  7.02599E-016  2.64033E-015  8.70696E-015  2.52057E-014  6.40861E-014  1.43190E-013
  2.81344E-013  4.86470E-013  7.40738E-013  9.93729E-013  1.17442E-012  1.22124E-012
  1.11363E-012  8.84201E-013  6.02789E-013  3.43433E-013  1.54677E-013  4.81104E-014
  6.27512E-015  3.91897E-016  6.08892E-015  1.03681E-014  1.01848E-014  7.34517E-015
  4.22364E-015  2.01026E-015  8.07706E-016  2.77115E-016  8.17655E-017  2.08460E-017
  4.60703E-018  8.84656E-019  1.47851E-019  2.15346E-020  2.73620E-021  3.03534E-022
  2.94166E-023  2.49190E-024  1.84590E-025  1.19613E-026  6.78224E-028  3.36587E-029
  1.46232E-030  5.56272E-032  1.85307E-033  5.41764E-035  1.38478E-036  3.10073E-038
  6.19666E-040  1.06232E-041  0.00000E+000  0.00000E+000  0.00000E+000  0.00000E+000
  0.00000E+000  0.00000E+000  0.00000E+000  0.00000E+000  0.00000E+000  0.00000E+000
  0.00000E+000  0.00000E+000  0.00000E+000  0.00000E+000  0.00000E+000
  0.00000E+000  0.00000E+000  0.00000E+000  0.00000E+000  0.00000E+000  0.00000E+000
  0.00000E+000  0.00000E+000  0.00000E+000  0.00000E+000  0.00000E+000  0.00000E+000
  0.00000E+000  0.00000E+000  0.00000E+000  0.00000E+000  0.00000E+000  0.00000E+000
  0.00000E+000  0.00000E+000  0.00000E+000  2.74327E-041  1.63604E-039  8.55221E-038
  3.80821E-036  1.53813E-034  5.43952E-033  1.68450E-031  4.56909E-030  1.08563E-028
  2.26004E-027  4.12250E-026  6.58949E-025  9.23044E-024  1.13319E-022  1.21933E-021
  1.15003E-020  9.50831E-020  6.89202E-019  4.38018E-018  2.44124E-017  1.19342E-016
  5.11872E-016  1.92698E-015  6.37024E-015  1.85044E-014  4.72716E-014  1.06315E-013
  2.10784E-013  3.68998E-013  5.71429E-013  7.84372E-013  9.56183E-013  1.03671E-012
  1.00007E-012  8.56952E-013  6.49020E-013  4.29948E-013  2.44352E-013  1.14940E-013
  4.16069E-014  9.62714E-015  6.01408E-016  3.63346E-016  1.49384E-015  1.75523E-015
  1.30467E-015  7.28861E-016  3.26853E-016  1.21463E-016  3.80707E-017  1.01729E-017
  2.33368E-018  4.61795E-019  7.90945E-020  1.17550E-020  1.51881E-021  1.70854E-022
  1.67530E-023  1.43319E-024  1.07049E-025  6.98555E-027  3.98451E-028  1.98739E-029
  8.67116E-031  3.31047E-032  1.10616E-033  3.23576E-035  8.32451E-037  1.86777E-038
  3.77950E-040  0.00000E+000  0.00000E+000  0.00000E+000  0.00000E+000  0.00000E+000
  0.00000E+000  0.00000E+000  0.00000E+000  0.00000E+000  0.00000E+000  0.00000E+000
  0.00000E+000  0.00000E+000  0.00000E+000  0.00000E+000  0.00000E+000
  0.00000E+000  0.00000E+000  0.00000E+000  0.00000E+000  0.00000E+000  0.00000E+000
  0.00000E+000  0.00000E+000  0.00000E+000  0.00000E+000  0.00000E+000  0.00000E+000
  0.00000E+000  0.00000E+000  0.00000E+000  0.00000E+000  0.00000E+000  0.00000E+000
  0.00000E+000  0.00000E+000  0.00000E+000  1.74342E-041  1.03975E-039  5.43516E-038
  2.43629E-036  9.82709E-035  3.47177E-033  1.07424E-031  2.91188E-030  6.91517E-029
  1.43902E-027  2.62412E-026  4.19358E-025  5.87357E-024  7.21049E-023  7.75897E-022
  7.31911E-021  6.05303E-020  4.38940E-019  2.79146E-018  1.55723E-017  7.62268E-017
  3.27548E-016  1.23624E-015  4.10129E-015  1.19719E-014  3.07893E-014  6.98835E-014
  1.40289E-013  2.49745E-013  3.95522E-013  5.59230E-013  7.08570E-013  8.07376E-013
  8.29547E-013  7.69422E-013  6.43421E-013  4.82942E-013  3.22619E-013  1.89243E-013
  9.54906E-014  4.01242E-014  1.32530E-014  3.03044E-015  3.12691E-016  3.76839E-018
  9.25041E-017  1.10898E-016  7.20446E-017  3.34289E-017  1.21487E-017  3.60651E-018
  8.94592E-019  1.87944E-019  3.37360E-020  5.20482E-021  6.93106E-022  7.99146E-023
  7.99652E-024  6.95681E-025  5.26948E-026  3.47907E-027  2.00399E-028  1.00781E-029
  4.42766E-031  1.70023E-032  5.70888E-034  1.67679E-035  4.34898E-037  9.78949E-039
  2.02055E-040  0.00000E+000  0.00000E+000  0.00000E+000  0.00000E+000  0.00000E+000
  0.00000E+000  0.00000E+000  0.00000E+000  0.00000E+000  0.00000E+000  0.00000E+000
  0.00000E+000  0.00000E+000  0.00000E+000  0.00000E+000  0.00000E+000
  0.00000E+000  0.00000E+000  0.00000E+000  0.00000E+000  0.00000E+000  0.00000E+000
  0.00000E+000  0.00000E+000  0.00000E+000  0.00000E+000  0.00000E+000  0.00000E+000
  0.00000E+000  0.00000E+000  0.00000E+000  0.00000E+000  0.00000E+000  0.00000E+000
  0.00000E+000  0.00000E+000  0.00000E+000  9.71167E-042  5.79188E-040  3.02764E-038
  1.36404E-036  5.49644E-035  1.94040E-033  6.00009E-032  1.62562E-030  3.85909E-029
  8.02839E-028  1.46374E-026  2.33894E-025  3.27586E-024  4.02176E-023  4.32843E-022
  4.08427E-021  3.37934E-020  2.45224E-019  1.56105E-018  8.72047E-018  4.27693E-017
  1.84274E-016  6.98066E-016  2.32766E-015  6.84189E-015  1.77629E-014  4.08342E-014
  8.33819E-014  1.51818E-013  2.47585E-013  3.63417E-013  4.82540E-013  5.82165E-013
  6.40236E-013  6.42626E-013  5.87969E-013  4.88436E-013  3.65995E-013  2.45205E-013
  1.45296E-013  7.51561E-014  3.33870E-014  1.24582E-014  3.77298E-015  8.70591E-016
  1.31787E-016  7.31099E-018  5.11236E-019  2.26545E-018  1.63904E-018  6.94196E-019
  2.14269E-019  5.21774E-020  1.04103E-020  1.73776E-021  2.45823E-022  2.97172E-023
  3.08783E-024  2.76925E-025  2.15014E-026  1.44870E-027  8.48559E-029  4.32693E-030
  1.92295E-031  7.45495E-033  2.52301E-034  7.45894E-036  1.96422E-037  4.44472E-039
  9.46809E-041  0.00000E+000  0.00000E+000  0.00000E+000  0.00000E+000  0.00000E+000
  0.00000E+000  0.00000E+000  0.00000E+000  0.00000E+000  0.00000E+000  0.00000E+000
  0.00000E+000  0.00000E+000  0.00000E+000  0.00000E+000  0.00000E+000
  0.00000E+000  0.00000E+000  0.00000E+000  0.00000E+000  0.00000E+000  0.00000E+000
  0.00000E+000  0.00000E+000  0.00000E+000  0.00000E+000  0.00000E+000  0.00000E+000
  0.00000E+000  0.00000E+000  0.00000E+000  0.00000E+000  0.00000E+000  0.00000E+000
  0.00000E+000  0.00000E+000  0.00000E+000  4.74181E-042  2.82794E-040  1.47827E-038
  6.77324E-037  2.69208E-035  9.49874E-034  2.93580E-032  7.95122E-031  1.88709E-029
  3.92514E-028  7.15566E-027  1.14341E-025  1.60157E-024  1.96661E-023  2.11726E-022
  1.99884E-021  1.65505E-020  1.20225E-019  7.66448E-019  4.29031E-018  2.11009E-017
  9.12670E-017  3.47577E-016  1.16738E-015  3.46519E-015  9.11556E-015  2.13253E-014
  4.45566E-014  8.35622E-014  1.41449E-013  2.17351E-013  3.04761E-013  3.91480E-013
  4.61602E-013  4.99348E-013  4.94060E-013  4.44738E-013  3.61749E-013  2.63836E-013
  1.71148E-013  9.79398E-014  4.90290E-014  2.12790E-014  7.92358E-015  2.49768E-015
  6.53706E-016  1.37611E-016  2.19240E-017  2.28236E-018  8.74744E-020  3.91012E-021
  1.21449E-020  5.97883E-021  1.71590E-021  3.58179E-022  5.89131E-023  7.93216E-024
  8.92942E-025  8.51394E-026  6.93421E-027  4.85250E-028  2.92999E-029  1.53118E-030
  6.94183E-032  2.73529E-033  9.38026E-035  2.80301E-036  7.60259E-038  1.73528E-039
  3.88878E-041  0.00000E+000  0.00000E+000  0.00000E+000  0.00000E+000  0.00000E+000
  0.00000E+000  0.00000E+000  0.00000E+000  0.00000E+000  0.00000E+000  0.00000E+000
  0.00000E+000  0.00000E+000  0.00000E+000  0.00000E+000  0.00000E+000
  0.00000E+000  0.00000E+000  0.00000E+000  0.00000E+000  0.00000E+000  0.00000E+000
  0.00000E+000  0.00000E+000  0.00000E+000  0.00000E+000  0.00000E+000  0.00000E+000
  0.00000E+000  0.00000E+000  0.00000E+000  0.00000E+000  0.00000E+000  0.00000E+000
  0.00000E+000  0.00000E+000  0.00000E+000  0.00000E+000  1.21026E-040  6.32648E-039
  2.89871E-037  1.15488E-035  4.07346E-034  1.25857E-032  3.40783E-031  8.08690E-030
  1.68189E-028  3.06616E-027  4.89994E-026  6.86478E-025  8.43247E-024  9.08328E-023
  8.58188E-022  7.11369E-021  5.17543E-020  3.30646E-019  1.85632E-018  9.16703E-018
  3.98706E-017  1.52993E-016  5.19118E-016  1.56213E-015  4.18438E-015  1.00228E-014
  2.15830E-014  4.20311E-014  7.44722E-014  1.20718E-013  1.79769E-013  2.46439E-013
  3.10843E-013  3.59662E-013  3.79802E-013  3.63702E-013  3.13647E-013  2.41910E-013
  1.65799E-013  1.00386E-013  5.34073E-014  2.48409E-014  1.00506E-014  3.51828E-015
  1.05882E-015  2.71729E-016  5.87925E-017  1.05398E-017  1.52034E-018  1.66784E-019
  1.21697E-020  3.60942E-022  4.61009E-024  1.57506E-023  5.53767E-024  1.09451E-024
  1.55603E-025  1.73441E-026  1.57819E-027  1.19857E-028  7.70065E-030  4.22206E-031
  1.98746E-032  8.06662E-034  2.83195E-035  8.62031E-037  2.48355E-038  5.75219E-040
  1.39998E-041  0.00000E+000  0.00000E+000  0.00000E+000  0.00000E+000  0.00000E+000
  0.00000E+000  0.00000E+000  0.00000E+000  0.00000E+000  0.00000E+000  0.00000E+000
  0.00000E+000  0.00000E+000  0.00000E+000  0.00000E+000  0.00000E+000
  0.00000E+000  0.00000E+000  0.00000E+000  0.00000E+000  0.00000E+000  0.00000E+000
  0.00000E+000  0.00000E+000  0.00000E+000  0.00000E+000  0.00000E+000  0.00000E+000
  0.00000E+000  0.00000E+000  0.00000E+000  0.00000E+000  0.00000E+000  0.00000E+000
  0.00000E+000  0.00000E+000  0.00000E+000  0.00000E+000  4.53988E-041  2.37317E-039
  1.08735E-037  4.36688E-036  1.53056E-034  4.72783E-033  1.27997E-031  3.03724E-030
  6.31689E-029  1.15174E-027  1.84099E-026  2.58020E-025  3.17124E-024  3.41881E-023
  3.23385E-022  2.68496E-021  1.95780E-020  1.25468E-019  7.07412E-019  3.51379E-018
  1.54039E-017  5.97412E-017  2.05612E-016  6.30441E-016  1.73036E-015  4.27505E-015
  9.56588E-015  1.95067E-014  3.64532E-014  6.26851E-014  9.93781E-014  1.45146E-013
  1.94676E-013  2.38545E-013  2.65357E-013  2.66191E-013  2.39257E-013  1.91568E-013
  1.35951E-013  8.51483E-014  4.68938E-014  2.26367E-014  9.55001E-015  3.51127E-015
  1.12180E-015  3.10398E-016  7.40860E-017  1.51750E-017  2.64881E-018  3.90023E-019
  4.76915E-020  4.71714E-021  3.59118E-022  1.87930E-023  4.65319E-025  1.89778E-028
  4.55465E-027  1.23420E-027  1.72060E-028  1.68305E-029  1.27718E-030  7.86543E-032
  4.02827E-033  1.74064E-034  6.40569E-036  2.02030E-037  6.65669E-039  1.58233E-040
  0.00000E+000  0.00000E+000  0.00000E+000  0.00000E+000  0.00000E+000  0.00000E+000
  0.00000E+000  0.00000E+000  0.00000E+000  0.00000E+000  0.00000E+000  0.00000E+000
  0.00000E+000  0.00000E+000  0.00000E+000  0.00000E+000  0.00000E+000
  0.00000E+000  0.00000E+000  0.00000E+000  0.00000E+000  0.00000E+000  0.00000E+000
  0.00000E+000  0.00000E+000  0.00000E+000  0.00000E+000  0.00000E+000  0.00000E+000
  0.00000E+000  0.00000E+000  0.00000E+000  0.00000E+000  0.00000E+000  0.00000E+000
  0.00000E+000  0.00000E+000  0.00000E+000  0.00000E+000  1.49269E-041  7.80285E-040
  3.57516E-038  1.43581E-036  5.03946E-035  1.55645E-033  4.21362E-032  9.99886E-031
  2.07986E-029  3.79311E-028  6.06557E-027  8.50622E-026  1.04638E-024  1.12946E-023
  1.07018E-022  8.90647E-022  6.51557E-021  4.19430E-020  2.37929E-019  1.19162E-018
  5.28231E-018  2.07922E-017  7.29681E-017  2.29439E-016  6.50118E-016  1.67043E-015
  3.91646E-015  8.42522E-015  1.66952E-014  3.05230E-014  5.14337E-014  7.96061E-014
  1.12569E-013  1.44515E-013  1.67337E-013  1.73688E-013  1.60720E-013  1.31973E-013
  9.57975E-014  6.12818E-014  3.44600E-014  1.69977E-014  7.34120E-015  2.77159E-015
  9.13240E-016  2.62192E-016  6.54699E-017  1.41884E-017  2.66175E-018  4.30837E-019
  5.99066E-020  7.11290E-021  7.14973E-022  6.00528E-023  4.12628E-024  2.23263E-025
  8.78401E-027  2.01854E-028  7.60326E-031  1.75732E-031  5.20404E-032  5.58525E-033
  3.89253E-034  2.04064E-035  8.54441E-037  2.94545E-038  1.38127E-039  3.45249E-041
  0.00000E+000  0.00000E+000  0.00000E+000  0.00000E+000  0.00000E+000  0.00000E+000
  0.00000E+000  0.00000E+000  0.00000E+000  0.00000E+000  0.00000E+000  0.00000E+000
  0.00000E+000  0.00000E+000  0.00000E+000  0.00000E+000  0.00000E+000
  0.00000E+000  0.00000E+000  0.00000E+000  0.00000E+000  0.00000E+000  0.00000E+000
  0.00000E+000  0.00000E+000  0.00000E+000  0.00000E+000  0.00000E+000  0.00000E+000
  0.00000E+000  0.00000E+000  0.00000E+000  0.00000E+000  0.00000E+000  0.00000E+000
  0.00000E+000  0.00000E+000  0.00000E+000  0.00000E+000  4.30181E-042  2.24872E-040
  1.03033E-038  4.13788E-037  1.45840E-035  4.49103E-034  1.21588E-032  2.88572E-031
  6.00436E-030  1.09549E-028  1.75293E-027  2.46054E-026  3.03073E-025  3.27725E-024
  3.11300E-023  2.59965E-022  1.91072E-021  1.23788E-020  7.08305E-020  3.58885E-019
  1.61563E-018  6.48938E-018  2.33750E-017  7.59510E-017  2.24026E-016  6.03611E-016
  1.49363E-015  3.40683E-015  7.17189E-015  1.39157E-014  2.47937E-014  4.03429E-014
  5.95699E-014  7.93078E-014  9.46300E-014  1.00668E-013  9.50614E-014  7.94021E-014
  5.84999E-014  3.79325E-014  2.16092E-014  1.08000E-014  4.73002E-015  1.81349E-015
  6.08108E-016  1.78186E-016  4.55824E-017  1.01700E-017  1.97677E-018  3.34302E-019
  4.91111E-020  6.25514E-021  6.89042E-022  6.54383E-023  5.33553E-024  3.71361E-025
  2.18859E-026  1.07903E-027  4.36576E-029  1.40196E-030  3.34099E-032  4.99405E-034
  2.23275E-036  4.52685E-038  1.27418E-038  8.54513E-040  1.91768E-040  5.38132E-042
  0.00000E+000  0.00000E+000  0.00000E+000  0.00000E+000  0.00000E+000  0.00000E+000
  0.00000E+000  0.00000E+000  0.00000E+000  0.00000E+000  0.00000E+000  0.00000E+000
  0.00000E+000  0.00000E+000  0.00000E+000  0.00000E+000  0.00000E+000
  0.00000E+000  0.00000E+000  0.00000E+000  0.00000E+000  0.00000E+000  0.00000E+000
  0.00000E+000  0.00000E+000  0.00000E+000  0.00000E+000  0.00000E+000  0.00000E+000
  0.00000E+000  0.00000E+000  0.00000E+000  0.00000E+000  0.00000E+000  0.00000E+000
  0.00000E+000  0.00000E+000  0.00000E+000  0.00000E+000  0.00000E+000  5.68037E-041
  2.60267E-039  1.04525E-037  3.68601E-036  1.13603E-034  3.07585E-033  7.30234E-032
  1.52019E-030  2.77533E-029  4.44522E-028  6.24815E-027  7.71065E-026  8.35968E-025
  7.96931E-024  6.68791E-023  4.94855E-022  3.23508E-021  1.87365E-020  9.64724E-020
  4.43519E-019  1.83013E-018  6.81881E-018  2.30864E-017  7.14679E-017  2.03342E-016
  5.33538E-016  1.29220E-015  2.88389E-015  5.90699E-015  1.10422E-014  1.87188E-014
  2.85936E-014  3.91275E-014  4.77228E-014  5.16639E-014  4.94782E-014  4.18091E-014
  3.11084E-014  2.03497E-014  1.16894E-014  5.89066E-015  2.60227E-015  1.00713E-015
  3.41298E-016  1.01224E-016  2.62626E-017  5.95798E-018  1.18130E-018  2.04602E-019
  3.09393E-020  4.08232E-021  4.69701E-022  4.70920E-023  4.11108E-024  3.12247E-025
  2.06168E-026  1.18247E-027  5.88759E-029  2.54409E-030  9.54175E-032  3.11177E-033
  8.85309E-035  2.21151E-036  4.90657E-038  9.83519E-040  9.94566E-042  1.30090E-042
  0.00000E+000  0.00000E+000  0.00000E+000  0.00000E+000  0.00000E+000  0.00000E+000
  0.00000E+000  0.00000E+000  0.00000E+000  0.00000E+000  0.00000E+000  0.00000E+000
  0.00000E+000  0.00000E+000  0.00000E+000  0.00000E+000  0.00000E+000
  0.00000E+000  0.00000E+000  0.00000E+000  0.00000E+000  0.00000E+000  0.00000E+000
  0.00000E+000  0.00000E+000  0.00000E+000  0.00000E+000  0.00000E+000  0.00000E+000
  0.00000E+000  0.00000E+000  0.00000E+000  0.00000E+000  0.00000E+000  0.00000E+000
  0.00000E+000  0.00000E+000  0.00000E+000  0.00000E+000  0.00000E+000  1.25769E-041
  5.76259E-040  2.31429E-038  8.16773E-037  2.52258E-035  6.82271E-034  1.62058E-032
  3.37614E-031  6.17003E-030  9.89650E-029  1.39381E-027  1.72480E-026  1.87704E-025
  1.79863E-024  1.52002E-023  1.13538E-022  7.51687E-022  4.42696E-021  2.32964E-020
  1.10131E-019  4.70538E-019  1.82861E-018  6.50331E-018  2.12712E-017  6.41832E-017
  1.78755E-016  4.58571E-016  1.07897E-015  2.31508E-015  4.50096E-015  7.87938E-015
  1.23493E-014  1.72439E-014  2.13662E-014  2.34172E-014  2.26458E-014  1.92869E-014
  1.44456E-014  9.50473E-015  5.48933E-015  2.78102E-015  1.23535E-015  4.80966E-016
  1.64078E-016  4.90339E-017  1.28342E-017  2.94174E-018  5.90402E-019  1.03745E-019
  1.59606E-020  2.14987E-021  2.53576E-022  2.61967E-023  2.37144E-024  1.88233E-025
  1.31137E-026  8.03028E-028  4.33092E-029  2.06283E-030  8.70728E-032  3.27316E-033
  1.10183E-034  3.34356E-036  9.20616E-038  2.31574E-039  6.93972E-043  0.00000E+000
  0.00000E+000  0.00000E+000  0.00000E+000  0.00000E+000  0.00000E+000  0.00000E+000
  0.00000E+000  0.00000E+000  0.00000E+000  0.00000E+000  0.00000E+000  0.00000E+000
  0.00000E+000  0.00000E+000  0.00000E+000  0.00000E+000  0.00000E+000
  0.00000E+000  0.00000E+000  0.00000E+000  0.00000E+000  0.00000E+000  0.00000E+000
  0.00000E+000  0.00000E+000  0.00000E+000  0.00000E+000  0.00000E+000  0.00000E+000
  0.00000E+000  0.00000E+000  0.00000E+000  0.00000E+000  0.00000E+000  0.00000E+000
  0.00000E+000  0.00000E+000  0.00000E+000  0.00000E+000  0.00000E+000  0.00000E+000
  1.11834E-040  4.49133E-039  1.58101E-037  4.90331E-036  1.32865E-034  3.15507E-033
  6.58006E-032  1.20445E-030  1.93578E-029  2.73416E-028  3.39682E-027  3.71664E-026
  3.58754E-025  3.06190E-024  2.31742E-023  1.56120E-022  9.40486E-022  5.09397E-021
  2.49594E-020  1.11342E-019  4.54906E-019  1.71035E-018  5.93362E-018  1.89977E-017
  5.59991E-017  1.51284E-016  3.72376E-016  8.29799E-016  1.66367E-015  2.98428E-015
  4.76683E-015  6.75402E-015  8.46278E-015  9.35536E-015  9.10810E-015  7.79890E-015
  5.86736E-015  3.87558E-015  2.24636E-015  1.14208E-015  5.09178E-016  1.99027E-016
  6.81970E-017  2.04835E-017  5.39289E-018  1.24463E-018  2.51828E-019  4.46788E-020
  6.95272E-021  9.49382E-022  1.13817E-022  1.19892E-023  1.11079E-024  9.06388E-026
  6.52514E-027  4.15343E-028  2.34389E-029  1.17650E-030  5.27154E-032  2.11791E-033
  7.66158E-035  2.50632E-036  7.43858E-038  2.00836E-039  1.46397E-041  0.00000E+000
  0.00000E+000  0.00000E+000  0.00000E+000  0.00000E+000  0.00000E+000  0.00000E+000
  0.00000E+000  0.00000E+000  0.00000E+000  0.00000E+000  0.00000E+000  0.00000E+000
  0.00000E+000  0.00000E+000  0.00000E+000  0.00000E+000  0.00000E+000
  0.00000E+000  0.00000E+000  0.00000E+000  0.00000E+000  0.00000E+000  0.00000E+000
  0.00000E+000  0.00000E+000  0.00000E+000  0.00000E+000  0.00000E+000  0.00000E+000
  0.00000E+000  0.00000E+000  0.00000E+000  0.00000E+000  0.00000E+000  0.00000E+000
  0.00000E+000  0.00000E+000  0.00000E+000  0.00000E+000  0.00000E+000  0.00000E+000
  1.90235E-041  7.63994E-040  2.68936E-038  8.35980E-037  2.26722E-035  5.39371E-034
  1.12608E-032  2.06579E-031  3.33010E-030  4.72304E-029  5.90094E-028  6.50611E-027
  6.34514E-026  5.49035E-025  4.23129E-024  2.91819E-023  1.81110E-022  1.01777E-021
  5.21192E-021  2.44638E-020  1.05723E-019  4.21662E-019  1.55170E-018  5.25421E-018
  1.62927E-017  4.59897E-017  1.17419E-016  2.69505E-016  5.53063E-016  1.01010E-015
  1.63576E-015  2.34192E-015  2.95763E-015  3.28924E-015  3.21721E-015  2.76494E-015
  2.08652E-015  1.38189E-015  8.02949E-016  4.09230E-016  1.82914E-016  7.16966E-017
  2.46444E-017  7.42906E-018  1.96426E-018  4.55621E-019  9.27410E-020  1.65721E-020
  2.60106E-021  3.58833E-022  4.35504E-023  4.65531E-024  4.38917E-025  3.65652E-026
  2.69739E-027  1.76654E-028  1.03013E-029  5.36580E-031  2.50585E-032  1.05274E-033
  3.99129E-035  1.36925E-036  4.25661E-038  1.19989E-039  5.19069E-042  0.00000E+000
  0.00000E+000  0.00000E+000  0.00000E+000  0.00000E+000  0.00000E+000  0.00000E+000
  0.00000E+000  0.00000E+000  0.00000E+000  0.00000E+000  0.00000E+000  0.00000E+000
  0.00000E+000  0.00000E+000  0.00000E+000  0.00000E+000  0.00000E+000
  0.00000E+000  0.00000E+000  0.00000E+000  0.00000E+000  0.00000E+000  0.00000E+000
  0.00000E+000  0.00000E+000  0.00000E+000  0.00000E+000  0.00000E+000  0.00000E+000
  0.00000E+000  0.00000E+000  0.00000E+000  0.00000E+000  0.00000E+000  0.00000E+000
  0.00000E+000  0.00000E+000  0.00000E+000  0.00000E+000  0.00000E+000  0.00000E+000
  2.83637E-042  1.13910E-040  4.00979E-039  1.25054E-037  3.39575E-036  8.09200E-035
  1.69407E-033  3.11662E-032  5.04578E-031  7.19882E-030  9.06623E-029  1.01040E-027
  9.99602E-027  8.81358E-026  6.95954E-025  4.94969E-024  3.19048E-023  1.87569E-022
  1.01150E-021  5.02450E-021  2.30361E-020  9.74213E-020  3.78869E-019  1.34818E-018
  4.36305E-018  1.27599E-017  3.35194E-017  7.86730E-017  1.64247E-016  3.03916E-016
  4.97016E-016  7.16830E-016  9.10300E-016  1.01661E-015  9.97560E-016  8.59535E-016
  6.50024E-016  4.31322E-016  2.51069E-016  1.28190E-016  5.74076E-017  2.25503E-017
  7.77043E-018  2.34921E-018  6.23289E-019  1.45177E-019  2.96990E-020  5.33921E-021
  8.44174E-022  1.17495E-022  1.44132E-023  1.56059E-024  1.49411E-025  1.26756E-026
  9.55258E-028  6.41294E-029  3.84679E-030  2.06815E-031  9.99822E-033  4.35785E-034
  1.71631E-035  6.11466E-037  1.97146E-038  6.62208E-040  1.61315E-042  0.00000E+000
  0.00000E+000  0.00000E+000  0.00000E+000  0.00000E+000  0.00000E+000  0.00000E+000
  0.00000E+000  0.00000E+000  0.00000E+000  0.00000E+000  0.00000E+000  0.00000E+000
  0.00000E+000  0.00000E+000  0.00000E+000  0.00000E+000  0.00000E+000
  0.00000E+000  0.00000E+000  0.00000E+000  0.00000E+000  0.00000E+000  0.00000E+000
  0.00000E+000  0.00000E+000  0.00000E+000  0.00000E+000  0.00000E+000  0.00000E+000
  0.00000E+000  0.00000E+000  0.00000E+000  0.00000E+000  0.00000E+000  0.00000E+000
  0.00000E+000  0.00000E+000  0.00000E+000  0.00000E+000  0.00000E+000  0.00000E+000
  0.00000E+000  1.48866E-041  5.24026E-040  1.64207E-038  4.46686E-037  1.06739E-035
  2.24127E-034  4.14318E-033  6.74918E-032  9.70786E-031  1.23640E-029  1.39859E-028
  1.41093E-027  1.27574E-026  1.03986E-025  7.68891E-025  5.18996E-024  3.21563E-023
  1.83599E-022  9.67569E-022  4.70193E-021  2.09981E-020  8.57304E-020  3.18030E-019
  1.06518E-018  3.20195E-018  8.59391E-018  2.05056E-017  4.33463E-017  8.09578E-017
  1.33320E-016  1.93280E-016  2.46398E-016  2.75983E-016  2.71431E-016  2.34305E-016
  1.77472E-016  1.17929E-016  6.87412E-017  3.51489E-017  1.57662E-017  6.20460E-018
  2.14268E-018  6.49496E-019  1.72874E-019  4.04231E-020  8.30887E-021  1.50248E-021
  2.39253E-022  3.35904E-023  4.16416E-024  4.56638E-025  4.43879E-026  3.83408E-027
  2.95080E-028  2.02942E-029  1.25099E-030  6.93112E-032  3.46089E-033  1.56028E-034
  6.35869E-036  2.34262E-037  7.79669E-039  2.52214E-040  0.00000E+000  0.00000E+000
  0.00000E+000  0.00000E+000  0.00000E+000  0.00000E+000  0.00000E+000  0.00000E+000
  0.00000E+000  0.00000E+000  0.00000E+000  0.00000E+000  0.00000E+000  0.00000E+000
  0.00000E+000  0.00000E+000  0.00000E+000  0.00000E+000  0.00000E+000
  0.00000E+000  0.00000E+000  0.00000E+000  0.00000E+000  0.00000E+000  0.00000E+000
  0.00000E+000  0.00000E+000  0.00000E+000  0.00000E+000  0.00000E+000  0.00000E+000
  0.00000E+000  0.00000E+000  0.00000E+000  0.00000E+000  0.00000E+000  0.00000E+000
  0.00000E+000  0.00000E+000  0.00000E+000  0.00000E+000  0.00000E+000  0.00000E+000
  0.00000E+000  0.00000E+000  6.00265E-041  1.85208E-039  5.16499E-038  1.23854E-036
  2.61295E-035  4.86159E-034  7.99013E-033  1.16295E-031  1.50384E-030  1.73597E-029
  1.79750E-028  1.67934E-027  1.42458E-026  1.10412E-025  7.86020E-025  5.15837E-024
  3.12461E-023  1.74459E-022  8.94549E-022  4.18975E-021  1.78132E-020  6.83169E-020
  2.34967E-019  7.21068E-019  1.96615E-018  4.74762E-018  1.01257E-017  1.90372E-017
  3.15042E-017  4.58399E-017  5.85981E-017  6.57716E-017  6.47940E-017  5.60089E-017
  4.24751E-017  2.82575E-017  1.64913E-017  8.44353E-018  3.79315E-018  1.49545E-018
  5.17569E-019  1.57309E-019  4.20090E-020  9.86314E-021  2.03760E-021  3.70755E-022
  5.94916E-023  8.43090E-024  1.05711E-024  1.17518E-025  1.16111E-026  1.02232E-027
  8.04425E-029  5.67318E-030  3.59551E-031  2.05340E-032  1.05837E-033  4.92895E-035
  2.07403E-036  7.87972E-038  2.81007E-039  5.54354E-042  0.00000E+000  0.00000E+000
  0.00000E+000  0.00000E+000  0.00000E+000  0.00000E+000  0.00000E+000  0.00000E+000
  0.00000E+000  0.00000E+000  0.00000E+000  0.00000E+000  0.00000E+000  0.00000E+000
  0.00000E+000  0.00000E+000  0.00000E+000  0.00000E+000  0.00000E+000
  0.00000E+000  0.00000E+000  0.00000E+000  0.00000E+000  0.00000E+000  0.00000E+000
  0.00000E+000  0.00000E+000  0.00000E+000  0.00000E+000  0.00000E+000  0.00000E+000
  0.00000E+000  0.00000E+000  0.00000E+000  0.00000E+000  0.00000E+000  0.00000E+000
  0.00000E+000  0.00000E+000  0.00000E+000  0.00000E+000  0.00000E+000  0.00000E+000
  0.00000E+000  0.00000E+000  6.02685E-042  1.85955E-040  5.25617E-039  1.26671E-037
  2.69196E-036  5.05143E-035  8.40394E-034  1.24319E-032  1.64160E-031  1.94675E-030
  2.08489E-029  2.02924E-028  1.80603E-027  1.47733E-026  1.11437E-025  7.75817E-025
  4.97644E-024  2.92939E-023  1.57372E-022  7.66731E-022  3.36670E-021  1.32470E-020
  4.64770E-020  1.44811E-019  3.99400E-019  9.72680E-019  2.08768E-018  3.94341E-018
  6.54849E-018  9.55302E-018  1.22359E-017  1.37549E-017  1.35676E-017  1.17410E-017
  8.91330E-018  5.93611E-018  3.46840E-018  1.77821E-018  8.00124E-019  3.16068E-019
  1.09654E-019  3.34279E-020  8.96021E-021  2.11351E-021  4.39142E-022  8.04749E-023
  1.30264E-023  1.86584E-024  2.36987E-025  2.67553E-026  2.69206E-027  2.42088E-028
  1.95125E-029  1.41343E-030  9.22213E-032  5.43116E-033  2.88908E-034  1.38819E-035
  6.02065E-037  2.40540E-038  8.44768E-040  1.16015E-042  0.00000E+000  0.00000E+000
  0.00000E+000  0.00000E+000  0.00000E+000  0.00000E+000  0.00000E+000  0.00000E+000
  0.00000E+000  0.00000E+000  0.00000E+000  0.00000E+000  0.00000E+000  0.00000E+000
  0.00000E+000  0.00000E+000  0.00000E+000  0.00000E+000  0.00000E+000
  0.00000E+000  0.00000E+000  0.00000E+000  0.00000E+000  0.00000E+000  0.00000E+000
  0.00000E+000  0.00000E+000  0.00000E+000  0.00000E+000  0.00000E+000  0.00000E+000
  0.00000E+000  0.00000E+000  0.00000E+000  0.00000E+000  0.00000E+000  0.00000E+000
  0.00000E+000  0.00000E+000  0.00000E+000  0.00000E+000  0.00000E+000  0.00000E+000
  0.00000E+000  0.00000E+000  0.00000E+000  1.63649E-041  4.42576E-040  1.14453E-038
  2.45556E-037  4.67046E-036  7.89476E-035  1.19364E-033  1.62147E-032  1.98989E-031
  2.22233E-030  2.27144E-029  2.13507E-028  1.85110E-027  1.48108E-026  1.09133E-025
  7.37406E-025  4.54321E-024  2.53619E-023  1.27487E-022  5.73815E-022  2.30148E-021
  8.19345E-021  2.58105E-020  7.17713E-020  1.75849E-019  3.79119E-019  7.18491E-019
  1.19609E-018  1.74813E-018  2.24234E-018  2.52373E-018  2.49194E-018  2.15856E-018
  1.64031E-018  1.09361E-018  6.39783E-019  3.28502E-019  1.48084E-019  5.86300E-020
  2.03983E-020  6.24049E-021  1.68015E-021  3.98498E-022  8.33672E-023  1.54067E-023
  2.51973E-024  3.65459E-025  4.71193E-026  5.41482E-027  5.56173E-028  5.12037E-029
  4.23660E-030  3.15724E-031  2.12330E-032  1.28993E-033  7.07720E-035  3.50397E-036
  1.58190E-037  6.34164E-039  2.27918E-040  0.00000E+000  0.00000E+000  0.00000E+000
  0.00000E+000  0.00000E+000  0.00000E+000  0.00000E+000  0.00000E+000  0.00000E+000
  0.00000E+000  0.00000E+000  0.00000E+000  0.00000E+000  0.00000E+000  0.00000E+000
  0.00000E+000  0.00000E+000  0.00000E+000  0.00000E+000  0.00000E+000
  0.00000E+000  0.00000E+000  0.00000E+000  0.00000E+000  0.00000E+000  0.00000E+000
  0.00000E+000  0.00000E+000  0.00000E+000  0.00000E+000  0.00000E+000  0.00000E+000
  0.00000E+000  0.00000E+000  0.00000E+000  0.00000E+000  0.00000E+000  0.00000E+000
  0.00000E+000  0.00000E+000  0.00000E+000  0.00000E+000  0.00000E+000  0.00000E+000
  0.00000E+000  0.00000E+000  0.00000E+000  0.00000E+000  3.41391E-041  9.16549E-040
  1.99261E-038  3.85658E-037  6.66783E-036  1.03759E-034  1.46075E-033  1.87238E-032
  2.19664E-031  2.37268E-030  2.36438E-029  2.17401E-028  1.83995E-027  1.42691E-026
  1.00809E-025  6.44713E-025  3.70960E-024  1.90978E-023  8.75596E-023  3.56149E-022
  1.28134E-021  4.06815E-021  1.13782E-020  2.79977E-020  6.05528E-020  1.15029E-019
  1.91834E-019  2.80765E-019  3.60550E-019  4.06197E-019  4.01455E-019  3.48077E-019
  2.64783E-019  1.76745E-019  1.03549E-019  5.32627E-020  2.40631E-020  9.55341E-021
  3.33528E-021  1.02478E-021  2.77398E-022  6.62354E-023  1.39718E-023  2.60841E-024
  4.31887E-025  6.35734E-026  8.34132E-027  9.78276E-028  1.02843E-028  9.71685E-030
  8.26884E-031  6.34987E-032  4.40481E-033  2.75915E-034  1.55949E-035  7.94074E-037
  3.65752E-038  1.50041E-039  1.58464E-042  0.00000E+000  0.00000E+000  0.00000E+000
  0.00000E+000  0.00000E+000  0.00000E+000  0.00000E+000  0.00000E+000  0.00000E+000
  0.00000E+000  0.00000E+000  0.00000E+000  0.00000E+000  0.00000E+000  0.00000E+000
  0.00000E+000  0.00000E+000  0.00000E+000  0.00000E+000  0.00000E+000
  0.00000E+000  0.00000E+000  0.00000E+000  0.00000E+000  0.00000E+000  0.00000E+000
  0.00000E+000  0.00000E+000  0.00000E+000  0.00000E+000  0.00000E+000  0.00000E+000
  0.00000E+000  0.00000E+000  0.00000E+000  0.00000E+000  0.00000E+000  0.00000E+000
  0.00000E+000  0.00000E+000  0.00000E+000  0.00000E+000  0.00000E+000  0.00000E+000
  0.00000E+000  0.00000E+000  0.00000E+000  0.00000E+000  0.00000E+000  5.47150E-041
  1.44632E-039  2.86567E-038  5.11022E-037  8.23955E-036  1.21213E-034  1.63439E-033
  2.02879E-032  2.32224E-031  2.45360E-030  2.38491E-029  2.12252E-028  1.71927E-027
  1.25952E-026  8.29455E-026  4.88386E-025  2.55939E-024  1.18935E-023  4.88686E-023
  1.77145E-022  5.65558E-022  1.58832E-021  3.92021E-021  8.49780E-021  1.61706E-020
  2.70041E-020  3.95663E-020  5.08586E-020  5.73494E-020  5.67324E-020  4.92392E-020
  3.75006E-020  2.50676E-020  1.47119E-020  7.58383E-021  3.43556E-021  1.36863E-021
  4.79861E-022  1.48229E-022  4.03914E-023  9.72396E-024  2.07196E-024  3.91580E-025
  6.57958E-026  9.85507E-027  1.31952E-027  1.58373E-028  1.70844E-029  1.66013E-030
  1.45541E-031  1.15239E-032  8.24356E-034  5.31902E-035  3.09160E-036  1.62066E-037
  7.58858E-039  3.17627E-040  0.00000E+000  0.00000E+000  0.00000E+000  0.00000E+000
  0.00000E+000  0.00000E+000  0.00000E+000  0.00000E+000  0.00000E+000  0.00000E+000
  0.00000E+000  0.00000E+000  0.00000E+000  0.00000E+000  0.00000E+000  0.00000E+000
  0.00000E+000  0.00000E+000  0.00000E+000  0.00000E+000  0.00000E+000
  0.00000E+000  0.00000E+000  0.00000E+000  0.00000E+000  0.00000E+000  0.00000E+000
  0.00000E+000  0.00000E+000  0.00000E+000  0.00000E+000  0.00000E+000  0.00000E+000
  0.00000E+000  0.00000E+000  0.00000E+000  0.00000E+000  0.00000E+000  0.00000E+000
  0.00000E+000  0.00000E+000  0.00000E+000  0.00000E+000  0.00000E+000  0.00000E+000
  0.00000E+000  0.00000E+000  0.00000E+000  0.00000E+000  0.00000E+000  3.24255E-042
  9.45573E-041  1.93190E-039  3.57759E-038  6.04284E-037  9.34488E-036  1.33305E-034
  1.75484E-033  2.13046E-032  2.37667E-031  2.42697E-030  2.25366E-029  1.89103E-028
  1.42518E-027  9.59656E-027  5.74795E-026  3.05149E-025  1.43187E-024  5.92590E-024
  2.15959E-023  6.92202E-023  1.94967E-022  4.82260E-022  1.04713E-021  1.99519E-021
  3.33542E-021  4.89162E-021  6.29328E-021  7.10292E-021  7.03357E-021  6.11172E-021
  4.66125E-021  3.12126E-021  1.83580E-021  9.48897E-022  4.31323E-022  1.72560E-022
  6.08249E-023  1.89137E-023  5.19627E-024  1.26361E-024  2.72559E-025  5.22725E-026
  8.93710E-027  1.36597E-027  1.87164E-028  2.30500E-029  2.55717E-030  2.55946E-031
  2.31369E-032  1.88964E-033  1.39190E-034  9.23510E-036  5.51722E-037  2.94871E-038
  1.40866E-039  1.11979E-042  0.00000E+000  0.00000E+000  0.00000E+000  0.00000E+000
  0.00000E+000  0.00000E+000  0.00000E+000  0.00000E+000  0.00000E+000  0.00000E+000
  0.00000E+000  0.00000E+000  0.00000E+000  0.00000E+000  0.00000E+000  0.00000E+000
  0.00000E+000  0.00000E+000  0.00000E+000  0.00000E+000  0.00000E+000
  0.00000E+000  0.00000E+000  0.00000E+000  0.00000E+000  0.00000E+000  0.00000E+000
  0.00000E+000  0.00000E+000  0.00000E+000  0.00000E+000  0.00000E+000  0.00000E+000
  0.00000E+000  0.00000E+000  0.00000E+000  0.00000E+000  0.00000E+000  0.00000E+000
  0.00000E+000  0.00000E+000  0.00000E+000  0.00000E+000  0.00000E+000  0.00000E+000
  0.00000E+000  0.00000E+000  0.00000E+000  0.00000E+000  0.00000E+000  0.00000E+000
  3.49958E-042  1.19251E-040  2.31209E-039  4.11463E-038  6.74709E-037  1.01906E-035
  1.42145E-034  1.82178E-033  2.13453E-032  2.27068E-031  2.18193E-030  1.88175E-029
  1.44893E-028  9.91838E-028  6.01512E-027  3.22322E-026  1.52295E-025  6.33521E-025
  2.31750E-024  7.44905E-024  2.10252E-023  5.20902E-023  1.13246E-022  2.16001E-022
  3.61427E-022  5.30521E-022  6.83153E-022  7.71813E-022  7.65168E-022  6.65817E-022
  5.08681E-022  3.41358E-022  2.01317E-022  1.04412E-022  4.76634E-023  1.91706E-023
  6.80234E-024  2.13263E-024  5.91838E-025  1.45693E-025  3.18908E-026  6.22344E-027
  1.08578E-027  1.69830E-028  2.38769E-029  3.02410E-030  3.45556E-031  3.56620E-032
  3.32354E-033  2.79628E-034  2.12013E-035  1.44301E-036  8.80287E-038  4.79971E-039
  2.33257E-040  0.00000E+000  0.00000E+000  0.00000E+000  0.00000E+000  0.00000E+000
  0.00000E+000  0.00000E+000  0.00000E+000  0.00000E+000  0.00000E+000  0.00000E+000
  0.00000E+000  0.00000E+000  0.00000E+000  0.00000E+000  0.00000E+000  0.00000E+000
  0.00000E+000  0.00000E+000  0.00000E+000  0.00000E+000  0.00000E+000
  0.00000E+000  0.00000E+000  0.00000E+000  0.00000E+000  0.00000E+000  0.00000E+000
  0.00000E+000  0.00000E+000  0.00000E+000  0.00000E+000  0.00000E+000  0.00000E+000
  0.00000E+000  0.00000E+000  0.00000E+000  0.00000E+000  0.00000E+000  0.00000E+000
  0.00000E+000  0.00000E+000  0.00000E+000  0.00000E+000  0.00000E+000  0.00000E+000
  0.00000E+000  0.00000E+000  0.00000E+000  0.00000E+000  0.00000E+000  0.00000E+000
  0.00000E+000  6.80275E-042  1.39071E-040  2.62065E-039  4.55752E-038  7.30458E-037
  1.07303E-035  1.44204E-034  1.75901E-033  1.93579E-032  1.90925E-031  1.68093E-030
  1.31499E-029  9.10984E-029  5.57438E-028  3.00694E-027  1.42775E-026  5.96082E-026
  2.18643E-025  7.04197E-025  1.99070E-024  4.93798E-024  1.07462E-023  2.05154E-023
  3.43572E-023  5.04763E-023  6.50633E-023  7.35928E-023  7.30619E-023  6.36858E-023
  4.87611E-023  3.28108E-023  1.94163E-023  1.01133E-023  4.64138E-024  1.87926E-024
  6.72326E-025  2.12923E-025  5.98185E-026  1.49440E-026  3.32860E-027  6.62874E-028
  1.18354E-028  1.89955E-029  2.74654E-030  3.58290E-031  4.22132E-032  4.49115E-033
  4.31420E-034  3.73217E-035  2.89960E-036  2.01900E-037  1.25644E-038  6.96871E-040
  0.00000E+000  0.00000E+000  0.00000E+000  0.00000E+000  0.00000E+000  0.00000E+000
  0.00000E+000  0.00000E+000  0.00000E+000  0.00000E+000  0.00000E+000  0.00000E+000
  0.00000E+000  0.00000E+000  0.00000E+000  0.00000E+000  0.00000E+000  0.00000E+000
  0.00000E+000  0.00000E+000  0.00000E+000  0.00000E+000  0.00000E+000
  0.00000E+000  0.00000E+000  0.00000E+000  0.00000E+000  0.00000E+000  0.00000E+000
  0.00000E+000  0.00000E+000  0.00000E+000  0.00000E+000  0.00000E+000  0.00000E+000
  0.00000E+000  0.00000E+000  0.00000E+000  0.00000E+000  0.00000E+000  0.00000E+000
  0.00000E+000  0.00000E+000  0.00000E+000  0.00000E+000  0.00000E+000  0.00000E+000
  0.00000E+000  0.00000E+000  0.00000E+000  0.00000E+000  0.00000E+000  0.00000E+000
  0.00000E+000  0.00000E+000  2.06872E-042  1.56447E-040  2.88034E-039  4.86589E-038
  7.50103E-037  1.04697E-035  1.31890E-034  1.48876E-033  1.49901E-032  1.33997E-031
  1.06000E-030  7.40650E-030  4.56121E-029  2.47203E-028  1.17786E-027  4.93028E-027
  1.81195E-026  5.84455E-026  1.65415E-025  4.10722E-025  8.94612E-025  1.70935E-024
  2.86520E-024  4.21363E-024  5.43764E-024  6.15917E-024  6.12539E-024  5.35092E-024
  4.10811E-024  2.77377E-024  1.64848E-024  8.63254E-025  3.98834E-025  1.62824E-025
  5.88451E-026  1.88667E-026  5.37928E-027  1.36755E-027  3.10859E-028  6.33565E-029
  1.16079E-029  1.91603E-030  2.85348E-031  3.83804E-032  4.66155E-033  5.10741E-034
  5.04758E-035  4.47640E-036  3.55770E-037  2.52692E-038  1.59952E-039  1.06203E-042
  0.00000E+000  0.00000E+000  0.00000E+000  0.00000E+000  0.00000E+000  0.00000E+000
  0.00000E+000  0.00000E+000  0.00000E+000  0.00000E+000  0.00000E+000  0.00000E+000
  0.00000E+000  0.00000E+000  0.00000E+000  0.00000E+000  0.00000E+000  0.00000E+000
  0.00000E+000  0.00000E+000  0.00000E+000  0.00000E+000  0.00000E+000
  0.00000E+000  0.00000E+000  0.00000E+000  0.00000E+000  0.00000E+000  0.00000E+000
  0.00000E+000  0.00000E+000  0.00000E+000  0.00000E+000  0.00000E+000  0.00000E+000
  0.00000E+000  0.00000E+000  0.00000E+000  0.00000E+000  0.00000E+000  0.00000E+000
  0.00000E+000  0.00000E+000  0.00000E+000  0.00000E+000  0.00000E+000  0.00000E+000
  0.00000E+000  0.00000E+000  0.00000E+000  0.00000E+000  0.00000E+000  0.00000E+000
  0.00000E+000  0.00000E+000  0.00000E+000  4.01662E-042  1.69353E-040  2.99395E-039
  4.79544E-038  6.91597E-037  8.91982E-036  1.02636E-034  1.04822E-033  9.47910E-033
  7.56274E-032  5.31544E-031  3.28812E-030  1.78810E-029  8.54105E-029  3.58179E-028
  1.31825E-027  4.25698E-027  1.20599E-026  2.99703E-026  6.53347E-026  1.24946E-025
  2.09642E-025  3.08665E-025  3.98892E-025  4.52612E-025  4.51113E-025  3.95156E-025
  3.04421E-025  2.06431E-025  1.23347E-025  6.50270E-026  3.02933E-026  1.24936E-026
  4.57135E-027  1.48754E-027  4.31627E-028  1.11989E-028  2.60540E-029  5.44917E-030
  1.02681E-030  1.74573E-031  2.68060E-032  3.71673E-033  4.64943E-034  5.24477E-035
  5.30933E-036  4.81641E-037  3.90445E-038  2.82063E-039  1.81114E-040  0.00000E+000
  0.00000E+000  0.00000E+000  0.00000E+000  0.00000E+000  0.00000E+000  0.00000E+000
  0.00000E+000  0.00000E+000  0.00000E+000  0.00000E+000  0.00000E+000  0.00000E+000
  0.00000E+000  0.00000E+000  0.00000E+000  0.00000E+000  0.00000E+000  0.00000E+000
  0.00000E+000  0.00000E+000  0.00000E+000  0.00000E+000  0.00000E+000
  0.00000E+000  0.00000E+000  0.00000E+000  0.00000E+000  0.00000E+000  0.00000E+000
  0.00000E+000  0.00000E+000  0.00000E+000  0.00000E+000  0.00000E+000  0.00000E+000
  0.00000E+000  0.00000E+000  0.00000E+000  0.00000E+000  0.00000E+000  0.00000E+000
  0.00000E+000  0.00000E+000  0.00000E+000  0.00000E+000  0.00000E+000  0.00000E+000
  0.00000E+000  0.00000E+000  0.00000E+000  0.00000E+000  0.00000E+000  0.00000E+000
  0.00000E+000  0.00000E+000  0.00000E+000  0.00000E+000  5.99152E-042  1.68580E-040
  2.78304E-039  4.11068E-038  5.40703E-037  6.30958E-036  6.50650E-035  5.93146E-034
  4.76011E-033  3.36086E-032  2.08567E-031  1.13684E-030  5.43952E-030  2.28430E-029
  8.41654E-029  2.72047E-028  7.71353E-028  1.91851E-027  4.18598E-027  8.01321E-027
  1.34608E-026  1.98470E-026  2.56936E-026  2.92178E-026  2.92012E-026  2.56675E-026
  1.98596E-026  1.35401E-026  8.14514E-027  4.32992E-027  2.03783E-027  8.50930E-028
  3.16018E-028  1.04657E-028  3.09942E-029  8.23094E-030  1.96516E-030  4.22678E-031
  8.20478E-032  1.43825E-032  2.27673E-033  3.25059E-034  4.18688E-035  4.83807E-036
  5.00953E-037  4.63497E-038  3.82140E-039  2.80023E-040  0.00000E+000  0.00000E+000
  0.00000E+000  0.00000E+000  0.00000E+000  0.00000E+000  0.00000E+000  0.00000E+000
  0.00000E+000  0.00000E+000  0.00000E+000  0.00000E+000  0.00000E+000  0.00000E+000
  0.00000E+000  0.00000E+000  0.00000E+000  0.00000E+000  0.00000E+000  0.00000E+000
  0.00000E+000  0.00000E+000  0.00000E+000  0.00000E+000  0.00000E+000
  0.00000E+000  0.00000E+000  0.00000E+000  0.00000E+000  0.00000E+000  0.00000E+000
  0.00000E+000  0.00000E+000  0.00000E+000  0.00000E+000  0.00000E+000  0.00000E+000
  0.00000E+000  0.00000E+000  0.00000E+000  0.00000E+000  0.00000E+000  0.00000E+000
  0.00000E+000  0.00000E+000  0.00000E+000  0.00000E+000  0.00000E+000  0.00000E+000
  0.00000E+000  0.00000E+000  0.00000E+000  0.00000E+000  0.00000E+000  0.00000E+000
  0.00000E+000  0.00000E+000  0.00000E+000  0.00000E+000  0.00000E+000  6.86640E-042
  1.23132E-040  2.18636E-039  2.91495E-038  3.43615E-037  3.57334E-036  3.27058E-035
  2.63870E-034  1.86878E-033  1.16239E-032  6.34681E-032  3.04111E-031  1.27845E-030
  4.71465E-030  1.52518E-029  4.32802E-029  1.07740E-028  2.35311E-028  4.50984E-028
  7.58652E-028  1.12055E-027  1.45385E-027  1.65784E-027  1.66266E-027  1.46783E-027
  1.14189E-027  7.83814E-028  4.75469E-028  2.55364E-028  1.21690E-028  5.15776E-029
  1.94956E-029  6.59008E-030  1.99769E-030  5.44389E-031  1.33685E-031  2.96246E-032
  5.92876E-033  1.07125E-033  1.74592E-034  2.56789E-035  3.38708E-036  4.00305E-037
  4.22722E-038  3.97757E-039  3.32623E-040  0.00000E+000  0.00000E+000  0.00000E+000
  0.00000E+000  0.00000E+000  0.00000E+000  0.00000E+000  0.00000E+000  0.00000E+000
  0.00000E+000  0.00000E+000  0.00000E+000  0.00000E+000  0.00000E+000  0.00000E+000
  0.00000E+000  0.00000E+000  0.00000E+000  0.00000E+000  0.00000E+000  0.00000E+000
  0.00000E+000  0.00000E+000  0.00000E+000  0.00000E+000  0.00000E+000
  0.00000E+000  0.00000E+000  0.00000E+000  0.00000E+000  0.00000E+000  0.00000E+000
  0.00000E+000  0.00000E+000  0.00000E+000  0.00000E+000  0.00000E+000  0.00000E+000
  0.00000E+000  0.00000E+000  0.00000E+000  0.00000E+000  0.00000E+000  0.00000E+000
  0.00000E+000  0.00000E+000  0.00000E+000  0.00000E+000  0.00000E+000  0.00000E+000
  0.00000E+000  0.00000E+000  0.00000E+000  0.00000E+000  0.00000E+000  0.00000E+000
  0.00000E+000  0.00000E+000  0.00000E+000  0.00000E+000  0.00000E+000  0.00000E+000
  6.04557E-042  9.50253E-041  1.30918E-039  1.65410E-038  1.72932E-037  1.59002E-036
  1.28455E-035  9.13095E-035  5.68893E-034  3.11027E-033  1.49186E-032  6.27725E-032
  2.31685E-031  7.50096E-031  2.13054E-030  5.30891E-030  1.16085E-029  2.22800E-029
  3.75459E-029  5.55780E-029  7.23096E-029  8.27448E-029  8.33487E-029  7.39850E-029
  5.79486E-029  4.01125E-029  2.45844E-029  1.33697E-029  6.46728E-030  2.79007E-030
  1.07649E-030  3.72441E-031  1.15874E-031  3.24843E-032  8.21791E-033  1.87736E-033
  3.87230E-034  7.21967E-035  1.21000E-035  1.82180E-036  2.45757E-037  2.96198E-038
  3.18077E-039  3.03550E-040  0.00000E+000  0.00000E+000  0.00000E+000  0.00000E+000
  0.00000E+000  0.00000E+000  0.00000E+000  0.00000E+000  0.00000E+000  0.00000E+000
  0.00000E+000  0.00000E+000  0.00000E+000  0.00000E+000  0.00000E+000  0.00000E+000
  0.00000E+000  0.00000E+000  0.00000E+000  0.00000E+000  0.00000E+000  0.00000E+000
  0.00000E+000  0.00000E+000  0.00000E+000  0.00000E+000  0.00000E+000
  0.00000E+000  0.00000E+000  0.00000E+000  0.00000E+000  0.00000E+000  0.00000E+000
  0.00000E+000  0.00000E+000  0.00000E+000  0.00000E+000  0.00000E+000  0.00000E+000
  0.00000E+000  0.00000E+000  0.00000E+000  0.00000E+000  0.00000E+000  0.00000E+000
  0.00000E+000  0.00000E+000  0.00000E+000  0.00000E+000  0.00000E+000  0.00000E+000
  0.00000E+000  0.00000E+000  0.00000E+000  0.00000E+000  0.00000E+000  0.00000E+000
  0.00000E+000  0.00000E+000  0.00000E+000  0.00000E+000  0.00000E+000  0.00000E+000
  0.00000E+000  4.08943E-042  5.63407E-041  6.80361E-040  7.20138E-039  6.79282E-038
  5.49879E-037  3.90645E-036  2.44462E-035  1.33786E-034  6.42086E-034  2.70386E-033
  9.98762E-033  3.23637E-032  9.20087E-032  2.29538E-031  5.02628E-031  9.66396E-031
  1.63234E-030  2.42311E-030  3.16361E-030  3.63604E-030  3.68275E-030  3.29141E-030
  2.59984E-030  1.81834E-030  1.12851E-030  6.22927E-031  3.06724E-031  1.35080E-031
  5.33536E-032  1.89486E-032  6.06404E-033  1.75123E-033  4.56701E-034  1.07755E-034
  2.28958E-035  4.38040E-036  7.52827E-037  1.15915E-037  1.59452E-038  1.95419E-039
  2.12827E-040  0.00000E+000  0.00000E+000  0.00000E+000  0.00000E+000  0.00000E+000
  0.00000E+000  0.00000E+000  0.00000E+000  0.00000E+000  0.00000E+000  0.00000E+000
  0.00000E+000  0.00000E+000  0.00000E+000  0.00000E+000  0.00000E+000  0.00000E+000
  0.00000E+000  0.00000E+000  0.00000E+000  0.00000E+000  0.00000E+000  0.00000E+000
  0.00000E+000  0.00000E+000  0.00000E+000  0.00000E+000  0.00000E+000
  0.00000E+000  0.00000E+000  0.00000E+000  0.00000E+000  0.00000E+000  0.00000E+000
  0.00000E+000  0.00000E+000  0.00000E+000  0.00000E+000  0.00000E+000  0.00000E+000
  0.00000E+000  0.00000E+000  0.00000E+000  0.00000E+000  0.00000E+000  0.00000E+000
  0.00000E+000  0.00000E+000  0.00000E+000  0.00000E+000  0.00000E+000  0.00000E+000
  0.00000E+000  0.00000E+000  0.00000E+000  0.00000E+000  0.00000E+000  0.00000E+000
  0.00000E+000  0.00000E+000  0.00000E+000  0.00000E+000  0.00000E+000  0.00000E+000
  0.00000E+000  0.00000E+000  2.12522E-042  2.56638E-041  2.71642E-040  2.52018E-039
  2.04938E-038  1.46074E-037  9.16615E-037  5.01337E-036  2.42477E-035  1.02189E-034
  3.77790E-034  1.22517E-033  3.48722E-033  8.71226E-033  1.91117E-032  3.68281E-032
  6.23752E-032  9.29189E-032  1.21853E-031  1.40826E-031  1.43618E-031  1.29443E-031
  1.03312E-031  7.31725E-032  4.61026E-032  2.59092E-032  1.30237E-032  5.87199E-033
  2.38056E-033  8.69656E-034  2.86701E-034  8.55170E-035  2.29978E-035  5.57849E-036
  1.21833E-036  2.39008E-037  4.20044E-038  6.59472E-039  9.22400E-040  1.14641E-040
  0.00000E+000  0.00000E+000  0.00000E+000  0.00000E+000  0.00000E+000  0.00000E+000
  0.00000E+000  0.00000E+000  0.00000E+000  0.00000E+000  0.00000E+000  0.00000E+000
  0.00000E+000  0.00000E+000  0.00000E+000  0.00000E+000  0.00000E+000  0.00000E+000
  0.00000E+000  0.00000E+000  0.00000E+000  0.00000E+000  0.00000E+000  0.00000E+000
  0.00000E+000  0.00000E+000  0.00000E+000  0.00000E+000  0.00000E+000
  0.00000E+000  0.00000E+000  0.00000E+000  0.00000E+000  0.00000E+000  0.00000E+000
  0.00000E+000  0.00000E+000  0.00000E+000  0.00000E+000  0.00000E+000  0.00000E+000
  0.00000E+000  0.00000E+000  0.00000E+000  0.00000E+000  0.00000E+000  0.00000E+000
  0.00000E+000  0.00000E+000  0.00000E+000  0.00000E+000  0.00000E+000  0.00000E+000
  0.00000E+000  0.00000E+000  0.00000E+000  0.00000E+000  0.00000E+000  0.00000E+000
  0.00000E+000  0.00000E+000  0.00000E+000  0.00000E+000  0.00000E+000  0.00000E+000
  0.00000E+000  0.00000E+000  0.00000E+000  8.48517E-043  8.98124E-042  8.33241E-041
  6.77583E-040  4.82962E-039  3.01732E-038  1.65230E-037  7.93072E-037  3.38345E-036
  1.25249E-035  4.07073E-035  1.16032E-034  2.90406E-034  6.38480E-034  1.23381E-033
  2.09691E-033  3.13763E-033  4.13757E-033  4.81469E-033  4.95227E-033  4.51072E-033
  3.64635E-033  2.62220E-033  1.68211E-033  9.65252E-034  4.96849E-034  2.29993E-034
  9.59454E-035  3.61236E-035  1.22829E-035  3.77102E-036  1.04424E-036  2.60337E-037
  5.82973E-038  1.16942E-038  2.09548E-039  3.34496E-040  0.00000E+000  0.00000E+000
  0.00000E+000  0.00000E+000  0.00000E+000  0.00000E+000  0.00000E+000  0.00000E+000
  0.00000E+000  0.00000E+000  0.00000E+000  0.00000E+000  0.00000E+000  0.00000E+000
  0.00000E+000  0.00000E+000  0.00000E+000  0.00000E+000  0.00000E+000  0.00000E+000
  0.00000E+000  0.00000E+000  0.00000E+000  0.00000E+000  0.00000E+000  0.00000E+000
  0.00000E+000  0.00000E+000  0.00000E+000  0.00000E+000  0.00000E+000
  0.00000E+000  0.00000E+000  0.00000E+000  0.00000E+000  0.00000E+000  0.00000E+000
  0.00000E+000  0.00000E+000  0.00000E+000  0.00000E+000  0.00000E+000  0.00000E+000
  0.00000E+000  0.00000E+000  0.00000E+000  0.00000E+000  0.00000E+000  0.00000E+000
  0.00000E+000  0.00000E+000  0.00000E+000  0.00000E+000  0.00000E+000  0.00000E+000
  0.00000E+000  0.00000E+000  0.00000E+000  0.00000E+000  0.00000E+000  0.00000E+000
  0.00000E+000  0.00000E+000  0.00000E+000  0.00000E+000  0.00000E+000  0.00000E+000
  0.00000E+000  0.00000E+000  0.00000E+000  0.00000E+000  0.00000E+000  2.41473E-042
  1.96363E-041  1.39962E-040  8.74418E-040  4.78835E-039  2.29832E-038  9.66925E-038
  3.56561E-037  1.18658E-036  3.38874E-036  8.50127E-036  1.87449E-035  3.63539E-035
  6.20687E-035  9.33951E-035  1.24018E-034  1.45562E-034  1.51300E-034  1.39573E-034
  1.14553E-034  8.38729E-035  5.49362E-035  3.22790E-035  1.70573E-035  8.12339E-036
  3.49166E-036  1.35542E-036  4.75067E-037  1.50177E-037  4.27396E-038  1.09246E-038
  2.50130E-039  5.11552E-040  1.56857E-042  0.00000E+000  0.00000E+000  0.00000E+000
  0.00000E+000  0.00000E+000  0.00000E+000  0.00000E+000  0.00000E+000  0.00000E+000
  0.00000E+000  0.00000E+000  0.00000E+000  0.00000E+000  0.00000E+000  0.00000E+000
  0.00000E+000  0.00000E+000  0.00000E+000  0.00000E+000  0.00000E+000  0.00000E+000
  0.00000E+000  0.00000E+000  0.00000E+000  0.00000E+000  0.00000E+000  0.00000E+000
  0.00000E+000  0.00000E+000  0.00000E+000  0.00000E+000  0.00000E+000
  0.00000E+000  0.00000E+000  0.00000E+000  0.00000E+000  0.00000E+000  0.00000E+000
  0.00000E+000  0.00000E+000  0.00000E+000  0.00000E+000  0.00000E+000  0.00000E+000
  0.00000E+000  0.00000E+000  0.00000E+000  0.00000E+000  0.00000E+000  0.00000E+000
  0.00000E+000  0.00000E+000  0.00000E+000  0.00000E+000  0.00000E+000  0.00000E+000
  0.00000E+000  0.00000E+000  0.00000E+000  0.00000E+000  0.00000E+000  0.00000E+000
  0.00000E+000  0.00000E+000  0.00000E+000  0.00000E+000  0.00000E+000  0.00000E+000
  0.00000E+000  0.00000E+000  0.00000E+000  0.00000E+000  0.00000E+000  0.00000E+000
  0.00000E+000  3.55522E-042  2.22113E-041  1.21630E-040  5.83803E-040  2.45612E-039
  9.05711E-039  2.92744E-038  8.29365E-038  2.18830E-037  4.84232E-037  9.43330E-037
  1.61963E-036  2.45409E-036  3.28691E-036  3.89877E-036  4.10454E-036  3.84476E-036
  3.21298E-036  2.40214E-036  1.61115E-036  9.71913E-037  5.28413E-037  2.59296E-037
  1.14912E-037  4.59803E-038  1.65932E-038  5.39070E-039  1.57284E-039  4.11038E-040
  2.43339E-042  0.00000E+000  0.00000E+000  0.00000E+000  0.00000E+000  0.00000E+000
  0.00000E+000  0.00000E+000  0.00000E+000  0.00000E+000  0.00000E+000  0.00000E+000
  0.00000E+000  0.00000E+000  0.00000E+000  0.00000E+000  0.00000E+000  0.00000E+000
  0.00000E+000  0.00000E+000  0.00000E+000  0.00000E+000  0.00000E+000  0.00000E+000
  0.00000E+000  0.00000E+000  0.00000E+000  0.00000E+000  0.00000E+000  0.00000E+000
  0.00000E+000  0.00000E+000  0.00000E+000  0.00000E+000  0.00000E+000
  0.00000E+000  0.00000E+000  0.00000E+000  0.00000E+000  0.00000E+000  0.00000E+000
  0.00000E+000  0.00000E+000  0.00000E+000  0.00000E+000  0.00000E+000  0.00000E+000
  0.00000E+000  0.00000E+000  0.00000E+000  0.00000E+000  0.00000E+000  0.00000E+000
  0.00000E+000  0.00000E+000  0.00000E+000  0.00000E+000  0.00000E+000  0.00000E+000
  0.00000E+000  0.00000E+000  0.00000E+000  0.00000E+000  0.00000E+000  0.00000E+000
  0.00000E+000  0.00000E+000  0.00000E+000  0.00000E+000  0.00000E+000  0.00000E+000
  0.00000E+000  0.00000E+000  0.00000E+000  0.00000E+000  0.00000E+000  0.00000E+000
  0.00000E+000  0.00000E+000  0.00000E+000  2.70804E-042  1.29981E-041  5.46843E-041
  2.01653E-040  6.51783E-040  1.84655E-039  4.58538E-039  9.98042E-039  1.90406E-038
  3.73092E-038  5.70222E-038  7.71856E-038  9.27358E-038  9.91406E-038  9.45618E-038
  8.06971E-038  6.17840E-038  4.25468E-038  2.64078E-038  1.47939E-038  7.48486E-039
  3.41910E-039  1.40857E-039  5.22375E-040  1.73975E-040  1.95304E-042  0.00000E+000
  0.00000E+000  0.00000E+000  0.00000E+000  0.00000E+000  0.00000E+000  0.00000E+000
  0.00000E+000  0.00000E+000  0.00000E+000  0.00000E+000  0.00000E+000  0.00000E+000
  0.00000E+000  0.00000E+000  0.00000E+000  0.00000E+000  0.00000E+000  0.00000E+000
  0.00000E+000  0.00000E+000  0.00000E+000  0.00000E+000  0.00000E+000  0.00000E+000
  0.00000E+000  0.00000E+000  0.00000E+000  0.00000E+000  0.00000E+000  0.00000E+000
  0.00000E+000  0.00000E+000  0.00000E+000  0.00000E+000  0.00000E+000
  0.00000E+000  0.00000E+000  0.00000E+000  0.00000E+000  0.00000E+000  0.00000E+000
  0.00000E+000  0.00000E+000  0.00000E+000  0.00000E+000  0.00000E+000  0.00000E+000
  0.00000E+000  0.00000E+000  0.00000E+000  0.00000E+000  0.00000E+000  0.00000E+000
  0.00000E+000  0.00000E+000  0.00000E+000  0.00000E+000  0.00000E+000  0.00000E+000
  0.00000E+000  0.00000E+000  0.00000E+000  0.00000E+000  0.00000E+000  0.00000E+000
  0.00000E+000  0.00000E+000  0.00000E+000  0.00000E+000  0.00000E+000  0.00000E+000
  0.00000E+000  0.00000E+000  0.00000E+000  0.00000E+000  0.00000E+000  0.00000E+000
  0.00000E+000  0.00000E+000  0.00000E+000  0.00000E+000  0.00000E+000  1.06717E-042
  3.93528E-042  1.27196E-041  3.60356E-041  8.94844E-041  1.94769E-040  3.71580E-040
  6.21358E-040  9.10731E-040  1.17003E-039  1.31753E-039  2.13818E-039  2.08276E-039
  1.82027E-039  1.43097E-039  1.01394E-039  6.48474E-040  3.74561E-040  2.96187E-041
  1.01848E-041  3.06972E-042  8.10965E-043  0.00000E+000  0.00000E+000  0.00000E+000
  0.00000E+000  0.00000E+000  0.00000E+000  0.00000E+000  0.00000E+000  0.00000E+000
  0.00000E+000  0.00000E+000  0.00000E+000  0.00000E+000  0.00000E+000  0.00000E+000
  0.00000E+000  0.00000E+000  0.00000E+000  0.00000E+000  0.00000E+000  0.00000E+000
  0.00000E+000  0.00000E+000  0.00000E+000  0.00000E+000  0.00000E+000  0.00000E+000
  0.00000E+000  0.00000E+000  0.00000E+000  0.00000E+000  0.00000E+000  0.00000E+000
  0.00000E+000  0.00000E+000  0.00000E+000  0.00000E+000  0.00000E+000
  0.00000E+000  0.00000E+000  0.00000E+000  0.00000E+000  0.00000E+000  0.00000E+000
  0.00000E+000  0.00000E+000  0.00000E+000  0.00000E+000  0.00000E+000  0.00000E+000
  0.00000E+000  0.00000E+000  0.00000E+000  0.00000E+000  0.00000E+000  0.00000E+000
  0.00000E+000  0.00000E+000  0.00000E+000  0.00000E+000  0.00000E+000  0.00000E+000
  0.00000E+000  0.00000E+000  0.00000E+000  0.00000E+000  0.00000E+000  0.00000E+000
  0.00000E+000  0.00000E+000  0.00000E+000  0.00000E+000  0.00000E+000  0.00000E+000
  0.00000E+000  0.00000E+000  0.00000E+000  0.00000E+000  0.00000E+000  0.00000E+000
  0.00000E+000  0.00000E+000  0.00000E+000  0.00000E+000  0.00000E+000  0.00000E+000
  0.00000E+000  0.00000E+000  0.00000E+000  1.53066E-042  3.33159E-042  6.35598E-042
  1.06285E-041  1.55783E-041  2.00136E-041  2.25367E-041  2.22440E-041  1.92439E-041
  1.45926E-041  9.69903E-042  5.65045E-042  2.88533E-042  1.29142E-042  0.00000E+000
  0.00000E+000  0.00000E+000  0.00000E+000  0.00000E+000  0.00000E+000  0.00000E+000
  0.00000E+000  0.00000E+000  0.00000E+000  0.00000E+000  0.00000E+000  0.00000E+000
  0.00000E+000  0.00000E+000  0.00000E+000  0.00000E+000  0.00000E+000  0.00000E+000
  0.00000E+000  0.00000E+000  0.00000E+000  0.00000E+000  0.00000E+000  0.00000E+000
  0.00000E+000  0.00000E+000  0.00000E+000  0.00000E+000  0.00000E+000  0.00000E+000
  0.00000E+000  0.00000E+000  0.00000E+000  0.00000E+000  0.00000E+000  0.00000E+000
  0.00000E+000  0.00000E+000  0.00000E+000  0.00000E+000  0.00000E+000
  0.00000E+000  0.00000E+000  0.00000E+000  0.00000E+000  0.00000E+000  0.00000E+000
  0.00000E+000  0.00000E+000  0.00000E+000  0.00000E+000  0.00000E+000  0.00000E+000
  0.00000E+000  0.00000E+000  0.00000E+000  0.00000E+000  0.00000E+000  0.00000E+000
  0.00000E+000  0.00000E+000  0.00000E+000  0.00000E+000  0.00000E+000  0.00000E+000
  0.00000E+000  0.00000E+000  0.00000E+000  0.00000E+000  0.00000E+000  0.00000E+000
  0.00000E+000  0.00000E+000  0.00000E+000  0.00000E+000  0.00000E+000  0.00000E+000
  0.00000E+000  0.00000E+000  0.00000E+000  0.00000E+000  0.00000E+000  0.00000E+000
  0.00000E+000  0.00000E+000  0.00000E+000  0.00000E+000  0.00000E+000  0.00000E+000
  0.00000E+000  0.00000E+000  0.00000E+000  0.00000E+000  0.00000E+000  0.00000E+000
  0.00000E+000  0.00000E+000  0.00000E+000  0.00000E+000  0.00000E+000  0.00000E+000
  0.00000E+000  0.00000E+000  0.00000E+000  0.00000E+000  0.00000E+000  0.00000E+000
  0.00000E+000  0.00000E+000  0.00000E+000  0.00000E+000  0.00000E+000  0.00000E+000
  0.00000E+000  0.00000E+000  0.00000E+000  0.00000E+000  0.00000E+000  0.00000E+000
  0.00000E+000  0.00000E+000  0.00000E+000  0.00000E+000  0.00000E+000  0.00000E+000
  0.00000E+000  0.00000E+000  0.00000E+000  0.00000E+000  0.00000E+000  0.00000E+000
  0.00000E+000  0.00000E+000  0.00000E+000  0.00000E+000  0.00000E+000  0.00000E+000
  0.00000E+000  0.00000E+000  0.00000E+000  0.00000E+000  0.00000E+000  0.00000E+000
  0.00000E+000  0.00000E+000  0.00000E+000  0.00000E+000  0.00000E+000
  0.00000E+000  0.00000E+000  0.00000E+000  0.00000E+000  0.00000E+000  0.00000E+000
  0.00000E+000  0.00000E+000  0.00000E+000  0.00000E+000  0.00000E+000  0.00000E+000
  0.00000E+000  0.00000E+000  0.00000E+000  0.00000E+000  0.00000E+000  0.00000E+000
  0.00000E+000  0.00000E+000  0.00000E+000  0.00000E+000  0.00000E+000  0.00000E+000
  0.00000E+000  0.00000E+000  0.00000E+000  0.00000E+000  0.00000E+000  0.00000E+000
  0.00000E+000  0.00000E+000  0.00000E+000  0.00000E+000  0.00000E+000  0.00000E+000
  0.00000E+000  0.00000E+000  0.00000E+000  0.00000E+000  0.00000E+000  0.00000E+000
  0.00000E+000  0.00000E+000  0.00000E+000  0.00000E+000  0.00000E+000  0.00000E+000
  0.00000E+000  0.00000E+000  0.00000E+000  0.00000E+000  0.00000E+000  0.00000E+000
  0.00000E+000  0.00000E+000  0.00000E+000  0.00000E+000  0.00000E+000  0.00000E+000
  0.00000E+000  0.00000E+000  0.00000E+000  0.00000E+000  0.00000E+000  0.00000E+000
  0.00000E+000  0.00000E+000  0.00000E+000  0.00000E+000  0.00000E+000  0.00000E+000
  0.00000E+000  0.00000E+000  0.00000E+000  0.00000E+000  0.00000E+000  0.00000E+000
  0.00000E+000  0.00000E+000  0.00000E+000  0.00000E+000  0.00000E+000  0.00000E+000
  0.00000E+000  0.00000E+000  0.00000E+000  0.00000E+000  0.00000E+000  0.00000E+000
  0.00000E+000  0.00000E+000  0.00000E+000  0.00000E+000  0.00000E+000  0.00000E+000
  0.00000E+000  0.00000E+000  0.00000E+000  0.00000E+000  0.00000E+000  0.00000E+000
  0.00000E+000  0.00000E+000  0.00000E+000  0.00000E+000  0.00000E+000
  0.00000E+000  0.00000E+000  0.00000E+000  0.00000E+000  0.00000E+000  0.00000E+000
  0.00000E+000  0.00000E+000  0.00000E+000  0.00000E+000  0.00000E+000  0.00000E+000
  0.00000E+000  0.00000E+000  0.00000E+000  0.00000E+000  0.00000E+000  0.00000E+000
  0.00000E+000  0.00000E+000  0.00000E+000  0.00000E+000  0.00000E+000  0.00000E+000
  0.00000E+000  0.00000E+000  0.00000E+000  0.00000E+000  0.00000E+000  0.00000E+000
  0.00000E+000  0.00000E+000  0.00000E+000  0.00000E+000  0.00000E+000  0.00000E+000
  0.00000E+000  0.00000E+000  0.00000E+000  0.00000E+000  0.00000E+000  0.00000E+000
  0.00000E+000  0.00000E+000  0.00000E+000  0.00000E+000  0.00000E+000  0.00000E+000
  0.00000E+000  0.00000E+000  0.00000E+000  0.00000E+000  0.00000E+000  0.00000E+000
  0.00000E+000  0.00000E+000  0.00000E+000  0.00000E+000  0.00000E+000  0.00000E+000
  0.00000E+000  0.00000E+000  0.00000E+000  0.00000E+000  0.00000E+000  0.00000E+000
  0.00000E+000  0.00000E+000  0.00000E+000  0.00000E+000  0.00000E+000  0.00000E+000
  0.00000E+000  0.00000E+000  0.00000E+000  0.00000E+000  0.00000E+000  0.00000E+000
  0.00000E+000  0.00000E+000  0.00000E+000  0.00000E+000  0.00000E+000  0.00000E+000
  0.00000E+000  0.00000E+000  0.00000E+000  0.00000E+000  0.00000E+000  0.00000E+000
  0.00000E+000  0.00000E+000  0.00000E+000  0.00000E+000  0.00000E+000  0.00000E+000
  0.00000E+000  0.00000E+000  0.00000E+000  0.00000E+000  0.00000E+000  0.00000E+000
  0.00000E+000  0.00000E+000  0.00000E+000  0.00000E+000  0.00000E+000
  0.00000E+000  0.00000E+000  0.00000E+000  0.00000E+000  0.00000E+000  0.00000E+000
  0.00000E+000  0.00000E+000  0.00000E+000  0.00000E+000  0.00000E+000  0.00000E+000
  0.00000E+000  0.00000E+000  0.00000E+000  0.00000E+000  0.00000E+000  0.00000E+000
  0.00000E+000  0.00000E+000  0.00000E+000  0.00000E+000  0.00000E+000  0.00000E+000
  0.00000E+000  0.00000E+000  0.00000E+000  0.00000E+000  0.00000E+000  0.00000E+000
  0.00000E+000  0.00000E+000  0.00000E+000  0.00000E+000  0.00000E+000  0.00000E+000
  0.00000E+000  0.00000E+000  0.00000E+000  0.00000E+000  0.00000E+000  0.00000E+000
  0.00000E+000  0.00000E+000  0.00000E+000  0.00000E+000  0.00000E+000  0.00000E+000
  0.00000E+000  0.00000E+000  0.00000E+000  0.00000E+000  0.00000E+000  0.00000E+000
  0.00000E+000  0.00000E+000  0.00000E+000  0.00000E+000  0.00000E+000  0.00000E+000
  0.00000E+000  0.00000E+000  0.00000E+000  0.00000E+000  0.00000E+000  0.00000E+000
  0.00000E+000  0.00000E+000  0.00000E+000  0.00000E+000  0.00000E+000  0.00000E+000
  0.00000E+000  0.00000E+000  0.00000E+000  0.00000E+000  0.00000E+000  0.00000E+000
  0.00000E+000  0.00000E+000  0.00000E+000  0.00000E+000  0.00000E+000  0.00000E+000
  0.00000E+000  0.00000E+000  0.00000E+000  0.00000E+000  0.00000E+000  0.00000E+000
  0.00000E+000  0.00000E+000  0.00000E+000  0.00000E+000  0.00000E+000  0.00000E+000
  0.00000E+000  0.00000E+000  0.00000E+000  0.00000E+000  0.00000E+000  0.00000E+000
  0.00000E+000  0.00000E+000  0.00000E+000  0.00000E+000  0.00000E+000
  0.00000E+000  0.00000E+000  0.00000E+000  0.00000E+000  0.00000E+000  0.00000E+000
  0.00000E+000  0.00000E+000  0.00000E+000  0.00000E+000  0.00000E+000  0.00000E+000
  0.00000E+000  0.00000E+000  0.00000E+000  0.00000E+000  0.00000E+000  0.00000E+000
  0.00000E+000  0.00000E+000  0.00000E+000  0.00000E+000  0.00000E+000  0.00000E+000
  0.00000E+000  0.00000E+000  0.00000E+000  0.00000E+000  0.00000E+000  0.00000E+000
  0.00000E+000  0.00000E+000  0.00000E+000  0.00000E+000  0.00000E+000  0.00000E+000
  0.00000E+000  0.00000E+000  0.00000E+000  0.00000E+000  0.00000E+000  0.00000E+000
  0.00000E+000  0.00000E+000  0.00000E+000  0.00000E+000  0.00000E+000  0.00000E+000
  0.00000E+000  0.00000E+000  0.00000E+000  0.00000E+000  0.00000E+000  0.00000E+000
  0.00000E+000  0.00000E+000  0.00000E+000  0.00000E+000  0.00000E+000  0.00000E+000
  0.00000E+000  0.00000E+000  0.00000E+000  0.00000E+000  0.00000E+000  0.00000E+000
  0.00000E+000  0.00000E+000  0.00000E+000  0.00000E+000  0.00000E+000  0.00000E+000
  0.00000E+000  0.00000E+000  0.00000E+000  0.00000E+000  0.00000E+000  0.00000E+000
  0.00000E+000  0.00000E+000  0.00000E+000  0.00000E+000  0.00000E+000  0.00000E+000
  0.00000E+000  0.00000E+000  0.00000E+000  0.00000E+000  0.00000E+000  0.00000E+000
  0.00000E+000  0.00000E+000  0.00000E+000  0.00000E+000  0.00000E+000  0.00000E+000
  0.00000E+000  0.00000E+000  0.00000E+000  0.00000E+000  0.00000E+000  0.00000E+000
  0.00000E+000  0.00000E+000  0.00000E+000  0.00000E+000  0.00000E+000
  0.00000E+000  0.00000E+000  0.00000E+000  0.00000E+000  0.00000E+000  0.00000E+000
  0.00000E+000  0.00000E+000  0.00000E+000  0.00000E+000  0.00000E+000  0.00000E+000
  0.00000E+000  0.00000E+000  0.00000E+000  0.00000E+000  0.00000E+000  0.00000E+000
  0.00000E+000  0.00000E+000  0.00000E+000  0.00000E+000  0.00000E+000  0.00000E+000
  0.00000E+000  0.00000E+000  0.00000E+000  0.00000E+000  0.00000E+000  0.00000E+000
  0.00000E+000  0.00000E+000  0.00000E+000  0.00000E+000  0.00000E+000  0.00000E+000
  0.00000E+000  0.00000E+000  0.00000E+000  0.00000E+000  0.00000E+000  0.00000E+000
  0.00000E+000  0.00000E+000  0.00000E+000  0.00000E+000  0.00000E+000  0.00000E+000
  0.00000E+000  0.00000E+000  0.00000E+000  0.00000E+000  0.00000E+000  0.00000E+000
  0.00000E+000  0.00000E+000  0.00000E+000  0.00000E+000  0.00000E+000  0.00000E+000
  0.00000E+000  0.00000E+000  0.00000E+000  0.00000E+000  0.00000E+000  0.00000E+000
  0.00000E+000  0.00000E+000  0.00000E+000  0.00000E+000  0.00000E+000  0.00000E+000
  0.00000E+000  0.00000E+000  0.00000E+000  0.00000E+000  0.00000E+000  0.00000E+000
  0.00000E+000  0.00000E+000  0.00000E+000  0.00000E+000  0.00000E+000  0.00000E+000
  0.00000E+000  0.00000E+000  0.00000E+000  0.00000E+000  0.00000E+000  0.00000E+000
  0.00000E+000  0.00000E+000  0.00000E+000  0.00000E+000  0.00000E+000  0.00000E+000
  0.00000E+000  0.00000E+000  0.00000E+000  0.00000E+000  0.00000E+000  0.00000E+000
  0.00000E+000  0.00000E+000  0.00000E+000  0.00000E+000  0.00000E+000
  0.00000E+000  0.00000E+000  0.00000E+000  0.00000E+000  0.00000E+000  0.00000E+000
  0.00000E+000  0.00000E+000  0.00000E+000  0.00000E+000  0.00000E+000  0.00000E+000
  0.00000E+000  0.00000E+000  0.00000E+000  0.00000E+000  0.00000E+000  0.00000E+000
  0.00000E+000  0.00000E+000  0.00000E+000  0.00000E+000  0.00000E+000  0.00000E+000
  0.00000E+000  0.00000E+000  0.00000E+000  0.00000E+000  0.00000E+000  0.00000E+000
  0.00000E+000  0.00000E+000  0.00000E+000  0.00000E+000  0.00000E+000  0.00000E+000
  0.00000E+000  0.00000E+000  0.00000E+000  0.00000E+000  0.00000E+000  0.00000E+000
  0.00000E+000  0.00000E+000  0.00000E+000  0.00000E+000  0.00000E+000  0.00000E+000
  0.00000E+000  0.00000E+000  0.00000E+000  0.00000E+000  0.00000E+000  0.00000E+000
  0.00000E+000  0.00000E+000  0.00000E+000  0.00000E+000  0.00000E+000  0.00000E+000
  0.00000E+000  0.00000E+000  0.00000E+000  0.00000E+000  0.00000E+000  0.00000E+000
  0.00000E+000  0.00000E+000  0.00000E+000  0.00000E+000  0.00000E+000  0.00000E+000
  0.00000E+000  0.00000E+000  0.00000E+000  0.00000E+000  0.00000E+000  0.00000E+000
  0.00000E+000  0.00000E+000  0.00000E+000  0.00000E+000  0.00000E+000  0.00000E+000
  0.00000E+000  0.00000E+000  0.00000E+000  0.00000E+000  0.00000E+000  0.00000E+000
  0.00000E+000  0.00000E+000  0.00000E+000  0.00000E+000  0.00000E+000  0.00000E+000
  0.00000E+000  0.00000E+000  0.00000E+000  0.00000E+000  0.00000E+000  0.00000E+000
  0.00000E+000  0.00000E+000  0.00000E+000  0.00000E+000  0.00000E+000
  0.00000E+000  0.00000E+000  0.00000E+000  0.00000E+000  0.00000E+000  0.00000E+000
  0.00000E+000  0.00000E+000  0.00000E+000  0.00000E+000  0.00000E+000  0.00000E+000
  0.00000E+000  0.00000E+000  0.00000E+000  0.00000E+000  0.00000E+000  0.00000E+000
  0.00000E+000  0.00000E+000  0.00000E+000  0.00000E+000  0.00000E+000  0.00000E+000
  0.00000E+000  0.00000E+000  0.00000E+000  0.00000E+000  0.00000E+000  0.00000E+000
  0.00000E+000  0.00000E+000  0.00000E+000  0.00000E+000  0.00000E+000  0.00000E+000
  0.00000E+000  0.00000E+000  0.00000E+000  0.00000E+000  0.00000E+000  0.00000E+000
  0.00000E+000  0.00000E+000  0.00000E+000  0.00000E+000  0.00000E+000  0.00000E+000
  0.00000E+000  0.00000E+000  0.00000E+000  0.00000E+000  0.00000E+000  0.00000E+000
  0.00000E+000  0.00000E+000  0.00000E+000  0.00000E+000  0.00000E+000  0.00000E+000
  0.00000E+000  0.00000E+000  0.00000E+000  0.00000E+000  0.00000E+000  0.00000E+000
  0.00000E+000  0.00000E+000  0.00000E+000  0.00000E+000  0.00000E+000  0.00000E+000
  0.00000E+000  0.00000E+000  0.00000E+000  0.00000E+000  0.00000E+000  0.00000E+000
  0.00000E+000  0.00000E+000  0.00000E+000  0.00000E+000  0.00000E+000  0.00000E+000
  0.00000E+000  0.00000E+000  0.00000E+000  0.00000E+000  0.00000E+000  0.00000E+000
  0.00000E+000  0.00000E+000  0.00000E+000  0.00000E+000  0.00000E+000  0.00000E+000
  0.00000E+000  0.00000E+000  0.00000E+000  0.00000E+000  0.00000E+000  0.00000E+000
  0.00000E+000  0.00000E+000  0.00000E+000  0.00000E+000  0.00000E+000
  0.00000E+000  0.00000E+000  0.00000E+000  0.00000E+000  0.00000E+000  0.00000E+000
  0.00000E+000  0.00000E+000  0.00000E+000  0.00000E+000  0.00000E+000  0.00000E+000
  0.00000E+000  0.00000E+000  0.00000E+000  0.00000E+000  0.00000E+000  0.00000E+000
  0.00000E+000  0.00000E+000  0.00000E+000  0.00000E+000  0.00000E+000  0.00000E+000
  0.00000E+000  0.00000E+000  0.00000E+000  0.00000E+000  0.00000E+000  0.00000E+000
  0.00000E+000  0.00000E+000  0.00000E+000  0.00000E+000  0.00000E+000  0.00000E+000
  0.00000E+000  0.00000E+000  0.00000E+000  0.00000E+000  0.00000E+000  0.00000E+000
  0.00000E+000  0.00000E+000  0.00000E+000  0.00000E+000  0.00000E+000  0.00000E+000
  0.00000E+000  0.00000E+000  0.00000E+000  0.00000E+000  0.00000E+000  0.00000E+000
  0.00000E+000  0.00000E+000  0.00000E+000  0.00000E+000  0.00000E+000  0.00000E+000
  0.00000E+000  0.00000E+000  0.00000E+000  0.00000E+000  0.00000E+000  0.00000E+000
  0.00000E+000  0.00000E+000  0.00000E+000  0.00000E+000  0.00000E+000  0.00000E+000
  0.00000E+000  0.00000E+000  0.00000E+000  0.00000E+000  0.00000E+000  0.00000E+000
  0.00000E+000  0.00000E+000  0.00000E+000  0.00000E+000  0.00000E+000  0.00000E+000
  0.00000E+000  0.00000E+000  0.00000E+000  0.00000E+000  0.00000E+000  0.00000E+000
  0.00000E+000  0.00000E+000  0.00000E+000  0.00000E+000  0.00000E+000  0.00000E+000
  0.00000E+000  0.00000E+000  0.00000E+000  0.00000E+000  0.00000E+000  0.00000E+000
  0.00000E+000  0.00000E+000  0.00000E+000  0.00000E+000  0.00000E+000
  0.00000E+000  0.00000E+000  0.00000E+000  0.00000E+000  0.00000E+000  0.00000E+000
  0.00000E+000  0.00000E+000  0.00000E+000  0.00000E+000  0.00000E+000  0.00000E+000
  0.00000E+000  0.00000E+000  0.00000E+000  0.00000E+000  0.00000E+000  0.00000E+000
  0.00000E+000  0.00000E+000  0.00000E+000  0.00000E+000  0.00000E+000  0.00000E+000
  0.00000E+000  0.00000E+000  0.00000E+000  0.00000E+000  0.00000E+000  0.00000E+000
  0.00000E+000  0.00000E+000  0.00000E+000  0.00000E+000  0.00000E+000  0.00000E+000
  0.00000E+000  0.00000E+000  0.00000E+000  0.00000E+000  0.00000E+000  0.00000E+000
  0.00000E+000  0.00000E+000  0.00000E+000  0.00000E+000  0.00000E+000  0.00000E+000
  0.00000E+000  0.00000E+000  0.00000E+000  0.00000E+000  0.00000E+000  0.00000E+000
  0.00000E+000  0.00000E+000  0.00000E+000  0.00000E+000  0.00000E+000  0.00000E+000
  0.00000E+000  0.00000E+000  0.00000E+000  0.00000E+000  0.00000E+000  0.00000E+000
  0.00000E+000  0.00000E+000  0.00000E+000  0.00000E+000  0.00000E+000  0.00000E+000
  0.00000E+000  0.00000E+000  0.00000E+000  0.00000E+000  0.00000E+000  0.00000E+000
  0.00000E+000  0.00000E+000  0.00000E+000  0.00000E+000  0.00000E+000  0.00000E+000
  0.00000E+000  0.00000E+000  0.00000E+000  0.00000E+000  0.00000E+000  0.00000E+000
  0.00000E+000  0.00000E+000  0.00000E+000  0.00000E+000  0.00000E+000  0.00000E+000
  0.00000E+000  0.00000E+000  0.00000E+000  0.00000E+000  0.00000E+000  0.00000E+000
  0.00000E+000  0.00000E+000  0.00000E+000  0.00000E+000  0.00000E+000
  0.00000E+000  0.00000E+000  0.00000E+000  0.00000E+000  0.00000E+000  0.00000E+000
  0.00000E+000  0.00000E+000  0.00000E+000  0.00000E+000  0.00000E+000  0.00000E+000
  0.00000E+000  0.00000E+000  0.00000E+000  0.00000E+000  0.00000E+000  0.00000E+000
  0.00000E+000  0.00000E+000  0.00000E+000  0.00000E+000  0.00000E+000  0.00000E+000
  0.00000E+000  0.00000E+000  0.00000E+000  0.00000E+000  0.00000E+000  0.00000E+000
  0.00000E+000  0.00000E+000  0.00000E+000  0.00000E+000  0.00000E+000  0.00000E+000
  0.00000E+000  0.00000E+000  0.00000E+000  0.00000E+000  0.00000E+000  0.00000E+000
  0.00000E+000  0.00000E+000  0.00000E+000  0.00000E+000  0.00000E+000  0.00000E+000
  0.00000E+000  0.00000E+000  0.00000E+000  0.00000E+000  0.00000E+000  0.00000E+000
  0.00000E+000  0.00000E+000  0.00000E+000  0.00000E+000  0.00000E+000  0.00000E+000
  0.00000E+000  0.00000E+000  0.00000E+000  0.00000E+000  0.00000E+000  0.00000E+000
  0.00000E+000  0.00000E+000  0.00000E+000  0.00000E+000  0.00000E+000  0.00000E+000
  0.00000E+000  0.00000E+000  0.00000E+000  0.00000E+000  0.00000E+000  0.00000E+000
  0.00000E+000  0.00000E+000  0.00000E+000  0.00000E+000  0.00000E+000  0.00000E+000
  0.00000E+000  0.00000E+000  0.00000E+000  0.00000E+000  0.00000E+000  0.00000E+000
  0.00000E+000  0.00000E+000  0.00000E+000  0.00000E+000  0.00000E+000  0.00000E+000
  0.00000E+000  0.00000E+000  0.00000E+000  0.00000E+000  0.00000E+000  0.00000E+000
  0.00000E+000  0.00000E+000  0.00000E+000  0.00000E+000  0.00000E+000
  0.00000E+000  0.00000E+000  0.00000E+000  0.00000E+000  0.00000E+000  0.00000E+000
  0.00000E+000  0.00000E+000  0.00000E+000  0.00000E+000  0.00000E+000  0.00000E+000
  0.00000E+000  0.00000E+000  0.00000E+000  0.00000E+000  0.00000E+000  0.00000E+000
  0.00000E+000  0.00000E+000  0.00000E+000  0.00000E+000  0.00000E+000  0.00000E+000
  0.00000E+000  0.00000E+000  0.00000E+000  0.00000E+000  0.00000E+000  0.00000E+000
  0.00000E+000  0.00000E+000  0.00000E+000  0.00000E+000  0.00000E+000  0.00000E+000
  0.00000E+000  0.00000E+000  0.00000E+000  0.00000E+000  0.00000E+000  0.00000E+000
  0.00000E+000  0.00000E+000  0.00000E+000  0.00000E+000  0.00000E+000  0.00000E+000
  0.00000E+000  0.00000E+000  0.00000E+000  0.00000E+000  0.00000E+000  0.00000E+000
  0.00000E+000  0.00000E+000  0.00000E+000  0.00000E+000  0.00000E+000  0.00000E+000
  0.00000E+000  0.00000E+000  0.00000E+000  0.00000E+000  0.00000E+000  0.00000E+000
  0.00000E+000  0.00000E+000  0.00000E+000  0.00000E+000  0.00000E+000  0.00000E+000
  0.00000E+000  0.00000E+000  0.00000E+000  0.00000E+000  0.00000E+000  0.00000E+000
  0.00000E+000  0.00000E+000  0.00000E+000  0.00000E+000  0.00000E+000  0.00000E+000
  0.00000E+000  0.00000E+000  0.00000E+000  0.00000E+000  0.00000E+000  0.00000E+000
  0.00000E+000  0.00000E+000  0.00000E+000  0.00000E+000  0.00000E+000  0.00000E+000
  0.00000E+000  0.00000E+000  0.00000E+000  0.00000E+000  0.00000E+000  0.00000E+000
  0.00000E+000  0.00000E+000  0.00000E+000  0.00000E+000  0.00000E+000
  0.00000E+000  0.00000E+000  0.00000E+000  0.00000E+000  0.00000E+000  0.00000E+000
  0.00000E+000  0.00000E+000  0.00000E+000  0.00000E+000  0.00000E+000  0.00000E+000
  0.00000E+000  0.00000E+000  0.00000E+000  0.00000E+000  0.00000E+000  0.00000E+000
  0.00000E+000  0.00000E+000  0.00000E+000  0.00000E+000  0.00000E+000  0.00000E+000
  0.00000E+000  0.00000E+000  0.00000E+000  0.00000E+000  0.00000E+000  0.00000E+000
  0.00000E+000  0.00000E+000  0.00000E+000  0.00000E+000  0.00000E+000  0.00000E+000
  0.00000E+000  0.00000E+000  0.00000E+000  0.00000E+000  0.00000E+000  0.00000E+000
  0.00000E+000  0.00000E+000  0.00000E+000  0.00000E+000  0.00000E+000  0.00000E+000
  0.00000E+000  0.00000E+000  0.00000E+000  0.00000E+000  0.00000E+000  0.00000E+000
  0.00000E+000  0.00000E+000  0.00000E+000  0.00000E+000  0.00000E+000  0.00000E+000
  0.00000E+000  0.00000E+000  0.00000E+000  0.00000E+000  0.00000E+000  0.00000E+000
  0.00000E+000  0.00000E+000  0.00000E+000  0.00000E+000  0.00000E+000  0.00000E+000
  0.00000E+000  0.00000E+000  0.00000E+000  0.00000E+000  0.00000E+000  0.00000E+000
  0.00000E+000  0.00000E+000  0.00000E+000  0.00000E+000  0.00000E+000  0.00000E+000
  0.00000E+000  0.00000E+000  0.00000E+000  0.00000E+000  0.00000E+000  0.00000E+000
  0.00000E+000  0.00000E+000  0.00000E+000  0.00000E+000  0.00000E+000  0.00000E+000
  0.00000E+000  0.00000E+000  0.00000E+000  0.00000E+000  0.00000E+000  0.00000E+000
  0.00000E+000  0.00000E+000  0.00000E+000  0.00000E+000  0.00000E+000
  0.00000E+000  0.00000E+000  0.00000E+000  0.00000E+000  0.00000E+000  0.00000E+000
  0.00000E+000  0.00000E+000  0.00000E+000  0.00000E+000  0.00000E+000  0.00000E+000
  0.00000E+000  0.00000E+000  0.00000E+000  0.00000E+000  0.00000E+000  0.00000E+000
  0.00000E+000  0.00000E+000  0.00000E+000  0.00000E+000  0.00000E+000  0.00000E+000
  0.00000E+000  0.00000E+000  0.00000E+000  0.00000E+000  0.00000E+000  0.00000E+000
  0.00000E+000  0.00000E+000  0.00000E+000  0.00000E+000  0.00000E+000  0.00000E+000
  0.00000E+000  0.00000E+000  0.00000E+000  0.00000E+000  0.00000E+000  0.00000E+000
  0.00000E+000  0.00000E+000  0.00000E+000  0.00000E+000  0.00000E+000  0.00000E+000
  0.00000E+000  0.00000E+000  0.00000E+000  0.00000E+000  0.00000E+000  0.00000E+000
  0.00000E+000  0.00000E+000  0.00000E+000  0.00000E+000  0.00000E+000  0.00000E+000
  0.00000E+000  0.00000E+000  0.00000E+000  0.00000E+000  0.00000E+000  0.00000E+000
  0.00000E+000  0.00000E+000  0.00000E+000  0.00000E+000  0.00000E+000  0.00000E+000
  0.00000E+000  0.00000E+000  0.00000E+000  0.00000E+000  0.00000E+000  0.00000E+000
  0.00000E+000  0.00000E+000  0.00000E+000  0.00000E+000  0.00000E+000  0.00000E+000
  0.00000E+000  0.00000E+000  0.00000E+000  0.00000E+000  0.00000E+000  0.00000E+000
  0.00000E+000  0.00000E+000  0.00000E+000  0.00000E+000  0.00000E+000  0.00000E+000
  0.00000E+000  0.00000E+000  0.00000E+000  0.00000E+000  0.00000E+000  0.00000E+000
  0.00000E+000  0.00000E+000  0.00000E+000  0.00000E+000  0.00000E+000
  0.00000E+000  0.00000E+000  0.00000E+000  0.00000E+000  0.00000E+000  0.00000E+000
  0.00000E+000  0.00000E+000  0.00000E+000  0.00000E+000  0.00000E+000  0.00000E+000
  0.00000E+000  0.00000E+000  0.00000E+000  0.00000E+000  0.00000E+000  0.00000E+000
  0.00000E+000  0.00000E+000  0.00000E+000  0.00000E+000  0.00000E+000  0.00000E+000
  0.00000E+000  0.00000E+000  0.00000E+000  0.00000E+000  0.00000E+000  0.00000E+000
  0.00000E+000  0.00000E+000  0.00000E+000  0.00000E+000  0.00000E+000  0.00000E+000
  0.00000E+000  0.00000E+000  0.00000E+000  0.00000E+000  0.00000E+000  0.00000E+000
  0.00000E+000  0.00000E+000  0.00000E+000  0.00000E+000  0.00000E+000  0.00000E+000
  0.00000E+000  0.00000E+000  0.00000E+000  0.00000E+000  0.00000E+000  0.00000E+000
  0.00000E+000  0.00000E+000  0.00000E+000  0.00000E+000  0.00000E+000  0.00000E+000
  0.00000E+000  0.00000E+000  0.00000E+000  0.00000E+000  0.00000E+000  0.00000E+000
  0.00000E+000  0.00000E+000  0.00000E+000  0.00000E+000  0.00000E+000  0.00000E+000
  0.00000E+000  0.00000E+000  0.00000E+000  0.00000E+000  0.00000E+000  0.00000E+000
  0.00000E+000  0.00000E+000  0.00000E+000  0.00000E+000  0.00000E+000  0.00000E+000
  0.00000E+000  0.00000E+000  0.00000E+000  0.00000E+000  0.00000E+000  0.00000E+000
  0.00000E+000  0.00000E+000  0.00000E+000  0.00000E+000  0.00000E+000  0.00000E+000
  0.00000E+000  0.00000E+000  0.00000E+000  0.00000E+000  0.00000E+000  0.00000E+000
  0.00000E+000  0.00000E+000  0.00000E+000  0.00000E+000  0.00000E+000
  0.00000E+000  0.00000E+000  0.00000E+000  0.00000E+000  0.00000E+000  0.00000E+000
  0.00000E+000  0.00000E+000  0.00000E+000  0.00000E+000  0.00000E+000  0.00000E+000
  0.00000E+000  0.00000E+000  0.00000E+000  0.00000E+000  0.00000E+000  0.00000E+000
  0.00000E+000  0.00000E+000  0.00000E+000  0.00000E+000  0.00000E+000  0.00000E+000
  0.00000E+000  0.00000E+000  0.00000E+000  0.00000E+000  0.00000E+000  0.00000E+000
  0.00000E+000  0.00000E+000  0.00000E+000  0.00000E+000  0.00000E+000  0.00000E+000
  0.00000E+000  0.00000E+000  0.00000E+000  0.00000E+000  0.00000E+000  0.00000E+000
  0.00000E+000  0.00000E+000  0.00000E+000  0.00000E+000  0.00000E+000  0.00000E+000
  0.00000E+000  0.00000E+000  0.00000E+000  0.00000E+000  0.00000E+000  0.00000E+000
  0.00000E+000  0.00000E+000  0.00000E+000  0.00000E+000  0.00000E+000  0.00000E+000
  0.00000E+000  0.00000E+000  0.00000E+000  0.00000E+000  0.00000E+000  0.00000E+000
  0.00000E+000  0.00000E+000  0.00000E+000  0.00000E+000  0.00000E+000  0.00000E+000
  0.00000E+000  0.00000E+000  0.00000E+000  0.00000E+000  0.00000E+000  0.00000E+000
  0.00000E+000  0.00000E+000  0.00000E+000  0.00000E+000  0.00000E+000  0.00000E+000
  0.00000E+000  0.00000E+000  0.00000E+000  0.00000E+000  0.00000E+000  0.00000E+000
  0.00000E+000  0.00000E+000  0.00000E+000  0.00000E+000  0.00000E+000  0.00000E+000
  0.00000E+000  0.00000E+000  0.00000E+000  0.00000E+000  0.00000E+000  0.00000E+000
  0.00000E+000  0.00000E+000  0.00000E+000  0.00000E+000  0.00000E+000
  0.00000E+000  0.00000E+000  0.00000E+000  0.00000E+000  0.00000E+000  0.00000E+000
  0.00000E+000  0.00000E+000  0.00000E+000  0.00000E+000  0.00000E+000  0.00000E+000
  0.00000E+000  0.00000E+000  0.00000E+000  0.00000E+000  0.00000E+000  0.00000E+000
  0.00000E+000  0.00000E+000  0.00000E+000  0.00000E+000  0.00000E+000  0.00000E+000
  0.00000E+000  0.00000E+000  0.00000E+000  0.00000E+000  0.00000E+000  0.00000E+000
  0.00000E+000  0.00000E+000  0.00000E+000  0.00000E+000  0.00000E+000  0.00000E+000
  0.00000E+000  0.00000E+000  0.00000E+000  0.00000E+000  0.00000E+000  0.00000E+000
  0.00000E+000  0.00000E+000  0.00000E+000  0.00000E+000  0.00000E+000  0.00000E+000
  0.00000E+000  0.00000E+000  0.00000E+000  0.00000E+000  0.00000E+000  0.00000E+000
  0.00000E+000  0.00000E+000  0.00000E+000  0.00000E+000  0.00000E+000  0.00000E+000
  0.00000E+000  0.00000E+000  0.00000E+000  0.00000E+000  0.00000E+000  0.00000E+000
  0.00000E+000  0.00000E+000  0.00000E+000  0.00000E+000  0.00000E+000  0.00000E+000
  0.00000E+000  0.00000E+000  0.00000E+000  0.00000E+000  0.00000E+000  0.00000E+000
  0.00000E+000  0.00000E+000  0.00000E+000  0.00000E+000  0.00000E+000  0.00000E+000
  0.00000E+000  0.00000E+000  0.00000E+000  0.00000E+000  0.00000E+000  0.00000E+000
  0.00000E+000  0.00000E+000  0.00000E+000  0.00000E+000  0.00000E+000  0.00000E+000
  0.00000E+000  0.00000E+000  0.00000E+000  0.00000E+000  0.00000E+000  0.00000E+000
  0.00000E+000  0.00000E+000  0.00000E+000  0.00000E+000  0.00000E+000
  0.00000E+000  0.00000E+000  0.00000E+000  0.00000E+000  0.00000E+000  0.00000E+000
  0.00000E+000  0.00000E+000  0.00000E+000  0.00000E+000  0.00000E+000  0.00000E+000
  0.00000E+000  0.00000E+000  0.00000E+000  0.00000E+000  0.00000E+000  0.00000E+000
  0.00000E+000  0.00000E+000  0.00000E+000  0.00000E+000  0.00000E+000  0.00000E+000
  0.00000E+000  0.00000E+000  0.00000E+000  0.00000E+000  0.00000E+000  0.00000E+000
  0.00000E+000  0.00000E+000  0.00000E+000  0.00000E+000  0.00000E+000  0.00000E+000
  0.00000E+000  0.00000E+000  0.00000E+000  0.00000E+000  0.00000E+000  0.00000E+000
  0.00000E+000  0.00000E+000  0.00000E+000  0.00000E+000  0.00000E+000  0.00000E+000
  0.00000E+000  0.00000E+000  0.00000E+000  0.00000E+000  0.00000E+000  0.00000E+000
  0.00000E+000  0.00000E+000  0.00000E+000  0.00000E+000  0.00000E+000  0.00000E+000
  0.00000E+000  0.00000E+000  0.00000E+000  0.00000E+000  0.00000E+000  0.00000E+000
  0.00000E+000  0.00000E+000  0.00000E+000  0.00000E+000  0.00000E+000  0.00000E+000
  0.00000E+000  0.00000E+000  0.00000E+000  0.00000E+000  0.00000E+000  0.00000E+000
  0.00000E+000  0.00000E+000  0.00000E+000  0.00000E+000  0.00000E+000  0.00000E+000
  0.00000E+000  0.00000E+000  0.00000E+000  0.00000E+000  0.00000E+000  0.00000E+000
  0.00000E+000  0.00000E+000  0.00000E+000  0.00000E+000  0.00000E+000  0.00000E+000
  0.00000E+000  0.00000E+000  0.00000E+000  0.00000E+000  0.00000E+000  0.00000E+000
  0.00000E+000  0.00000E+000  0.00000E+000  0.00000E+000  0.00000E+000
  0.00000E+000  0.00000E+000  0.00000E+000  0.00000E+000  0.00000E+000  0.00000E+000
  0.00000E+000  0.00000E+000  0.00000E+000  0.00000E+000  0.00000E+000  0.00000E+000
  0.00000E+000  0.00000E+000  0.00000E+000  0.00000E+000  0.00000E+000  0.00000E+000
  0.00000E+000  0.00000E+000  0.00000E+000  0.00000E+000  0.00000E+000  0.00000E+000
  0.00000E+000  0.00000E+000  0.00000E+000  0.00000E+000  0.00000E+000  0.00000E+000
  0.00000E+000  0.00000E+000  0.00000E+000  0.00000E+000  0.00000E+000  0.00000E+000
  0.00000E+000  0.00000E+000  0.00000E+000  0.00000E+000  0.00000E+000  0.00000E+000
  0.00000E+000  0.00000E+000  0.00000E+000  0.00000E+000  0.00000E+000  0.00000E+000
  0.00000E+000  0.00000E+000  0.00000E+000  0.00000E+000  0.00000E+000  0.00000E+000
  0.00000E+000  0.00000E+000  0.00000E+000  0.00000E+000  0.00000E+000  0.00000E+000
  0.00000E+000  0.00000E+000  0.00000E+000  0.00000E+000  0.00000E+000  0.00000E+000
  0.00000E+000  0.00000E+000  0.00000E+000  0.00000E+000  0.00000E+000  0.00000E+000
  0.00000E+000  0.00000E+000  0.00000E+000  0.00000E+000  0.00000E+000  0.00000E+000
  0.00000E+000  0.00000E+000  0.00000E+000  0.00000E+000  0.00000E+000  0.00000E+000
  0.00000E+000  0.00000E+000  0.00000E+000  0.00000E+000  0.00000E+000  0.00000E+000
  0.00000E+000  0.00000E+000  0.00000E+000  0.00000E+000  0.00000E+000  0.00000E+000
  0.00000E+000  0.00000E+000  0.00000E+000  0.00000E+000  0.00000E+000  0.00000E+000
  0.00000E+000  0.00000E+000  0.00000E+000  0.00000E+000  0.00000E+000
  0.00000E+000  0.00000E+000  0.00000E+000  0.00000E+000  0.00000E+000  0.00000E+000
  0.00000E+000  0.00000E+000  0.00000E+000  0.00000E+000  0.00000E+000  0.00000E+000
  0.00000E+000  0.00000E+000  0.00000E+000  0.00000E+000  0.00000E+000  0.00000E+000
  0.00000E+000  0.00000E+000  0.00000E+000  0.00000E+000  0.00000E+000  0.00000E+000
  0.00000E+000  0.00000E+000  0.00000E+000  0.00000E+000  0.00000E+000  0.00000E+000
  0.00000E+000  0.00000E+000  0.00000E+000  0.00000E+000  0.00000E+000  0.00000E+000
  0.00000E+000  0.00000E+000  0.00000E+000  0.00000E+000  0.00000E+000  0.00000E+000
  0.00000E+000  0.00000E+000  0.00000E+000  0.00000E+000  0.00000E+000  0.00000E+000
  0.00000E+000  0.00000E+000  0.00000E+000  0.00000E+000  0.00000E+000  0.00000E+000
  0.00000E+000  0.00000E+000  0.00000E+000  0.00000E+000  0.00000E+000  0.00000E+000
  0.00000E+000  0.00000E+000  0.00000E+000  0.00000E+000  0.00000E+000  0.00000E+000
  0.00000E+000  0.00000E+000  0.00000E+000  0.00000E+000  0.00000E+000  0.00000E+000
  0.00000E+000  0.00000E+000  0.00000E+000  0.00000E+000  0.00000E+000  0.00000E+000
  0.00000E+000  0.00000E+000  0.00000E+000  0.00000E+000  0.00000E+000  0.00000E+000
  0.00000E+000  0.00000E+000  0.00000E+000  0.00000E+000  0.00000E+000  0.00000E+000
  0.00000E+000  0.00000E+000  0.00000E+000  0.00000E+000  0.00000E+000  0.00000E+000
  0.00000E+000  0.00000E+000  0.00000E+000  0.00000E+000  0.00000E+000  0.00000E+000
  0.00000E+000  0.00000E+000  0.00000E+000  0.00000E+000  0.00000E+000
  0.00000E+000  0.00000E+000  0.00000E+000  0.00000E+000  0.00000E+000  0.00000E+000
  0.00000E+000  0.00000E+000  0.00000E+000  0.00000E+000  0.00000E+000  0.00000E+000
  0.00000E+000  0.00000E+000  0.00000E+000  0.00000E+000  0.00000E+000  0.00000E+000
  0.00000E+000  0.00000E+000  0.00000E+000  0.00000E+000  0.00000E+000  0.00000E+000
  0.00000E+000  0.00000E+000  0.00000E+000  0.00000E+000  0.00000E+000  0.00000E+000
  0.00000E+000  0.00000E+000  0.00000E+000  0.00000E+000  0.00000E+000  0.00000E+000
  0.00000E+000  0.00000E+000  0.00000E+000  0.00000E+000  0.00000E+000  0.00000E+000
  0.00000E+000  0.00000E+000  0.00000E+000  0.00000E+000  0.00000E+000  0.00000E+000
  0.00000E+000  0.00000E+000  0.00000E+000  0.00000E+000  0.00000E+000  0.00000E+000
  0.00000E+000  0.00000E+000  0.00000E+000  0.00000E+000  0.00000E+000  0.00000E+000
  0.00000E+000  0.00000E+000  0.00000E+000  0.00000E+000  0.00000E+000  0.00000E+000
  0.00000E+000  0.00000E+000  0.00000E+000  0.00000E+000  0.00000E+000  0.00000E+000
  0.00000E+000  0.00000E+000  0.00000E+000  0.00000E+000  0.00000E+000  0.00000E+000
  0.00000E+000  0.00000E+000  0.00000E+000  0.00000E+000  0.00000E+000  0.00000E+000
  0.00000E+000  0.00000E+000  0.00000E+000  0.00000E+000  0.00000E+000  0.00000E+000
  0.00000E+000  0.00000E+000  0.00000E+000  0.00000E+000  0.00000E+000  0.00000E+000
  0.00000E+000  0.00000E+000  0.00000E+000  0.00000E+000  0.00000E+000  0.00000E+000
  0.00000E+000  0.00000E+000  0.00000E+000  0.00000E+000  0.00000E+000
  0.00000E+000  0.00000E+000  0.00000E+000  0.00000E+000  0.00000E+000  0.00000E+000
  0.00000E+000  0.00000E+000  0.00000E+000  0.00000E+000  0.00000E+000  0.00000E+000
  0.00000E+000  0.00000E+000  0.00000E+000  0.00000E+000  0.00000E+000  0.00000E+000
  0.00000E+000  0.00000E+000  0.00000E+000  0.00000E+000  0.00000E+000  0.00000E+000
  0.00000E+000  0.00000E+000  0.00000E+000  0.00000E+000  0.00000E+000  0.00000E+000
  0.00000E+000  0.00000E+000  0.00000E+000  0.00000E+000  0.00000E+000  0.00000E+000
  0.00000E+000  0.00000E+000  0.00000E+000  0.00000E+000  0.00000E+000  0.00000E+000
  0.00000E+000  0.00000E+000  0.00000E+000  0.00000E+000  0.00000E+000  0.00000E+000
  0.00000E+000  0.00000E+000  0.00000E+000  0.00000E+000  0.00000E+000  0.00000E+000
  0.00000E+000  0.00000E+000  0.00000E+000  0.00000E+000  0.00000E+000  0.00000E+000
  0.00000E+000  0.00000E+000  0.00000E+000  0.00000E+000  0.00000E+000  0.00000E+000
  0.00000E+000  0.00000E+000  0.00000E+000  0.00000E+000  0.00000E+000  0.00000E+000
  0.00000E+000  0.00000E+000  0.00000E+000  0.00000E+000  0.00000E+000  0.00000E+000
  0.00000E+000  0.00000E+000  0.00000E+000  0.00000E+000  0.00000E+000  0.00000E+000
  0.00000E+000  0.00000E+000  0.00000E+000  0.00000E+000  0.00000E+000  0.00000E+000
  0.00000E+000  0.00000E+000  0.00000E+000  0.00000E+000  0.00000E+000  0.00000E+000
  0.00000E+000  0.00000E+000  0.00000E+000  0.00000E+000  0.00000E+000  0.00000E+000
  0.00000E+000  0.00000E+000  0.00000E+000  0.00000E+000  0.00000E+000
  0.00000E+000  0.00000E+000  0.00000E+000  0.00000E+000  0.00000E+000  0.00000E+000
  0.00000E+000  0.00000E+000  0.00000E+000  0.00000E+000  0.00000E+000  0.00000E+000
  0.00000E+000  0.00000E+000  0.00000E+000  0.00000E+000  0.00000E+000  0.00000E+000
  0.00000E+000  0.00000E+000  0.00000E+000  0.00000E+000  0.00000E+000  0.00000E+000
  0.00000E+000  0.00000E+000  0.00000E+000  0.00000E+000  0.00000E+000  0.00000E+000
  0.00000E+000  0.00000E+000  0.00000E+000  0.00000E+000  0.00000E+000  0.00000E+000
  0.00000E+000  0.00000E+000  0.00000E+000  0.00000E+000  0.00000E+000  0.00000E+000
  0.00000E+000  0.00000E+000  0.00000E+000  0.00000E+000  0.00000E+000  0.00000E+000
  0.00000E+000  0.00000E+000  0.00000E+000  0.00000E+000  0.00000E+000  0.00000E+000
  0.00000E+000  0.00000E+000  0.00000E+000  0.00000E+000  0.00000E+000  0.00000E+000
  0.00000E+000  0.00000E+000  0.00000E+000  0.00000E+000  0.00000E+000  0.00000E+000
  0.00000E+000  0.00000E+000  0.00000E+000  0.00000E+000  0.00000E+000  0.00000E+000
  0.00000E+000  0.00000E+000  0.00000E+000  0.00000E+000  0.00000E+000  0.00000E+000
  0.00000E+000  0.00000E+000  0.00000E+000  0.00000E+000  0.00000E+000  0.00000E+000
  0.00000E+000  0.00000E+000  0.00000E+000  0.00000E+000  0.00000E+000  0.00000E+000
  0.00000E+000  0.00000E+000  0.00000E+000  0.00000E+000  0.00000E+000  0.00000E+000
  0.00000E+000  0.00000E+000  0.00000E+000  0.00000E+000  0.00000E+000  0.00000E+000
  0.00000E+000  0.00000E+000  0.00000E+000  0.00000E+000  0.00000E+000
  0.00000E+000  0.00000E+000  0.00000E+000  0.00000E+000  0.00000E+000  0.00000E+000
  0.00000E+000  0.00000E+000  0.00000E+000  0.00000E+000  0.00000E+000  0.00000E+000
  0.00000E+000  0.00000E+000  0.00000E+000  0.00000E+000  0.00000E+000  0.00000E+000
  0.00000E+000  0.00000E+000  0.00000E+000  0.00000E+000  0.00000E+000  0.00000E+000
  0.00000E+000  0.00000E+000  0.00000E+000  0.00000E+000  0.00000E+000  0.00000E+000
  0.00000E+000  0.00000E+000  0.00000E+000  0.00000E+000  0.00000E+000  0.00000E+000
  0.00000E+000  0.00000E+000  0.00000E+000  0.00000E+000  0.00000E+000  0.00000E+000
  0.00000E+000  0.00000E+000  0.00000E+000  0.00000E+000  0.00000E+000  0.00000E+000
  0.00000E+000  0.00000E+000  0.00000E+000  0.00000E+000  0.00000E+000  0.00000E+000
  0.00000E+000  0.00000E+000  0.00000E+000  0.00000E+000  0.00000E+000  0.00000E+000
  0.00000E+000  0.00000E+000  0.00000E+000  0.00000E+000  0.00000E+000  0.00000E+000
  0.00000E+000  0.00000E+000  0.00000E+000  0.00000E+000  0.00000E+000  0.00000E+000
  0.00000E+000  0.00000E+000  0.00000E+000  0.00000E+000  0.00000E+000  0.00000E+000
  0.00000E+000  0.00000E+000  0.00000E+000  0.00000E+000  0.00000E+000  0.00000E+000
  0.00000E+000  0.00000E+000  0.00000E+000  0.00000E+000  0.00000E+000  0.00000E+000
  0.00000E+000  0.00000E+000  0.00000E+000  0.00000E+000  0.00000E+000  0.00000E+000
  0.00000E+000  0.00000E+000  0.00000E+000  0.00000E+000  0.00000E+000  0.00000E+000
  0.00000E+000  0.00000E+000  0.00000E+000  0.00000E+000  0.00000E+000
  0.00000E+000  0.00000E+000  0.00000E+000  0.00000E+000  0.00000E+000  0.00000E+000
  0.00000E+000  0.00000E+000  0.00000E+000  0.00000E+000  0.00000E+000  0.00000E+000
  0.00000E+000  0.00000E+000  0.00000E+000  0.00000E+000  0.00000E+000  0.00000E+000
  0.00000E+000  0.00000E+000  0.00000E+000  0.00000E+000  0.00000E+000  0.00000E+000
  0.00000E+000  0.00000E+000  0.00000E+000  0.00000E+000  0.00000E+000  0.00000E+000
  0.00000E+000  0.00000E+000  0.00000E+000  0.00000E+000  0.00000E+000  0.00000E+000
  0.00000E+000  0.00000E+000  0.00000E+000  0.00000E+000  0.00000E+000  0.00000E+000
  0.00000E+000  0.00000E+000  0.00000E+000  0.00000E+000  0.00000E+000  0.00000E+000
  0.00000E+000  0.00000E+000  0.00000E+000  0.00000E+000  0.00000E+000  0.00000E+000
  0.00000E+000  0.00000E+000  0.00000E+000  0.00000E+000  0.00000E+000  0.00000E+000
  0.00000E+000  0.00000E+000  0.00000E+000  0.00000E+000  0.00000E+000  0.00000E+000
  0.00000E+000  0.00000E+000  0.00000E+000  0.00000E+000  0.00000E+000  0.00000E+000
  0.00000E+000  0.00000E+000  0.00000E+000  0.00000E+000  0.00000E+000  0.00000E+000
  0.00000E+000  0.00000E+000  0.00000E+000  0.00000E+000  0.00000E+000  0.00000E+000
  0.00000E+000  0.00000E+000  0.00000E+000  0.00000E+000  0.00000E+000  0.00000E+000
  0.00000E+000  0.00000E+000  0.00000E+000  0.00000E+000  0.00000E+000  0.00000E+000
  0.00000E+000  0.00000E+000  0.00000E+000  0.00000E+000  0.00000E+000  0.00000E+000
  0.00000E+000  0.00000E+000  0.00000E+000  0.00000E+000  0.00000E+000
  0.00000E+000  0.00000E+000  0.00000E+000  0.00000E+000  0.00000E+000  0.00000E+000
  0.00000E+000  0.00000E+000  0.00000E+000  0.00000E+000  0.00000E+000  0.00000E+000
  0.00000E+000  0.00000E+000  0.00000E+000  0.00000E+000  0.00000E+000  0.00000E+000
  0.00000E+000  0.00000E+000  0.00000E+000  0.00000E+000  0.00000E+000  0.00000E+000
  0.00000E+000  0.00000E+000  0.00000E+000  0.00000E+000  0.00000E+000  0.00000E+000
  0.00000E+000  0.00000E+000  0.00000E+000  0.00000E+000  0.00000E+000  0.00000E+000
  0.00000E+000  0.00000E+000  0.00000E+000  0.00000E+000  0.00000E+000  0.00000E+000
  0.00000E+000  0.00000E+000  0.00000E+000  0.00000E+000  0.00000E+000  0.00000E+000
  0.00000E+000  0.00000E+000  0.00000E+000  0.00000E+000  0.00000E+000  0.00000E+000
  0.00000E+000  0.00000E+000  0.00000E+000  0.00000E+000  0.00000E+000  0.00000E+000
  0.00000E+000  0.00000E+000  0.00000E+000  0.00000E+000  0.00000E+000  0.00000E+000
  0.00000E+000  0.00000E+000  0.00000E+000  0.00000E+000  0.00000E+000  0.00000E+000
  0.00000E+000  0.00000E+000  0.00000E+000  0.00000E+000  0.00000E+000  0.00000E+000
  0.00000E+000  0.00000E+000  0.00000E+000  0.00000E+000  0.00000E+000  0.00000E+000
  0.00000E+000  0.00000E+000  0.00000E+000  0.00000E+000  0.00000E+000  0.00000E+000
  0.00000E+000  0.00000E+000  0.00000E+000  0.00000E+000  0.00000E+000  0.00000E+000
  0.00000E+000  0.00000E+000  0.00000E+000  0.00000E+000  0.00000E+000  0.00000E+000
  0.00000E+000  0.00000E+000  0.00000E+000  0.00000E+000  0.00000E+000
  0.00000E+000  0.00000E+000  0.00000E+000  0.00000E+000  0.00000E+000  0.00000E+000
  0.00000E+000  0.00000E+000  0.00000E+000  0.00000E+000  0.00000E+000  0.00000E+000
  0.00000E+000  0.00000E+000  0.00000E+000  0.00000E+000  0.00000E+000  0.00000E+000
  0.00000E+000  0.00000E+000  0.00000E+000  0.00000E+000  0.00000E+000  0.00000E+000
  0.00000E+000  0.00000E+000  0.00000E+000  0.00000E+000  0.00000E+000  0.00000E+000
  0.00000E+000  0.00000E+000  0.00000E+000  0.00000E+000  0.00000E+000  0.00000E+000
  0.00000E+000  0.00000E+000  0.00000E+000  0.00000E+000  0.00000E+000  0.00000E+000
  0.00000E+000  0.00000E+000  0.00000E+000  0.00000E+000  0.00000E+000  0.00000E+000
  0.00000E+000  0.00000E+000  0.00000E+000  0.00000E+000  0.00000E+000  0.00000E+000
  0.00000E+000  0.00000E+000  0.00000E+000  0.00000E+000  0.00000E+000  0.00000E+000
  0.00000E+000  0.00000E+000  0.00000E+000  0.00000E+000  0.00000E+000  0.00000E+000
  0.00000E+000  0.00000E+000  0.00000E+000  0.00000E+000  0.00000E+000  0.00000E+000
  0.00000E+000  0.00000E+000  0.00000E+000  0.00000E+000  0.00000E+000  0.00000E+000
  0.00000E+000  0.00000E+000  0.00000E+000  0.00000E+000  0.00000E+000  0.00000E+000
  0.00000E+000  0.00000E+000  0.00000E+000  0.00000E+000  0.00000E+000  0.00000E+000
  0.00000E+000  0.00000E+000  0.00000E+000  0.00000E+000  0.00000E+000  0.00000E+000
  0.00000E+000  0.00000E+000  0.00000E+000  0.00000E+000  0.00000E+000  0.00000E+000
  0.00000E+000  0.00000E+000  0.00000E+000  0.00000E+000  0.00000E+000
  0.00000E+000  0.00000E+000  0.00000E+000  0.00000E+000  0.00000E+000  0.00000E+000
  0.00000E+000  0.00000E+000  0.00000E+000  0.00000E+000  0.00000E+000  0.00000E+000
  0.00000E+000  0.00000E+000  0.00000E+000  0.00000E+000  0.00000E+000  0.00000E+000
  0.00000E+000  0.00000E+000  0.00000E+000  0.00000E+000  0.00000E+000  0.00000E+000
  0.00000E+000  0.00000E+000  0.00000E+000  0.00000E+000  0.00000E+000  0.00000E+000
  0.00000E+000  0.00000E+000  0.00000E+000  0.00000E+000  0.00000E+000  0.00000E+000
  0.00000E+000  0.00000E+000  0.00000E+000  0.00000E+000  0.00000E+000  0.00000E+000
  0.00000E+000  0.00000E+000  0.00000E+000  0.00000E+000  0.00000E+000  0.00000E+000
  0.00000E+000  0.00000E+000  0.00000E+000  0.00000E+000  0.00000E+000  0.00000E+000
  0.00000E+000  0.00000E+000  0.00000E+000  0.00000E+000  0.00000E+000  0.00000E+000
  0.00000E+000  0.00000E+000  0.00000E+000  0.00000E+000  0.00000E+000  0.00000E+000
  0.00000E+000  0.00000E+000  0.00000E+000  0.00000E+000  0.00000E+000  0.00000E+000
  0.00000E+000  0.00000E+000  0.00000E+000  0.00000E+000  0.00000E+000  0.00000E+000
  0.00000E+000  0.00000E+000  0.00000E+000  0.00000E+000  0.00000E+000  0.00000E+000
  0.00000E+000  0.00000E+000  0.00000E+000  0.00000E+000  0.00000E+000  0.00000E+000
  0.00000E+000  0.00000E+000  0.00000E+000  0.00000E+000  0.00000E+000  0.00000E+000
  0.00000E+000  0.00000E+000  0.00000E+000  0.00000E+000  0.00000E+000  0.00000E+000
  0.00000E+000  0.00000E+000  0.00000E+000  0.00000E+000  0.00000E+000
  0.00000E+000  0.00000E+000  0.00000E+000  0.00000E+000  0.00000E+000  0.00000E+000
  0.00000E+000  0.00000E+000  0.00000E+000  0.00000E+000  0.00000E+000  0.00000E+000
  0.00000E+000  0.00000E+000  0.00000E+000  0.00000E+000  0.00000E+000  0.00000E+000
  0.00000E+000  0.00000E+000  0.00000E+000  0.00000E+000  0.00000E+000  0.00000E+000
  0.00000E+000  0.00000E+000  0.00000E+000  0.00000E+000  0.00000E+000  0.00000E+000
  0.00000E+000  0.00000E+000  0.00000E+000  0.00000E+000  0.00000E+000  0.00000E+000
  0.00000E+000  0.00000E+000  0.00000E+000  0.00000E+000  0.00000E+000  0.00000E+000
  0.00000E+000  0.00000E+000  0.00000E+000  0.00000E+000  0.00000E+000  0.00000E+000
  0.00000E+000  0.00000E+000  0.00000E+000  0.00000E+000  0.00000E+000  0.00000E+000
  0.00000E+000  0.00000E+000  0.00000E+000  0.00000E+000  0.00000E+000  0.00000E+000
  0.00000E+000  0.00000E+000  0.00000E+000  0.00000E+000  0.00000E+000  0.00000E+000
  0.00000E+000  0.00000E+000  0.00000E+000  0.00000E+000  0.00000E+000  0.00000E+000
  0.00000E+000  0.00000E+000  0.00000E+000  0.00000E+000  0.00000E+000  0.00000E+000
  0.00000E+000  0.00000E+000  0.00000E+000  0.00000E+000  0.00000E+000  0.00000E+000
  0.00000E+000  0.00000E+000  0.00000E+000  0.00000E+000  0.00000E+000  0.00000E+000
  0.00000E+000  0.00000E+000  0.00000E+000  0.00000E+000  0.00000E+000  0.00000E+000
  0.00000E+000  0.00000E+000  0.00000E+000  0.00000E+000  0.00000E+000  0.00000E+000
  0.00000E+000  0.00000E+000  0.00000E+000  0.00000E+000  0.00000E+000
  0.00000E+000  0.00000E+000  0.00000E+000  0.00000E+000  0.00000E+000  0.00000E+000
  0.00000E+000  0.00000E+000  0.00000E+000  0.00000E+000  0.00000E+000  0.00000E+000
  0.00000E+000  0.00000E+000  0.00000E+000  0.00000E+000  0.00000E+000  0.00000E+000
  0.00000E+000  0.00000E+000  0.00000E+000  0.00000E+000  0.00000E+000  0.00000E+000
  0.00000E+000  0.00000E+000  0.00000E+000  0.00000E+000  0.00000E+000  0.00000E+000
  0.00000E+000  0.00000E+000  0.00000E+000  0.00000E+000  0.00000E+000  0.00000E+000
  0.00000E+000  0.00000E+000  0.00000E+000  0.00000E+000  0.00000E+000  0.00000E+000
  0.00000E+000  0.00000E+000  0.00000E+000  0.00000E+000  0.00000E+000  0.00000E+000
  0.00000E+000  0.00000E+000  0.00000E+000  0.00000E+000  0.00000E+000  0.00000E+000
  0.00000E+000  0.00000E+000  0.00000E+000  0.00000E+000  0.00000E+000  0.00000E+000
  0.00000E+000  0.00000E+000  0.00000E+000  0.00000E+000  0.00000E+000  0.00000E+000
  0.00000E+000  0.00000E+000  0.00000E+000  0.00000E+000  0.00000E+000  0.00000E+000
  0.00000E+000  0.00000E+000  0.00000E+000  0.00000E+000  0.00000E+000  0.00000E+000
  0.00000E+000  0.00000E+000  0.00000E+000  0.00000E+000  0.00000E+000  0.00000E+000
  0.00000E+000  0.00000E+000  0.00000E+000  0.00000E+000  0.00000E+000  0.00000E+000
  0.00000E+000  0.00000E+000  0.00000E+000  0.00000E+000  0.00000E+000  0.00000E+000
  0.00000E+000  0.00000E+000  0.00000E+000  0.00000E+000  0.00000E+000  0.00000E+000
  0.00000E+000  0.00000E+000  0.00000E+000  0.00000E+000  0.00000E+000
  0.00000E+000  0.00000E+000  0.00000E+000  0.00000E+000  0.00000E+000  0.00000E+000
  0.00000E+000  0.00000E+000  0.00000E+000  0.00000E+000  0.00000E+000  0.00000E+000
  0.00000E+000  0.00000E+000  0.00000E+000  0.00000E+000  0.00000E+000  0.00000E+000
  0.00000E+000  0.00000E+000  0.00000E+000  0.00000E+000  0.00000E+000  0.00000E+000
  0.00000E+000  0.00000E+000  0.00000E+000  0.00000E+000  0.00000E+000  0.00000E+000
  0.00000E+000  0.00000E+000  0.00000E+000  0.00000E+000  0.00000E+000  0.00000E+000
  0.00000E+000  0.00000E+000  0.00000E+000  0.00000E+000  0.00000E+000  0.00000E+000
  0.00000E+000  0.00000E+000  0.00000E+000  0.00000E+000  0.00000E+000  0.00000E+000
  0.00000E+000  0.00000E+000  0.00000E+000  0.00000E+000  0.00000E+000  0.00000E+000
  0.00000E+000  0.00000E+000  0.00000E+000  0.00000E+000  0.00000E+000  0.00000E+000
  0.00000E+000  0.00000E+000  0.00000E+000  0.00000E+000  0.00000E+000  0.00000E+000
  0.00000E+000  0.00000E+000  0.00000E+000  0.00000E+000  0.00000E+000  0.00000E+000
  0.00000E+000  0.00000E+000  0.00000E+000  0.00000E+000  0.00000E+000  0.00000E+000
  0.00000E+000  0.00000E+000  0.00000E+000  0.00000E+000  0.00000E+000  0.00000E+000
  0.00000E+000  0.00000E+000  0.00000E+000  0.00000E+000  0.00000E+000  0.00000E+000
  0.00000E+000  0.00000E+000  0.00000E+000  0.00000E+000  0.00000E+000  0.00000E+000
  0.00000E+000  0.00000E+000  0.00000E+000  0.00000E+000  0.00000E+000  0.00000E+000
  0.00000E+000  0.00000E+000  0.00000E+000  0.00000E+000  0.00000E+000
  0.00000E+000  0.00000E+000  0.00000E+000  0.00000E+000  0.00000E+000  0.00000E+000
  0.00000E+000  0.00000E+000  0.00000E+000  0.00000E+000  0.00000E+000  0.00000E+000
  0.00000E+000  0.00000E+000  0.00000E+000  0.00000E+000  0.00000E+000  0.00000E+000
  0.00000E+000  0.00000E+000  0.00000E+000  0.00000E+000  0.00000E+000  0.00000E+000
  0.00000E+000  0.00000E+000  0.00000E+000  0.00000E+000  0.00000E+000  0.00000E+000
  0.00000E+000  0.00000E+000  0.00000E+000  0.00000E+000  0.00000E+000  0.00000E+000
  0.00000E+000  0.00000E+000  0.00000E+000  0.00000E+000  0.00000E+000  0.00000E+000
  0.00000E+000  0.00000E+000  0.00000E+000  0.00000E+000  0.00000E+000  0.00000E+000
  0.00000E+000  0.00000E+000  0.00000E+000  0.00000E+000  0.00000E+000  0.00000E+000
  0.00000E+000  0.00000E+000  0.00000E+000  0.00000E+000  0.00000E+000  0.00000E+000
  0.00000E+000  0.00000E+000  0.00000E+000  0.00000E+000  0.00000E+000  0.00000E+000
  0.00000E+000  0.00000E+000  0.00000E+000  0.00000E+000  0.00000E+000  0.00000E+000
  0.00000E+000  0.00000E+000  0.00000E+000  0.00000E+000  0.00000E+000  0.00000E+000
  0.00000E+000  0.00000E+000  0.00000E+000  0.00000E+000  0.00000E+000  0.00000E+000
  0.00000E+000  0.00000E+000  0.00000E+000  0.00000E+000  0.00000E+000  0.00000E+000
  0.00000E+000  0.00000E+000  0.00000E+000  0.00000E+000  0.00000E+000  0.00000E+000
  0.00000E+000  0.00000E+000  0.00000E+000  0.00000E+000  0.00000E+000  0.00000E+000
  0.00000E+000  0.00000E+000  0.00000E+000  0.00000E+000  0.00000E+000
  0.00000E+000  0.00000E+000  0.00000E+000  0.00000E+000  0.00000E+000  0.00000E+000
  0.00000E+000  0.00000E+000  0.00000E+000  0.00000E+000  0.00000E+000  0.00000E+000
  0.00000E+000  0.00000E+000  0.00000E+000  0.00000E+000  0.00000E+000  0.00000E+000
  0.00000E+000  0.00000E+000  0.00000E+000  0.00000E+000  0.00000E+000  0.00000E+000
  0.00000E+000  0.00000E+000  0.00000E+000  0.00000E+000  0.00000E+000  0.00000E+000
  0.00000E+000  0.00000E+000  0.00000E+000  0.00000E+000  0.00000E+000  0.00000E+000
  0.00000E+000  0.00000E+000  0.00000E+000  0.00000E+000  0.00000E+000  0.00000E+000
  0.00000E+000  0.00000E+000  0.00000E+000  0.00000E+000  0.00000E+000  0.00000E+000
  0.00000E+000  0.00000E+000  0.00000E+000  0.00000E+000  0.00000E+000  0.00000E+000
  0.00000E+000  0.00000E+000  0.00000E+000  0.00000E+000  0.00000E+000  0.00000E+000
  0.00000E+000  0.00000E+000  0.00000E+000  0.00000E+000  0.00000E+000  0.00000E+000
  0.00000E+000  0.00000E+000  0.00000E+000  0.00000E+000  0.00000E+000  0.00000E+000
  0.00000E+000  0.00000E+000  0.00000E+000  0.00000E+000  0.00000E+000  0.00000E+000
  0.00000E+000  0.00000E+000  0.00000E+000  0.00000E+000  0.00000E+000  0.00000E+000
  0.00000E+000  0.00000E+000  0.00000E+000  0.00000E+000  0.00000E+000  0.00000E+000
  0.00000E+000  0.00000E+000  0.00000E+000  0.00000E+000  0.00000E+000  0.00000E+000
  0.00000E+000  0.00000E+000  0.00000E+000  0.00000E+000  0.00000E+000  0.00000E+000
  0.00000E+000  0.00000E+000  0.00000E+000  0.00000E+000  0.00000E+000
  0.00000E+000  0.00000E+000  0.00000E+000  0.00000E+000  0.00000E+000  0.00000E+000
  0.00000E+000  0.00000E+000  0.00000E+000  0.00000E+000  0.00000E+000  0.00000E+000
  0.00000E+000  0.00000E+000  0.00000E+000  0.00000E+000  0.00000E+000  0.00000E+000
  0.00000E+000  0.00000E+000  0.00000E+000  0.00000E+000  0.00000E+000  0.00000E+000
  0.00000E+000  0.00000E+000  0.00000E+000  0.00000E+000  0.00000E+000  0.00000E+000
  0.00000E+000  0.00000E+000  0.00000E+000  0.00000E+000  0.00000E+000  0.00000E+000
  0.00000E+000  0.00000E+000  0.00000E+000  0.00000E+000  0.00000E+000  0.00000E+000
  0.00000E+000  0.00000E+000  0.00000E+000  0.00000E+000  0.00000E+000  0.00000E+000
  0.00000E+000  0.00000E+000  0.00000E+000  0.00000E+000  0.00000E+000  0.00000E+000
  0.00000E+000  0.00000E+000  0.00000E+000  0.00000E+000  0.00000E+000  0.00000E+000
  0.00000E+000  0.00000E+000  0.00000E+000  0.00000E+000  0.00000E+000  0.00000E+000
  0.00000E+000  0.00000E+000  0.00000E+000  0.00000E+000  0.00000E+000  0.00000E+000
  0.00000E+000  0.00000E+000  0.00000E+000  0.00000E+000  0.00000E+000  0.00000E+000
  0.00000E+000  0.00000E+000  0.00000E+000  0.00000E+000  0.00000E+000  0.00000E+000
  0.00000E+000  0.00000E+000  0.00000E+000  0.00000E+000  0.00000E+000  0.00000E+000
  0.00000E+000  0.00000E+000  0.00000E+000  0.00000E+000  0.00000E+000  0.00000E+000
  0.00000E+000  0.00000E+000  0.00000E+000  0.00000E+000  0.00000E+000  0.00000E+000
  0.00000E+000  0.00000E+000  0.00000E+000  0.00000E+000  0.00000E+000
  0.00000E+000  0.00000E+000  0.00000E+000  0.00000E+000  0.00000E+000  0.00000E+000
  0.00000E+000  0.00000E+000  0.00000E+000  0.00000E+000  0.00000E+000  0.00000E+000
  0.00000E+000  0.00000E+000  0.00000E+000  0.00000E+000  0.00000E+000  0.00000E+000
  0.00000E+000  0.00000E+000  0.00000E+000  0.00000E+000  0.00000E+000  0.00000E+000
  0.00000E+000  0.00000E+000  0.00000E+000  0.00000E+000  0.00000E+000  0.00000E+000
  0.00000E+000  0.00000E+000  0.00000E+000  0.00000E+000  0.00000E+000  0.00000E+000
  0.00000E+000  0.00000E+000  0.00000E+000  0.00000E+000  0.00000E+000  0.00000E+000
  0.00000E+000  0.00000E+000  0.00000E+000  0.00000E+000  0.00000E+000  0.00000E+000
  0.00000E+000  0.00000E+000  0.00000E+000  0.00000E+000  0.00000E+000  0.00000E+000
  0.00000E+000  0.00000E+000  0.00000E+000  0.00000E+000  0.00000E+000  0.00000E+000
  0.00000E+000  0.00000E+000  0.00000E+000  0.00000E+000  0.00000E+000  0.00000E+000
  0.00000E+000  0.00000E+000  0.00000E+000  0.00000E+000  0.00000E+000  0.00000E+000
  0.00000E+000  0.00000E+000  0.00000E+000  0.00000E+000  0.00000E+000  0.00000E+000
  0.00000E+000  0.00000E+000  0.00000E+000  0.00000E+000  0.00000E+000  0.00000E+000
  0.00000E+000  0.00000E+000  0.00000E+000  0.00000E+000  0.00000E+000  0.00000E+000
  0.00000E+000  0.00000E+000  0.00000E+000  0.00000E+000  0.00000E+000  0.00000E+000
  0.00000E+000  0.00000E+000  0.00000E+000  0.00000E+000  0.00000E+000  0.00000E+000
  0.00000E+000  0.00000E+000  0.00000E+000  0.00000E+000  0.00000E+000
  0.00000E+000  0.00000E+000  0.00000E+000  0.00000E+000  0.00000E+000  0.00000E+000
  0.00000E+000  0.00000E+000  0.00000E+000  0.00000E+000  0.00000E+000  0.00000E+000
  0.00000E+000  0.00000E+000  0.00000E+000  0.00000E+000  0.00000E+000  0.00000E+000
  0.00000E+000  0.00000E+000  0.00000E+000  0.00000E+000  0.00000E+000  0.00000E+000
  0.00000E+000  0.00000E+000  0.00000E+000  0.00000E+000  0.00000E+000  0.00000E+000
  0.00000E+000  0.00000E+000  0.00000E+000  0.00000E+000  0.00000E+000  0.00000E+000
  0.00000E+000  0.00000E+000  0.00000E+000  0.00000E+000  0.00000E+000  0.00000E+000
  0.00000E+000  0.00000E+000  0.00000E+000  0.00000E+000  0.00000E+000  0.00000E+000
  0.00000E+000  0.00000E+000  0.00000E+000  0.00000E+000  0.00000E+000  0.00000E+000
  0.00000E+000  0.00000E+000  0.00000E+000  0.00000E+000  0.00000E+000  0.00000E+000
  0.00000E+000  0.00000E+000  0.00000E+000  0.00000E+000  0.00000E+000  0.00000E+000
  0.00000E+000  0.00000E+000  0.00000E+000  0.00000E+000  0.00000E+000  0.00000E+000
  0.00000E+000  0.00000E+000  0.00000E+000  0.00000E+000  0.00000E+000  0.00000E+000
  0.00000E+000  0.00000E+000  0.00000E+000  0.00000E+000  0.00000E+000  0.00000E+000
  0.00000E+000  0.00000E+000  0.00000E+000  0.00000E+000  0.00000E+000  0.00000E+000
  0.00000E+000  0.00000E+000  0.00000E+000  0.00000E+000  0.00000E+000  0.00000E+000
  0.00000E+000  0.00000E+000  0.00000E+000  0.00000E+000  0.00000E+000  0.00000E+000
  0.00000E+000  0.00000E+000  0.00000E+000  0.00000E+000  0.00000E+000
  0.00000E+000  0.00000E+000  0.00000E+000  0.00000E+000  0.00000E+000  0.00000E+000
  0.00000E+000  0.00000E+000  0.00000E+000  0.00000E+000  0.00000E+000  0.00000E+000
  0.00000E+000  0.00000E+000  0.00000E+000  0.00000E+000  0.00000E+000  0.00000E+000
  0.00000E+000  0.00000E+000  0.00000E+000  0.00000E+000  0.00000E+000  0.00000E+000
  0.00000E+000  0.00000E+000  0.00000E+000  0.00000E+000  0.00000E+000  0.00000E+000
  0.00000E+000  0.00000E+000  0.00000E+000  0.00000E+000  0.00000E+000  0.00000E+000
  0.00000E+000  0.00000E+000  0.00000E+000  0.00000E+000  0.00000E+000  0.00000E+000
  0.00000E+000  0.00000E+000  0.00000E+000  0.00000E+000  0.00000E+000  0.00000E+000
  0.00000E+000  0.00000E+000  0.00000E+000  0.00000E+000  0.00000E+000  0.00000E+000
  0.00000E+000  0.00000E+000  0.00000E+000  0.00000E+000  0.00000E+000  0.00000E+000
  0.00000E+000  0.00000E+000  0.00000E+000  0.00000E+000  0.00000E+000  0.00000E+000
  0.00000E+000  0.00000E+000  0.00000E+000  0.00000E+000  0.00000E+000  0.00000E+000
  0.00000E+000  0.00000E+000  0.00000E+000  0.00000E+000  0.00000E+000  0.00000E+000
  0.00000E+000  0.00000E+000  0.00000E+000  0.00000E+000  0.00000E+000  0.00000E+000
  0.00000E+000  0.00000E+000  0.00000E+000  0.00000E+000  0.00000E+000  0.00000E+000
  0.00000E+000  0.00000E+000  0.00000E+000  0.00000E+000  0.00000E+000  0.00000E+000
  0.00000E+000  0.00000E+000  0.00000E+000  0.00000E+000  0.00000E+000  0.00000E+000
  0.00000E+000  0.00000E+000  0.00000E+000  0.00000E+000  0.00000E+000
  0.00000E+000  0.00000E+000  0.00000E+000  0.00000E+000  0.00000E+000  0.00000E+000
  0.00000E+000  0.00000E+000  0.00000E+000  0.00000E+000  0.00000E+000  0.00000E+000
  0.00000E+000  0.00000E+000  0.00000E+000  0.00000E+000  0.00000E+000  0.00000E+000
  0.00000E+000  0.00000E+000  0.00000E+000  0.00000E+000  0.00000E+000  0.00000E+000
  0.00000E+000  0.00000E+000  0.00000E+000  0.00000E+000  0.00000E+000  0.00000E+000
  0.00000E+000  0.00000E+000  0.00000E+000  0.00000E+000  0.00000E+000  0.00000E+000
  0.00000E+000  0.00000E+000  0.00000E+000  0.00000E+000  0.00000E+000  0.00000E+000
  0.00000E+000  0.00000E+000  0.00000E+000  0.00000E+000  0.00000E+000  0.00000E+000
  0.00000E+000  0.00000E+000  0.00000E+000  0.00000E+000  0.00000E+000  0.00000E+000
  0.00000E+000  0.00000E+000  0.00000E+000  0.00000E+000  0.00000E+000  0.00000E+000
  0.00000E+000  0.00000E+000  0.00000E+000  0.00000E+000  0.00000E+000  0.00000E+000
  0.00000E+000  0.00000E+000  0.00000E+000  0.00000E+000  0.00000E+000  0.00000E+000
  0.00000E+000  0.00000E+000  0.00000E+000  0.00000E+000  0.00000E+000  0.00000E+000
  0.00000E+000  0.00000E+000  0.00000E+000  0.00000E+000  0.00000E+000  0.00000E+000
  0.00000E+000  0.00000E+000  0.00000E+000  0.00000E+000  0.00000E+000  0.00000E+000
  0.00000E+000  0.00000E+000  0.00000E+000  0.00000E+000  0.00000E+000  0.00000E+000
  0.00000E+000  0.00000E+000  0.00000E+000  0.00000E+000  0.00000E+000  0.00000E+000
  0.00000E+000  0.00000E+000  0.00000E+000  0.00000E+000  0.00000E+000
  0.00000E+000  0.00000E+000  0.00000E+000  0.00000E+000  0.00000E+000  0.00000E+000
  0.00000E+000  0.00000E+000  0.00000E+000  0.00000E+000  0.00000E+000  0.00000E+000
  0.00000E+000  0.00000E+000  0.00000E+000  0.00000E+000  0.00000E+000  0.00000E+000
  0.00000E+000  0.00000E+000  0.00000E+000  0.00000E+000  0.00000E+000  0.00000E+000
  0.00000E+000  0.00000E+000  0.00000E+000  0.00000E+000  0.00000E+000  0.00000E+000
  0.00000E+000  0.00000E+000  0.00000E+000  0.00000E+000  0.00000E+000  0.00000E+000
  0.00000E+000  0.00000E+000  0.00000E+000  0.00000E+000  0.00000E+000  0.00000E+000
  0.00000E+000  0.00000E+000  0.00000E+000  0.00000E+000  0.00000E+000  0.00000E+000
  0.00000E+000  0.00000E+000  0.00000E+000  0.00000E+000  0.00000E+000  0.00000E+000
  0.00000E+000  0.00000E+000  0.00000E+000  0.00000E+000  0.00000E+000  0.00000E+000
  0.00000E+000  0.00000E+000  0.00000E+000  0.00000E+000  0.00000E+000  0.00000E+000
  0.00000E+000  0.00000E+000  0.00000E+000  0.00000E+000  0.00000E+000  0.00000E+000
  0.00000E+000  0.00000E+000  0.00000E+000  0.00000E+000  0.00000E+000  0.00000E+000
  0.00000E+000  0.00000E+000  0.00000E+000  0.00000E+000  0.00000E+000  0.00000E+000
  0.00000E+000  0.00000E+000  0.00000E+000  0.00000E+000  0.00000E+000  0.00000E+000
  0.00000E+000  0.00000E+000  0.00000E+000  0.00000E+000  0.00000E+000  0.00000E+000
  0.00000E+000  0.00000E+000  0.00000E+000  0.00000E+000  0.00000E+000  0.00000E+000
  0.00000E+000  0.00000E+000  0.00000E+000  0.00000E+000  0.00000E+000
  0.00000E+000  0.00000E+000  0.00000E+000  0.00000E+000  0.00000E+000  0.00000E+000
  0.00000E+000  0.00000E+000  0.00000E+000  0.00000E+000  0.00000E+000  0.00000E+000
  0.00000E+000  0.00000E+000  0.00000E+000  0.00000E+000  0.00000E+000  0.00000E+000
  0.00000E+000  0.00000E+000  0.00000E+000  0.00000E+000  0.00000E+000  0.00000E+000
  0.00000E+000  0.00000E+000  0.00000E+000  0.00000E+000  0.00000E+000  0.00000E+000
  0.00000E+000  0.00000E+000  0.00000E+000  0.00000E+000  0.00000E+000  0.00000E+000
  0.00000E+000  0.00000E+000  0.00000E+000  0.00000E+000  0.00000E+000  0.00000E+000
  0.00000E+000  0.00000E+000  0.00000E+000  0.00000E+000  0.00000E+000  0.00000E+000
  0.00000E+000  0.00000E+000  0.00000E+000  0.00000E+000  0.00000E+000  0.00000E+000
  0.00000E+000  0.00000E+000  1.08972E-041  1.65057E-041  2.19134E-041  2.55003E-041
  2.60099E-041  2.32536E-041  1.82222E-041  1.25161E-041  7.53519E-042  0.00000E+000
  0.00000E+000  0.00000E+000  0.00000E+000  0.00000E+000  0.00000E+000  0.00000E+000
  0.00000E+000  0.00000E+000  0.00000E+000  0.00000E+000  0.00000E+000  0.00000E+000
  0.00000E+000  0.00000E+000  0.00000E+000  0.00000E+000  0.00000E+000  0.00000E+000
  0.00000E+000  0.00000E+000  0.00000E+000  0.00000E+000  0.00000E+000  0.00000E+000
  0.00000E+000  0.00000E+000  0.00000E+000  0.00000E+000  0.00000E+000  0.00000E+000
  0.00000E+000  0.00000E+000  0.00000E+000  0.00000E+000  0.00000E+000  0.00000E+000
  0.00000E+000  0.00000E+000  0.00000E+000  0.00000E+000  0.00000E+000
  0.00000E+000  0.00000E+000  0.00000E+000  0.00000E+000  0.00000E+000  0.00000E+000
  0.00000E+000  0.00000E+000  0.00000E+000  0.00000E+000  0.00000E+000  0.00000E+000
  0.00000E+000  0.00000E+000  0.00000E+000  0.00000E+000  0.00000E+000  0.00000E+000
  0.00000E+000  0.00000E+000  0.00000E+000  0.00000E+000  0.00000E+000  0.00000E+000
  0.00000E+000  0.00000E+000  0.00000E+000  0.00000E+000  0.00000E+000  0.00000E+000
  0.00000E+000  0.00000E+000  0.00000E+000  0.00000E+000  0.00000E+000  0.00000E+000
  0.00000E+000  0.00000E+000  0.00000E+000  0.00000E+000  0.00000E+000  0.00000E+000
  0.00000E+000  0.00000E+000  0.00000E+000  0.00000E+000  0.00000E+000  3.63075E-042
  7.03451E-042  1.19462E-041  1.77821E-041  1.97515E-042  4.70521E-043  1.75834E-041
  8.44440E-041  2.38645E-040  5.01702E-040  8.51183E-040  1.20928E-039  1.56779E-039
  1.59912E-039  1.42966E-039  1.12032E-039  7.69503E-040  4.63272E-040  2.44467E-040
  1.13074E-040  4.58420E-041  1.62900E-041  0.00000E+000  0.00000E+000  0.00000E+000
  0.00000E+000  0.00000E+000  0.00000E+000  0.00000E+000  0.00000E+000  0.00000E+000
  0.00000E+000  0.00000E+000  0.00000E+000  0.00000E+000  0.00000E+000  0.00000E+000
  0.00000E+000  0.00000E+000  0.00000E+000  0.00000E+000  0.00000E+000  0.00000E+000
  0.00000E+000  0.00000E+000  0.00000E+000  0.00000E+000  0.00000E+000  0.00000E+000
  0.00000E+000  0.00000E+000  0.00000E+000  0.00000E+000  0.00000E+000  0.00000E+000
  0.00000E+000  0.00000E+000  0.00000E+000  0.00000E+000  0.00000E+000
  0.00000E+000  0.00000E+000  0.00000E+000  0.00000E+000  0.00000E+000  0.00000E+000
  0.00000E+000  0.00000E+000  0.00000E+000  0.00000E+000  0.00000E+000  0.00000E+000
  0.00000E+000  0.00000E+000  0.00000E+000  0.00000E+000  0.00000E+000  0.00000E+000
  0.00000E+000  0.00000E+000  0.00000E+000  0.00000E+000  0.00000E+000  0.00000E+000
  0.00000E+000  0.00000E+000  0.00000E+000  0.00000E+000  0.00000E+000  0.00000E+000
  0.00000E+000  0.00000E+000  0.00000E+000  0.00000E+000  0.00000E+000  0.00000E+000
  0.00000E+000  0.00000E+000  0.00000E+000  0.00000E+000  0.00000E+000  0.00000E+000
  0.00000E+000  4.41802E-042  1.45022E-041  2.92271E-041  2.35315E-041  7.61981E-042
  5.01775E-042  1.29078E-043  2.47905E-043  2.81860E-041  3.15334E-040  1.62551E-039
  5.47446E-039  1.22305E-038  2.62818E-038  4.51114E-038  6.45149E-038  7.85394E-038
  8.23578E-038  7.49010E-038  5.93212E-038  4.14678E-038  2.49653E-038  1.31741E-038
  6.09345E-039  2.47038E-039  8.77854E-040  2.73426E-040  7.46473E-041  1.78627E-041
  0.00000E+000  0.00000E+000  0.00000E+000  0.00000E+000  0.00000E+000  0.00000E+000
  0.00000E+000  0.00000E+000  0.00000E+000  0.00000E+000  0.00000E+000  0.00000E+000
  0.00000E+000  0.00000E+000  0.00000E+000  0.00000E+000  0.00000E+000  0.00000E+000
  0.00000E+000  0.00000E+000  0.00000E+000  0.00000E+000  0.00000E+000  0.00000E+000
  0.00000E+000  0.00000E+000  0.00000E+000  0.00000E+000  0.00000E+000  0.00000E+000
  0.00000E+000  0.00000E+000  0.00000E+000  0.00000E+000  0.00000E+000
  0.00000E+000  0.00000E+000  0.00000E+000  0.00000E+000  0.00000E+000  0.00000E+000
  0.00000E+000  0.00000E+000  0.00000E+000  0.00000E+000  0.00000E+000  0.00000E+000
  0.00000E+000  0.00000E+000  0.00000E+000  0.00000E+000  0.00000E+000  0.00000E+000
  0.00000E+000  0.00000E+000  0.00000E+000  0.00000E+000  0.00000E+000  0.00000E+000
  0.00000E+000  0.00000E+000  0.00000E+000  0.00000E+000  0.00000E+000  0.00000E+000
  0.00000E+000  0.00000E+000  0.00000E+000  0.00000E+000  0.00000E+000  0.00000E+000
  0.00000E+000  0.00000E+000  0.00000E+000  0.00000E+000  3.18067E-042  9.07691E-041
  2.00996E-040  3.56347E-040  4.73838E-040  4.00519E-040  2.13636E-040 -2.81631E-045
  4.01186E-040  1.43986E-039  1.62117E-039  6.83018E-041  6.17708E-039  5.62333E-038
  2.24412E-037  6.06049E-037  1.26088E-036  2.13879E-036  3.04619E-036  3.68490E-036
  3.87404E-036  3.52884E-036  2.79754E-036  1.93542E-036  1.17045E-036  6.19376E-037
  2.87820E-037  1.16687E-037  4.14649E-038  1.29151E-038  3.52592E-039  8.43734E-040
  1.76969E-040  3.25346E-041  0.00000E+000  0.00000E+000  0.00000E+000  0.00000E+000
  0.00000E+000  0.00000E+000  0.00000E+000  0.00000E+000  0.00000E+000  0.00000E+000
  0.00000E+000  0.00000E+000  0.00000E+000  0.00000E+000  0.00000E+000  0.00000E+000
  0.00000E+000  0.00000E+000  0.00000E+000  0.00000E+000  0.00000E+000  0.00000E+000
  0.00000E+000  0.00000E+000  0.00000E+000  0.00000E+000  0.00000E+000  0.00000E+000
  0.00000E+000  0.00000E+000  0.00000E+000  0.00000E+000  0.00000E+000
  0.00000E+000  0.00000E+000  0.00000E+000  0.00000E+000  0.00000E+000  0.00000E+000
  0.00000E+000  0.00000E+000  0.00000E+000  0.00000E+000  0.00000E+000  0.00000E+000
  0.00000E+000  0.00000E+000  0.00000E+000  0.00000E+000  0.00000E+000  0.00000E+000
  0.00000E+000  0.00000E+000  0.00000E+000  0.00000E+000  0.00000E+000  0.00000E+000
  0.00000E+000  0.00000E+000  0.00000E+000  0.00000E+000  0.00000E+000  0.00000E+000
  0.00000E+000  0.00000E+000  0.00000E+000  0.00000E+000  0.00000E+000  0.00000E+000
  0.00000E+000  0.00000E+000  7.47341E-041  2.69240E-040  8.14927E-040  2.03055E-039
  4.01555E-039  5.84135E-039  5.68951E-039  1.66525E-039  1.67196E-039  3.03769E-038
  1.16568E-037  2.40212E-037  2.79639E-037  1.11229E-037  5.27949E-038  1.60960E-036
  7.95038E-036  2.32158E-035  5.00484E-035  8.64492E-035  1.24351E-034  1.52065E-034
  1.60013E-034  1.45691E-034  1.15621E-034  8.00426E-035  4.84257E-035  2.56323E-035
  1.18784E-035  4.82144E-036  1.71671E-036  5.34705E-037  1.45978E-037  3.49319E-038
  7.32678E-039  1.34698E-039  2.17055E-040  3.06574E-041  0.00000E+000  0.00000E+000
  0.00000E+000  0.00000E+000  0.00000E+000  0.00000E+000  0.00000E+000  0.00000E+000
  0.00000E+000  0.00000E+000  0.00000E+000  0.00000E+000  0.00000E+000  0.00000E+000
  0.00000E+000  0.00000E+000  0.00000E+000  0.00000E+000  0.00000E+000  0.00000E+000
  0.00000E+000  0.00000E+000  0.00000E+000  0.00000E+000  0.00000E+000  0.00000E+000
  0.00000E+000  0.00000E+000  0.00000E+000  0.00000E+000  0.00000E+000
  0.00000E+000  0.00000E+000  0.00000E+000  0.00000E+000  0.00000E+000  0.00000E+000
  0.00000E+000  0.00000E+000  0.00000E+000  0.00000E+000  0.00000E+000  0.00000E+000
  0.00000E+000  0.00000E+000  0.00000E+000  0.00000E+000  0.00000E+000  0.00000E+000
  0.00000E+000  0.00000E+000  0.00000E+000  0.00000E+000  0.00000E+000  0.00000E+000
  0.00000E+000  0.00000E+000  0.00000E+000  0.00000E+000  0.00000E+000  0.00000E+000
  0.00000E+000  0.00000E+000  0.00000E+000  0.00000E+000  0.00000E+000  0.00000E+000
  8.35669E-041  4.01805E-040  1.64033E-039  5.60901E-039  1.57071E-038  3.45624E-038
  5.59482E-038  5.17191E-038  6.72907E-039  8.83290E-038  9.91856E-037  4.12077E-036
  1.07085E-035  1.91892E-035  2.28060E-035  1.35889E-035  8.44539E-038  3.67159E-035
  2.42797E-034  7.75285E-034  1.73714E-033  3.05906E-033  4.44644E-033  5.46977E-033
  5.77439E-033  5.27437E-033  4.18893E-033  2.90082E-033  1.75583E-033  9.29742E-034
  4.30932E-034  1.74934E-034  6.22135E-035  1.93875E-035  5.29741E-036  1.26764E-036
  2.65881E-037  4.88806E-038  7.87670E-039  1.11253E-039  1.37732E-040  1.49457E-041
  0.00000E+000  0.00000E+000  0.00000E+000  0.00000E+000  0.00000E+000  0.00000E+000
  0.00000E+000  0.00000E+000  0.00000E+000  0.00000E+000  0.00000E+000  0.00000E+000
  0.00000E+000  0.00000E+000  0.00000E+000  0.00000E+000  0.00000E+000  0.00000E+000
  0.00000E+000  0.00000E+000  0.00000E+000  0.00000E+000  0.00000E+000  0.00000E+000
  0.00000E+000  0.00000E+000  0.00000E+000  0.00000E+000  0.00000E+000
  0.00000E+000  0.00000E+000  0.00000E+000  0.00000E+000  0.00000E+000  0.00000E+000
  0.00000E+000  0.00000E+000  0.00000E+000  0.00000E+000  0.00000E+000  0.00000E+000
  0.00000E+000  0.00000E+000  0.00000E+000  0.00000E+000  0.00000E+000  0.00000E+000
  0.00000E+000  0.00000E+000  0.00000E+000  0.00000E+000  0.00000E+000  0.00000E+000
  0.00000E+000  0.00000E+000  0.00000E+000  0.00000E+000  0.00000E+000  0.00000E+000
  0.00000E+000  0.00000E+000  0.00000E+000  0.00000E+000  0.00000E+000  3.03788E-040
  1.65788E-039  7.66592E-039  2.95914E-038  9.30027E-038  2.27055E-037  3.93261E-037
  3.48123E-037  3.01002E-039  2.11276E-036  2.03301E-035  9.18243E-035  2.79228E-034
  6.28180E-034  1.06118E-033  1.28246E-033  9.16210E-034  1.25688E-034  6.27274E-034
  6.34601E-033  2.25179E-032  5.26634E-032  9.47002E-032  1.39205E-031  1.72335E-031
  1.82612E-031  1.67171E-031  1.32948E-031  9.21632E-032  5.58075E-032  2.95548E-032
  1.37015E-032  5.56277E-033  1.97863E-033  6.16625E-034  1.68402E-034  4.03208E-035
  8.45708E-036  1.55478E-036  2.50540E-037  3.53869E-038  4.38093E-039  4.75388E-040
  4.52156E-041  0.00000E+000  0.00000E+000  0.00000E+000  0.00000E+000  0.00000E+000
  0.00000E+000  0.00000E+000  0.00000E+000  0.00000E+000  0.00000E+000  0.00000E+000
  0.00000E+000  0.00000E+000  0.00000E+000  0.00000E+000  0.00000E+000  0.00000E+000
  0.00000E+000  0.00000E+000  0.00000E+000  0.00000E+000  0.00000E+000  0.00000E+000
  0.00000E+000  0.00000E+000  0.00000E+000  0.00000E+000  0.00000E+000
  0.00000E+000  0.00000E+000  0.00000E+000  0.00000E+000  0.00000E+000  0.00000E+000
  0.00000E+000  0.00000E+000  0.00000E+000  0.00000E+000  0.00000E+000  0.00000E+000
  0.00000E+000  0.00000E+000  0.00000E+000  0.00000E+000  0.00000E+000  0.00000E+000
  0.00000E+000  0.00000E+000  0.00000E+000  0.00000E+000  0.00000E+000  0.00000E+000
  0.00000E+000  0.00000E+000  0.00000E+000  0.00000E+000  0.00000E+000  0.00000E+000
  0.00000E+000  0.00000E+000  0.00000E+000  1.16928E-040  8.47732E-040  5.24928E-039
  2.74782E-038  1.19638E-037  4.21352E-037  1.13750E-036  2.09416E-036  1.69315E-036
  1.88175E-037  3.18182E-035  2.90919E-034  1.43332E-033  4.97719E-033  1.32435E-032
  2.77456E-032  4.55116E-032  5.58431E-032  4.44517E-032  1.23758E-032  6.74489E-033
  1.40728E-031  5.67684E-031  1.39341E-030  2.56386E-030  3.81496E-030  4.75548E-030
  5.05939E-030  4.64277E-030  3.69772E-030  2.56567E-030  1.55445E-030  8.23539E-031
  3.81855E-031  1.55053E-031  5.51528E-032  1.71891E-032  4.69477E-033  1.12370E-033
  2.35725E-034  4.33471E-035  6.98502E-036  9.86583E-037  1.22140E-037  1.32538E-038
  1.26060E-039  1.05094E-040  7.67950E-042  0.00000E+000  0.00000E+000  0.00000E+000
  0.00000E+000  0.00000E+000  0.00000E+000  0.00000E+000  0.00000E+000  0.00000E+000
  0.00000E+000  0.00000E+000  0.00000E+000  0.00000E+000  0.00000E+000  0.00000E+000
  0.00000E+000  0.00000E+000  0.00000E+000  0.00000E+000  0.00000E+000  0.00000E+000
  0.00000E+000  0.00000E+000  0.00000E+000  0.00000E+000  0.00000E+000
  0.00000E+000  0.00000E+000  0.00000E+000  0.00000E+000  0.00000E+000  0.00000E+000
  0.00000E+000  0.00000E+000  0.00000E+000  0.00000E+000  0.00000E+000  0.00000E+000
  0.00000E+000  0.00000E+000  0.00000E+000  0.00000E+000  0.00000E+000  0.00000E+000
  0.00000E+000  0.00000E+000  0.00000E+000  0.00000E+000  0.00000E+000  0.00000E+000
  0.00000E+000  0.00000E+000  0.00000E+000  0.00000E+000  0.00000E+000  0.00000E+000
  0.00000E+000  0.00000E+000  2.20461E-040  1.81583E-039  1.27533E-038  7.55354E-038
  3.70601E-037  1.46001E-036  4.34111E-036  8.40727E-036  5.72370E-036  6.65124E-036
  3.33094E-034  3.04027E-033  1.63897E-032  6.43026E-032  1.97519E-031  4.89242E-031
  9.84183E-031  1.58952E-030  1.97811E-030  1.69601E-030  6.68678E-031  2.13348E-032
  2.61445E-030  1.23928E-029  3.21499E-029  6.06816E-029  9.15041E-029  1.14919E-028
  1.22798E-028  1.12981E-028  9.01264E-029  6.25955E-029  3.79475E-029  2.01119E-029
  9.32779E-030  3.78807E-030  1.34755E-030  4.20006E-031  1.14714E-031  2.74578E-032
  5.76029E-033  1.05910E-033  1.70693E-034  2.41092E-035  2.98474E-036  3.23883E-037
  3.08055E-038  2.56818E-039  1.87665E-040  1.20198E-041  0.00000E+000  0.00000E+000
  0.00000E+000  0.00000E+000  0.00000E+000  0.00000E+000  0.00000E+000  0.00000E+000
  0.00000E+000  0.00000E+000  0.00000E+000  0.00000E+000  0.00000E+000  0.00000E+000
  0.00000E+000  0.00000E+000  0.00000E+000  0.00000E+000  0.00000E+000  0.00000E+000
  0.00000E+000  0.00000E+000  0.00000E+000  0.00000E+000  0.00000E+000
  0.00000E+000  0.00000E+000  0.00000E+000  0.00000E+000  0.00000E+000  0.00000E+000
  0.00000E+000  0.00000E+000  0.00000E+000  0.00000E+000  0.00000E+000  0.00000E+000
  0.00000E+000  0.00000E+000  0.00000E+000  0.00000E+000  0.00000E+000  0.00000E+000
  0.00000E+000  0.00000E+000  0.00000E+000  0.00000E+000  0.00000E+000  0.00000E+000
  0.00000E+000  0.00000E+000  0.00000E+000  0.00000E+000  0.00000E+000  0.00000E+000
  0.00000E+000  3.19124E-040  2.98536E-039  2.37733E-038  1.59217E-037  8.79362E-037
  3.86736E-036  1.26044E-035  2.51477E-035  1.23051E-035  8.02740E-035  2.51888E-033
  2.36552E-032  1.40069E-031  6.18099E-031  2.16765E-030  6.21621E-030  1.47506E-029
  2.89582E-029  4.63999E-029  5.85170E-029  5.30426E-029  2.58843E-029  3.56065E-031
  3.98562E-029  2.33521E-028  6.46237E-028  1.25504E-027  1.92050E-027  2.43171E-027
  2.61080E-027  2.40893E-027  1.92497E-027  1.33837E-027  8.11902E-028  4.30480E-028
  1.99706E-028  8.11155E-029  2.88585E-029  8.99520E-030  2.45691E-030  5.88099E-031
  1.23374E-031  2.26842E-032  3.65573E-033  5.16404E-034  6.39313E-035  6.93737E-036
  6.59835E-037  5.50089E-038  4.01966E-039  2.57456E-040  1.44536E-041  0.00000E+000
  0.00000E+000  0.00000E+000  0.00000E+000  0.00000E+000  0.00000E+000  0.00000E+000
  0.00000E+000  0.00000E+000  0.00000E+000  0.00000E+000  0.00000E+000  0.00000E+000
  0.00000E+000  0.00000E+000  0.00000E+000  0.00000E+000  0.00000E+000  0.00000E+000
  0.00000E+000  0.00000E+000  0.00000E+000  0.00000E+000  0.00000E+000
  0.00000E+000  0.00000E+000  0.00000E+000  0.00000E+000  0.00000E+000  0.00000E+000
  0.00000E+000  0.00000E+000  0.00000E+000  0.00000E+000  0.00000E+000  0.00000E+000
  0.00000E+000  0.00000E+000  0.00000E+000  0.00000E+000  0.00000E+000  0.00000E+000
  0.00000E+000  0.00000E+000  0.00000E+000  0.00000E+000  0.00000E+000  0.00000E+000
  0.00000E+000  0.00000E+000  0.00000E+000  0.00000E+000  0.00000E+000  0.00000E+000
  3.54638E-040  3.76701E-039  3.39981E-038  2.57302E-037  1.59785E-036  7.82642E-036
  2.76275E-035  5.61973E-035  1.39714E-035  5.64059E-034  1.40694E-032  1.38599E-031
  9.04268E-031  4.48301E-030  1.78521E-029  5.86676E-029  1.61235E-028  3.72261E-028
  7.19633E-028  1.14901E-027  1.46732E-027  1.38995E-027  7.85324E-028  7.15634E-029
  4.80988E-028  3.78337E-027  1.13032E-026  2.26715E-026  3.52619E-026  4.50505E-026
  4.86207E-026  4.50006E-026  3.60277E-026  2.50781E-026  1.52242E-026  8.07570E-027
  3.74749E-027  1.52241E-027  5.41688E-028  1.68857E-028  4.61229E-029  1.10405E-029
  2.31618E-030  4.25871E-031  6.86313E-032  9.69441E-033  1.20027E-033  1.30245E-034
  1.23880E-035  1.03276E-036  7.54666E-038  4.83358E-039  2.71357E-040  1.33528E-041
  0.00000E+000  0.00000E+000  0.00000E+000  0.00000E+000  0.00000E+000  0.00000E+000
  0.00000E+000  0.00000E+000  0.00000E+000  0.00000E+000  0.00000E+000  0.00000E+000
  0.00000E+000  0.00000E+000  0.00000E+000  0.00000E+000  0.00000E+000  0.00000E+000
  0.00000E+000  0.00000E+000  0.00000E+000  0.00000E+000  0.00000E+000
  0.00000E+000  0.00000E+000  0.00000E+000  0.00000E+000  0.00000E+000  0.00000E+000
  0.00000E+000  0.00000E+000  0.00000E+000  0.00000E+000  0.00000E+000  0.00000E+000
  0.00000E+000  0.00000E+000  0.00000E+000  0.00000E+000  0.00000E+000  0.00000E+000
  0.00000E+000  0.00000E+000  0.00000E+000  0.00000E+000  0.00000E+000  0.00000E+000
  0.00000E+000  0.00000E+000  0.00000E+000  0.00000E+000  0.00000E+000  3.02544E-040
  3.64795E-039  3.72972E-038  3.18738E-037  2.22265E-036  1.20034E-035  4.61373E-035
  9.23281E-035  2.84075E-036  2.64059E-033  5.87061E-032  6.14965E-031  4.43779E-030
  2.47044E-029  1.11422E-028  4.17442E-028  1.31664E-027  3.51893E-027  7.97833E-027
  1.52733E-026  2.43664E-026  3.14860E-026  3.09256E-026  1.94678E-026  3.57842E-027
  4.26804E-027  5.24176E-026  1.71796E-025  3.57515E-025  5.66243E-025  7.30626E-025
  7.93035E-025  7.36485E-025  5.90851E-025  4.11801E-025  2.50190E-025  1.32779E-025
  6.16346E-026  2.50438E-026  8.91196E-027  2.77829E-027  7.58922E-028  1.81671E-028
  3.81132E-029  7.00791E-030  1.12937E-030  1.59525E-031  1.97501E-032  2.14330E-033
  2.03856E-034  1.69950E-035  1.24188E-036  7.95413E-038  4.46545E-039  2.19733E-040
  9.47729E-042  0.00000E+000  0.00000E+000  0.00000E+000  0.00000E+000  0.00000E+000
  0.00000E+000  0.00000E+000  0.00000E+000  0.00000E+000  0.00000E+000  0.00000E+000
  0.00000E+000  0.00000E+000  0.00000E+000  0.00000E+000  0.00000E+000  0.00000E+000
  0.00000E+000  0.00000E+000  0.00000E+000  0.00000E+000  0.00000E+000
  0.00000E+000  0.00000E+000  0.00000E+000  0.00000E+000  0.00000E+000  0.00000E+000
  0.00000E+000  0.00000E+000  0.00000E+000  0.00000E+000  0.00000E+000  0.00000E+000
  0.00000E+000  0.00000E+000  0.00000E+000  0.00000E+000  0.00000E+000  0.00000E+000
  0.00000E+000  0.00000E+000  0.00000E+000  0.00000E+000  0.00000E+000  0.00000E+000
  0.00000E+000  0.00000E+000  0.00000E+000  0.00000E+000  1.98130E-040  2.71096E-039
  3.13841E-038  3.02610E-037  2.36602E-036  1.41308E-035  5.82410E-035  1.09588E-034
  1.38209E-035  8.70691E-033  1.84169E-031  2.07498E-030  1.66054E-029  1.03844E-028
  5.29889E-028  2.25722E-027  8.13177E-027  2.49551E-026  6.54431E-026  1.46566E-025
  2.78871E-025  4.45299E-025  5.81820E-025  5.89202E-025  4.03276E-025  1.09759E-025
  2.29003E-026  6.16348E-025  2.26510E-024  4.91844E-024  7.95021E-024  1.03712E-023
  1.13279E-023  1.05594E-023  8.49049E-024  5.92578E-024  3.60333E-024  1.91337E-024
  8.88467E-025  3.61086E-025  1.28512E-025  4.00669E-026  1.09454E-026  2.62020E-027
  5.49712E-028  1.01078E-028  1.62895E-029  2.30092E-030  2.84869E-031  3.09130E-032
  2.94039E-033  2.45134E-034  1.79126E-035  1.14729E-036  6.44090E-038  3.16940E-039
  1.36699E-040  0.00000E+000  0.00000E+000  0.00000E+000  0.00000E+000  0.00000E+000
  0.00000E+000  0.00000E+000  0.00000E+000  0.00000E+000  0.00000E+000  0.00000E+000
  0.00000E+000  0.00000E+000  0.00000E+000  0.00000E+000  0.00000E+000  0.00000E+000
  0.00000E+000  0.00000E+000  0.00000E+000  0.00000E+000  0.00000E+000
  0.00000E+000  0.00000E+000  0.00000E+000  0.00000E+000  0.00000E+000  0.00000E+000
  0.00000E+000  0.00000E+000  0.00000E+000  0.00000E+000  0.00000E+000  0.00000E+000
  0.00000E+000  0.00000E+000  0.00000E+000  0.00000E+000  0.00000E+000  0.00000E+000
  0.00000E+000  0.00000E+000  0.00000E+000  0.00000E+000  0.00000E+000  0.00000E+000
  0.00000E+000  0.00000E+000  0.00000E+000  9.95979E-041  1.54592E-039  2.02535E-038
  2.20141E-037  1.92665E-036  1.26746E-035  5.53812E-035  9.12061E-035  1.47286E-034
  2.08023E-032  4.36730E-031  5.33406E-030  4.74656E-029  3.33708E-028  1.92590E-027
  9.31604E-027  3.82379E-026  1.34159E-025  4.03998E-025  1.04557E-024  2.32212E-024
  4.40220E-024  7.04334E-024  9.29874E-024  9.66747E-024  7.07549E-024  2.48761E-024
  2.75379E-026  6.08199E-024  2.58527E-023  5.89873E-023  9.75636E-023  1.28833E-022
  1.41694E-022  1.32622E-022  1.06902E-022  7.47238E-023  4.54808E-023  2.41647E-023
  1.12250E-023  4.56309E-024  1.62427E-024  5.06457E-025  1.38361E-025  3.31236E-026
  6.94944E-027  1.27784E-027  2.05937E-028  2.90893E-029  3.60146E-030  3.90818E-031
  3.71728E-032  3.09915E-033  2.26464E-034  1.45049E-035  8.14303E-037  4.00698E-038
  1.72825E-039  6.53360E-041  0.00000E+000  0.00000E+000  0.00000E+000  0.00000E+000
  0.00000E+000  0.00000E+000  0.00000E+000  0.00000E+000  0.00000E+000  0.00000E+000
  0.00000E+000  0.00000E+000  0.00000E+000  0.00000E+000  0.00000E+000  0.00000E+000
  0.00000E+000  0.00000E+000  0.00000E+000  0.00000E+000  0.00000E+000
  0.00000E+000  0.00000E+000  0.00000E+000  0.00000E+000  0.00000E+000  0.00000E+000
  0.00000E+000  0.00000E+000  0.00000E+000  0.00000E+000  0.00000E+000  0.00000E+000
  0.00000E+000  0.00000E+000  0.00000E+000  0.00000E+000  0.00000E+000  0.00000E+000
  0.00000E+000  0.00000E+000  0.00000E+000  0.00000E+000  0.00000E+000  0.00000E+000
  0.00000E+000  0.00000E+000  0.00000E+000  6.76401E-040  1.00228E-038  1.22683E-037
  1.19954E-036  8.65099E-036  3.94826E-035  5.02127E-035  4.55068E-034  3.65832E-032
  7.84889E-031  1.04620E-029  1.03768E-028  8.20908E-028  5.35875E-027  2.94190E-026
  1.37398E-025  5.49865E-025  1.89397E-024  5.62763E-024  1.44297E-023  3.18650E-023
  6.02893E-023  9.67167E-023  1.28931E-022  1.37150E-022  1.06058E-022  4.47226E-023
  6.22525E-025  4.94800E-023  2.54733E-022  6.16178E-022  1.04608E-021  1.40023E-021
  1.55183E-021  1.45902E-021  1.17927E-021  8.25684E-022  5.03078E-022  2.67468E-022
  1.24296E-022  5.05409E-023  1.79935E-023  5.61108E-024  1.53303E-024  3.67022E-025
  7.70048E-026  1.41597E-026  2.28201E-027  3.22344E-028  3.99088E-029  4.33078E-030
  4.11924E-031  3.43426E-032  2.50956E-033  1.60735E-034  9.02369E-036  4.44032E-037
  1.91515E-038  7.24019E-040  2.39914E-041  0.00000E+000  0.00000E+000  0.00000E+000
  0.00000E+000  0.00000E+000  0.00000E+000  0.00000E+000  0.00000E+000  0.00000E+000
  0.00000E+000  0.00000E+000  0.00000E+000  0.00000E+000  0.00000E+000  0.00000E+000
  0.00000E+000  0.00000E+000  0.00000E+000  0.00000E+000  0.00000E+000
  0.00000E+000  0.00000E+000  0.00000E+000  0.00000E+000  0.00000E+000  0.00000E+000
  0.00000E+000  0.00000E+000  0.00000E+000  0.00000E+000  0.00000E+000  0.00000E+000
  0.00000E+000  0.00000E+000  0.00000E+000  0.00000E+000  0.00000E+000  0.00000E+000
  0.00000E+000  0.00000E+000  0.00000E+000  0.00000E+000  0.00000E+000  0.00000E+000
  0.00000E+000  0.00000E+000  2.27058E-040  3.80292E-039  5.23619E-038  5.70705E-037
  4.48629E-036  2.09650E-035  1.58768E-035  7.86780E-034  4.79094E-032  1.07147E-030
  1.56723E-029  1.73634E-028  1.54706E-027  1.14263E-026  7.11813E-026  3.78042E-025
  1.72358E-024  6.77614E-024  2.30347E-023  6.77911E-023  1.72678E-022  3.79866E-022
  7.18120E-022  1.15553E-021  1.55441E-021  1.68716E-021  1.36621E-021  6.60261E-022
  4.89868E-023  3.21868E-022  2.15910E-021  5.60034E-021  9.79518E-021  1.33123E-020
  1.48791E-020  1.40588E-020  1.13972E-020  7.99461E-021  4.87657E-021  2.59455E-021
  1.20627E-021  4.90634E-022  1.74707E-022  5.44873E-023  1.48879E-023  3.56449E-024
  7.47891E-025  1.37526E-025  2.21644E-026  3.13086E-027  3.87627E-028  4.20644E-029
  4.00099E-030  3.33560E-031  2.43755E-032  1.56123E-033  8.76476E-035  4.31291E-036
  1.86020E-037  7.03244E-039  2.33030E-040  0.00000E+000  0.00000E+000  0.00000E+000
  0.00000E+000  0.00000E+000  0.00000E+000  0.00000E+000  0.00000E+000  0.00000E+000
  0.00000E+000  0.00000E+000  0.00000E+000  0.00000E+000  0.00000E+000  0.00000E+000
  0.00000E+000  0.00000E+000  0.00000E+000  0.00000E+000  0.00000E+000
  0.00000E+000  0.00000E+000  0.00000E+000  0.00000E+000  0.00000E+000  0.00000E+000
  0.00000E+000  0.00000E+000  0.00000E+000  0.00000E+000  0.00000E+000  0.00000E+000
  0.00000E+000  0.00000E+000  0.00000E+000  0.00000E+000  0.00000E+000  0.00000E+000
  0.00000E+000  0.00000E+000  0.00000E+000  0.00000E+000  0.00000E+000  0.00000E+000
  0.00000E+000  5.84713E-041  1.10614E-039  1.71107E-038  2.07356E-037  1.79320E-036
  8.21175E-036  1.69009E-036  8.91279E-034  4.70398E-032  1.11291E-030  1.79449E-029
  2.22494E-028  2.23469E-027  1.86817E-026  1.32068E-025  7.97407E-025  4.13917E-024
  1.85526E-023  7.20125E-023  2.42475E-022  7.08670E-022  1.79668E-021  3.94256E-021
  7.45299E-021  1.20317E-020  1.63216E-020  1.80352E-020  1.51874E-020  8.16234E-021
  1.21237E-021  1.57634E-021  1.56663E-020  4.42304E-020  8.00586E-020  1.10680E-019
  1.24878E-019  1.18641E-019  9.64973E-020  6.78251E-020  4.14242E-020  2.20570E-020
  1.02600E-020  4.17445E-021  1.48676E-021  4.63752E-022  1.26725E-022  3.03426E-023
  6.36664E-024  1.17076E-024  1.88689E-025  2.66539E-026  3.30002E-027  3.58113E-028
  3.40624E-029  2.83977E-030  2.07514E-031  1.32917E-032  7.46198E-034  3.67185E-035
  1.58370E-036  5.98715E-038  1.98392E-039  5.76220E-041  0.00000E+000  0.00000E+000
  0.00000E+000  0.00000E+000  0.00000E+000  0.00000E+000  0.00000E+000  0.00000E+000
  0.00000E+000  0.00000E+000  0.00000E+000  0.00000E+000  0.00000E+000  0.00000E+000
  0.00000E+000  0.00000E+000  0.00000E+000  0.00000E+000  0.00000E+000
  0.00000E+000  0.00000E+000  0.00000E+000  0.00000E+000  0.00000E+000  0.00000E+000
  0.00000E+000  0.00000E+000  0.00000E+000  0.00000E+000  0.00000E+000  0.00000E+000
  0.00000E+000  0.00000E+000  0.00000E+000  0.00000E+000  0.00000E+000  0.00000E+000
  0.00000E+000  0.00000E+000  0.00000E+000  0.00000E+000  0.00000E+000  0.00000E+000
  0.00000E+000  2.46600E-040  4.27949E-039  5.74900E-038  5.35097E-037  2.33743E-036
  1.20207E-037  7.04818E-034  3.47600E-032  8.80704E-031  1.57144E-029  2.18413E-028
  2.47498E-027  2.34291E-026  1.87985E-025  1.29031E-024  7.62328E-024  3.89323E-023
  1.72369E-022  6.62855E-022  2.21639E-021  6.44513E-021  1.62863E-020  3.56824E-020
  6.74881E-020  1.09313E-019  1.49449E-019  1.67795E-019  1.46136E-019  8.55181E-020
  1.90192E-020  5.01684E-021  9.66524E-020  3.03061E-019  5.70797E-019  8.04495E-019
  9.17262E-019  8.76751E-019  7.15703E-019  5.04168E-019  3.08347E-019  1.64328E-019
  7.64809E-020  3.11287E-020  1.10893E-020  3.45950E-021  9.45438E-022  2.26388E-022
  4.75041E-023  8.73581E-024  1.40797E-024  1.98890E-025  2.46248E-026  2.67227E-027
  2.54178E-028  2.11908E-029  1.54851E-030  9.91830E-032  5.56835E-033  2.74004E-034
  1.18180E-035  4.46779E-037  1.48046E-038  4.29992E-040  1.09467E-041  0.00000E+000
  0.00000E+000  0.00000E+000  0.00000E+000  0.00000E+000  0.00000E+000  0.00000E+000
  0.00000E+000  0.00000E+000  0.00000E+000  0.00000E+000  0.00000E+000  0.00000E+000
  0.00000E+000  0.00000E+000  0.00000E+000  0.00000E+000  0.00000E+000
  0.00000E+000  0.00000E+000  0.00000E+000  0.00000E+000  0.00000E+000  0.00000E+000
  0.00000E+000  0.00000E+000  0.00000E+000  0.00000E+000  0.00000E+000  0.00000E+000
  0.00000E+000  0.00000E+000  0.00000E+000  0.00000E+000  0.00000E+000  0.00000E+000
  0.00000E+000  0.00000E+000  0.00000E+000  0.00000E+000  0.00000E+000  0.00000E+000
  4.21286E-041  8.18878E-040  1.21518E-038  1.20488E-037  4.71573E-037  9.00559E-037
  4.01492E-034  1.94117E-032  5.31557E-031  1.05296E-029  1.64302E-028  2.10217E-027
  2.25435E-026  2.05340E-025  1.60232E-024  1.07738E-023  6.26738E-023  3.16325E-022
  1.38794E-021  5.30088E-021  1.76337E-020  5.10897E-020  1.28802E-019  2.81951E-019
  5.33735E-019  8.67387E-019  1.19447E-018  1.36041E-018  1.21991E-018  7.65425E-019
  2.22695E-019  5.80895E-021  5.01956E-019  1.79788E-018  3.54740E-018  5.11041E-018
  5.89543E-018  5.67306E-018  4.64961E-018  3.28341E-018  2.01120E-018  1.07286E-018
  4.99637E-019  2.03439E-019  7.24921E-020  2.26191E-020  6.18221E-021  1.48046E-021
  3.10670E-022  5.71330E-023  9.20846E-024  1.30081E-024  1.61058E-025  1.74781E-026
  1.66247E-027  1.38601E-028  1.01283E-029  6.48719E-031  3.64198E-032  1.79220E-033
  7.72994E-035  2.92229E-036  9.68340E-038  2.81249E-039  7.15999E-041  0.00000E+000
  0.00000E+000  0.00000E+000  0.00000E+000  0.00000E+000  0.00000E+000  0.00000E+000
  0.00000E+000  0.00000E+000  0.00000E+000  0.00000E+000  0.00000E+000  0.00000E+000
  0.00000E+000  0.00000E+000  0.00000E+000  0.00000E+000  0.00000E+000
  0.00000E+000  0.00000E+000  0.00000E+000  0.00000E+000  0.00000E+000  0.00000E+000
  0.00000E+000  0.00000E+000  0.00000E+000  0.00000E+000  0.00000E+000  0.00000E+000
  0.00000E+000  0.00000E+000  0.00000E+000  0.00000E+000  0.00000E+000  0.00000E+000
  0.00000E+000  0.00000E+000  0.00000E+000  0.00000E+000  0.00000E+000  0.00000E+000
  1.19826E-040  1.95605E-039  2.03887E-038  6.78085E-038  7.88661E-037  1.67832E-034
  8.21504E-033  2.44904E-031  5.40075E-030  9.47357E-029  1.36956E-027  1.66452E-026
  1.72157E-025  1.52741E-024  1.16881E-023  7.74376E-023  4.45422E-022  2.22872E-021
  9.71392E-021  3.69114E-020  1.22322E-019  3.53458E-019  8.89696E-019  1.94683E-018
  3.68944E-018  6.01533E-018  8.33924E-018  9.62075E-018  8.85038E-018  5.88506E-018
  2.07656E-018  8.36598E-021  2.16046E-018  9.21008E-018  1.91999E-017  2.83584E-017
  3.31473E-017  3.21362E-017  2.64559E-017  1.87331E-017  1.14941E-017  6.13803E-018
  2.86046E-018  1.16523E-018  4.15329E-019  1.29617E-019  3.54313E-020  8.48554E-021
  1.78077E-021  3.27503E-022  5.27873E-023  7.45707E-024  9.23299E-025  1.00198E-025
  9.53070E-027  7.94587E-028  5.80646E-029  3.71908E-030  2.08794E-031  1.02745E-032
  4.43164E-034  1.67537E-035  5.55158E-037  1.61242E-038  4.10488E-040  9.15968E-042
  0.00000E+000  0.00000E+000  0.00000E+000  0.00000E+000  0.00000E+000  0.00000E+000
  0.00000E+000  0.00000E+000  0.00000E+000  0.00000E+000  0.00000E+000  0.00000E+000
  0.00000E+000  0.00000E+000  0.00000E+000  0.00000E+000  0.00000E+000
  0.00000E+000  0.00000E+000  0.00000E+000  0.00000E+000  0.00000E+000  0.00000E+000
  0.00000E+000  0.00000E+000  0.00000E+000  0.00000E+000  0.00000E+000  0.00000E+000
  0.00000E+000  0.00000E+000  0.00000E+000  0.00000E+000  0.00000E+000  0.00000E+000
  0.00000E+000  0.00000E+000  0.00000E+000  0.00000E+000  0.00000E+000  1.07340E-041
  2.39450E-040  2.57830E-039  5.82290E-039  3.34123E-037  5.20736E-035  2.63986E-033
  8.62206E-032  2.12116E-030  4.18767E-029  6.84499E-028  9.43196E-027  1.10797E-025
  1.11783E-024  9.73536E-024  7.34576E-023  4.81469E-022  2.74649E-021  1.36542E-020
  5.92170E-020  2.24162E-019  7.40777E-019  2.13641E-018  5.37202E-018  1.17546E-017
  2.23042E-017  3.64796E-017  5.08870E-017  5.93925E-017  5.58799E-017  3.90251E-017
  1.59287E-017  7.67751E-019  7.50569E-018  4.05990E-017  9.03982E-017  1.37397E-016
  1.62991E-016  1.59341E-016  1.31824E-016  9.36245E-017  5.75531E-017  3.07709E-017
  1.43509E-017  5.84886E-018  2.08544E-018  6.50971E-019  1.77973E-019  4.26277E-020
  8.94649E-021  1.64545E-021  2.65225E-022  3.74685E-023  4.63927E-024  5.03471E-025
  4.78901E-026  3.99270E-027  2.91770E-028  1.86882E-029  1.04918E-030  5.16286E-032
  2.22685E-033  8.41895E-035  2.78973E-036  8.10263E-038  2.06275E-039  4.60285E-041
  0.00000E+000  0.00000E+000  0.00000E+000  0.00000E+000  0.00000E+000  0.00000E+000
  0.00000E+000  0.00000E+000  0.00000E+000  0.00000E+000  0.00000E+000  0.00000E+000
  0.00000E+000  0.00000E+000  0.00000E+000  0.00000E+000  0.00000E+000
  0.00000E+000  0.00000E+000  0.00000E+000  0.00000E+000  0.00000E+000  0.00000E+000
  0.00000E+000  0.00000E+000  0.00000E+000  0.00000E+000  0.00000E+000  0.00000E+000
  0.00000E+000  0.00000E+000  0.00000E+000  0.00000E+000  0.00000E+000  0.00000E+000
  0.00000E+000  0.00000E+000  0.00000E+000  0.00000E+000  0.00000E+000  2.22542E-041
  2.41706E-040  2.33023E-040  9.33338E-038  1.20845E-035  6.45265E-034  2.31954E-032
  6.38112E-031  1.41936E-029  2.62476E-028  4.10206E-027  5.47423E-026  6.28123E-025
  6.22654E-024  5.35077E-023  3.99612E-022  2.59845E-021  1.47312E-020  7.28843E-020
  3.14916E-019  1.18872E-018  3.92015E-018  1.12903E-017  2.83714E-017  6.20926E-017
  1.17978E-016  1.93541E-016  2.71530E-016  3.20266E-016  3.07392E-016  2.23866E-016
  1.02397E-016  1.14123E-017  2.00172E-017  1.53255E-016  3.69712E-016  5.80836E-016
  7.00651E-016  6.91371E-016  5.75124E-016  4.09835E-016  2.52462E-016  1.35159E-016
  6.30897E-017  2.57273E-017  9.17668E-018  2.86524E-018  7.83485E-019  1.87682E-019
  3.93934E-020  7.24574E-021  1.16798E-021  1.65007E-022  2.04315E-023  2.21735E-024
  2.10918E-025  1.75849E-026  1.28505E-027  8.23097E-029  4.62101E-030  2.27395E-031
  9.80809E-033  3.70820E-034  1.22876E-035  3.56887E-037  9.08557E-039  2.02736E-040
  0.00000E+000  0.00000E+000  0.00000E+000  0.00000E+000  0.00000E+000  0.00000E+000
  0.00000E+000  0.00000E+000  0.00000E+000  0.00000E+000  0.00000E+000  0.00000E+000
  0.00000E+000  0.00000E+000  0.00000E+000  0.00000E+000  0.00000E+000
  0.00000E+000  0.00000E+000  0.00000E+000  0.00000E+000  0.00000E+000  0.00000E+000
  0.00000E+000  0.00000E+000  0.00000E+000  0.00000E+000  0.00000E+000  0.00000E+000
  0.00000E+000  0.00000E+000  0.00000E+000  0.00000E+000  0.00000E+000  0.00000E+000
  0.00000E+000  0.00000E+000  0.00000E+000  0.00000E+000  4.93452E-042  1.65958E-041
  3.16592E-043  1.78653E-038  2.09072E-036  1.20130E-034  4.77212E-033  1.47108E-031
  3.68927E-030  7.72274E-029  1.36937E-027  2.07650E-026  2.71016E-025  3.05817E-024
  2.99320E-023  2.54710E-022  1.88784E-021  1.22029E-020  6.88605E-020  3.39465E-019
  1.46265E-018  5.50937E-018  1.81411E-017  5.21978E-017  1.31122E-016  2.87078E-016
  5.46209E-016  8.98631E-016  1.26744E-015  1.50929E-015  1.47460E-015  1.11352E-015
  5.58148E-016  9.89489E-017  3.65176E-017  4.91974E-016  1.31096E-015  2.14065E-015
  2.63180E-015  2.62426E-015  2.19645E-015  1.57106E-015  9.70053E-016  5.20109E-016
  2.43014E-016  9.91628E-017  3.53858E-017  1.10519E-017  3.02272E-018  7.24197E-019
  1.52022E-019  2.79641E-020  4.50797E-021  6.36899E-022  7.88649E-023  8.55918E-024
  8.14183E-025  6.78826E-026  4.96071E-027  3.17747E-028  1.78391E-029  8.77845E-031
  3.78634E-032  1.43147E-033  4.74385E-035  1.37782E-036  3.50764E-038  7.82698E-040
  1.53085E-041  0.00000E+000  0.00000E+000  0.00000E+000  0.00000E+000  0.00000E+000
  0.00000E+000  0.00000E+000  0.00000E+000  0.00000E+000  0.00000E+000  0.00000E+000
  0.00000E+000  0.00000E+000  0.00000E+000  0.00000E+000  0.00000E+000
  0.00000E+000  0.00000E+000  0.00000E+000  0.00000E+000  0.00000E+000  0.00000E+000
  0.00000E+000  0.00000E+000  0.00000E+000  0.00000E+000  0.00000E+000  0.00000E+000
  0.00000E+000  0.00000E+000  0.00000E+000  0.00000E+000  0.00000E+000  0.00000E+000
  0.00000E+000  0.00000E+000  0.00000E+000  0.00000E+000  1.98502E-041  1.29713E-042
  2.43977E-039  2.75449E-037  1.69868E-035  7.51190E-034  2.59823E-032  7.35478E-031
  1.74364E-029  3.50898E-028  6.04752E-027  8.97938E-026  1.15351E-024  1.28595E-023
  1.24691E-022  1.05338E-021  7.76310E-021  4.99571E-020  2.80922E-019  1.38110E-018
  5.93817E-018  2.23321E-017  7.34529E-017  2.11211E-016  5.30493E-016  1.16205E-015
  2.21405E-015  3.65256E-015  5.17707E-015  6.21900E-015  6.17370E-015  4.81156E-015
  2.60014E-015  6.23556E-016  3.09458E-017  1.32907E-015  4.01993E-015  6.87012E-015
  8.63238E-015  8.71017E-015  7.34070E-015  5.27269E-015  3.26423E-015  1.75314E-015
  8.20048E-016  3.34875E-016  1.19560E-016  3.73551E-017  1.02194E-017  2.44887E-018
  5.14133E-019  9.45841E-020  1.52488E-020  2.15453E-021  2.66803E-022  2.89572E-023
  2.75462E-024  2.29674E-025  1.67845E-026  1.07511E-027  6.03604E-029  2.97032E-030
  1.28118E-031  4.84373E-033  1.60507E-034  4.66246E-036  1.18696E-037  2.64859E-039
  5.18028E-041  0.00000E+000  0.00000E+000  0.00000E+000  0.00000E+000  0.00000E+000
  0.00000E+000  0.00000E+000  0.00000E+000  0.00000E+000  0.00000E+000  0.00000E+000
  0.00000E+000  0.00000E+000  0.00000E+000  0.00000E+000  0.00000E+000
  0.00000E+000  0.00000E+000  0.00000E+000  0.00000E+000  0.00000E+000  0.00000E+000
  0.00000E+000  0.00000E+000  0.00000E+000  0.00000E+000  0.00000E+000  0.00000E+000
  0.00000E+000  0.00000E+000  0.00000E+000  0.00000E+000  0.00000E+000  0.00000E+000
  0.00000E+000  0.00000E+000  0.00000E+000  0.00000E+000  6.99911E-041  2.43053E-040
  2.74753E-038  1.84004E-036  9.03256E-035  3.51737E-033  1.12490E-031  3.02119E-030
  6.90255E-029  1.35231E-027  2.28461E-026  3.34145E-025  4.24322E-024  4.68838E-023
  4.51456E-022  3.79320E-021  2.78353E-020  1.78524E-019  1.00124E-018  4.91223E-018
  2.10872E-017  7.92108E-017  2.60327E-016  7.48252E-016  1.87941E-015  4.11928E-015
  7.85936E-015  1.29996E-014  1.85102E-014  2.24146E-014  2.25742E-014  1.80900E-014
  1.04110E-014  3.09451E-015  8.79976E-019  2.97093E-015  1.06214E-014  1.91702E-014
  2.47024E-014  2.52636E-014  2.14587E-014  1.54870E-014  9.61662E-015  5.17495E-015
  2.42377E-015  9.90646E-016  3.53908E-016  1.10623E-016  3.02733E-017  7.25617E-018
  1.52370E-018  2.80352E-019  4.52034E-020  6.38747E-021  7.91040E-022  8.58602E-023
  8.16807E-024  6.81062E-025  4.97736E-026  3.18829E-027  1.79006E-028  8.80903E-030
  3.79965E-031  1.43652E-032  4.76037E-034  1.38291E-035  3.52059E-037  7.85588E-039
  1.53650E-040  0.00000E+000  0.00000E+000  0.00000E+000  0.00000E+000  0.00000E+000
  0.00000E+000  0.00000E+000  0.00000E+000  0.00000E+000  0.00000E+000  0.00000E+000
  0.00000E+000  0.00000E+000  0.00000E+000  0.00000E+000  0.00000E+000
  0.00000E+000  0.00000E+000  0.00000E+000  0.00000E+000  0.00000E+000  0.00000E+000
  0.00000E+000  0.00000E+000  0.00000E+000  0.00000E+000  0.00000E+000  0.00000E+000
  0.00000E+000  0.00000E+000  0.00000E+000  0.00000E+000  0.00000E+000  0.00000E+000
  0.00000E+000  0.00000E+000  0.00000E+000  3.62705E-042  1.79037E-041  2.07966E-039
  1.52223E-037  8.33192E-036  3.64629E-034  1.31962E-032  4.01759E-031  1.04237E-029
  2.32192E-028  4.46382E-027  7.43394E-026  1.07539E-024  1.35403E-023  1.48619E-022
  1.42365E-021  1.19128E-020  8.71367E-020  5.57436E-019  3.12008E-018  1.52837E-017
  6.55317E-017  2.45948E-016  8.07860E-016  2.32148E-015  5.83181E-015  1.27905E-014
  2.44372E-014  4.05211E-014  5.79477E-014  7.06938E-014  7.21381E-014  5.92596E-014
  3.59843E-014  1.25708E-014  4.13568E-016  5.33347E-015  2.40522E-014  4.64037E-014
  6.15881E-014  6.39749E-014  5.48295E-014  3.97884E-014  2.47925E-014  1.33719E-014
  6.27261E-015  2.56649E-015  9.17574E-016  2.86971E-016  7.85658E-017  1.88373E-017
  3.95657E-018  7.28133E-019  1.17421E-019  1.65944E-020  2.05531E-021  2.23106E-022
  2.12261E-023  1.76997E-024  1.29360E-025  8.28666E-027  4.65270E-028  2.28971E-029
  9.87659E-031  3.73410E-032  1.23745E-033  3.59425E-035  9.15277E-037  2.04236E-038
  3.99456E-040  0.00000E+000  0.00000E+000  0.00000E+000  0.00000E+000  0.00000E+000
  0.00000E+000  0.00000E+000  0.00000E+000  0.00000E+000  0.00000E+000  0.00000E+000
  0.00000E+000  0.00000E+000  0.00000E+000  0.00000E+000  0.00000E+000
  0.00000E+000  0.00000E+000  0.00000E+000  0.00000E+000  0.00000E+000  0.00000E+000
  0.00000E+000  0.00000E+000  0.00000E+000  0.00000E+000  0.00000E+000  0.00000E+000
  0.00000E+000  0.00000E+000  0.00000E+000  0.00000E+000  0.00000E+000  0.00000E+000
  0.00000E+000  0.00000E+000  0.00000E+000  9.82534E-042  1.19666E-040  9.62390E-039
  5.88630E-037  2.90129E-035  1.18693E-033  4.10119E-032  1.20850E-030  3.06127E-029
  6.69792E-028  1.27023E-026  2.09337E-025  3.00375E-024  3.75812E-023  4.10441E-022
  3.91631E-021  3.26693E-020  2.38376E-019  1.52201E-018  8.50603E-018  4.16178E-017
  1.78286E-016  6.68710E-016  2.19569E-015  6.30900E-015  1.58529E-014  3.47937E-014
  6.65681E-014  1.10649E-013  1.58886E-013  1.95189E-013  2.01605E-013  1.69362E-013
  1.07742E-013  4.27328E-014  3.88007E-015  7.24076E-015  4.62938E-014  9.71103E-014
  1.33516E-013  1.41241E-013  1.22322E-013  8.93355E-014  5.58943E-014  3.02290E-014
  1.42066E-014  5.82046E-015  2.08295E-015  6.51914E-016  1.78577E-016  4.28351E-017
  9.00015E-018  1.65677E-018  2.67239E-019  3.77744E-020  4.67931E-021  5.08011E-022
  4.83372E-023  4.03104E-024  2.94637E-025  1.88754E-026  1.05986E-027  5.21607E-029
  2.25004E-030  8.50717E-032  2.81929E-033  8.18906E-035  2.08568E-036  4.65401E-038
  9.10259E-040  1.56049E-041  0.00000E+000  0.00000E+000  0.00000E+000  0.00000E+000
  0.00000E+000  0.00000E+000  0.00000E+000  0.00000E+000  0.00000E+000  0.00000E+000
  0.00000E+000  0.00000E+000  0.00000E+000  0.00000E+000  0.00000E+000
  0.00000E+000  0.00000E+000  0.00000E+000  0.00000E+000  0.00000E+000  0.00000E+000
  0.00000E+000  0.00000E+000  0.00000E+000  0.00000E+000  0.00000E+000  0.00000E+000
  0.00000E+000  0.00000E+000  0.00000E+000  0.00000E+000  0.00000E+000  0.00000E+000
  0.00000E+000  0.00000E+000  0.00000E+000  2.33292E-041  4.65237E-040  3.18579E-038
  1.77026E-036  8.19641E-035  3.21168E-033  1.07585E-031  3.09921E-030  7.71829E-029
  1.66698E-027  3.12995E-026  5.11839E-025  7.29992E-024  9.08981E-023  9.89014E-022
  9.40888E-021  7.83030E-020  5.70286E-019  3.63587E-018  2.02965E-017  9.92180E-017
  4.24763E-016  1.59249E-015  5.22778E-015  1.50217E-014  3.77586E-014  8.29360E-014
  1.58899E-013  2.64753E-013  3.81687E-013  4.72019E-013  4.93113E-013  4.22848E-013
  2.80316E-013  1.23300E-013  1.90879E-014  6.39091E-015  7.46952E-014  1.74763E-013
  2.50890E-013  2.71265E-013  2.37873E-013  1.75060E-013  1.10073E-013  5.97299E-014
  2.81370E-014  1.15473E-014  4.13765E-015  1.29624E-015  3.55347E-016  8.52886E-017
  1.79289E-017  3.30175E-018  5.32754E-019  7.53263E-020  9.33328E-021  1.01347E-021
  9.64483E-023  8.04439E-024  5.88053E-025  3.76765E-026  2.11573E-027  1.04134E-028
  4.49225E-030  1.69859E-031  5.62928E-033  1.63522E-034  4.16583E-036  9.29567E-038
  1.81810E-039  3.11684E-041  0.00000E+000  0.00000E+000  0.00000E+000  0.00000E+000
  0.00000E+000  0.00000E+000  0.00000E+000  0.00000E+000  0.00000E+000  0.00000E+000
  0.00000E+000  0.00000E+000  0.00000E+000  0.00000E+000  0.00000E+000
  0.00000E+000  0.00000E+000  0.00000E+000  0.00000E+000  0.00000E+000  0.00000E+000
  0.00000E+000  0.00000E+000  0.00000E+000  0.00000E+000  0.00000E+000  0.00000E+000
  0.00000E+000  0.00000E+000  0.00000E+000  0.00000E+000  0.00000E+000  0.00000E+000
  0.00000E+000  0.00000E+000  0.00000E+000  4.85524E-041  1.32120E-039  8.28414E-038
  4.34327E-036  1.93132E-034  7.35059E-033  2.40971E-031  6.83059E-030  1.68025E-028
  3.59460E-027  6.69949E-026  1.08923E-024  1.54641E-023  1.91866E-022  2.08166E-021
  1.97590E-020  1.64145E-019  1.19379E-018  7.60258E-018  4.24032E-017  2.07150E-016
  8.86423E-016  3.32239E-015  1.09057E-014  3.13411E-014  7.88135E-014  1.73260E-013
  3.32442E-013  5.55252E-013  8.03666E-013  1.00034E-012  1.05653E-012  9.23640E-013
  6.35608E-013  3.05092E-013  6.66436E-014  1.96636E-015  9.85579E-014  2.68102E-013
  4.06598E-013  4.51632E-013  4.02136E-013  2.98753E-013  1.89015E-013  1.03004E-013
  4.86704E-014  2.00194E-014  7.18573E-015  2.25418E-015  6.18619E-016  1.48608E-016
  3.12621E-017  5.76060E-018  9.29968E-019  1.31544E-019  1.63048E-020  1.77103E-021
  1.68586E-022  1.40642E-023  1.02831E-024  6.58941E-026  3.70082E-027  1.82171E-028
  7.85952E-030  2.97209E-031  9.85055E-033  2.86164E-034  7.28621E-036  1.62739E-037
  3.18295E-039  5.45665E-041  0.00000E+000  0.00000E+000  0.00000E+000  0.00000E+000
  0.00000E+000  0.00000E+000  0.00000E+000  0.00000E+000  0.00000E+000  0.00000E+000
  0.00000E+000  0.00000E+000  0.00000E+000  0.00000E+000  0.00000E+000
  0.00000E+000  0.00000E+000  0.00000E+000  0.00000E+000  0.00000E+000  0.00000E+000
  0.00000E+000  0.00000E+000  0.00000E+000  0.00000E+000  0.00000E+000  0.00000E+000
  0.00000E+000  0.00000E+000  0.00000E+000  0.00000E+000  0.00000E+000  0.00000E+000
  0.00000E+000  0.00000E+000  0.00000E+000  8.85685E-041  2.97354E-039  1.76618E-037
  8.91527E-036  3.85696E-034  1.43836E-032  4.64317E-031  1.30081E-029  3.17094E-028
  6.73589E-027  1.24848E-025  2.02099E-024  2.85938E-023  3.53803E-022  3.83030E-021
  3.62946E-020  3.01104E-019  2.18751E-018  1.39194E-017  7.75855E-017  3.78848E-016
  1.62064E-015  6.07341E-015  1.99365E-014  5.73089E-014  1.44194E-013  3.17298E-013
  6.09787E-013  1.02109E-012  1.48397E-012  1.85931E-012  1.98513E-012  1.76814E-012
  1.25995E-012  6.52786E-013  1.82795E-013  1.18447E-015  1.01159E-013  3.45301E-013
  5.63538E-013  6.48093E-013  5.88438E-013  4.42485E-013  2.82213E-013  1.54663E-013
  7.33812E-014  3.02778E-014  1.08943E-014  3.42419E-015  9.41182E-016  2.26388E-016
  4.76757E-017  8.79304E-018  1.42060E-018  2.01074E-019  2.49366E-020  2.70989E-021
  2.58060E-022  2.15360E-023  1.57507E-024  1.00956E-025  5.67124E-027  2.79216E-028
  1.20483E-029  4.55662E-031  1.51046E-032  4.38844E-034  1.11747E-035  2.49725E-037
  4.88427E-039  8.37328E-041  0.00000E+000  0.00000E+000  0.00000E+000  0.00000E+000
  0.00000E+000  0.00000E+000  0.00000E+000  0.00000E+000  0.00000E+000  0.00000E+000
  0.00000E+000  0.00000E+000  0.00000E+000  0.00000E+000  0.00000E+000
  0.00000E+000  0.00000E+000  0.00000E+000  0.00000E+000  0.00000E+000  0.00000E+000
  0.00000E+000  0.00000E+000  0.00000E+000  0.00000E+000  0.00000E+000  0.00000E+000
  0.00000E+000  0.00000E+000  0.00000E+000  0.00000E+000  0.00000E+000  0.00000E+000
  0.00000E+000  0.00000E+000  0.00000E+000  1.41614E-040  5.51198E-039  3.15934E-037
  1.55394E-035  6.59421E-034  2.42351E-032  7.73499E-031  2.14859E-029  5.20230E-028
  1.09926E-026  2.02897E-025  3.27361E-024  4.61956E-023  5.70413E-022  6.16518E-021
  5.83431E-020  4.83522E-019  3.50995E-018  2.23204E-017  1.24355E-016  6.07032E-016
  2.59633E-015  9.72966E-015  3.19435E-014  9.18598E-014  2.31289E-013  5.09537E-013
  9.81015E-013  1.64737E-012  2.40471E-012  3.03390E-012  3.27561E-012  2.97279E-012
  2.19107E-012  1.21689E-012  4.13648E-013  2.71567E-014  7.15216E-014  3.62860E-013
  6.58225E-013  7.93806E-013  7.39916E-013  5.65547E-013  3.64680E-013  2.01424E-013
  9.61243E-014  3.98397E-014  1.43856E-014  4.53450E-015  1.24930E-015  3.01088E-016
  6.35109E-017  1.17298E-017  1.89728E-018  2.68812E-019  3.33658E-020  3.62854E-021
  3.45758E-022  2.88702E-023  2.11243E-024  1.35452E-025  7.61164E-027  3.74857E-028
  1.61793E-029  6.12025E-031  2.02925E-032  5.89666E-034  1.50173E-035  3.35885E-037
  6.56943E-039  1.12622E-040  0.00000E+000  0.00000E+000  0.00000E+000  0.00000E+000
  0.00000E+000  0.00000E+000  0.00000E+000  0.00000E+000  0.00000E+000  0.00000E+000
  0.00000E+000  0.00000E+000  0.00000E+000  0.00000E+000  0.00000E+000
  0.00000E+000  0.00000E+000  0.00000E+000  0.00000E+000  0.00000E+000  0.00000E+000
  0.00000E+000  0.00000E+000  0.00000E+000  0.00000E+000  0.00000E+000  0.00000E+000
  0.00000E+000  0.00000E+000  0.00000E+000  0.00000E+000  0.00000E+000  0.00000E+000
  0.00000E+000  0.00000E+000  2.91691E-042  1.98468E-040  8.59522E-039  4.80732E-037
  2.32163E-035  9.71599E-034  3.53294E-032  1.11829E-030  3.08637E-029  7.43515E-028
  1.56481E-026  2.87915E-025  4.63371E-024  6.52590E-023  8.04534E-022  8.68476E-021
  8.21057E-020  6.79931E-019  4.93278E-018  3.13545E-017  1.74634E-016  8.52317E-016
  3.64529E-015  1.36622E-014  4.48684E-014  1.29100E-013  3.25354E-013  7.17786E-013
  1.38496E-012  2.33335E-012  3.42311E-012  4.35209E-012  4.75590E-012  4.40194E-012
  3.35677E-012  1.99128E-012  7.95363E-013  1.20532E-013  2.24600E-014  2.92972E-013
  6.30368E-013  8.15642E-013  7.89572E-013  6.17773E-013  4.04698E-013  2.26082E-013
  1.08819E-013  4.54031E-014  1.64823E-014  5.21806E-015  1.44281E-015  3.48774E-016
  7.37565E-017  1.36513E-017  2.21212E-018  3.13908E-019  3.90152E-020  4.24774E-021
  4.05156E-022  3.38581E-023  2.47917E-024  1.59067E-025  8.94334E-027  4.40641E-028
  1.90260E-029  7.19945E-031  2.38755E-032  6.94085E-034  1.76803E-035  3.94722E-037
  7.74487E-039  1.32773E-040  0.00000E+000  0.00000E+000  0.00000E+000  0.00000E+000
  0.00000E+000  0.00000E+000  0.00000E+000  0.00000E+000  0.00000E+000  0.00000E+000
  0.00000E+000  0.00000E+000  0.00000E+000  0.00000E+000  0.00000E+000
  0.00000E+000  0.00000E+000  0.00000E+000  0.00000E+000  0.00000E+000  0.00000E+000
  0.00000E+000  0.00000E+000  0.00000E+000  0.00000E+000  0.00000E+000  0.00000E+000
  0.00000E+000  0.00000E+000  0.00000E+000  0.00000E+000  0.00000E+000  0.00000E+000
  0.00000E+000  0.00000E+000  3.58316E-042  2.43800E-040  1.14199E-038  6.27721E-037
  2.99169E-035  1.23935E-033  4.47113E-032  1.40655E-030  3.86318E-029  9.27102E-028
  1.94531E-026  3.57066E-025  5.73571E-024  8.06571E-023  9.93178E-022  1.07110E-020
  1.01187E-019  8.37470E-019  6.07313E-018  3.85918E-017  2.14907E-016  1.04883E-015
  4.48622E-015  1.68186E-014  5.52620E-014  1.59134E-013  4.01537E-013  8.87486E-013
  1.71705E-012  2.90449E-012  4.28647E-012  5.49877E-012  6.09183E-012  5.76152E-012
  4.55392E-012  2.88339E-012  1.32703E-012  3.27640E-013  1.31954E-015  1.55544E-013
  4.67510E-013  6.80233E-013  6.98965E-013  5.66985E-013  3.80548E-013  2.16340E-013
  1.05516E-013  4.44839E-014  1.62837E-014  5.19046E-015  1.44332E-015  3.50553E-016
  7.44292E-017  1.38225E-017  2.24631E-018  3.19544E-019  3.97989E-020  4.34085E-021
  4.14674E-022  3.46991E-023  2.54362E-024  1.63360E-025  9.19236E-027  4.53232E-028
  1.95816E-029  7.41354E-031  2.45964E-032  7.15430E-034  1.82310E-035  4.07136E-037
  8.00310E-039  1.37200E-040  0.00000E+000  0.00000E+000  0.00000E+000  0.00000E+000
  0.00000E+000  0.00000E+000  0.00000E+000  0.00000E+000  0.00000E+000  0.00000E+000
  0.00000E+000  0.00000E+000  0.00000E+000  0.00000E+000  0.00000E+000
  0.00000E+000  0.00000E+000  0.00000E+000  0.00000E+000  0.00000E+000  0.00000E+000
  0.00000E+000  0.00000E+000  0.00000E+000  0.00000E+000  0.00000E+000  0.00000E+000
  0.00000E+000  0.00000E+000  0.00000E+000  0.00000E+000  0.00000E+000  0.00000E+000
  0.00000E+000  0.00000E+000  3.85805E-042  2.62504E-040  1.30345E-038  7.07518E-037
  3.33947E-035  1.37304E-033  4.92432E-032  1.54193E-030  4.21962E-029  1.00971E-027
  2.11379E-026  3.87286E-025  6.21215E-024  8.72569E-023  1.07347E-021  1.15688E-020
  1.09232E-019  9.03689E-019  6.55154E-018  4.16254E-017  2.31793E-016  1.13136E-015
  4.84056E-015  1.81557E-014  5.97009E-014  1.72114E-013  4.35020E-013  9.63846E-013
  1.87140E-012  3.18183E-012  4.73085E-012  6.13539E-012  6.90834E-012  6.69743E-012
  5.50575E-012  3.72733E-012  1.95371E-012  6.76321E-013  7.85049E-014  2.79389E-014
  2.32417E-013  4.28845E-013  4.90611E-013  4.23328E-013  2.95865E-013  1.73111E-013
  8.62780E-014  3.69922E-014  1.37255E-014  4.42357E-015  1.24134E-015  3.03803E-016
  6.49179E-017  1.21216E-017  1.97897E-018  2.82617E-019  3.53174E-020  3.86304E-021
  3.69929E-022  3.10196E-023  2.27795E-024  1.46521E-025  8.25562E-027  4.07501E-028
  1.76226E-029  6.67732E-031  2.21692E-032  6.44954E-034  1.64573E-035  3.67695E-037
  7.24871E-039  1.24267E-040  0.00000E+000  0.00000E+000  0.00000E+000  0.00000E+000
  0.00000E+000  0.00000E+000  0.00000E+000  0.00000E+000  0.00000E+000  0.00000E+000
  0.00000E+000  0.00000E+000  0.00000E+000  0.00000E+000  0.00000E+000
  0.00000E+000  0.00000E+000  0.00000E+000  0.00000E+000  0.00000E+000  0.00000E+000
  0.00000E+000  0.00000E+000  0.00000E+000  0.00000E+000  0.00000E+000  0.00000E+000
  0.00000E+000  0.00000E+000  0.00000E+000  0.00000E+000  0.00000E+000  0.00000E+000
  0.00000E+000  0.00000E+000  3.64106E-042  2.47739E-040  1.47748E-038  6.91165E-037
  3.23889E-035  1.32420E-033  4.72819E-032  1.47535E-030  4.02623E-029  9.61321E-028
  2.00897E-026  3.67572E-025  5.88948E-024  8.26533E-023  1.01616E-021  1.09455E-020
  1.03307E-019  8.54457E-019  6.19377E-018  3.93518E-017  2.19159E-016  1.07000E-015
  4.58025E-015  1.71924E-014  5.65974E-014  1.63434E-013  4.14053E-013  9.20462E-013
  1.79567E-012  3.07374E-012  4.61428E-012  6.06716E-012  6.96885E-012  6.95682E-012
  5.97816E-012  4.34300E-012  2.57420E-012  1.15131E-012  3.11988E-013  1.41481E-014
  4.34340E-014  1.68313E-013  2.45731E-013  2.40027E-013  1.81043E-013  1.11600E-013
  5.77861E-014  2.55111E-014  9.68661E-015  3.18053E-015  9.06234E-016  2.24608E-016
  4.85038E-017  9.13731E-018  1.50295E-018  2.15999E-019  2.71379E-020  2.98197E-021
  2.86672E-022  2.41182E-023  1.77618E-024  1.14524E-025  6.46608E-027  3.19733E-028
  1.38478E-029  5.25373E-031  1.74616E-032  5.08465E-034  1.29964E-035  2.90582E-037
  5.75468E-039  9.86545E-041  0.00000E+000  0.00000E+000  0.00000E+000  0.00000E+000
  0.00000E+000  0.00000E+000  0.00000E+000  0.00000E+000  0.00000E+000  0.00000E+000
  0.00000E+000  0.00000E+000  0.00000E+000  0.00000E+000  0.00000E+000
  0.00000E+000  0.00000E+000  0.00000E+000  0.00000E+000  0.00000E+000  0.00000E+000
  0.00000E+000  0.00000E+000  0.00000E+000  0.00000E+000  0.00000E+000  0.00000E+000
  0.00000E+000  0.00000E+000  0.00000E+000  0.00000E+000  0.00000E+000  0.00000E+000
  0.00000E+000  0.00000E+000  3.01193E-042  2.04933E-040  1.22219E-038  5.86890E-037
  2.73546E-035  1.11369E-033  3.96310E-032  1.23334E-030  3.35871E-029  8.00603E-028
  1.67089E-026  3.05394E-025  4.88918E-024  6.85711E-023  8.42617E-022  9.07299E-021
  8.56141E-020  7.08036E-019  5.13243E-018  3.26132E-017  1.81685E-016  8.87498E-016
  3.80202E-015  1.42877E-014  4.71130E-014  1.36366E-013  3.46622E-013  7.74145E-013
  1.52007E-012  2.62571E-012  3.99202E-012  5.34293E-012  6.29179E-012  6.50636E-012
  5.88196E-012  4.60668E-012  3.07135E-012  1.68421E-012  7.05268E-013  1.84481E-013
  1.05940E-014  1.50951E-014  6.22317E-014  8.59403E-014  7.75262E-014  5.34043E-014
  2.98463E-014  1.39338E-014  5.52126E-015  1.87466E-015  5.48699E-016  1.39001E-016
  3.05623E-017  5.84408E-018  9.73330E-019  1.41357E-019  1.79174E-020  1.98354E-021
  1.91897E-022  1.62315E-023  1.20082E-024  7.77265E-026  4.40296E-027  2.18326E-028
  9.47827E-030  3.60319E-031  1.19961E-032  3.49810E-034  8.96836E-036  2.00754E-037
  4.00442E-039  6.86492E-041  0.00000E+000  0.00000E+000  0.00000E+000  0.00000E+000
  0.00000E+000  0.00000E+000  0.00000E+000  0.00000E+000  0.00000E+000  0.00000E+000
  0.00000E+000  0.00000E+000  0.00000E+000  0.00000E+000  0.00000E+000
  0.00000E+000  0.00000E+000  0.00000E+000  0.00000E+000  0.00000E+000  0.00000E+000
  0.00000E+000  0.00000E+000  0.00000E+000  0.00000E+000  0.00000E+000  0.00000E+000
  0.00000E+000  0.00000E+000  0.00000E+000  0.00000E+000  0.00000E+000  0.00000E+000
  0.00000E+000  0.00000E+000  0.00000E+000  1.48590E-040  8.86164E-039  4.34081E-037
  2.01503E-035  8.17766E-034  2.90265E-032  9.01578E-031  2.45111E-029  5.83519E-028
  1.21661E-026  2.22188E-025  3.55495E-024  4.98354E-023  6.12187E-022  6.59041E-021
  6.21822E-020  5.14267E-019  3.72845E-018  2.36997E-017  1.32101E-016  6.45821E-016
  2.77001E-015  1.04273E-014  3.44664E-014  1.00098E-013  2.55628E-013  5.74637E-013
  1.13849E-012  1.99098E-012  3.07855E-012  4.21638E-012  5.12315E-012  5.52791E-012
  5.29489E-012  4.48988E-012  3.34787E-012  2.16600E-012  1.18599E-012  5.23759E-013
  1.67651E-013  2.79312E-014  1.01356E-017  7.88842E-015  1.54575E-014  1.49848E-014
  1.01949E-014  5.41390E-015  2.34975E-015  8.53604E-016  2.63148E-016  6.94389E-017
  1.57745E-017  3.09739E-018  5.27199E-019  7.79522E-020  1.00293E-020  1.12424E-021
  1.09909E-022  9.37890E-024  6.99036E-025  4.55317E-026  2.59292E-027  1.29149E-028
  5.62796E-030  2.14628E-031  7.16449E-033  2.09379E-034  5.39820E-036  1.21060E-037
  2.44240E-039  4.18709E-041  0.00000E+000  0.00000E+000  0.00000E+000  0.00000E+000
  0.00000E+000  0.00000E+000  0.00000E+000  0.00000E+000  0.00000E+000  0.00000E+000
  0.00000E+000  0.00000E+000  0.00000E+000  0.00000E+000  0.00000E+000
  0.00000E+000  0.00000E+000  0.00000E+000  0.00000E+000  0.00000E+000  0.00000E+000
  0.00000E+000  0.00000E+000  0.00000E+000  0.00000E+000  0.00000E+000  0.00000E+000
  0.00000E+000  0.00000E+000  0.00000E+000  0.00000E+000  0.00000E+000  0.00000E+000
  0.00000E+000  0.00000E+000  0.00000E+000  9.44327E-041  5.63181E-039  2.80088E-037
  1.29619E-035  5.24770E-034  1.85906E-032  5.76550E-031  1.56557E-029  3.72346E-028
  7.75739E-027  1.41591E-025  2.26443E-024  3.17344E-023  3.89757E-022  4.19558E-021
  3.95884E-020  3.27472E-019  2.37505E-018  1.51057E-017  8.42723E-017  4.12513E-016
  1.77248E-015  6.68900E-015  2.21870E-014  6.47470E-014  1.66451E-013  3.77589E-013
  7.57408E-013  1.34689E-012  2.12984E-012  3.00502E-012  3.79627E-012  4.30794E-012
  4.40128E-012  4.05078E-012  3.35181E-012  2.47976E-012  1.62390E-012  9.26146E-013
  4.48354E-013  1.76412E-013  5.17748E-014  9.01787E-015  2.43925E-016  5.27192E-016
  1.21560E-015  1.05137E-015  5.98183E-016  2.58370E-016  8.98022E-017  2.58656E-017
  6.27841E-018  1.29786E-018  2.30086E-019  3.51518E-020  4.64441E-021  5.32082E-022
  5.29617E-023  4.58731E-024  3.46179E-025  2.27835E-026  1.30877E-027  6.56625E-029
  2.87875E-030  1.10338E-031  3.69857E-033  1.08459E-034  2.78324E-036  6.35628E-038
  1.30572E-039  2.23845E-041  0.00000E+000  0.00000E+000  0.00000E+000  0.00000E+000
  0.00000E+000  0.00000E+000  0.00000E+000  0.00000E+000  0.00000E+000  0.00000E+000
  0.00000E+000  0.00000E+000  0.00000E+000  0.00000E+000  0.00000E+000
  0.00000E+000  0.00000E+000  0.00000E+000  0.00000E+000  0.00000E+000  0.00000E+000
  0.00000E+000  0.00000E+000  0.00000E+000  0.00000E+000  0.00000E+000  0.00000E+000
  0.00000E+000  0.00000E+000  0.00000E+000  0.00000E+000  0.00000E+000  0.00000E+000
  0.00000E+000  0.00000E+000  0.00000E+000  5.26034E-041  3.13718E-039  1.63993E-037
  7.28752E-036  2.94505E-034  1.04179E-032  3.22713E-031  8.75502E-030  2.08074E-028
  4.33260E-027  7.90480E-026  1.26384E-024  1.77089E-023  2.17487E-022  2.34134E-021
  2.20971E-020  1.82859E-019  1.32705E-018  8.44812E-018  4.71935E-017  2.31447E-016
  9.97092E-016  3.77653E-015  1.25894E-014  3.69923E-014  9.59938E-014  2.20533E-013
  4.49933E-013  8.18283E-013  1.33243E-012  1.95189E-012  2.58491E-012  3.10802E-012
  3.40322E-012  3.39717E-012  3.08680E-012  2.54214E-012  1.88425E-012  1.24506E-012
  7.24670E-013  3.66004E-013  1.57285E-013  5.58866E-014  1.56419E-014  3.11549E-015
  3.25948E-016  6.64919E-019  2.40831E-017  2.81226E-017  1.53320E-017  5.73609E-018
  1.65193E-018  3.84966E-019  7.45250E-020  1.21716E-020  1.69374E-021  2.02163E-022
  2.07948E-023  1.84973E-024  1.42652E-025  9.55722E-027  5.57106E-028  2.82903E-029
  1.25267E-030  4.84057E-032  1.63337E-033  4.81570E-035  1.24095E-036  2.89415E-038
  5.72258E-040  1.04891E-041  0.00000E+000  0.00000E+000  0.00000E+000  0.00000E+000
  0.00000E+000  0.00000E+000  0.00000E+000  0.00000E+000  0.00000E+000  0.00000E+000
  0.00000E+000  0.00000E+000  0.00000E+000  0.00000E+000  0.00000E+000
  0.00000E+000  0.00000E+000  0.00000E+000  0.00000E+000  0.00000E+000  0.00000E+000
  0.00000E+000  0.00000E+000  0.00000E+000  0.00000E+000  0.00000E+000  0.00000E+000
  0.00000E+000  0.00000E+000  0.00000E+000  0.00000E+000  0.00000E+000  0.00000E+000
  0.00000E+000  0.00000E+000  0.00000E+000  2.56841E-041  1.53176E-039  8.00708E-038
  3.58353E-036  1.44622E-034  5.11017E-033  1.58159E-031  4.28785E-030  1.01853E-028
  2.12000E-027  3.86692E-026  6.18163E-025  8.66146E-024  1.06384E-022  1.14556E-021
  1.08163E-020  8.95676E-020  6.50656E-019  4.14799E-018  2.32177E-017  1.14179E-016
  4.93773E-016  1.88001E-015  6.31222E-015  1.87286E-014  4.92397E-014  1.15108E-013
  2.40277E-013  4.50080E-013  7.60728E-013  1.16677E-012  1.63232E-012  2.09114E-012
  2.45784E-012  2.64891E-012  2.60947E-012  2.33705E-012  1.88959E-012  1.36832E-012
  8.79944E-013  4.98172E-013  2.46022E-013  1.04909E-013  3.81516E-014  1.16349E-014
  2.89945E-015  5.63844E-016  7.74589E-017  5.55799E-018  7.73561E-021  1.90739E-019
  1.51198E-019  5.58405E-020  1.41301E-020  2.74898E-021  4.32351E-022  5.64435E-023
  6.21270E-024  5.82329E-025  4.67958E-026  3.23941E-027  1.93845E-028  1.00536E-029
  4.52786E-031  1.77366E-032  6.05013E-034  1.79899E-035  4.66597E-037  1.13518E-038
  2.25950E-040  0.00000E+000  0.00000E+000  0.00000E+000  0.00000E+000  0.00000E+000
  0.00000E+000  0.00000E+000  0.00000E+000  0.00000E+000  0.00000E+000  0.00000E+000
  0.00000E+000  0.00000E+000  0.00000E+000  0.00000E+000  0.00000E+000
  0.00000E+000  0.00000E+000  0.00000E+000  0.00000E+000  0.00000E+000  0.00000E+000
  0.00000E+000  0.00000E+000  0.00000E+000  0.00000E+000  0.00000E+000  0.00000E+000
  0.00000E+000  0.00000E+000  0.00000E+000  0.00000E+000  0.00000E+000  0.00000E+000
  0.00000E+000  0.00000E+000  0.00000E+000  1.09919E-041  6.55539E-040  3.42675E-038
  1.54199E-036  6.21689E-035  2.19487E-033  6.78868E-032  1.83969E-030  4.36812E-029
  9.08980E-028  1.65779E-026  2.65012E-025  3.71371E-024  4.56264E-023  4.91543E-022
  4.64448E-021  3.85005E-020  2.80102E-019  1.78941E-018  1.00451E-017  4.95975E-017
  2.15667E-016  8.27307E-016  2.80598E-015  8.43927E-015  2.25907E-014  5.40662E-014
  1.16307E-013  2.26220E-013  4.00246E-013  6.47723E-013  9.62778E-013  1.31715E-012
  1.65770E-012  1.91345E-012  2.01532E-012  1.92430E-012  1.65405E-012  1.27092E-012
  8.67200E-013  5.22281E-013  2.76074E-013  1.27389E-013  5.10298E-014  1.76374E-014
  5.22058E-015  1.31026E-015  2.74821E-016  4.70635E-017  6.30958E-018  6.05229E-019
  3.19772E-020  1.26350E-022  3.26101E-022  1.98207E-022  5.12224E-023  8.88254E-024
  1.17447E-024  1.25003E-025  1.10149E-026  8.16857E-028  5.15159E-029  2.78247E-030
  1.29323E-031  5.19112E-033  1.80431E-034  5.44144E-036  1.42588E-037  3.79239E-039
  9.04700E-041  0.00000E+000  0.00000E+000  0.00000E+000  0.00000E+000  0.00000E+000
  0.00000E+000  0.00000E+000  0.00000E+000  0.00000E+000  0.00000E+000  0.00000E+000
  0.00000E+000  0.00000E+000  0.00000E+000  0.00000E+000  0.00000E+000
  0.00000E+000  0.00000E+000  0.00000E+000  0.00000E+000  0.00000E+000  0.00000E+000
  0.00000E+000  0.00000E+000  0.00000E+000  0.00000E+000  0.00000E+000  0.00000E+000
  0.00000E+000  0.00000E+000  0.00000E+000  0.00000E+000  0.00000E+000  0.00000E+000
  0.00000E+000  0.00000E+000  0.00000E+000  4.12324E-042  2.45903E-040  1.28543E-038
  5.88967E-037  2.34018E-035  8.25731E-034  2.55263E-032  6.91514E-031  1.64156E-029
  3.41564E-028  6.22954E-027  9.95995E-026  1.39616E-024  1.71619E-023  1.85032E-022
  1.75028E-021  1.45319E-020  1.05957E-019  6.78972E-019  3.82757E-018  1.90077E-017
  8.33020E-017  3.22945E-016  1.11093E-015  3.40416E-015  9.33616E-015  2.30449E-014
  5.15101E-014  1.04912E-013  1.95796E-013  3.36221E-013  5.32266E-013  7.76281E-013
  1.03969E-012  1.27215E-012  1.41305E-012  1.41526E-012  1.26986E-012  1.01476E-012
  7.18501E-013  4.48793E-013  2.46365E-013  1.18462E-013  4.97405E-014  1.81823E-014
  5.76748E-015  1.58162E-015  3.73247E-016  7.53419E-017  1.28986E-017  1.84942E-018
  2.17634E-019  2.02794E-020  1.39027E-021  5.77078E-023  5.41112E-025  9.26577E-026
  5.67135E-026  1.08808E-026  1.32310E-027  1.20112E-028  8.68547E-030  5.16778E-031
  2.57605E-032  1.08836E-033  3.92639E-035  1.21580E-036  3.24271E-038  1.05753E-039
  2.85478E-041  0.00000E+000  0.00000E+000  0.00000E+000  0.00000E+000  0.00000E+000
  0.00000E+000  0.00000E+000  0.00000E+000  0.00000E+000  0.00000E+000  0.00000E+000
  0.00000E+000  0.00000E+000  0.00000E+000  0.00000E+000  0.00000E+000
  0.00000E+000  0.00000E+000  0.00000E+000  0.00000E+000  0.00000E+000  0.00000E+000
  0.00000E+000  0.00000E+000  0.00000E+000  0.00000E+000  0.00000E+000  0.00000E+000
  0.00000E+000  0.00000E+000  0.00000E+000  0.00000E+000  0.00000E+000  0.00000E+000
  0.00000E+000  0.00000E+000  0.00000E+000  0.00000E+000  8.08517E-041  4.22643E-039
  1.93649E-037  7.71566E-036  2.72127E-034  8.40971E-033  2.27777E-031  5.40666E-030
  1.12502E-028  2.05222E-027  3.28226E-026  4.60353E-025  5.66343E-024  6.11327E-023
  5.79241E-022  4.82042E-021  3.52606E-020  2.26951E-019  1.28714E-018  6.44458E-018
  2.85572E-017  1.12353E-016  3.94057E-016  1.23817E-015  3.50538E-015  8.99805E-015
  2.10741E-014  4.52839E-014  8.96309E-014  1.63687E-013  2.75542E-013  4.26070E-013
  6.01985E-013  7.72226E-013  8.93503E-013  9.26697E-013  8.56790E-013  7.02869E-013
  5.09636E-013  3.25584E-013  1.82794E-013  8.99948E-014  3.87807E-014  1.46019E-014
  4.79591E-015  1.37164E-015  3.40935E-016  7.34800E-017  1.36933E-017  2.19847E-018
  3.02628E-019  3.54788E-020  3.50813E-021  2.88218E-022  1.91895E-023  9.88408E-025
  3.55226E-026  6.44933E-028  4.33641E-032  1.85986E-030  3.65403E-031  3.45529E-032
  2.24649E-033  1.12105E-034  4.50468E-036  1.49423E-037  4.15028E-039  2.36727E-040
  7.89583E-042  0.00000E+000  0.00000E+000  0.00000E+000  0.00000E+000  0.00000E+000
  0.00000E+000  0.00000E+000  0.00000E+000  0.00000E+000  0.00000E+000  0.00000E+000
  0.00000E+000  0.00000E+000  0.00000E+000  0.00000E+000  0.00000E+000
  0.00000E+000  0.00000E+000  0.00000E+000  0.00000E+000  0.00000E+000  0.00000E+000
  0.00000E+000  0.00000E+000  0.00000E+000  0.00000E+000  0.00000E+000  0.00000E+000
  0.00000E+000  0.00000E+000  0.00000E+000  0.00000E+000  0.00000E+000  0.00000E+000
  0.00000E+000  0.00000E+000  0.00000E+000  0.00000E+000  2.33009E-041  1.21802E-039
  5.58082E-038  2.24129E-036  7.85791E-035  2.42793E-033  6.57567E-032  1.56110E-030
  3.24867E-029  5.92829E-028  9.48718E-027  1.33179E-025  1.64047E-024  1.77389E-023
  1.68491E-022  1.40693E-021  1.03393E-020  6.69708E-020  3.83096E-019  1.94038E-018
  8.73119E-018  3.50501E-017  1.26165E-016  4.09612E-016  1.20710E-015  3.24920E-015
  8.03201E-015  1.83021E-014  3.84933E-014  7.46293E-014  1.32879E-013  2.16097E-013
  3.18950E-013  4.24485E-013  5.06343E-013  5.38492E-013  5.08341E-013  4.24448E-013
  3.12577E-013  2.02574E-013  1.15328E-013  5.75961E-014  2.52027E-014  9.65289E-015
  3.23312E-015  9.46142E-016  2.41695E-016  5.38443E-017  1.04497E-017  1.76450E-018
  2.58860E-019  3.29360E-020  3.62665E-021  3.44669E-022  2.81756E-023  1.97233E-024
  1.17525E-025  5.91188E-027  2.48063E-028  8.52417E-030  2.32652E-031  4.75542E-033
  6.38214E-035  3.51425E-037  5.09312E-040  3.69089E-040  2.03570E-041  3.90021E-041
  0.00000E+000  0.00000E+000  0.00000E+000  0.00000E+000  0.00000E+000  0.00000E+000
  0.00000E+000  0.00000E+000  0.00000E+000  0.00000E+000  0.00000E+000  0.00000E+000
  0.00000E+000  0.00000E+000  0.00000E+000  0.00000E+000  0.00000E+000
  0.00000E+000  0.00000E+000  0.00000E+000  0.00000E+000  0.00000E+000  0.00000E+000
  0.00000E+000  0.00000E+000  0.00000E+000  0.00000E+000  0.00000E+000  0.00000E+000
  0.00000E+000  0.00000E+000  0.00000E+000  0.00000E+000  0.00000E+000  0.00000E+000
  0.00000E+000  0.00000E+000  0.00000E+000  0.00000E+000  5.88590E-042  3.07678E-040
  1.40974E-038  5.66160E-037  1.98845E-035  6.14360E-034  1.66404E-032  3.95145E-031
  8.22632E-030  1.50211E-028  2.40610E-027  3.38210E-026  4.17374E-025  4.52486E-024
  4.31319E-023  3.61917E-022  2.67740E-021  1.74987E-020  1.01312E-019  5.21415E-019
  2.39584E-018  9.87973E-018  3.67824E-017  1.24428E-016  3.84835E-016  1.09392E-015
  2.86772E-015  6.93990E-015  1.54778E-014  3.16863E-014  5.92103E-014  1.00349E-013
  1.53265E-013  2.09713E-013  2.55776E-013  2.76897E-013  2.65183E-013  2.24078E-013
  1.66723E-013  1.09059E-013  6.26430E-014  3.15665E-014  1.39445E-014  5.39691E-015
  1.82910E-015  5.42621E-016  1.40849E-016  3.19787E-017  6.34856E-018  1.10171E-018
  1.67080E-019  2.21388E-020  2.56272E-021  2.59160E-022  2.29005E-023  1.76915E-024
  1.19609E-025  7.08879E-027  3.69280E-028  1.69768E-029  6.92755E-031  2.52779E-032
  8.33639E-034  2.51302E-035  7.00879E-037  1.82616E-038  4.47218E-040  3.66128E-042
  0.00000E+000  0.00000E+000  0.00000E+000  0.00000E+000  0.00000E+000  0.00000E+000
  0.00000E+000  0.00000E+000  0.00000E+000  0.00000E+000  0.00000E+000  0.00000E+000
  0.00000E+000  0.00000E+000  0.00000E+000  0.00000E+000  0.00000E+000
  0.00000E+000  0.00000E+000  0.00000E+000  0.00000E+000  0.00000E+000  0.00000E+000
  0.00000E+000  0.00000E+000  0.00000E+000  0.00000E+000  0.00000E+000  0.00000E+000
  0.00000E+000  0.00000E+000  0.00000E+000  0.00000E+000  0.00000E+000  0.00000E+000
  0.00000E+000  0.00000E+000  0.00000E+000  0.00000E+000  0.00000E+000  6.81233E-041
  3.12132E-039  1.25354E-037  4.42403E-036  1.36294E-034  3.69207E-033  8.77109E-032
  1.82729E-030  3.33976E-029  5.35714E-028  7.54492E-027  9.33621E-026  1.01595E-024
  9.73382E-024  8.22456E-023  6.14178E-022  4.06488E-021  2.39296E-020  1.25862E-019
  5.94626E-019  2.53873E-018  9.85808E-018  3.50292E-017  1.14475E-016  3.45131E-016
  9.60516E-016  2.46261E-015  5.79171E-015  1.24233E-014  2.41496E-014  4.22744E-014
  6.62592E-014  9.25301E-014  1.14667E-013  1.25697E-013  1.21581E-013  1.03571E-013
  7.75935E-014  5.10694E-014  2.95052E-014  1.49549E-014  6.64695E-015  2.58988E-015
  8.84422E-016  2.64666E-016  6.94009E-017  1.59464E-017  3.21094E-018  5.66701E-019
  8.76941E-020  1.19040E-020  1.41850E-021  1.48531E-022  1.36848E-023  1.11146E-024
  7.97644E-026  5.07349E-027  2.87089E-028  1.45170E-029  6.59295E-031  2.70304E-032
  1.00612E-033  3.41405E-035  1.05935E-036  3.00818E-038  7.81025E-040  3.23320E-042
  0.00000E+000  0.00000E+000  0.00000E+000  0.00000E+000  0.00000E+000  0.00000E+000
  0.00000E+000  0.00000E+000  0.00000E+000  0.00000E+000  0.00000E+000  0.00000E+000
  0.00000E+000  0.00000E+000  0.00000E+000  0.00000E+000  0.00000E+000
  0.00000E+000  0.00000E+000  0.00000E+000  0.00000E+000  0.00000E+000  0.00000E+000
  0.00000E+000  0.00000E+000  0.00000E+000  0.00000E+000  0.00000E+000  0.00000E+000
  0.00000E+000  0.00000E+000  0.00000E+000  0.00000E+000  0.00000E+000  0.00000E+000
  0.00000E+000  0.00000E+000  0.00000E+000  0.00000E+000  0.00000E+000  1.32206E-041
  6.05752E-040  2.43274E-038  8.59552E-037  2.65584E-035  7.18392E-034  1.70788E-032
  3.56217E-031  6.51958E-030  1.04789E-028  1.48004E-027  1.83861E-026  2.01148E-025
  1.94127E-024  1.65645E-023  1.25330E-022  8.43990E-022  5.08179E-021  2.75083E-020
  1.34692E-019  6.00389E-019  2.45100E-018  9.20770E-018  3.19193E-017  1.02128E-016
  3.00877E-016  8.12513E-016  1.99946E-015  4.45507E-015  8.93199E-015  1.60235E-014
  2.55987E-014  3.62780E-014  4.54681E-014  5.02789E-014  4.89671E-014  4.19456E-014
  3.15721E-014  2.08663E-014  1.21030E-014  6.15871E-015  2.74879E-015  1.07595E-015
  3.69345E-016  1.11195E-016  2.93638E-017  6.80340E-018  1.38353E-018  2.47074E-019
  3.87742E-020  5.35232E-021  6.50645E-022  6.97616E-023  6.60987E-024  5.54751E-025
  4.13578E-026  2.74786E-027  1.63302E-028  8.71417E-030  4.19134E-031  1.82304E-032
  7.19218E-034  2.57715E-035  8.39011E-037  2.47847E-038  6.62859E-040  1.30788E-042
  0.00000E+000  0.00000E+000  0.00000E+000  0.00000E+000  0.00000E+000  0.00000E+000
  0.00000E+000  0.00000E+000  0.00000E+000  0.00000E+000  0.00000E+000  0.00000E+000
  0.00000E+000  0.00000E+000  0.00000E+000  0.00000E+000  0.00000E+000
  0.00000E+000  0.00000E+000  0.00000E+000  0.00000E+000  0.00000E+000  0.00000E+000
  0.00000E+000  0.00000E+000  0.00000E+000  0.00000E+000  0.00000E+000  0.00000E+000
  0.00000E+000  0.00000E+000  0.00000E+000  0.00000E+000  0.00000E+000  0.00000E+000
  0.00000E+000  0.00000E+000  0.00000E+000  0.00000E+000  0.00000E+000  0.00000E+000
  1.03041E-040  4.13819E-039  1.46455E-037  4.52800E-036  1.22771E-034  2.91849E-033
  6.09663E-032  1.11821E-030  1.80267E-029  2.55657E-028  3.19380E-027  3.52076E-026
  3.43288E-025  2.96954E-024  2.28769E-023  1.57701E-022  9.78178E-022  5.49339E-021
  2.81108E-020  1.31845E-019  5.69347E-019  2.26912E-018  8.34503E-018  2.82429E-017
  8.75460E-017  2.47064E-016  6.30734E-016  1.44771E-015  2.97120E-015  5.42749E-015
  8.79140E-015  1.25903E-014  1.59058E-014  1.76964E-014  1.73170E-014  1.48910E-014
  1.12448E-014  7.45352E-015  4.33530E-015  2.21234E-015  9.90445E-016  3.89015E-016
  1.34064E-016  4.05477E-017  1.07664E-017  2.51084E-018  5.14614E-019  9.27685E-020
  1.47236E-020  2.06005E-021  2.54493E-022  2.78128E-023  2.69514E-024  2.32191E-025
  1.78377E-026  1.22595E-027  7.56291E-029  4.20110E-030  2.10667E-031  9.56082E-033
  3.92963E-034  1.46290E-035  4.92628E-037  1.49766E-038  4.95499E-040  0.00000E+000
  0.00000E+000  0.00000E+000  0.00000E+000  0.00000E+000  0.00000E+000  0.00000E+000
  0.00000E+000  0.00000E+000  0.00000E+000  0.00000E+000  0.00000E+000  0.00000E+000
  0.00000E+000  0.00000E+000  0.00000E+000  0.00000E+000  0.00000E+000
  0.00000E+000  0.00000E+000  0.00000E+000  0.00000E+000  0.00000E+000  0.00000E+000
  0.00000E+000  0.00000E+000  0.00000E+000  0.00000E+000  0.00000E+000  0.00000E+000
  0.00000E+000  0.00000E+000  0.00000E+000  0.00000E+000  0.00000E+000  0.00000E+000
  0.00000E+000  0.00000E+000  0.00000E+000  0.00000E+000  0.00000E+000  0.00000E+000
  1.53633E-041  6.16998E-040  2.17191E-038  6.77338E-037  1.83924E-035  4.38254E-034
  9.16920E-033  1.68740E-031  2.73141E-030  3.89639E-029  4.90643E-028  5.46689E-027
  5.40693E-026  4.76562E-025  3.76144E-024  2.67373E-023  1.72236E-022  1.01188E-021
  5.45276E-021  2.70662E-020  1.24008E-019  5.24126E-019  2.03735E-018  7.24730E-018
  2.34492E-017  6.85719E-017  1.80137E-016  4.22840E-016  8.82926E-016  1.63412E-015
  2.67319E-015  3.85682E-015  4.89983E-015  5.47479E-015  5.37543E-015  4.63502E-015
  3.50834E-015  2.33050E-015  1.35842E-015  6.94764E-016  3.11811E-016  1.22818E-016
  4.24679E-017  1.28959E-017  3.44071E-018  8.07114E-019  1.66600E-019  3.02919E-020
  4.85797E-021  6.88262E-022  8.63089E-023  9.60150E-024  9.50003E-025  8.38406E-026
  6.61984E-027  4.69062E-028  2.99122E-029  1.72087E-030  8.94538E-032  4.20719E-033
  1.78925E-034  6.87402E-036  2.38072E-037  7.41434E-039  2.28054E-040  0.00000E+000
  0.00000E+000  0.00000E+000  0.00000E+000  0.00000E+000  0.00000E+000  0.00000E+000
  0.00000E+000  0.00000E+000  0.00000E+000  0.00000E+000  0.00000E+000  0.00000E+000
  0.00000E+000  0.00000E+000  0.00000E+000  0.00000E+000  0.00000E+000
  0.00000E+000  0.00000E+000  0.00000E+000  0.00000E+000  0.00000E+000  0.00000E+000
  0.00000E+000  0.00000E+000  0.00000E+000  0.00000E+000  0.00000E+000  0.00000E+000
  0.00000E+000  0.00000E+000  0.00000E+000  0.00000E+000  0.00000E+000  0.00000E+000
  0.00000E+000  0.00000E+000  0.00000E+000  0.00000E+000  0.00000E+000  0.00000E+000
  0.00000E+000  8.06334E-041  2.83840E-039  8.89388E-038  2.41934E-036  5.77863E-035
  1.21374E-033  2.24275E-032  3.65252E-031  5.25397E-030  6.69001E-029  7.56564E-028
  7.62979E-027  6.89580E-026  5.61787E-025  4.15150E-024  2.80039E-023  1.73387E-022
  9.89285E-022  5.21019E-021  2.53049E-020  1.12957E-019  4.61029E-019  1.70991E-018
  5.72650E-018  1.72142E-017  4.62067E-017  1.10270E-016  2.33151E-016  4.35582E-016
  7.17561E-016  1.04072E-015  1.32741E-015  1.48770E-015  1.46425E-015  1.26513E-015
  9.59340E-016  6.38375E-016  3.72770E-016  1.91030E-016  8.59288E-017  3.39369E-017
  1.17726E-017  3.58896E-018  9.62176E-019  2.27040E-019  4.72039E-020  8.65880E-021
  1.40358E-021  2.01441E-022  2.56541E-023  2.90647E-024  2.93754E-025  2.65633E-026
  2.15539E-027  1.57360E-028  1.03599E-029  6.16023E-031  3.31027E-032  1.60802E-033
  7.04982E-035  2.78425E-036  9.88171E-038  3.31115E-039  2.36645E-042  0.00000E+000
  0.00000E+000  0.00000E+000  0.00000E+000  0.00000E+000  0.00000E+000  0.00000E+000
  0.00000E+000  0.00000E+000  0.00000E+000  0.00000E+000  0.00000E+000  0.00000E+000
  0.00000E+000  0.00000E+000  0.00000E+000  0.00000E+000  0.00000E+000
  0.00000E+000  0.00000E+000  0.00000E+000  0.00000E+000  0.00000E+000  0.00000E+000
  0.00000E+000  0.00000E+000  0.00000E+000  0.00000E+000  0.00000E+000  0.00000E+000
  0.00000E+000  0.00000E+000  0.00000E+000  0.00000E+000  0.00000E+000  0.00000E+000
  0.00000E+000  0.00000E+000  0.00000E+000  0.00000E+000  0.00000E+000  0.00000E+000
  0.00000E+000  9.23644E-042  3.25134E-040  1.02574E-038  2.79738E-037  6.70778E-036
  1.41494E-034  2.63235E-033  4.32486E-032  6.29123E-031  8.13561E-030  9.38815E-029
  9.71705E-028  9.07379E-027  7.69293E-026  5.95862E-025  4.23913E-024  2.78016E-023
  1.68301E-022  9.39194E-022  4.81370E-021  2.25387E-020  9.58074E-020  3.67406E-019
  1.26365E-018  3.87821E-018  1.05764E-017  2.55442E-017  5.44955E-017  1.02492E-016
  1.69681E-016  2.47018E-016  3.15961E-016  3.54906E-016  3.49954E-016  3.02852E-016
  2.30001E-016  1.53289E-016  8.96632E-017  4.60389E-017  2.07573E-017  8.22106E-018
  2.86175E-018  8.76154E-019  2.36132E-019  5.60826E-020  1.17538E-020  2.17723E-021
  3.57140E-022  5.19929E-023  6.73460E-024  7.78272E-025  8.04731E-026  7.46628E-027
  6.23199E-028  4.68983E-029  3.18666E-030  1.95602E-031  1.08470E-032  5.42875E-034
  2.44623E-035  9.90173E-037  3.69353E-038  1.19459E-039  0.00000E+000  0.00000E+000
  0.00000E+000  0.00000E+000  0.00000E+000  0.00000E+000  0.00000E+000  0.00000E+000
  0.00000E+000  0.00000E+000  0.00000E+000  0.00000E+000  0.00000E+000  0.00000E+000
  0.00000E+000  0.00000E+000  0.00000E+000  0.00000E+000  0.00000E+000
  0.00000E+000  0.00000E+000  0.00000E+000  0.00000E+000  0.00000E+000  0.00000E+000
  0.00000E+000  0.00000E+000  0.00000E+000  0.00000E+000  0.00000E+000  0.00000E+000
  0.00000E+000  0.00000E+000  0.00000E+000  0.00000E+000  0.00000E+000  0.00000E+000
  0.00000E+000  0.00000E+000  0.00000E+000  0.00000E+000  0.00000E+000  0.00000E+000
  0.00000E+000  0.00000E+000  3.26445E-041  1.00723E-039  2.84665E-038  6.85996E-037
  1.45674E-035  2.73484E-034  4.54916E-033  6.72317E-032  8.87856E-031  1.05249E-029
  1.12662E-028  1.09596E-027  9.74817E-027  7.96899E-026  6.00734E-025  4.17982E-024
  2.67977E-023  1.57681E-022  8.46836E-022  4.12508E-021  1.81115E-020  7.12633E-020
  2.50045E-019  7.79189E-019  2.14950E-018  5.23616E-018  1.12422E-017  2.12439E-017
  3.52954E-017  5.15207E-017  6.60389E-017  7.43062E-017  7.33789E-017  6.35917E-017
  4.83637E-017  3.22832E-017  1.89172E-017  9.73410E-018  4.40020E-018  1.74834E-018
  6.11024E-019  1.87999E-019  5.09795E-020  1.22000E-020  2.58076E-021  4.83499E-022
  8.04014E-023  1.18970E-023  1.57072E-024  1.85560E-025  1.96701E-026  1.87577E-027
  1.61256E-028  1.25152E-029  8.77413E-031  5.55426E-032  3.17317E-033  1.63173E-034
  7.53566E-036  3.11706E-037  1.16845E-038  3.84123E-040  0.00000E+000  0.00000E+000
  0.00000E+000  0.00000E+000  0.00000E+000  0.00000E+000  0.00000E+000  0.00000E+000
  0.00000E+000  0.00000E+000  0.00000E+000  0.00000E+000  0.00000E+000  0.00000E+000
  0.00000E+000  0.00000E+000  0.00000E+000  0.00000E+000  0.00000E+000
  0.00000E+000  0.00000E+000  0.00000E+000  0.00000E+000  0.00000E+000  0.00000E+000
  0.00000E+000  0.00000E+000  0.00000E+000  0.00000E+000  0.00000E+000  0.00000E+000
  0.00000E+000  0.00000E+000  0.00000E+000  0.00000E+000  0.00000E+000  0.00000E+000
  0.00000E+000  0.00000E+000  0.00000E+000  0.00000E+000  0.00000E+000  0.00000E+000
  0.00000E+000  0.00000E+000  2.87287E-042  8.86407E-041  2.55386E-039  6.19786E-038
  1.32961E-036  2.52606E-035  4.27274E-034  6.45843E-033  8.76252E-032  1.07535E-030
  1.20039E-029  1.22620E-028  1.15187E-027  9.98078E-027  7.98125E-026  5.87808E-025
  3.97026E-024  2.44540E-023  1.36486E-022  6.86013E-022  3.08769E-021  1.23850E-020
  4.40972E-020  1.38938E-019  3.86443E-019  9.47139E-019  2.04277E-018  3.87326E-018
  6.45175E-018  9.43651E-018  1.21154E-017  1.36515E-017  1.34991E-017  1.17145E-017
  8.92245E-018  5.96596E-018  3.50306E-018  1.80705E-018  8.19382E-019  3.26819E-019
  1.14767E-019  3.55222E-020  9.70371E-021  2.34335E-021  5.01222E-022  9.51659E-023
  1.60796E-023  2.42430E-024  3.27074E-025  3.95964E-026  4.31237E-027  4.23376E-028
  3.75222E-029  3.00365E-030  2.17073E-031  1.41510E-032  8.30892E-034  4.37896E-035
  2.06677E-036  8.78051E-038  3.29430E-039  1.09787E-040  0.00000E+000  0.00000E+000
  0.00000E+000  0.00000E+000  0.00000E+000  0.00000E+000  0.00000E+000  0.00000E+000
  0.00000E+000  0.00000E+000  0.00000E+000  0.00000E+000  0.00000E+000  0.00000E+000
  0.00000E+000  0.00000E+000  0.00000E+000  0.00000E+000  0.00000E+000
  0.00000E+000  0.00000E+000  0.00000E+000  0.00000E+000  0.00000E+000  0.00000E+000
  0.00000E+000  0.00000E+000  0.00000E+000  0.00000E+000  0.00000E+000  0.00000E+000
  0.00000E+000  0.00000E+000  0.00000E+000  0.00000E+000  0.00000E+000  0.00000E+000
  0.00000E+000  0.00000E+000  0.00000E+000  0.00000E+000  0.00000E+000  0.00000E+000
  0.00000E+000  0.00000E+000  0.00000E+000  6.83749E-042  1.84915E-040  4.96277E-039
  1.07879E-037  2.08761E-036  3.60784E-035  5.61239E-034  7.89826E-033  1.01088E-031
  1.18595E-030  1.28023E-029  1.27505E-028  1.17174E-027  9.91235E-027  7.68432E-026
  5.42735E-025  3.47037E-024  1.99662E-023  1.02789E-022  4.71290E-022  1.91720E-021
  6.89885E-021  2.19085E-020  6.12943E-020  1.50882E-019  3.26479E-019  6.20561E-019
  1.03567E-018  1.51719E-018  1.95058E-018  2.20072E-018  2.17901E-018  1.89365E-018
  1.44472E-018  9.67930E-019  5.69732E-019  2.94786E-019  1.34172E-019  5.37685E-020
  1.89926E-020  5.92137E-021  1.63210E-021  3.98472E-022  8.63646E-023  1.66589E-023
  2.86751E-024  4.41709E-025  6.10572E-026  7.59274E-027  8.51151E-028  8.61302E-029
  7.87186E-030  6.49567E-031  4.83304E-032  3.23715E-033  1.94845E-034  1.04947E-035
  5.06932E-037  2.17058E-038  8.25507E-040  0.00000E+000  0.00000E+000  0.00000E+000
  0.00000E+000  0.00000E+000  0.00000E+000  0.00000E+000  0.00000E+000  0.00000E+000
  0.00000E+000  0.00000E+000  0.00000E+000  0.00000E+000  0.00000E+000  0.00000E+000
  0.00000E+000  0.00000E+000  0.00000E+000  0.00000E+000  0.00000E+000
  0.00000E+000  0.00000E+000  0.00000E+000  0.00000E+000  0.00000E+000  0.00000E+000
  0.00000E+000  0.00000E+000  0.00000E+000  0.00000E+000  0.00000E+000  0.00000E+000
  0.00000E+000  0.00000E+000  0.00000E+000  0.00000E+000  0.00000E+000  0.00000E+000
  0.00000E+000  0.00000E+000  0.00000E+000  0.00000E+000  0.00000E+000  0.00000E+000
  0.00000E+000  0.00000E+000  0.00000E+000  0.00000E+000  1.25024E-041  3.53705E-040
  7.82888E-039  1.55085E-037  2.76483E-036  4.45521E-035  6.55121E-034  8.82900E-033
  1.09409E-031  1.25246E-030  1.32263E-029  1.28507E-028  1.14325E-027  9.25802E-027
  6.78111E-026  4.46528E-025  2.62912E-024  1.37785E-023  6.40361E-023  2.63158E-022
  9.54143E-022  3.04713E-021  8.56076E-021  2.11391E-020  4.58499E-020  8.73124E-020
  1.45941E-019  2.14078E-019  2.75576E-019  3.11317E-019  3.08682E-019  2.68698E-019
  2.05401E-019  1.37948E-019  8.14414E-020  4.22969E-020  1.93417E-020  7.79635E-021
  2.77388E-021  8.72562E-022  2.43138E-022  6.01486E-023  1.32434E-023  2.60225E-024
  4.57612E-025  7.22165E-026  1.02530E-026  1.31226E-027  1.51609E-028  1.58193E-029
  1.49023E-030  1.26572E-031  9.67677E-033  6.64231E-034  4.08708E-035  2.24854E-036
  1.09877E-037  4.76881E-039  1.83410E-040  0.00000E+000  0.00000E+000  0.00000E+000
  0.00000E+000  0.00000E+000  0.00000E+000  0.00000E+000  0.00000E+000  0.00000E+000
  0.00000E+000  0.00000E+000  0.00000E+000  0.00000E+000  0.00000E+000  0.00000E+000
  0.00000E+000  0.00000E+000  0.00000E+000  0.00000E+000  0.00000E+000
  0.00000E+000  0.00000E+000  0.00000E+000  0.00000E+000  0.00000E+000  0.00000E+000
  0.00000E+000  0.00000E+000  0.00000E+000  0.00000E+000  0.00000E+000  0.00000E+000
  0.00000E+000  0.00000E+000  0.00000E+000  0.00000E+000  0.00000E+000  0.00000E+000
  0.00000E+000  0.00000E+000  0.00000E+000  0.00000E+000  0.00000E+000  0.00000E+000
  0.00000E+000  0.00000E+000  0.00000E+000  0.00000E+000  0.00000E+000  1.75633E-041
  5.11711E-040  1.04519E-038  1.93490E-037  3.26103E-036  5.04824E-035  7.19760E-034
  9.47008E-033  1.14793E-031  1.28077E-030  1.30748E-029  1.21380E-028  1.01829E-027
  7.67363E-027  5.16698E-026  3.09494E-025  1.64322E-024  7.71176E-024  3.19228E-023
  1.16370E-022  3.73131E-022  1.05145E-021  2.60232E-021  5.65449E-021  1.07839E-020
  1.80485E-020  2.65078E-020  3.41661E-020  3.86514E-020  3.83869E-020  3.34803E-020
  2.56551E-020  1.72817E-020  1.02410E-020  5.34362E-021  2.45783E-021  9.97898E-022
  3.58222E-022  1.13918E-022  3.21640E-023  8.08308E-024  1.81296E-024  3.63934E-025
  6.55651E-026  1.06271E-026  1.55282E-027  2.04817E-028  2.43984E-029  2.62386E-030
  2.54396E-031  2.22005E-032  1.73931E-033  1.22171E-034  7.66249E-036  4.27323E-037
  2.11650E-038  9.28895E-040  0.00000E+000  0.00000E+000  0.00000E+000  0.00000E+000
  0.00000E+000  0.00000E+000  0.00000E+000  0.00000E+000  0.00000E+000  0.00000E+000
  0.00000E+000  0.00000E+000  0.00000E+000  0.00000E+000  0.00000E+000  0.00000E+000
  0.00000E+000  0.00000E+000  0.00000E+000  0.00000E+000  0.00000E+000
  0.00000E+000  0.00000E+000  0.00000E+000  0.00000E+000  0.00000E+000  0.00000E+000
  0.00000E+000  0.00000E+000  0.00000E+000  0.00000E+000  0.00000E+000  0.00000E+000
  0.00000E+000  0.00000E+000  0.00000E+000  0.00000E+000  0.00000E+000  0.00000E+000
  0.00000E+000  0.00000E+000  0.00000E+000  0.00000E+000  0.00000E+000  0.00000E+000
  0.00000E+000  0.00000E+000  0.00000E+000  0.00000E+000  0.00000E+000  0.00000E+000
  3.03759E-041  6.44925E-040  1.24992E-038  2.22340E-037  3.63686E-036  5.49956E-035
  7.66746E-034  9.82265E-033  1.14939E-031  1.22308E-030  1.17514E-029  1.01334E-028
  7.80247E-028  5.34123E-027  3.23955E-026  1.73619E-025  8.20510E-025  3.41413E-024
  1.24938E-023  4.01766E-023  1.13465E-022  2.81313E-022  6.12139E-022  1.16892E-021
  1.95876E-021  2.88046E-021  3.71784E-021  4.21277E-021  4.19216E-021  3.66515E-021
  2.81696E-021  1.90468E-021  1.13399E-021  5.95165E-022  2.75739E-022  1.12956E-022
  4.09936E-023  1.32095E-023  3.78888E-024  9.69990E-025  2.22266E-025  4.57107E-026
  8.45813E-027  1.41093E-027  2.12462E-028  2.88935E-029  3.54723E-030  3.92597E-031
  3.91076E-032  3.49707E-033  2.79945E-034  2.00613E-035  1.27681E-036  7.21679E-038
  3.61434E-039  1.40282E-040  0.00000E+000  0.00000E+000  0.00000E+000  0.00000E+000
  0.00000E+000  0.00000E+000  0.00000E+000  0.00000E+000  0.00000E+000  0.00000E+000
  0.00000E+000  0.00000E+000  0.00000E+000  0.00000E+000  0.00000E+000  0.00000E+000
  0.00000E+000  0.00000E+000  0.00000E+000  0.00000E+000  0.00000E+000
  0.00000E+000  0.00000E+000  0.00000E+000  0.00000E+000  0.00000E+000  0.00000E+000
  0.00000E+000  0.00000E+000  0.00000E+000  0.00000E+000  0.00000E+000  0.00000E+000
  0.00000E+000  0.00000E+000  0.00000E+000  0.00000E+000  0.00000E+000  0.00000E+000
  0.00000E+000  0.00000E+000  0.00000E+000  0.00000E+000  0.00000E+000  0.00000E+000
  0.00000E+000  0.00000E+000  0.00000E+000  0.00000E+000  0.00000E+000  0.00000E+000
  0.00000E+000  3.67735E-041  7.51444E-040  1.41537E-038  2.46030E-037  3.93368E-036
  5.78577E-035  7.77268E-034  9.48136E-033  1.04217E-031  1.02825E-030  9.05315E-030
  7.08233E-029  4.90684E-028  3.00297E-027  1.62020E-026  7.69512E-026  3.21382E-025
  1.17936E-024  3.80059E-024  1.07516E-023  2.66940E-023  5.81590E-023  1.11192E-022
  1.86558E-022  2.74727E-022  3.55171E-022  4.03245E-022  4.02245E-022  3.52738E-022
  2.72129E-022  1.84865E-022  1.10710E-022  5.85288E-023  2.73603E-023  1.13315E-023
  4.16717E-024  1.36419E-024  3.98627E-025  1.04264E-025  2.44774E-026  5.17046E-027
  9.84645E-028  1.69269E-028  2.62796E-029  3.68311E-030  4.65327E-031  5.29093E-032
  5.40013E-033  4.93368E-034  4.03523E-035  2.93099E-036  1.89055E-037  1.08046E-038
  5.46043E-040  0.00000E+000  0.00000E+000  0.00000E+000  0.00000E+000  0.00000E+000
  0.00000E+000  0.00000E+000  0.00000E+000  0.00000E+000  0.00000E+000  0.00000E+000
  0.00000E+000  0.00000E+000  0.00000E+000  0.00000E+000  0.00000E+000  0.00000E+000
  0.00000E+000  0.00000E+000  0.00000E+000  0.00000E+000  0.00000E+000
  0.00000E+000  0.00000E+000  0.00000E+000  0.00000E+000  0.00000E+000  0.00000E+000
  0.00000E+000  0.00000E+000  0.00000E+000  0.00000E+000  0.00000E+000  0.00000E+000
  0.00000E+000  0.00000E+000  0.00000E+000  0.00000E+000  0.00000E+000  0.00000E+000
  0.00000E+000  0.00000E+000  0.00000E+000  0.00000E+000  0.00000E+000  0.00000E+000
  0.00000E+000  0.00000E+000  0.00000E+000  0.00000E+000  0.00000E+000  0.00000E+000
  0.00000E+000  0.00000E+000  4.22764E-041  8.44500E-040  1.55413E-038  2.62445E-037
  4.03727E-036  5.64184E-035  7.10557E-034  8.02376E-033  8.07091E-032  7.21502E-031
  5.71018E-030  3.99047E-029  2.45789E-028  1.33245E-027  6.35103E-027  2.65959E-026
  9.77989E-026  3.15682E-025  8.94270E-025  2.22301E-024  4.84911E-024  9.28242E-024
  1.55957E-023  2.30039E-023  2.97985E-023  3.39142E-023  3.39325E-023  2.98688E-023
  2.31520E-023  1.58206E-023  9.54386E-024  5.09109E-024  2.40621E-024  1.00988E-024
  3.77318E-025  1.25844E-025  3.75713E-026  1.00686E-026  2.42791E-027  5.27838E-028
  1.03590E-028  1.83600E-029  2.93747E-030  4.23643E-031  5.49833E-032  6.40515E-033
  6.67868E-034  6.21716E-035  5.16919E-036  3.80498E-037  2.48147E-038  1.43102E-039
  0.00000E+000  0.00000E+000  0.00000E+000  0.00000E+000  0.00000E+000  0.00000E+000
  0.00000E+000  0.00000E+000  0.00000E+000  0.00000E+000  0.00000E+000  0.00000E+000
  0.00000E+000  0.00000E+000  0.00000E+000  0.00000E+000  0.00000E+000  0.00000E+000
  0.00000E+000  0.00000E+000  0.00000E+000  0.00000E+000  0.00000E+000
  0.00000E+000  0.00000E+000  0.00000E+000  0.00000E+000  0.00000E+000  0.00000E+000
  0.00000E+000  0.00000E+000  0.00000E+000  0.00000E+000  0.00000E+000  0.00000E+000
  0.00000E+000  0.00000E+000  0.00000E+000  0.00000E+000  0.00000E+000  0.00000E+000
  0.00000E+000  0.00000E+000  0.00000E+000  0.00000E+000  0.00000E+000  0.00000E+000
  0.00000E+000  0.00000E+000  0.00000E+000  0.00000E+000  0.00000E+000  0.00000E+000
  0.00000E+000  0.00000E+000  8.12275E-043  4.71221E-041  9.13369E-040  1.61420E-038
  2.58478E-037  3.72696E-036  4.80492E-035  5.52807E-034  5.65075E-033  5.10757E-032
  4.07370E-031  2.86463E-030  1.77254E-029  9.64205E-029  4.60768E-028  1.93337E-027
  7.12074E-027  2.30156E-026  6.52776E-026  1.62461E-025  3.54819E-025  6.80158E-025
  1.14463E-024  1.69168E-024  2.19671E-024  2.50772E-024  2.51861E-024  2.22752E-024
  1.73684E-024  1.19557E-024  7.27775E-025  3.92532E-025  1.88013E-025  8.01732E-026
  3.05198E-026  1.04007E-026  3.18167E-027  8.75824E-028  2.17368E-028  4.86999E-029
  9.85365E-030  1.79969E-030  2.96280E-031  4.38921E-032  5.83588E-033  6.94560E-034
  7.37690E-035  7.00404E-036  5.88348E-037  4.37852E-038  2.88124E-039  1.51077E-040
  0.00000E+000  0.00000E+000  0.00000E+000  0.00000E+000  0.00000E+000  0.00000E+000
  0.00000E+000  0.00000E+000  0.00000E+000  0.00000E+000  0.00000E+000  0.00000E+000
  0.00000E+000  0.00000E+000  0.00000E+000  0.00000E+000  0.00000E+000  0.00000E+000
  0.00000E+000  0.00000E+000  0.00000E+000  0.00000E+000  0.00000E+000
  0.00000E+000  0.00000E+000  0.00000E+000  0.00000E+000  0.00000E+000  0.00000E+000
  0.00000E+000  0.00000E+000  0.00000E+000  0.00000E+000  0.00000E+000  0.00000E+000
  0.00000E+000  0.00000E+000  0.00000E+000  0.00000E+000  0.00000E+000  0.00000E+000
  0.00000E+000  0.00000E+000  0.00000E+000  0.00000E+000  0.00000E+000  0.00000E+000
  0.00000E+000  0.00000E+000  0.00000E+000  0.00000E+000  0.00000E+000  0.00000E+000
  0.00000E+000  0.00000E+000  0.00000E+000  1.38236E-042  3.22662E-041  9.08631E-040
  1.49972E-038  2.21480E-037  2.91290E-036  3.39515E-035  3.50846E-034  3.19652E-033
  2.56572E-032  1.81196E-031  1.12451E-030  6.13273E-030  2.93629E-029  1.23396E-028
  4.55070E-028  1.47262E-027  4.18154E-027  1.04197E-026  2.27886E-026  4.37554E-026
  7.37817E-026  1.09312E-025  1.42379E-025  1.63158E-025  1.64649E-025  1.46487E-025
  1.15062E-025  7.99260E-026  4.91948E-026  2.68911E-026  1.30874E-026  5.68636E-027
  2.21191E-027  7.72390E-028  2.42715E-028  6.87673E-029  1.75885E-029  4.06261E-030
  8.47035E-031  1.59177E-031  2.69161E-032  4.08485E-033  5.54763E-034  6.72389E-035
  7.29112E-036  6.98932E-037  5.93557E-038  4.45690E-039  2.95412E-040  0.00000E+000
  0.00000E+000  0.00000E+000  0.00000E+000  0.00000E+000  0.00000E+000  0.00000E+000
  0.00000E+000  0.00000E+000  0.00000E+000  0.00000E+000  0.00000E+000  0.00000E+000
  0.00000E+000  0.00000E+000  0.00000E+000  0.00000E+000  0.00000E+000  0.00000E+000
  0.00000E+000  0.00000E+000  0.00000E+000  0.00000E+000  0.00000E+000
  0.00000E+000  0.00000E+000  0.00000E+000  0.00000E+000  0.00000E+000  0.00000E+000
  0.00000E+000  0.00000E+000  0.00000E+000  0.00000E+000  0.00000E+000  0.00000E+000
  0.00000E+000  0.00000E+000  0.00000E+000  0.00000E+000  0.00000E+000  0.00000E+000
  0.00000E+000  0.00000E+000  0.00000E+000  0.00000E+000  0.00000E+000  0.00000E+000
  0.00000E+000  0.00000E+000  0.00000E+000  0.00000E+000  0.00000E+000  0.00000E+000
  0.00000E+000  0.00000E+000  0.00000E+000  0.00000E+000  1.80740E-042  3.69777E-041
  7.83455E-040  1.17783E-038  1.57019E-037  1.85082E-036  1.92310E-035  1.76497E-034
  1.42267E-033  1.00789E-032  6.27173E-032  3.42634E-031  1.64280E-030  6.91254E-030
  2.55222E-029  8.26856E-029  2.35077E-028  5.86585E-028  1.28501E-027  2.47221E-027
  4.17899E-027  6.21045E-027  8.12017E-027  9.34988E-027  9.49177E-027  8.50742E-027
  6.74353E-027  4.73667E-027  2.95488E-027  1.64129E-027  8.13941E-028  3.61393E-028
  1.44054E-028  5.16745E-029  1.67135E-029  4.88004E-030  1.28678E-030  3.06210E-031
  6.56962E-032  1.26804E-032  2.19617E-033  3.40386E-034  4.70784E-035  5.83121E-036
  6.37902E-037  6.18182E-038  5.29668E-039  4.00592E-040  0.00000E+000  0.00000E+000
  0.00000E+000  0.00000E+000  0.00000E+000  0.00000E+000  0.00000E+000  0.00000E+000
  0.00000E+000  0.00000E+000  0.00000E+000  0.00000E+000  0.00000E+000  0.00000E+000
  0.00000E+000  0.00000E+000  0.00000E+000  0.00000E+000  0.00000E+000  0.00000E+000
  0.00000E+000  0.00000E+000  0.00000E+000  0.00000E+000  0.00000E+000
  0.00000E+000  0.00000E+000  0.00000E+000  0.00000E+000  0.00000E+000  0.00000E+000
  0.00000E+000  0.00000E+000  0.00000E+000  0.00000E+000  0.00000E+000  0.00000E+000
  0.00000E+000  0.00000E+000  0.00000E+000  0.00000E+000  0.00000E+000  0.00000E+000
  0.00000E+000  0.00000E+000  0.00000E+000  0.00000E+000  0.00000E+000  0.00000E+000
  0.00000E+000  0.00000E+000  0.00000E+000  0.00000E+000  0.00000E+000  0.00000E+000
  0.00000E+000  0.00000E+000  0.00000E+000  0.00000E+000  0.00000E+000  1.81554E-042
  3.25573E-041  5.11741E-040  7.50366E-039  8.90898E-038  9.31381E-037  8.56335E-036
  6.93838E-035  4.92684E-034  3.07129E-033  1.68033E-032  8.06705E-032  3.39824E-031
  1.25625E-030  4.07448E-030  1.15999E-029  2.89927E-029  6.36401E-029  1.22740E-028
  2.08118E-028  3.10479E-028  4.07909E-028  4.72506E-028  4.83253E-028  4.37117E-028
  3.50379E-028  2.49448E-028  1.58137E-028  8.95087E-029  4.53631E-029  2.06404E-029
  8.45204E-030  3.12072E-030  1.04020E-030  3.13053E-031  8.50547E-032  2.08303E-032
  4.58874E-033  9.07036E-034  1.60431E-034  2.53200E-035  3.58296E-036  4.47293E-037
  4.94639E-038  4.83607E-039  4.17343E-040  0.00000E+000  0.00000E+000  0.00000E+000
  0.00000E+000  0.00000E+000  0.00000E+000  0.00000E+000  0.00000E+000  0.00000E+000
  0.00000E+000  0.00000E+000  0.00000E+000  0.00000E+000  0.00000E+000  0.00000E+000
  0.00000E+000  0.00000E+000  0.00000E+000  0.00000E+000  0.00000E+000  0.00000E+000
  0.00000E+000  0.00000E+000  0.00000E+000  0.00000E+000  0.00000E+000
  0.00000E+000  0.00000E+000  0.00000E+000  0.00000E+000  0.00000E+000  0.00000E+000
  0.00000E+000  0.00000E+000  0.00000E+000  0.00000E+000  0.00000E+000  0.00000E+000
  0.00000E+000  0.00000E+000  0.00000E+000  0.00000E+000  0.00000E+000  0.00000E+000
  0.00000E+000  0.00000E+000  0.00000E+000  0.00000E+000  0.00000E+000  0.00000E+000
  0.00000E+000  0.00000E+000  0.00000E+000  0.00000E+000  0.00000E+000  0.00000E+000
  0.00000E+000  0.00000E+000  0.00000E+000  0.00000E+000  0.00000E+000  0.00000E+000
  1.40111E-042  2.20228E-041  3.03412E-040  3.66396E-039  3.96801E-038  3.65832E-037
  2.96137E-036  2.11587E-035  1.32035E-034  7.23248E-034  3.47614E-033  1.46598E-032
  5.42526E-032  1.76219E-031  5.02585E-031  1.25868E-030  2.76971E-030  5.35826E-030
  9.12065E-030  1.36724E-029  1.80713E-029  2.10898E-029  2.17686E-029  1.99124E-029
  1.61786E-029  1.17054E-029  7.56217E-030  4.37455E-030  2.27207E-030  1.06207E-030
  4.47656E-031  1.70305E-031  5.85208E-032  1.81498E-032  5.07345E-033  1.27562E-033
  2.87765E-034  5.80829E-035  1.04599E-035  1.69140E-036  2.40962E-037  3.04073E-038
  3.39233E-039  3.34042E-040  0.00000E+000  0.00000E+000  0.00000E+000  0.00000E+000
  0.00000E+000  0.00000E+000  0.00000E+000  0.00000E+000  0.00000E+000  0.00000E+000
  0.00000E+000  0.00000E+000  0.00000E+000  0.00000E+000  0.00000E+000  0.00000E+000
  0.00000E+000  0.00000E+000  0.00000E+000  0.00000E+000  0.00000E+000  0.00000E+000
  0.00000E+000  0.00000E+000  0.00000E+000  0.00000E+000  0.00000E+000
  0.00000E+000  0.00000E+000  0.00000E+000  0.00000E+000  0.00000E+000  0.00000E+000
  0.00000E+000  0.00000E+000  0.00000E+000  0.00000E+000  0.00000E+000  0.00000E+000
  0.00000E+000  0.00000E+000  0.00000E+000  0.00000E+000  0.00000E+000  0.00000E+000
  0.00000E+000  0.00000E+000  0.00000E+000  0.00000E+000  0.00000E+000  0.00000E+000
  0.00000E+000  0.00000E+000  0.00000E+000  0.00000E+000  0.00000E+000  0.00000E+000
  0.00000E+000  0.00000E+000  0.00000E+000  0.00000E+000  0.00000E+000  0.00000E+000
  0.00000E+000  8.30720E-043  1.14450E-041  1.38208E-040  1.46288E-039  1.35719E-038
  1.10366E-037  7.91442E-037  4.98296E-036  2.73251E-035  1.31477E-034  5.55011E-034
  2.05682E-033  6.69188E-033  1.91211E-032  4.80060E-032  1.05965E-031  2.05800E-031
  3.52082E-031  5.30977E-031  7.07093E-031  8.32853E-031  8.69392E-031  8.06140E-031
  6.65667E-031  4.90841E-031  3.24098E-031  1.92102E-031  1.02507E-031  4.93229E-032
  2.14246E-032  8.40408E-033  2.97516E-033  9.49252E-034  2.72400E-034  7.01282E-035
  1.61522E-035  3.34948E-036  6.13432E-037  9.97293E-038  1.43610E-038  1.82820E-039
  1.85915E-040  0.00000E+000  0.00000E+000  0.00000E+000  0.00000E+000  0.00000E+000
  0.00000E+000  0.00000E+000  0.00000E+000  0.00000E+000  0.00000E+000  0.00000E+000
  0.00000E+000  0.00000E+000  0.00000E+000  0.00000E+000  0.00000E+000  0.00000E+000
  0.00000E+000  0.00000E+000  0.00000E+000  0.00000E+000  0.00000E+000  0.00000E+000
  0.00000E+000  0.00000E+000  0.00000E+000  0.00000E+000  0.00000E+000
  0.00000E+000  0.00000E+000  0.00000E+000  0.00000E+000  0.00000E+000  0.00000E+000
  0.00000E+000  0.00000E+000  0.00000E+000  0.00000E+000  0.00000E+000  0.00000E+000
  0.00000E+000  0.00000E+000  0.00000E+000  0.00000E+000  0.00000E+000  0.00000E+000
  0.00000E+000  0.00000E+000  0.00000E+000  0.00000E+000  0.00000E+000  0.00000E+000
  0.00000E+000  0.00000E+000  0.00000E+000  0.00000E+000  0.00000E+000  0.00000E+000
  0.00000E+000  0.00000E+000  0.00000E+000  0.00000E+000  0.00000E+000  0.00000E+000
  0.00000E+000  0.00000E+000  0.00000E+000  4.56953E-042  4.83668E-041  4.48726E-040
  3.64900E-039  2.60090E-038  1.62492E-037  8.89813E-037  4.35595E-036  1.84469E-035
  6.84753E-035  2.23234E-034  6.39453E-034  1.61024E-033  3.56826E-033  6.96404E-033
  1.19844E-032  1.82114E-032  2.44784E-032  2.91558E-032  3.08527E-032  2.90763E-032
  2.44703E-032  1.84427E-032  1.24811E-032  7.60274E-033  4.17590E-033  2.07062E-033
  9.27138E-034  3.74646E-034  1.36433E-034  4.46825E-035  1.31273E-035  3.48177E-036
  8.17792E-037  1.70926E-037  3.17114E-038  5.21089E-039  7.56945E-040  8.78793E-041
  0.00000E+000  0.00000E+000  0.00000E+000  0.00000E+000  0.00000E+000  0.00000E+000
  0.00000E+000  0.00000E+000  0.00000E+000  0.00000E+000  0.00000E+000  0.00000E+000
  0.00000E+000  0.00000E+000  0.00000E+000  0.00000E+000  0.00000E+000  0.00000E+000
  0.00000E+000  0.00000E+000  0.00000E+000  0.00000E+000  0.00000E+000  0.00000E+000
  0.00000E+000  0.00000E+000  0.00000E+000  0.00000E+000  0.00000E+000
  0.00000E+000  0.00000E+000  0.00000E+000  0.00000E+000  0.00000E+000  0.00000E+000
  0.00000E+000  0.00000E+000  0.00000E+000  0.00000E+000  0.00000E+000  0.00000E+000
  0.00000E+000  0.00000E+000  0.00000E+000  0.00000E+000  0.00000E+000  0.00000E+000
  0.00000E+000  0.00000E+000  0.00000E+000  0.00000E+000  0.00000E+000  0.00000E+000
  0.00000E+000  0.00000E+000  0.00000E+000  0.00000E+000  0.00000E+000  0.00000E+000
  0.00000E+000  0.00000E+000  0.00000E+000  0.00000E+000  0.00000E+000  0.00000E+000
  0.00000E+000  0.00000E+000  0.00000E+000  0.00000E+000  1.40167E-042  1.30041E-041
  1.05748E-040  7.53740E-040  4.70901E-039  2.57867E-038  1.23772E-037  5.37782E-037
  2.00076E-036  6.54008E-036  1.87953E-035  4.75259E-035  1.05840E-034  2.07840E-034
  3.60401E-034  5.52804E-034  7.51550E-034  9.07707E-034  9.76445E-034  9.38115E-034
  8.06502E-034  6.23008E-034  4.33183E-034  2.71603E-034  1.53732E-034  7.85731E-035
  3.62405E-035  1.50628E-035  5.67166E-036  1.90461E-036  5.72249E-037  1.53401E-037
  3.65904E-038  7.74690E-039  1.45263E-039  2.40782E-040  0.00000E+000  0.00000E+000
  0.00000E+000  0.00000E+000  0.00000E+000  0.00000E+000  0.00000E+000  0.00000E+000
  0.00000E+000  0.00000E+000  0.00000E+000  0.00000E+000  0.00000E+000  0.00000E+000
  0.00000E+000  0.00000E+000  0.00000E+000  0.00000E+000  0.00000E+000  0.00000E+000
  0.00000E+000  0.00000E+000  0.00000E+000  0.00000E+000  0.00000E+000  0.00000E+000
  0.00000E+000  0.00000E+000  0.00000E+000  0.00000E+000  0.00000E+000
  0.00000E+000  0.00000E+000  0.00000E+000  0.00000E+000  0.00000E+000  0.00000E+000
  0.00000E+000  0.00000E+000  0.00000E+000  0.00000E+000  0.00000E+000  0.00000E+000
  0.00000E+000  0.00000E+000  0.00000E+000  0.00000E+000  0.00000E+000  0.00000E+000
  0.00000E+000  0.00000E+000  0.00000E+000  0.00000E+000  0.00000E+000  0.00000E+000
  0.00000E+000  0.00000E+000  0.00000E+000  0.00000E+000  0.00000E+000  0.00000E+000
  0.00000E+000  0.00000E+000  0.00000E+000  0.00000E+000  0.00000E+000  0.00000E+000
  0.00000E+000  0.00000E+000  0.00000E+000  0.00000E+000  0.00000E+000  0.00000E+000
  2.68613E-042  1.91460E-041  1.19615E-040  6.55017E-040  3.14396E-039  1.32270E-038
  4.87754E-038  1.68578E-037  4.86370E-037  1.23589E-036  2.76927E-036  5.47954E-036
  9.59110E-036  1.48804E-035  2.05110E-035  2.51824E-035  2.76148E-035  2.71231E-035
  2.39254E-035  1.89990E-035  1.36067E-035  8.79855E-036  5.13826E-036  2.70832E-036
  1.28659E-036  5.49713E-037  2.10710E-037  7.22587E-038  2.21071E-038  6.01790E-039
  1.45398E-039  3.11113E-040  0.00000E+000  0.00000E+000  0.00000E+000  0.00000E+000
  0.00000E+000  0.00000E+000  0.00000E+000  0.00000E+000  0.00000E+000  0.00000E+000
  0.00000E+000  0.00000E+000  0.00000E+000  0.00000E+000  0.00000E+000  0.00000E+000
  0.00000E+000  0.00000E+000  0.00000E+000  0.00000E+000  0.00000E+000  0.00000E+000
  0.00000E+000  0.00000E+000  0.00000E+000  0.00000E+000  0.00000E+000  0.00000E+000
  0.00000E+000  0.00000E+000  0.00000E+000  0.00000E+000  0.00000E+000
  0.00000E+000  0.00000E+000  0.00000E+000  0.00000E+000  0.00000E+000  0.00000E+000
  0.00000E+000  0.00000E+000  0.00000E+000  0.00000E+000  0.00000E+000  0.00000E+000
  0.00000E+000  0.00000E+000  0.00000E+000  0.00000E+000  0.00000E+000  0.00000E+000
  0.00000E+000  0.00000E+000  0.00000E+000  0.00000E+000  0.00000E+000  0.00000E+000
  0.00000E+000  0.00000E+000  0.00000E+000  0.00000E+000  0.00000E+000  0.00000E+000
  0.00000E+000  0.00000E+000  0.00000E+000  0.00000E+000  0.00000E+000  0.00000E+000
  0.00000E+000  0.00000E+000  0.00000E+000  0.00000E+000  0.00000E+000  0.00000E+000
  0.00000E+000  0.00000E+000  2.66318E-042  1.45837E-041  6.99989E-041  2.94492E-040
  1.08596E-039  3.51005E-039  9.94422E-039  2.83478E-038  6.40059E-038  1.27845E-037
  2.26356E-037  3.56080E-037  4.98963E-037  6.24525E-037  7.00182E-037  7.05047E-037
  6.39145E-037  5.22572E-037  3.85774E-037  2.57197E-037  1.54763E-037  8.39286E-038
  4.09340E-038  1.79096E-038  7.00995E-039  2.44769E-039  7.60401E-040  2.09656E-040
  0.00000E+000  0.00000E+000  0.00000E+000  0.00000E+000  0.00000E+000  0.00000E+000
  0.00000E+000  0.00000E+000  0.00000E+000  0.00000E+000  0.00000E+000  0.00000E+000
  0.00000E+000  0.00000E+000  0.00000E+000  0.00000E+000  0.00000E+000  0.00000E+000
  0.00000E+000  0.00000E+000  0.00000E+000  0.00000E+000  0.00000E+000  0.00000E+000
  0.00000E+000  0.00000E+000  0.00000E+000  0.00000E+000  0.00000E+000  0.00000E+000
  0.00000E+000  0.00000E+000  0.00000E+000  0.00000E+000  0.00000E+000
  0.00000E+000  0.00000E+000  0.00000E+000  0.00000E+000  0.00000E+000  0.00000E+000
  0.00000E+000  0.00000E+000  0.00000E+000  0.00000E+000  0.00000E+000  0.00000E+000
  0.00000E+000  0.00000E+000  0.00000E+000  0.00000E+000  0.00000E+000  0.00000E+000
  0.00000E+000  0.00000E+000  0.00000E+000  0.00000E+000  0.00000E+000  0.00000E+000
  0.00000E+000  0.00000E+000  0.00000E+000  0.00000E+000  0.00000E+000  0.00000E+000
  0.00000E+000  0.00000E+000  0.00000E+000  0.00000E+000  0.00000E+000  0.00000E+000
  0.00000E+000  0.00000E+000  0.00000E+000  0.00000E+000  0.00000E+000  0.00000E+000
  0.00000E+000  0.00000E+000  0.00000E+000  0.00000E+000  1.36604E-042  5.74706E-042
  2.11927E-041  6.84993E-041  1.94063E-040  4.81902E-040  1.04889E-039  2.00108E-039
  4.74927E-039  7.59555E-039  1.08512E-038  1.38868E-038  1.59625E-038  1.65192E-038
  1.54192E-038  1.29951E-038  9.89098E-039  6.79451E-039  4.20631E-039  2.34181E-039
  1.16952E-039  5.22469E-040  2.08209E-040  1.01129E-042  0.00000E+000  0.00000E+000
  0.00000E+000  0.00000E+000  0.00000E+000  0.00000E+000  0.00000E+000  0.00000E+000
  0.00000E+000  0.00000E+000  0.00000E+000  0.00000E+000  0.00000E+000  0.00000E+000
  0.00000E+000  0.00000E+000  0.00000E+000  0.00000E+000  0.00000E+000  0.00000E+000
  0.00000E+000  0.00000E+000  0.00000E+000  0.00000E+000  0.00000E+000  0.00000E+000
  0.00000E+000  0.00000E+000  0.00000E+000  0.00000E+000  0.00000E+000  0.00000E+000
  0.00000E+000  0.00000E+000  0.00000E+000  0.00000E+000  0.00000E+000
  0.00000E+000  0.00000E+000  0.00000E+000  0.00000E+000  0.00000E+000  0.00000E+000
  0.00000E+000  0.00000E+000  0.00000E+000  0.00000E+000  0.00000E+000  0.00000E+000
  0.00000E+000  0.00000E+000  0.00000E+000  0.00000E+000  0.00000E+000  0.00000E+000
  0.00000E+000  0.00000E+000  0.00000E+000  0.00000E+000  0.00000E+000  0.00000E+000
  0.00000E+000  0.00000E+000  0.00000E+000  0.00000E+000  0.00000E+000  0.00000E+000
  0.00000E+000  0.00000E+000  0.00000E+000  0.00000E+000  0.00000E+000  0.00000E+000
  0.00000E+000  0.00000E+000  0.00000E+000  0.00000E+000  0.00000E+000  0.00000E+000
  0.00000E+000  0.00000E+000  0.00000E+000  0.00000E+000  0.00000E+000  0.00000E+000
  0.00000E+000  1.17170E-042  3.31950E-042  8.24306E-042  1.79416E-041  3.42290E-041
  5.72379E-041  8.38941E-041  1.07780E-040  1.21367E-040  1.19791E-040  1.03634E-040
  3.36315E-040  2.92237E-040  2.29177E-040  1.55384E-041  6.95469E-042  2.72839E-042
  9.38198E-043  0.00000E+000  0.00000E+000  0.00000E+000  0.00000E+000  0.00000E+000
  0.00000E+000  0.00000E+000  0.00000E+000  0.00000E+000  0.00000E+000  0.00000E+000
  0.00000E+000  0.00000E+000  0.00000E+000  0.00000E+000  0.00000E+000  0.00000E+000
  0.00000E+000  0.00000E+000  0.00000E+000  0.00000E+000  0.00000E+000  0.00000E+000
  0.00000E+000  0.00000E+000  0.00000E+000  0.00000E+000  0.00000E+000  0.00000E+000
  0.00000E+000  0.00000E+000  0.00000E+000  0.00000E+000  0.00000E+000  0.00000E+000
  0.00000E+000  0.00000E+000  0.00000E+000  0.00000E+000  0.00000E+000
  0.00000E+000  0.00000E+000  0.00000E+000  0.00000E+000  0.00000E+000  0.00000E+000
  0.00000E+000  0.00000E+000  0.00000E+000  0.00000E+000  0.00000E+000  0.00000E+000
  0.00000E+000  0.00000E+000  0.00000E+000  0.00000E+000  0.00000E+000  0.00000E+000
  0.00000E+000  0.00000E+000  0.00000E+000  0.00000E+000  0.00000E+000  0.00000E+000
  0.00000E+000  0.00000E+000  0.00000E+000  0.00000E+000  0.00000E+000  0.00000E+000
  0.00000E+000  0.00000E+000  0.00000E+000  0.00000E+000  0.00000E+000  0.00000E+000
  0.00000E+000  0.00000E+000  0.00000E+000  0.00000E+000  0.00000E+000  0.00000E+000
  0.00000E+000  0.00000E+000  0.00000E+000  0.00000E+000  0.00000E+000  0.00000E+000
  0.00000E+000  0.00000E+000  0.00000E+000  0.00000E+000  0.00000E+000  0.00000E+000
  8.58167E-043  1.25782E-042  1.61594E-042  1.81966E-042  1.79602E-042  1.55379E-042
  1.17823E-042  7.83119E-043  0.00000E+000  0.00000E+000  0.00000E+000  0.00000E+000
  0.00000E+000  0.00000E+000  0.00000E+000  0.00000E+000  0.00000E+000  0.00000E+000
  0.00000E+000  0.00000E+000  0.00000E+000  0.00000E+000  0.00000E+000  0.00000E+000
  0.00000E+000  0.00000E+000  0.00000E+000  0.00000E+000  0.00000E+000  0.00000E+000
  0.00000E+000  0.00000E+000  0.00000E+000  0.00000E+000  0.00000E+000  0.00000E+000
  0.00000E+000  0.00000E+000  0.00000E+000  0.00000E+000  0.00000E+000  0.00000E+000
  0.00000E+000  0.00000E+000  0.00000E+000  0.00000E+000  0.00000E+000  0.00000E+000
  0.00000E+000  0.00000E+000  0.00000E+000  0.00000E+000  0.00000E+000
  0.00000E+000  0.00000E+000  0.00000E+000  0.00000E+000  0.00000E+000  0.00000E+000
  0.00000E+000  0.00000E+000  0.00000E+000  0.00000E+000  0.00000E+000  0.00000E+000
  0.00000E+000  0.00000E+000  0.00000E+000  0.00000E+000  0.00000E+000  0.00000E+000
  0.00000E+000  0.00000E+000  0.00000E+000  0.00000E+000  0.00000E+000  0.00000E+000
  0.00000E+000  0.00000E+000  0.00000E+000  0.00000E+000  0.00000E+000  0.00000E+000
  0.00000E+000  0.00000E+000  0.00000E+000  0.00000E+000  0.00000E+000  0.00000E+000
  0.00000E+000  0.00000E+000  0.00000E+000  0.00000E+000  0.00000E+000  0.00000E+000
  0.00000E+000  0.00000E+000  0.00000E+000  0.00000E+000  0.00000E+000  0.00000E+000
  0.00000E+000  0.00000E+000  0.00000E+000  0.00000E+000  0.00000E+000  0.00000E+000
  0.00000E+000  0.00000E+000  0.00000E+000  0.00000E+000  0.00000E+000  0.00000E+000
  0.00000E+000  0.00000E+000  0.00000E+000  0.00000E+000  0.00000E+000  0.00000E+000
  0.00000E+000  0.00000E+000  0.00000E+000  0.00000E+000  0.00000E+000  0.00000E+000
  0.00000E+000  0.00000E+000  0.00000E+000  0.00000E+000  0.00000E+000  0.00000E+000
  0.00000E+000  0.00000E+000  0.00000E+000  0.00000E+000  0.00000E+000  0.00000E+000
  0.00000E+000  0.00000E+000  0.00000E+000  0.00000E+000  0.00000E+000  0.00000E+000
  0.00000E+000  0.00000E+000  0.00000E+000  0.00000E+000  0.00000E+000  0.00000E+000
  0.00000E+000  0.00000E+000  0.00000E+000  0.00000E+000  0.00000E+000  0.00000E+000
  0.00000E+000  0.00000E+000  0.00000E+000  0.00000E+000  0.00000E+000
  0.00000E+000  0.00000E+000  0.00000E+000  0.00000E+000  0.00000E+000  0.00000E+000
  0.00000E+000  0.00000E+000  0.00000E+000  0.00000E+000  0.00000E+000  0.00000E+000
  0.00000E+000  0.00000E+000  0.00000E+000  0.00000E+000  0.00000E+000  0.00000E+000
  0.00000E+000  0.00000E+000  0.00000E+000  0.00000E+000  0.00000E+000  0.00000E+000
  0.00000E+000  0.00000E+000  0.00000E+000  0.00000E+000  0.00000E+000  0.00000E+000
  0.00000E+000  0.00000E+000  0.00000E+000  0.00000E+000  0.00000E+000  0.00000E+000
  0.00000E+000  0.00000E+000  0.00000E+000  0.00000E+000  0.00000E+000  0.00000E+000
  0.00000E+000  0.00000E+000  0.00000E+000  0.00000E+000  0.00000E+000  0.00000E+000
  0.00000E+000  0.00000E+000  0.00000E+000  0.00000E+000  0.00000E+000  0.00000E+000
  0.00000E+000  0.00000E+000  0.00000E+000  0.00000E+000  0.00000E+000  0.00000E+000
  0.00000E+000  0.00000E+000  0.00000E+000  0.00000E+000  0.00000E+000  0.00000E+000
  0.00000E+000  0.00000E+000  0.00000E+000  0.00000E+000  0.00000E+000  0.00000E+000
  0.00000E+000  0.00000E+000  0.00000E+000  0.00000E+000  0.00000E+000  0.00000E+000
  0.00000E+000  0.00000E+000  0.00000E+000  0.00000E+000  0.00000E+000  0.00000E+000
  0.00000E+000  0.00000E+000  0.00000E+000  0.00000E+000  0.00000E+000  0.00000E+000
  0.00000E+000  0.00000E+000  0.00000E+000  0.00000E+000  0.00000E+000  0.00000E+000
  0.00000E+000  0.00000E+000  0.00000E+000  0.00000E+000  0.00000E+000  0.00000E+000
  0.00000E+000  0.00000E+000  0.00000E+000  0.00000E+000  0.00000E+000
  0.00000E+000  0.00000E+000  0.00000E+000  0.00000E+000  0.00000E+000  0.00000E+000
  0.00000E+000  0.00000E+000  0.00000E+000  0.00000E+000  0.00000E+000  0.00000E+000
  0.00000E+000  0.00000E+000  0.00000E+000  0.00000E+000  0.00000E+000  0.00000E+000
  0.00000E+000  0.00000E+000  0.00000E+000  0.00000E+000  0.00000E+000  0.00000E+000
  0.00000E+000  0.00000E+000  0.00000E+000  0.00000E+000  0.00000E+000  0.00000E+000
  0.00000E+000  0.00000E+000  0.00000E+000  0.00000E+000  0.00000E+000  0.00000E+000
  0.00000E+000  0.00000E+000  0.00000E+000  0.00000E+000  0.00000E+000  0.00000E+000
  0.00000E+000  0.00000E+000  0.00000E+000  0.00000E+000  0.00000E+000  0.00000E+000
  0.00000E+000  0.00000E+000  0.00000E+000  0.00000E+000  0.00000E+000  0.00000E+000
  0.00000E+000  0.00000E+000  0.00000E+000  0.00000E+000  0.00000E+000  0.00000E+000
  0.00000E+000  0.00000E+000  0.00000E+000  0.00000E+000  0.00000E+000  0.00000E+000
  0.00000E+000  0.00000E+000  0.00000E+000  0.00000E+000  0.00000E+000  0.00000E+000
  0.00000E+000  0.00000E+000  0.00000E+000  0.00000E+000  0.00000E+000  0.00000E+000
  0.00000E+000  0.00000E+000  0.00000E+000  0.00000E+000  0.00000E+000  0.00000E+000
  0.00000E+000  0.00000E+000  0.00000E+000  0.00000E+000  0.00000E+000  0.00000E+000
  0.00000E+000  0.00000E+000  0.00000E+000  0.00000E+000  0.00000E+000  0.00000E+000
  0.00000E+000  0.00000E+000  0.00000E+000  0.00000E+000  0.00000E+000  0.00000E+000
  0.00000E+000  0.00000E+000  0.00000E+000  0.00000E+000  0.00000E+000
  0.00000E+000  0.00000E+000  0.00000E+000  0.00000E+000  0.00000E+000  0.00000E+000
  0.00000E+000  0.00000E+000  0.00000E+000  0.00000E+000  0.00000E+000  0.00000E+000
  0.00000E+000  0.00000E+000  0.00000E+000  0.00000E+000  0.00000E+000  0.00000E+000
  0.00000E+000  0.00000E+000  0.00000E+000  0.00000E+000  0.00000E+000  0.00000E+000
  0.00000E+000  0.00000E+000  0.00000E+000  0.00000E+000  0.00000E+000  0.00000E+000
  0.00000E+000  0.00000E+000  0.00000E+000  0.00000E+000  0.00000E+000  0.00000E+000
  0.00000E+000  0.00000E+000  0.00000E+000  0.00000E+000  0.00000E+000  0.00000E+000
  0.00000E+000  0.00000E+000  0.00000E+000  0.00000E+000  0.00000E+000  0.00000E+000
  0.00000E+000  0.00000E+000  0.00000E+000  0.00000E+000  0.00000E+000  0.00000E+000
  0.00000E+000  0.00000E+000  0.00000E+000  0.00000E+000  0.00000E+000  0.00000E+000
  0.00000E+000  0.00000E+000  0.00000E+000  0.00000E+000  0.00000E+000  0.00000E+000
  0.00000E+000  0.00000E+000  0.00000E+000  0.00000E+000  0.00000E+000  0.00000E+000
  0.00000E+000  0.00000E+000  0.00000E+000  0.00000E+000  0.00000E+000  0.00000E+000
  0.00000E+000  0.00000E+000  0.00000E+000  0.00000E+000  0.00000E+000  0.00000E+000
  0.00000E+000  0.00000E+000  0.00000E+000  0.00000E+000  0.00000E+000  0.00000E+000
  0.00000E+000  0.00000E+000  0.00000E+000  0.00000E+000  0.00000E+000  0.00000E+000
  0.00000E+000  0.00000E+000  0.00000E+000  0.00000E+000  0.00000E+000  0.00000E+000
  0.00000E+000  0.00000E+000  0.00000E+000  0.00000E+000  0.00000E+000
  0.00000E+000  0.00000E+000  0.00000E+000  0.00000E+000  0.00000E+000  0.00000E+000
  0.00000E+000  0.00000E+000  0.00000E+000  0.00000E+000  0.00000E+000  0.00000E+000
  0.00000E+000  0.00000E+000  0.00000E+000  0.00000E+000  0.00000E+000  0.00000E+000
  0.00000E+000  0.00000E+000  0.00000E+000  0.00000E+000  0.00000E+000  0.00000E+000
  0.00000E+000  0.00000E+000  0.00000E+000  0.00000E+000  0.00000E+000  0.00000E+000
  0.00000E+000  0.00000E+000  0.00000E+000  0.00000E+000  0.00000E+000  0.00000E+000
  0.00000E+000  0.00000E+000  0.00000E+000  0.00000E+000  0.00000E+000  0.00000E+000
  0.00000E+000  0.00000E+000  0.00000E+000  0.00000E+000  0.00000E+000  0.00000E+000
  0.00000E+000  0.00000E+000  0.00000E+000  0.00000E+000  0.00000E+000  0.00000E+000
  0.00000E+000  0.00000E+000  0.00000E+000  0.00000E+000  0.00000E+000  0.00000E+000
  0.00000E+000  0.00000E+000  0.00000E+000  0.00000E+000  0.00000E+000  0.00000E+000
  0.00000E+000  0.00000E+000  0.00000E+000  0.00000E+000  0.00000E+000  0.00000E+000
  0.00000E+000  0.00000E+000  0.00000E+000  0.00000E+000  0.00000E+000  0.00000E+000
  0.00000E+000  0.00000E+000  0.00000E+000  0.00000E+000  0.00000E+000  0.00000E+000
  0.00000E+000  0.00000E+000  0.00000E+000  0.00000E+000  0.00000E+000  0.00000E+000
  0.00000E+000  0.00000E+000  0.00000E+000  0.00000E+000  0.00000E+000  0.00000E+000
  0.00000E+000  0.00000E+000  0.00000E+000  0.00000E+000  0.00000E+000  0.00000E+000
  0.00000E+000  0.00000E+000  0.00000E+000  0.00000E+000  0.00000E+000
  0.00000E+000  0.00000E+000  0.00000E+000  0.00000E+000  0.00000E+000  0.00000E+000
  0.00000E+000  0.00000E+000  0.00000E+000  0.00000E+000  0.00000E+000  0.00000E+000
  0.00000E+000  0.00000E+000  0.00000E+000  0.00000E+000  0.00000E+000  0.00000E+000
  0.00000E+000  0.00000E+000  0.00000E+000  0.00000E+000  0.00000E+000  0.00000E+000
  0.00000E+000  0.00000E+000  0.00000E+000  0.00000E+000  0.00000E+000  0.00000E+000
  0.00000E+000  0.00000E+000  0.00000E+000  0.00000E+000  0.00000E+000  0.00000E+000
  0.00000E+000  0.00000E+000  0.00000E+000  0.00000E+000  0.00000E+000  0.00000E+000
  0.00000E+000  0.00000E+000  0.00000E+000  0.00000E+000  0.00000E+000  0.00000E+000
  0.00000E+000  0.00000E+000  0.00000E+000  0.00000E+000  0.00000E+000  0.00000E+000
  0.00000E+000  0.00000E+000  0.00000E+000  0.00000E+000  0.00000E+000  0.00000E+000
  0.00000E+000  0.00000E+000  0.00000E+000  0.00000E+000  0.00000E+000  0.00000E+000
  0.00000E+000  0.00000E+000  0.00000E+000  0.00000E+000  0.00000E+000  0.00000E+000
  0.00000E+000  0.00000E+000  0.00000E+000  0.00000E+000  0.00000E+000  0.00000E+000
  0.00000E+000  0.00000E+000  0.00000E+000  0.00000E+000  0.00000E+000  0.00000E+000
  0.00000E+000  0.00000E+000  0.00000E+000  0.00000E+000  0.00000E+000  0.00000E+000
  0.00000E+000  0.00000E+000  0.00000E+000  0.00000E+000  0.00000E+000  0.00000E+000
  0.00000E+000  0.00000E+000  0.00000E+000  0.00000E+000  0.00000E+000  0.00000E+000
  0.00000E+000  0.00000E+000  0.00000E+000  0.00000E+000  0.00000E+000
  0.00000E+000  0.00000E+000  0.00000E+000  0.00000E+000  0.00000E+000  0.00000E+000
  0.00000E+000  0.00000E+000  0.00000E+000  0.00000E+000  0.00000E+000  0.00000E+000
  0.00000E+000  0.00000E+000  0.00000E+000  0.00000E+000  0.00000E+000  0.00000E+000
  0.00000E+000  0.00000E+000  0.00000E+000  0.00000E+000  0.00000E+000  0.00000E+000
  0.00000E+000  0.00000E+000  0.00000E+000  0.00000E+000  0.00000E+000  0.00000E+000
  0.00000E+000  0.00000E+000  0.00000E+000  0.00000E+000  0.00000E+000  0.00000E+000
  0.00000E+000  0.00000E+000  0.00000E+000  0.00000E+000  0.00000E+000  0.00000E+000
  0.00000E+000  0.00000E+000  0.00000E+000  0.00000E+000  0.00000E+000  0.00000E+000
  0.00000E+000  0.00000E+000  0.00000E+000  0.00000E+000  0.00000E+000  0.00000E+000
  0.00000E+000  0.00000E+000  0.00000E+000  0.00000E+000  0.00000E+000  0.00000E+000
  0.00000E+000  0.00000E+000  0.00000E+000  0.00000E+000  0.00000E+000  0.00000E+000
  0.00000E+000  0.00000E+000  0.00000E+000  0.00000E+000  0.00000E+000  0.00000E+000
  0.00000E+000  0.00000E+000  0.00000E+000  0.00000E+000  0.00000E+000  0.00000E+000
  0.00000E+000  0.00000E+000  0.00000E+000  0.00000E+000  0.00000E+000  0.00000E+000
  0.00000E+000  0.00000E+000  0.00000E+000  0.00000E+000  0.00000E+000  0.00000E+000
  0.00000E+000  0.00000E+000  0.00000E+000  0.00000E+000  0.00000E+000  0.00000E+000
  0.00000E+000  0.00000E+000  0.00000E+000  0.00000E+000  0.00000E+000  0.00000E+000
  0.00000E+000  0.00000E+000  0.00000E+000  0.00000E+000  0.00000E+000
  0.00000E+000  0.00000E+000  0.00000E+000  0.00000E+000  0.00000E+000  0.00000E+000
  0.00000E+000  0.00000E+000  0.00000E+000  0.00000E+000  0.00000E+000  0.00000E+000
  0.00000E+000  0.00000E+000  0.00000E+000  0.00000E+000  0.00000E+000  0.00000E+000
  0.00000E+000  0.00000E+000  0.00000E+000  0.00000E+000  0.00000E+000  0.00000E+000
  0.00000E+000  0.00000E+000  0.00000E+000  0.00000E+000  0.00000E+000  0.00000E+000
  0.00000E+000  0.00000E+000  0.00000E+000  0.00000E+000  0.00000E+000  0.00000E+000
  0.00000E+000  0.00000E+000  0.00000E+000  0.00000E+000  0.00000E+000  0.00000E+000
  0.00000E+000  0.00000E+000  0.00000E+000  0.00000E+000  0.00000E+000  0.00000E+000
  0.00000E+000  0.00000E+000  0.00000E+000  0.00000E+000  0.00000E+000  0.00000E+000
  0.00000E+000  0.00000E+000  0.00000E+000  0.00000E+000  0.00000E+000  0.00000E+000
  0.00000E+000  0.00000E+000  0.00000E+000  0.00000E+000  0.00000E+000  0.00000E+000
  0.00000E+000  0.00000E+000  0.00000E+000  0.00000E+000  0.00000E+000  0.00000E+000
  0.00000E+000  0.00000E+000  0.00000E+000  0.00000E+000  0.00000E+000  0.00000E+000
  0.00000E+000  0.00000E+000  0.00000E+000  0.00000E+000  0.00000E+000  0.00000E+000
  0.00000E+000  0.00000E+000  0.00000E+000  0.00000E+000  0.00000E+000  0.00000E+000
  0.00000E+000  0.00000E+000  0.00000E+000  0.00000E+000  0.00000E+000  0.00000E+000
  0.00000E+000  0.00000E+000  0.00000E+000  0.00000E+000  0.00000E+000  0.00000E+000
  0.00000E+000  0.00000E+000  0.00000E+000  0.00000E+000  0.00000E+000
  0.00000E+000  0.00000E+000  0.00000E+000  0.00000E+000  0.00000E+000  0.00000E+000
  0.00000E+000  0.00000E+000  0.00000E+000  0.00000E+000  0.00000E+000  0.00000E+000
  0.00000E+000  0.00000E+000  0.00000E+000  0.00000E+000  0.00000E+000  0.00000E+000
  0.00000E+000  0.00000E+000  0.00000E+000  0.00000E+000  0.00000E+000  0.00000E+000
  0.00000E+000  0.00000E+000  0.00000E+000  0.00000E+000  0.00000E+000  0.00000E+000
  0.00000E+000  0.00000E+000  0.00000E+000  0.00000E+000  0.00000E+000  0.00000E+000
  0.00000E+000  0.00000E+000  0.00000E+000  0.00000E+000  0.00000E+000  0.00000E+000
  0.00000E+000  0.00000E+000  0.00000E+000  0.00000E+000  0.00000E+000  0.00000E+000
  0.00000E+000  0.00000E+000  0.00000E+000  0.00000E+000  0.00000E+000  0.00000E+000
  0.00000E+000  0.00000E+000  0.00000E+000  0.00000E+000  0.00000E+000  0.00000E+000
  0.00000E+000  0.00000E+000  0.00000E+000  0.00000E+000  0.00000E+000  0.00000E+000
  0.00000E+000  0.00000E+000  0.00000E+000  0.00000E+000  0.00000E+000  0.00000E+000
  0.00000E+000  0.00000E+000  0.00000E+000  0.00000E+000  0.00000E+000  0.00000E+000
  0.00000E+000  0.00000E+000  0.00000E+000  0.00000E+000  0.00000E+000  0.00000E+000
  0.00000E+000  0.00000E+000  0.00000E+000  0.00000E+000  0.00000E+000  0.00000E+000
  0.00000E+000  0.00000E+000  0.00000E+000  0.00000E+000  0.00000E+000  0.00000E+000
  0.00000E+000  0.00000E+000  0.00000E+000  0.00000E+000  0.00000E+000  0.00000E+000
  0.00000E+000  0.00000E+000  0.00000E+000  0.00000E+000  0.00000E+000
  0.00000E+000  0.00000E+000  0.00000E+000  0.00000E+000  0.00000E+000  0.00000E+000
  0.00000E+000  0.00000E+000  0.00000E+000  0.00000E+000  0.00000E+000  0.00000E+000
  0.00000E+000  0.00000E+000  0.00000E+000  0.00000E+000  0.00000E+000  0.00000E+000
  0.00000E+000  0.00000E+000  0.00000E+000  0.00000E+000  0.00000E+000  0.00000E+000
  0.00000E+000  0.00000E+000  0.00000E+000  0.00000E+000  0.00000E+000  0.00000E+000
  0.00000E+000  0.00000E+000  0.00000E+000  0.00000E+000  0.00000E+000  0.00000E+000
  0.00000E+000  0.00000E+000  0.00000E+000  0.00000E+000  0.00000E+000  0.00000E+000
  0.00000E+000  0.00000E+000  0.00000E+000  0.00000E+000  0.00000E+000  0.00000E+000
  0.00000E+000  0.00000E+000  0.00000E+000  0.00000E+000  0.00000E+000  0.00000E+000
  0.00000E+000  0.00000E+000  0.00000E+000  0.00000E+000  0.00000E+000  0.00000E+000
  0.00000E+000  0.00000E+000  0.00000E+000  0.00000E+000  0.00000E+000  0.00000E+000
  0.00000E+000  0.00000E+000  0.00000E+000  0.00000E+000  0.00000E+000  0.00000E+000
  0.00000E+000  0.00000E+000  0.00000E+000  0.00000E+000  0.00000E+000  0.00000E+000
  0.00000E+000  0.00000E+000  0.00000E+000  0.00000E+000  0.00000E+000  0.00000E+000
  0.00000E+000  0.00000E+000  0.00000E+000  0.00000E+000  0.00000E+000  0.00000E+000
  0.00000E+000  0.00000E+000  0.00000E+000  0.00000E+000  0.00000E+000  0.00000E+000
  0.00000E+000  0.00000E+000  0.00000E+000  0.00000E+000  0.00000E+000  0.00000E+000
  0.00000E+000  0.00000E+000  0.00000E+000  0.00000E+000  0.00000E+000
  0.00000E+000  0.00000E+000  0.00000E+000  0.00000E+000  0.00000E+000  0.00000E+000
  0.00000E+000  0.00000E+000  0.00000E+000  0.00000E+000  0.00000E+000  0.00000E+000
  0.00000E+000  0.00000E+000  0.00000E+000  0.00000E+000  0.00000E+000  0.00000E+000
  0.00000E+000  0.00000E+000  0.00000E+000  0.00000E+000  0.00000E+000  0.00000E+000
  0.00000E+000  0.00000E+000  0.00000E+000  0.00000E+000  0.00000E+000  0.00000E+000
  0.00000E+000  0.00000E+000  0.00000E+000  0.00000E+000  0.00000E+000  0.00000E+000
  0.00000E+000  0.00000E+000  0.00000E+000  0.00000E+000  0.00000E+000  0.00000E+000
  0.00000E+000  0.00000E+000  0.00000E+000  0.00000E+000  0.00000E+000  0.00000E+000
  0.00000E+000  0.00000E+000  0.00000E+000  0.00000E+000  0.00000E+000  0.00000E+000
  0.00000E+000  0.00000E+000  0.00000E+000  0.00000E+000  0.00000E+000  0.00000E+000
  0.00000E+000  0.00000E+000  0.00000E+000  0.00000E+000  0.00000E+000  0.00000E+000
  0.00000E+000  0.00000E+000  0.00000E+000  0.00000E+000  0.00000E+000  0.00000E+000
  0.00000E+000  0.00000E+000  0.00000E+000  0.00000E+000  0.00000E+000  0.00000E+000
  0.00000E+000  0.00000E+000  0.00000E+000  0.00000E+000  0.00000E+000  0.00000E+000
  0.00000E+000  0.00000E+000  0.00000E+000  0.00000E+000  0.00000E+000  0.00000E+000
  0.00000E+000  0.00000E+000  0.00000E+000  0.00000E+000  0.00000E+000  0.00000E+000
  0.00000E+000  0.00000E+000  0.00000E+000  0.00000E+000  0.00000E+000  0.00000E+000
  0.00000E+000  0.00000E+000  0.00000E+000  0.00000E+000  0.00000E+000
  0.00000E+000  0.00000E+000  0.00000E+000  0.00000E+000  0.00000E+000  0.00000E+000
  0.00000E+000  0.00000E+000  0.00000E+000  0.00000E+000  0.00000E+000  0.00000E+000
  0.00000E+000  0.00000E+000  0.00000E+000  0.00000E+000  0.00000E+000  0.00000E+000
  0.00000E+000  0.00000E+000  0.00000E+000  0.00000E+000  0.00000E+000  0.00000E+000
  0.00000E+000  0.00000E+000  0.00000E+000  0.00000E+000  0.00000E+000  0.00000E+000
  0.00000E+000  0.00000E+000  0.00000E+000  0.00000E+000  0.00000E+000  0.00000E+000
  0.00000E+000  0.00000E+000  0.00000E+000  0.00000E+000  0.00000E+000  0.00000E+000
  0.00000E+000  0.00000E+000  0.00000E+000  0.00000E+000  0.00000E+000  0.00000E+000
  0.00000E+000  0.00000E+000  0.00000E+000  0.00000E+000  0.00000E+000  0.00000E+000
  0.00000E+000  0.00000E+000  0.00000E+000  0.00000E+000  0.00000E+000  0.00000E+000
  0.00000E+000  0.00000E+000  0.00000E+000  0.00000E+000  0.00000E+000  0.00000E+000
  0.00000E+000  0.00000E+000  0.00000E+000  0.00000E+000  0.00000E+000  0.00000E+000
  0.00000E+000  0.00000E+000  0.00000E+000  0.00000E+000  0.00000E+000  0.00000E+000
  0.00000E+000  0.00000E+000  0.00000E+000  0.00000E+000  0.00000E+000  0.00000E+000
  0.00000E+000  0.00000E+000  0.00000E+000  0.00000E+000  0.00000E+000  0.00000E+000
  0.00000E+000  0.00000E+000  0.00000E+000  0.00000E+000  0.00000E+000  0.00000E+000
  0.00000E+000  0.00000E+000  0.00000E+000  0.00000E+000  0.00000E+000  0.00000E+000
  0.00000E+000  0.00000E+000  0.00000E+000  0.00000E+000  0.00000E+000
  0.00000E+000  0.00000E+000  0.00000E+000  0.00000E+000  0.00000E+000  0.00000E+000
  0.00000E+000  0.00000E+000  0.00000E+000  0.00000E+000  0.00000E+000  0.00000E+000
  0.00000E+000  0.00000E+000  0.00000E+000  0.00000E+000  0.00000E+000  0.00000E+000
  0.00000E+000  0.00000E+000  0.00000E+000  0.00000E+000  0.00000E+000  0.00000E+000
  0.00000E+000  0.00000E+000  0.00000E+000  0.00000E+000  0.00000E+000  0.00000E+000
  0.00000E+000  0.00000E+000  0.00000E+000  0.00000E+000  0.00000E+000  0.00000E+000
  0.00000E+000  0.00000E+000  0.00000E+000  0.00000E+000  0.00000E+000  0.00000E+000
  0.00000E+000  0.00000E+000  0.00000E+000  0.00000E+000  0.00000E+000  0.00000E+000
  0.00000E+000  0.00000E+000  0.00000E+000  0.00000E+000  0.00000E+000  0.00000E+000
  0.00000E+000  0.00000E+000  0.00000E+000  0.00000E+000  0.00000E+000  0.00000E+000
  0.00000E+000  0.00000E+000  0.00000E+000  0.00000E+000  0.00000E+000  0.00000E+000
  0.00000E+000  0.00000E+000  0.00000E+000  0.00000E+000  0.00000E+000  0.00000E+000
  0.00000E+000  0.00000E+000  0.00000E+000  0.00000E+000  0.00000E+000  0.00000E+000
  0.00000E+000  0.00000E+000  0.00000E+000  0.00000E+000  0.00000E+000  0.00000E+000
  0.00000E+000  0.00000E+000  0.00000E+000  0.00000E+000  0.00000E+000  0.00000E+000
  0.00000E+000  0.00000E+000  0.00000E+000  0.00000E+000  0.00000E+000  0.00000E+000
  0.00000E+000  0.00000E+000  0.00000E+000  0.00000E+000  0.00000E+000  0.00000E+000
  0.00000E+000  0.00000E+000  0.00000E+000  0.00000E+000  0.00000E+000
  0.00000E+000  0.00000E+000  0.00000E+000  0.00000E+000  0.00000E+000  0.00000E+000
  0.00000E+000  0.00000E+000  0.00000E+000  0.00000E+000  0.00000E+000  0.00000E+000
  0.00000E+000  0.00000E+000  0.00000E+000  0.00000E+000  0.00000E+000  0.00000E+000
  0.00000E+000  0.00000E+000  0.00000E+000  0.00000E+000  0.00000E+000  0.00000E+000
  0.00000E+000  0.00000E+000  0.00000E+000  0.00000E+000  0.00000E+000  0.00000E+000
  0.00000E+000  0.00000E+000  0.00000E+000  0.00000E+000  0.00000E+000  0.00000E+000
  0.00000E+000  0.00000E+000  0.00000E+000  0.00000E+000  0.00000E+000  0.00000E+000
  0.00000E+000  0.00000E+000  0.00000E+000  0.00000E+000  0.00000E+000  0.00000E+000
  0.00000E+000  0.00000E+000  0.00000E+000  0.00000E+000  0.00000E+000  0.00000E+000
  0.00000E+000  0.00000E+000  0.00000E+000  0.00000E+000  0.00000E+000  0.00000E+000
  0.00000E+000  0.00000E+000  0.00000E+000  0.00000E+000  0.00000E+000  0.00000E+000
  0.00000E+000  0.00000E+000  0.00000E+000  0.00000E+000  0.00000E+000  0.00000E+000
  0.00000E+000  0.00000E+000  0.00000E+000  0.00000E+000  0.00000E+000  0.00000E+000
  0.00000E+000  0.00000E+000  0.00000E+000  0.00000E+000  0.00000E+000  0.00000E+000
  0.00000E+000  0.00000E+000  0.00000E+000  0.00000E+000  0.00000E+000  0.00000E+000
  0.00000E+000  0.00000E+000  0.00000E+000  0.00000E+000  0.00000E+000  0.00000E+000
  0.00000E+000  0.00000E+000  0.00000E+000  0.00000E+000  0.00000E+000  0.00000E+000
  0.00000E+000  0.00000E+000  0.00000E+000  0.00000E+000  0.00000E+000
  0.00000E+000  0.00000E+000  0.00000E+000  0.00000E+000  0.00000E+000  0.00000E+000
  0.00000E+000  0.00000E+000  0.00000E+000  0.00000E+000  0.00000E+000  0.00000E+000
  0.00000E+000  0.00000E+000  0.00000E+000  0.00000E+000  0.00000E+000  0.00000E+000
  0.00000E+000  0.00000E+000  0.00000E+000  0.00000E+000  0.00000E+000  0.00000E+000
  0.00000E+000  0.00000E+000  0.00000E+000  0.00000E+000  0.00000E+000  0.00000E+000
  0.00000E+000  0.00000E+000  0.00000E+000  0.00000E+000  0.00000E+000  0.00000E+000
  0.00000E+000  0.00000E+000  0.00000E+000  0.00000E+000  0.00000E+000  0.00000E+000
  0.00000E+000  0.00000E+000  0.00000E+000  0.00000E+000  0.00000E+000  0.00000E+000
  0.00000E+000  0.00000E+000  0.00000E+000  0.00000E+000  0.00000E+000  0.00000E+000
  0.00000E+000  0.00000E+000  0.00000E+000  0.00000E+000  0.00000E+000  0.00000E+000
  0.00000E+000  0.00000E+000  0.00000E+000  0.00000E+000  0.00000E+000  0.00000E+000
  0.00000E+000  0.00000E+000  0.00000E+000  0.00000E+000  0.00000E+000  0.00000E+000
  0.00000E+000  0.00000E+000  0.00000E+000  0.00000E+000  0.00000E+000  0.00000E+000
  0.00000E+000  0.00000E+000  0.00000E+000  0.00000E+000  0.00000E+000  0.00000E+000
  0.00000E+000  0.00000E+000  0.00000E+000  0.00000E+000  0.00000E+000  0.00000E+000
  0.00000E+000  0.00000E+000  0.00000E+000  0.00000E+000  0.00000E+000  0.00000E+000
  0.00000E+000  0.00000E+000  0.00000E+000  0.00000E+000  0.00000E+000  0.00000E+000
  0.00000E+000  0.00000E+000  0.00000E+000  0.00000E+000  0.00000E+000
  0.00000E+000  0.00000E+000  0.00000E+000  0.00000E+000  0.00000E+000  0.00000E+000
  0.00000E+000  0.00000E+000  0.00000E+000  0.00000E+000  0.00000E+000  0.00000E+000
  0.00000E+000  0.00000E+000  0.00000E+000  0.00000E+000  0.00000E+000  0.00000E+000
  0.00000E+000  0.00000E+000  0.00000E+000  0.00000E+000  0.00000E+000  0.00000E+000
  0.00000E+000  0.00000E+000  0.00000E+000  0.00000E+000  0.00000E+000  0.00000E+000
  0.00000E+000  0.00000E+000  0.00000E+000  0.00000E+000  0.00000E+000  0.00000E+000
  0.00000E+000  0.00000E+000  0.00000E+000  0.00000E+000  0.00000E+000  0.00000E+000
  0.00000E+000  0.00000E+000  0.00000E+000  0.00000E+000  0.00000E+000  0.00000E+000
  0.00000E+000  0.00000E+000  0.00000E+000  0.00000E+000  0.00000E+000  0.00000E+000
  0.00000E+000  0.00000E+000  0.00000E+000  0.00000E+000  0.00000E+000  0.00000E+000
  0.00000E+000  0.00000E+000  0.00000E+000  0.00000E+000  0.00000E+000  0.00000E+000
  0.00000E+000  0.00000E+000  0.00000E+000  0.00000E+000  0.00000E+000  0.00000E+000
  0.00000E+000  0.00000E+000  0.00000E+000  0.00000E+000  0.00000E+000  0.00000E+000
  0.00000E+000  0.00000E+000  0.00000E+000  0.00000E+000  0.00000E+000  0.00000E+000
  0.00000E+000  0.00000E+000  0.00000E+000  0.00000E+000  0.00000E+000  0.00000E+000
  0.00000E+000  0.00000E+000  0.00000E+000  0.00000E+000  0.00000E+000  0.00000E+000
  0.00000E+000  0.00000E+000  0.00000E+000  0.00000E+000  0.00000E+000  0.00000E+000
  0.00000E+000  0.00000E+000  0.00000E+000  0.00000E+000  0.00000E+000
  0.00000E+000  0.00000E+000  0.00000E+000  0.00000E+000  0.00000E+000  0.00000E+000
  0.00000E+000  0.00000E+000  0.00000E+000  0.00000E+000  0.00000E+000  0.00000E+000
  0.00000E+000  0.00000E+000  0.00000E+000  0.00000E+000  0.00000E+000  0.00000E+000
  0.00000E+000  0.00000E+000  0.00000E+000  0.00000E+000  0.00000E+000  0.00000E+000
  0.00000E+000  0.00000E+000  0.00000E+000  0.00000E+000  0.00000E+000  0.00000E+000
  0.00000E+000  0.00000E+000  0.00000E+000  0.00000E+000  0.00000E+000  0.00000E+000
  0.00000E+000  0.00000E+000  0.00000E+000  0.00000E+000  0.00000E+000  0.00000E+000
  0.00000E+000  0.00000E+000  0.00000E+000  0.00000E+000  0.00000E+000  0.00000E+000
  0.00000E+000  0.00000E+000  0.00000E+000  0.00000E+000  0.00000E+000  0.00000E+000
  0.00000E+000  0.00000E+000  0.00000E+000  0.00000E+000  0.00000E+000  0.00000E+000
  0.00000E+000  0.00000E+000  0.00000E+000  0.00000E+000  0.00000E+000  0.00000E+000
  0.00000E+000  0.00000E+000  0.00000E+000  0.00000E+000  0.00000E+000  0.00000E+000
  0.00000E+000  0.00000E+000  0.00000E+000  0.00000E+000  0.00000E+000  0.00000E+000
  0.00000E+000  0.00000E+000  0.00000E+000  0.00000E+000  0.00000E+000  0.00000E+000
  0.00000E+000  0.00000E+000  0.00000E+000  0.00000E+000  0.00000E+000  0.00000E+000
  0.00000E+000  0.00000E+000  0.00000E+000  0.00000E+000  0.00000E+000  0.00000E+000
  0.00000E+000  0.00000E+000  0.00000E+000  0.00000E+000  0.00000E+000  0.00000E+000
  0.00000E+000  0.00000E+000  0.00000E+000  0.00000E+000  0.00000E+000
  0.00000E+000  0.00000E+000  0.00000E+000  0.00000E+000  0.00000E+000  0.00000E+000
  0.00000E+000  0.00000E+000  0.00000E+000  0.00000E+000  0.00000E+000  0.00000E+000
  0.00000E+000  0.00000E+000  0.00000E+000  0.00000E+000  0.00000E+000  0.00000E+000
  0.00000E+000  0.00000E+000  0.00000E+000  0.00000E+000  0.00000E+000  0.00000E+000
  0.00000E+000  0.00000E+000  0.00000E+000  0.00000E+000  0.00000E+000  0.00000E+000
  0.00000E+000  0.00000E+000  0.00000E+000  0.00000E+000  0.00000E+000  0.00000E+000
  0.00000E+000  0.00000E+000  0.00000E+000  0.00000E+000  0.00000E+000  0.00000E+000
  0.00000E+000  0.00000E+000  0.00000E+000  0.00000E+000  0.00000E+000  0.00000E+000
  0.00000E+000  0.00000E+000  0.00000E+000  0.00000E+000  0.00000E+000  0.00000E+000
  0.00000E+000  0.00000E+000  0.00000E+000  0.00000E+000  0.00000E+000  0.00000E+000
  0.00000E+000  0.00000E+000  0.00000E+000  0.00000E+000  0.00000E+000  0.00000E+000
  0.00000E+000  0.00000E+000  0.00000E+000  0.00000E+000  0.00000E+000  0.00000E+000
  0.00000E+000  0.00000E+000  0.00000E+000  0.00000E+000  0.00000E+000  0.00000E+000
  0.00000E+000  0.00000E+000  0.00000E+000  0.00000E+000  0.00000E+000  0.00000E+000
  0.00000E+000  0.00000E+000  0.00000E+000  0.00000E+000  0.00000E+000  0.00000E+000
  0.00000E+000  0.00000E+000  0.00000E+000  0.00000E+000  0.00000E+000  0.00000E+000
  0.00000E+000  0.00000E+000  0.00000E+000  0.00000E+000  0.00000E+000  0.00000E+000
  0.00000E+000  0.00000E+000  0.00000E+000  0.00000E+000  0.00000E+000
  0.00000E+000  0.00000E+000  0.00000E+000  0.00000E+000  0.00000E+000  0.00000E+000
  0.00000E+000  0.00000E+000  0.00000E+000  0.00000E+000  0.00000E+000  0.00000E+000
  0.00000E+000  0.00000E+000  0.00000E+000  0.00000E+000  0.00000E+000  0.00000E+000
  0.00000E+000  0.00000E+000  0.00000E+000  0.00000E+000  0.00000E+000  0.00000E+000
  0.00000E+000  0.00000E+000  0.00000E+000  0.00000E+000  0.00000E+000  0.00000E+000
  0.00000E+000  0.00000E+000  0.00000E+000  0.00000E+000  0.00000E+000  0.00000E+000
  0.00000E+000  0.00000E+000  0.00000E+000  0.00000E+000  0.00000E+000  0.00000E+000
  0.00000E+000  0.00000E+000  0.00000E+000  0.00000E+000  0.00000E+000  0.00000E+000
  0.00000E+000  0.00000E+000  0.00000E+000  0.00000E+000  0.00000E+000  0.00000E+000
  0.00000E+000  0.00000E+000  0.00000E+000  0.00000E+000  0.00000E+000  0.00000E+000
  0.00000E+000  0.00000E+000  0.00000E+000  0.00000E+000  0.00000E+000  0.00000E+000
  0.00000E+000  0.00000E+000  0.00000E+000  0.00000E+000  0.00000E+000  0.00000E+000
  0.00000E+000  0.00000E+000  0.00000E+000  0.00000E+000  0.00000E+000  0.00000E+000
  0.00000E+000  0.00000E+000  0.00000E+000  0.00000E+000  0.00000E+000  0.00000E+000
  0.00000E+000  0.00000E+000  0.00000E+000  0.00000E+000  0.00000E+000  0.00000E+000
  0.00000E+000  0.00000E+000  0.00000E+000  0.00000E+000  0.00000E+000  0.00000E+000
  0.00000E+000  0.00000E+000  0.00000E+000  0.00000E+000  0.00000E+000  0.00000E+000
  0.00000E+000  0.00000E+000  0.00000E+000  0.00000E+000  0.00000E+000
  0.00000E+000  0.00000E+000  0.00000E+000  0.00000E+000  0.00000E+000  0.00000E+000
  0.00000E+000  0.00000E+000  0.00000E+000  0.00000E+000  0.00000E+000  0.00000E+000
  0.00000E+000  0.00000E+000  0.00000E+000  0.00000E+000  0.00000E+000  0.00000E+000
  0.00000E+000  0.00000E+000  0.00000E+000  0.00000E+000  0.00000E+000  0.00000E+000
  0.00000E+000  0.00000E+000  0.00000E+000  0.00000E+000  0.00000E+000  0.00000E+000
  0.00000E+000  0.00000E+000  0.00000E+000  0.00000E+000  0.00000E+000  0.00000E+000
  0.00000E+000  0.00000E+000  0.00000E+000  0.00000E+000  0.00000E+000  0.00000E+000
  0.00000E+000  0.00000E+000  0.00000E+000  0.00000E+000  0.00000E+000  0.00000E+000
  0.00000E+000  0.00000E+000  0.00000E+000  0.00000E+000  0.00000E+000  0.00000E+000
  0.00000E+000  0.00000E+000  0.00000E+000  0.00000E+000  0.00000E+000  0.00000E+000
  0.00000E+000  0.00000E+000  0.00000E+000  0.00000E+000  0.00000E+000  0.00000E+000
  0.00000E+000  0.00000E+000  0.00000E+000  0.00000E+000  0.00000E+000  0.00000E+000
  0.00000E+000  0.00000E+000  0.00000E+000  0.00000E+000  0.00000E+000  0.00000E+000
  0.00000E+000  0.00000E+000  0.00000E+000  0.00000E+000  0.00000E+000  0.00000E+000
  0.00000E+000  0.00000E+000  0.00000E+000  0.00000E+000  0.00000E+000  0.00000E+000
  0.00000E+000  0.00000E+000  0.00000E+000  0.00000E+000  0.00000E+000  0.00000E+000
  0.00000E+000  0.00000E+000  0.00000E+000  0.00000E+000  0.00000E+000  0.00000E+000
  0.00000E+000  0.00000E+000  0.00000E+000  0.00000E+000  0.00000E+000
  0.00000E+000  0.00000E+000  0.00000E+000  0.00000E+000  0.00000E+000  0.00000E+000
  0.00000E+000  0.00000E+000  0.00000E+000  0.00000E+000  0.00000E+000  0.00000E+000
  0.00000E+000  0.00000E+000  0.00000E+000  0.00000E+000  0.00000E+000  0.00000E+000
  0.00000E+000  0.00000E+000  0.00000E+000  0.00000E+000  0.00000E+000  0.00000E+000
  0.00000E+000  0.00000E+000  0.00000E+000  0.00000E+000  0.00000E+000  0.00000E+000
  0.00000E+000  0.00000E+000  0.00000E+000  0.00000E+000  0.00000E+000  0.00000E+000
  0.00000E+000  0.00000E+000  0.00000E+000  0.00000E+000  0.00000E+000  0.00000E+000
  0.00000E+000  0.00000E+000  0.00000E+000  0.00000E+000  0.00000E+000  0.00000E+000
  0.00000E+000  0.00000E+000  0.00000E+000  0.00000E+000  0.00000E+000  0.00000E+000
  0.00000E+000  0.00000E+000  0.00000E+000  0.00000E+000  0.00000E+000  0.00000E+000
  0.00000E+000  0.00000E+000  0.00000E+000  0.00000E+000  0.00000E+000  0.00000E+000
  0.00000E+000  0.00000E+000  0.00000E+000  0.00000E+000  0.00000E+000  0.00000E+000
  0.00000E+000  0.00000E+000  0.00000E+000  0.00000E+000  0.00000E+000  0.00000E+000
  0.00000E+000  0.00000E+000  0.00000E+000  0.00000E+000  0.00000E+000  0.00000E+000
  0.00000E+000  0.00000E+000  0.00000E+000  0.00000E+000  0.00000E+000  0.00000E+000
  0.00000E+000  0.00000E+000  0.00000E+000  0.00000E+000  0.00000E+000  0.00000E+000
  0.00000E+000  0.00000E+000  0.00000E+000  0.00000E+000  0.00000E+000  0.00000E+000
  0.00000E+000  0.00000E+000  0.00000E+000  0.00000E+000  0.00000E+000
  0.00000E+000  0.00000E+000  0.00000E+000  0.00000E+000  0.00000E+000  0.00000E+000
  0.00000E+000  0.00000E+000  0.00000E+000  0.00000E+000  0.00000E+000  0.00000E+000
  0.00000E+000  0.00000E+000  0.00000E+000  0.00000E+000  0.00000E+000  0.00000E+000
  0.00000E+000  0.00000E+000  0.00000E+000  0.00000E+000  0.00000E+000  0.00000E+000
  0.00000E+000  0.00000E+000  0.00000E+000  0.00000E+000  0.00000E+000  0.00000E+000
  0.00000E+000  0.00000E+000  0.00000E+000  0.00000E+000  0.00000E+000  0.00000E+000
  0.00000E+000  0.00000E+000  0.00000E+000  0.00000E+000  0.00000E+000  0.00000E+000
  0.00000E+000  0.00000E+000  0.00000E+000  0.00000E+000  0.00000E+000  0.00000E+000
  0.00000E+000  0.00000E+000  0.00000E+000  0.00000E+000  0.00000E+000  0.00000E+000
  0.00000E+000  0.00000E+000  0.00000E+000  0.00000E+000  0.00000E+000  0.00000E+000
  0.00000E+000  0.00000E+000  0.00000E+000  0.00000E+000  0.00000E+000  0.00000E+000
  0.00000E+000  0.00000E+000  0.00000E+000  0.00000E+000  0.00000E+000  0.00000E+000
  0.00000E+000  0.00000E+000  0.00000E+000  0.00000E+000  0.00000E+000  0.00000E+000
  0.00000E+000  0.00000E+000  0.00000E+000  0.00000E+000  0.00000E+000  0.00000E+000
  0.00000E+000  0.00000E+000  0.00000E+000  0.00000E+000  0.00000E+000  0.00000E+000
  0.00000E+000  0.00000E+000  0.00000E+000  0.00000E+000  0.00000E+000  0.00000E+000
  0.00000E+000  0.00000E+000  0.00000E+000  0.00000E+000  0.00000E+000  0.00000E+000
  0.00000E+000  0.00000E+000  0.00000E+000  0.00000E+000  0.00000E+000
  0.00000E+000  0.00000E+000  0.00000E+000  0.00000E+000  0.00000E+000  0.00000E+000
  0.00000E+000  0.00000E+000  0.00000E+000  0.00000E+000  0.00000E+000  0.00000E+000
  0.00000E+000  0.00000E+000  0.00000E+000  0.00000E+000  0.00000E+000  0.00000E+000
  0.00000E+000  0.00000E+000  0.00000E+000  0.00000E+000  0.00000E+000  0.00000E+000
  0.00000E+000  0.00000E+000  0.00000E+000  0.00000E+000  0.00000E+000  0.00000E+000
  0.00000E+000  0.00000E+000  0.00000E+000  0.00000E+000  0.00000E+000  0.00000E+000
  0.00000E+000  0.00000E+000  0.00000E+000  0.00000E+000  0.00000E+000  0.00000E+000
  0.00000E+000  0.00000E+000  0.00000E+000  0.00000E+000  0.00000E+000  0.00000E+000
  0.00000E+000  0.00000E+000  0.00000E+000  0.00000E+000  0.00000E+000  0.00000E+000
  0.00000E+000  0.00000E+000  0.00000E+000  0.00000E+000  0.00000E+000  0.00000E+000
  0.00000E+000  0.00000E+000  0.00000E+000  0.00000E+000  0.00000E+000  0.00000E+000
  0.00000E+000  0.00000E+000  0.00000E+000  0.00000E+000  0.00000E+000  0.00000E+000
  0.00000E+000  0.00000E+000  0.00000E+000  0.00000E+000  0.00000E+000  0.00000E+000
  0.00000E+000  0.00000E+000  0.00000E+000  0.00000E+000  0.00000E+000  0.00000E+000
  0.00000E+000  0.00000E+000  0.00000E+000  0.00000E+000  0.00000E+000  0.00000E+000
  0.00000E+000  0.00000E+000  0.00000E+000  0.00000E+000  0.00000E+000  0.00000E+000
  0.00000E+000  0.00000E+000  0.00000E+000  0.00000E+000  0.00000E+000  0.00000E+000
  0.00000E+000  0.00000E+000  0.00000E+000  0.00000E+000  0.00000E+000
  0.00000E+000  0.00000E+000  0.00000E+000  0.00000E+000  0.00000E+000  0.00000E+000
  0.00000E+000  0.00000E+000  0.00000E+000  0.00000E+000  0.00000E+000  0.00000E+000
  0.00000E+000  0.00000E+000  0.00000E+000  0.00000E+000  0.00000E+000  0.00000E+000
  0.00000E+000  0.00000E+000  0.00000E+000  0.00000E+000  0.00000E+000  0.00000E+000
  0.00000E+000  0.00000E+000  0.00000E+000  0.00000E+000  0.00000E+000  0.00000E+000
  0.00000E+000  0.00000E+000  0.00000E+000  0.00000E+000  0.00000E+000  0.00000E+000
  0.00000E+000  0.00000E+000  0.00000E+000  0.00000E+000  0.00000E+000  0.00000E+000
  0.00000E+000  0.00000E+000  0.00000E+000  0.00000E+000  0.00000E+000  0.00000E+000
  0.00000E+000  0.00000E+000  0.00000E+000  0.00000E+000  0.00000E+000  0.00000E+000
  0.00000E+000  0.00000E+000  0.00000E+000  0.00000E+000  0.00000E+000  0.00000E+000
  0.00000E+000  0.00000E+000  0.00000E+000  0.00000E+000  0.00000E+000  0.00000E+000
  0.00000E+000  0.00000E+000  0.00000E+000  0.00000E+000  0.00000E+000  0.00000E+000
  0.00000E+000  0.00000E+000  0.00000E+000  0.00000E+000  0.00000E+000  0.00000E+000
  0.00000E+000  0.00000E+000  0.00000E+000  0.00000E+000  0.00000E+000  0.00000E+000
  0.00000E+000  0.00000E+000  0.00000E+000  0.00000E+000  0.00000E+000  0.00000E+000
  0.00000E+000  0.00000E+000  0.00000E+000  0.00000E+000  0.00000E+000  0.00000E+000
  0.00000E+000  0.00000E+000  0.00000E+000  0.00000E+000  0.00000E+000  0.00000E+000
  0.00000E+000  0.00000E+000  0.00000E+000  0.00000E+000  0.00000E+000
  0.00000E+000  0.00000E+000  0.00000E+000  0.00000E+000  0.00000E+000  0.00000E+000
  0.00000E+000  0.00000E+000  0.00000E+000  0.00000E+000  0.00000E+000  0.00000E+000
  0.00000E+000  0.00000E+000  0.00000E+000  0.00000E+000  0.00000E+000  0.00000E+000
  0.00000E+000  0.00000E+000  0.00000E+000  0.00000E+000  0.00000E+000  0.00000E+000
  0.00000E+000  0.00000E+000  0.00000E+000  0.00000E+000  0.00000E+000  0.00000E+000
  0.00000E+000  0.00000E+000  0.00000E+000  0.00000E+000  0.00000E+000  0.00000E+000
  0.00000E+000  0.00000E+000  0.00000E+000  0.00000E+000  0.00000E+000  0.00000E+000
  0.00000E+000  0.00000E+000  0.00000E+000  0.00000E+000  0.00000E+000  0.00000E+000
  0.00000E+000  0.00000E+000  0.00000E+000  0.00000E+000  0.00000E+000  0.00000E+000
  0.00000E+000  0.00000E+000  0.00000E+000  0.00000E+000  0.00000E+000  0.00000E+000
  0.00000E+000  0.00000E+000  0.00000E+000  0.00000E+000  0.00000E+000  0.00000E+000
  0.00000E+000  0.00000E+000  0.00000E+000  0.00000E+000  0.00000E+000  0.00000E+000
  0.00000E+000  0.00000E+000  0.00000E+000  0.00000E+000  0.00000E+000  0.00000E+000
  0.00000E+000  0.00000E+000  0.00000E+000  0.00000E+000  0.00000E+000  0.00000E+000
  0.00000E+000  0.00000E+000  0.00000E+000  0.00000E+000  0.00000E+000  0.00000E+000
  0.00000E+000  0.00000E+000  0.00000E+000  0.00000E+000  0.00000E+000  0.00000E+000
  0.00000E+000  0.00000E+000  0.00000E+000  0.00000E+000  0.00000E+000  0.00000E+000
  0.00000E+000  0.00000E+000  0.00000E+000  0.00000E+000  0.00000E+000
  0.00000E+000  0.00000E+000  0.00000E+000  0.00000E+000  0.00000E+000  0.00000E+000
  0.00000E+000  0.00000E+000  0.00000E+000  0.00000E+000  0.00000E+000  0.00000E+000
  0.00000E+000  0.00000E+000  0.00000E+000  0.00000E+000  0.00000E+000  0.00000E+000
  0.00000E+000  0.00000E+000  0.00000E+000  0.00000E+000  0.00000E+000  0.00000E+000
  0.00000E+000  0.00000E+000  0.00000E+000  0.00000E+000  0.00000E+000  0.00000E+000
  0.00000E+000  0.00000E+000  0.00000E+000  0.00000E+000  0.00000E+000  0.00000E+000
  0.00000E+000  0.00000E+000  0.00000E+000  0.00000E+000  0.00000E+000  0.00000E+000
  0.00000E+000  0.00000E+000  0.00000E+000  0.00000E+000  0.00000E+000  0.00000E+000
  0.00000E+000  0.00000E+000  0.00000E+000  0.00000E+000  0.00000E+000  0.00000E+000
  0.00000E+000  0.00000E+000  0.00000E+000  0.00000E+000  0.00000E+000  0.00000E+000
  0.00000E+000  0.00000E+000  0.00000E+000  0.00000E+000  0.00000E+000  0.00000E+000
  0.00000E+000  0.00000E+000  0.00000E+000  0.00000E+000  0.00000E+000  0.00000E+000
  0.00000E+000  0.00000E+000  0.00000E+000  0.00000E+000  0.00000E+000  0.00000E+000
  0.00000E+000  0.00000E+000  0.00000E+000  0.00000E+000  0.00000E+000  0.00000E+000
  0.00000E+000  0.00000E+000  0.00000E+000  0.00000E+000  0.00000E+000  0.00000E+000
  0.00000E+000  0.00000E+000  0.00000E+000  0.00000E+000  0.00000E+000  0.00000E+000
  0.00000E+000  0.00000E+000  0.00000E+000  0.00000E+000  0.00000E+000  0.00000E+000
  0.00000E+000  0.00000E+000  0.00000E+000  0.00000E+000  0.00000E+000
  0.00000E+000  0.00000E+000  0.00000E+000  0.00000E+000  0.00000E+000  0.00000E+000
  0.00000E+000  0.00000E+000  0.00000E+000  0.00000E+000  0.00000E+000  0.00000E+000
  0.00000E+000  0.00000E+000  0.00000E+000  0.00000E+000  0.00000E+000  0.00000E+000
  0.00000E+000  0.00000E+000  0.00000E+000  0.00000E+000  0.00000E+000  0.00000E+000
  0.00000E+000  0.00000E+000  0.00000E+000  0.00000E+000  0.00000E+000  0.00000E+000
  0.00000E+000  0.00000E+000  0.00000E+000  0.00000E+000  0.00000E+000  0.00000E+000
  0.00000E+000  0.00000E+000  0.00000E+000  0.00000E+000  0.00000E+000  0.00000E+000
  0.00000E+000  0.00000E+000  0.00000E+000  0.00000E+000  0.00000E+000  0.00000E+000
  0.00000E+000  0.00000E+000  0.00000E+000  0.00000E+000  0.00000E+000  0.00000E+000
  0.00000E+000  0.00000E+000  0.00000E+000  0.00000E+000  0.00000E+000  0.00000E+000
  0.00000E+000  0.00000E+000  0.00000E+000  0.00000E+000  0.00000E+000  0.00000E+000
  0.00000E+000  0.00000E+000  0.00000E+000  0.00000E+000  0.00000E+000  0.00000E+000
  0.00000E+000  0.00000E+000  0.00000E+000  0.00000E+000  0.00000E+000  0.00000E+000
  0.00000E+000  0.00000E+000  0.00000E+000  0.00000E+000  0.00000E+000  0.00000E+000
  0.00000E+000  0.00000E+000  0.00000E+000  0.00000E+000  0.00000E+000  0.00000E+000
  0.00000E+000  0.00000E+000  0.00000E+000  0.00000E+000  0.00000E+000  0.00000E+000
  0.00000E+000  0.00000E+000  0.00000E+000  0.00000E+000  0.00000E+000  0.00000E+000
  0.00000E+000  0.00000E+000  0.00000E+000  0.00000E+000  0.00000E+000
  0.00000E+000  0.00000E+000  0.00000E+000  0.00000E+000  0.00000E+000  0.00000E+000
  0.00000E+000  0.00000E+000  0.00000E+000  0.00000E+000  0.00000E+000  0.00000E+000
  0.00000E+000  0.00000E+000  0.00000E+000  0.00000E+000  0.00000E+000  0.00000E+000
  0.00000E+000  0.00000E+000  0.00000E+000  0.00000E+000  0.00000E+000  0.00000E+000
  0.00000E+000  0.00000E+000  0.00000E+000  0.00000E+000  0.00000E+000  0.00000E+000
  0.00000E+000  0.00000E+000  0.00000E+000  0.00000E+000  0.00000E+000  0.00000E+000
  0.00000E+000  0.00000E+000  0.00000E+000  0.00000E+000  0.00000E+000  0.00000E+000
  0.00000E+000  0.00000E+000  0.00000E+000  0.00000E+000  0.00000E+000  0.00000E+000
  0.00000E+000  0.00000E+000  0.00000E+000  0.00000E+000  0.00000E+000  0.00000E+000
  0.00000E+000  0.00000E+000  0.00000E+000  0.00000E+000  0.00000E+000  0.00000E+000
  0.00000E+000  0.00000E+000  0.00000E+000  0.00000E+000  0.00000E+000  0.00000E+000
  0.00000E+000  0.00000E+000  0.00000E+000  0.00000E+000  0.00000E+000  0.00000E+000
  0.00000E+000  0.00000E+000  0.00000E+000  0.00000E+000  0.00000E+000  0.00000E+000
  0.00000E+000  0.00000E+000  0.00000E+000  0.00000E+000  0.00000E+000  0.00000E+000
  0.00000E+000  0.00000E+000  0.00000E+000  0.00000E+000  0.00000E+000  0.00000E+000
  0.00000E+000  0.00000E+000  0.00000E+000  0.00000E+000  0.00000E+000  0.00000E+000
  0.00000E+000  0.00000E+000  0.00000E+000  0.00000E+000  0.00000E+000  0.00000E+000
  0.00000E+000  0.00000E+000  0.00000E+000  0.00000E+000  0.00000E+000
  0.00000E+000  0.00000E+000  0.00000E+000  0.00000E+000  0.00000E+000  0.00000E+000
  0.00000E+000  0.00000E+000  0.00000E+000  0.00000E+000  0.00000E+000  0.00000E+000
  0.00000E+000  0.00000E+000  0.00000E+000  0.00000E+000  0.00000E+000  0.00000E+000
  0.00000E+000  0.00000E+000  0.00000E+000  0.00000E+000  0.00000E+000  0.00000E+000
  0.00000E+000  0.00000E+000  0.00000E+000  0.00000E+000  0.00000E+000  0.00000E+000
  0.00000E+000  0.00000E+000  0.00000E+000  0.00000E+000  0.00000E+000  0.00000E+000
  0.00000E+000  0.00000E+000  0.00000E+000  0.00000E+000  0.00000E+000  0.00000E+000
  0.00000E+000  0.00000E+000  0.00000E+000  0.00000E+000  0.00000E+000  0.00000E+000
  0.00000E+000  0.00000E+000  0.00000E+000  0.00000E+000  0.00000E+000  0.00000E+000
  0.00000E+000  0.00000E+000  0.00000E+000  0.00000E+000  0.00000E+000  0.00000E+000
  0.00000E+000  0.00000E+000  0.00000E+000  0.00000E+000  0.00000E+000  0.00000E+000
  0.00000E+000  0.00000E+000  0.00000E+000  0.00000E+000  0.00000E+000  0.00000E+000
  0.00000E+000  0.00000E+000  0.00000E+000  0.00000E+000  0.00000E+000  0.00000E+000
  0.00000E+000  0.00000E+000  0.00000E+000  0.00000E+000  0.00000E+000  0.00000E+000
  0.00000E+000  0.00000E+000  0.00000E+000  0.00000E+000  0.00000E+000  0.00000E+000
  0.00000E+000  0.00000E+000  0.00000E+000  0.00000E+000  0.00000E+000  0.00000E+000
  0.00000E+000  0.00000E+000  0.00000E+000  0.00000E+000  0.00000E+000  0.00000E+000
  0.00000E+000  0.00000E+000  0.00000E+000  0.00000E+000  0.00000E+000
  0.00000E+000  0.00000E+000  0.00000E+000  0.00000E+000  0.00000E+000  0.00000E+000
  0.00000E+000  0.00000E+000  0.00000E+000  0.00000E+000  0.00000E+000  0.00000E+000
  0.00000E+000  0.00000E+000  0.00000E+000  0.00000E+000  0.00000E+000  0.00000E+000
  0.00000E+000  0.00000E+000  0.00000E+000  0.00000E+000  0.00000E+000  0.00000E+000
  0.00000E+000  0.00000E+000  0.00000E+000  0.00000E+000  0.00000E+000  0.00000E+000
  0.00000E+000  0.00000E+000  0.00000E+000  0.00000E+000  0.00000E+000  0.00000E+000
  0.00000E+000  0.00000E+000  0.00000E+000  0.00000E+000  0.00000E+000  0.00000E+000
  0.00000E+000  0.00000E+000  0.00000E+000  0.00000E+000  0.00000E+000  0.00000E+000
  0.00000E+000  0.00000E+000  0.00000E+000  0.00000E+000  0.00000E+000  0.00000E+000
  0.00000E+000  0.00000E+000  0.00000E+000  0.00000E+000  0.00000E+000  0.00000E+000
  0.00000E+000  0.00000E+000  0.00000E+000  0.00000E+000  0.00000E+000  0.00000E+000
  0.00000E+000  0.00000E+000  0.00000E+000  0.00000E+000  0.00000E+000  0.00000E+000
  0.00000E+000  0.00000E+000  0.00000E+000  0.00000E+000  0.00000E+000  0.00000E+000
  0.00000E+000  0.00000E+000  0.00000E+000  0.00000E+000  0.00000E+000  0.00000E+000
  0.00000E+000  0.00000E+000  0.00000E+000  0.00000E+000  0.00000E+000  0.00000E+000
  0.00000E+000  0.00000E+000  0.00000E+000  0.00000E+000  0.00000E+000  0.00000E+000
  0.00000E+000  0.00000E+000  0.00000E+000  0.00000E+000  0.00000E+000  0.00000E+000
  0.00000E+000  0.00000E+000  0.00000E+000  0.00000E+000  0.00000E+000
  0.00000E+000  0.00000E+000  0.00000E+000  0.00000E+000  0.00000E+000  0.00000E+000
  0.00000E+000  0.00000E+000  0.00000E+000  0.00000E+000  0.00000E+000  0.00000E+000
  0.00000E+000  0.00000E+000  0.00000E+000  0.00000E+000  0.00000E+000  0.00000E+000
  0.00000E+000  0.00000E+000  0.00000E+000  0.00000E+000  0.00000E+000  0.00000E+000
  0.00000E+000  0.00000E+000  0.00000E+000  0.00000E+000  0.00000E+000  0.00000E+000
  0.00000E+000  0.00000E+000  0.00000E+000  0.00000E+000  0.00000E+000  0.00000E+000
  0.00000E+000  0.00000E+000  0.00000E+000  0.00000E+000  0.00000E+000  0.00000E+000
  0.00000E+000  0.00000E+000  0.00000E+000  0.00000E+000  0.00000E+000  0.00000E+000
  0.00000E+000  0.00000E+000  0.00000E+000  0.00000E+000  0.00000E+000  0.00000E+000
  0.00000E+000  0.00000E+000  0.00000E+000  0.00000E+000  0.00000E+000  0.00000E+000
  0.00000E+000  0.00000E+000  0.00000E+000  0.00000E+000  0.00000E+000  0.00000E+000
  0.00000E+000  0.00000E+000  0.00000E+000  0.00000E+000  0.00000E+000  0.00000E+000
  0.00000E+000  0.00000E+000  0.00000E+000  0.00000E+000  0.00000E+000  0.00000E+000
  0.00000E+000  0.00000E+000  0.00000E+000  0.00000E+000  0.00000E+000  0.00000E+000
  0.00000E+000  0.00000E+000  0.00000E+000  0.00000E+000  0.00000E+000  0.00000E+000
  0.00000E+000  0.00000E+000  0.00000E+000  0.00000E+000  0.00000E+000  0.00000E+000
  0.00000E+000  0.00000E+000  0.00000E+000  0.00000E+000  0.00000E+000  0.00000E+000
  0.00000E+000  0.00000E+000  0.00000E+000  0.00000E+000  0.00000E+000
  0.00000E+000  0.00000E+000  0.00000E+000  0.00000E+000  0.00000E+000  0.00000E+000
  0.00000E+000  0.00000E+000  0.00000E+000  0.00000E+000  0.00000E+000  0.00000E+000
  0.00000E+000  0.00000E+000  0.00000E+000  0.00000E+000  0.00000E+000  0.00000E+000
  0.00000E+000  0.00000E+000  0.00000E+000  0.00000E+000  0.00000E+000  0.00000E+000
  0.00000E+000  0.00000E+000  0.00000E+000  0.00000E+000  0.00000E+000  0.00000E+000
  0.00000E+000  0.00000E+000  0.00000E+000  0.00000E+000  0.00000E+000  0.00000E+000
  0.00000E+000  0.00000E+000  0.00000E+000  0.00000E+000  0.00000E+000  0.00000E+000
  0.00000E+000  0.00000E+000  0.00000E+000  0.00000E+000  0.00000E+000  0.00000E+000
  0.00000E+000  0.00000E+000  0.00000E+000  0.00000E+000  0.00000E+000  0.00000E+000
  0.00000E+000  0.00000E+000  0.00000E+000  0.00000E+000  0.00000E+000  0.00000E+000
  0.00000E+000  0.00000E+000  0.00000E+000  0.00000E+000  0.00000E+000  0.00000E+000
  0.00000E+000  0.00000E+000  0.00000E+000  0.00000E+000  0.00000E+000  0.00000E+000
  0.00000E+000  0.00000E+000  0.00000E+000  0.00000E+000  0.00000E+000  0.00000E+000
  0.00000E+000  0.00000E+000  0.00000E+000  0.00000E+000  0.00000E+000  0.00000E+000
  0.00000E+000  0.00000E+000  0.00000E+000  0.00000E+000  0.00000E+000  0.00000E+000
  0.00000E+000  0.00000E+000  0.00000E+000  0.00000E+000  0.00000E+000  0.00000E+000
  0.00000E+000  0.00000E+000  0.00000E+000  0.00000E+000  0.00000E+000  0.00000E+000
  0.00000E+000  0.00000E+000  0.00000E+000  0.00000E+000  0.00000E+000
  0.00000E+000  0.00000E+000  0.00000E+000  0.00000E+000  0.00000E+000  0.00000E+000
  0.00000E+000  0.00000E+000  0.00000E+000  0.00000E+000  0.00000E+000  0.00000E+000
  0.00000E+000  0.00000E+000  0.00000E+000  0.00000E+000  0.00000E+000  0.00000E+000
  0.00000E+000  0.00000E+000  0.00000E+000  0.00000E+000  0.00000E+000  0.00000E+000
  0.00000E+000  0.00000E+000  0.00000E+000  0.00000E+000  0.00000E+000  0.00000E+000
  0.00000E+000  0.00000E+000  0.00000E+000  0.00000E+000  0.00000E+000  0.00000E+000
  0.00000E+000  0.00000E+000  0.00000E+000  0.00000E+000  0.00000E+000  0.00000E+000
  0.00000E+000  0.00000E+000  0.00000E+000  0.00000E+000  0.00000E+000  0.00000E+000
  0.00000E+000  0.00000E+000  0.00000E+000  0.00000E+000  0.00000E+000  0.00000E+000
  0.00000E+000  0.00000E+000  0.00000E+000  0.00000E+000  0.00000E+000  0.00000E+000
  0.00000E+000  0.00000E+000  0.00000E+000  0.00000E+000  0.00000E+000  0.00000E+000
  0.00000E+000  0.00000E+000  0.00000E+000  0.00000E+000  0.00000E+000  0.00000E+000
  0.00000E+000  0.00000E+000  0.00000E+000  0.00000E+000  0.00000E+000  0.00000E+000
  0.00000E+000  0.00000E+000  0.00000E+000  0.00000E+000  0.00000E+000  0.00000E+000
  0.00000E+000  0.00000E+000  0.00000E+000  0.00000E+000  0.00000E+000  0.00000E+000
  0.00000E+000  0.00000E+000  0.00000E+000  0.00000E+000  0.00000E+000  0.00000E+000
  0.00000E+000  0.00000E+000  0.00000E+000  0.00000E+000  0.00000E+000  0.00000E+000
  0.00000E+000  0.00000E+000  0.00000E+000  0.00000E+000  0.00000E+000
  0.00000E+000  0.00000E+000  0.00000E+000  0.00000E+000  0.00000E+000  0.00000E+000
  0.00000E+000  0.00000E+000  0.00000E+000  0.00000E+000  0.00000E+000  0.00000E+000
  0.00000E+000  0.00000E+000  0.00000E+000  0.00000E+000  0.00000E+000  0.00000E+000
  0.00000E+000  0.00000E+000  0.00000E+000  0.00000E+000  0.00000E+000  0.00000E+000
  0.00000E+000  0.00000E+000  0.00000E+000  0.00000E+000  0.00000E+000  0.00000E+000
  0.00000E+000  0.00000E+000  0.00000E+000  0.00000E+000  0.00000E+000  0.00000E+000
  0.00000E+000  0.00000E+000  0.00000E+000  0.00000E+000  0.00000E+000  0.00000E+000
  0.00000E+000  0.00000E+000  0.00000E+000  0.00000E+000  0.00000E+000  0.00000E+000
  0.00000E+000  0.00000E+000  0.00000E+000  0.00000E+000  0.00000E+000  0.00000E+000
  0.00000E+000  0.00000E+000  0.00000E+000  0.00000E+000  0.00000E+000  0.00000E+000
  0.00000E+000  0.00000E+000  0.00000E+000  0.00000E+000  0.00000E+000  0.00000E+000
  0.00000E+000  0.00000E+000  0.00000E+000  0.00000E+000  0.00000E+000  0.00000E+000
  0.00000E+000  0.00000E+000  0.00000E+000  0.00000E+000  0.00000E+000  0.00000E+000
  0.00000E+000  0.00000E+000  0.00000E+000  0.00000E+000  0.00000E+000  0.00000E+000
  0.00000E+000  0.00000E+000  0.00000E+000  0.00000E+000  0.00000E+000  0.00000E+000
  0.00000E+000  0.00000E+000  0.00000E+000  0.00000E+000  0.00000E+000  0.00000E+000
  0.00000E+000  0.00000E+000  0.00000E+000  0.00000E+000  0.00000E+000  0.00000E+000
  0.00000E+000  0.00000E+000  0.00000E+000  0.00000E+000  0.00000E+000
  0.00000E+000  0.00000E+000  0.00000E+000  0.00000E+000  0.00000E+000  0.00000E+000
  0.00000E+000  0.00000E+000  0.00000E+000  0.00000E+000  0.00000E+000  0.00000E+000
  0.00000E+000  0.00000E+000  0.00000E+000  0.00000E+000  0.00000E+000  0.00000E+000
  0.00000E+000  0.00000E+000  0.00000E+000  0.00000E+000  0.00000E+000  0.00000E+000
  0.00000E+000  0.00000E+000  0.00000E+000  0.00000E+000  0.00000E+000  0.00000E+000
  0.00000E+000  0.00000E+000  0.00000E+000  0.00000E+000  0.00000E+000  0.00000E+000
  0.00000E+000  0.00000E+000  0.00000E+000  0.00000E+000  0.00000E+000  0.00000E+000
  0.00000E+000  0.00000E+000  0.00000E+000  0.00000E+000  0.00000E+000  0.00000E+000
  0.00000E+000  0.00000E+000  0.00000E+000  0.00000E+000  0.00000E+000  0.00000E+000
  0.00000E+000  0.00000E+000  0.00000E+000  0.00000E+000  0.00000E+000  0.00000E+000
  0.00000E+000  0.00000E+000  0.00000E+000  0.00000E+000  0.00000E+000  0.00000E+000
  0.00000E+000  0.00000E+000  0.00000E+000  0.00000E+000  0.00000E+000  0.00000E+000
  0.00000E+000  0.00000E+000  0.00000E+000  0.00000E+000  0.00000E+000  0.00000E+000
  0.00000E+000  0.00000E+000  0.00000E+000  0.00000E+000  0.00000E+000  0.00000E+000
  0.00000E+000  0.00000E+000  0.00000E+000  0.00000E+000  0.00000E+000  0.00000E+000
  0.00000E+000  0.00000E+000  0.00000E+000  0.00000E+000  0.00000E+000  0.00000E+000
  0.00000E+000  0.00000E+000  0.00000E+000  0.00000E+000  0.00000E+000  0.00000E+000
  0.00000E+000  0.00000E+000  0.00000E+000  0.00000E+000  0.00000E+000
  0.00000E+000  0.00000E+000  0.00000E+000  0.00000E+000  0.00000E+000  0.00000E+000
  0.00000E+000  0.00000E+000  0.00000E+000  0.00000E+000  0.00000E+000  0.00000E+000
  0.00000E+000  0.00000E+000  0.00000E+000  0.00000E+000  0.00000E+000  0.00000E+000
  0.00000E+000  0.00000E+000  0.00000E+000  0.00000E+000  0.00000E+000  0.00000E+000
  0.00000E+000  0.00000E+000  0.00000E+000  0.00000E+000  0.00000E+000  0.00000E+000
  0.00000E+000  0.00000E+000  0.00000E+000  0.00000E+000  0.00000E+000  0.00000E+000
  0.00000E+000  0.00000E+000  0.00000E+000  0.00000E+000  0.00000E+000  0.00000E+000
  0.00000E+000  0.00000E+000  0.00000E+000  0.00000E+000  0.00000E+000  0.00000E+000
  0.00000E+000  0.00000E+000  0.00000E+000  0.00000E+000  0.00000E+000  0.00000E+000
  0.00000E+000  0.00000E+000  0.00000E+000  0.00000E+000  0.00000E+000  0.00000E+000
  0.00000E+000  0.00000E+000  0.00000E+000  0.00000E+000  0.00000E+000  0.00000E+000
  0.00000E+000  0.00000E+000  0.00000E+000  0.00000E+000  0.00000E+000  0.00000E+000
  0.00000E+000  0.00000E+000  0.00000E+000  0.00000E+000  0.00000E+000  0.00000E+000
  0.00000E+000  0.00000E+000  0.00000E+000  0.00000E+000  0.00000E+000  0.00000E+000
  0.00000E+000  0.00000E+000  0.00000E+000  0.00000E+000  0.00000E+000  0.00000E+000
  0.00000E+000  0.00000E+000  0.00000E+000  0.00000E+000  0.00000E+000  0.00000E+000
  0.00000E+000  0.00000E+000  0.00000E+000  0.00000E+000  0.00000E+000  0.00000E+000
  0.00000E+000  0.00000E+000  0.00000E+000  0.00000E+000  0.00000E+000
  0.00000E+000  0.00000E+000  0.00000E+000  0.00000E+000  0.00000E+000  0.00000E+000
  0.00000E+000  0.00000E+000  0.00000E+000  0.00000E+000  0.00000E+000  0.00000E+000
  0.00000E+000  0.00000E+000  0.00000E+000  0.00000E+000  0.00000E+000  0.00000E+000
  0.00000E+000  0.00000E+000  0.00000E+000  0.00000E+000  0.00000E+000  0.00000E+000
  0.00000E+000  0.00000E+000  0.00000E+000  0.00000E+000  0.00000E+000  0.00000E+000
  0.00000E+000  0.00000E+000  0.00000E+000  0.00000E+000  0.00000E+000  0.00000E+000
  0.00000E+000  0.00000E+000  0.00000E+000  0.00000E+000  0.00000E+000  0.00000E+000
  0.00000E+000  0.00000E+000  0.00000E+000  0.00000E+000  0.00000E+000  0.00000E+000
  0.00000E+000  0.00000E+000  0.00000E+000  0.00000E+000  0.00000E+000  0.00000E+000
  0.00000E+000  0.00000E+000  0.00000E+000  0.00000E+000  0.00000E+000  0.00000E+000
  0.00000E+000  0.00000E+000  0.00000E+000  0.00000E+000  0.00000E+000  0.00000E+000
  0.00000E+000  0.00000E+000  0.00000E+000  0.00000E+000  0.00000E+000  0.00000E+000
  0.00000E+000  0.00000E+000  0.00000E+000  0.00000E+000  0.00000E+000  0.00000E+000
  0.00000E+000  0.00000E+000  0.00000E+000  0.00000E+000  0.00000E+000  0.00000E+000
  0.00000E+000  0.00000E+000  0.00000E+000  0.00000E+000  0.00000E+000  0.00000E+000
  0.00000E+000  0.00000E+000  0.00000E+000  0.00000E+000  0.00000E+000  0.00000E+000
  0.00000E+000  0.00000E+000  0.00000E+000  0.00000E+000  0.00000E+000  0.00000E+000
  0.00000E+000  0.00000E+000  0.00000E+000  0.00000E+000  0.00000E+000
  0.00000E+000  0.00000E+000  0.00000E+000  0.00000E+000  0.00000E+000  0.00000E+000
  0.00000E+000  0.00000E+000  0.00000E+000  0.00000E+000  0.00000E+000  0.00000E+000
  0.00000E+000  0.00000E+000  0.00000E+000  0.00000E+000  0.00000E+000  0.00000E+000
  0.00000E+000  0.00000E+000  0.00000E+000  0.00000E+000  0.00000E+000  0.00000E+000
  0.00000E+000  0.00000E+000  0.00000E+000  0.00000E+000  0.00000E+000  0.00000E+000
  0.00000E+000  0.00000E+000  0.00000E+000  0.00000E+000  0.00000E+000  0.00000E+000
  0.00000E+000  0.00000E+000  0.00000E+000  0.00000E+000  0.00000E+000  0.00000E+000
  0.00000E+000  0.00000E+000  0.00000E+000  0.00000E+000  0.00000E+000  0.00000E+000
  0.00000E+000  0.00000E+000  0.00000E+000  0.00000E+000  0.00000E+000  0.00000E+000
  0.00000E+000  0.00000E+000  0.00000E+000  0.00000E+000  0.00000E+000  0.00000E+000
  0.00000E+000  0.00000E+000  0.00000E+000  0.00000E+000  0.00000E+000  0.00000E+000
  0.00000E+000  0.00000E+000  0.00000E+000  0.00000E+000  0.00000E+000  0.00000E+000
  0.00000E+000  0.00000E+000  0.00000E+000  0.00000E+000  0.00000E+000  0.00000E+000
  0.00000E+000  0.00000E+000  0.00000E+000  0.00000E+000  0.00000E+000  0.00000E+000
  0.00000E+000  0.00000E+000  0.00000E+000  0.00000E+000  0.00000E+000  0.00000E+000
  0.00000E+000  0.00000E+000  0.00000E+000  0.00000E+000  0.00000E+000  0.00000E+000
  0.00000E+000  0.00000E+000  0.00000E+000  0.00000E+000  0.00000E+000  0.00000E+000
  0.00000E+000  0.00000E+000  0.00000E+000  0.00000E+000  0.00000E+000
  0.00000E+000  0.00000E+000  0.00000E+000  0.00000E+000  0.00000E+000  0.00000E+000
  0.00000E+000  0.00000E+000  0.00000E+000  0.00000E+000  0.00000E+000  0.00000E+000
  0.00000E+000  0.00000E+000  0.00000E+000  0.00000E+000  0.00000E+000  0.00000E+000
  0.00000E+000  0.00000E+000  0.00000E+000  0.00000E+000  0.00000E+000  0.00000E+000
  0.00000E+000  0.00000E+000  0.00000E+000  0.00000E+000  0.00000E+000  0.00000E+000
  0.00000E+000  0.00000E+000  0.00000E+000  0.00000E+000  0.00000E+000  0.00000E+000
  0.00000E+000  0.00000E+000  0.00000E+000  0.00000E+000  0.00000E+000  0.00000E+000
  0.00000E+000  0.00000E+000  0.00000E+000  0.00000E+000  0.00000E+000  0.00000E+000
  0.00000E+000  0.00000E+000  0.00000E+000  0.00000E+000  0.00000E+000  8.05462E-042
  1.81171E-041  3.57184E-041  6.17239E-041  9.34916E-041  1.24122E-040  1.44439E-040
  1.47326E-040  1.31714E-040  1.03214E-040  7.08938E-041  4.26810E-041  2.25226E-041
  1.04174E-041  0.00000E+000  0.00000E+000  0.00000E+000  0.00000E+000  0.00000E+000
  0.00000E+000  0.00000E+000  0.00000E+000  0.00000E+000  0.00000E+000  0.00000E+000
  0.00000E+000  0.00000E+000  0.00000E+000  0.00000E+000  0.00000E+000  0.00000E+000
  0.00000E+000  0.00000E+000  0.00000E+000  0.00000E+000  0.00000E+000  0.00000E+000
  0.00000E+000  0.00000E+000  0.00000E+000  0.00000E+000  0.00000E+000  0.00000E+000
  0.00000E+000  0.00000E+000  0.00000E+000  0.00000E+000  0.00000E+000  0.00000E+000
  0.00000E+000  0.00000E+000  0.00000E+000  0.00000E+000  0.00000E+000
  0.00000E+000  0.00000E+000  0.00000E+000  0.00000E+000  0.00000E+000  0.00000E+000
  0.00000E+000  0.00000E+000  0.00000E+000  0.00000E+000  0.00000E+000  0.00000E+000
  0.00000E+000  0.00000E+000  0.00000E+000  0.00000E+000  0.00000E+000  0.00000E+000
  0.00000E+000  0.00000E+000  0.00000E+000  0.00000E+000  0.00000E+000  0.00000E+000
  0.00000E+000  0.00000E+000  0.00000E+000  0.00000E+000  0.00000E+000  0.00000E+000
  0.00000E+000  0.00000E+000  0.00000E+000  0.00000E+000  0.00000E+000  0.00000E+000
  0.00000E+000  0.00000E+000  0.00000E+000  0.00000E+000  0.00000E+000  0.00000E+000
  0.00000E+000  0.00000E+000  0.00000E+000  3.09225E-042  4.72837E-041  5.43837E-041
  5.02012E-041  3.49389E-041  7.06225E-041  9.34505E-041  1.68867E-040  1.21366E-040
  5.21763E-040  1.41518E-039  2.91694E-039  4.89642E-039  6.91400E-039  8.35387E-039
  8.72026E-039  8.09791E-039  6.34574E-039  4.35863E-039  2.62408E-039  1.38472E-039
  6.40476E-040  2.59659E-040  9.22704E-041  2.87395E-041  7.84610E-042  0.00000E+000
  0.00000E+000  0.00000E+000  0.00000E+000  0.00000E+000  0.00000E+000  0.00000E+000
  0.00000E+000  0.00000E+000  0.00000E+000  0.00000E+000  0.00000E+000  0.00000E+000
  0.00000E+000  0.00000E+000  0.00000E+000  0.00000E+000  0.00000E+000  0.00000E+000
  0.00000E+000  0.00000E+000  0.00000E+000  0.00000E+000  0.00000E+000  0.00000E+000
  0.00000E+000  0.00000E+000  0.00000E+000  0.00000E+000  0.00000E+000  0.00000E+000
  0.00000E+000  0.00000E+000  0.00000E+000  0.00000E+000  0.00000E+000
  0.00000E+000  0.00000E+000  0.00000E+000  0.00000E+000  0.00000E+000  0.00000E+000
  0.00000E+000  0.00000E+000  0.00000E+000  0.00000E+000  0.00000E+000  0.00000E+000
  0.00000E+000  0.00000E+000  0.00000E+000  0.00000E+000  0.00000E+000  0.00000E+000
  0.00000E+000  0.00000E+000  0.00000E+000  0.00000E+000  0.00000E+000  0.00000E+000
  0.00000E+000  0.00000E+000  0.00000E+000  0.00000E+000  0.00000E+000  0.00000E+000
  0.00000E+000  0.00000E+000  0.00000E+000  0.00000E+000  0.00000E+000  0.00000E+000
  0.00000E+000  0.00000E+000  0.00000E+000  0.00000E+000  0.00000E+000  8.47092E-041
  1.66087E-040  3.64410E-040  6.80540E-040  1.06869E-039  1.38357E-039  1.71014E-039
  1.67971E-039  1.53761E-039  1.60431E-039  2.47693E-039  5.73736E-039  1.54948E-038
  3.96294E-038  8.82263E-038  1.67466E-037  2.71205E-037  3.69192E-037  4.47662E-037
  4.68300E-037  4.25274E-037  3.36510E-037  2.32537E-037  1.41409E-037  7.46210E-038
  3.45146E-038  1.39928E-038  4.97236E-039  1.54874E-039  4.22819E-040  1.01178E-040
  2.12216E-041  0.00000E+000  0.00000E+000  0.00000E+000  0.00000E+000  0.00000E+000
  0.00000E+000  0.00000E+000  0.00000E+000  0.00000E+000  0.00000E+000  0.00000E+000
  0.00000E+000  0.00000E+000  0.00000E+000  0.00000E+000  0.00000E+000  0.00000E+000
  0.00000E+000  0.00000E+000  0.00000E+000  0.00000E+000  0.00000E+000  0.00000E+000
  0.00000E+000  0.00000E+000  0.00000E+000  0.00000E+000  0.00000E+000  0.00000E+000
  0.00000E+000  0.00000E+000  0.00000E+000  0.00000E+000  0.00000E+000
  0.00000E+000  0.00000E+000  0.00000E+000  0.00000E+000  0.00000E+000  0.00000E+000
  0.00000E+000  0.00000E+000  0.00000E+000  0.00000E+000  0.00000E+000  0.00000E+000
  0.00000E+000  0.00000E+000  0.00000E+000  0.00000E+000  0.00000E+000  0.00000E+000
  0.00000E+000  0.00000E+000  0.00000E+000  0.00000E+000  0.00000E+000  0.00000E+000
  0.00000E+000  0.00000E+000  0.00000E+000  0.00000E+000  0.00000E+000  0.00000E+000
  0.00000E+000  0.00000E+000  0.00000E+000  0.00000E+000  0.00000E+000  0.00000E+000
  0.00000E+000  0.00000E+000  0.00000E+000  2.51336E-040  6.80751E-040  1.97922E-039
  4.93080E-039  1.04360E-038  1.85183E-038  2.83144E-038  3.46900E-038  3.42319E-038
  2.73156E-038  1.97279E-038  1.95994E-038  4.31870E-038  1.55575E-037  5.52308E-037
  1.62147E-036  3.86359E-036  7.59051E-036  1.25173E-035  1.75693E-035  2.11971E-035
  2.21302E-035  2.00405E-035  1.58717E-035  1.09738E-035  6.63387E-036  3.50966E-036
  1.62594E-036  6.60940E-037  2.34866E-037  7.31539E-038  1.99716E-038  4.77909E-039
  1.00239E-039  1.84283E-040  2.96957E-041  0.00000E+000  0.00000E+000  0.00000E+000
  0.00000E+000  0.00000E+000  0.00000E+000  0.00000E+000  0.00000E+000  0.00000E+000
  0.00000E+000  0.00000E+000  0.00000E+000  0.00000E+000  0.00000E+000  0.00000E+000
  0.00000E+000  0.00000E+000  0.00000E+000  0.00000E+000  0.00000E+000  0.00000E+000
  0.00000E+000  0.00000E+000  0.00000E+000  0.00000E+000  0.00000E+000  0.00000E+000
  0.00000E+000  0.00000E+000  0.00000E+000  0.00000E+000  0.00000E+000
  0.00000E+000  0.00000E+000  0.00000E+000  0.00000E+000  0.00000E+000  0.00000E+000
  0.00000E+000  0.00000E+000  0.00000E+000  0.00000E+000  0.00000E+000  0.00000E+000
  0.00000E+000  0.00000E+000  0.00000E+000  0.00000E+000  0.00000E+000  0.00000E+000
  0.00000E+000  0.00000E+000  0.00000E+000  0.00000E+000  0.00000E+000  0.00000E+000
  0.00000E+000  0.00000E+000  0.00000E+000  0.00000E+000  0.00000E+000  0.00000E+000
  0.00000E+000  0.00000E+000  0.00000E+000  0.00000E+000  0.00000E+000  0.00000E+000
  0.00000E+000  3.21704E-040  1.42760E-039  5.47896E-039  1.81064E-038  5.12029E-038
  1.22763E-037  2.49301E-037  4.14388E-037  5.50577E-037  5.55496E-037  3.86453E-037
  1.51060E-037  2.15055E-038  9.34484E-039  2.76740E-037  3.11081E-036  1.66567E-035
  5.76418E-035  1.47830E-034  3.01043E-034  5.05796E-034  7.17196E-034  8.70267E-034
  9.11603E-034  8.28895E-034  6.56546E-034  4.53880E-034  2.74483E-034  1.45249E-034
  6.73000E-035  2.73143E-035  9.71279E-036  3.02868E-036  8.26854E-037  1.97862E-037
  4.15005E-038  7.62961E-039  1.22945E-039  1.73650E-040  2.14980E-041  0.00000E+000
  0.00000E+000  0.00000E+000  0.00000E+000  0.00000E+000  0.00000E+000  0.00000E+000
  0.00000E+000  0.00000E+000  0.00000E+000  0.00000E+000  0.00000E+000  0.00000E+000
  0.00000E+000  0.00000E+000  0.00000E+000  0.00000E+000  0.00000E+000  0.00000E+000
  0.00000E+000  0.00000E+000  0.00000E+000  0.00000E+000  0.00000E+000  0.00000E+000
  0.00000E+000  0.00000E+000  0.00000E+000  0.00000E+000  0.00000E+000
  0.00000E+000  0.00000E+000  0.00000E+000  0.00000E+000  0.00000E+000  0.00000E+000
  0.00000E+000  0.00000E+000  0.00000E+000  0.00000E+000  0.00000E+000  0.00000E+000
  0.00000E+000  0.00000E+000  0.00000E+000  0.00000E+000  0.00000E+000  0.00000E+000
  0.00000E+000  0.00000E+000  0.00000E+000  0.00000E+000  0.00000E+000  0.00000E+000
  0.00000E+000  0.00000E+000  0.00000E+000  0.00000E+000  0.00000E+000  0.00000E+000
  0.00000E+000  0.00000E+000  0.00000E+000  0.00000E+000  0.00000E+000  3.06390E-040
  1.53524E-039  7.75531E-039  3.38577E-038  1.27152E-037  4.08029E-037  1.10767E-036
  2.52456E-036  4.67467E-036  6.77175E-036  7.05023E-036  4.21269E-036  4.20862E-037
  1.89853E-036  1.12030E-035  1.58179E-035  2.17996E-036  3.75776E-035  4.18816E-034
  1.77728E-033  4.94249E-033  1.04520E-032  1.79028E-032  2.56522E-032  3.13113E-032
  3.29109E-032  2.99855E-032  2.37796E-032  1.64566E-032  9.95460E-033  5.26823E-033
  2.44142E-033  9.91044E-034  3.52431E-034  1.09823E-034  3.00057E-035  7.18020E-036
  1.50601E-036  2.76871E-037  4.46153E-038  6.30159E-039  7.80142E-040  8.46555E-041
  8.05184E-042  0.00000E+000  0.00000E+000  0.00000E+000  0.00000E+000  0.00000E+000
  0.00000E+000  0.00000E+000  0.00000E+000  0.00000E+000  0.00000E+000  0.00000E+000
  0.00000E+000  0.00000E+000  0.00000E+000  0.00000E+000  0.00000E+000  0.00000E+000
  0.00000E+000  0.00000E+000  0.00000E+000  0.00000E+000  0.00000E+000  0.00000E+000
  0.00000E+000  0.00000E+000  0.00000E+000  0.00000E+000  0.00000E+000
  0.00000E+000  0.00000E+000  0.00000E+000  0.00000E+000  0.00000E+000  0.00000E+000
  0.00000E+000  0.00000E+000  0.00000E+000  0.00000E+000  0.00000E+000  0.00000E+000
  0.00000E+000  0.00000E+000  0.00000E+000  0.00000E+000  0.00000E+000  0.00000E+000
  0.00000E+000  0.00000E+000  0.00000E+000  0.00000E+000  0.00000E+000  0.00000E+000
  0.00000E+000  0.00000E+000  0.00000E+000  0.00000E+000  0.00000E+000  0.00000E+000
  0.00000E+000  0.00000E+000  0.00000E+000  1.25884E-040  8.48114E-040  5.62664E-039
  3.23517E-038  1.60640E-037  6.85415E-037  2.49503E-036  7.68231E-036  1.96290E-035
  4.05189E-035  6.41073E-035  6.89346E-035  3.38080E-035  7.57597E-037  1.52045E-034
  7.41555E-034  1.70705E-033  2.20452E-033  1.13735E-033  9.31015E-035  8.51157E-033
  4.72602E-032  1.44065E-031  3.17289E-031  5.54661E-031  8.03532E-031  9.86901E-031
  1.04107E-030  9.50566E-031  7.54807E-031  5.22774E-031  3.16380E-031  1.67502E-031
  7.76322E-032  3.15148E-032  1.12081E-032  3.49297E-033  9.53910E-034  2.28311E-034
  4.79027E-035  8.80663E-036  1.41911E-036  2.00439E-037  2.48145E-038  2.69270E-039
  2.56111E-040  2.13514E-041  0.00000E+000  0.00000E+000  0.00000E+000  0.00000E+000
  0.00000E+000  0.00000E+000  0.00000E+000  0.00000E+000  0.00000E+000  0.00000E+000
  0.00000E+000  0.00000E+000  0.00000E+000  0.00000E+000  0.00000E+000  0.00000E+000
  0.00000E+000  0.00000E+000  0.00000E+000  0.00000E+000  0.00000E+000  0.00000E+000
  0.00000E+000  0.00000E+000  0.00000E+000  0.00000E+000  0.00000E+000
  0.00000E+000  0.00000E+000  0.00000E+000  0.00000E+000  0.00000E+000  0.00000E+000
  0.00000E+000  0.00000E+000  0.00000E+000  0.00000E+000  0.00000E+000  0.00000E+000
  0.00000E+000  0.00000E+000  0.00000E+000  0.00000E+000  0.00000E+000  0.00000E+000
  0.00000E+000  0.00000E+000  0.00000E+000  0.00000E+000  0.00000E+000  0.00000E+000
  0.00000E+000  0.00000E+000  0.00000E+000  0.00000E+000  0.00000E+000  0.00000E+000
  0.00000E+000  0.00000E+000  2.74611E-040  2.09629E-039  1.58369E-038  1.03631E-037
  5.85150E-037  2.83593E-036  1.17061E-035  4.05537E-035  1.16643E-034  2.68427E-034
  4.63405E-034  5.11591E-034  1.85901E-034  1.74006E-034  4.22028E-033  2.06600E-032
  5.79661E-032  1.09952E-031  1.39625E-031  9.61846E-032  6.46067E-033  1.32160E-031
  1.07728E-030  3.65480E-030  8.41545E-030  1.50362E-029  2.20390E-029  2.72474E-029
  2.88536E-029  2.64057E-029  2.09968E-029  1.45545E-029  8.81292E-030  4.66736E-030
  2.16371E-030  8.78439E-031  3.12438E-031  9.73705E-032  2.65924E-032  6.36508E-033
  1.33522E-033  2.45528E-034  3.95647E-035  5.58822E-036  6.91826E-037  7.50722E-038
  7.14034E-039  5.95274E-040  4.34984E-041  0.00000E+000  0.00000E+000  0.00000E+000
  0.00000E+000  0.00000E+000  0.00000E+000  0.00000E+000  0.00000E+000  0.00000E+000
  0.00000E+000  0.00000E+000  0.00000E+000  0.00000E+000  0.00000E+000  0.00000E+000
  0.00000E+000  0.00000E+000  0.00000E+000  0.00000E+000  0.00000E+000  0.00000E+000
  0.00000E+000  0.00000E+000  0.00000E+000  0.00000E+000  0.00000E+000
  0.00000E+000  0.00000E+000  0.00000E+000  0.00000E+000  0.00000E+000  0.00000E+000
  0.00000E+000  0.00000E+000  0.00000E+000  0.00000E+000  0.00000E+000  0.00000E+000
  0.00000E+000  0.00000E+000  0.00000E+000  0.00000E+000  0.00000E+000  0.00000E+000
  0.00000E+000  0.00000E+000  0.00000E+000  0.00000E+000  0.00000E+000  0.00000E+000
  0.00000E+000  0.00000E+000  0.00000E+000  0.00000E+000  0.00000E+000  0.00000E+000
  0.00000E+000  4.60237E-040  3.97949E-039  3.42317E-038  2.54895E-037  1.63638E-036
  8.93784E-036  4.18843E-035  1.64808E-034  5.32875E-034  1.36462E-033  2.56235E-033
  2.86300E-033  6.12075E-034  4.62498E-033  7.00175E-032  3.59073E-031  1.16212E-030
  2.72490E-030  4.77761E-030  6.05997E-030  4.78420E-030  1.11530E-030  1.36946E-030
  2.08628E-029  8.05159E-029  1.94861E-028  3.56528E-028  5.29184E-028  6.58885E-028
  7.00606E-028  6.42748E-028  5.11852E-028  3.55130E-028  2.15157E-028  1.13988E-028
  5.28545E-029  2.14616E-029  7.63392E-030  2.37921E-030  6.49798E-031  1.55532E-031
  3.26271E-032  5.99906E-033  9.66845E-034  1.36560E-034  1.69062E-035  1.83454E-036
  1.74489E-037  1.45468E-038  1.06297E-039  6.80827E-041  0.00000E+000  0.00000E+000
  0.00000E+000  0.00000E+000  0.00000E+000  0.00000E+000  0.00000E+000  0.00000E+000
  0.00000E+000  0.00000E+000  0.00000E+000  0.00000E+000  0.00000E+000  0.00000E+000
  0.00000E+000  0.00000E+000  0.00000E+000  0.00000E+000  0.00000E+000  0.00000E+000
  0.00000E+000  0.00000E+000  0.00000E+000  0.00000E+000  0.00000E+000
  0.00000E+000  0.00000E+000  0.00000E+000  0.00000E+000  0.00000E+000  0.00000E+000
  0.00000E+000  0.00000E+000  0.00000E+000  0.00000E+000  0.00000E+000  0.00000E+000
  0.00000E+000  0.00000E+000  0.00000E+000  0.00000E+000  0.00000E+000  0.00000E+000
  0.00000E+000  0.00000E+000  0.00000E+000  0.00000E+000  0.00000E+000  0.00000E+000
  0.00000E+000  0.00000E+000  0.00000E+000  0.00000E+000  0.00000E+000  0.00000E+000
  5.92601E-040  5.80198E-039  5.68219E-038  4.81398E-037  3.51305E-036  2.17630E-035
  1.15569E-034  5.13504E-034  1.86454E-033  5.30312E-033  1.07727E-032  1.19084E-032
  7.43440E-034  6.37369E-032  7.98377E-031  4.36285E-030  1.59660E-029  4.39336E-029
  9.45200E-029  1.59313E-028  2.02991E-028  1.74195E-028  6.42905E-029  5.79557E-030
  3.39021E-028  1.53661E-027  3.93538E-027  7.39101E-027  1.11212E-026  1.39532E-026
  1.49030E-026  1.37086E-026  1.09345E-026  7.59404E-027  4.60371E-027  2.43994E-027
  1.13163E-027  4.59570E-028  1.63486E-028  5.09556E-029  1.39172E-029  3.33123E-030
  6.98831E-031  1.28490E-031  2.07065E-032  2.92483E-033  3.62121E-034  3.92948E-035
  3.73745E-036  3.11583E-037  2.27682E-038  1.45829E-039  8.18684E-041  0.00000E+000
  0.00000E+000  0.00000E+000  0.00000E+000  0.00000E+000  0.00000E+000  0.00000E+000
  0.00000E+000  0.00000E+000  0.00000E+000  0.00000E+000  0.00000E+000  0.00000E+000
  0.00000E+000  0.00000E+000  0.00000E+000  0.00000E+000  0.00000E+000  0.00000E+000
  0.00000E+000  0.00000E+000  0.00000E+000  0.00000E+000  0.00000E+000
  0.00000E+000  0.00000E+000  0.00000E+000  0.00000E+000  0.00000E+000  0.00000E+000
  0.00000E+000  0.00000E+000  0.00000E+000  0.00000E+000  0.00000E+000  0.00000E+000
  0.00000E+000  0.00000E+000  0.00000E+000  0.00000E+000  0.00000E+000  0.00000E+000
  0.00000E+000  0.00000E+000  0.00000E+000  0.00000E+000  0.00000E+000  0.00000E+000
  0.00000E+000  0.00000E+000  0.00000E+000  0.00000E+000  0.00000E+000  5.05399E-040
  6.49667E-039  7.24306E-038  6.98074E-037  5.71955E-036  4.06615E-035  2.44575E-034
  1.22634E-033  4.99418E-033  1.57339E-032  3.43222E-032  3.61228E-032  2.78341E-034
  5.69109E-031  6.58501E-030  3.87450E-029  1.59115E-028  5.03030E-028  1.27276E-027
  2.60965E-027  4.30482E-027  5.52378E-027  5.02624E-027  2.38451E-027  1.03482E-029
  4.53131E-027  2.53246E-026  6.92510E-026  1.33901E-025  2.04518E-025  2.58742E-025
  2.77692E-025  2.56176E-025  2.04694E-025  1.42314E-025  8.63325E-026  4.57749E-026
  2.12358E-026  8.62555E-027  3.06874E-027  9.56538E-028  2.61266E-028  6.25384E-029
  1.31196E-029  2.41226E-030  3.88746E-031  5.49102E-032  6.79828E-033  7.37735E-034
  7.01682E-035  5.84977E-036  4.27459E-037  2.73785E-038  1.53703E-039  7.56331E-041
  0.00000E+000  0.00000E+000  0.00000E+000  0.00000E+000  0.00000E+000  0.00000E+000
  0.00000E+000  0.00000E+000  0.00000E+000  0.00000E+000  0.00000E+000  0.00000E+000
  0.00000E+000  0.00000E+000  0.00000E+000  0.00000E+000  0.00000E+000  0.00000E+000
  0.00000E+000  0.00000E+000  0.00000E+000  0.00000E+000  0.00000E+000
  0.00000E+000  0.00000E+000  0.00000E+000  0.00000E+000  0.00000E+000  0.00000E+000
  0.00000E+000  0.00000E+000  0.00000E+000  0.00000E+000  0.00000E+000  0.00000E+000
  0.00000E+000  0.00000E+000  0.00000E+000  0.00000E+000  0.00000E+000  0.00000E+000
  0.00000E+000  0.00000E+000  0.00000E+000  0.00000E+000  0.00000E+000  0.00000E+000
  0.00000E+000  0.00000E+000  0.00000E+000  0.00000E+000  4.45525E-040  5.58680E-039
  7.08986E-038  7.77213E-037  7.22491E-036  5.82893E-035  3.96922E-034  2.24418E-033
  1.02344E-032  3.55960E-032  8.26201E-032  7.79243E-032  3.31524E-032  3.55682E-030
  4.02471E-029  2.56904E-028  1.18061E-027  4.24673E-027  1.24007E-026  2.98634E-026
  5.94720E-026  9.69343E-026  1.25407E-025  1.19334E-025  6.65806E-026  5.12142E-027
  4.81091E-026  3.58966E-025  1.06054E-024  2.11891E-024  3.29033E-024  4.20076E-024
  4.53225E-024  4.19425E-024  3.35777E-024  2.33725E-024  1.41889E-024  7.52664E-025
  3.49275E-025  1.41894E-025  5.04881E-026  1.57385E-026  4.29898E-027  1.02906E-027
  2.15887E-028  3.96948E-029  6.39705E-030  9.03587E-031  1.11869E-031  1.21401E-032
  1.15469E-033  9.62635E-035  7.03425E-036  4.50539E-037  2.52933E-038  1.24462E-039
  5.36815E-041  0.00000E+000  0.00000E+000  0.00000E+000  0.00000E+000  0.00000E+000
  0.00000E+000  0.00000E+000  0.00000E+000  0.00000E+000  0.00000E+000  0.00000E+000
  0.00000E+000  0.00000E+000  0.00000E+000  0.00000E+000  0.00000E+000  0.00000E+000
  0.00000E+000  0.00000E+000  0.00000E+000  0.00000E+000  0.00000E+000
  0.00000E+000  0.00000E+000  0.00000E+000  0.00000E+000  0.00000E+000  0.00000E+000
  0.00000E+000  0.00000E+000  0.00000E+000  0.00000E+000  0.00000E+000  0.00000E+000
  0.00000E+000  0.00000E+000  0.00000E+000  0.00000E+000  0.00000E+000  0.00000E+000
  0.00000E+000  0.00000E+000  0.00000E+000  0.00000E+000  0.00000E+000  0.00000E+000
  0.00000E+000  0.00000E+000  0.00000E+000  2.60137E-040  3.68965E-039  5.32906E-038
  6.64360E-037  7.00395E-036  6.41051E-035  4.93922E-034  3.14609E-033  1.60384E-032
  6.13575E-032  1.49375E-031  1.14074E-031  3.21261E-031  1.61088E-029  1.84561E-028
  1.28579E-027  6.60840E-027  2.69226E-026  8.98985E-026  2.50138E-025  5.83833E-025
  1.14145E-024  1.84857E-024  2.41242E-024  2.37988E-024  1.49003E-024  2.58131E-025
  3.78132E-025  4.35244E-024  1.41146E-023  2.92716E-023  4.62974E-023  5.97028E-023
  6.47867E-023  6.01613E-023  4.82638E-023  3.36383E-023  2.04374E-023  1.08466E-023
  5.03501E-024  2.04590E-024  7.28056E-025  2.26974E-025  6.20012E-026  1.48420E-026
  3.11377E-027  5.72533E-028  9.22679E-029  1.30330E-029  1.61356E-030  1.75098E-031
  1.66550E-032  1.38849E-033  1.01461E-034  6.49851E-036  3.64827E-037  1.79522E-038
  7.74294E-040  2.92720E-041  0.00000E+000  0.00000E+000  0.00000E+000  0.00000E+000
  0.00000E+000  0.00000E+000  0.00000E+000  0.00000E+000  0.00000E+000  0.00000E+000
  0.00000E+000  0.00000E+000  0.00000E+000  0.00000E+000  0.00000E+000  0.00000E+000
  0.00000E+000  0.00000E+000  0.00000E+000  0.00000E+000  0.00000E+000
  0.00000E+000  0.00000E+000  0.00000E+000  0.00000E+000  0.00000E+000  0.00000E+000
  0.00000E+000  0.00000E+000  0.00000E+000  0.00000E+000  0.00000E+000  0.00000E+000
  0.00000E+000  0.00000E+000  0.00000E+000  0.00000E+000  0.00000E+000  0.00000E+000
  0.00000E+000  0.00000E+000  0.00000E+000  0.00000E+000  0.00000E+000  0.00000E+000
  0.00000E+000  0.00000E+000  1.16694E-040  1.87133E-039  3.07574E-038  4.35989E-037
  5.21026E-036  5.40812E-035  4.71196E-034  3.37744E-033  1.92080E-032  8.03874E-032
  2.01740E-031  1.02277E-031  1.52365E-030  5.38428E-029  6.39389E-028  4.88650E-027
  2.81008E-026  1.29395E-025  4.91801E-025  1.56803E-024  4.22839E-024  9.66734E-024
  1.86776E-023  3.01584E-023  3.97050E-023  4.03665E-023  2.75740E-023  7.31634E-024
  1.83282E-024  4.47982E-023  1.62967E-022  3.52780E-022  5.69572E-022  7.42668E-022
  8.11031E-022  7.55967E-022  6.07855E-022  4.24252E-022  2.57986E-022  1.36995E-022
  6.36154E-023  2.58549E-023  9.20206E-024  2.86903E-024  7.83766E-025  1.87627E-025
  3.93641E-026  7.23808E-027  1.16648E-027  1.64769E-028  2.03995E-029  2.21368E-030
  2.10554E-031  1.75543E-032  1.28274E-033  8.21587E-035  4.61239E-036  2.26964E-037
  9.78916E-039  3.70077E-040  1.22630E-041  0.00000E+000  0.00000E+000  0.00000E+000
  0.00000E+000  0.00000E+000  0.00000E+000  0.00000E+000  0.00000E+000  0.00000E+000
  0.00000E+000  0.00000E+000  0.00000E+000  0.00000E+000  0.00000E+000  0.00000E+000
  0.00000E+000  0.00000E+000  0.00000E+000  0.00000E+000  0.00000E+000
  0.00000E+000  0.00000E+000  0.00000E+000  0.00000E+000  0.00000E+000  0.00000E+000
  0.00000E+000  0.00000E+000  0.00000E+000  0.00000E+000  0.00000E+000  0.00000E+000
  0.00000E+000  0.00000E+000  0.00000E+000  0.00000E+000  0.00000E+000  0.00000E+000
  0.00000E+000  0.00000E+000  0.00000E+000  0.00000E+000  0.00000E+000  0.00000E+000
  0.00000E+000  0.00000E+000  7.28862E-040  1.36308E-038  2.19654E-037  2.97401E-036
  3.49945E-035  3.44552E-034  2.77615E-033  1.75685E-032  7.99376E-032  2.01798E-031
  4.08564E-032  4.54375E-030  1.34241E-028  1.68035E-027  1.41487E-026  9.11283E-026
  4.73918E-025  2.04556E-024  7.44123E-024  2.30126E-023  6.07551E-023  1.36972E-022
  2.62620E-022  4.23721E-022  5.62711E-022  5.87008E-022  4.29505E-022  1.49243E-022
  2.30789E-024  3.87020E-022  1.62883E-021  3.70641E-021  6.12442E-021  8.08440E-021
  8.89045E-021  8.32115E-021  6.70761E-021  4.68881E-021  2.85400E-021  1.51644E-021
  7.04449E-022  2.86376E-022  1.01941E-022  3.17865E-023  8.68406E-024  2.07899E-024
  4.36183E-025  8.02048E-026  1.29259E-026  1.82584E-027  2.26052E-028  2.45305E-029
  2.33323E-030  1.94519E-031  1.42147E-032  9.10440E-034  5.11121E-035  2.51510E-036
  1.08478E-037  4.10100E-039  1.35892E-040  0.00000E+000  0.00000E+000  0.00000E+000
  0.00000E+000  0.00000E+000  0.00000E+000  0.00000E+000  0.00000E+000  0.00000E+000
  0.00000E+000  0.00000E+000  0.00000E+000  0.00000E+000  0.00000E+000  0.00000E+000
  0.00000E+000  0.00000E+000  0.00000E+000  0.00000E+000  0.00000E+000
  0.00000E+000  0.00000E+000  0.00000E+000  0.00000E+000  0.00000E+000  0.00000E+000
  0.00000E+000  0.00000E+000  0.00000E+000  0.00000E+000  0.00000E+000  0.00000E+000
  0.00000E+000  0.00000E+000  0.00000E+000  0.00000E+000  0.00000E+000  0.00000E+000
  0.00000E+000  0.00000E+000  0.00000E+000  0.00000E+000  0.00000E+000  0.00000E+000
  0.00000E+000  2.18004E-040  4.63827E-039  8.49518E-038  1.30242E-036  1.73658E-035
  1.93077E-034  1.74634E-033  1.22625E-032  6.01956E-032  1.47599E-031  8.69573E-035
  9.29203E-030  2.51354E-028  3.35875E-027  3.12750E-026  2.25870E-025  1.32656E-024
  6.49539E-024  2.68988E-023  9.50275E-023  2.87794E-022  7.48707E-022  1.67181E-021
  3.19001E-021  5.15023E-021  6.89743E-021  7.35827E-021  5.69339E-021  2.38786E-021
  2.83429E-023  2.75685E-021  1.40537E-020  3.39159E-020  5.75351E-020  7.69953E-020
  8.53280E-020  8.02279E-020  6.48493E-020  4.54085E-020  2.76686E-020  1.47113E-020
  6.83687E-021  2.78012E-021  9.89806E-022  3.08670E-022  8.43349E-023  2.01910E-023
  4.23633E-024  7.78989E-025  1.25545E-025  1.77339E-026  2.19561E-027  2.38262E-028
  2.26625E-029  1.88936E-030  1.38063E-031  8.84316E-033  4.96455E-034  2.44293E-035
  1.05366E-036  3.98333E-038  1.31993E-039  3.83367E-041  0.00000E+000  0.00000E+000
  0.00000E+000  0.00000E+000  0.00000E+000  0.00000E+000  0.00000E+000  0.00000E+000
  0.00000E+000  0.00000E+000  0.00000E+000  0.00000E+000  0.00000E+000  0.00000E+000
  0.00000E+000  0.00000E+000  0.00000E+000  0.00000E+000  0.00000E+000
  0.00000E+000  0.00000E+000  0.00000E+000  0.00000E+000  0.00000E+000  0.00000E+000
  0.00000E+000  0.00000E+000  0.00000E+000  0.00000E+000  0.00000E+000  0.00000E+000
  0.00000E+000  0.00000E+000  0.00000E+000  0.00000E+000  0.00000E+000  0.00000E+000
  0.00000E+000  0.00000E+000  0.00000E+000  0.00000E+000  0.00000E+000  0.00000E+000
  0.00000E+000  1.21181E-039  2.52208E-038  4.48332E-037  6.60797E-036  8.28957E-035
  8.40360E-034  6.52524E-033  3.42257E-032  7.73193E-032  3.60186E-032  1.35676E-029
  3.55083E-028  5.11520E-027  5.28426E-026  4.28450E-025  2.84252E-024  1.57824E-023
  7.43201E-023  2.99301E-022  1.03612E-021  3.09205E-021  7.96106E-021  1.76592E-020
  3.35990E-020  5.43306E-020  7.33516E-020  7.98113E-020  6.46918E-020  3.11953E-020
  2.24190E-021  1.57019E-020  1.04296E-019  2.70011E-019  4.72008E-019  6.41416E-019
  7.16938E-019  6.77474E-019  5.49272E-019  3.85327E-019  2.35064E-019  1.25074E-019
  5.81540E-020  2.36546E-020  8.42341E-021  2.62717E-021  7.17857E-022  1.71875E-022
  3.60630E-023  6.63155E-024  1.06879E-024  1.50974E-025  1.86921E-026  2.02843E-027
  1.92937E-028  1.60851E-029  1.17540E-030  7.52851E-032  4.22663E-033  2.07981E-034
  8.97043E-036  3.39125E-037  1.12374E-038  3.26384E-040  8.30902E-042  0.00000E+000
  0.00000E+000  0.00000E+000  0.00000E+000  0.00000E+000  0.00000E+000  0.00000E+000
  0.00000E+000  0.00000E+000  0.00000E+000  0.00000E+000  0.00000E+000  0.00000E+000
  0.00000E+000  0.00000E+000  0.00000E+000  0.00000E+000  0.00000E+000
  0.00000E+000  0.00000E+000  0.00000E+000  0.00000E+000  0.00000E+000  0.00000E+000
  0.00000E+000  0.00000E+000  0.00000E+000  0.00000E+000  0.00000E+000  0.00000E+000
  0.00000E+000  0.00000E+000  0.00000E+000  0.00000E+000  0.00000E+000  0.00000E+000
  0.00000E+000  0.00000E+000  0.00000E+000  0.00000E+000  0.00000E+000  0.00000E+000
  2.43078E-040  5.74743E-039  1.15885E-037  1.92774E-036  2.72612E-035  3.09205E-034
  2.64442E-033  1.46237E-032  2.79548E-032  1.04953E-031  1.44603E-029  3.79696E-028
  5.94290E-027  6.83025E-026  6.22473E-025  4.66712E-024  2.93823E-023  1.57253E-022
  7.21131E-022  2.84806E-021  9.71831E-021  2.86976E-020  7.33437E-020  1.61956E-019
  3.07668E-019  4.98584E-019  6.78320E-019  7.51104E-019  6.33240E-019  3.40162E-019
  5.00297E-020  6.73126E-020  6.62456E-019  1.86772E-018  3.37971E-018  4.67257E-018
  5.27261E-018  5.01006E-018  4.07556E-018  2.86498E-018  1.74999E-018  9.31905E-019
  4.33519E-019  1.76397E-019  6.28286E-020  1.95984E-020  5.35565E-021  1.28238E-021
  2.69082E-022  4.94823E-023  7.97509E-024  1.12656E-024  1.39480E-025  1.51363E-026
  1.43972E-027  1.20029E-028  8.77107E-030  5.61789E-031  3.15394E-032  1.55202E-033
  6.69400E-035  2.53065E-036  8.38566E-038  2.43557E-039  6.20043E-041  0.00000E+000
  0.00000E+000  0.00000E+000  0.00000E+000  0.00000E+000  0.00000E+000  0.00000E+000
  0.00000E+000  0.00000E+000  0.00000E+000  0.00000E+000  0.00000E+000  0.00000E+000
  0.00000E+000  0.00000E+000  0.00000E+000  0.00000E+000  0.00000E+000
  0.00000E+000  0.00000E+000  0.00000E+000  0.00000E+000  0.00000E+000  0.00000E+000
  0.00000E+000  0.00000E+000  0.00000E+000  0.00000E+000  0.00000E+000  0.00000E+000
  0.00000E+000  0.00000E+000  0.00000E+000  0.00000E+000  0.00000E+000  0.00000E+000
  0.00000E+000  0.00000E+000  0.00000E+000  0.00000E+000  0.00000E+000  0.00000E+000
  1.00530E-039  2.29824E-038  4.41916E-037  6.86505E-036  8.69423E-035  8.15013E-034
  4.67764E-033  6.46025E-033  1.28010E-031  1.14014E-029  3.08079E-028  5.27224E-027
  6.75781E-026  6.93014E-025  5.87510E-024  4.19447E-023  2.55088E-022  1.33132E-021
  5.99242E-021  2.33391E-020  7.88135E-020  2.30962E-019  5.87176E-019  1.29265E-018
  2.45415E-018  3.98702E-018  5.46376E-018  6.14555E-018  5.35897E-018  3.13751E-018
  6.96073E-019  1.87322E-019  3.57636E-018  1.12065E-017  2.11077E-017  2.97558E-017
  3.39347E-017  3.24434E-017  2.64893E-017  1.86634E-017  1.14162E-017  6.08480E-018
  2.83226E-018  1.15287E-018  4.10726E-019  1.28140E-019  3.50207E-020  8.38613E-021
  1.75975E-021  3.23619E-022  5.21592E-023  7.36813E-024  9.12269E-025  9.89998E-026
  9.41662E-027  7.85069E-028  5.73687E-029  3.67449E-030  2.06290E-031  1.01512E-032
  4.37840E-034  1.65525E-035  5.48489E-037  1.59306E-038  4.05557E-040  9.04965E-042
  0.00000E+000  0.00000E+000  0.00000E+000  0.00000E+000  0.00000E+000  0.00000E+000
  0.00000E+000  0.00000E+000  0.00000E+000  0.00000E+000  0.00000E+000  0.00000E+000
  0.00000E+000  0.00000E+000  0.00000E+000  0.00000E+000  0.00000E+000
  0.00000E+000  0.00000E+000  0.00000E+000  0.00000E+000  0.00000E+000  0.00000E+000
  0.00000E+000  0.00000E+000  0.00000E+000  0.00000E+000  0.00000E+000  0.00000E+000
  0.00000E+000  0.00000E+000  0.00000E+000  0.00000E+000  0.00000E+000  0.00000E+000
  0.00000E+000  0.00000E+000  0.00000E+000  0.00000E+000  0.00000E+000  1.34957E-040
  3.49677E-039  7.59810E-038  1.32338E-036  1.86695E-035  1.90704E-034  1.11097E-033
  7.75286E-034  9.40658E-032  6.70878E-030  1.90027E-028  3.57414E-027  5.12008E-026
  5.91443E-025  5.67230E-024  4.59351E-023  3.17436E-022  1.88503E-021  9.66485E-021
  4.29240E-020  1.65493E-019  5.54613E-019  1.61628E-018  4.09368E-018  8.99432E-018
  1.70767E-017  2.78181E-017  3.83821E-017  4.37836E-017  3.93126E-017  2.46920E-017
  7.18888E-018  1.88410E-019  1.62429E-017  5.82026E-017  1.14893E-016  1.65585E-016
  1.91091E-016  1.83942E-016  1.50799E-016  1.06514E-016  6.52556E-017  3.48158E-017
  1.62160E-017  6.60343E-018  2.35323E-018  7.34307E-019  2.00711E-019  4.80668E-020
  1.00870E-020  1.85508E-021  2.99002E-022  4.22387E-023  5.22978E-024  5.67545E-025
  5.39841E-026  4.50072E-027  3.28891E-028  2.10657E-029  1.18265E-030  5.81961E-032
  2.51018E-033  9.48967E-035  3.14453E-036  9.13313E-038  2.32510E-039  5.18824E-041
  0.00000E+000  0.00000E+000  0.00000E+000  0.00000E+000  0.00000E+000  0.00000E+000
  0.00000E+000  0.00000E+000  0.00000E+000  0.00000E+000  0.00000E+000  0.00000E+000
  0.00000E+000  0.00000E+000  0.00000E+000  0.00000E+000  0.00000E+000
  0.00000E+000  0.00000E+000  0.00000E+000  0.00000E+000  0.00000E+000  0.00000E+000
  0.00000E+000  0.00000E+000  0.00000E+000  0.00000E+000  0.00000E+000  0.00000E+000
  0.00000E+000  0.00000E+000  0.00000E+000  0.00000E+000  0.00000E+000  0.00000E+000
  0.00000E+000  0.00000E+000  0.00000E+000  0.00000E+000  0.00000E+000  4.08127E-040
  1.00141E-038  2.00528E-037  3.05926E-036  3.38047E-035  1.93703E-034  1.52668E-035
  4.65441E-032  2.96385E-030  8.92349E-029  1.85263E-027  2.97163E-026  3.87026E-025
  4.20130E-024  3.86019E-023  3.03150E-022  2.04816E-021  1.19587E-020  6.05333E-020
  2.66227E-019  1.01881E-018  3.39523E-018  9.85446E-018  2.48931E-017  5.46272E-017
  1.03766E-016  1.69508E-016  2.35377E-016  2.71934E-016  2.50490E-016  1.66798E-016
  5.89850E-017  2.49144E-019  6.10719E-017  2.60935E-016  5.44524E-016  8.04826E-016
  9.41240E-016  9.12923E-016  7.51822E-016  5.32512E-016  3.26812E-016  1.74558E-016
  8.13613E-017  3.31474E-017  1.18162E-017  3.68796E-018  1.00819E-018  2.41469E-019
  5.06769E-020  9.32038E-021  1.50231E-021  2.12231E-022  2.62780E-023  2.85178E-024
  2.71261E-025  2.26156E-026  1.65265E-027  1.05854E-028  5.94280E-030  2.92436E-031
  1.26134E-032  4.76868E-034  1.58017E-035  4.58951E-037  1.16839E-038  2.60715E-040
  0.00000E+000  0.00000E+000  0.00000E+000  0.00000E+000  0.00000E+000  0.00000E+000
  0.00000E+000  0.00000E+000  0.00000E+000  0.00000E+000  0.00000E+000  0.00000E+000
  0.00000E+000  0.00000E+000  0.00000E+000  0.00000E+000  0.00000E+000
  0.00000E+000  0.00000E+000  0.00000E+000  0.00000E+000  0.00000E+000  0.00000E+000
  0.00000E+000  0.00000E+000  0.00000E+000  0.00000E+000  0.00000E+000  0.00000E+000
  0.00000E+000  0.00000E+000  0.00000E+000  0.00000E+000  0.00000E+000  0.00000E+000
  0.00000E+000  0.00000E+000  0.00000E+000  0.00000E+000  5.10460E-042  1.01153E-039
  2.27122E-038  3.93024E-037  4.52698E-036  2.43525E-035  9.69241E-036  1.62871E-032
  9.87369E-031  3.19399E-029  7.34612E-028  1.32153E-026  1.94226E-025  2.38758E-024
  2.48969E-023  2.22225E-022  1.70826E-021  1.13573E-020  6.55060E-020  3.28482E-019
  1.43427E-018  5.45851E-018  1.81154E-017  5.24235E-017  1.32182E-016  2.89880E-016
  5.51069E-016  9.02733E-016  1.26102E-015  1.47373E-015  1.38845E-015  9.71284E-016
  3.97650E-016  1.95854E-017  1.84961E-016  1.00608E-015  2.24431E-015  3.41478E-015
  4.05393E-015  3.96542E-015  3.28213E-015  2.33191E-015  1.43392E-015  7.66839E-016
  3.57711E-016  1.45813E-016  5.19975E-017  1.62329E-017  4.43840E-018  1.06316E-018
  2.23144E-019  4.10427E-020  6.61583E-021  9.34651E-022  1.15730E-022  1.25597E-023
  1.19469E-024  9.96056E-026  7.27884E-027  4.66223E-028  2.61746E-029  1.28801E-030
  5.55544E-032  2.10028E-033  6.95997E-035  2.02149E-036  5.14626E-038  1.14834E-039
  2.24600E-041  0.00000E+000  0.00000E+000  0.00000E+000  0.00000E+000  0.00000E+000
  0.00000E+000  0.00000E+000  0.00000E+000  0.00000E+000  0.00000E+000  0.00000E+000
  0.00000E+000  0.00000E+000  0.00000E+000  0.00000E+000  0.00000E+000
  0.00000E+000  0.00000E+000  0.00000E+000  0.00000E+000  0.00000E+000  0.00000E+000
  0.00000E+000  0.00000E+000  0.00000E+000  0.00000E+000  0.00000E+000  0.00000E+000
  0.00000E+000  0.00000E+000  0.00000E+000  0.00000E+000  0.00000E+000  0.00000E+000
  0.00000E+000  0.00000E+000  0.00000E+000  0.00000E+000  7.82917E-041  1.96781E-039
  3.75656E-038  4.56301E-037  2.13998E-036  1.05046E-035  4.14144E-033  2.48837E-031
  8.72230E-030  2.22927E-028  4.50423E-027  7.47612E-026  1.04121E-024  1.23256E-023
  1.25062E-022  1.09389E-021  8.28115E-021  5.44177E-020  3.11055E-019  1.54898E-018
  6.72712E-018  2.54966E-017  8.43573E-017  2.43595E-016  6.13445E-016  1.34496E-015
  2.55934E-015  4.20419E-015  5.90562E-015  6.97430E-015  6.70338E-015  4.89119E-015
  2.24527E-015  2.54524E-016  4.28082E-016  3.31900E-015  8.03163E-015  1.26381E-014
  1.52609E-014  1.50703E-014  1.25438E-014  8.94300E-015  5.51110E-015  2.95138E-015
  1.37801E-015  5.62057E-016  2.00515E-016  6.26159E-017  1.71240E-017  4.10241E-018
  8.61138E-019  1.58402E-019  2.55349E-020  3.60762E-021  4.46717E-022  4.84819E-023
  4.61178E-024  3.84507E-025  2.80989E-026  1.79981E-027  1.01045E-028  4.97235E-030
  2.14468E-031  8.10825E-033  2.68702E-034  7.80430E-036  1.98680E-037  4.43337E-039
  8.67106E-041  0.00000E+000  0.00000E+000  0.00000E+000  0.00000E+000  0.00000E+000
  0.00000E+000  0.00000E+000  0.00000E+000  0.00000E+000  0.00000E+000  0.00000E+000
  0.00000E+000  0.00000E+000  0.00000E+000  0.00000E+000  0.00000E+000
  0.00000E+000  0.00000E+000  0.00000E+000  0.00000E+000  0.00000E+000  0.00000E+000
  0.00000E+000  0.00000E+000  0.00000E+000  0.00000E+000  0.00000E+000  0.00000E+000
  0.00000E+000  0.00000E+000  0.00000E+000  0.00000E+000  0.00000E+000  0.00000E+000
  0.00000E+000  0.00000E+000  0.00000E+000  0.00000E+000  1.30359E-040  2.73317E-039
  3.59451E-038  1.23599E-037  3.41966E-036  7.75049E-034  4.75593E-032  1.81876E-030
  5.17916E-029  1.17683E-027  2.20751E-026  3.48467E-025  4.68417E-024  5.40374E-023
  5.37858E-022  4.63658E-021  3.47119E-020  2.26147E-019  1.28406E-018  6.36114E-018
  2.75150E-017  1.03965E-016  3.43195E-016  9.89506E-016  2.48987E-015  5.45916E-015
  1.04000E-014  1.71300E-014  2.41881E-014  2.88391E-014  2.82181E-014  2.13537E-014
  1.07465E-014  1.93384E-015  6.69452E-016  9.29815E-015  2.49035E-014  4.07597E-014
  5.01833E-014  5.00906E-014  4.19573E-014  3.00292E-014  1.85508E-014  9.95032E-015
  4.65070E-015  1.89825E-015  6.77536E-016  2.11651E-016  5.78958E-017  1.38727E-017
  2.91242E-018  5.35780E-019  8.63768E-020  1.22042E-020  1.51128E-021  1.64025E-022
  1.56032E-023  1.30095E-024  9.50727E-026  6.08978E-027  3.41900E-028  1.68248E-029
  7.25699E-031  2.74357E-032  9.09158E-034  2.64092E-035  6.72320E-037  1.50022E-038
  2.93422E-040  0.00000E+000  0.00000E+000  0.00000E+000  0.00000E+000  0.00000E+000
  0.00000E+000  0.00000E+000  0.00000E+000  0.00000E+000  0.00000E+000  0.00000E+000
  0.00000E+000  0.00000E+000  0.00000E+000  0.00000E+000  0.00000E+000
  0.00000E+000  0.00000E+000  0.00000E+000  0.00000E+000  0.00000E+000  0.00000E+000
  0.00000E+000  0.00000E+000  0.00000E+000  0.00000E+000  0.00000E+000  0.00000E+000
  0.00000E+000  0.00000E+000  0.00000E+000  0.00000E+000  0.00000E+000  0.00000E+000
  0.00000E+000  0.00000E+000  0.00000E+000  5.57180E-042  1.51151E-040  2.03884E-039
  4.66058E-039  6.26600E-037  1.07980E-034  6.91124E-033  2.89774E-031  9.21473E-030
  2.35738E-028  5.00074E-027  8.95081E-026  1.36662E-024  1.79278E-023  2.03083E-022
  1.99361E-021  1.70042E-020  1.26260E-019  8.17326E-019  4.61761E-018  2.27862E-017
  9.82637E-017  3.70434E-016  1.22078E-015  3.51597E-015  8.84295E-015  1.93934E-014
  3.69901E-014  6.10873E-014  8.66787E-014  1.04254E-013  1.03662E-013  8.09826E-014
  4.39579E-014  1.06907E-014  4.59737E-016  2.18674E-014  6.67077E-014  1.14399E-013
  1.44032E-013  1.45529E-013  1.22774E-013  8.82568E-014  5.46735E-014  2.93793E-014
  1.37484E-014  5.61628E-015  2.00577E-015  6.26830E-016  1.71519E-016  4.11079E-017
[truncated: 24,623,369 more chars]
