# Supplementary material for: Bright triplet and bright charge-separated singlet excitons in organic diradicals enable optical read-out and writing of spin states
Source: Nat Chem. 2025 Jul 29;17(9):1410–7. doi: 10.1038/s41557-025-01875-z (PMC12411279; doi:10.1038/s41557-025-01875-z)
Supplement: Supplementary file 2 — Raw data for the molecular orbitals. [file 41557_2025_1875_MOESM2_ESM.zip › Figure 1/Figure 1c/triplet_C2.cub]

 Generated by Multiwfn
 Totally      1767744 grid points
  169  -28.527024  -24.542095  -15.747571
  144    0.398181    0.000000    0.000000
  124    0.000000    0.398181    0.000000
   99    0.000000    0.000000    0.398181
   17   17.000000   14.523221   -2.504204    5.185837
   17   17.000000    7.868227    3.152504   -0.595557
   17   17.000000   14.665484    4.871800    3.718368
   17   17.000000   12.776418    0.707986   -5.702877
   17   17.000000   18.960328    0.193786   -0.213890
   17   17.000000    9.485001   -4.173554   -1.109392
   17   17.000000   -7.868119   -3.152284   -0.597437
   17   17.000000  -14.523489    2.502126    5.185783
   17   17.000000   -9.484713    4.173820   -1.108828
   17   17.000000  -18.960247   -0.193481   -0.215189
   17   17.000000  -12.776222   -0.705815   -5.704113
   17   17.000000  -14.665509   -4.873164    3.715506
    6    6.000000   16.520349   -6.621355   -2.387461
    6    6.000000   13.903102   -6.437379   -2.067402
    6    6.000000   12.808765   -4.196443   -1.241052
    6    6.000000   14.225641   -1.994864   -0.665717
    6    6.000000   16.869490   -2.267906   -1.011355
    6    6.000000   17.990427   -4.492220   -1.847061
    6    6.000000   13.048245    0.374726    0.212037
    6    6.000000   13.725125    2.794460   -0.995464
    6    6.000000   13.753481    3.139248   -3.653400
    6    6.000000   14.408732    4.976637    0.403122
    6    6.000000   14.399997    5.411021   -4.803786
    6    6.000000   15.048296    7.264285   -0.719384
    6    6.000000   15.057510    7.518506   -3.350289
    6    6.000000   11.198984    0.324346    2.291105
    6    6.000000    8.828119    1.573225    2.170033
    6    6.000000   11.626572   -0.977787    4.596865
    6    6.000000    7.077817    1.540125    4.123539
    6    6.000000    9.891243   -1.040546    6.562630
    6    6.000000    7.573200    0.225116    6.368087
    6    6.000000   17.711923   -9.027210   -3.281003
    6    6.000000   17.928763   -9.512847   -5.892560
    6    6.000000   18.620658  -10.797934   -1.508365
    6    6.000000   19.053571  -11.770483   -6.684005
    6    6.000000   19.729192  -13.031643   -2.385763
    6    6.000000   19.959963  -13.558813   -4.963984
    6    6.000000   15.750478    9.973928   -4.573930
    6    6.000000   18.308223   10.536912   -5.068166
    6    6.000000   13.842874   11.712964   -5.237632
    6    6.000000   18.911274   12.838856   -6.219632
    6    6.000000   14.533777   13.992846   -6.383435
    6    6.000000   17.055789   14.596766   -6.886613
    6    6.000000   11.085737   11.153342   -4.734863
    6    6.000000   20.389158    8.699189   -4.389552
    6    6.000000   17.758924   17.096765   -8.071585
    6    6.000000   18.418832  -10.319641    1.302051
    6    6.000000   16.981243   -7.640346   -7.832600
    6    6.000000   21.110579  -16.011192   -5.864251
    6    6.000000    5.710177    0.172071    8.461368
    6    6.000000    6.524884    0.193297   10.994540
    6    6.000000    3.103905    0.099660    7.949425
    6    6.000000    4.800689    0.142433   12.992713
    6    6.000000    1.387432    0.048150    9.945445
    6    6.000000    2.226281    0.069972   12.472203
    6    6.000000   -1.388081   -0.052256    9.945317
    6    6.000000   -2.227124   -0.075121   12.472003
    6    6.000000   -3.104401   -0.102940    7.949146
    6    6.000000   -4.801571   -0.147795   12.992285
    6    6.000000   -5.710711   -0.175557    8.460860
    6    6.000000   -6.525613   -0.197829   10.993959
    6    6.000000   -7.573576   -0.227729    6.367417
    6    6.000000   -7.078039   -1.541832    4.122374
    6    6.000000   -9.891620    1.037875    6.562306
    6    6.000000   -8.828200   -1.574125    2.168726
    6    6.000000  -11.626806    0.975937    4.596388
    6    6.000000  -11.199058   -0.325261    2.290127
    6    6.000000  -13.048181   -0.374799    0.210909
    6    6.000000  -14.225454    1.995153   -0.666041
    6    6.000000  -13.725072   -2.794067   -0.997525
    6    6.000000  -12.808474    4.196884   -1.240554
    6    6.000000  -16.869282    2.268415   -1.011695
    6    6.000000  -13.753395   -3.137837   -3.655592
    6    6.000000  -14.408729   -4.976763    0.400224
    6    6.000000  -13.902699    6.438153   -2.066148
    6    6.000000  -17.990102    4.493069   -1.846652
    6    6.000000  -14.399961   -5.409156   -4.806854
    6    6.000000  -15.048322   -7.263974   -0.723161
    6    6.000000  -16.519926    6.622341   -2.386234
    6    6.000000  -15.057530   -7.517177   -3.354163
    6    6.000000  -17.711373    9.028560   -3.278963
    6    6.000000  -15.750582   -9.972106   -4.578761
    6    6.000000  -17.927842    9.515268   -5.890331
    6    6.000000  -18.620352   10.798573   -1.505711
    6    6.000000  -18.308072  -10.533206   -5.076544
    6    6.000000  -13.843355  -11.712511   -5.239826
    6    6.000000  -19.052532   11.773254   -6.681007
    6    6.000000  -16.980075    7.643569   -7.831022
    6    6.000000  -19.728740   13.032635   -2.382337
    6    6.000000  -18.418880   10.319127    1.304534
    6    6.000000  -18.911222  -12.834690   -6.228824
    6    6.000000  -20.388550   -8.693943   -4.400727
    6    6.000000  -14.534347  -13.991883   -6.386644
    6    6.000000  -11.086503  -11.154831   -4.733359
    6    6.000000  -19.959146   13.560872   -4.960391
    6    6.000000  -17.056084  -14.593953   -6.893287
    6    6.000000  -21.109635   16.013655   -5.859719
    6    6.000000  -17.759526  -17.093399   -8.079247
    6    6.000000   -0.000491   -0.002954   14.307709
    6    6.000000    0.078735   -2.393942   15.984269
    6    6.000000   -0.079847    2.387338   15.985253
    1    1.000000   12.701635   -8.040240   -2.494552
    1    1.000000   20.027326   -4.573747   -2.046060
    1    1.000000   14.358612    5.545854   -6.847142
    1    1.000000   15.573750    8.849257    0.466730
    1    1.000000    5.319442    2.561702    3.890947
    1    1.000000   10.352233   -2.098021    8.253341
    1    1.000000   19.227342  -12.136252   -8.699132
    1    1.000000   20.431421  -14.392792   -1.015033
    1    1.000000   20.884381   13.264144   -6.607869
    1    1.000000   13.058780   15.329237   -6.896501
    1    1.000000   10.443850    9.478184   -5.768184
    1    1.000000   10.735879   10.781285   -2.729097
    1    1.000000    9.898066   12.743385   -5.305525
    1    1.000000   20.472456    8.357809   -2.349302
    1    1.000000   20.103342    6.855913   -5.286462
    1    1.000000   22.229574    9.421134   -4.986443
    1    1.000000   18.075450   18.546958   -6.623910
    1    1.000000   19.498985   16.946225   -9.177582
    1    1.000000   16.261274   17.791463   -9.315920
    1    1.000000   19.489903   -8.641809    1.871231
    1    1.000000   16.458863   -9.995112    1.882536
    1    1.000000   19.144379  -11.928365    2.374526
    1    1.000000   14.937377   -7.348794   -7.678458
    1    1.000000   17.863010   -5.782781   -7.596704
    1    1.000000   17.384144   -8.299967   -9.747571
    1    1.000000   19.666224  -17.485362   -6.063377
    1    1.000000   22.016215  -15.788809   -7.709281
    1    1.000000   22.524998  -16.716708   -4.531752
    1    1.000000    8.531213    0.303676   11.405653
    1    1.000000    2.443720    0.029494    6.007964
    1    1.000000    5.488585    0.175621   14.926914
    1    1.000000   -2.444069   -0.031974    6.007764
    1    1.000000   -5.489615   -0.181781   14.926420
    1    1.000000   -8.531973   -0.308372   11.404872
    1    1.000000   -5.319657   -2.563331    3.889496
    1    1.000000  -10.352724    2.094662    8.253416
    1    1.000000  -12.701156    8.041119   -2.492688
    1    1.000000  -20.026990    4.574739   -2.045710
    1    1.000000  -14.358487   -5.543239   -6.850257
    1    1.000000  -15.573892   -8.849369    0.462335
    1    1.000000  -19.226021   12.139854   -8.696006
    1    1.000000  -14.936201    7.352081   -7.676854
    1    1.000000  -17.861746    5.785861   -7.595902
    1    1.000000  -17.382877    8.303902   -9.745769
    1    1.000000  -20.431156   14.393224   -1.011143
    1    1.000000  -19.489901    8.640981    1.872877
    1    1.000000  -16.458963    9.994503    1.885146
    1    1.000000  -19.144685   11.927356    2.377575
    1    1.000000  -20.884112  -13.258565   -6.619715
    1    1.000000  -20.472564   -8.350421   -2.360876
    1    1.000000  -20.101577   -6.851698   -5.299413
    1    1.000000  -22.228997   -9.415701   -4.997744
    1    1.000000  -13.059619  -15.329320   -6.897747
    1    1.000000  -10.442547   -9.479103   -5.764457
    1    1.000000  -10.738760  -10.784721   -2.726860
    1    1.000000   -9.899024  -12.745025   -5.303999
    1    1.000000  -19.665867   17.489024   -6.054161
    1    1.000000  -22.011643   15.793038   -7.706725
    1    1.000000  -22.527024   16.716577   -4.528988
    1    1.000000  -18.083988  -18.542095   -6.631829
    1    1.000000  -19.495351  -16.940369   -9.191568
    1    1.000000  -16.258711  -17.791585   -9.317779
    1    1.000000    1.752654   -2.373735   17.199810
    1    1.000000   -1.590377   -2.482979   17.203273
    1    1.000000    0.133664   -4.110297   14.834420
    1    1.000000   -1.753858    2.366629   17.200657
    1    1.000000    1.589172    2.475872   17.204421
    1    1.000000   -0.134688    4.104169   14.836109
 -5.86480E-035 -3.00795E-034 -1.39307E-033 -5.82586E-033 -2.19883E-032 -7.49631E-032
 -2.30740E-031 -6.41160E-031 -1.60800E-030 -3.63863E-030 -7.42462E-030 -1.36484E-029
 -2.25658E-029 -3.34592E-029 -4.42525E-029 -5.16610E-029 -5.20594E-029 -4.28372E-029
 -2.36529E-029  3.03907E-030  3.24714E-029  5.88798E-029  7.71898E-029  8.44949E-029
  8.08078E-029  6.87865E-029  5.25577E-029  3.61859E-029  2.24887E-029  1.26242E-029
  6.40258E-030  2.93371E-030  1.21427E-030  4.53957E-031  1.53271E-031  4.67315E-032
  1.28655E-032  3.19808E-033  7.17751E-034  1.45434E-034  2.66335E-035  4.39794E-036
  6.55630E-037  9.69857E-038  1.17859E-038  1.29300E-039  1.28059E-040  1.14500E-041
  9.24231E-043  0.00000E+000  0.00000E+000  0.00000E+000  0.00000E+000  0.00000E+000
  0.00000E+000  0.00000E+000  0.00000E+000  0.00000E+000  0.00000E+000  0.00000E+000
  0.00000E+000  0.00000E+000  0.00000E+000  0.00000E+000  0.00000E+000  0.00000E+000
  0.00000E+000  0.00000E+000  0.00000E+000  0.00000E+000  0.00000E+000  0.00000E+000
  0.00000E+000  0.00000E+000  0.00000E+000  0.00000E+000  0.00000E+000  0.00000E+000
  0.00000E+000  0.00000E+000  0.00000E+000  0.00000E+000  0.00000E+000  0.00000E+000
  0.00000E+000  0.00000E+000  0.00000E+000  0.00000E+000  0.00000E+000  0.00000E+000
  0.00000E+000  0.00000E+000  0.00000E+000  0.00000E+000  0.00000E+000  0.00000E+000
  0.00000E+000  0.00000E+000  0.00000E+000
 -3.92896E-034 -2.01529E-033 -9.33018E-033 -3.90180E-032 -1.47336E-031 -5.02352E-031
 -1.54644E-030 -4.29768E-030 -1.07803E-029 -2.44005E-029 -4.98112E-029 -9.16398E-029
 -1.51746E-028 -2.25682E-028 -3.00305E-028 -3.55044E-028 -3.67812E-028 -3.23787E-028
 -2.22764E-028 -8.10378E-029  7.33211E-029  2.09474E-028  3.03120E-028  3.42734E-028
  3.31085E-028  2.82168E-028  2.15110E-028  1.47611E-028  9.14311E-029  5.11758E-029
  2.58921E-029  1.18410E-029  4.89370E-030  1.82747E-030  6.16490E-031  1.87842E-031
  5.16883E-032  1.28434E-032  2.88156E-033  5.83720E-034  1.06757E-034  1.76498E-035
  2.63058E-036  3.53960E-037  4.29927E-038  5.73764E-039  5.68261E-040  5.08092E-041
  4.10125E-042  0.00000E+000  0.00000E+000  0.00000E+000  0.00000E+000  0.00000E+000
  0.00000E+000  0.00000E+000  0.00000E+000  0.00000E+000  0.00000E+000  0.00000E+000
  0.00000E+000  0.00000E+000  0.00000E+000  0.00000E+000  0.00000E+000  0.00000E+000
  0.00000E+000  0.00000E+000  0.00000E+000  0.00000E+000  0.00000E+000  0.00000E+000
  0.00000E+000  0.00000E+000  0.00000E+000  0.00000E+000  0.00000E+000  0.00000E+000
  0.00000E+000  0.00000E+000  0.00000E+000  0.00000E+000  0.00000E+000  0.00000E+000
  0.00000E+000  0.00000E+000  0.00000E+000  0.00000E+000  0.00000E+000  0.00000E+000
  0.00000E+000  0.00000E+000  0.00000E+000  0.00000E+000  0.00000E+000  0.00000E+000
  0.00000E+000  0.00000E+000  0.00000E+000
 -2.37614E-033 -1.21826E-032 -5.64226E-032 -2.35961E-031 -8.91027E-031 -3.03801E-030
 -9.35191E-030 -2.59880E-029 -6.51815E-029 -1.47511E-028 -3.01077E-028 -5.53836E-028
 -9.17165E-028 -1.36497E-027 -1.82026E-027 -2.16415E-027 -2.27271E-027 -2.06914E-027
 -1.56372E-027 -8.57410E-028 -1.05661E-028  5.37866E-028  9.69274E-028  1.15570E-027
  1.12833E-027  9.57446E-028  7.22998E-028  4.90941E-028  3.01147E-028  1.67168E-028
  8.40120E-029  3.82178E-029  1.57306E-029  5.85596E-030  1.97068E-030  5.99368E-031
  1.64698E-031  4.08730E-032  9.16179E-033  1.85448E-033  3.38943E-034  5.59322E-035
  8.34711E-036  1.12250E-036  1.36241E-037  1.49342E-038  2.27648E-039  2.03544E-040
  1.64298E-041  1.19725E-042  0.00000E+000  0.00000E+000  0.00000E+000  0.00000E+000
  0.00000E+000  0.00000E+000  0.00000E+000  0.00000E+000  0.00000E+000  0.00000E+000
  0.00000E+000  0.00000E+000  0.00000E+000  0.00000E+000  0.00000E+000  0.00000E+000
  0.00000E+000  0.00000E+000  0.00000E+000  0.00000E+000  0.00000E+000  0.00000E+000
  0.00000E+000  0.00000E+000  0.00000E+000  0.00000E+000  0.00000E+000  0.00000E+000
  0.00000E+000  0.00000E+000  0.00000E+000  0.00000E+000  0.00000E+000  0.00000E+000
  0.00000E+000  0.00000E+000  0.00000E+000  0.00000E+000  0.00000E+000  0.00000E+000
  0.00000E+000  0.00000E+000  0.00000E+000  0.00000E+000  0.00000E+000  0.00000E+000
  0.00000E+000  0.00000E+000  0.00000E+000
 -1.29648E-032 -6.64969E-032 -3.07968E-031 -1.28787E-030 -4.86277E-030 -1.65774E-029
 -5.10186E-029 -1.41726E-028 -3.55289E-028 -8.03476E-028 -1.63831E-027 -3.00973E-027
 -4.97599E-027 -7.39116E-027 -9.83753E-027 -1.16835E-026 -1.22940E-026 -1.13152E-026
 -8.87380E-027 -5.55854E-027 -2.18007E-027  5.52220E-028  2.26047E-027  2.94099E-027
  2.84914E-027  2.32870E-027  1.67740E-027  1.08571E-027  6.37250E-028  3.40482E-028
  1.65770E-028  7.35072E-029  2.96524E-029  1.08667E-029  3.61300E-030  1.08861E-030
  2.96908E-031  7.32573E-032  1.63453E-032  3.29120E-033  5.99414E-034  9.86056E-035
  1.46488E-035  1.97208E-036  2.38739E-037  2.60713E-038  2.57343E-039  7.36128E-040
  5.94193E-041  4.32994E-042  0.00000E+000  0.00000E+000  0.00000E+000  0.00000E+000
  0.00000E+000  0.00000E+000  0.00000E+000  0.00000E+000  0.00000E+000  0.00000E+000
  0.00000E+000  0.00000E+000  0.00000E+000  0.00000E+000  0.00000E+000  0.00000E+000
  0.00000E+000  0.00000E+000  0.00000E+000  0.00000E+000  0.00000E+000  0.00000E+000
  0.00000E+000  0.00000E+000  0.00000E+000  0.00000E+000  0.00000E+000  0.00000E+000
  0.00000E+000  0.00000E+000  0.00000E+000  0.00000E+000  0.00000E+000  0.00000E+000
  0.00000E+000  0.00000E+000  0.00000E+000  0.00000E+000  0.00000E+000  0.00000E+000
  0.00000E+000  0.00000E+000  0.00000E+000  0.00000E+000  0.00000E+000  0.00000E+000
  0.00000E+000  0.00000E+000  0.00000E+000
 -6.38757E-032 -3.27599E-031 -1.51706E-030 -6.34302E-030 -2.39442E-029 -8.15970E-029
 -2.50987E-028 -6.96686E-028 -1.74456E-027 -3.93913E-027 -8.01462E-027 -1.46795E-026
 -2.41701E-026 -3.57026E-026 -4.71712E-026 -5.54945E-026 -5.77251E-026 -5.24806E-026
 -4.08482E-026 -2.60876E-026 -1.22000E-026 -2.20004E-027  2.90702E-027  3.99522E-027
  2.86326E-027  1.18722E-027 -6.12504E-029 -6.32098E-028 -6.96001E-028 -5.25974E-028
 -3.19944E-028 -1.65197E-028 -7.41994E-029 -2.93798E-029 -1.03372E-029 -3.24825E-030
 -9.14617E-031 -2.31286E-031 -5.26224E-032 -1.07777E-032 -1.99168E-033 -3.33153E-034
 -5.00498E-035 -6.75701E-036 -8.26978E-037 -9.13425E-038 -9.11827E-039 -8.20172E-040
  1.94001E-040  1.41370E-041  9.30017E-043  0.00000E+000  0.00000E+000  0.00000E+000
  0.00000E+000  0.00000E+000  0.00000E+000  0.00000E+000  0.00000E+000  0.00000E+000
  0.00000E+000  0.00000E+000  0.00000E+000  0.00000E+000  0.00000E+000  0.00000E+000
  0.00000E+000  0.00000E+000  0.00000E+000  0.00000E+000  0.00000E+000  0.00000E+000
  0.00000E+000  0.00000E+000  0.00000E+000  0.00000E+000  0.00000E+000  0.00000E+000
  0.00000E+000  0.00000E+000  0.00000E+000  0.00000E+000  0.00000E+000  0.00000E+000
  0.00000E+000  0.00000E+000  0.00000E+000  0.00000E+000  0.00000E+000  0.00000E+000
  0.00000E+000  0.00000E+000  0.00000E+000  0.00000E+000  0.00000E+000  0.00000E+000
  0.00000E+000  0.00000E+000  0.00000E+000
 -2.84036E-031 -1.45651E-030 -6.74325E-030 -2.81848E-029 -1.06342E-028 -3.62131E-028
 -1.11276E-027 -3.08430E-027 -7.70763E-027 -1.73534E-026 -3.51651E-026 -6.40426E-026
 -1.04606E-025 -1.52777E-025 -1.98624E-025 -2.28313E-025 -2.29562E-025 -1.98312E-025
 -1.42405E-025 -7.91285E-026 -2.73374E-026  1.21814E-027  6.10525E-027 -4.02368E-027
 -1.77268E-026 -2.66867E-026 -2.81493E-026 -2.37854E-026 -1.69568E-026 -1.04653E-026
 -5.67362E-027 -2.72611E-027 -1.16760E-027 -4.47485E-028 -1.53862E-028 -4.75490E-029
 -1.32240E-029 -3.31271E-030 -7.47972E-031 -1.52303E-031 -2.79707E-032 -4.63462E-033
 -6.95032E-034 -9.39519E-035 -1.14395E-035 -1.25850E-036 -1.25062E-037 -1.12091E-038
 -9.06971E-040  4.16689E-041  2.74124E-042  0.00000E+000  0.00000E+000  0.00000E+000
  0.00000E+000  0.00000E+000  0.00000E+000  0.00000E+000  0.00000E+000  0.00000E+000
  0.00000E+000  0.00000E+000  0.00000E+000  0.00000E+000  0.00000E+000  0.00000E+000
  0.00000E+000  0.00000E+000  0.00000E+000  0.00000E+000  0.00000E+000  0.00000E+000
  0.00000E+000  0.00000E+000  0.00000E+000  0.00000E+000  0.00000E+000  0.00000E+000
  0.00000E+000  0.00000E+000  0.00000E+000  0.00000E+000  0.00000E+000  0.00000E+000
  0.00000E+000  0.00000E+000  0.00000E+000  0.00000E+000  0.00000E+000  0.00000E+000
  0.00000E+000  0.00000E+000  0.00000E+000  0.00000E+000  0.00000E+000  0.00000E+000
  0.00000E+000  0.00000E+000  0.00000E+000
 -1.13978E-030 -5.84286E-030 -2.70390E-029 -1.12944E-028 -4.25759E-028 -1.44802E-027
 -4.44152E-027 -1.22798E-026 -3.05781E-026 -6.84994E-026 -1.37817E-025 -2.48437E-025
 -3.99829E-025 -5.71371E-025 -7.18809E-025 -7.84626E-025 -7.23335E-025 -5.30490E-025
 -2.56022E-025  1.19329E-026  1.87543E-025  2.28498E-025  1.52254E-025  1.89865E-026
 -1.04558E-025 -1.76166E-025 -1.88400E-025 -1.58872E-025 -1.12720E-025 -6.92454E-026
 -3.73951E-026 -1.79126E-026 -7.65352E-027 -2.92769E-027 -1.00514E-027 -3.10250E-028
 -8.61978E-029 -2.15747E-029 -4.86762E-030 -9.90361E-031 -1.81779E-031 -3.01010E-032
 -4.49789E-033 -6.08726E-034 -7.40782E-035 -8.16164E-036 -8.09971E-037 -7.25962E-038
 -5.87022E-039 -4.28523E-040  7.29426E-042  4.33207E-043  0.00000E+000  0.00000E+000
  0.00000E+000  0.00000E+000  0.00000E+000  0.00000E+000  0.00000E+000  0.00000E+000
  0.00000E+000  0.00000E+000  0.00000E+000  0.00000E+000  0.00000E+000  0.00000E+000
  0.00000E+000  0.00000E+000  0.00000E+000  0.00000E+000  0.00000E+000  0.00000E+000
  0.00000E+000  0.00000E+000  0.00000E+000  0.00000E+000  0.00000E+000  0.00000E+000
  0.00000E+000  0.00000E+000  0.00000E+000  0.00000E+000  0.00000E+000  0.00000E+000
  0.00000E+000  0.00000E+000  0.00000E+000  0.00000E+000  0.00000E+000  0.00000E+000
  0.00000E+000  0.00000E+000  0.00000E+000  0.00000E+000  0.00000E+000  0.00000E+000
  0.00000E+000  0.00000E+000  0.00000E+000
 -4.12645E-030 -2.11420E-029 -9.77636E-029 -4.07923E-028 -1.53536E-027 -5.21058E-027
 -1.59339E-026 -4.38648E-026 -1.08563E-025 -2.41086E-025 -4.78981E-025 -8.47613E-025
 -1.32670E-024 -1.81527E-024 -2.12487E-024 -2.03150E-024 -1.38697E-024 -2.38246E-025
  1.13019E-024  2.28757E-024  2.85211E-024  2.67772E-024  1.91433E-024  9.08442E-025
  1.76319E-026 -5.42282E-025 -7.41907E-025 -6.82889E-025 -5.05205E-025 -3.17569E-025
 -1.73864E-025 -8.40002E-026 -3.60903E-026 -1.38559E-026 -4.76845E-027 -1.47414E-027
 -4.09972E-028 -1.02674E-028 -2.31720E-029 -4.71502E-030 -8.65316E-031 -1.43280E-031
 -2.14047E-032 -2.88560E-033 -3.51079E-034 -3.87650E-035 -3.85816E-036 -3.45713E-037
 -2.79439E-038 -2.03910E-039 -1.34329E-040  1.04066E-042  0.00000E+000  0.00000E+000
  0.00000E+000  0.00000E+000  0.00000E+000  0.00000E+000  0.00000E+000  0.00000E+000
  0.00000E+000  0.00000E+000  0.00000E+000  0.00000E+000  0.00000E+000  0.00000E+000
  0.00000E+000  0.00000E+000  0.00000E+000  0.00000E+000  0.00000E+000  0.00000E+000
  0.00000E+000  0.00000E+000  0.00000E+000  0.00000E+000  0.00000E+000  0.00000E+000
  0.00000E+000  0.00000E+000  0.00000E+000  0.00000E+000  0.00000E+000  0.00000E+000
  0.00000E+000  0.00000E+000  0.00000E+000  0.00000E+000  0.00000E+000  0.00000E+000
  0.00000E+000  0.00000E+000  0.00000E+000  0.00000E+000  0.00000E+000  0.00000E+000
  0.00000E+000  0.00000E+000  0.00000E+000
 -1.34737E-029 -6.89693E-029 -3.18510E-028 -1.32656E-027 -4.98020E-027 -1.68403E-026
 -5.12340E-026 -1.40016E-025 -3.42913E-025 -7.49932E-025 -1.45634E-024 -2.48838E-024
 -3.68022E-024 -4.55800E-024 -4.34707E-024 -2.21549E-024  2.25860E-024  8.61808E-024
  1.54074E-023  2.06253E-023  2.26021E-023  2.08062E-023  1.60725E-023  1.01203E-023
  4.69974E-024  8.95054E-025 -1.08312E-024 -1.65337E-024 -1.44684E-024 -9.86276E-025
 -5.65155E-025 -2.80745E-025 -1.22785E-025 -4.76939E-026 -1.65421E-026 -5.14069E-027
 -1.43465E-027 -3.60113E-028 -8.13891E-029 -1.65751E-029 -3.04328E-030 -5.03943E-031
 -7.52938E-032 -1.01490E-032 -1.23448E-033 -1.35506E-034 -1.35742E-035 -1.21531E-036
 -9.84900E-038 -7.18252E-039 -4.72869E-040  2.25686E-042  0.00000E+000  0.00000E+000
  0.00000E+000  0.00000E+000  0.00000E+000  0.00000E+000  0.00000E+000  0.00000E+000
  0.00000E+000  0.00000E+000  0.00000E+000  0.00000E+000  0.00000E+000  0.00000E+000
  0.00000E+000  0.00000E+000  0.00000E+000  0.00000E+000  0.00000E+000  0.00000E+000
  0.00000E+000  0.00000E+000  0.00000E+000  0.00000E+000  0.00000E+000  0.00000E+000
  0.00000E+000  0.00000E+000  0.00000E+000  0.00000E+000  0.00000E+000  0.00000E+000
  0.00000E+000  0.00000E+000  0.00000E+000  0.00000E+000  0.00000E+000  0.00000E+000
  0.00000E+000  0.00000E+000  0.00000E+000  0.00000E+000  0.00000E+000  0.00000E+000
  0.00000E+000  0.00000E+000  0.00000E+000
 -3.96549E-029 -2.02674E-028 -9.33951E-028 -3.87805E-027 -1.44967E-026 -4.87227E-026
 -1.46947E-025 -3.96561E-025 -9.53356E-025 -2.02722E-024 -3.76645E-024 -5.97386E-024
 -7.67565E-024 -6.76495E-024 -1.52318E-025  1.51791E-023  4.03086E-023  7.26000E-023
  1.05378E-022  1.29901E-022  1.38999E-022  1.30370E-022  1.07527E-022  7.78467E-023
  4.90941E-023  2.65020E-023  1.17615E-023  3.81637E-024  4.21328E-025 -5.63922E-025
 -5.81613E-025 -3.64694E-025 -1.80287E-025 -7.52804E-026 -2.73189E-026 -8.74154E-027
 -2.48677E-027 -6.32130E-028 -1.44055E-028 -2.94959E-029 -5.43466E-030 -9.02063E-031
 -1.34990E-031 -1.82318E-032 -2.22139E-033 -2.44376E-034 -2.42939E-035 -2.26704E-036
 -1.84344E-037 -1.28807E-038 -8.45489E-040 -5.01010E-041  0.00000E+000  0.00000E+000
  0.00000E+000  0.00000E+000  0.00000E+000  0.00000E+000  0.00000E+000  0.00000E+000
  0.00000E+000  0.00000E+000  0.00000E+000  0.00000E+000  0.00000E+000  0.00000E+000
  0.00000E+000  0.00000E+000  0.00000E+000  0.00000E+000  0.00000E+000  0.00000E+000
  0.00000E+000  0.00000E+000  0.00000E+000  0.00000E+000  0.00000E+000  0.00000E+000
  0.00000E+000  0.00000E+000  0.00000E+000  0.00000E+000  0.00000E+000  0.00000E+000
  0.00000E+000  0.00000E+000  0.00000E+000  0.00000E+000  0.00000E+000  0.00000E+000
  0.00000E+000  0.00000E+000  0.00000E+000  0.00000E+000  0.00000E+000  0.00000E+000
  0.00000E+000  0.00000E+000  0.00000E+000
 -1.05098E-028 -5.35780E-028 -2.46017E-027 -1.01639E-026 -3.77217E-026 -1.25475E-025
 -3.72757E-025 -9.83544E-025 -2.28385E-024 -4.59046E-024 -7.71991E-024 -9.94635E-024
 -6.54033E-024  1.12827E-023  5.54760E-023  1.36986E-022  2.58738E-022  4.09090E-022
  5.60752E-022  6.78210E-022  7.31391E-022  7.08345E-022  6.19560E-022  4.91808E-022
  3.55957E-022  2.35971E-022  1.43899E-022  8.10307E-023  4.22549E-023  2.04359E-023
  9.16571E-024  3.80629E-024  1.45951E-024  5.14997E-025  1.66624E-025  4.92654E-026
  1.32716E-026  3.24934E-027  7.21566E-028  1.45096E-028  2.63852E-029  4.33429E-030
  6.42668E-031  8.59017E-032  1.03417E-032  1.12143E-033  1.09378E-034  9.58804E-036
  7.11500E-037  4.93059E-038  3.07412E-039  2.48087E-040  1.33945E-041  0.00000E+000
  0.00000E+000  0.00000E+000  0.00000E+000  0.00000E+000  0.00000E+000  0.00000E+000
  0.00000E+000  0.00000E+000  0.00000E+000  0.00000E+000  0.00000E+000  0.00000E+000
  0.00000E+000  0.00000E+000  0.00000E+000  0.00000E+000  0.00000E+000  0.00000E+000
  0.00000E+000  0.00000E+000  0.00000E+000  0.00000E+000  0.00000E+000  0.00000E+000
  0.00000E+000  0.00000E+000  0.00000E+000  0.00000E+000  0.00000E+000  0.00000E+000
  0.00000E+000  0.00000E+000  0.00000E+000  0.00000E+000  0.00000E+000  0.00000E+000
  0.00000E+000  0.00000E+000  0.00000E+000  0.00000E+000  0.00000E+000  0.00000E+000
  0.00000E+000  0.00000E+000  0.00000E+000
 -2.50432E-028 -1.27136E-027 -5.80315E-027 -2.37718E-026 -8.71456E-026 -2.84663E-025
 -8.22772E-025 -2.07905E-024 -4.48878E-024 -7.86288E-024 -9.48148E-024 -4.32684E-025
  3.92287E-023  1.43644E-022  3.57529E-022  7.21315E-022  1.24654E-021  1.89247E-021
  2.56067E-021  3.11809E-021  3.44238E-021  3.46710E-021  3.20290E-021  2.72602E-021
  2.14466E-021  1.56253E-021  1.05447E-021  6.58273E-022  3.79208E-022  2.00948E-022
  9.76279E-023  4.33478E-023  1.75405E-023  6.45325E-024  2.15452E-024  6.51785E-025
  1.78456E-025  4.41805E-026  9.88291E-027  1.99632E-027  3.63948E-028  5.98560E-029
  8.87627E-030  1.18649E-030  1.42820E-031  1.54755E-032  1.50901E-033  1.32305E-034
  1.01796E-035  7.20145E-037  4.57651E-038  2.47755E-039  1.84924E-040  0.00000E+000
  0.00000E+000  0.00000E+000  0.00000E+000  0.00000E+000  0.00000E+000  0.00000E+000
  0.00000E+000  0.00000E+000  0.00000E+000  0.00000E+000  0.00000E+000  0.00000E+000
  0.00000E+000  0.00000E+000  0.00000E+000  0.00000E+000  0.00000E+000  0.00000E+000
  0.00000E+000  0.00000E+000  0.00000E+000  0.00000E+000  0.00000E+000  0.00000E+000
  0.00000E+000  0.00000E+000  0.00000E+000  0.00000E+000  0.00000E+000  0.00000E+000
  0.00000E+000  0.00000E+000  0.00000E+000  0.00000E+000  0.00000E+000  0.00000E+000
  0.00000E+000  0.00000E+000  0.00000E+000  0.00000E+000  0.00000E+000  0.00000E+000
  0.00000E+000  0.00000E+000  0.00000E+000
 -5.35151E-028 -2.69782E-027 -1.21909E-026 -4.92108E-026 -1.76500E-025 -5.57450E-025
 -1.52572E-024 -3.50194E-024 -6.19675E-024 -5.82050E-024  1.16830E-023  8.28811E-023
  2.82632E-022  7.34454E-022  1.59957E-021  3.03026E-021  5.09041E-021  7.67473E-021
  1.04763E-020  1.30379E-020  1.48789E-020  1.56422E-020  1.51985E-020  1.36712E-020
  1.13843E-020  8.76317E-021  6.21945E-021  4.05703E-021  2.42441E-021  1.32316E-021
  6.57744E-022  2.97150E-022  1.21783E-022  4.52151E-023  1.51909E-023  4.61443E-024
  1.26644E-024  3.13865E-025  7.02069E-026  1.41677E-026  2.57818E-027  4.22882E-028
  6.24885E-029  8.31397E-030  9.95317E-031  1.07152E-031  1.03561E-032  8.98811E-034
  6.99677E-035  4.79227E-036  2.99986E-037  1.69044E-038  7.28079E-040  7.91202E-041
  0.00000E+000  0.00000E+000  0.00000E+000  0.00000E+000  0.00000E+000  0.00000E+000
  0.00000E+000  0.00000E+000  0.00000E+000  0.00000E+000  0.00000E+000  0.00000E+000
  0.00000E+000  0.00000E+000  0.00000E+000  0.00000E+000  0.00000E+000  0.00000E+000
  0.00000E+000  0.00000E+000  0.00000E+000  0.00000E+000  0.00000E+000  0.00000E+000
  0.00000E+000  0.00000E+000  0.00000E+000  0.00000E+000  0.00000E+000  0.00000E+000
  0.00000E+000  0.00000E+000  0.00000E+000  0.00000E+000  0.00000E+000  0.00000E+000
  0.00000E+000  0.00000E+000  0.00000E+000  0.00000E+000  0.00000E+000  0.00000E+000
  0.00000E+000  0.00000E+000  0.00000E+000
 -1.02098E-027 -5.08603E-027 -2.25830E-026 -8.87755E-026 -3.05406E-025 -8.99518E-025
 -2.15988E-024 -3.63579E-024 -7.99305E-025  2.46940E-023  1.27009E-022  4.34970E-022
  1.20274E-021  2.84761E-021  5.92914E-021  1.10244E-020  1.84956E-020  2.82191E-020
  3.94048E-020  5.06171E-020  6.00356E-020  6.58890E-020  6.69424E-020  6.28908E-020
  5.45080E-020  4.34513E-020  3.17537E-020  2.12069E-020  1.29075E-020  7.14300E-021
  3.58732E-021  1.63253E-021  6.72432E-022  2.50457E-022  8.42948E-023  2.56207E-023
  7.02877E-024  1.73965E-024  3.88275E-025  7.81088E-026  1.41551E-026  2.30946E-027
  3.38986E-028  4.47255E-029  5.29899E-030  5.63094E-031  5.36162E-032  4.56530E-033
  3.46661E-034  2.35431E-035  1.40444E-036  7.70186E-038  3.89952E-039  2.20419E-040
  0.00000E+000  0.00000E+000  0.00000E+000  0.00000E+000  0.00000E+000  0.00000E+000
  0.00000E+000  0.00000E+000  0.00000E+000  0.00000E+000  0.00000E+000  0.00000E+000
  0.00000E+000  0.00000E+000  0.00000E+000  0.00000E+000  0.00000E+000  0.00000E+000
  0.00000E+000  0.00000E+000  0.00000E+000  0.00000E+000  0.00000E+000  0.00000E+000
  0.00000E+000  0.00000E+000  0.00000E+000  0.00000E+000  0.00000E+000  0.00000E+000
  0.00000E+000  0.00000E+000  0.00000E+000  0.00000E+000  0.00000E+000  0.00000E+000
  0.00000E+000  0.00000E+000  0.00000E+000  0.00000E+000  0.00000E+000  0.00000E+000
  0.00000E+000  0.00000E+000  0.00000E+000
 -1.72549E-027 -8.41644E-027 -3.61813E-026 -1.35000E-025 -4.23888E-025 -1.03639E-024
 -1.42973E-024  2.89037E-024  3.15016E-023  1.49089E-022  5.31332E-022  1.58172E-021
  4.09168E-021  9.38589E-021  1.93344E-020  3.60910E-020  6.14858E-020  9.61500E-020
  1.38621E-019  1.84781E-019  2.28005E-019  2.60300E-019  2.74434E-019  2.66452E-019
  2.37475E-019  1.93660E-019  1.44080E-019  9.75481E-020  5.99766E-020  3.34330E-020
  1.68746E-020  7.70391E-021  3.17874E-021  1.18461E-021  3.98499E-022  1.20943E-022
  3.30996E-023  8.16430E-024  1.81392E-024  3.62770E-025  6.52544E-026  1.05471E-026
  1.53000E-027  1.98909E-028  2.31340E-029  2.40193E-030  2.22065E-031  1.82514E-032
  1.32869E-033  8.52828E-035  4.79604E-036  2.52389E-037  1.30807E-038  8.19512E-040
  5.87351E-041  0.00000E+000  0.00000E+000  0.00000E+000  0.00000E+000  0.00000E+000
  0.00000E+000  0.00000E+000  0.00000E+000  0.00000E+000  0.00000E+000  0.00000E+000
  0.00000E+000  0.00000E+000  0.00000E+000  0.00000E+000  0.00000E+000  0.00000E+000
  0.00000E+000  0.00000E+000  0.00000E+000  0.00000E+000  0.00000E+000  0.00000E+000
  0.00000E+000  0.00000E+000  0.00000E+000  0.00000E+000  0.00000E+000  0.00000E+000
  0.00000E+000  0.00000E+000  0.00000E+000  0.00000E+000  0.00000E+000  0.00000E+000
  0.00000E+000  0.00000E+000  0.00000E+000  0.00000E+000  0.00000E+000  0.00000E+000
  0.00000E+000  0.00000E+000  0.00000E+000
 -2.54529E-027 -1.19306E-026 -4.79970E-026 -1.58377E-025 -3.74651E-025 -2.10966E-025
  3.96118E-024  2.90846E-023  1.37329E-022  5.19525E-022  1.67816E-021  4.76157E-021
  1.20589E-020  2.75524E-020  5.72536E-020  1.08904E-019  1.90589E-019  3.08005E-019
  4.60577E-019  6.37484E-019  8.15683E-019  9.62530E-019  1.04427E-018  1.03824E-018
  9.43023E-019  7.80354E-019  5.86959E-019  4.00554E-019  2.47633E-019  1.38529E-019
  7.00576E-020  3.20053E-020  1.31996E-020  4.91154E-021  1.64797E-021  4.98315E-022
  1.35707E-022  3.32601E-023  7.32965E-024  1.45081E-024  2.57587E-025  4.09527E-026
  5.81770E-027  7.36441E-028  8.27782E-029  8.22529E-030  7.18536E-031  5.48302E-032
  3.64148E-033  2.10218E-034  1.09171E-035  5.48115E-037  3.84639E-038  3.93037E-039
  4.51302E-040  3.82559E-041  0.00000E+000  0.00000E+000  0.00000E+000  0.00000E+000
  0.00000E+000  0.00000E+000  0.00000E+000  0.00000E+000  0.00000E+000  0.00000E+000
  0.00000E+000  0.00000E+000  0.00000E+000  0.00000E+000  0.00000E+000  0.00000E+000
  0.00000E+000  0.00000E+000  0.00000E+000  0.00000E+000  0.00000E+000  0.00000E+000
  0.00000E+000  0.00000E+000  0.00000E+000  0.00000E+000  0.00000E+000  0.00000E+000
  0.00000E+000  0.00000E+000  0.00000E+000  0.00000E+000  0.00000E+000  0.00000E+000
  0.00000E+000  0.00000E+000  0.00000E+000  0.00000E+000  0.00000E+000  0.00000E+000
  0.00000E+000  0.00000E+000  0.00000E+000
 -3.17642E-027 -1.36624E-026 -4.62750E-026 -9.41076E-026  1.70845E-025  3.10627E-024
  2.05452E-023  1.00542E-022  4.08778E-022  1.44085E-021  4.49803E-021  1.26007E-020
  3.19726E-020  7.40171E-020  1.57249E-019  3.07950E-019  5.57546E-019  9.34366E-019
  1.44875E-018  2.07448E-018  2.73559E-018  3.31147E-018  3.66787E-018  3.70632E-018
  3.40802E-018  2.84560E-018  2.15391E-018  1.47596E-018  9.14641E-019  5.12125E-019
  2.58898E-019  1.18092E-019  4.85715E-020  1.80022E-020  6.00826E-021  1.80423E-021
  4.87006E-022  1.18018E-022  2.56377E-023  4.98287E-024  8.64283E-025  1.33341E-025
  1.82167E-026  2.19042E-027  2.29857E-028  2.07981E-029  1.59465E-030  1.01095E-031
  5.16713E-033  2.24310E-034  1.29572E-035  1.57899E-036  2.47123E-037  3.55057E-038
  4.77619E-039  6.08214E-040  1.12998E-040  1.08823E-041  0.00000E+000  0.00000E+000
  0.00000E+000  0.00000E+000  0.00000E+000  0.00000E+000  0.00000E+000  0.00000E+000
  0.00000E+000  0.00000E+000  0.00000E+000  0.00000E+000  0.00000E+000  0.00000E+000
  0.00000E+000  0.00000E+000  0.00000E+000  0.00000E+000  0.00000E+000  0.00000E+000
  0.00000E+000  0.00000E+000  0.00000E+000  0.00000E+000  0.00000E+000  0.00000E+000
  0.00000E+000  0.00000E+000  0.00000E+000  0.00000E+000  0.00000E+000  0.00000E+000
  0.00000E+000  0.00000E+000  0.00000E+000  0.00000E+000  0.00000E+000  0.00000E+000
  0.00000E+000  0.00000E+000  0.00000E+000
 -3.09169E-027 -1.02975E-026 -1.16464E-026  1.62902E-025  1.74135E-024  1.13794E-023
  5.89547E-023  2.59755E-022  1.00331E-021  3.45486E-021  1.07241E-020  3.02561E-020
  7.81001E-020  1.85414E-019  4.06381E-019  8.24065E-019  1.54675E-018  2.68420E-018
  4.29667E-018  6.32478E-018  8.53355E-018  1.05201E-017  1.18166E-017  1.20651E-017
  1.11761E-017  9.37775E-018  7.11895E-018  4.88431E-018  3.02615E-018  1.69180E-018
  8.52848E-019  3.87383E-019  1.58422E-019  5.82779E-020  1.92634E-020  5.71378E-021
  1.51822E-021  3.60593E-022  7.63324E-023  1.43455E-023  2.38066E-024  3.46193E-025
  4.36149E-026  4.67648E-027  4.14128E-028  2.86230E-029  1.36046E-030  3.11964E-032
  1.30256E-033  7.15997E-034  1.59885E-034  2.39440E-035  3.09058E-036  4.02585E-037
  5.34874E-038  6.99143E-039  7.73247E-040  1.28852E-040  1.12027E-041  0.00000E+000
  0.00000E+000  0.00000E+000  0.00000E+000  0.00000E+000  0.00000E+000  0.00000E+000
  0.00000E+000  0.00000E+000  0.00000E+000  0.00000E+000  0.00000E+000  0.00000E+000
  0.00000E+000  0.00000E+000  0.00000E+000  0.00000E+000  0.00000E+000  0.00000E+000
  0.00000E+000  0.00000E+000  0.00000E+000  0.00000E+000  0.00000E+000  0.00000E+000
  0.00000E+000  0.00000E+000  0.00000E+000  0.00000E+000  0.00000E+000  0.00000E+000
  0.00000E+000  0.00000E+000  0.00000E+000  0.00000E+000  0.00000E+000  0.00000E+000
  0.00000E+000  0.00000E+000  0.00000E+000
 -1.64071E-027  2.23612E-027  7.97272E-026  7.43251E-025  5.00662E-024  2.78240E-023
  1.33642E-022  5.67531E-022  2.16027E-021  7.44167E-021  2.33724E-020  6.73287E-020
  1.78715E-019  4.38455E-019  9.95636E-019  2.09199E-018  4.06025E-018  7.25929E-018
  1.19176E-017  1.79067E-017  2.45504E-017  3.06322E-017  3.47075E-017  3.56466E-017
  3.31391E-017  2.78536E-017  2.11453E-017  1.44864E-017  8.94900E-018  4.98079E-018
  2.49547E-018  1.12435E-018  4.55010E-019  1.65146E-019  5.36563E-020  1.55669E-020
  4.01961E-021  9.19600E-022  1.85215E-022  3.25343E-023  4.91229E-024  6.22275E-025
  6.32108E-026  4.64820E-027  1.73650E-028 -4.46138E-030  7.08197E-031  6.62365E-031
  1.59965E-031  2.51722E-032  3.07609E-033  3.25640E-034  3.46582E-035  4.19095E-036
  5.67681E-037  7.56650E-038  8.77920E-039  9.63551E-040  1.19750E-040  0.00000E+000
  0.00000E+000  0.00000E+000  0.00000E+000  0.00000E+000  0.00000E+000  0.00000E+000
  0.00000E+000  0.00000E+000  0.00000E+000  0.00000E+000  0.00000E+000  0.00000E+000
  0.00000E+000  0.00000E+000  0.00000E+000  0.00000E+000  0.00000E+000  0.00000E+000
  0.00000E+000  0.00000E+000  0.00000E+000  0.00000E+000  0.00000E+000  0.00000E+000
  0.00000E+000  0.00000E+000  0.00000E+000  0.00000E+000  0.00000E+000  0.00000E+000
  0.00000E+000  0.00000E+000  0.00000E+000  0.00000E+000  0.00000E+000  0.00000E+000
  0.00000E+000  0.00000E+000  0.00000E+000
  1.70873E-027  2.73082E-026  2.48128E-025  1.76342E-024  1.06054E-023  5.57759E-023
  2.61115E-022  1.10073E-021  4.21393E-021  1.47494E-020  4.74543E-020  1.40900E-019
  3.86995E-019  9.83862E-019  2.31300E-018  5.01719E-018  1.00111E-017  1.83148E-017
  3.06220E-017  4.66577E-017  6.46251E-017  8.12057E-017  9.24184E-017  9.51323E-017
  8.84714E-017  7.42596E-017  5.62052E-017  3.83246E-017  2.35195E-017  1.29762E-017
  6.42769E-018  2.85387E-018  1.13336E-018  4.01464E-019  1.26371E-019  3.51648E-020
  8.58559E-021  1.81852E-021  3.28127E-022  4.88411E-023  5.61520E-024  4.16894E-025
  5.15454E-027 -1.49635E-027  7.54762E-028  4.01539E-028  1.03752E-028  1.90728E-029
  2.75816E-030  3.28158E-031  3.34238E-032  3.14559E-033  3.20071E-034  3.97820E-035
  5.57852E-036  7.55339E-037  9.20566E-038  9.71628E-039  1.15560E-039  9.07023E-041
  0.00000E+000  0.00000E+000  0.00000E+000  0.00000E+000  0.00000E+000  0.00000E+000
  0.00000E+000  0.00000E+000  0.00000E+000  0.00000E+000  0.00000E+000  0.00000E+000
  0.00000E+000  0.00000E+000  0.00000E+000  0.00000E+000  0.00000E+000  0.00000E+000
  0.00000E+000  0.00000E+000  0.00000E+000  0.00000E+000  0.00000E+000  0.00000E+000
  0.00000E+000  0.00000E+000  0.00000E+000  0.00000E+000  0.00000E+000  0.00000E+000
  0.00000E+000  0.00000E+000  0.00000E+000  0.00000E+000  0.00000E+000  0.00000E+000
  0.00000E+000  0.00000E+000  0.00000E+000
  7.06614E-027  6.57049E-026  4.99729E-025  3.27272E-024  1.89111E-023  9.78157E-023
  4.57403E-022  1.94850E-021  7.60799E-021  2.73577E-020  9.08976E-020  2.79503E-019
  7.95314E-019  2.09084E-018  5.06509E-018  1.12705E-017  2.29589E-017  4.26838E-017
  7.22259E-017  1.10979E-016  1.54555E-016  1.94777E-016  2.21840E-016  2.28082E-016
  2.11464E-016  1.76615E-016  1.32736E-016  8.96556E-017  5.43446E-017  2.95070E-017
  1.43173E-017  6.18880E-018  2.37309E-018  8.02378E-019  2.37125E-019  6.04210E-020
  1.29753E-020  2.25039E-021  2.86184E-022  1.90546E-023 -9.50213E-025  9.13414E-027
  2.65895E-025  1.24988E-025  3.62389E-026  7.95000E-027  1.41209E-027  2.09077E-028
  2.61769E-029  2.80566E-030  2.65476E-031  2.43547E-032  2.58687E-033  3.46137E-034
  5.04293E-035  6.88034E-036  8.34315E-037  8.80157E-038  8.27152E-039  7.90188E-040
  5.59913E-041  0.00000E+000  0.00000E+000  0.00000E+000  0.00000E+000  0.00000E+000
  0.00000E+000  0.00000E+000  0.00000E+000  0.00000E+000  0.00000E+000  0.00000E+000
  0.00000E+000  0.00000E+000  0.00000E+000  0.00000E+000  0.00000E+000  0.00000E+000
  0.00000E+000  0.00000E+000  0.00000E+000  0.00000E+000  0.00000E+000  0.00000E+000
  0.00000E+000  0.00000E+000  0.00000E+000  0.00000E+000  0.00000E+000  0.00000E+000
  0.00000E+000  0.00000E+000  0.00000E+000  0.00000E+000  0.00000E+000  0.00000E+000
  0.00000E+000  0.00000E+000  0.00000E+000
  1.39153E-026  1.14336E-025  8.19162E-025  5.21512E-024  2.98601E-023  1.55114E-022
  7.36119E-022  3.20908E-021  1.29047E-020  4.79910E-020  1.65191E-019  5.25880E-019
  1.54504E-018  4.17694E-018  1.03563E-017  2.34724E-017  4.84864E-017  9.10486E-017
  1.55088E-016  2.39196E-016  3.33538E-016  4.19937E-016  4.76815E-016  4.87679E-016
  4.48748E-016  3.70984E-016  2.75092E-016  1.82591E-016  1.08198E-016  5.70377E-017
  2.66201E-017  1.09232E-017  3.90018E-018  1.19190E-018  3.02928E-019  6.04598E-020
  8.17350E-021  3.34048E-022 -8.85429E-023  3.46035E-023  4.36456E-023  2.09976E-023
  7.00162E-024  1.83881E-024  3.99748E-025  7.36223E-026  1.16126E-026  1.57548E-027
  1.84211E-028  1.87197E-029  1.72217E-030  1.62836E-031  1.91103E-032  2.78276E-033
  4.17028E-034  5.69847E-035  6.82784E-036  7.16496E-037  6.66984E-038  5.49875E-039
  4.40365E-040  2.81697E-041  0.00000E+000  0.00000E+000  0.00000E+000  0.00000E+000
  0.00000E+000  0.00000E+000  0.00000E+000  0.00000E+000  0.00000E+000  0.00000E+000
  0.00000E+000  0.00000E+000  0.00000E+000  0.00000E+000  0.00000E+000  0.00000E+000
  0.00000E+000  0.00000E+000  0.00000E+000  0.00000E+000  0.00000E+000  0.00000E+000
  0.00000E+000  0.00000E+000  0.00000E+000  0.00000E+000  0.00000E+000  0.00000E+000
  0.00000E+000  0.00000E+000  0.00000E+000  0.00000E+000  0.00000E+000  0.00000E+000
  0.00000E+000  0.00000E+000  0.00000E+000
  2.11733E-026  1.66547E-025  1.17088E-024  7.43352E-024  4.29528E-023  2.27315E-022
  1.10725E-021  4.98146E-021  2.07370E-020  7.98841E-020  2.84368E-019  9.33031E-019
  2.81269E-018  7.76427E-018  1.95633E-017  4.48649E-017  9.34197E-017  1.76256E-016
  3.00795E-016  4.63623E-016  6.44517E-016  8.07054E-016  9.09010E-016  9.19520E-016
  8.33842E-016  6.76308E-016  4.89167E-016  3.14264E-016  1.78342E-016  8.86837E-017
  3.81703E-017  1.39359E-017  4.16005E-018  9.37702E-019  1.24915E-019 -3.25852E-021
 -2.03345E-021  4.00110E-021  3.78384E-021  1.98330E-021  7.71190E-022  2.42762E-022
  6.42736E-023  1.45916E-023  2.86888E-024  4.90627E-025  7.30192E-026  9.43993E-027
  1.05941E-027  1.04535E-028  9.66188E-030  9.89697E-031  1.31753E-031  2.06016E-032
  3.13261E-033  4.24838E-034  5.05016E-035  5.24377E-036  4.84029E-037  3.96574E-038
  3.12669E-039  2.00012E-040  1.15506E-041  0.00000E+000  0.00000E+000  0.00000E+000
  0.00000E+000  0.00000E+000  0.00000E+000  0.00000E+000  0.00000E+000  0.00000E+000
  0.00000E+000  0.00000E+000  0.00000E+000  0.00000E+000  0.00000E+000  0.00000E+000
  0.00000E+000  0.00000E+000  0.00000E+000  0.00000E+000  0.00000E+000  0.00000E+000
  0.00000E+000  0.00000E+000  0.00000E+000  0.00000E+000  0.00000E+000  0.00000E+000
  0.00000E+000  0.00000E+000  0.00000E+000  0.00000E+000  0.00000E+000  0.00000E+000
  0.00000E+000  0.00000E+000  0.00000E+000
  2.75368E-026  2.14197E-025  1.51005E-024  9.71696E-024  5.73980E-023  3.12583E-022
  1.57375E-021  7.33276E-021  3.16009E-020  1.25709E-019  4.60261E-019  1.54584E-018
  4.74672E-018  1.32844E-017  3.37934E-017  7.79556E-017  1.62753E-016  3.06994E-016
  5.22361E-016  8.00568E-016  1.10341E-015  1.36531E-015  1.51355E-015  1.49940E-015
  1.32297E-015  1.03498E-015  7.13353E-016  4.29132E-016  2.22027E-016  9.63587E-017
  3.34304E-017  8.26163E-018  9.05208E-019 -1.91965E-019  3.92925E-020  2.01714E-019
  1.82636E-019  1.07802E-019  4.93305E-020  1.86402E-020  5.99409E-021  1.66727E-021
  4.04821E-022  8.62102E-023  1.61284E-023  2.64814E-024  3.80416E-025  4.76252E-026
  5.19861E-027  5.06811E-028  4.87180E-029  5.64371E-030  8.50754E-031  1.39487E-031
  2.12503E-032  2.85370E-033  3.35509E-034  3.45635E-035  3.16237E-036  2.57693E-037
  1.87548E-038  1.28206E-039  7.40384E-041  0.00000E+000  0.00000E+000  0.00000E+000
  0.00000E+000  0.00000E+000  0.00000E+000  0.00000E+000  0.00000E+000  0.00000E+000
  0.00000E+000  0.00000E+000  0.00000E+000  0.00000E+000  0.00000E+000  0.00000E+000
  0.00000E+000  0.00000E+000  0.00000E+000  0.00000E+000  0.00000E+000  0.00000E+000
  0.00000E+000  0.00000E+000  0.00000E+000  0.00000E+000  0.00000E+000  0.00000E+000
  0.00000E+000  0.00000E+000  0.00000E+000  0.00000E+000  0.00000E+000  0.00000E+000
  0.00000E+000  0.00000E+000  0.00000E+000
  3.19504E-026  2.50450E-025  1.79659E-024  1.18543E-023  7.22081E-023  4.06875E-022
  2.12144E-021  1.02223E-020  4.54085E-020  1.85362E-019  6.92970E-019  2.36473E-018
  7.34381E-018  2.07013E-017  5.28480E-017  1.21944E-016  2.53877E-016  4.76069E-016
  8.02673E-016  1.21447E-015  1.64518E-015  1.98963E-015  2.14008E-015  2.03684E-015
  1.70279E-015  1.23665E-015  7.66449E-016  3.92825E-016  1.56030E-016  4.01645E-017
  1.54829E-018 -2.21337E-018  2.49399E-018  5.29836E-018  5.03778E-018  3.41689E-018
  1.85250E-018  8.41733E-019  3.28407E-019  1.11552E-019  3.32622E-020  8.74822E-021
  2.03429E-021  4.18399E-022  7.59989E-023  1.21512E-023  1.70193E-024  2.07941E-025
  2.22756E-026  2.18733E-027  2.27741E-028  3.06271E-029  5.10420E-030  8.57560E-031
  1.29843E-031  1.72266E-032  2.00313E-033  2.05396E-034  1.86074E-035  1.50906E-036
  1.09454E-037  7.41889E-039  4.28439E-040  2.23367E-041  0.00000E+000  0.00000E+000
  0.00000E+000  0.00000E+000  0.00000E+000  0.00000E+000  0.00000E+000  0.00000E+000
  0.00000E+000  0.00000E+000  0.00000E+000  0.00000E+000  0.00000E+000  0.00000E+000
  0.00000E+000  0.00000E+000  0.00000E+000  0.00000E+000  0.00000E+000  0.00000E+000
  0.00000E+000  0.00000E+000  0.00000E+000  0.00000E+000  0.00000E+000  0.00000E+000
  0.00000E+000  0.00000E+000  0.00000E+000  0.00000E+000  0.00000E+000  0.00000E+000
  0.00000E+000  0.00000E+000  0.00000E+000
  3.39297E-026  2.71576E-025  2.00282E-024  1.36495E-023  8.60718E-023  5.01986E-022
  2.70270E-021  1.33948E-020  6.09042E-020  2.53181E-019  9.59134E-019  3.30163E-018
  1.03009E-017  2.90631E-017  7.40031E-017  1.69729E-016  3.49943E-016  6.47178E-016
  1.07081E-015  1.58002E-015  2.07023E-015  2.39457E-015  2.42426E-015  2.12018E-015
  1.56725E-015  9.40324E-016  4.18077E-016  1.01108E-016 -1.50465E-017 -5.57317E-018
  4.33184E-017  7.69811E-017  8.05743E-017  6.36547E-017  4.11028E-017  2.24999E-017
  1.06503E-017  4.41097E-018  1.61026E-018  5.20537E-019  1.49407E-019  3.81212E-020
  8.64474E-021  1.73954E-021  3.09638E-022  4.85257E-023  6.65810E-024  7.97548E-025
  8.46329E-026  8.59311E-027  1.01119E-027  1.57866E-028  2.81406E-029  4.76215E-030
  7.13418E-031  9.34860E-032  1.07595E-032  1.09468E-033  9.86324E-035  7.96577E-036
  5.76048E-037  3.87570E-038  2.23821E-039  1.16689E-040  0.00000E+000  0.00000E+000
  0.00000E+000  0.00000E+000  0.00000E+000  0.00000E+000  0.00000E+000  0.00000E+000
  0.00000E+000  0.00000E+000  0.00000E+000  0.00000E+000  0.00000E+000  0.00000E+000
  0.00000E+000  0.00000E+000  0.00000E+000  0.00000E+000  0.00000E+000  0.00000E+000
  0.00000E+000  0.00000E+000  0.00000E+000  0.00000E+000  0.00000E+000  0.00000E+000
  0.00000E+000  0.00000E+000  0.00000E+000  0.00000E+000  0.00000E+000  0.00000E+000
  0.00000E+000  0.00000E+000  0.00000E+000
  3.35709E-026  2.76842E-025  2.11110E-024  1.48939E-023  9.71058E-023  5.83693E-022
  3.22438E-021  1.63123E-020  7.53166E-020  3.16368E-019  1.20554E-018  4.15678E-018
  1.29394E-017  3.62825E-017  9.14390E-017  2.06607E-016  4.17323E-016  7.50809E-016
  1.19731E-015  1.68099E-015  2.05709E-015  2.15989E-015  1.89367E-015  1.31406E-015
  6.30667E-016  1.07500E-016 -8.19759E-017  5.57774E-017  3.61393E-016  6.36207E-016
  7.53832E-016  7.00438E-016  5.40955E-016  3.57408E-016  2.05348E-016  1.03640E-016
  4.62498E-017  1.83276E-017  6.46709E-018  2.03518E-018  5.71513E-019  1.43148E-019
  3.19315E-020  6.32583E-021  1.10826E-021  1.70744E-022  2.30030E-023  2.71239E-024
  2.88950E-025  3.14419E-026  4.31920E-027  7.63650E-028  1.41222E-028  2.38098E-029
  3.52217E-030  4.56100E-031  5.20039E-032  5.25428E-033  4.72810E-034  3.79100E-035
  2.73435E-036  1.77141E-037  1.05558E-038  5.50328E-040  2.59019E-041  0.00000E+000
  0.00000E+000  0.00000E+000  0.00000E+000  0.00000E+000  0.00000E+000  0.00000E+000
  0.00000E+000  0.00000E+000  0.00000E+000  0.00000E+000  0.00000E+000  0.00000E+000
  0.00000E+000  0.00000E+000  0.00000E+000  0.00000E+000  0.00000E+000  0.00000E+000
  0.00000E+000  0.00000E+000  0.00000E+000  0.00000E+000  0.00000E+000  0.00000E+000
  0.00000E+000  0.00000E+000  0.00000E+000  0.00000E+000  0.00000E+000  0.00000E+000
  0.00000E+000  0.00000E+000  0.00000E+000
  3.13058E-026  2.67091E-025  2.10724E-024  1.53472E-023  1.02890E-022  6.32803E-022
  3.55762E-021  1.82202E-020  8.47384E-020  3.56864E-019  1.35732E-018  4.65091E-018
  1.43206E-017  3.95132E-017  9.73769E-017  2.13453E-016  4.13878E-016  7.04295E-016
  1.03948E-015  1.30539E-015  1.34760E-015  1.06288E-015  5.15774E-016 -1.39379E-017
 -1.34517E-016  4.27198E-016  1.61746E-015  3.03727E-015  4.14905E-015  4.56733E-015
  4.23367E-015  3.38194E-015  2.36021E-015  1.45159E-015  7.91328E-016  3.83882E-016
  1.66159E-016  6.42802E-017  2.22466E-017  6.88934E-018  1.90803E-018  4.71941E-019
  1.04001E-019  2.03442E-020  3.51460E-021  5.32909E-022  7.05962E-023  8.24065E-024
  8.99970E-025  1.09525E-025  1.77152E-026  3.41676E-027  6.40881E-028  1.07002E-028
  1.56236E-029  2.00086E-030  2.26207E-031  2.27181E-032  2.03533E-033  1.63048E-034
  1.17077E-035  7.57240E-037  4.49431E-038  2.34311E-039  1.10281E-040  0.00000E+000
  0.00000E+000  0.00000E+000  0.00000E+000  0.00000E+000  0.00000E+000  0.00000E+000
  0.00000E+000  0.00000E+000  0.00000E+000  0.00000E+000  0.00000E+000  0.00000E+000
  0.00000E+000  0.00000E+000  0.00000E+000  0.00000E+000  0.00000E+000  0.00000E+000
  0.00000E+000  0.00000E+000  0.00000E+000  0.00000E+000  0.00000E+000  0.00000E+000
  0.00000E+000  0.00000E+000  0.00000E+000  0.00000E+000  0.00000E+000  0.00000E+000
  0.00000E+000  0.00000E+000  0.00000E+000
  2.76310E-026  2.43622E-025  1.98014E-024  1.47893E-023  1.01136E-022  6.30949E-022
  3.57862E-021  1.83946E-020  8.54349E-020  3.57539E-019  1.34433E-018  4.52700E-018
  1.36026E-017  3.62991E-017  8.54796E-017  1.76012E-016  3.12477E-016  4.67125E-016
  5.62281E-016  4.90876E-016  2.08550E-016 -1.18582E-016 -1.51293E-017  1.20089E-015
  4.05454E-015  8.45568E-015  1.34870E-014  1.76883E-014  1.97363E-014  1.90919E-014
  1.61973E-014  1.21427E-014  8.08501E-015  4.79832E-015  2.54465E-015  1.20794E-015
  5.13823E-016  1.95966E-016  6.70124E-017  2.05354E-017  5.63245E-018  1.37990E-018
  3.01020E-019  5.82123E-020  9.92128E-021  1.48088E-021  1.93247E-022  2.25488E-023
  2.60540E-024  3.68631E-025  6.88606E-026  1.39693E-026  2.61969E-027  4.31923E-028
  6.22765E-029  7.89575E-030  8.85981E-031  8.84600E-032  7.88918E-033  6.31830E-034
  4.53564E-035  2.92082E-036  1.72749E-037  9.00626E-039  4.23891E-040  1.80112E-041
  0.00000E+000  0.00000E+000  0.00000E+000  0.00000E+000  0.00000E+000  0.00000E+000
  0.00000E+000  0.00000E+000  0.00000E+000  0.00000E+000  0.00000E+000  0.00000E+000
  0.00000E+000  0.00000E+000  0.00000E+000  0.00000E+000  0.00000E+000  0.00000E+000
  0.00000E+000  0.00000E+000  0.00000E+000  0.00000E+000  0.00000E+000  0.00000E+000
  0.00000E+000  0.00000E+000  0.00000E+000  0.00000E+000  0.00000E+000  0.00000E+000
  0.00000E+000  0.00000E+000  0.00000E+000
  2.29971E-026  2.08359E-025  1.73130E-024  1.31438E-023  9.08349E-023  5.69435E-022
  3.22746E-021  1.64860E-020  7.56469E-020  3.10699E-019  1.13744E-018  3.69160E-018
  1.05440E-017  2.62195E-017  5.58079E-017  9.87122E-017  1.36676E-016  1.26380E-016
  2.80706E-017 -8.49317E-017  1.74029E-016  1.69483E-015  5.81753E-015  1.38135E-014
  2.59645E-014  4.07515E-014  5.48669E-014  6.43648E-014  6.64378E-014  6.07358E-014
  4.93971E-014  3.58576E-014  2.32856E-014  1.35501E-014  7.07355E-015  3.31505E-015
  1.39521E-015  5.27304E-016  1.78866E-016  5.43984E-017  1.48076E-017  3.59821E-018
  7.77593E-019  1.48676E-019  2.49904E-020  3.67206E-021  4.73683E-022  5.61911E-023
  7.16024E-024  1.20060E-024  2.49429E-025  5.17538E-026  9.62546E-027  1.56585E-027
  2.23138E-028  2.80367E-029  3.12520E-030  3.10510E-031  2.75898E-032  2.19643E-033
  1.56496E-034  1.01663E-035  5.90618E-037  3.12518E-038  1.47091E-039  6.24992E-041
  0.00000E+000  0.00000E+000  0.00000E+000  0.00000E+000  0.00000E+000  0.00000E+000
  0.00000E+000  0.00000E+000  0.00000E+000  0.00000E+000  0.00000E+000  0.00000E+000
  0.00000E+000  0.00000E+000  0.00000E+000  0.00000E+000  0.00000E+000  0.00000E+000
  0.00000E+000  0.00000E+000  0.00000E+000  0.00000E+000  0.00000E+000  0.00000E+000
  0.00000E+000  0.00000E+000  0.00000E+000  0.00000E+000  0.00000E+000  0.00000E+000
  0.00000E+000  0.00000E+000  0.00000E+000
  1.78570E-026  1.64800E-025  1.38637E-024  1.05904E-023  7.31923E-023  4.56014E-022
  2.55183E-021  1.27740E-020  5.69272E-020  2.24463E-019  7.76413E-019  2.32609E-018
  5.91213E-018  1.22754E-017  1.91673E-017  1.72662E-017 -5.45794E-018 -1.92520E-017
  1.89392E-016  1.30332E-015  4.83852E-015  1.32996E-014  2.96652E-014  5.59192E-014
  9.10365E-014  1.29677E-013  1.62986E-013  1.81780E-013  1.80632E-013  1.60379E-013
  1.27505E-013  9.09098E-014  5.81947E-014  3.34723E-014  1.73071E-014  8.04601E-015
  3.36282E-015  1.26297E-015  4.25854E-016  1.28729E-016  3.48092E-017  8.39339E-018
  1.79674E-018  3.39473E-019  5.62361E-020  8.13904E-021  1.04528E-021  1.29565E-022
  1.90149E-023  3.73999E-024  8.29600E-025  1.72874E-025  3.17618E-026  5.09933E-027
  7.18953E-028  8.96144E-029  9.93065E-030  9.82389E-031  8.69887E-032  6.90263E-033
  4.89639E-034  3.08409E-035  1.64687E-036  9.79008E-038  4.60783E-039  1.95788E-040
  0.00000E+000  0.00000E+000  0.00000E+000  0.00000E+000  0.00000E+000  0.00000E+000
  0.00000E+000  0.00000E+000  0.00000E+000  0.00000E+000  0.00000E+000  0.00000E+000
  0.00000E+000  0.00000E+000  0.00000E+000  0.00000E+000  0.00000E+000  0.00000E+000
  0.00000E+000  0.00000E+000  0.00000E+000  0.00000E+000  0.00000E+000  0.00000E+000
  0.00000E+000  0.00000E+000  0.00000E+000  0.00000E+000  0.00000E+000  0.00000E+000
  0.00000E+000  0.00000E+000  0.00000E+000
  1.27292E-026  1.18376E-025  9.96726E-025  7.56832E-024  5.16093E-023  3.14608E-022
  1.70508E-021  8.15758E-021  3.41103E-020  1.22771E-019  3.70734E-019  8.93960E-019
  1.52647E-018  1.09149E-018 -2.08072E-018  1.53337E-018  8.75911E-017  5.65482E-016
  2.35158E-015  7.57039E-015  2.01466E-014  4.57447E-014  9.02097E-014  1.56208E-013
  2.39241E-013  3.25696E-013  3.95531E-013  4.29604E-013  4.18133E-013  3.65210E-013
  2.86564E-013  2.02157E-013  1.28286E-013  7.32537E-014  3.76431E-014  1.74055E-014
  7.23861E-015  2.70560E-015  9.07795E-016  2.72923E-016  7.33292E-017  1.75421E-017
  3.71746E-018  6.93399E-019  1.13125E-019  1.61597E-020  2.09448E-021  2.82121E-022
  4.91067E-023  1.09445E-023  2.50732E-024  5.19235E-025  9.41044E-026  1.49229E-026
  2.08395E-027  2.57926E-028  2.84332E-029  2.80172E-030  2.47273E-031  1.95517E-032
  1.38006E-033  8.55334E-035  4.30106E-036  8.82420E-038  1.30313E-038  5.53702E-040
  2.12396E-041  0.00000E+000  0.00000E+000  0.00000E+000  0.00000E+000  0.00000E+000
  0.00000E+000  0.00000E+000  0.00000E+000  0.00000E+000  0.00000E+000  0.00000E+000
  0.00000E+000  0.00000E+000  0.00000E+000  0.00000E+000  0.00000E+000  0.00000E+000
  0.00000E+000  0.00000E+000  0.00000E+000  0.00000E+000  0.00000E+000  0.00000E+000
  0.00000E+000  0.00000E+000  0.00000E+000  0.00000E+000  0.00000E+000  0.00000E+000
  0.00000E+000  0.00000E+000  0.00000E+000
  8.15342E-027  7.53841E-026  6.25860E-025  4.64165E-024  3.05593E-023  1.77141E-022
  8.93502E-022  3.85019E-021  1.37239E-020  3.78602E-020  6.70739E-020  1.18281E-020
 -2.13067E-019  1.32441E-018  2.09957E-017  1.41006E-016  6.71517E-016  2.55370E-015
  8.14285E-015  2.23255E-014  5.34112E-014  1.12545E-013  2.10185E-013  3.49435E-013
  5.18796E-013  6.89456E-013  8.21591E-013  8.79062E-013  8.45347E-013  7.31189E-013
  5.69171E-013  3.98876E-013  2.51713E-013  1.43043E-013  7.31917E-014  3.37082E-014
  1.39641E-014  5.19828E-015  1.73629E-015  5.19223E-016  1.38582E-016  3.28706E-017
  6.88899E-018  1.26707E-018  2.03533E-019  2.88459E-020  3.86314E-021  5.92033E-022
  1.22313E-022  2.95759E-023  6.84198E-024  1.40058E-024  2.50388E-025  3.92602E-026
  5.43622E-027  6.68646E-028  7.33743E-029  7.20433E-030  6.33658E-031  4.98920E-032
  3.49222E-033  2.11011E-034  9.39641E-036 -1.36873E-037 -1.54069E-037  1.41367E-039
  5.42271E-041  0.00000E+000  0.00000E+000  0.00000E+000  0.00000E+000  0.00000E+000
  0.00000E+000  0.00000E+000  0.00000E+000  0.00000E+000  0.00000E+000  0.00000E+000
  0.00000E+000  0.00000E+000  0.00000E+000  0.00000E+000  0.00000E+000  0.00000E+000
  0.00000E+000  0.00000E+000  0.00000E+000  0.00000E+000  0.00000E+000  0.00000E+000
  0.00000E+000  0.00000E+000  0.00000E+000  0.00000E+000  0.00000E+000  0.00000E+000
  0.00000E+000  0.00000E+000  0.00000E+000
  4.55167E-027  4.10251E-026  3.27687E-025  2.29749E-024  1.39440E-023  7.16290E-023
  2.98821E-022  9.22536E-022  1.52651E-021 -1.88069E-021 -5.82057E-021  2.18338E-019
  2.77690E-018  2.04321E-017  1.13110E-016  5.11425E-016  1.96066E-015  6.50426E-015
  1.89025E-014  4.85110E-014  1.10544E-013  2.24537E-013  4.07682E-013  6.63060E-013
  9.67540E-013  1.26823E-012  1.49466E-012  1.58493E-012  1.51300E-012  1.30075E-012
  1.00738E-012  7.02909E-013  4.41888E-013  2.50253E-013  1.27634E-013  5.85923E-014
  2.41905E-014  8.97102E-015  2.98296E-015  8.87043E-016  2.35051E-016  5.52263E-017
  1.14321E-017  2.07098E-018  3.27884E-019  4.66065E-020  6.68741E-021  1.21136E-021
  2.88619E-022  7.28774E-023  1.67977E-023  3.39157E-024  5.98513E-025  9.28988E-026
  1.27671E-026  1.56173E-027  1.70674E-028  1.67015E-029  1.46415E-030  1.14608E-031
  7.91943E-033  4.57348E-034  1.52364E-035 -1.85684E-036 -7.25815E-037 -1.79501E-037
  1.24988E-040  0.00000E+000  0.00000E+000  0.00000E+000  0.00000E+000  0.00000E+000
  0.00000E+000  0.00000E+000  0.00000E+000  0.00000E+000  0.00000E+000  0.00000E+000
  0.00000E+000  0.00000E+000  0.00000E+000  0.00000E+000  0.00000E+000  0.00000E+000
  0.00000E+000  0.00000E+000  0.00000E+000  0.00000E+000  0.00000E+000  0.00000E+000
  0.00000E+000  0.00000E+000  0.00000E+000  0.00000E+000  0.00000E+000  0.00000E+000
  0.00000E+000  0.00000E+000  0.00000E+000
  2.10202E-027  1.77905E-026  1.29526E-025  7.88938E-025  3.80796E-024  1.27065E-023
  1.46931E-023 -8.60600E-023  3.23456E-022  1.67648E-020  2.08549E-019  1.73287E-018
  1.12704E-017  6.08943E-017  2.81466E-016  1.13173E-015  3.99987E-015  1.25124E-014
  3.48097E-014  8.64215E-014  1.91955E-013  3.82168E-013  6.82989E-013  1.09687E-012
  1.58436E-012  2.05965E-012  2.41101E-012  2.54235E-012  2.41560E-012  2.06848E-012
  1.59643E-012  1.11050E-012  6.96156E-013  3.93188E-013  1.99990E-013  9.15443E-014
  3.76727E-014  1.39172E-014  4.60556E-015  1.36117E-015  3.57783E-016  8.31688E-017
  1.69804E-017  3.02735E-018  4.74137E-019  6.89641E-020  1.11087E-020  2.40796E-021
  6.32999E-022  1.62428E-022  3.70409E-023  7.37377E-024  1.28585E-024  1.97796E-025
  2.70044E-026  3.28734E-027  3.57925E-028  3.49103E-029  3.04832E-030  2.36985E-031
  1.60423E-032  8.47228E-034  7.18508E-036 -9.90127E-036 -2.99730E-036 -7.23494E-037
 -1.58659E-037  0.00000E+000  0.00000E+000  0.00000E+000  0.00000E+000  0.00000E+000
  0.00000E+000  0.00000E+000  0.00000E+000  0.00000E+000  0.00000E+000  0.00000E+000
  0.00000E+000  0.00000E+000  0.00000E+000  0.00000E+000  0.00000E+000  0.00000E+000
  0.00000E+000  0.00000E+000  0.00000E+000  0.00000E+000  0.00000E+000  0.00000E+000
  0.00000E+000  0.00000E+000  0.00000E+000  0.00000E+000  0.00000E+000  0.00000E+000
  0.00000E+000  0.00000E+000  0.00000E+000
  7.15357E-028  5.13119E-027  2.81959E-026  9.57024E-026 -1.65811E-026 -1.27958E-024
  2.50835E-023  6.84298E-022  9.03509E-021  8.64500E-020  6.65776E-019  4.31571E-018
  2.41065E-017  1.17653E-016  5.06200E-016  1.93148E-015  6.56360E-015  1.99251E-014
  5.41565E-014  1.32018E-013  2.89010E-013  5.68760E-013  1.00698E-012  1.60493E-012
  2.30377E-012  2.97942E-012  3.47260E-012  3.64832E-012  3.45545E-012  2.95063E-012
  2.27151E-012  1.57637E-012  9.85934E-013  5.55554E-013  2.81869E-013  1.28661E-013
  5.27709E-014  1.94147E-014  6.39106E-015  1.87586E-015  4.88564E-016  1.12200E-016
  2.25611E-017  3.95953E-018  6.18719E-019  9.51752E-020  1.80041E-020  4.57419E-021
  1.27103E-021  3.25967E-022  7.33196E-023  1.43991E-023  2.48421E-024  3.79115E-025
  5.14617E-026  6.23798E-027  6.76889E-028  6.57997E-029  5.71749E-030  4.39602E-031
  2.87008E-032  1.25165E-033 -7.17899E-035 -4.03494E-035 -1.10927E-035 -2.65633E-036
 -5.83680E-037 -1.17820E-037  0.00000E+000  0.00000E+000  0.00000E+000  0.00000E+000
  0.00000E+000  0.00000E+000  0.00000E+000  0.00000E+000  0.00000E+000  0.00000E+000
  0.00000E+000  0.00000E+000  0.00000E+000  0.00000E+000  0.00000E+000  0.00000E+000
  0.00000E+000  0.00000E+000  0.00000E+000  0.00000E+000  0.00000E+000  0.00000E+000
  0.00000E+000  0.00000E+000  0.00000E+000  0.00000E+000  0.00000E+000  0.00000E+000
  0.00000E+000  0.00000E+000  0.00000E+000
  1.19982E-028  3.65248E-028 -1.31703E-027 -2.19914E-027  6.51756E-025  1.55818E-023
  2.28012E-022  2.54605E-021  2.33568E-020  1.82228E-019  1.23244E-018  7.31031E-018
  3.83213E-017  1.78465E-016  7.41128E-016  2.75196E-015  9.15556E-015  2.73331E-014
  7.33108E-014  1.76816E-013  3.83759E-013  7.49938E-013  1.32011E-012  2.09395E-012
  2.99370E-012  3.85851E-012  4.48401E-012  4.69879E-012  4.44010E-012  3.78335E-012
  2.90668E-012  2.01313E-012  1.25652E-012  7.06458E-013  3.57541E-013  1.62723E-013
  6.65020E-014  2.43550E-014  7.96982E-015  2.32088E-015  5.98145E-016  1.35492E-016
  2.68003E-017  4.64130E-018  7.35979E-019  1.25383E-019  2.85239E-020  8.13401E-021
  2.31355E-021  5.87709E-022  1.30283E-022  2.52681E-023  4.31826E-024  6.54478E-025
  8.83984E-026  1.06757E-026  1.15482E-027  1.11859E-028  9.65690E-030  7.29562E-031
  4.44968E-032  1.06402E-033 -3.99483E-034 -1.40418E-034 -3.71705E-035 -8.89635E-036
 -1.96000E-036 -3.96336E-037 -7.32243E-038  0.00000E+000  0.00000E+000  0.00000E+000
  0.00000E+000  0.00000E+000  0.00000E+000  0.00000E+000  0.00000E+000  0.00000E+000
  0.00000E+000  0.00000E+000  0.00000E+000  0.00000E+000  0.00000E+000  0.00000E+000
  0.00000E+000  0.00000E+000  0.00000E+000  0.00000E+000  0.00000E+000  0.00000E+000
  0.00000E+000  0.00000E+000  0.00000E+000  0.00000E+000  0.00000E+000  0.00000E+000
  0.00000E+000  0.00000E+000  0.00000E+000
 -8.55872E-030  1.17864E-028  8.38195E-027  2.02657E-025  3.37356E-024  4.43856E-023
  4.87292E-022  4.58777E-021  3.76293E-020  2.71558E-019  1.73572E-018  9.87126E-018
  5.01164E-017  2.27697E-016  9.27474E-016  3.39169E-015  1.11472E-014  3.29548E-014
  8.76908E-014  2.10134E-013  4.53648E-013  8.82599E-013  1.54787E-012  2.44748E-012
  3.48960E-012  4.48695E-012  5.20318E-012  5.44175E-012  5.13272E-012  4.36575E-012
  3.34815E-012  2.31460E-012  1.44180E-012  8.08814E-013  4.08269E-013  1.85219E-013
  7.53935E-014  2.74692E-014  8.92795E-015  2.57641E-015  6.56044E-016  1.46335E-016
  2.84615E-017  4.89616E-018  8.11611E-019  1.61024E-019  4.35623E-020  1.33050E-020
  3.79591E-021  9.51222E-022  2.07912E-022  3.98750E-023  6.75867E-024  1.01835E-024
  1.36974E-025  1.64912E-026  1.77897E-027  1.71640E-028  1.46833E-029  1.07671E-030
  5.68497E-032 -1.41848E-033 -1.44244E-033 -4.40316E-034 -1.13326E-034 -2.71935E-035
 -6.00727E-036 -1.21664E-036 -2.25051E-037  0.00000E+000  0.00000E+000  0.00000E+000
  0.00000E+000  0.00000E+000  0.00000E+000  0.00000E+000  0.00000E+000  0.00000E+000
  0.00000E+000  0.00000E+000  0.00000E+000  0.00000E+000  0.00000E+000  0.00000E+000
  0.00000E+000  0.00000E+000  0.00000E+000  0.00000E+000  0.00000E+000  0.00000E+000
  0.00000E+000  0.00000E+000  0.00000E+000  0.00000E+000  0.00000E+000  0.00000E+000
  0.00000E+000  0.00000E+000  0.00000E+000
  5.84661E-029  1.52592E-027  2.93960E-026  4.58971E-025  6.05247E-024  6.89120E-023
  6.86417E-022  6.03243E-021  4.70442E-020  3.26881E-019  2.02966E-018  1.12863E-017
  5.62984E-017  2.52233E-016  1.01600E-015  3.68215E-015  1.20139E-014  3.53056E-014
  9.34854E-014  2.23105E-013  4.79997E-013  9.31132E-013  1.62887E-012  2.56984E-012
  3.65680E-012  4.69342E-012  5.43341E-012  5.67332E-012  5.34259E-012  4.53690E-012
  3.47350E-012  2.39684E-012  1.48996E-012  8.33832E-013  4.19692E-013  1.89726E-013
  7.68789E-014  2.78453E-014  8.97951E-015  2.56429E-015  6.44010E-016  1.41238E-016
  2.70486E-017  4.68842E-018  8.49588E-019  2.03171E-019  6.27677E-020  1.97826E-020
  5.59849E-021  1.38225E-021  2.98233E-022  5.66431E-023  9.53477E-024  1.42989E-024
  1.91730E-025  2.30340E-026  2.47950E-027  2.38206E-028  2.01021E-029  1.39538E-030
  4.99042E-032 -1.01858E-032 -4.30696E-033 -1.23854E-033 -3.20504E-034 -7.58742E-035
 -1.68027E-035 -3.40768E-036 -6.31009E-037 -1.06804E-037  0.00000E+000  0.00000E+000
  0.00000E+000  0.00000E+000  0.00000E+000  0.00000E+000  0.00000E+000  0.00000E+000
  0.00000E+000  0.00000E+000  0.00000E+000  0.00000E+000  0.00000E+000  0.00000E+000
  0.00000E+000  0.00000E+000  0.00000E+000  0.00000E+000  0.00000E+000  0.00000E+000
  0.00000E+000  0.00000E+000  0.00000E+000  0.00000E+000  0.00000E+000  0.00000E+000
  0.00000E+000  0.00000E+000  0.00000E+000
  1.51351E-028  2.81968E-027  4.47959E-026  6.17918E-025  7.48344E-024  8.01537E-023
  7.63104E-022  6.48100E-021  4.92311E-020  3.35143E-019  2.04768E-018  1.12417E-017
  5.55038E-017  2.46626E-016  9.86768E-016  3.55661E-015  1.15518E-014  3.38199E-014
  8.92671E-014  2.12462E-013  4.56030E-013  8.82819E-013  1.54151E-012  2.42793E-012
  3.44945E-012  4.42065E-012  5.11015E-012  5.32797E-012  5.00982E-012  4.24755E-012
  3.24638E-012  2.23582E-012  1.38679E-012  7.74065E-013  3.88364E-013  1.74859E-013
  7.04881E-014  2.53572E-014  8.10320E-015  2.28619E-015  5.65247E-016  1.21766E-016
  2.30768E-017  4.13875E-018  8.65303E-019  2.49282E-019  8.36542E-020  2.65566E-020
  7.41674E-021  1.80501E-021  3.85059E-022  7.25492E-023  1.21482E-023  1.81620E-024
  2.43184E-025  2.92046E-026  3.14194E-027  3.00520E-028  2.48120E-029  1.53760E-030
 -7.59198E-033 -3.36797E-032 -1.13739E-032 -3.18585E-033 -8.22094E-034 -1.96688E-034
 -4.28834E-035 -8.70755E-036 -1.61390E-036 -2.73264E-037 -4.22053E-038  0.00000E+000
  0.00000E+000  0.00000E+000  0.00000E+000  0.00000E+000  0.00000E+000  0.00000E+000
  0.00000E+000  0.00000E+000  0.00000E+000  0.00000E+000  0.00000E+000  0.00000E+000
  0.00000E+000  0.00000E+000  0.00000E+000  0.00000E+000  0.00000E+000  0.00000E+000
  0.00000E+000  0.00000E+000  0.00000E+000  0.00000E+000  0.00000E+000  0.00000E+000
  0.00000E+000  0.00000E+000  0.00000E+000
  1.97711E-028  3.30910E-027  4.87747E-026  6.37144E-025  7.40906E-024  7.69410E-023
  7.15228E-022  5.96202E-021  4.46262E-020  3.00252E-019  1.81732E-018  9.90156E-018
  4.85864E-017  2.14801E-016  8.55852E-016  3.07404E-015  9.95522E-015  2.90728E-014
  7.65713E-014  1.81898E-013  3.89762E-013  7.53355E-013  1.31353E-012  2.06598E-012
  2.93125E-012  3.75150E-012  4.33069E-012  4.50887E-012  4.23324E-012  3.58327E-012
  2.73369E-012  1.87882E-012  1.16253E-012  6.46994E-013  3.23436E-013  1.44957E-013
  5.80862E-014  2.07313E-014  6.55542E-015  1.82387E-015  4.43118E-016  9.38079E-017
  1.78027E-017  3.44848E-018  8.69554E-019  2.91113E-019  1.01727E-019  3.20965E-020
  8.83353E-021  2.12253E-021  4.48682E-022  8.40568E-023  1.40362E-023  2.09792E-024
  2.81428E-025  3.39111E-026  3.65924E-027  3.48603E-028  2.76728E-029  1.28488E-030
 -1.74605E-031 -8.88255E-032 -2.73732E-032 -7.54348E-033 -1.93667E-033 -4.61918E-034
 -1.01614E-034 -2.02959E-035 -3.76494E-036 -6.37724E-037 -9.85271E-038  0.00000E+000
  0.00000E+000  0.00000E+000  0.00000E+000  0.00000E+000  0.00000E+000  0.00000E+000
  0.00000E+000  0.00000E+000  0.00000E+000  0.00000E+000  0.00000E+000  0.00000E+000
  0.00000E+000  0.00000E+000  0.00000E+000  0.00000E+000  0.00000E+000  0.00000E+000
  0.00000E+000  0.00000E+000  0.00000E+000  0.00000E+000  0.00000E+000  0.00000E+000
  0.00000E+000  0.00000E+000  0.00000E+000
  1.90098E-028  3.03044E-027  4.30614E-026  5.46970E-025  6.22371E-024  6.35391E-023
  5.82735E-022  4.80563E-021  3.56614E-020  2.38267E-019  1.43399E-018  7.77677E-018
  3.80140E-017  1.67523E-016  6.65681E-016  2.38549E-015  7.70997E-015  2.24763E-014
  5.91045E-014  1.40202E-013  3.00014E-013  5.79140E-013  1.00851E-012  1.58426E-012
  2.24494E-012  2.86942E-012  3.30792E-012  3.43903E-012  3.22372E-012  2.72400E-012
  2.07406E-012  1.42222E-012  8.77623E-013  4.86820E-013  2.42361E-013  1.08048E-013
  4.29975E-014  1.52056E-014  4.74950E-015  1.30040E-015  3.09995E-016  6.47187E-017
  1.25933E-017  2.78881E-018  8.57713E-019  3.16774E-019  1.12081E-019  3.49440E-020
  9.48792E-021  2.25723E-021  4.74425E-022  8.87154E-023  1.48403E-023  2.22975E-024
  3.01683E-025  3.67563E-026  4.00683E-027  3.80192E-028  2.77828E-029  2.74569E-031
 -5.67890E-031 -2.08763E-031 -6.10919E-032 -1.65352E-032 -4.20141E-033 -9.95154E-034
 -2.17929E-034 -4.38801E-035 -8.00994E-036 -1.35734E-036 -2.09781E-037  0.00000E+000
  0.00000E+000  0.00000E+000  0.00000E+000  0.00000E+000  0.00000E+000  0.00000E+000
  0.00000E+000  0.00000E+000  0.00000E+000  0.00000E+000  0.00000E+000  0.00000E+000
  0.00000E+000  0.00000E+000  0.00000E+000  0.00000E+000  0.00000E+000  0.00000E+000
  0.00000E+000  0.00000E+000  0.00000E+000  0.00000E+000  0.00000E+000  0.00000E+000
  0.00000E+000  0.00000E+000  0.00000E+000
  1.49828E-028  2.32850E-027  3.24383E-026  4.05667E-025  4.55926E-024  4.60898E-023
  4.19367E-022  3.43630E-021  2.53673E-020  1.68767E-019  1.01213E-018  5.47285E-018
  2.66859E-017  1.17353E-016  4.65471E-016  1.66534E-015  5.37466E-015  1.56476E-014
  4.10965E-014  9.73699E-014  2.08118E-013  4.01284E-013  6.97984E-013  1.09515E-012
  1.54993E-012  1.97848E-012  2.27763E-012  2.36429E-012  2.21254E-012  1.86602E-012
  1.41771E-012  9.69682E-013  5.96549E-013  3.29667E-013  1.63347E-013  7.23779E-014
  2.85715E-014  9.99595E-015  3.07792E-015  8.27476E-016  1.93448E-016  4.02109E-017
  8.36005E-018  2.23539E-018  8.14614E-019  3.16808E-019  1.11822E-019  3.44321E-020
  9.25649E-021  2.19126E-021  4.60658E-022  8.66030E-023  1.46415E-023  2.23558E-024
  3.09021E-025  3.86005E-026  4.29754E-027  4.03396E-028  2.38581E-029 -2.27319E-030
 -1.43227E-030 -4.57471E-031 -1.27976E-031 -3.37399E-032 -8.42035E-033 -1.97054E-033
 -4.28225E-034 -8.58199E-035 -1.55393E-035 -2.63451E-036 -4.07329E-037 -5.74339E-038
  0.00000E+000  0.00000E+000  0.00000E+000  0.00000E+000  0.00000E+000  0.00000E+000
  0.00000E+000  0.00000E+000  0.00000E+000  0.00000E+000  0.00000E+000  0.00000E+000
  0.00000E+000  0.00000E+000  0.00000E+000  0.00000E+000  0.00000E+000  0.00000E+000
  0.00000E+000  0.00000E+000  0.00000E+000  0.00000E+000  0.00000E+000  0.00000E+000
  0.00000E+000  0.00000E+000  0.00000E+000
  1.01267E-028  1.55155E-027  2.13716E-026  2.64864E-025  2.95522E-024  2.96993E-023
  2.68941E-022  2.19509E-021  1.61522E-020  1.07170E-019  6.41269E-019  3.46081E-018
  1.68469E-017  7.39766E-017  2.93034E-016  1.04714E-015  3.37566E-015  9.81715E-015
  2.57562E-014  6.09601E-014  1.30157E-013  2.50689E-013  4.35547E-013  6.82563E-013
  9.64782E-013  1.22985E-012  1.41370E-012  1.46509E-012  1.36854E-012  1.15181E-012
  8.72983E-013  5.95398E-013  3.65024E-013  2.00856E-013  9.89790E-014  4.35454E-014
  1.70280E-014  5.88244E-015  1.78124E-015  4.69129E-016  1.07743E-016  2.27681E-017
  5.37477E-018  1.78212E-018  7.30933E-019  2.90348E-019  1.01768E-019  3.10837E-020
  8.33480E-021  1.98149E-021  4.21358E-022  8.07366E-023  1.40237E-023  2.21766E-024
  3.19595E-025  4.16800E-026  4.77620E-027  4.29499E-028  1.16819E-029 -8.21848E-030
 -3.28248E-030 -9.55175E-031 -2.53763E-031 -6.44132E-032 -1.56420E-032 -3.59352E-033
 -7.71818E-034 -1.53582E-034 -2.81372E-035 -4.66226E-036 -7.21161E-037 -1.01720E-037
  0.00000E+000  0.00000E+000  0.00000E+000  0.00000E+000  0.00000E+000  0.00000E+000
  0.00000E+000  0.00000E+000  0.00000E+000  0.00000E+000  0.00000E+000  0.00000E+000
  0.00000E+000  0.00000E+000  0.00000E+000  0.00000E+000  0.00000E+000  0.00000E+000
  0.00000E+000  0.00000E+000  0.00000E+000  0.00000E+000  0.00000E+000  0.00000E+000
  0.00000E+000  0.00000E+000  0.00000E+000
  6.00160E-029  9.11941E-028  1.24779E-026  1.53810E-025  1.70862E-024  1.71098E-023
  1.54479E-022  1.25775E-021  9.23586E-021  6.11724E-020  3.65479E-019  1.96979E-018
  9.57729E-018  4.20089E-017  1.66234E-016  5.93444E-016  1.91125E-015  5.55303E-015
  1.45548E-014  3.44142E-014  7.34023E-014  1.41223E-013  2.45076E-013  3.83593E-013
  5.41473E-013  6.89237E-013  7.91003E-013  8.18295E-013  7.62836E-013  6.40550E-013
  4.84180E-013  3.29161E-013  2.01006E-013  1.10057E-013  5.38896E-014  2.35102E-014
  9.09064E-015  3.09327E-015  9.18259E-016  2.36393E-016  5.36855E-017  1.20124E-017
  3.45726E-018  1.40016E-018  6.16198E-019  2.46722E-019  8.62678E-020  2.64199E-020
  7.16573E-021  1.74005E-021  3.81829E-022  7.62898E-023  1.39552E-023  2.34217E-024
  3.59162E-025  4.94165E-026  5.76512E-027  4.54021E-028 -2.13407E-029 -2.17692E-029
 -7.14473E-030 -1.91495E-030 -4.78174E-031 -1.15410E-031 -2.69853E-032 -6.04137E-033
 -1.27646E-033 -2.51499E-034 -4.58137E-035 -7.52164E-036 -1.16402E-036 -1.64248E-037
  0.00000E+000  0.00000E+000  0.00000E+000  0.00000E+000  0.00000E+000  0.00000E+000
  0.00000E+000  0.00000E+000  0.00000E+000  0.00000E+000  0.00000E+000  0.00000E+000
  0.00000E+000  0.00000E+000  0.00000E+000  0.00000E+000  0.00000E+000  0.00000E+000
  0.00000E+000  0.00000E+000  0.00000E+000  0.00000E+000  0.00000E+000  0.00000E+000
  0.00000E+000  0.00000E+000  0.00000E+000
  3.15635E-029  4.77243E-028  6.50387E-027  7.99080E-026  8.85277E-025  8.84512E-024
  7.97103E-023  6.47961E-022  4.75155E-021  3.14334E-020  1.87600E-019  1.01010E-018
  4.90670E-018  2.15034E-017  8.50187E-017  3.03252E-016  9.75809E-016  2.83262E-015
  7.41753E-015  1.75212E-014  3.73320E-014  7.17449E-014  1.24355E-013  1.94387E-013
  2.74002E-013  3.48230E-013  3.98953E-013  4.11914E-013  3.83146E-013  3.20900E-013
  2.41827E-013  1.63799E-013  9.95706E-014  5.42025E-014  2.63400E-014  1.13754E-014
  4.33830E-015  1.44878E-015  4.19737E-016  1.05398E-016  2.40835E-017  6.14310E-018
  2.28755E-018  1.08397E-018  4.97643E-019  2.01391E-019  7.13005E-020  2.23403E-020
  6.27595E-021  1.59832E-021  3.72158E-022  7.96683E-023  1.57073E-023  2.84143E-024
  4.65448E-025  6.67882E-026  7.63944E-027  4.26841E-028 -1.05779E-028 -5.15415E-029
 -1.48750E-029 -3.67149E-030 -8.52844E-031 -1.93407E-031 -4.31027E-032 -9.33666E-033
 -1.93233E-033 -3.76116E-034 -6.80481E-035 -1.13586E-035 -1.71257E-036 -2.41756E-037
 -3.11136E-038  0.00000E+000  0.00000E+000  0.00000E+000  0.00000E+000  0.00000E+000
  0.00000E+000  0.00000E+000  0.00000E+000  0.00000E+000  0.00000E+000  0.00000E+000
  0.00000E+000  0.00000E+000  0.00000E+000  0.00000E+000  0.00000E+000  0.00000E+000
  0.00000E+000  0.00000E+000  0.00000E+000  0.00000E+000  0.00000E+000  0.00000E+000
  0.00000E+000  0.00000E+000  0.00000E+000
  1.48292E-029  2.23552E-028  3.03912E-027  3.72638E-026  4.12138E-025  4.11196E-024
  3.70108E-023  3.00539E-022  2.20178E-021  1.45531E-020  8.67857E-020  4.66924E-019
  2.26645E-018  9.92518E-018  3.92115E-017  1.39753E-016  4.49328E-016  1.30319E-015
  3.40937E-015  8.04535E-015  1.71236E-014  3.28699E-014  5.69010E-014  8.88218E-014
  1.25010E-013  1.58606E-013  1.81365E-013  1.86856E-013  1.73377E-013  1.44791E-013
  1.08735E-013  7.33372E-014  4.43410E-014  2.39691E-014  1.15392E-014  4.91960E-015
  1.84272E-015  6.00113E-016  1.68323E-016  4.11834E-017  9.93010E-018  3.27689E-018
  1.61609E-018  8.57194E-019  4.08188E-019  1.69852E-019  6.24579E-020  2.06053E-020
  6.17435E-021  1.69482E-021  4.28131E-022  9.95769E-023  2.12338E-023  4.10753E-024
  7.05404E-025  1.02520E-025  1.09182E-026  2.11867E-028 -3.02903E-028 -1.12344E-028
 -2.91245E-029 -6.58309E-030 -1.40753E-030 -2.96802E-031 -6.25751E-032 -1.30684E-032
 -2.64784E-033 -5.09648E-034 -9.17093E-035 -1.52710E-035 -2.33801E-036 -3.24304E-037
 -4.17529E-038  0.00000E+000  0.00000E+000  0.00000E+000  0.00000E+000  0.00000E+000
  0.00000E+000  0.00000E+000  0.00000E+000  0.00000E+000  0.00000E+000  0.00000E+000
  0.00000E+000  0.00000E+000  0.00000E+000  0.00000E+000  0.00000E+000  0.00000E+000
  0.00000E+000  0.00000E+000  0.00000E+000  0.00000E+000  0.00000E+000  0.00000E+000
  0.00000E+000  0.00000E+000  0.00000E+000
  6.24710E-030  9.40078E-029  1.27610E-027  1.56272E-026  1.72653E-025  1.72099E-024
  1.54777E-023  1.25591E-022  9.19465E-022  6.07344E-021  3.61952E-020  1.94613E-019
  9.44039E-019  4.13133E-018  1.63101E-017  5.80865E-017  1.86607E-016  5.40745E-016
  1.41335E-015  3.33175E-015  7.08331E-015  1.35802E-014  2.34771E-014  3.65932E-014
  5.14173E-014  6.51158E-014  7.43045E-014  7.63717E-014  7.06656E-014  5.88185E-014
  4.39920E-014  2.95187E-014  1.77283E-014  9.49688E-015  4.51453E-015  1.88999E-015
  6.89210E-016  2.15874E-016  5.76462E-017  1.39208E-017  4.13781E-018  2.10316E-018
  1.31955E-018  7.57234E-019  3.77236E-019  1.65212E-019  6.47569E-020  2.30211E-020
  7.48283E-021  2.23156E-021  6.10262E-022  1.52375E-022  3.44426E-023  6.94533E-024
  1.21632E-024  1.74314E-025  1.67874E-026 -3.39822E-028 -6.76881E-028 -2.14080E-028
 -4.98869E-029 -1.01710E-029 -1.96958E-030 -3.83395E-031 -7.67690E-032 -1.56645E-032
 -3.15792E-033 -6.09735E-034 -1.10311E-034 -1.84613E-035 -2.83778E-036 -3.96392E-037
 -5.10556E-038  0.00000E+000  0.00000E+000  0.00000E+000  0.00000E+000  0.00000E+000
  0.00000E+000  0.00000E+000  0.00000E+000  0.00000E+000  0.00000E+000  0.00000E+000
  0.00000E+000  0.00000E+000  0.00000E+000  0.00000E+000  0.00000E+000  0.00000E+000
  0.00000E+000  0.00000E+000  0.00000E+000  0.00000E+000  0.00000E+000  0.00000E+000
  0.00000E+000  0.00000E+000  0.00000E+000
  2.36430E-030  3.55419E-029  4.82036E-028  5.89860E-027  6.51264E-026  6.48794E-025
  5.83175E-024  4.72964E-023  3.46089E-022  2.28491E-021  1.36100E-020  7.31384E-020
  3.54578E-019  1.55075E-018  6.11811E-018  2.17730E-017  6.98909E-017  2.02350E-016
  5.28375E-016  1.24424E-015  2.64217E-015  5.05908E-015  8.73351E-015  1.35911E-014
  1.90629E-014  2.40928E-014  2.74289E-014  2.81155E-014  2.59304E-014  2.14969E-014
  1.59963E-014  1.06613E-014  6.34364E-015  3.35316E-015  1.56251E-015  6.34258E-016
  2.20297E-016  6.40886E-017  1.58728E-017  4.45519E-018  2.49448E-018  1.95925E-018
  1.38708E-018  8.34883E-019  4.36928E-019  2.03379E-019  8.54408E-020  3.26511E-020
  1.13833E-020  3.61786E-021  1.04441E-021  2.72119E-022  6.33721E-023  1.29924E-023
  2.28359E-024  3.25208E-025  3.14871E-026 -6.38087E-029 -9.11962E-028 -2.63340E-028
 -5.23263E-029 -8.71752E-030 -1.39006E-030 -2.46693E-031 -5.22381E-032 -1.22383E-032
 -2.78417E-033 -5.86339E-034 -1.12254E-034 -1.94613E-035 -3.05737E-036 -4.41348E-037
 -5.68735E-038  0.00000E+000  0.00000E+000  0.00000E+000  0.00000E+000  0.00000E+000
  0.00000E+000  0.00000E+000  0.00000E+000  0.00000E+000  0.00000E+000  0.00000E+000
  0.00000E+000  0.00000E+000  0.00000E+000  0.00000E+000  0.00000E+000  0.00000E+000
  0.00000E+000  0.00000E+000  0.00000E+000  0.00000E+000  0.00000E+000  0.00000E+000
  0.00000E+000  0.00000E+000  0.00000E+000
  8.04399E-031  1.20858E-029  1.63843E-028  2.00415E-027  2.21202E-026  2.20291E-025
  1.97946E-024  1.60485E-023  1.17393E-022  7.74748E-022  4.61288E-021  2.47777E-020
  1.20062E-019  5.24797E-019  2.06915E-018  7.35843E-018  2.36019E-017  6.82729E-017
  1.78099E-016  4.18940E-016  8.88549E-016  1.69904E-015  2.92860E-015  4.54965E-015
  6.36882E-015  8.03100E-015  9.11842E-015  9.31614E-015  8.55688E-015  7.05591E-015
  5.21224E-015  3.43790E-015  2.01408E-015  1.03914E-015  4.65541E-016  1.76883E-016
  5.49630E-017  1.37378E-017  3.91844E-018  2.98730E-018  3.12409E-018  2.70434E-018
  1.93239E-018  1.18783E-018  6.45600E-019  3.15059E-019  1.39104E-019  5.57181E-020
  2.02389E-020  6.64960E-021  1.96775E-021  5.21407E-022  1.22773E-022  2.54387E-023
  4.58223E-024  7.08881E-025  9.44560E-026  1.17856E-026  1.82809E-027  4.25933E-028
  1.12516E-028  2.66995E-029  5.36870E-030  9.03503E-031  1.23692E-031  1.22564E-032
  2.47114E-034 -2.39069E-034 -7.59762E-035 -1.60253E-035 -2.76638E-036 -4.14488E-037
 -5.76977E-038  0.00000E+000  0.00000E+000  0.00000E+000  0.00000E+000  0.00000E+000
  0.00000E+000  0.00000E+000  0.00000E+000  0.00000E+000  0.00000E+000  0.00000E+000
  0.00000E+000  0.00000E+000  0.00000E+000  0.00000E+000  0.00000E+000  0.00000E+000
  0.00000E+000  0.00000E+000  0.00000E+000  0.00000E+000  0.00000E+000  0.00000E+000
  0.00000E+000  0.00000E+000  0.00000E+000
  2.45871E-031  3.69386E-030  5.00752E-029  6.12506E-028  6.76003E-027  6.73177E-026
  6.04841E-025  4.90310E-024  3.58596E-023  2.36607E-022  1.40838E-021  7.56240E-021
  3.66293E-020  1.60031E-019  6.30608E-019  2.24114E-018  7.18301E-018  2.07605E-017
  5.41040E-017  1.27128E-016  2.69294E-016  5.14194E-016  8.84850E-016  1.37201E-015
  1.91626E-015  2.40975E-015  2.72665E-015  2.77332E-015  2.53185E-015  2.06973E-015
  1.50931E-015  9.75660E-016  5.53138E-016  2.69906E-016  1.09537E-016  3.47818E-017
  8.28101E-018  3.13756E-018  4.37318E-018  5.73011E-018  5.69990E-018  4.63917E-018
  3.24833E-018  2.00979E-018  1.11402E-018  5.56835E-019  2.51586E-019  1.02738E-019
  3.78598E-020  1.25594E-020  3.74041E-021  9.97960E-022  2.38625E-022  5.15101E-023
  1.02740E-023  1.99352E-024  4.05568E-025  9.04489E-026  2.13404E-026  4.94445E-027
  1.06508E-027  2.07911E-028  3.64607E-029  5.73138E-030  8.05813E-031  1.00556E-031
  1.08860E-032  9.56438E-034  4.35317E-035 -4.22653E-036 -1.64361E-036 -3.10137E-037
 -5.32889E-038  0.00000E+000  0.00000E+000  0.00000E+000  0.00000E+000  0.00000E+000
  0.00000E+000  0.00000E+000  0.00000E+000  0.00000E+000  0.00000E+000  0.00000E+000
  0.00000E+000  0.00000E+000  0.00000E+000  0.00000E+000  0.00000E+000  0.00000E+000
  0.00000E+000  0.00000E+000  0.00000E+000  0.00000E+000  0.00000E+000  0.00000E+000
  0.00000E+000  0.00000E+000  0.00000E+000
  6.73661E-032  1.01260E-030  1.37333E-029  1.68055E-028  1.85544E-027  1.84824E-026
  1.66101E-025  1.34671E-024  9.85034E-024  6.49953E-023  3.86854E-022  2.07695E-021
  1.00576E-020  4.39264E-020  1.73019E-019  6.14570E-019  1.96845E-018  5.68478E-018
  1.48014E-017  3.47405E-017  7.34949E-017  1.40116E-016  2.40668E-016  3.72310E-016
  5.18478E-016  6.49490E-016  7.31018E-016  7.37906E-016  6.66026E-016  5.34851E-016
  3.78877E-016  2.33158E-016  1.21135E-016  5.01993E-017  1.48322E-017  3.33517E-018
  3.93194E-018  8.12080E-018  1.13538E-017  1.21684E-017  1.08754E-017  8.44728E-018
  5.82155E-018  3.59672E-018  2.00175E-018  1.00533E-018  4.55627E-019  1.86196E-019
  6.85482E-020  2.27326E-020  6.80661E-021  1.85423E-021  4.67803E-022  1.12954E-022
  2.72942E-023  6.82536E-024  1.75691E-024  4.47658E-025  1.08182E-025  2.40990E-026
  4.87877E-027  8.92925E-028  1.47659E-028  2.20951E-029  2.99789E-030  3.69306E-031
  4.12572E-032  4.15091E-033  3.68781E-034  2.38949E-035  8.71546E-037 -8.86698E-038
 -4.47883E-038  0.00000E+000  0.00000E+000  0.00000E+000  0.00000E+000  0.00000E+000
  0.00000E+000  0.00000E+000  0.00000E+000  0.00000E+000  0.00000E+000  0.00000E+000
  0.00000E+000  0.00000E+000  0.00000E+000  0.00000E+000  0.00000E+000  0.00000E+000
  0.00000E+000  0.00000E+000  0.00000E+000  0.00000E+000  0.00000E+000  0.00000E+000
  0.00000E+000  0.00000E+000  0.00000E+000
  1.64627E-032  2.47808E-031  3.36520E-030  4.12275E-029  4.55661E-028  4.54312E-027
  4.08619E-026  3.31528E-025  2.42630E-024  1.60167E-023  9.53640E-023  5.12102E-022
  2.48007E-021  1.08313E-020  4.26558E-020  1.51468E-019  4.84919E-019  1.39952E-018
  3.64083E-018  8.53608E-018  1.80329E-017  3.43159E-017  5.87984E-017  9.06570E-017
  1.25654E-016  1.56320E-016  1.74102E-016  1.72852E-016  1.51849E-016  1.16485E-016
  7.61143E-017  4.02941E-017  1.54667E-017  3.52551E-018  2.40965E-018  7.86980E-018
  1.53598E-017  2.13818E-017  2.40883E-017  2.32382E-017  1.97269E-017  1.49387E-017
  1.01604E-017  6.22558E-018  3.44018E-018  1.71451E-018  7.70517E-019  3.12399E-019
  1.14537E-019  3.82182E-020  1.17667E-020  3.42594E-021  9.76321E-022  2.80966E-022
  8.22263E-023  2.39171E-023  6.67373E-024  1.73455E-024  4.12427E-025  8.89212E-026
  1.73271E-026  3.05055E-027  4.85879E-028  7.01635E-029  9.21059E-030  1.10239E-030
  1.20647E-031  1.21020E-032  1.11363E-033  9.38102E-035  5.90442E-036  3.13803E-037
  5.90362E-039  0.00000E+000  0.00000E+000  0.00000E+000  0.00000E+000  0.00000E+000
  0.00000E+000  0.00000E+000  0.00000E+000  0.00000E+000  0.00000E+000  0.00000E+000
  0.00000E+000  0.00000E+000  0.00000E+000  0.00000E+000  0.00000E+000  0.00000E+000
  0.00000E+000  0.00000E+000  0.00000E+000  0.00000E+000  0.00000E+000  0.00000E+000
  0.00000E+000  0.00000E+000  0.00000E+000
  3.55038E-033  5.36119E-032  7.30140E-031  8.96845E-030  9.93559E-029  9.92737E-028
  8.94592E-027  7.27048E-026  5.32887E-025  3.52230E-024  2.09951E-023  1.12846E-022
  5.46904E-022  2.38980E-021  9.41464E-021  3.34348E-020  1.07028E-019  3.08769E-019
  8.02654E-019  1.87959E-018  3.96344E-018  7.52143E-018  1.28338E-017  1.96612E-017
  2.69795E-017  3.30291E-017  3.58280E-017  3.40173E-017  2.76304E-017  1.83328E-017
  8.94859E-018  2.48148E-018  1.07580E-018  5.32308E-018  1.41120E-017  2.50088E-017
  3.50239E-017  4.15356E-017  4.30791E-017  3.97101E-017  3.27994E-017  2.43712E-017
  1.63175E-017  9.84921E-018  5.35979E-018  2.63074E-018  1.16678E-018  4.69946E-019
  1.73767E-019  6.01788E-020  2.01160E-020  6.70242E-021  2.26181E-021  7.63550E-022
  2.49948E-022  7.69084E-023  2.17718E-023  5.60363E-024  1.30421E-024  2.74003E-025
  5.19691E-026  8.90828E-027  1.38235E-027  1.94582E-028  2.49052E-029  2.90696E-030
  3.10512E-031  3.04873E-032  2.76688E-033  2.33813E-034  1.85829E-035  1.02491E-036
  5.64549E-038  0.00000E+000  0.00000E+000  0.00000E+000  0.00000E+000  0.00000E+000
  0.00000E+000  0.00000E+000  0.00000E+000  0.00000E+000  0.00000E+000  0.00000E+000
  0.00000E+000  0.00000E+000  0.00000E+000  0.00000E+000  0.00000E+000  0.00000E+000
  0.00000E+000  0.00000E+000  0.00000E+000  0.00000E+000  0.00000E+000  0.00000E+000
  0.00000E+000  0.00000E+000  0.00000E+000
  6.59881E-034  1.00350E-032  1.37544E-031  1.69924E-030  1.89233E-029  1.89968E-028
  1.71912E-027  1.40249E-026  1.03147E-025  6.83858E-025  4.08717E-024  2.20196E-023
  1.06932E-022  4.68041E-022  1.84629E-021  6.56295E-021  2.10187E-020  6.06333E-020
  1.57489E-019  3.68110E-019  7.73574E-019  1.45949E-018  2.46638E-018  3.71849E-018
  4.96811E-018  5.81192E-018  5.82139E-018  4.77205E-018  2.88728E-018  9.75231E-019
  3.58123E-019  2.55759E-018  8.78052E-018  1.93349E-017  3.31895E-017  4.79356E-017
  6.03247E-017  6.73105E-017  6.71875E-017  6.02596E-017  4.86556E-017  3.53880E-017
  2.31838E-017  1.36816E-017  7.28018E-018  3.50497E-018  1.53945E-018  6.27285E-019
  2.43886E-019  9.37495E-020  3.65734E-020  1.44439E-020  5.60912E-021  2.06783E-021
  7.04873E-022  2.18825E-022  6.14229E-023  1.55466E-023  3.54686E-024  7.29895E-025
  1.35648E-025  2.27996E-026  3.47133E-027  4.79604E-028  6.02520E-029  6.90008E-030
  7.22716E-031  6.95524E-032  6.19122E-033  5.14777E-034  4.05583E-035  2.27419E-036
  1.37049E-037  0.00000E+000  0.00000E+000  0.00000E+000  0.00000E+000  0.00000E+000
  0.00000E+000  0.00000E+000  0.00000E+000  0.00000E+000  0.00000E+000  0.00000E+000
  0.00000E+000  0.00000E+000  0.00000E+000  0.00000E+000  0.00000E+000  0.00000E+000
  0.00000E+000  0.00000E+000  0.00000E+000  0.00000E+000  0.00000E+000  0.00000E+000
  0.00000E+000  0.00000E+000  0.00000E+000
  9.94433E-035  1.53922E-033  2.14329E-032  2.68525E-031  3.02794E-030  3.07375E-029
  2.80925E-028  2.31226E-027  1.71409E-026  1.14448E-025  6.88315E-025  3.72883E-024
  1.81951E-023  7.99659E-023  3.16493E-022  1.12781E-021  3.61714E-021  1.04352E-020
  2.70548E-020  6.29425E-020  1.31079E-019  2.43347E-019  3.99907E-019  5.74513E-019
  7.04878E-019  7.04485E-019  5.13816E-019  1.99468E-019  8.71495E-020  8.81170E-019
  3.68628E-018  9.82707E-018  2.03935E-017  3.55671E-017  5.39874E-017  7.25819E-017
  8.72088E-017  9.40640E-017  9.12513E-017  7.96501E-017  6.25304E-017  4.41237E-017
  2.79791E-017  1.59659E-017  8.24249E-018  3.90102E-018  1.73819E-018  7.60035E-019
  3.40074E-019  1.57596E-019  7.34882E-020  3.29665E-020  1.37323E-020  5.20656E-021
  1.78061E-021  5.47602E-022  1.51401E-022  3.76686E-023  8.44558E-024  1.70897E-024
  3.12568E-025  5.17471E-026  7.76574E-027  1.05802E-027  1.31091E-028  1.48038E-029
  1.52831E-030  1.44883E-031  1.26986E-032  1.03983E-033  8.07871E-035  6.08099E-036
  2.13266E-037  0.00000E+000  0.00000E+000  0.00000E+000  0.00000E+000  0.00000E+000
  0.00000E+000  0.00000E+000  0.00000E+000  0.00000E+000  0.00000E+000  0.00000E+000
  0.00000E+000  0.00000E+000  0.00000E+000  0.00000E+000  0.00000E+000  0.00000E+000
  0.00000E+000  0.00000E+000  0.00000E+000  0.00000E+000  0.00000E+000  0.00000E+000
  0.00000E+000  0.00000E+000  0.00000E+000
  9.65446E-036  1.59880E-034  2.35283E-033  3.08644E-032  3.61859E-031  3.79644E-030
  3.57028E-029  3.01198E-028  2.28107E-027  1.55167E-026  9.48439E-026  5.21054E-025
  2.57322E-024  1.14230E-023  4.55717E-023  1.63306E-022  5.25169E-022  1.51318E-021
  3.89582E-021  8.92142E-021  1.80286E-020  3.17003E-020  4.72273E-020  5.64180E-020
  4.72071E-020  1.76668E-020  1.54942E-020  2.16104E-019  1.03972E-018  3.27304E-018
  8.10435E-018  1.69322E-017  3.08331E-017  4.97427E-017  7.16975E-017  9.27082E-017
  1.07709E-016  1.12432E-016  1.05338E-016  8.84249E-017  6.63742E-017  4.44842E-017
  2.66394E-017  1.43562E-017  7.11693E-018  3.40765E-018  1.69499E-018  9.18718E-019
  5.26848E-019  2.97150E-019  1.55715E-019  7.37226E-020  3.12213E-020  1.18058E-020
  3.99108E-021  1.20899E-021  3.28942E-022  8.05624E-023  1.77951E-023  3.55101E-024
  6.41109E-025  1.04863E-025  1.55587E-026  2.09688E-027  2.57089E-028  2.87327E-029
  2.93561E-030  2.75397E-031  2.38870E-032  1.93626E-033  1.48984E-034  1.11003E-035
  6.83818E-037  2.09017E-038  0.00000E+000  0.00000E+000  0.00000E+000  0.00000E+000
  0.00000E+000  0.00000E+000  0.00000E+000  0.00000E+000  0.00000E+000  0.00000E+000
  0.00000E+000  0.00000E+000  0.00000E+000  0.00000E+000  0.00000E+000  0.00000E+000
  0.00000E+000  0.00000E+000  0.00000E+000  0.00000E+000  0.00000E+000  0.00000E+000
  0.00000E+000  0.00000E+000  0.00000E+000
 -4.14037E-037 -2.93513E-036  1.30340E-035  7.59337E-034  1.45029E-032  2.00429E-031
  2.26637E-030  2.18362E-029  1.82862E-028  1.34548E-027  8.75464E-027  5.05758E-026
  2.60039E-025  1.19141E-024  4.86486E-024  1.76848E-023  5.70750E-023  1.62650E-022
  4.05221E-022  8.66264E-022  1.53077E-021  2.05137E-021  1.58244E-021 -2.40781E-022
  2.06243E-021  3.68068E-020  1.96007E-019  7.13826E-019  2.08373E-018  5.17565E-018
  1.12472E-017  2.16878E-017  3.73768E-017  5.77627E-017  8.01214E-017  9.96738E-017
  1.10978E-016  1.10219E-016  9.71788E-017  7.55844E-017  5.14504E-017  3.03982E-017
  1.55607E-017  7.12472E-018  3.34716E-018  2.04479E-018  1.61822E-018  1.30833E-018
  9.44830E-019  5.91089E-019  3.21021E-019  1.52624E-019  6.40331E-020  2.38616E-020
  7.93792E-021  2.36661E-021  6.34292E-022  1.53197E-022  3.34087E-023  6.58895E-024
  1.17683E-024  1.90582E-025  2.80166E-026  3.74316E-027  4.55167E-028  5.04716E-029
  5.11813E-030  4.76783E-031  4.10955E-032  3.31385E-033  2.53894E-034  1.88146E-035
  1.22111E-036  3.55130E-038  0.00000E+000  0.00000E+000  0.00000E+000  0.00000E+000
  0.00000E+000  0.00000E+000  0.00000E+000  0.00000E+000  0.00000E+000  0.00000E+000
  0.00000E+000  0.00000E+000  0.00000E+000  0.00000E+000  0.00000E+000  0.00000E+000
  0.00000E+000  0.00000E+000  0.00000E+000  0.00000E+000  0.00000E+000  0.00000E+000
  0.00000E+000  0.00000E+000  0.00000E+000
 -5.15820E-037 -6.82860E-036 -8.22209E-035 -8.63050E-034 -8.02923E-033 -6.60901E-032
 -4.76410E-031 -2.97815E-030 -1.58177E-029 -6.83430E-029 -2.12523E-028 -2.10833E-028
  2.89234E-027  2.67870E-026  1.47364E-025  6.09622E-025  1.96620E-024  4.71588E-024
  6.46438E-024 -6.91296E-024 -7.05801E-023 -1.77569E-022  2.05461E-022  4.23313E-021
  2.45997E-020  1.02233E-019  3.48250E-019  1.02084E-018  2.63309E-018  6.04300E-018
  1.24077E-017  2.28411E-017  3.76964E-017  5.56720E-017  7.33079E-017  8.55626E-017
  8.76991E-017  7.77328E-017  5.79356E-017  3.41665E-017  1.31883E-017 -4.08379E-019
 -5.78860E-018 -5.24814E-018 -2.21422E-018  6.27178E-019  2.10957E-018  2.30195E-018
  1.79471E-018  1.13459E-018  6.09563E-019  2.84828E-019  1.17304E-019  4.29402E-020
  1.40514E-020  4.12703E-021  1.09126E-021  2.60370E-022  5.61574E-023  1.09651E-023
  1.94063E-024  3.11652E-025  4.54618E-026  6.03058E-027  7.28458E-028  8.02831E-029
  8.09665E-030  7.50795E-031  6.45026E-032  5.19327E-033  3.97757E-034  2.80988E-035
  1.96202E-036  1.26950E-037  0.00000E+000  0.00000E+000  0.00000E+000  0.00000E+000
  0.00000E+000  0.00000E+000  0.00000E+000  0.00000E+000  0.00000E+000  0.00000E+000
  0.00000E+000  0.00000E+000  0.00000E+000  0.00000E+000  0.00000E+000  0.00000E+000
  0.00000E+000  0.00000E+000  0.00000E+000  0.00000E+000  0.00000E+000  0.00000E+000
  0.00000E+000  0.00000E+000  0.00000E+000
 -1.31713E-037 -1.95217E-036 -2.56003E-035 -2.96010E-034 -3.04335E-033 -2.79559E-032
 -2.29216E-031 -1.68218E-030 -1.10630E-029 -6.52781E-029 -3.46133E-028 -1.65336E-027
 -7.14530E-027 -2.81354E-026 -1.02015E-025 -3.45030E-025 -1.09795E-024 -3.25075E-024
 -8.40545E-024 -1.47947E-023  1.52777E-023  3.24696E-022  2.06209E-021  9.71522E-021
  3.83200E-020  1.31659E-019  4.00763E-019  1.08938E-018  2.65337E-018  5.79470E-018
  1.13311E-017  1.97717E-017  3.06044E-017  4.16115E-017  4.88456E-017  4.78359E-017
  3.58853E-017  1.42705E-017 -1.13259E-017 -3.29751E-017 -4.42557E-017 -4.32728E-017
 -3.30409E-017 -1.92374E-017 -7.08062E-018  6.98524E-019  4.01425E-018  4.30705E-018
  3.24836E-018  1.99025E-018  1.04045E-018  4.74878E-019  1.91654E-019  6.89358E-020
  2.22146E-020  6.43723E-021  1.68189E-021  3.97030E-022  8.48158E-023  1.64180E-023
  2.88292E-024  4.59660E-025  6.66118E-026  8.78290E-027  1.05510E-027  1.15716E-028
  1.16226E-029  1.07464E-030  9.22124E-032  7.42972E-033  5.69880E-034  4.08428E-035
  2.80908E-036  1.69199E-037  0.00000E+000  0.00000E+000  0.00000E+000  0.00000E+000
  0.00000E+000  0.00000E+000  0.00000E+000  0.00000E+000  0.00000E+000  0.00000E+000
  0.00000E+000  0.00000E+000  0.00000E+000  0.00000E+000  0.00000E+000  0.00000E+000
  0.00000E+000  0.00000E+000  0.00000E+000  0.00000E+000  0.00000E+000  0.00000E+000
  0.00000E+000  0.00000E+000  0.00000E+000
 -2.62600E-039 -1.20197E-037 -2.60999E-036 -4.09196E-035 -5.13231E-034 -5.43412E-033
 -4.95942E-032 -3.96484E-031 -2.80278E-030 -1.76330E-029 -9.92094E-029 -5.01276E-028
 -2.28256E-027 -9.38810E-027 -3.48158E-026 -1.14719E-025 -3.17304E-025 -5.70317E-025
  8.94384E-025  1.69226E-023  1.17841E-022  6.28605E-022  2.85760E-021  1.14420E-020
  4.08686E-020  1.30870E-019  3.76211E-019  9.69912E-019  2.23589E-018  4.58407E-018
  8.28327E-018  1.29837E-017  1.71098E-017  1.75591E-017  1.03347E-017 -7.57762E-018
 -3.57111E-017 -6.86163E-017 -9.69791E-017 -1.11476E-016 -1.07361E-016 -8.68515E-017
 -5.77434E-017 -2.92854E-017 -8.06494E-018  3.81679E-018  7.94848E-018  7.49051E-018
  5.30661E-018  3.12219E-018  1.58434E-018  7.06413E-019  2.79701E-019  9.90029E-020
  3.14678E-020  9.01011E-021  2.32946E-021  5.44774E-022  1.15406E-022  2.21710E-023
  3.86646E-024  6.12630E-025  8.82730E-026  1.15786E-026  1.38448E-027  1.51233E-028
  1.51432E-029  1.39769E-030  1.19935E-031  9.67939E-033  7.34992E-034  5.32857E-035
  3.51563E-036  1.78303E-037 -2.68912E-038  0.00000E+000  0.00000E+000  0.00000E+000
  0.00000E+000  0.00000E+000  0.00000E+000  0.00000E+000  0.00000E+000  0.00000E+000
  0.00000E+000  0.00000E+000  0.00000E+000  0.00000E+000  0.00000E+000  0.00000E+000
  0.00000E+000  0.00000E+000  0.00000E+000  0.00000E+000  0.00000E+000  0.00000E+000
  0.00000E+000  0.00000E+000  0.00000E+000
 -5.19135E-038 -2.90741E-037 -1.13570E-036 -1.53640E-036  1.29848E-035  2.21498E-035
 -1.73082E-033 -2.93009E-032 -3.01863E-031 -2.38732E-030 -1.55954E-029 -8.68412E-029
 -4.16305E-028 -1.69572E-027 -5.47109E-027 -9.50698E-027  4.37767E-026  6.34356E-025
  4.81405E-024  2.91416E-023  1.52709E-022  7.11105E-022  2.97013E-021  1.11590E-020
  3.77018E-020  1.14281E-019  3.09424E-019  7.42927E-019  1.56240E-018  2.81278E-018
  4.12180E-018  4.21314E-018  4.91590E-019 -1.07748E-017 -3.31313E-017 -6.75064E-017
 -1.09805E-016 -1.50446E-016 -1.77185E-016 -1.80469E-016 -1.58364E-016 -1.17796E-016
 -7.11825E-017 -3.06044E-017 -3.12206E-018  1.04693E-017  1.37285E-017  1.15110E-017
  7.68821E-018  4.35584E-018  2.15092E-018  9.39011E-019  3.65502E-019  1.27542E-019
  4.00491E-020  1.13468E-020  2.90650E-021  6.74145E-022  1.41761E-022  2.70530E-023
  4.68935E-024  7.38919E-025  1.05935E-025  1.38319E-026  1.64726E-027  1.79331E-028
  1.79131E-029  1.65152E-030  1.41782E-031  1.14538E-032  8.70174E-034  6.16433E-035
  3.68711E-036  1.07717E-037 -5.36724E-038  0.00000E+000  0.00000E+000  0.00000E+000
  0.00000E+000  0.00000E+000  0.00000E+000  0.00000E+000  0.00000E+000  0.00000E+000
  0.00000E+000  0.00000E+000  0.00000E+000  0.00000E+000  0.00000E+000  0.00000E+000
  0.00000E+000  0.00000E+000  0.00000E+000  0.00000E+000  0.00000E+000  0.00000E+000
  0.00000E+000  0.00000E+000  0.00000E+000
 -4.09309E-037 -3.08197E-036 -2.03589E-035 -1.17126E-034 -5.87708E-034 -2.53192E-033
 -9.00214E-033 -2.48936E-032 -4.62052E-032 -3.68851E-032 -8.72706E-032 -1.63573E-030
 -5.81092E-030  9.07429E-029  1.74153E-027  1.83273E-026  1.49604E-025  1.03749E-024
  6.33367E-024  3.45582E-023  1.69570E-022  7.49549E-022  2.98250E-021  1.06555E-020
  3.40261E-020  9.64016E-020  2.39294E-019  5.08313E-019  8.76769E-019  1.04105E-018
  4.59067E-020 -4.16679E-018 -1.49368E-017 -3.62272E-017 -7.07289E-017 -1.17129E-016
 -1.68078E-016 -2.10881E-016 -2.31793E-016 -2.22320E-016 -1.83866E-016 -1.27570E-016
 -6.91856E-017 -2.21591E-017  7.04749E-018  1.93519E-017  2.01239E-017  1.54785E-017
  9.85325E-018  5.40693E-018  2.60805E-018  1.11791E-018  4.28702E-019  1.47741E-019
  4.58989E-020  1.28840E-020  3.27334E-021  7.53716E-022  1.57458E-022  2.98710E-023
  5.14994E-024  8.07504E-025  1.15247E-025  1.49867E-026  1.77838E-027  1.93034E-028
  1.92418E-029  1.77234E-030  1.52139E-031  1.22375E-032  9.21667E-034  6.16957E-035
  2.87074E-036 -9.55725E-038 -9.72764E-038  0.00000E+000  0.00000E+000  0.00000E+000
  0.00000E+000  0.00000E+000  0.00000E+000  0.00000E+000  0.00000E+000  0.00000E+000
  0.00000E+000  0.00000E+000  0.00000E+000  0.00000E+000  0.00000E+000  0.00000E+000
  0.00000E+000  0.00000E+000  0.00000E+000  0.00000E+000  0.00000E+000  0.00000E+000
  0.00000E+000  0.00000E+000  0.00000E+000
 -1.73618E-036 -1.39249E-035 -9.75542E-035 -6.09036E-034 -3.39375E-033 -1.69250E-032
 -7.54317E-032 -3.00021E-031 -1.06358E-030 -3.35788E-030 -9.39869E-030 -2.23050E-029
 -2.83329E-029  2.13301E-028  3.09391E-027  2.80267E-026  2.11417E-025  1.39865E-024
  8.24690E-024  4.36099E-023  2.07237E-022  8.84611E-022  3.38387E-021  1.15474E-020
  3.48818E-020  9.20120E-020  2.06410E-019  3.70106E-019  4.26964E-019 -1.83703E-019
 -2.82970E-018 -1.00717E-017 -2.56130E-017 -5.32605E-017 -9.46755E-017 -1.46626E-016
 -1.99520E-016 -2.39123E-016 -2.51819E-016 -2.31114E-016 -1.81508E-016 -1.16961E-016
 -5.46320E-017 -7.66927E-018  1.89009E-017  2.76703E-017  2.52323E-017  1.82529E-017
  1.11936E-017  5.98489E-018  2.83079E-018  1.19464E-018  4.52287E-019  1.54188E-019
  4.74564E-020  1.32127E-020  3.33265E-021  7.62420E-022  1.58349E-022  2.98809E-023
  5.12671E-024  8.00289E-025  1.13752E-025  1.47372E-026  1.74301E-027  1.88671E-028
  1.87678E-029  1.72622E-030  1.47877E-031  1.18081E-032  8.60348E-034  5.04156E-035
  7.37020E-037 -4.68694E-037 -1.60134E-037 -2.20874E-038  0.00000E+000  0.00000E+000
  0.00000E+000  0.00000E+000  0.00000E+000  0.00000E+000  0.00000E+000  0.00000E+000
  0.00000E+000  0.00000E+000  0.00000E+000  0.00000E+000  0.00000E+000  0.00000E+000
  0.00000E+000  0.00000E+000  0.00000E+000  0.00000E+000  0.00000E+000  0.00000E+000
  0.00000E+000  0.00000E+000  0.00000E+000
 -5.73745E-036 -4.91954E-035 -3.59304E-034 -2.30364E-033 -1.31436E-032 -6.72108E-032
 -3.08889E-031 -1.27896E-030 -4.77931E-030 -1.61629E-029 -4.95827E-029 -1.37228E-028
 -3.21683E-028 -3.65004E-028  3.20139E-027  4.02210E-026  3.21622E-025  2.14291E-024
  1.25294E-023  6.52692E-023  3.04379E-022  1.27148E-021  4.74829E-021  1.57818E-020
  4.63095E-020  1.18235E-019  2.55101E-019  4.33074E-019  4.38807E-019 -4.18468E-019
 -3.71723E-018 -1.22408E-017 -2.97438E-017 -5.96630E-017 -1.02726E-016 -1.54405E-016
 -2.04057E-016 -2.37407E-016 -2.42169E-016 -2.14162E-016 -1.60115E-016 -9.50736E-017
 -3.57371E-017  6.29840E-018  2.77584E-017  3.24387E-017  2.73441E-017  1.89543E-017
  1.13023E-017  5.92051E-018  2.75598E-018  1.14806E-018  4.29942E-019  1.45209E-019
  4.43305E-020  1.22541E-020  3.07112E-021  6.98547E-022  1.44325E-022  2.71046E-023
  4.62992E-024  7.19800E-025  1.01925E-025  1.31589E-026  1.55136E-027  1.67448E-028
  1.66144E-029  1.52377E-030  1.29646E-031  1.01511E-032  6.85788E-034  2.76503E-035
 -2.70781E-036 -1.00499E-036 -2.39464E-037 -3.31064E-038  0.00000E+000  0.00000E+000
  0.00000E+000  0.00000E+000  0.00000E+000  0.00000E+000  0.00000E+000  0.00000E+000
  0.00000E+000  0.00000E+000  0.00000E+000  0.00000E+000  0.00000E+000  0.00000E+000
  0.00000E+000  0.00000E+000  0.00000E+000  0.00000E+000  0.00000E+000  0.00000E+000
  0.00000E+000  0.00000E+000  0.00000E+000
 -1.40826E-035 -1.42863E-034 -1.12034E-033 -7.44116E-033 -4.32889E-032 -2.23995E-031
 -1.03859E-030 -4.33457E-030 -1.63324E-029 -5.57157E-029 -1.72593E-028 -4.85199E-028
 -1.20500E-027 -2.18981E-027  2.15919E-027  6.35210E-026  5.50564E-025  3.71894E-024
  2.17016E-023  1.12275E-022  5.19147E-022  2.14993E-021  7.96852E-021  2.63583E-020
  7.73964E-020  1.99858E-019  4.46108E-019  8.30407E-019  1.17186E-018  7.80668E-019
 -1.96732E-018 -9.91045E-018 -2.67510E-017 -5.56199E-017 -9.66621E-017 -1.44748E-016
 -1.89135E-016 -2.16398E-016 -2.16008E-016 -1.85712E-016 -1.33323E-016 -7.34830E-017
 -2.12123E-017  1.39594E-017  3.02627E-017  3.19867E-017  2.57766E-017  1.73806E-017
  1.01616E-017  5.24226E-018  2.41005E-018  9.93474E-019  3.68705E-019  1.23545E-019
  3.74536E-020  1.02884E-020  2.56392E-021  5.80187E-022  1.19307E-022  2.23088E-023
  3.79531E-024  5.87807E-025  8.29352E-026  1.06705E-026  1.25383E-027  1.34888E-028
  1.33343E-029  1.21557E-030  1.01998E-031  7.63217E-033  4.30950E-034 -3.06022E-036
 -6.99313E-036 -1.63558E-036 -3.25308E-037 -4.50804E-038  0.00000E+000  0.00000E+000
  0.00000E+000  0.00000E+000  0.00000E+000  0.00000E+000  0.00000E+000  0.00000E+000
  0.00000E+000  0.00000E+000  0.00000E+000  0.00000E+000  0.00000E+000  0.00000E+000
  0.00000E+000  0.00000E+000  0.00000E+000  0.00000E+000  0.00000E+000  0.00000E+000
  0.00000E+000  0.00000E+000  0.00000E+000
 -1.21339E-035 -3.00543E-034 -2.87479E-033 -2.06778E-032 -1.24898E-031 -6.58513E-031
 -3.08279E-030 -1.29297E-029 -4.88302E-029 -1.66633E-028 -5.15426E-028 -1.44623E-027
 -3.62557E-027 -7.30306E-027 -3.00909E-027  1.03097E-025  9.86154E-025  6.77165E-024
  3.95758E-023  2.04342E-022  9.42535E-022  3.89723E-021  1.44523E-020  4.80068E-020
  1.42446E-019  3.75766E-019  8.74256E-019  1.76880E-018  3.02639E-018  4.09486E-018
  3.41750E-018 -1.88143E-018 -1.56080E-017 -4.09649E-017 -7.80902E-017 -1.21907E-016
 -1.62092E-016 -1.86214E-016 -1.85101E-016 -1.57534E-016 -1.11286E-016 -5.96631E-017
 -1.55987E-017  1.32463E-017  2.59928E-017  2.67134E-017  2.11553E-017  1.40739E-017
  8.13577E-018  4.15591E-018  1.89393E-018  7.74593E-019  2.85432E-019  9.50254E-020
  2.86380E-020  7.82434E-021  1.94018E-021  4.37024E-022  8.94836E-023  1.66651E-023
  2.82441E-024  4.35840E-025  6.12741E-026  7.85526E-027  9.19551E-028  9.85007E-029
  9.67864E-030  8.72552E-031  7.10887E-032  4.81985E-033  1.51990E-034 -3.52165E-035
 -1.12476E-035 -2.23634E-036 -4.01446E-037 -5.57658E-038  0.00000E+000  0.00000E+000
  0.00000E+000  0.00000E+000  0.00000E+000  0.00000E+000  0.00000E+000  0.00000E+000
  0.00000E+000  0.00000E+000  0.00000E+000  0.00000E+000  0.00000E+000  0.00000E+000
  0.00000E+000  0.00000E+000  0.00000E+000  0.00000E+000  0.00000E+000  0.00000E+000
  0.00000E+000  0.00000E+000  0.00000E+000
  1.27180E-034 -1.27931E-034 -5.15042E-033 -4.69325E-032 -3.10194E-031 -1.70416E-030
 -8.14111E-030 -3.44778E-029 -1.30738E-028 -4.46423E-028 -1.37821E-027 -3.85369E-027
 -9.67035E-027 -2.03331E-026 -2.04094E-026  1.56974E-025  1.72501E-024  1.21038E-023
  7.10456E-023  3.67080E-022  1.69360E-021  7.00977E-021  2.60625E-020  8.70275E-020
  2.60664E-019  6.98713E-019  1.67002E-018  3.53838E-018  6.58098E-018  1.05550E-017
  1.40678E-017  1.41116E-017  6.39496E-018 -1.30213E-017 -4.50626E-017 -8.53473E-017
 -1.24158E-016 -1.49630E-016 -1.52977E-016 -1.32827E-016 -9.59464E-017 -5.38802E-017
 -1.76637E-017  6.30049E-018  1.73135E-017  1.86894E-017  1.50131E-017  1.00208E-017
  5.78542E-018  2.94527E-018  1.33631E-018  5.43890E-019  1.99427E-019  6.60679E-020
  1.98165E-020  5.38951E-021  1.33061E-021  2.98478E-022  6.08728E-023  1.12934E-023
  1.90686E-024  2.93153E-025  4.10560E-026  5.24166E-027  6.10684E-028  6.50081E-029
  6.32457E-030  5.58189E-031  4.28474E-032  2.28128E-033 -9.09762E-035 -6.14431E-035
 -1.44643E-035 -2.66522E-036 -4.49959E-037 -6.26625E-038  0.00000E+000  0.00000E+000
  0.00000E+000  0.00000E+000  0.00000E+000  0.00000E+000  0.00000E+000  0.00000E+000
  0.00000E+000  0.00000E+000  0.00000E+000  0.00000E+000  0.00000E+000  0.00000E+000
  0.00000E+000  0.00000E+000  0.00000E+000  0.00000E+000  0.00000E+000  0.00000E+000
  0.00000E+000  0.00000E+000  0.00000E+000
  1.06964E-033  2.96179E-033  7.91230E-035 -7.07904E-032 -6.21327E-031 -3.78205E-030
 -1.89168E-029 -8.18929E-029 -3.13727E-028 -1.07542E-027 -3.31994E-027 -9.26119E-027
 -2.32278E-026 -5.00046E-026 -6.68226E-026  2.04920E-025  2.81974E-024  2.03772E-023
  1.20436E-022  6.23644E-022  2.88119E-021  1.19452E-020  4.45304E-020  1.49325E-019
  4.50228E-019  1.21924E-018  2.96032E-018  6.42696E-018  1.24250E-017  2.12501E-017
  3.17993E-017  4.07972E-017  4.29541E-017  3.27297E-017  7.43009E-018 -2.99697E-017
 -7.04412E-017 -1.02011E-016 -1.15074E-016 -1.06843E-016 -8.22375E-017 -5.08776E-017
 -2.23184E-017 -2.38209E-018  7.81543E-018  1.04987E-017  9.02547E-018  6.20091E-018
  3.62782E-018  1.85722E-018  8.43868E-019  3.43149E-019  1.25535E-019  4.14606E-020
  1.23920E-020  3.35763E-021  8.25761E-022  1.84506E-022  3.74806E-023  6.92584E-024
  1.16463E-024  1.78278E-025  2.48512E-026  3.15574E-027  3.65186E-028  3.85013E-029
  3.68209E-030  3.12289E-031  2.11003E-032  4.04249E-034 -2.54360E-034 -7.62484E-035
 -1.58936E-035 -2.99238E-036 -4.57955E-037 -6.39468E-038  0.00000E+000  0.00000E+000
  0.00000E+000  0.00000E+000  0.00000E+000  0.00000E+000  0.00000E+000  0.00000E+000
  0.00000E+000  0.00000E+000  0.00000E+000  0.00000E+000  0.00000E+000  0.00000E+000
  0.00000E+000  0.00000E+000  0.00000E+000  0.00000E+000  0.00000E+000  0.00000E+000
  0.00000E+000  0.00000E+000  0.00000E+000
  5.58173E-033  2.05058E-032  5.45951E-032  3.38770E-032 -7.76395E-031 -6.67362E-030
 -3.74914E-029 -1.70766E-028 -6.69980E-028 -2.32151E-027 -7.19326E-027 -2.00599E-026
 -5.02874E-026 -1.09830E-025 -1.69833E-025  1.96607E-025  4.19714E-024  3.15828E-023
  1.88434E-022  9.78885E-022  4.53055E-021  1.88162E-020  7.03011E-020  2.36480E-019
  7.16210E-019  1.95208E-018  4.78392E-018  1.05272E-017  2.07598E-017  3.65791E-017
  5.73329E-017  7.93702E-017  9.58939E-017  9.88748E-017  8.28234E-017  4.85440E-017
  4.24227E-018 -3.73909E-017 -6.48160E-017 -7.26838E-017 -6.33440E-017 -4.43764E-017
 -2.42135E-017 -8.61358E-018  4.97967E-019  4.10133E-018  4.35880E-018  3.24607E-018
  1.97412E-018  1.03115E-018  4.73389E-019  1.93406E-019  7.08453E-020  2.33777E-020
  6.97140E-021  1.88286E-021  4.61280E-022  1.02621E-022  2.07481E-023  3.81438E-024
  6.37863E-025  9.70458E-026  1.34337E-026  1.69171E-027  1.93660E-028  2.00895E-029
  1.86382E-030  1.46190E-031  7.03250E-033 -6.80107E-034 -3.22890E-034 -7.77928E-035
 -1.53062E-035 -2.74709E-036 -4.23075E-037 -5.92469E-038  0.00000E+000  0.00000E+000
  0.00000E+000  0.00000E+000  0.00000E+000  0.00000E+000  0.00000E+000  0.00000E+000
  0.00000E+000  0.00000E+000  0.00000E+000  0.00000E+000  0.00000E+000  0.00000E+000
  0.00000E+000  0.00000E+000  0.00000E+000  0.00000E+000  0.00000E+000  0.00000E+000
  0.00000E+000  0.00000E+000  0.00000E+000
  2.33692E-032  9.41781E-032  3.17237E-031  7.98979E-031  7.56327E-031 -6.78614E-030
 -5.81238E-029 -3.01866E-028 -1.25216E-027 -4.45103E-027 -1.39448E-026 -3.90202E-026
 -9.78725E-026 -2.15711E-025 -3.63345E-025  5.29569E-026  5.59900E-024  4.45272E-023
  2.68893E-022  1.40240E-021  6.50379E-021  2.70555E-020  1.01267E-019  3.41422E-019
  1.03719E-018  2.83866E-018  6.99642E-018  1.55181E-017  3.09423E-017  5.53821E-017
  8.87887E-017  1.27101E-016  1.61681E-016  1.81376E-016  1.77124E-016  1.46926E-016
  9.79660E-017  4.39915E-017 -7.95953E-019 -2.77057E-017 -3.60085E-017 -3.11358E-017
 -2.05904E-017 -1.03382E-017 -3.28427E-018  2.89184E-019  1.42354E-018  1.34388E-018
  8.99233E-019  4.92620E-019  2.31986E-019  9.60573E-020  3.54036E-020  1.17006E-020
  3.48366E-021  9.37294E-022  2.28368E-022  5.04583E-023  1.01200E-023  1.84345E-024
  3.05083E-025  4.58708E-026  6.26395E-027  7.76174E-028  8.70486E-029  8.76251E-030
  7.66789E-031  5.01952E-032 -2.39391E-034 -1.06206E-033 -3.08514E-034 -6.80588E-035
 -1.30492E-035 -2.28406E-036 -3.54596E-037 -4.98145E-038  0.00000E+000  0.00000E+000
  0.00000E+000  0.00000E+000  0.00000E+000  0.00000E+000  0.00000E+000  0.00000E+000
  0.00000E+000  0.00000E+000  0.00000E+000  0.00000E+000  0.00000E+000  0.00000E+000
  0.00000E+000  0.00000E+000  0.00000E+000  0.00000E+000  0.00000E+000  0.00000E+000
  0.00000E+000  0.00000E+000  0.00000E+000
  8.37334E-032  3.51134E-031  1.28259E-030  3.94302E-030  9.27969E-030  1.02688E-029
 -4.71563E-029 -4.10299E-028 -1.97040E-027 -7.43721E-027 -2.39270E-026 -6.76746E-026
 -1.70314E-025 -3.77680E-025 -6.70349E-025 -3.01619E-025  6.62405E-024  5.67720E-023
  3.47906E-022  1.82270E-021  8.47085E-021  3.52913E-020  1.32286E-019  4.46748E-019
  1.36000E-018  3.73229E-018  9.23214E-018  2.05761E-017  4.12963E-017  7.45761E-017
  1.21042E-016  1.76288E-016  2.29858E-016  2.67410E-016  2.76141E-016  2.51035E-016
  1.98075E-016  1.32011E-016  6.97893E-017  2.35786E-017 -2.71833E-018 -1.23842E-017
 -1.20484E-017 -7.91408E-018 -3.81763E-018 -1.18908E-018  1.53733E-020  3.48442E-019
  3.12141E-019  1.91732E-019  9.54490E-020  4.06431E-020  1.51684E-020  5.02683E-021
  1.49065E-021  3.97415E-022  9.55429E-023  2.07516E-023  4.07640E-024  7.24581E-025
  1.16541E-025  1.69527E-026  2.22805E-027  2.64036E-028  2.80660E-029  2.62574E-030
  1.97910E-031  5.45747E-033 -2.58886E-033 -9.49086E-034 -2.39283E-034 -5.14428E-035
 -9.84415E-036 -1.70947E-036 -2.66600E-037 -3.79863E-038  0.00000E+000  0.00000E+000
  0.00000E+000  0.00000E+000  0.00000E+000  0.00000E+000  0.00000E+000  0.00000E+000
  0.00000E+000  0.00000E+000  0.00000E+000  0.00000E+000  0.00000E+000  0.00000E+000
  0.00000E+000  0.00000E+000  0.00000E+000  0.00000E+000  0.00000E+000  0.00000E+000
  0.00000E+000  0.00000E+000  0.00000E+000
  2.62622E-031  1.12195E-030  4.24407E-030  1.40115E-029  3.91310E-029  8.50479E-029
  9.82762E-029 -2.61873E-028 -2.34368E-027 -1.03761E-026 -3.55338E-026 -1.03155E-025
 -2.62095E-025 -5.84324E-025 -1.07006E-024 -8.66925E-025  6.92424E-024  6.53721E-023
  4.07189E-022  2.14321E-021  9.98056E-021  4.16369E-020  1.56257E-019  5.28368E-019
  1.61084E-018  4.42876E-018  1.09805E-017  2.45472E-017  4.94637E-017  8.98020E-017
  1.46800E-016  2.15886E-016  2.85271E-016  3.38125E-016  3.58599E-016  3.39054E-016
  2.84210E-016  2.09329E-016  1.33389E-016  7.13623E-017  2.98498E-017  7.50039E-018
 -1.42804E-018 -3.20102E-018 -2.32903E-018 -1.13164E-018 -3.63418E-019 -3.07266E-020
  5.66590E-020  5.18072E-020  2.95583E-020  1.33124E-020  5.05710E-021  1.66613E-021
  4.82648E-022  1.23782E-022  2.81853E-023  5.69703E-024  1.01900E-024  1.60178E-025
  2.18445E-026  2.52265E-027  2.34396E-028  1.51930E-029  2.25533E-031 -1.13382E-031
 -2.58338E-032 -6.18194E-033 -1.88139E-033 -5.60237E-034 -1.45429E-034 -3.27246E-035
 -6.41884E-036 -1.13897E-036 -1.80736E-037 -2.62500E-038  0.00000E+000  0.00000E+000
  0.00000E+000  0.00000E+000  0.00000E+000  0.00000E+000  0.00000E+000  0.00000E+000
  0.00000E+000  0.00000E+000  0.00000E+000  0.00000E+000  0.00000E+000  0.00000E+000
  0.00000E+000  0.00000E+000  0.00000E+000  0.00000E+000  0.00000E+000  0.00000E+000
  0.00000E+000  0.00000E+000  0.00000E+000
  7.26775E-031  3.12844E-030  1.20129E-029  4.08531E-029  1.21367E-028  3.05898E-028
  6.06001E-028  6.81546E-028 -1.18603E-027 -1.07576E-026 -4.34839E-026 -1.34142E-025
 -3.48544E-025 -7.82491E-025 -1.45514E-024 -1.46853E-024  6.51851E-024  6.83042E-023
  4.31433E-022  2.27860E-021  1.06264E-020  4.43759E-020  1.66689E-019  5.64180E-019
  1.72185E-018  4.73992E-018  1.17702E-017  2.63639E-017  5.32583E-017  9.70084E-017
  1.59266E-016  2.35568E-016  3.13686E-016  3.75717E-016  4.04256E-016  3.90031E-016
  3.36566E-016  2.58781E-016  1.76279E-016  1.05422E-016  5.45028E-017  2.36543E-017
  8.05541E-018  1.70248E-018 -1.67625E-019 -3.81256E-019 -2.14896E-019 -7.40565E-020
 -1.22250E-020  4.00554E-021  4.46613E-021  2.27871E-021  8.37605E-022  2.37753E-022
  5.05089E-023  6.29211E-024 -6.13861E-025 -6.78768E-025 -2.56716E-025 -7.04253E-026
 -1.57491E-026 -2.98308E-027 -4.84174E-028 -6.69083E-029 -7.62496E-030 -6.49611E-031
 -2.58274E-032  3.10006E-033  5.78755E-034 -5.49280E-035 -4.99150E-035 -1.54807E-035
 -3.42296E-036 -6.56428E-037 -1.08383E-037 -1.64208E-038  0.00000E+000  0.00000E+000
  0.00000E+000  0.00000E+000  0.00000E+000  0.00000E+000  0.00000E+000  0.00000E+000
  0.00000E+000  0.00000E+000  0.00000E+000  0.00000E+000  0.00000E+000  0.00000E+000
  0.00000E+000  0.00000E+000  0.00000E+000  0.00000E+000  0.00000E+000  0.00000E+000
  0.00000E+000  0.00000E+000  0.00000E+000
  1.77265E-030  7.63302E-030  2.94115E-029  1.00994E-028  3.06861E-028  8.13973E-028
  1.83210E-027  3.25063E-027  3.34893E-027 -4.51236E-027 -3.85932E-026 -1.39376E-025
 -3.80635E-025 -8.63612E-025 -1.60104E-024 -1.68481E-024  6.05835E-024  6.58718E-023
  4.16097E-022  2.19473E-021  1.02300E-020  4.27241E-020  1.60550E-019  5.43718E-019
  1.66059E-018  4.57524E-018  1.13731E-017  2.55071E-017  5.16109E-017  9.42022E-017
  1.55074E-016  2.30175E-016  3.07936E-016  3.71133E-016  4.02698E-016  3.93030E-016
  3.44628E-016  2.71054E-016  1.90808E-016  1.19862E-016  6.69184E-017  3.30181E-017
  1.42870E-017  5.36453E-018  1.72415E-018  4.67543E-019  1.06991E-019  2.22160E-020
  5.14388E-021  1.30631E-021  6.31868E-023 -2.87277E-022 -2.60704E-022 -1.48604E-022
 -6.53422E-023 -2.36821E-023 -7.29695E-024 -1.94316E-024 -4.51048E-025 -9.14980E-026
 -1.61548E-026 -2.44423E-027 -3.03397E-028 -2.66232E-029 -2.61445E-031  5.37383E-031
  1.50759E-031  2.83712E-032  4.20859E-033  4.86447E-034  3.54719E-035 -1.55325E-036
 -1.15560E-036 -2.98871E-037 -5.52485E-038  7.28428E-042  0.00000E+000  0.00000E+000
  0.00000E+000  0.00000E+000  0.00000E+000  0.00000E+000  0.00000E+000  0.00000E+000
  0.00000E+000  0.00000E+000  0.00000E+000  0.00000E+000  0.00000E+000  0.00000E+000
  0.00000E+000  0.00000E+000  0.00000E+000  0.00000E+000  0.00000E+000  0.00000E+000
  0.00000E+000  0.00000E+000  0.00000E+000
  3.77804E-030  1.61574E-029  6.18613E-029  2.11441E-028  6.42333E-028  1.72142E-027
  4.01388E-027  7.90960E-027  1.22153E-026  1.07582E-026 -1.37217E-026 -9.74948E-026
 -3.00340E-025 -6.88841E-025 -1.21407E-024 -9.46648E-025  6.66621E-024  6.08184E-023
  3.70320E-022  1.92750E-021  8.93427E-021  3.72220E-020  1.39740E-019  4.73148E-019
  1.44536E-018  3.98403E-018  9.90979E-018  2.22437E-017  4.50547E-017  8.23449E-017
  1.35787E-016  2.01996E-016  2.71030E-016  3.27930E-016  3.57694E-016  3.51611E-016
  3.11366E-016  2.48295E-016  1.78246E-016  1.15189E-016  6.70481E-017  3.52180E-017
  1.67660E-017  7.29638E-018  2.94591E-018  1.12704E-018  4.17711E-019  1.51632E-019
  5.33312E-020  1.76172E-020  5.24310E-021  1.34009E-021  2.75862E-022  4.06791E-023
  3.27908E-024  3.93370E-025  5.34308E-025  3.68163E-025  1.62658E-025  5.47704E-026
  1.51520E-026  3.58355E-027  7.43176E-028  1.37784E-028  2.32181E-029  3.60876E-030
  5.23439E-031  7.12459E-032  9.05994E-033  1.05741E-033  1.08137E-034  9.68743E-036
  3.76121E-037 -6.33419E-038 -2.08160E-038  1.79851E-041  0.00000E+000  0.00000E+000
  0.00000E+000  0.00000E+000  0.00000E+000  0.00000E+000  0.00000E+000  0.00000E+000
  0.00000E+000  0.00000E+000  0.00000E+000  0.00000E+000  0.00000E+000  0.00000E+000
  0.00000E+000  0.00000E+000  0.00000E+000  0.00000E+000  0.00000E+000  0.00000E+000
  0.00000E+000  0.00000E+000  0.00000E+000
  6.89652E-030  2.89917E-029  1.08852E-028  3.64007E-028  1.08004E-027  2.82739E-027
  6.47273E-027  1.27589E-026  2.09945E-026  2.66801E-026  1.89758E-026 -1.93706E-026
 -1.05234E-025 -2.31312E-025 -2.62247E-025  7.00119E-025  8.25345E-024  5.47248E-023
  3.08879E-022  1.56194E-021  7.13700E-021  2.95004E-020  1.10268E-019  3.72499E-019
  1.13667E-018  3.13202E-018  7.79108E-018  1.74943E-017  3.54556E-017  6.48545E-017
  1.07063E-016  1.59499E-016  2.14427E-016  2.60129E-016  2.84762E-016  2.81319E-016
  2.50870E-016  2.02056E-016  1.47151E-016  9.71037E-017  5.82789E-017  3.20115E-017
  1.62500E-017  7.72834E-018  3.49980E-018  1.53130E-018  6.52153E-019  2.69704E-019
  1.07399E-019  4.08866E-020  1.48891E-020  5.23937E-021  1.80912E-021  6.19198E-022
  2.09131E-022  6.84211E-023  2.11829E-023  6.08348E-024  1.59894E-024  3.81659E-025
  8.24385E-026  1.61020E-026  2.84816E-027  4.57828E-028  6.72625E-029  9.10836E-030
  1.14937E-030  1.36807E-031  1.55076E-032  1.67828E-033  1.70161E-034  1.65939E-035
  1.30997E-036  7.09420E-038 -1.09232E-039  4.00884E-041  0.00000E+000  0.00000E+000
  0.00000E+000  0.00000E+000  0.00000E+000  0.00000E+000  0.00000E+000  0.00000E+000
  0.00000E+000  0.00000E+000  0.00000E+000  0.00000E+000  0.00000E+000  0.00000E+000
  0.00000E+000  0.00000E+000  0.00000E+000  0.00000E+000  0.00000E+000  0.00000E+000
  0.00000E+000  0.00000E+000  0.00000E+000
  1.03309E-029  4.18360E-029  1.50086E-028  4.74617E-028  1.31411E-027  3.15606E-027
  6.48861E-027  1.12094E-026  1.58862E-026  1.81895E-026  1.83302E-026  2.36943E-026
  4.13476E-026  3.34624E-026 -1.41643E-025 -3.93970E-025  2.73778E-024  3.37246E-023
  2.21786E-022  1.15792E-021  5.26713E-021  2.15109E-020  7.95619E-020  2.66822E-019
  8.10563E-019  2.22778E-018  5.53444E-018  1.24203E-017  2.51707E-017  4.60552E-017
  7.60754E-017  1.13444E-016  1.52725E-016  1.85648E-016  2.03814E-016  2.02192E-016
  1.81415E-016  1.47449E-016  1.08848E-016  7.32970E-017  4.53275E-017  2.59966E-017
  1.40076E-017  7.19420E-018  3.56610E-018  1.71730E-018  8.02975E-019  3.62881E-019
  1.57959E-019  6.63089E-020  2.69885E-020  1.07047E-020  4.13439E-021  1.54088E-021
  5.46045E-022  1.81121E-022  5.54963E-023  1.55592E-023  3.96697E-024  9.16422E-025
  1.91462E-025  3.61548E-026  6.17412E-027  9.55080E-028  1.34254E-028  1.72399E-029
  2.03885E-030  2.24615E-031  2.33717E-032  2.32855E-033  2.30256E-034  2.07918E-035
  1.77852E-036  1.34816E-037  1.77954E-039  8.06685E-041  3.30126E-042  0.00000E+000
  0.00000E+000  0.00000E+000  0.00000E+000  0.00000E+000  0.00000E+000  0.00000E+000
  0.00000E+000  0.00000E+000  0.00000E+000  0.00000E+000  0.00000E+000  0.00000E+000
  0.00000E+000  0.00000E+000  0.00000E+000  0.00000E+000  0.00000E+000  0.00000E+000
  0.00000E+000  0.00000E+000  0.00000E+000
  1.14568E-029  4.23521E-029  1.34527E-028  3.59218E-028  7.74926E-028  1.23890E-027
  1.11445E-027 -3.91195E-028 -1.24476E-027  1.03560E-026  5.71198E-026  1.23521E-025
 -4.93259E-026 -1.47593E-024 -6.78509E-024 -2.08348E-023 -4.82818E-023 -7.76639E-023
 -1.37666E-023  5.80642E-022  3.41053E-021  1.45099E-020  5.33276E-020  1.76328E-019
  5.29306E-019  1.44290E-018  3.56620E-018  7.97894E-018  1.61429E-017  2.95142E-017
  4.87467E-017  7.27230E-017  9.80039E-017  1.19340E-016  1.31386E-016  1.30914E-016
  1.18264E-016  9.71404E-017  7.28793E-017  5.02893E-017  3.22321E-017  1.94315E-017
  1.11707E-017  6.19495E-018  3.33434E-018  1.74147E-018  8.79409E-019  4.28250E-019
  2.01300E-019  9.16623E-020  4.05285E-020  1.73480E-020  7.12087E-021  2.76523E-021
  1.00190E-021  3.34785E-022  1.02293E-022  2.84152E-023  7.14939E-024  1.62565E-024
  3.33636E-025  6.17700E-026  1.03174E-026  1.55593E-027  2.12222E-028  2.62661E-029
  2.96676E-030  3.08659E-031  2.99872E-032  2.77009E-033  2.51776E-034  2.14312E-035
  1.82207E-036  1.46384E-037  9.37649E-040  1.46544E-040  5.99715E-042  0.00000E+000
  0.00000E+000  0.00000E+000  0.00000E+000  0.00000E+000  0.00000E+000  0.00000E+000
  0.00000E+000  0.00000E+000  0.00000E+000  0.00000E+000  0.00000E+000  0.00000E+000
  0.00000E+000  0.00000E+000  0.00000E+000  0.00000E+000  0.00000E+000  0.00000E+000
  0.00000E+000  0.00000E+000  0.00000E+000
  6.59418E-030  1.68100E-029  2.45967E-029 -2.07611E-029 -1.97324E-028  1.49130E-029
  5.16998E-027  3.54776E-026  1.52922E-025  4.90475E-025  1.20075E-024  2.07524E-024
  1.35409E-024 -6.84905E-024 -3.66000E-023 -1.14064E-022 -2.75886E-022 -5.48758E-022
 -8.77489E-022 -9.10346E-022  6.36646E-022  7.86241E-021  3.29883E-020  1.09869E-019
  3.23763E-019  8.65656E-019  2.10841E-018  4.67093E-018  9.39100E-018  1.71048E-017
  2.81927E-017  4.20275E-017  5.66592E-017  6.91061E-017  7.63284E-017  7.64790E-017
  6.97204E-017  5.80989E-017  4.45679E-017  3.17842E-017  2.13372E-017  1.36641E-017
  8.43942E-018  5.05527E-018  2.93564E-018  1.64688E-018  8.90262E-019  4.64067E-019
  2.33961E-019  1.14265E-019  5.38786E-020  2.42997E-020  1.03473E-020  4.10516E-021
  1.50047E-021  5.01022E-022  1.51940E-022  4.16833E-023  1.03179E-023  2.30037E-024
  4.61360E-025  8.31630E-026  1.34645E-026  1.95743E-027  2.55566E-028  3.00054E-029
  3.17885E-030  3.06207E-031  2.72158E-032  2.32266E-033  1.91035E-034  1.49062E-035
  1.28231E-036 -7.79812E-041 -3.41470E-040  2.40334E-040  9.83535E-042  0.00000E+000
  0.00000E+000  0.00000E+000  0.00000E+000  0.00000E+000  0.00000E+000  0.00000E+000
  0.00000E+000  0.00000E+000  0.00000E+000  0.00000E+000  0.00000E+000  0.00000E+000
  0.00000E+000  0.00000E+000  0.00000E+000  0.00000E+000  0.00000E+000  0.00000E+000
  0.00000E+000  0.00000E+000  0.00000E+000
 -1.32878E-030 -3.73359E-030  4.55313E-029  6.49756E-028  4.90254E-027  2.73501E-026
  1.23106E-025  4.62848E-025  1.47361E-024  3.97199E-024  8.90609E-024  1.56902E-023
  1.73329E-023 -9.59359E-024 -1.20178E-022 -4.16197E-022 -1.04636E-021 -2.16587E-021
 -3.81681E-021 -5.66856E-021 -6.48289E-021 -2.92460E-021  1.33039E-020  6.23057E-020
  1.90772E-019  4.98882E-019  1.17809E-018  2.54307E-018  5.01798E-018  9.02564E-018
  1.47591E-017  2.19035E-017  2.94787E-017  3.59867E-017  3.99011E-017  4.02922E-017
  3.72259E-017  3.16903E-017  2.51054E-017  1.87388E-017  1.33503E-017  9.17326E-018
  6.10824E-018  3.93726E-018  2.44695E-018  1.46204E-018  8.40216E-019  4.65750E-019
  2.49466E-019  1.28733E-019  6.34452E-020  2.94896E-020  1.27573E-020  5.07795E-021
  1.84327E-021  6.06241E-022  1.79811E-022  4.79241E-023  1.14435E-023  2.44095E-024
  4.63577E-025  7.80563E-026  1.15829E-026  1.50097E-027  1.67259E-028  1.55685E-029
  1.13181E-030  5.07864E-032 -8.65294E-034 -4.99559E-034 -6.07593E-035 -4.52318E-036
 -2.64310E-037 -7.64003E-038 -4.55771E-039 -2.41115E-040  1.45618E-041  0.00000E+000
  0.00000E+000  0.00000E+000  0.00000E+000  0.00000E+000  0.00000E+000  0.00000E+000
  0.00000E+000  0.00000E+000  0.00000E+000  0.00000E+000  0.00000E+000  0.00000E+000
  0.00000E+000  0.00000E+000  0.00000E+000  0.00000E+000  0.00000E+000  0.00000E+000
  0.00000E+000  0.00000E+000  0.00000E+000
  2.27009E-029  2.04250E-028  1.45939E-027  8.70529E-027  4.44263E-026  1.96590E-025
  7.59848E-025  2.57329E-024  7.62931E-024  1.96822E-023  4.35013E-023  7.92999E-023
  1.06379E-022  4.97562E-023 -2.70042E-022 -1.18702E-021 -3.19726E-021 -6.85926E-021
 -1.25217E-020 -1.98444E-020 -2.71184E-020 -3.03592E-020 -2.19067E-020  1.23024E-020
  9.84018E-020  2.85030E-019  6.58248E-019  1.35421E-018  2.55299E-018  4.43169E-018
  7.06748E-018  1.03197E-017  1.37639E-017  1.67567E-017  1.86468E-017  1.90388E-017
  1.79554E-017  1.57943E-017  1.31172E-017  1.04140E-017  7.97738E-018  5.91548E-018
  4.23532E-018  2.91273E-018  1.91698E-018  1.20729E-018  7.29611E-019  4.24137E-019
  2.36763E-019  1.25962E-019  6.31037E-020  2.93671E-020  1.25365E-020  4.85699E-021
  1.69272E-021  5.26452E-022  1.44886E-022  3.49024E-023  7.23411E-024  1.24829E-024
  1.65258E-025  1.18561E-026 -1.49660E-027 -8.05982E-028 -1.96735E-028 -3.58949E-029
 -5.39794E-030 -6.93808E-031 -7.74074E-032 -7.58137E-033 -6.53070E-034 -4.94398E-035
 -3.98611E-036 -2.47224E-037 -1.37577E-038 -6.87454E-040  1.94635E-041  0.00000E+000
  0.00000E+000  0.00000E+000  0.00000E+000  0.00000E+000  0.00000E+000  0.00000E+000
  0.00000E+000  0.00000E+000  0.00000E+000  0.00000E+000  0.00000E+000  0.00000E+000
  0.00000E+000  0.00000E+000  0.00000E+000  0.00000E+000  0.00000E+000  0.00000E+000
  0.00000E+000  0.00000E+000  0.00000E+000
  2.06057E-028  1.40507E-027  8.38883E-027  4.41498E-026  2.05722E-025  8.50976E-025
  3.12869E-024  1.02206E-023  2.95956E-023  7.55412E-023  1.67973E-022  3.17184E-022
  4.76736E-022  4.45633E-022 -2.80745E-022 -2.66352E-021 -8.15912E-021 -1.84718E-020
 -3.48732E-020 -5.70978E-020 -8.20699E-020 -1.02913E-019 -1.08617E-019 -8.43106E-020
 -1.14748E-020  1.32943E-019  3.79060E-019  7.66819E-019  1.34434E-018  2.15502E-018
  3.20972E-018  4.45211E-018  5.73977E-018  6.86634E-018  7.62884E-018  7.90831E-018
  7.71294E-018  7.15440E-018  6.37759E-018  5.49696E-018  4.57880E-018  3.66384E-018
  2.79484E-018  2.02144E-018  1.38450E-018  8.99879E-019  5.56626E-019  3.27600E-019
  1.82379E-019  9.49205E-020  4.54563E-020  1.96626E-020  7.51681E-021  2.46346E-021
  6.53429E-022  1.18315E-022  4.35866E-025 -1.10957E-023 -5.93518E-024 -2.14092E-024
 -6.18856E-025 -1.51256E-025 -3.20124E-026 -5.94191E-027 -9.74577E-028 -1.41936E-028
 -1.84150E-029 -2.13273E-030 -2.20913E-031 -2.04791E-032 -1.69967E-033 -1.29323E-034
 -8.90743E-036 -5.36165E-037 -2.90396E-038 -1.41545E-039  2.34858E-041  0.00000E+000
  0.00000E+000  0.00000E+000  0.00000E+000  0.00000E+000  0.00000E+000  0.00000E+000
  0.00000E+000  0.00000E+000  0.00000E+000  0.00000E+000  0.00000E+000  0.00000E+000
  0.00000E+000  0.00000E+000  0.00000E+000  0.00000E+000  0.00000E+000  0.00000E+000
  0.00000E+000  0.00000E+000  0.00000E+000
  8.81730E-028  5.56602E-027  3.13305E-026  1.57571E-025  7.09024E-025  2.85651E-024
  1.03045E-023  3.32563E-023  9.58208E-023  2.45422E-022  5.54131E-022  1.08459E-021
  1.77203E-021  2.16864E-021  1.04121E-021 -4.06230E-021 -1.69745E-020 -4.23484E-020
 -8.39994E-020 -1.42218E-019 -2.10874E-019 -2.75782E-019 -3.15735E-019 -3.06633E-019
 -2.27627E-019 -6.71171E-020  1.73530E-019  4.79824E-019  8.27556E-019  1.18859E-018
  1.53686E-018  1.85246E-018  2.12331E-018  2.34563E-018  2.52391E-018  2.66812E-018
  2.78505E-018  2.86594E-018  2.88043E-018  2.78677E-018  2.55639E-018  2.19669E-018
  1.75461E-018  1.29800E-018  8.88182E-019  5.61296E-019  3.25698E-019  1.70797E-019
  7.80236E-020  2.83042E-020  5.49552E-021 -2.51189E-021 -3.74615E-021 -2.73852E-021
 -1.52271E-021 -7.04294E-022 -2.80172E-022 -9.74057E-023 -2.98614E-023 -8.11709E-024
 -1.96360E-024 -4.23829E-025 -8.17788E-026 -1.41262E-026 -2.18689E-027 -3.03681E-028
 -3.78510E-029 -4.23705E-030 -4.26106E-031 -3.85064E-032 -3.12722E-033 -2.29682E-034
 -1.53427E-035 -9.05257E-037 -4.80712E-038 -2.29714E-039 -9.87656E-041  0.00000E+000
  0.00000E+000  0.00000E+000  0.00000E+000  0.00000E+000  0.00000E+000  0.00000E+000
  0.00000E+000  0.00000E+000  0.00000E+000  0.00000E+000  0.00000E+000  0.00000E+000
  0.00000E+000  0.00000E+000  0.00000E+000  0.00000E+000  0.00000E+000  0.00000E+000
  0.00000E+000  0.00000E+000  0.00000E+000
  2.76224E-027  1.69025E-026  9.28629E-026  4.58471E-025  2.03524E-024  8.12592E-024
  2.91769E-023  9.41528E-023  2.72649E-022  7.06450E-022  1.62887E-021  3.30722E-021
  5.78731E-021  8.29479E-021  8.24207E-021  8.32274E-023 -2.52721E-020 -7.93677E-020
 -1.72432E-019 -3.07008E-019 -4.71013E-019 -6.34082E-019 -7.51062E-019 -7.73788E-019
 -6.67790E-019 -4.27332E-019 -8.24358E-020  3.05014E-019  6.55255E-019  8.91829E-019
  9.65636E-019  8.75095E-019  6.73269E-019  4.54706E-019  3.22945E-019  3.50313E-019
  5.47602E-019  8.58111E-019  1.17973E-018  1.40565E-018  1.46534E-018  1.34722E-018
  1.09452E-018  7.79994E-019  4.75185E-019  2.28977E-019  6.11869E-020 -3.21239E-020
 -6.85340E-020 -6.96555E-020 -5.44360E-020 -3.58516E-020 -2.05460E-020 -1.03898E-020
 -4.66827E-021 -1.87074E-021 -6.70132E-022 -2.14902E-022 -6.17592E-023 -1.59178E-023
 -3.68175E-024 -7.64584E-025 -1.42617E-025 -2.39021E-026 -3.60022E-027 -4.87455E-028
 -5.93362E-029 -6.49398E-030 -6.39020E-031 -5.65337E-032 -4.50095E-033 -3.21884E-034
 -2.08745E-035 -1.20279E-036 -6.22553E-038 -2.89264E-039 -1.20554E-040  0.00000E+000
  0.00000E+000  0.00000E+000  0.00000E+000  0.00000E+000  0.00000E+000  0.00000E+000
  0.00000E+000  0.00000E+000  0.00000E+000  0.00000E+000  0.00000E+000  0.00000E+000
  0.00000E+000  0.00000E+000  0.00000E+000  0.00000E+000  0.00000E+000  0.00000E+000
  0.00000E+000  0.00000E+000  0.00000E+000
  7.16064E-027  4.32815E-026  2.35737E-025  1.15759E-024  5.12695E-024  2.04852E-023
  7.38427E-023  2.40062E-022  7.03284E-022  1.85347E-021  4.38010E-021  9.22566E-021
  1.71187E-020  2.73157E-020  3.53448E-020  3.01745E-020 -7.65842E-021 -1.04346E-019
 -2.84939E-019 -5.59044E-019 -9.04522E-019 -1.25841E-018 -1.52484E-018 -1.60308E-018
 -1.42683E-018 -9.96924E-019 -3.90987E-019  2.54582E-019  7.82219E-019  1.05728E-018
  1.00797E-018  6.52456E-019  1.03108E-019 -4.61529E-019 -8.54534E-019 -9.48164E-019
 -7.20733E-019 -2.60311E-019  2.75392E-019  7.22234E-019  9.66916E-019  9.76332E-019
  7.92678E-019  5.03373E-019  2.02870E-019 -3.76987E-020 -1.84596E-019 -2.39412E-019
 -2.26618E-019 -1.78191E-019 -1.21434E-019 -7.30294E-020 -3.90954E-020 -1.87130E-020
 -8.02738E-021 -3.09009E-021 -1.06820E-021 -3.31737E-022 -9.25787E-023 -2.32203E-023
 -5.23481E-024 -1.06078E-024 -1.93211E-025 -3.16295E-026 -4.65323E-027 -6.15082E-028
 -7.30312E-029 -7.78606E-030 -7.44975E-031 -6.39372E-032 -4.91683E-033 -3.38416E-034
 -2.08483E-035 -1.14158E-036 -5.55797E-038 -2.39514E-039 -9.07214E-041  0.00000E+000
  0.00000E+000  0.00000E+000  0.00000E+000  0.00000E+000  0.00000E+000  0.00000E+000
  0.00000E+000  0.00000E+000  0.00000E+000  0.00000E+000  0.00000E+000  0.00000E+000
  0.00000E+000  0.00000E+000  0.00000E+000  0.00000E+000  0.00000E+000  0.00000E+000
  0.00000E+000  0.00000E+000  0.00000E+000
  1.62336E-026  9.79295E-026  5.33606E-025  2.62740E-024  1.16948E-023  4.70710E-023
  1.71352E-022  5.64161E-022  1.67947E-021  4.51705E-021  1.09580E-020  2.39009E-020
  4.65916E-020  8.02479E-020  1.19292E-019  1.44769E-019  1.19006E-019 -1.26708E-020
 -3.06817E-019 -7.91666E-019 -1.43080E-018 -2.10130E-018 -2.60952E-018 -2.75210E-018
 -2.40166E-018 -1.57447E-018 -4.42559E-019  7.16112E-019  1.60246E-018  1.98093E-018
  1.74279E-018  9.41298E-019 -2.09608E-019 -1.38557E-018 -2.25014E-018 -2.56999E-018
 -2.29548E-018 -1.56715E-018 -6.47430E-019  1.85336E-019  7.31347E-019  9.17530E-019
  7.91817E-019  4.78474E-019  1.19731E-019 -1.72843E-019 -3.43243E-019 -3.90179E-019
 -3.48246E-019 -2.63452E-019 -1.74021E-019 -1.01766E-019 -5.30610E-020 -2.47598E-020
 -1.03608E-020 -3.89197E-021 -1.31309E-021 -3.97969E-022 -1.08347E-022 -2.64928E-023
 -5.81629E-024 -1.14601E-024 -2.02537E-025 -3.20826E-026 -4.55039E-027 -5.77117E-028
 -6.53330E-029 -6.58502E-030 -5.88810E-031 -4.64548E-032 -3.20625E-033 -1.90701E-034
 -9.25148E-036 -3.53587E-037 -7.68180E-039  2.13688E-040  3.67616E-041  0.00000E+000
  0.00000E+000  0.00000E+000  0.00000E+000  0.00000E+000  0.00000E+000  0.00000E+000
  0.00000E+000  0.00000E+000  0.00000E+000  0.00000E+000  0.00000E+000  0.00000E+000
  0.00000E+000  0.00000E+000  0.00000E+000  0.00000E+000  0.00000E+000  0.00000E+000
  0.00000E+000  0.00000E+000  0.00000E+000
  3.32490E-026  2.01565E-025  1.10568E-024  5.49024E-024  2.46872E-023  1.00559E-022
  3.71164E-022  1.24166E-021  3.76489E-021  1.03447E-020  2.57391E-020  5.79033E-020
  1.17421E-019  2.13449E-019  3.44216E-019  4.82510E-019  5.61953E-019  4.76407E-019
  1.07109E-019 -6.16981E-019 -1.64323E-018 -2.74765E-018 -3.56530E-018 -3.71519E-018
 -2.97282E-018 -1.39825E-018  6.55882E-019  2.65788E-018  4.06473E-018  4.47007E-018
  3.70297E-018  1.88182E-018 -5.84613E-019 -3.08033E-018 -4.96024E-018 -5.76966E-018
 -5.40264E-018 -4.11685E-018 -2.40206E-018 -7.76979E-019  3.86388E-019  9.45601E-019
  9.69701E-019  6.55382E-019  2.26624E-019 -1.42769E-019 -3.64761E-019 -4.32161E-019
 -3.88455E-019 -2.92080E-019 -1.90427E-019 -1.09435E-019 -5.58969E-020 -2.54856E-020
 -1.03952E-020 -3.79673E-021 -1.24195E-021 -3.63698E-022 -9.52674E-023 -2.22903E-023
 -4.64934E-024 -8.62027E-025 -1.41471E-025 -2.04176E-026 -2.56379E-027 -2.74709E-028
 -2.41075E-029 -1.54499E-030 -3.56006E-032  8.10988E-033  1.63340E-033  1.95511E-034
  1.88541E-035  1.46021E-036  9.78061E-038  5.74367E-039  2.98113E-040  0.00000E+000
  0.00000E+000  0.00000E+000  0.00000E+000  0.00000E+000  0.00000E+000  0.00000E+000
  0.00000E+000  0.00000E+000  0.00000E+000  0.00000E+000  0.00000E+000  0.00000E+000
  0.00000E+000  0.00000E+000  0.00000E+000  0.00000E+000  0.00000E+000  0.00000E+000
  0.00000E+000  0.00000E+000  0.00000E+000
  6.29273E-026  3.85268E-025  2.13707E-024  1.07437E-023  4.89685E-023  2.02416E-022
  7.59059E-022  2.58300E-021  7.97765E-021  2.23636E-020  5.68877E-020  1.31215E-019
  2.74002E-019  5.16477E-019  8.74157E-019  1.31624E-018  1.73343E-018  1.92973E-018
  1.66961E-018  7.93771E-019 -6.31838E-019 -2.22336E-018 -3.34198E-018 -3.33729E-018
 -1.86736E-018  8.89225E-019  4.25955E-018  7.31168E-018  9.14867E-018  9.13284E-018
  7.02405E-018  3.07120E-018 -1.96177E-018 -6.92479E-018 -1.06105E-017 -1.21796E-017
 -1.14685E-017 -9.00620E-018 -5.74172E-018 -2.64177E-018 -3.65593E-019  8.61598E-019
  1.18090E-018  9.27229E-019  4.53870E-019  1.81664E-020 -2.55754E-019 -3.55468E-019
 -3.31434E-019 -2.49319E-019 -1.59906E-019 -8.94587E-020 -4.41138E-020 -1.92622E-020
 -7.45621E-021 -2.55531E-021 -7.72425E-022 -2.04516E-022 -4.68404E-023 -9.05813E-024
 -1.39949E-024 -1.44130E-025  1.24287E-027  5.12559E-027  1.55395E-027  3.23366E-028
  5.41786E-029  7.69265E-030  9.47205E-031  1.02404E-031  9.79329E-033  8.32453E-034
  6.40815E-035  4.32960E-036  2.62109E-037  1.42351E-038  6.94215E-040  4.90627E-041
  0.00000E+000  0.00000E+000  0.00000E+000  0.00000E+000  0.00000E+000  0.00000E+000
  0.00000E+000  0.00000E+000  0.00000E+000  0.00000E+000  0.00000E+000  0.00000E+000
  0.00000E+000  0.00000E+000  0.00000E+000  0.00000E+000  0.00000E+000  0.00000E+000
  0.00000E+000  0.00000E+000  0.00000E+000
  1.11835E-025  6.93726E-025  3.90160E-024  1.98997E-023  9.20668E-023  3.86469E-022
  1.47226E-021  5.09112E-021  1.59837E-020  4.55633E-020  1.17918E-019  2.76938E-019
  5.89641E-019  1.13600E-018  1.97394E-018  3.07682E-018  4.26411E-018  5.17676E-018
  5.36172E-018  4.49009E-018  2.63464E-018  4.28403E-019 -1.07641E-018 -8.67040E-019
  1.48179E-018  5.51393E-018  1.00380E-017  1.35841E-017  1.48648E-017  1.30570E-017
  7.95799E-018  1.29765E-019 -9.02822E-018 -1.74942E-017 -2.32250E-017 -2.49262E-017
 -2.25675E-017 -1.73315E-017 -1.10351E-017 -5.36931E-018 -1.35409E-018  7.95913E-019
  1.45670E-018  1.24235E-018  7.10939E-019  2.19058E-019 -8.73707E-020 -2.07499E-019
 -2.05339E-019 -1.50598E-019 -9.04741E-020 -4.58557E-020 -1.96617E-020 -6.99503E-021
 -1.93988E-021 -3.28075E-022  3.60332E-023  5.95750E-023  3.08511E-023  1.15366E-023
  3.52181E-024  9.16310E-025  2.07345E-025  4.12630E-026  7.27107E-027  1.13958E-027
  1.59346E-028  1.99235E-029  2.23117E-030  2.24081E-031  2.02036E-032  1.63651E-033
  1.20442E-034  7.87484E-036  4.63492E-037  2.45652E-038  1.17272E-039  6.73000E-041
  0.00000E+000  0.00000E+000  0.00000E+000  0.00000E+000  0.00000E+000  0.00000E+000
  0.00000E+000  0.00000E+000  0.00000E+000  0.00000E+000  0.00000E+000  0.00000E+000
  0.00000E+000  0.00000E+000  0.00000E+000  0.00000E+000  0.00000E+000  0.00000E+000
  0.00000E+000  0.00000E+000  0.00000E+000
  1.88448E-025  1.18591E-024  6.76731E-024  3.50216E-023  1.64385E-022  6.99928E-022
  2.70374E-021  9.47655E-021  3.01403E-020  8.69860E-020  2.27758E-019  5.40758E-019
  1.16305E-018  2.26198E-018  3.96641E-018  6.24151E-018  8.74940E-018  1.07995E-017
  1.15136E-017  1.02402E-017  7.05641E-018  3.00920E-018 -2.07444E-019 -1.09374E-018
  7.77949E-019  4.44175E-018  7.97275E-018  9.31022E-018  6.91860E-018  8.12690E-020
 -1.09572E-017 -2.47999E-017 -3.88446E-017 -4.97697E-017 -5.46428E-017 -5.21642E-017
 -4.32898E-017 -3.08100E-017 -1.81231E-017 -7.90995E-018 -1.37884E-018  1.69201E-018
  2.36337E-018  1.84380E-018  1.03443E-018  3.97800E-019  5.06569E-020 -6.99879E-020
 -7.17530E-020 -3.71301E-020 -7.25027E-021  7.32643E-021  1.02518E-020  7.93248E-021
  4.70597E-021  2.32177E-021  9.84731E-022  3.65097E-022  1.19463E-022  3.47017E-023
  8.98349E-024  2.07814E-024  4.30400E-025  7.99196E-026  1.33196E-026  1.99412E-027
  2.68369E-028  3.24846E-029  3.53823E-030  3.46917E-031  3.06293E-032  2.43590E-033
  1.75927E-034  1.13435E-035  6.59370E-037  3.45568E-038  1.98153E-039  8.33411E-041
  0.00000E+000  0.00000E+000  0.00000E+000  0.00000E+000  0.00000E+000  0.00000E+000
  0.00000E+000  0.00000E+000  0.00000E+000  0.00000E+000  0.00000E+000  0.00000E+000
  0.00000E+000  0.00000E+000  0.00000E+000  0.00000E+000  0.00000E+000  0.00000E+000
  0.00000E+000  0.00000E+000  0.00000E+000
  3.01929E-025  1.92665E-024  1.11443E-023  5.84341E-023  2.77745E-022  1.19675E-021
  4.67455E-021  1.65518E-020  5.31213E-020  1.54489E-019  4.06909E-019  9.69735E-019
  2.08765E-018  4.04909E-018  7.04529E-018  1.09219E-017  1.49132E-017  1.75698E-017
  1.71101E-017  1.22307E-017  3.01324E-018 -8.73071E-018 -2.01522E-017 -2.88615E-017
 -3.42791E-017 -3.79049E-017 -4.24086E-017 -5.03197E-017 -6.31347E-017 -8.09412E-017
 -1.02156E-016 -1.23288E-016 -1.39270E-016 -1.44877E-016 -1.36900E-016 -1.15893E-016
 -8.63058E-017 -5.47902E-017 -2.76059E-017 -8.50529E-018  1.94591E-018  5.60762E-018
  5.30047E-018  3.51241E-018  1.76859E-018  6.47900E-019  1.35477E-019 -3.57092E-021
  8.82688E-021  4.46083E-020  5.90998E-020  5.21192E-020  3.61652E-020  2.10244E-020
  1.05508E-020  4.64494E-021  1.81082E-021  6.28725E-022  1.95126E-022  5.42596E-023
  1.35410E-023  3.03617E-024  6.12155E-025  1.11050E-025  1.81344E-026  2.66672E-027
  3.53237E-028  4.21584E-029  4.53442E-030  4.39598E-031  3.84198E-032  3.02762E-033
  2.16479E-034  1.38578E-035  8.00227E-037  4.16867E-038  2.21526E-039  9.31715E-041
  0.00000E+000  0.00000E+000  0.00000E+000  0.00000E+000  0.00000E+000  0.00000E+000
  0.00000E+000  0.00000E+000  0.00000E+000  0.00000E+000  0.00000E+000  0.00000E+000
  0.00000E+000  0.00000E+000  0.00000E+000  0.00000E+000  0.00000E+000  0.00000E+000
  0.00000E+000  0.00000E+000  0.00000E+000
  4.58624E-025  2.96253E-024  1.73364E-023  9.19003E-023  4.41269E-022  1.91899E-021
  7.55713E-021  2.69423E-020  8.69173E-020  2.53535E-019  6.67858E-019  1.58550E-018
  3.38127E-018  6.44380E-018  1.08777E-017  1.60115E-017  1.99086E-017  1.93003E-017
  1.03665E-017 -9.64934E-018 -4.07495E-017 -7.96339E-017 -1.21002E-016 -1.60076E-016
 -1.94671E-016 -2.25521E-016 -2.55056E-016 -2.85847E-016 -3.19448E-016 -3.55318E-016
 -3.89524E-016 -4.14178E-016 -4.19120E-016 -3.96094E-016 -3.43396E-016 -2.68009E-016
 -1.83628E-016 -1.05546E-016 -4.52059E-017 -7.10194E-018  1.09631E-017  1.51564E-017
  1.22979E-017  7.53887E-018  3.61274E-018  1.28855E-018  2.78172E-019  6.03336E-021
  1.56068E-020  6.81790E-020  8.76010E-020  7.50644E-020  5.06370E-020  2.86501E-020
  1.40150E-020  6.02523E-021  2.29815E-021  7.82151E-022  2.38373E-022  6.52034E-023
  1.60315E-023  3.54652E-024  7.06401E-025  1.26744E-025  2.04921E-026  2.98632E-027
  3.92343E-028  4.64782E-029  4.96525E-030  4.78400E-031  4.15756E-032  3.25948E-033
  2.31661E-034  1.47687E-035  8.49590E-037  4.41031E-038  2.23578E-039  9.40344E-041
  0.00000E+000  0.00000E+000  0.00000E+000  0.00000E+000  0.00000E+000  0.00000E+000
  0.00000E+000  0.00000E+000  0.00000E+000  0.00000E+000  0.00000E+000  0.00000E+000
  0.00000E+000  0.00000E+000  0.00000E+000  0.00000E+000  0.00000E+000  0.00000E+000
  0.00000E+000  0.00000E+000  0.00000E+000
  6.56527E-025  4.28451E-024  2.53132E-023  1.35372E-022  6.55187E-022  2.86899E-021
  1.13614E-020  4.06607E-020  1.31370E-019  3.82528E-019  1.00123E-018  2.34579E-018
  4.88573E-018  8.93831E-018  1.40382E-017  1.79689E-017  1.58721E-017  2.57838E-019
 -3.73207E-017 -1.03049E-016 -1.97591E-016 -3.14918E-016 -4.44272E-016 -5.74004E-016
 -6.94806E-016 -8.00982E-016 -8.90479E-016 -9.64683E-016 -1.02716E-015 -1.07982E-015
 -1.11743E-015 -1.12518E-015 -1.08343E-015 -9.78568E-016 -8.13439E-016 -6.09903E-016
 -4.01605E-016 -2.21226E-016 -8.94053E-017 -1.04425E-017  2.47389E-017  3.15644E-017
  2.49244E-017  1.51619E-017  7.36518E-018  2.76942E-018  7.03669E-019  5.69473E-020
 -1.66012E-020  4.12036E-020  7.67256E-020  7.30626E-020  5.13529E-020  2.95237E-020
  1.45037E-020  6.22460E-021  2.36277E-021  7.99047E-022  2.41821E-022  6.56742E-023
  1.60343E-023  3.52339E-024  6.97363E-025  1.24385E-025  2.00004E-026  2.89990E-027
  3.79209E-028  4.47288E-029  4.75940E-030  4.56890E-031  3.95728E-032  3.09291E-033
  2.18977E-034  1.39254E-035  7.99237E-037  4.14006E-038  2.03710E-039  8.56782E-041
  0.00000E+000  0.00000E+000  0.00000E+000  0.00000E+000  0.00000E+000  0.00000E+000
  0.00000E+000  0.00000E+000  0.00000E+000  0.00000E+000  0.00000E+000  0.00000E+000
  0.00000E+000  0.00000E+000  0.00000E+000  0.00000E+000  0.00000E+000  0.00000E+000
  0.00000E+000  0.00000E+000  0.00000E+000
  8.80465E-025  5.79569E-024  3.45166E-023  1.85938E-022  9.05655E-022  3.98619E-021
  1.58406E-020  5.67557E-020  1.82965E-019  5.28966E-019  1.36437E-018  3.11250E-018
  6.18302E-018  1.03629E-017  1.35249E-017  9.75438E-018 -1.22725E-017 -6.91150E-017
 -1.79232E-016 -3.56789E-016 -6.05286E-016 -9.14520E-016 -1.26237E-015 -1.61954E-015
 -1.95461E-015 -2.23902E-015 -2.45349E-015 -2.59438E-015 -2.67353E-015 -2.70693E-015
 -2.69718E-015 -2.62397E-015 -2.45341E-015 -2.16264E-015 -1.76241E-015 -1.30148E-015
 -8.49501E-016 -4.69871E-016 -1.98476E-016 -3.77472E-017  3.48461E-017  5.17957E-017
  4.24842E-017  2.65234E-017  1.33621E-017  5.39097E-018  1.62142E-018  2.76200E-019
 -1.83153E-020 -1.39629E-021  4.28430E-020  5.33725E-020  4.13936E-020  2.49033E-020
  1.25102E-020  5.42657E-021  2.06872E-021  7.00090E-022  2.11589E-022  5.73220E-023
  1.39525E-023  3.05582E-024  6.02792E-025  1.07163E-025  1.71770E-026  2.48308E-027
  3.23793E-028  3.80922E-029  4.04336E-030  3.87275E-031  3.34729E-032  2.61115E-033
  1.84392E-034  1.17080E-035  6.71004E-037  3.59664E-038  1.67562E-039  7.04748E-041
  0.00000E+000  0.00000E+000  0.00000E+000  0.00000E+000  0.00000E+000  0.00000E+000
  0.00000E+000  0.00000E+000  0.00000E+000  0.00000E+000  0.00000E+000  0.00000E+000
  0.00000E+000  0.00000E+000  0.00000E+000  0.00000E+000  0.00000E+000  0.00000E+000
  0.00000E+000  0.00000E+000  0.00000E+000
  1.10223E-024  7.31237E-024  4.38667E-023  2.37854E-022  1.16490E-021  5.14777E-021
  2.04935E-020  7.33210E-020  2.34872E-019  6.69615E-019  1.68201E-018  3.65440E-018
  6.60412E-018  8.91113E-018  4.81858E-018 -1.90584E-017 -8.66842E-017 -2.32264E-016
 -4.94243E-016 -9.04112E-016 -1.47425E-015 -2.19011E-015 -3.00872E-015 -3.86192E-015
 -4.66358E-015 -5.32446E-015 -5.77725E-015 -6.00199E-015 -6.03155E-015 -5.92468E-015
 -5.72026E-015 -5.40779E-015 -4.94013E-015 -4.28091E-015 -3.45063E-015 -2.53711E-015
 -1.66422E-015 -9.41922E-016 -4.28393E-016 -1.21554E-016  2.34650E-017  6.66631E-017
  6.05644E-017  3.97038E-017  2.08970E-017  8.97757E-018  3.04992E-018  7.28487E-019
  6.82987E-020 -2.04268E-020  9.03237E-021  2.83354E-020  2.68449E-020  1.75642E-020
  9.20102E-021  4.08118E-021  1.57454E-021  5.36120E-022  1.62470E-022  4.40455E-023
  1.07156E-023  2.34412E-024  4.61688E-025  8.19373E-026  1.31103E-026  1.89188E-027
  2.46282E-028  2.89267E-029  3.06579E-030  2.93223E-031  2.53101E-032  1.97201E-033
  1.39009E-034  8.81777E-036  5.04900E-037  2.67079E-038  1.24428E-039  5.23332E-041
  0.00000E+000  0.00000E+000  0.00000E+000  0.00000E+000  0.00000E+000  0.00000E+000
  0.00000E+000  0.00000E+000  0.00000E+000  0.00000E+000  0.00000E+000  0.00000E+000
  0.00000E+000  0.00000E+000  0.00000E+000  0.00000E+000  0.00000E+000  0.00000E+000
  0.00000E+000  0.00000E+000  0.00000E+000
  1.28796E-024  8.61222E-024  5.20463E-023  2.84057E-022  1.39853E-021  6.20082E-021
  2.46951E-020  8.79882E-020  2.78695E-019  7.76396E-019  1.86523E-018  3.70477E-018
  5.39448E-018  2.58159E-018 -1.70301E-017 -7.98425E-017 -2.31625E-016 -5.37330E-016
 -1.07150E-015 -1.89964E-015 -3.05639E-015 -4.52725E-015 -6.23672E-015 -8.04317E-015
 -9.74718E-015 -1.11270E-014 -1.20050E-014 -1.23170E-014 -1.21353E-014 -1.16153E-014
 -1.08947E-014 -1.00187E-014 -8.94599E-015 -7.62780E-015 -6.09253E-015 -4.47240E-015
 -2.95763E-015 -1.71630E-015 -8.33340E-016 -2.97781E-016 -3.21966E-017  6.24645E-017
  7.14564E-017  5.07011E-017  2.80852E-017  1.27455E-017  4.71782E-018  1.35040E-018
  2.48768E-019  3.87180E-021 -7.98931E-021  8.58269E-021  1.34944E-020  1.03059E-020
  5.79498E-021  2.66785E-021  1.05080E-021  3.62004E-022  1.10422E-022  3.00380E-023
  7.31917E-024  1.60182E-024  3.15413E-025  5.59420E-026  8.94336E-027  1.28935E-027
  1.67680E-028  1.96754E-029  2.08332E-030  1.99076E-031  1.71689E-032  1.34004E-033
  9.41058E-035  5.96569E-036  3.41392E-037  1.79046E-038  8.34146E-040  0.00000E+000
  0.00000E+000  0.00000E+000  0.00000E+000  0.00000E+000  0.00000E+000  0.00000E+000
  0.00000E+000  0.00000E+000  0.00000E+000  0.00000E+000  0.00000E+000  0.00000E+000
  0.00000E+000  0.00000E+000  0.00000E+000  0.00000E+000  0.00000E+000  0.00000E+000
  0.00000E+000  0.00000E+000  0.00000E+000
  1.40976E-024  9.50936E-024  5.79368E-023  3.18459E-022  1.57650E-021  7.01053E-021
  2.78934E-020  9.86824E-020  3.07238E-019  8.26136E-019  1.84431E-018  3.06648E-018
  2.02854E-018 -9.95039E-018 -5.51842E-017 -1.79765E-016 -4.62544E-016 -1.01603E-015
 -1.97299E-015 -3.45843E-015 -5.55326E-015 -8.25699E-015 -1.14523E-014 -1.48785E-014
 -1.81356E-014 -2.07559E-014 -2.23456E-014 -2.27402E-014 -2.20677E-014 -2.06605E-014
 -1.88628E-014 -1.68685E-014 -1.46972E-014 -1.23045E-014 -9.72154E-015 -7.11509E-015
 -4.73521E-015 -2.80455E-015 -1.43020E-015 -5.84703E-016 -1.48223E-016  2.71103E-017
  6.71949E-017  5.48477E-017  3.24747E-017  1.55372E-017  6.13669E-018  1.96201E-018
  4.69536E-019  6.26567E-020 -4.80288E-021 -1.20705E-021  4.56559E-021  4.87107E-021
  3.09716E-021  1.51392E-021  6.16092E-022  2.16255E-022  6.66889E-023  1.82570E-023
  4.46462E-024  9.78966E-025  1.92936E-025  3.42276E-026  5.47115E-027  7.88483E-028
  1.02493E-028  1.20199E-029  1.27201E-030  1.21482E-031  1.04714E-032  8.16536E-034
  5.73174E-035  3.63207E-036  2.09975E-037  1.08359E-038  5.04830E-040  0.00000E+000
  0.00000E+000  0.00000E+000  0.00000E+000  0.00000E+000  0.00000E+000  0.00000E+000
  0.00000E+000  0.00000E+000  0.00000E+000  0.00000E+000  0.00000E+000  0.00000E+000
  0.00000E+000  0.00000E+000  0.00000E+000  0.00000E+000  0.00000E+000  0.00000E+000
  0.00000E+000  0.00000E+000  0.00000E+000
  1.45454E-024  9.90979E-024  6.09324E-023  3.37559E-022  1.68073E-021  7.49363E-021
  2.97485E-020  1.04188E-019  3.16749E-019  8.09205E-019  1.60047E-018  1.72154E-018
 -3.44196E-018 -2.83215E-017 -1.08348E-016 -3.15369E-016 -7.71997E-016 -1.65535E-015
 -3.18118E-015 -5.56603E-015 -8.97235E-015 -1.34411E-014 -1.88145E-014 -2.46662E-014
 -3.02921E-014 -3.48310E-014 -3.75260E-014 -3.80191E-014 -3.64940E-014 -3.35517E-014
 -2.98890E-014 -2.59948E-014 -2.20530E-014 -1.80683E-014 -1.40710E-014 -1.02322E-014
 -6.82623E-015 -4.10057E-015 -2.16422E-015 -9.60632E-016 -3.20201E-016 -4.17834E-017
  4.40557E-017  4.91662E-017  3.22031E-017  1.63514E-017  6.82643E-018  2.35500E-018
  6.49020E-019  1.27824E-019  1.07194E-020 -2.33082E-021  3.71246E-022  1.69110E-021
  1.36771E-021  7.38648E-022  3.16320E-022  1.14249E-022  3.58263E-023  9.90630E-024
  2.43701E-024  5.36250E-025  1.05897E-025  1.88066E-026  3.00762E-027  4.33505E-028
  5.63454E-029  6.60654E-030  6.98943E-031  6.67312E-032  5.75015E-033  4.48111E-034
  3.14467E-035  1.99218E-036  1.14723E-037  5.92038E-039  2.75822E-040  0.00000E+000
  0.00000E+000  0.00000E+000  0.00000E+000  0.00000E+000  0.00000E+000  0.00000E+000
  0.00000E+000  0.00000E+000  0.00000E+000  0.00000E+000  0.00000E+000  0.00000E+000
  0.00000E+000  0.00000E+000  0.00000E+000  0.00000E+000  0.00000E+000  0.00000E+000
  0.00000E+000  0.00000E+000  0.00000E+000
  1.42455E-024  9.81338E-024  6.09433E-023  3.40431E-022  1.70494E-021  7.61816E-021
  3.01386E-020  1.04215E-019  3.07423E-019  7.32371E-019  1.17934E-018 -1.15066E-019
 -1.01988E-017 -4.98900E-017 -1.69115E-016 -4.68371E-016 -1.11990E-015 -2.37668E-015
 -4.55728E-015 -8.00082E-015 -1.29919E-014 -1.96532E-014 -2.78052E-014 -3.68286E-014
 -4.56242E-014 -5.27916E-014 -5.70480E-014 -5.77199E-014 -5.50128E-014 -4.98672E-014
 -4.34828E-014 -3.68198E-014 -3.03716E-014 -2.42703E-014 -1.85509E-014 -1.33433E-014
 -8.88020E-015 -5.37566E-015 -2.90214E-015 -1.35667E-015 -5.16885E-016 -1.32142E-016
  5.70744E-018  3.42507E-017  2.70219E-017  1.48586E-017  6.55821E-018  2.40100E-018
  7.23779E-019  1.70986E-019  2.69790E-020  8.74465E-022 -5.76012E-022  2.95491E-022
  4.67811E-022  3.03146E-022  1.40939E-022  5.31741E-023  1.70960E-023  4.79798E-024
  1.19100E-024  2.63515E-025  5.22111E-026  9.29063E-027  1.48746E-027  2.14524E-028
  2.78906E-029  3.27041E-030  3.45976E-031  3.30277E-032  2.84990E-033  2.21671E-034
  1.55531E-035  9.89909E-037  5.65866E-038  2.92020E-039  1.36048E-040  0.00000E+000
  0.00000E+000  0.00000E+000  0.00000E+000  0.00000E+000  0.00000E+000  0.00000E+000
  0.00000E+000  0.00000E+000  0.00000E+000  0.00000E+000  0.00000E+000  0.00000E+000
  0.00000E+000  0.00000E+000  0.00000E+000  0.00000E+000  0.00000E+000  0.00000E+000
  0.00000E+000  0.00000E+000  0.00000E+000
  1.33088E-024  9.27319E-024  5.81678E-023  3.27566E-022  1.64942E-021  7.38156E-021
  2.90753E-020  9.90919E-020  2.82288E-019  6.14852E-019  6.77256E-019 -2.04028E-018
 -1.67945E-017 -7.01167E-017 -2.24905E-016 -6.07669E-016 -1.43711E-015 -3.04076E-015
 -5.84521E-015 -1.03296E-014 -1.69334E-014 -2.59038E-014 -3.70783E-014 -4.96560E-014
 -6.21074E-014 -7.24057E-014 -7.86205E-014 -7.96417E-014 -7.56232E-014 -6.78532E-014
 -5.81289E-014 -4.80323E-014 -3.85174E-014 -2.99423E-014 -2.23677E-014 -1.58358E-014
 -1.04586E-014 -6.34063E-015 -3.46893E-015 -1.67549E-015 -6.88442E-016 -2.20362E-016
 -3.74759E-017  1.43226E-017  1.84992E-017  1.15686E-017  5.45963E-018  2.11016E-018
  6.78912E-019  1.78513E-019  3.58175E-020  4.32318E-021 -1.12272E-022 -7.83434E-023
  1.01340E-022  9.98013E-023  5.35204E-023  2.16254E-023  7.21840E-024  2.07058E-024
  5.20793E-025  1.16162E-025  2.31304E-026  4.12854E-027  6.62228E-028  9.56134E-029
  1.24387E-029  1.45904E-030  1.54374E-031  1.47375E-032  1.27123E-033  9.88951E-035
  6.93797E-036  4.40796E-037  2.51975E-038  1.30033E-039  6.05806E-041  0.00000E+000
  0.00000E+000  0.00000E+000  0.00000E+000  0.00000E+000  0.00000E+000  0.00000E+000
  0.00000E+000  0.00000E+000  0.00000E+000  0.00000E+000  0.00000E+000  0.00000E+000
  0.00000E+000  0.00000E+000  0.00000E+000  0.00000E+000  0.00000E+000  0.00000E+000
  0.00000E+000  0.00000E+000  0.00000E+000
  1.18660E-024  8.35662E-024  5.28996E-023  3.00037E-022  1.51766E-021  6.79758E-021
  2.66455E-020  8.94679E-020  2.45643E-019  4.80517E-019  2.06355E-019 -3.60087E-018
 -2.16308E-017 -8.40268E-017 -2.61924E-016 -6.98903E-016 -1.64606E-015 -3.48759E-015
 -6.74098E-015 -1.20166E-014 -1.99162E-014 -3.08402E-014 -4.46914E-014 -6.05478E-014
 -7.65065E-014 -8.99459E-014 -9.82720E-014 -9.98707E-014 -9.47462E-014 -8.44519E-014
 -7.13602E-014 -5.77259E-014 -4.50586E-014 -3.40284E-014 -2.47558E-014 -1.71680E-014
 -1.11915E-014 -6.75473E-015 -3.71609E-015 -1.83048E-015 -7.87008E-016 -2.81332E-016
 -7.29812E-017 -4.71745E-018  9.24356E-018  7.54710E-018  3.92432E-018  1.60912E-018
  5.46835E-019  1.54662E-019  3.53421E-020  5.93885E-021  5.02105E-022 -5.19465E-023
 -1.25393E-024  2.32749E-023  1.67085E-023  7.57081E-024  2.67733E-024  7.93237E-025
  2.03370E-025  4.58928E-026  9.20440E-027  1.65028E-027  2.65451E-028  3.83925E-029
  4.99991E-030  5.86847E-031  6.21140E-032  5.93786E-033  5.11506E-034  3.98049E-035
  2.79848E-036  1.77199E-037  1.01293E-038  5.22730E-040  0.00000E+000  0.00000E+000
  0.00000E+000  0.00000E+000  0.00000E+000  0.00000E+000  0.00000E+000  0.00000E+000
  0.00000E+000  0.00000E+000  0.00000E+000  0.00000E+000  0.00000E+000  0.00000E+000
  0.00000E+000  0.00000E+000  0.00000E+000  0.00000E+000  0.00000E+000  0.00000E+000
  0.00000E+000  0.00000E+000  0.00000E+000
  1.00489E-024  7.14146E-024  4.55505E-023  2.59839E-022  1.31879E-021  5.90781E-021
  2.30457E-020  7.63022E-020  2.02126E-019  3.50519E-019 -1.45009E-019 -4.46376E-018
 -2.35783E-017 -8.81716E-017 -2.70637E-016 -7.18044E-016 -1.69116E-015 -3.59815E-015
 -7.00740E-015 -1.26199E-014 -2.11697E-014 -3.32063E-014 -4.87385E-014 -6.68224E-014
 -8.53373E-014 -1.01243E-013 -1.11418E-013 -1.13779E-013 -1.08095E-013 -9.60179E-014
 -8.03291E-014 -6.38537E-014 -4.86364E-014 -3.56891E-014 -2.52251E-014 -1.70626E-014
 -1.09212E-014 -6.52424E-015 -3.58490E-015 -1.78361E-015 -7.88030E-016 -2.99782E-016
 -9.18777E-017 -1.80305E-017  1.66223E-018  3.88639E-018  2.40196E-018  1.06441E-018
  3.81992E-019  1.14382E-019  2.84093E-020  5.60999E-021  7.72965E-022  3.69896E-023
 -9.19999E-024  2.03151E-024  3.94407E-024  2.21839E-024  8.61489E-025  2.68069E-025
  7.06805E-026  1.62197E-026  3.28677E-027  5.93088E-028  9.57845E-029  1.38885E-029
  1.81159E-030  2.12838E-031  2.25411E-032  2.15510E-033  1.85692E-034  1.44799E-035
  1.01560E-036  6.43077E-038  3.67605E-039  1.89706E-040  0.00000E+000  0.00000E+000
  0.00000E+000  0.00000E+000  0.00000E+000  0.00000E+000  0.00000E+000  0.00000E+000
  0.00000E+000  0.00000E+000  0.00000E+000  0.00000E+000  0.00000E+000  0.00000E+000
  0.00000E+000  0.00000E+000  0.00000E+000  0.00000E+000  0.00000E+000  0.00000E+000
  0.00000E+000  0.00000E+000  0.00000E+000
  8.01513E-025  5.73649E-024  3.67997E-023  2.10803E-022  1.07236E-021  4.80222E-021
  1.86495E-020  6.09918E-020  1.56434E-019  2.39059E-019 -3.38214E-019 -4.53351E-018
 -2.24170E-017 -8.20495E-017 -2.49822E-016 -6.61787E-016 -1.56296E-015 -3.34607E-015
 -6.57610E-015 -1.19790E-014 -2.03550E-014 -3.23592E-014 -4.81202E-014 -6.67815E-014
 -8.62227E-014 -1.03278E-013 -1.14574E-013 -1.17715E-013 -1.12199E-013 -9.95808E-014
 -8.27671E-014 -6.48997E-014 -4.83992E-014 -3.45641E-014 -2.37135E-014 -1.55941E-014
 -9.75340E-015 -5.73506E-015 -3.12790E-015 -1.55971E-015 -6.99580E-016 -2.76094E-016
 -9.22231E-017 -2.36956E-017 -2.97706E-018  1.26719E-018  1.20824E-018  6.05738E-019
  2.32055E-019  7.32172E-020  1.93328E-020  4.20727E-021  7.12149E-022  7.78117E-023
  6.44242E-025 -9.54748E-025  5.25286E-025  5.12595E-025  2.35175E-025  7.90787E-026
  2.17424E-026  5.11241E-027  1.05134E-027  1.91449E-028  3.10963E-029  4.52515E-030
  5.91596E-031  6.96047E-032  7.38483E-033  7.05682E-034  6.08929E-035  4.74403E-036
  3.32741E-037  2.10691E-038  1.20438E-039  6.21530E-041  0.00000E+000  0.00000E+000
  0.00000E+000  0.00000E+000  0.00000E+000  0.00000E+000  0.00000E+000  0.00000E+000
  0.00000E+000  0.00000E+000  0.00000E+000  0.00000E+000  0.00000E+000  0.00000E+000
  0.00000E+000  0.00000E+000  0.00000E+000  0.00000E+000  0.00000E+000  0.00000E+000
  0.00000E+000  0.00000E+000  0.00000E+000
  5.96273E-025  4.28940E-024  2.76283E-023  1.58718E-022  8.08522E-022  3.61843E-021
  1.39984E-020  4.53176E-020  1.13095E-019  1.52558E-019 -3.86790E-019 -3.95878E-018
 -1.88541E-017 -6.81692E-017 -2.06823E-016 -5.48544E-016 -1.30167E-015 -2.80841E-015
 -5.57699E-015 -1.02855E-014 -1.77155E-014 -2.85542E-014 -4.30297E-014 -6.04565E-014
 -7.89316E-014 -9.54891E-014 -1.06853E-013 -1.10553E-013 -1.05868E-013 -9.40808E-014
 -7.79135E-014 -6.04844E-014 -4.43284E-014 -3.08944E-014 -2.05878E-014 -1.31377E-014
 -7.99772E-015 -4.60486E-015 -2.47831E-015 -1.23025E-015 -5.55146E-016 -2.23771E-016
 -7.85109E-017 -2.27898E-017 -4.72666E-018 -1.74886E-019  4.50280E-019  2.90052E-019
  1.22083E-019  4.07936E-020  1.13470E-020  2.64139E-021  5.01913E-022  7.19917E-023
  5.89000E-024 -2.29551E-025 -4.90178E-026  7.89353E-026  5.21129E-026  1.99992E-026
  5.86753E-027  1.43022E-027  3.00423E-028  5.54193E-029  9.07432E-030  1.32721E-030
  1.74072E-031  2.05396E-032  2.17979E-033  2.08473E-034  1.79921E-035  1.40317E-036
  9.84166E-038  6.23171E-039  3.56226E-040  0.00000E+000  0.00000E+000  0.00000E+000
  0.00000E+000  0.00000E+000  0.00000E+000  0.00000E+000  0.00000E+000  0.00000E+000
  0.00000E+000  0.00000E+000  0.00000E+000  0.00000E+000  0.00000E+000  0.00000E+000
  0.00000E+000  0.00000E+000  0.00000E+000  0.00000E+000  0.00000E+000  0.00000E+000
  0.00000E+000  0.00000E+000  0.00000E+000
  4.10013E-025  2.95982E-024  1.91161E-023  1.10020E-022  5.60877E-022  2.50835E-021
  9.67369E-021  3.10680E-020  7.58469E-020  9.11241E-020 -3.38170E-019 -3.03431E-018
 -1.41327E-017 -5.07608E-017 -1.53923E-016 -4.09562E-016 -9.78032E-016 -2.12939E-015
 -4.27731E-015 -7.99333E-015 -1.39627E-014 -2.28246E-014 -3.48603E-014 -4.95902E-014
 -6.54807E-014 -8.00299E-014 -9.03704E-014 -9.42216E-014 -9.07490E-014 -8.08777E-014
 -6.68957E-014 -5.15777E-014 -3.72873E-014 -2.54488E-014 -1.65059E-014 -1.02179E-014
 -6.03787E-015 -3.38884E-015 -1.78993E-015 -8.79126E-016 -3.96167E-016 -1.61351E-016
 -5.82522E-017 -1.80637E-017 -4.48934E-018 -6.98359E-019  6.88101E-020  1.10333E-019
  5.48466E-020  1.97651E-020  5.79393E-021  1.42291E-021  2.91681E-022  4.81559E-023
  5.75722E-024  3.14419E-025 -3.38136E-026  1.80705E-027  8.41249E-027  4.19233E-027
  1.36880E-027  3.52449E-028  7.63683E-029  1.43511E-029  2.37675E-030  3.50108E-031
  4.61259E-032  5.45728E-033  5.80234E-034  5.55866E-035  4.79741E-036  3.74672E-037
  2.62791E-038  1.66398E-039  9.51191E-041  0.00000E+000  0.00000E+000  0.00000E+000
  0.00000E+000  0.00000E+000  0.00000E+000  0.00000E+000  0.00000E+000  0.00000E+000
  0.00000E+000  0.00000E+000  0.00000E+000  0.00000E+000  0.00000E+000  0.00000E+000
  0.00000E+000  0.00000E+000  0.00000E+000  0.00000E+000  0.00000E+000  0.00000E+000
  0.00000E+000  0.00000E+000  0.00000E+000
  2.58706E-025  1.87186E-024  1.21107E-023  6.97810E-023  3.55882E-022  1.59055E-021
  6.11964E-021  1.95372E-020  4.69033E-020  5.09490E-020 -2.47391E-019 -2.06260E-018
 -9.48099E-018 -3.39551E-017 -1.03132E-016 -2.75749E-016 -6.63550E-016 -1.45958E-015
 -2.96853E-015 -5.62524E-015 -9.96993E-015 -1.65325E-014 -2.55939E-014 -3.68654E-014
 -4.92371E-014 -6.08066E-014 -6.93111E-014 -7.28577E-014 -7.06299E-014 -6.32039E-014
 -5.23083E-014 -4.01623E-014 -2.87383E-014 -1.92789E-014 -1.22070E-014 -7.33972E-015
 -4.20488E-015 -2.29271E-015 -1.18263E-015 -5.71419E-016 -2.55491E-016 -1.04274E-016
 -3.82308E-017 -1.23152E-017 -3.34972E-018 -6.96535E-019 -6.76787E-020  2.71659E-020
  2.03218E-020  8.25668E-021  2.57874E-021  6.65684E-022  1.44424E-022  2.60174E-023
  3.70684E-024  3.60354E-025  9.52994E-027 -2.57559E-027  6.20416E-028  6.76076E-028
  2.68838E-028  7.55816E-029  1.71590E-029  3.31238E-030  5.57540E-031  8.29561E-032
  1.10052E-032  1.30627E-033  1.39292E-034  1.33593E-035  1.16250E-036  9.03178E-038
  6.33479E-039  4.01117E-040  0.00000E+000  0.00000E+000  0.00000E+000  0.00000E+000
  0.00000E+000  0.00000E+000  0.00000E+000  0.00000E+000  0.00000E+000  0.00000E+000
  0.00000E+000  0.00000E+000  0.00000E+000  0.00000E+000  0.00000E+000  0.00000E+000
  0.00000E+000  0.00000E+000  0.00000E+000  0.00000E+000  0.00000E+000  0.00000E+000
  0.00000E+000  0.00000E+000  0.00000E+000
  1.48984E-025  1.07958E-024  6.99257E-024  4.03195E-023  2.05675E-022  9.18796E-022
  3.52930E-021  1.12209E-020  2.66175E-020  2.66623E-020 -1.56543E-019 -1.25051E-018
 -5.70687E-018 -2.04346E-017 -6.22768E-017 -1.67552E-016 -4.06785E-016 -9.04985E-016
 -1.86525E-015 -3.58639E-015 -6.45175E-015 -1.08545E-014 -1.70334E-014 -2.48437E-014
 -3.35640E-014 -4.18896E-014 -4.82082E-014 -5.11063E-014 -4.98912E-014 -4.48649E-014
 -3.72033E-014 -2.85055E-014 -2.02486E-014 -1.33993E-014 -8.31195E-015 -4.86623E-015
 -2.70391E-015 -1.42933E-015 -7.17131E-016 -3.39099E-016 -1.49539E-016 -6.07363E-017
 -2.24007E-017 -7.37276E-018 -2.10942E-018 -4.98069E-019 -8.33174E-020 -1.91578E-021
  5.62282E-021  2.90905E-021  9.95831E-022  2.71705E-022  6.19156E-023  1.18642E-023
  1.87265E-024  2.28110E-025  1.73317E-026 -8.37858E-029 -1.15201E-028  6.60814E-029
  4.21203E-029  1.38110E-029  3.37324E-030  6.77695E-031  1.16765E-031  1.76323E-032
  2.35823E-033  2.81550E-034  3.01187E-035  2.89524E-036  2.52986E-037  1.96551E-038
  1.37859E-039  8.72917E-041  0.00000E+000  0.00000E+000  0.00000E+000  0.00000E+000
  0.00000E+000  0.00000E+000  0.00000E+000  0.00000E+000  0.00000E+000  0.00000E+000
  0.00000E+000  0.00000E+000  0.00000E+000  0.00000E+000  0.00000E+000  0.00000E+000
  0.00000E+000  0.00000E+000  0.00000E+000  0.00000E+000  0.00000E+000  0.00000E+000
  0.00000E+000  0.00000E+000  0.00000E+000
  7.80142E-026  5.65858E-025  3.66784E-024  2.11593E-023  1.07957E-022  4.82154E-022
  1.85031E-021  5.86792E-021  1.38125E-020  1.30511E-020 -8.70081E-020 -6.78497E-019
 -3.08726E-018 -1.10759E-017 -3.39196E-017 -9.19445E-017 -2.25476E-016 -5.07857E-016
 -1.06164E-015 -2.07234E-015 -3.78513E-015 -6.46172E-015 -1.02789E-014 -1.51807E-014
 -2.07466E-014 -2.61684E-014 -3.04085E-014 -3.25157E-014 -3.19741E-014 -2.89092E-014
 -2.40422E-014 -1.84126E-014 -1.30152E-014 -8.52323E-015 -5.19880E-015 -2.97325E-015
 -1.60526E-015 -8.22321E-016 -4.00194E-016 -1.84359E-016 -7.97471E-017 -3.20332E-017
 -1.17952E-017 -3.92252E-018 -1.15535E-018 -2.91915E-019 -5.89347E-020 -7.34227E-021
  6.79845E-022  8.17467E-022  3.28986E-022  9.66108E-023  2.31512E-023  4.66377E-024
  7.88556E-025  1.08601E-025  1.11636E-026  6.17816E-028 -2.72430E-029 -1.85952E-030
  4.55911E-030  2.06520E-030  5.70413E-031  1.21856E-031  2.17412E-032  3.34821E-033
  4.53511E-034  5.45554E-035  5.86500E-036  5.65572E-037  4.97024E-038  3.86150E-039
  2.70842E-040  0.00000E+000  0.00000E+000  0.00000E+000  0.00000E+000  0.00000E+000
  0.00000E+000  0.00000E+000  0.00000E+000  0.00000E+000  0.00000E+000  0.00000E+000
  0.00000E+000  0.00000E+000  0.00000E+000  0.00000E+000  0.00000E+000  0.00000E+000
  0.00000E+000  0.00000E+000  0.00000E+000  0.00000E+000  0.00000E+000  0.00000E+000
  0.00000E+000  0.00000E+000  0.00000E+000
  3.70530E-026  2.68930E-025  1.74409E-024  1.00653E-023  5.13664E-023  2.29421E-022
  8.80148E-022  2.78810E-021  6.53683E-021  5.96561E-021 -4.28257E-020 -3.30166E-019
 -1.50277E-018 -5.41127E-018 -1.66752E-017 -4.55954E-017 -1.13067E-016 -2.58089E-016
 -5.47616E-016 -1.08575E-015 -2.01399E-015 -3.48890E-015 -5.62581E-015 -8.41309E-015
 -1.16305E-014 -1.48259E-014 -1.73954E-014 -1.87623E-014 -1.85860E-014 -1.69005E-014
 -1.41048E-014 -1.08095E-014 -7.61782E-015 -4.95033E-015 -2.97925E-015 -1.67051E-015
 -8.78879E-016 -4.36777E-016 -2.05925E-016 -9.21048E-017 -3.88894E-017 -1.53611E-017
 -5.61017E-018 -1.86923E-018 -5.59167E-019 -1.46853E-019 -3.25195E-020 -5.48257E-021
 -4.17794E-022  1.50859E-022  8.98612E-023  2.96641E-023  7.55922E-024  1.59674E-024
  2.84532E-025  4.23786E-026  5.06389E-027  4.31086E-028  1.49236E-029 -1.60377E-030
  1.39414E-031  2.29789E-031  8.04276E-032  1.90011E-032  3.56856E-033  5.66174E-034
  7.80498E-035  9.49272E-036  1.02758E-036  9.95259E-038  8.81534E-039  6.84886E-040
  4.80371E-041  0.00000E+000  0.00000E+000  0.00000E+000  0.00000E+000  0.00000E+000
  0.00000E+000  0.00000E+000  0.00000E+000  0.00000E+000  0.00000E+000  0.00000E+000
  0.00000E+000  0.00000E+000  0.00000E+000  0.00000E+000  0.00000E+000  0.00000E+000
  0.00000E+000  0.00000E+000  0.00000E+000  0.00000E+000  0.00000E+000  0.00000E+000
  0.00000E+000  0.00000E+000  0.00000E+000
  1.59359E-026  1.15717E-025  7.50766E-025  4.33436E-024  2.21272E-023  9.88594E-023
  3.79368E-022  1.20187E-021  2.81572E-021  2.53852E-021 -1.87566E-020 -1.44314E-019
 -6.58810E-019 -2.38480E-018 -7.40417E-018 -2.04462E-017 -5.13270E-017 -1.18843E-016
 -2.56123E-016 -5.16007E-016 -9.72211E-016 -1.70910E-015 -2.79346E-015 -4.22967E-015
 -5.91431E-015 -7.61872E-015 -9.02503E-015 -9.81754E-015 -9.79652E-015 -8.95971E-015
 -7.50663E-015 -5.76131E-015 -4.05374E-015 -2.61982E-015 -1.56039E-015 -8.60899E-016
 -4.42906E-016 -2.14048E-016 -9.77985E-017 -4.23844E-017 -1.73990E-017 -6.72294E-018
 -2.42089E-018 -8.02512E-019 -2.41476E-019 -6.48096E-020 -1.51086E-020 -2.90160E-021
 -3.92249E-022 -5.54989E-024  1.84406E-023  7.69599E-024  2.14468E-024  4.77887E-025
  8.91941E-026  1.40584E-026  1.83982E-027  1.89297E-028  1.29690E-029  1.65152E-031
 -5.38447E-032  1.32331E-032  8.85142E-033  2.50427E-033  5.10823E-034  8.47051E-035
  1.19813E-035  1.48008E-036  1.61772E-037  1.64014E-038  1.41150E-039  1.09663E-040
  0.00000E+000  0.00000E+000  0.00000E+000  0.00000E+000  0.00000E+000  0.00000E+000
  0.00000E+000  0.00000E+000  0.00000E+000  0.00000E+000  0.00000E+000  0.00000E+000
  0.00000E+000  0.00000E+000  0.00000E+000  0.00000E+000  0.00000E+000  0.00000E+000
  0.00000E+000  0.00000E+000  0.00000E+000  0.00000E+000  0.00000E+000  0.00000E+000
  0.00000E+000  0.00000E+000  0.00000E+000
  6.19972E-027  4.50354E-026  2.92299E-025  1.68820E-024  8.62244E-024  3.85460E-023
  1.48036E-022  4.69540E-022  1.10220E-021  1.00107E-021 -7.33303E-021 -5.67298E-020
 -2.60341E-019 -9.48739E-019 -2.97139E-018 -8.29636E-018 -2.11057E-017 -4.96140E-017
 -1.08671E-016 -2.22545E-016 -4.25941E-016 -7.59833E-016 -1.25873E-015 -1.92948E-015
 -2.72857E-015 -3.55137E-015 -4.24646E-015 -4.65790E-015 -4.68108E-015 -4.30568E-015
 -3.62190E-015 -2.78528E-015 -1.95866E-015 -1.26107E-015 -7.45242E-016 -4.05903E-016
 -2.04953E-016 -9.66336E-017 -4.28642E-017 -1.79920E-017 -7.16109E-018 -2.69478E-018
 -9.51539E-019 -3.11881E-019 -9.36797E-020 -2.54045E-020 -6.09895E-021 -1.25486E-021
 -2.05806E-022 -2.05765E-023  1.73302E-024  1.59778E-024  5.21322E-025  1.24784E-025
  2.44406E-026  4.03664E-027  5.62356E-028  6.44411E-029  5.64956E-030  2.97190E-031
 -3.67229E-033 -1.00897E-033  6.22339E-034  2.65764E-034  6.24968E-035  1.11063E-035
  1.63186E-036  2.06146E-037  2.28412E-038  2.37084E-039  2.04033E-040  0.00000E+000
  0.00000E+000  0.00000E+000  0.00000E+000  0.00000E+000  0.00000E+000  0.00000E+000
  0.00000E+000  0.00000E+000  0.00000E+000  0.00000E+000  0.00000E+000  0.00000E+000
  0.00000E+000  0.00000E+000  0.00000E+000  0.00000E+000  0.00000E+000  0.00000E+000
  0.00000E+000  0.00000E+000  0.00000E+000  0.00000E+000  0.00000E+000  0.00000E+000
  0.00000E+000  0.00000E+000  0.00000E+000
  2.18026E-027  1.58431E-026  1.02867E-025  5.94399E-025  3.03772E-024  1.35914E-023
  5.22635E-023  1.66111E-022  3.91569E-022  3.63821E-022 -2.56527E-021 -2.00778E-020
 -9.28105E-020 -3.40962E-019 -1.07853E-018 -3.04825E-018 -7.86663E-018 -1.87899E-017
 -4.18505E-017 -8.71380E-017 -1.69426E-016 -3.06671E-016 -5.14831E-016 -7.98803E-016
 -1.14220E-015 -1.50167E-015 -1.81195E-015 -2.00347E-015 -2.02722E-015 -1.87492E-015
 -1.58348E-015 -1.22045E-015 -8.58375E-016 -5.51300E-016 -3.23916E-016 -1.74665E-016
 -8.68622E-017 -4.01013E-017 -1.73187E-017 -7.04846E-018 -2.71672E-018 -9.92278E-019
 -3.41914E-019 -1.10176E-019 -3.28191E-020 -8.91666E-021 -2.17437E-021 -4.65254E-022
 -8.38418E-023 -1.14612E-023 -6.86098E-025  2.20560E-025  1.05003E-025  2.81744E-026
  5.85744E-027  1.01208E-027  1.48025E-028  1.82018E-029  1.81777E-030  1.33777E-031
  4.94523E-033 -2.26863E-034 -1.25320E-036  2.00562E-035  6.30026E-036  1.25599E-036
  1.95601E-037  2.55322E-038  3.24552E-039  3.09388E-040  0.00000E+000  0.00000E+000
  0.00000E+000  0.00000E+000  0.00000E+000  0.00000E+000  0.00000E+000  0.00000E+000
  0.00000E+000  0.00000E+000  0.00000E+000  0.00000E+000  0.00000E+000  0.00000E+000
  0.00000E+000  0.00000E+000  0.00000E+000  0.00000E+000  0.00000E+000  0.00000E+000
  0.00000E+000  0.00000E+000  0.00000E+000  0.00000E+000  0.00000E+000  0.00000E+000
  0.00000E+000  0.00000E+000  0.00000E+000
  6.92792E-028  5.03581E-027  3.27104E-026  1.89112E-025  9.67184E-025  4.33201E-024
  1.66854E-023  5.31792E-023  1.26101E-022  1.21127E-022 -8.04699E-022 -6.40489E-021
 -2.98749E-020 -1.10784E-019 -3.54353E-019 -1.01491E-018 -2.65961E-018 -6.45957E-018
 -1.46363E-017 -3.09889E-017 -6.12069E-017 -1.12396E-016 -1.91174E-016 -3.00169E-016
 -4.33862E-016 -5.75992E-016 -7.01073E-016 -7.81096E-016 -7.95468E-016 -7.39547E-016
 -6.27004E-016 -4.84399E-016 -3.40900E-016 -2.18618E-016 -1.27913E-016 -6.84485E-017
 -3.36314E-017 -1.52583E-017 -6.43837E-018 -2.54674E-018 -9.50926E-019 -3.36449E-019
 -1.12687E-019 -3.55146E-020 -1.04291E-020 -2.81890E-021 -6.91469E-022 -1.51238E-022
 -2.87132E-023 -4.48373E-024 -4.89821E-025 -3.87202E-027  1.59767E-026  5.38375E-027
  1.22138E-027  2.22208E-028  3.39525E-029  4.39790E-030  4.76283E-031  4.11913E-032
  2.49160E-033  5.25141E-035 -5.68566E-036  5.75956E-037  4.80884E-037  1.19026E-037
  2.03638E-038  2.79269E-039  3.82353E-040  0.00000E+000  0.00000E+000  0.00000E+000
  0.00000E+000  0.00000E+000  0.00000E+000  0.00000E+000  0.00000E+000  0.00000E+000
  0.00000E+000  0.00000E+000  0.00000E+000  0.00000E+000  0.00000E+000  0.00000E+000
  0.00000E+000  0.00000E+000  0.00000E+000  0.00000E+000  0.00000E+000  0.00000E+000
  0.00000E+000  0.00000E+000  0.00000E+000  0.00000E+000  0.00000E+000  0.00000E+000
  0.00000E+000  0.00000E+000  0.00000E+000
  1.98845E-028  1.44586E-027  9.39575E-027  5.43532E-026  2.78218E-025  1.24770E-024
  4.81505E-024  1.53973E-023  3.67704E-023  3.67238E-023 -2.26864E-022 -1.84385E-021
 -8.69140E-021 -3.25721E-020 -1.05471E-019 -3.06459E-019 -8.16218E-019 -2.01703E-018
 -4.65078E-018 -1.00137E-017 -2.00886E-017 -3.74160E-017 -6.44615E-017 -1.02390E-016
 -1.49545E-016 -2.00396E-016 -2.45934E-016 -2.75973E-016 -2.82748E-016 -2.64151E-016
 -2.24770E-016 -1.74056E-016 -1.22603E-016 -7.85609E-017 -4.58296E-017 -2.43836E-017
 -1.18684E-017 -5.30952E-018 -2.19705E-018 -8.47402E-019 -3.07078E-019 -1.05203E-019
 -3.41573E-020 -1.04824E-020 -3.01811E-021 -8.06540E-022 -1.97494E-022 -4.36510E-023
 -8.53767E-024 -1.42993E-024 -1.90461E-025 -1.52769E-026  1.15942E-027  8.25803E-028
  2.18493E-028  4.26215E-029  6.82069E-030  9.23035E-031  1.05833E-031  1.00655E-032
  7.47558E-034  3.59530E-035  1.40766E-037 -8.41522E-038  2.07428E-038  8.89989E-039
  1.79986E-039  3.85111E-040  4.06654E-041  0.00000E+000  0.00000E+000  0.00000E+000
  0.00000E+000  0.00000E+000  0.00000E+000  0.00000E+000  0.00000E+000  0.00000E+000
  0.00000E+000  0.00000E+000  0.00000E+000  0.00000E+000  0.00000E+000  0.00000E+000
  0.00000E+000  0.00000E+000  0.00000E+000  0.00000E+000  0.00000E+000  0.00000E+000
  0.00000E+000  0.00000E+000  0.00000E+000  0.00000E+000  0.00000E+000  0.00000E+000
  0.00000E+000  0.00000E+000  0.00000E+000
  5.15420E-029  3.74906E-028  2.43741E-027  1.41092E-026  7.22886E-026  3.24635E-025
  1.25552E-024  4.02950E-024  9.69738E-024  1.00836E-023 -5.76348E-023 -4.79696E-022
 -2.28783E-021 -8.67443E-021 -2.84663E-020 -8.39946E-020 -2.27550E-019 -5.72430E-019
 -1.34339E-018 -2.94123E-018 -5.99171E-018 -1.13156E-017 -1.97391E-017 -3.17054E-017
 -4.67711E-017 -6.32322E-017 -7.82050E-017 -8.83426E-017 -9.10158E-017 -8.54101E-017
 -7.29222E-017 -5.65962E-017 -3.99073E-017 -2.55625E-017 -1.48816E-017 -7.88399E-018
 -3.80985E-018 -1.68558E-018 -6.86426E-019 -2.59104E-019 -9.13862E-020 -3.03502E-020
 -9.54114E-021 -2.84164E-021 -7.98333E-022 -2.09730E-022 -5.09294E-023 -1.12784E-023
 -2.24115E-024 -3.90574E-025 -5.72609E-026 -6.34497E-027 -2.97751E-028  8.51946E-029
  3.24534E-029  7.07762E-030  1.20017E-030  1.69558E-031  2.03376E-032  2.06191E-033
  1.71573E-034  1.08157E-035  3.90804E-037 -5.93103E-039 -6.13050E-040  4.43361E-040
  1.29158E-040  0.00000E+000  0.00000E+000  0.00000E+000  0.00000E+000  0.00000E+000
  0.00000E+000  0.00000E+000  0.00000E+000  0.00000E+000  0.00000E+000  0.00000E+000
  0.00000E+000  0.00000E+000  0.00000E+000  0.00000E+000  0.00000E+000  0.00000E+000
  0.00000E+000  0.00000E+000  0.00000E+000  0.00000E+000  0.00000E+000  0.00000E+000
  0.00000E+000  0.00000E+000  0.00000E+000  0.00000E+000  0.00000E+000  0.00000E+000
  0.00000E+000  0.00000E+000  0.00000E+000
  1.20636E-029  8.77783E-029  5.70958E-028  3.30730E-027  1.69616E-026  7.62830E-026
  2.95688E-025  9.52582E-025  2.31036E-024  2.49499E-024 -1.32384E-023 -1.12962E-022
 -5.45569E-022 -2.09477E-021 -6.97361E-021 -2.09147E-020 -5.76712E-020 -1.47739E-019
 -3.52908E-019 -7.85525E-019 -1.62443E-018 -3.10935E-018 -5.48946E-018 -8.91195E-018
 -1.32716E-017 -1.80923E-017 -2.25380E-017 -2.56159E-017 -2.65251E-017 -2.49926E-017
 -2.14041E-017 -1.66470E-017 -1.17509E-017 -7.52674E-018 -4.37570E-018 -2.31089E-018
 -1.11061E-018 -4.87142E-019 -1.95862E-019 -7.26196E-020 -2.50171E-020 -8.07350E-021
 -2.45842E-021 -7.09197E-022 -1.93653E-022 -4.97561E-023 -1.19112E-023 -2.62432E-024
 -5.24636E-025 -9.34878E-026 -1.44513E-026 -1.83445E-027 -1.61885E-028 -5.48636E-031
  3.66051E-030  9.96213E-031  1.83958E-031  2.73141E-032  3.41518E-033  3.63254E-034
  3.25071E-035  2.35392E-036  1.23883E-037  3.17023E-039 -1.34076E-040  3.27140E-042
  0.00000E+000  0.00000E+000  0.00000E+000  0.00000E+000  0.00000E+000  0.00000E+000
  0.00000E+000  0.00000E+000  0.00000E+000  0.00000E+000  0.00000E+000  0.00000E+000
  0.00000E+000  0.00000E+000  0.00000E+000  0.00000E+000  0.00000E+000  0.00000E+000
  0.00000E+000  0.00000E+000  0.00000E+000  0.00000E+000  0.00000E+000  0.00000E+000
  0.00000E+000  0.00000E+000  0.00000E+000  0.00000E+000  0.00000E+000  0.00000E+000
  0.00000E+000  0.00000E+000  0.00000E+000
  2.54921E-030  1.85552E-029  1.20751E-028  6.99940E-028  3.59323E-027  1.61839E-026
  6.28722E-026  2.03291E-025  4.96629E-025  5.53711E-025 -2.76079E-024 -2.41238E-023
 -1.18024E-022 -4.59250E-022 -1.55228E-021 -4.73550E-021 -1.32976E-020 -3.46959E-020
 -8.43479E-020 -1.90811E-019 -4.00376E-019 -7.76356E-019 -1.38643E-018 -2.27370E-018
 -3.41618E-018 -4.69314E-018 -5.88517E-018 -6.72620E-018 -6.99690E-018 -6.61671E-018
 -5.68234E-018 -4.42791E-018 -3.12895E-018 -2.00446E-018 -1.16423E-018 -6.13445E-019
 -2.93609E-019 -1.27933E-019 -5.09231E-020 -1.86091E-020 -6.28491E-021 -1.97736E-021
 -5.84285E-022 -1.63196E-022 -4.31962E-023 -1.08069E-023 -2.53658E-024 -5.52570E-025
 -1.10283E-025 -1.98629E-026 -3.16452E-027 -4.31356E-028 -4.66504E-029 -2.99954E-030
  2.04264E-031  1.12890E-031  2.42164E-032  3.84934E-033  5.03192E-034  5.57685E-035
  5.25762E-036  4.14278E-037  2.59244E-038  1.15088E-039  1.45704E-041  0.00000E+000
  0.00000E+000  0.00000E+000  0.00000E+000  0.00000E+000  0.00000E+000  0.00000E+000
  0.00000E+000  0.00000E+000  0.00000E+000  0.00000E+000  0.00000E+000  0.00000E+000
  0.00000E+000  0.00000E+000  0.00000E+000  0.00000E+000  0.00000E+000  0.00000E+000
  0.00000E+000  0.00000E+000  0.00000E+000  0.00000E+000  0.00000E+000  0.00000E+000
  0.00000E+000  0.00000E+000  0.00000E+000  0.00000E+000  0.00000E+000  0.00000E+000
  0.00000E+000  0.00000E+000  0.00000E+000
  4.86301E-031  3.54081E-030  2.30529E-029  1.33715E-028  6.87099E-028  3.09900E-027
  1.20644E-026  3.91376E-026  9.61894E-026  1.09711E-025 -5.25406E-025 -4.68196E-024
 -2.31981E-023 -9.15236E-023 -3.14299E-022 -9.75856E-022 -2.79143E-021 -7.41804E-021
 -1.83480E-020 -4.21643E-020 -8.97202E-020 -1.76135E-019 -3.17974E-019 -5.26436E-019
 -7.97506E-019 -1.10341E-018 -1.39203E-018 -1.59896E-018 -1.67013E-018 -1.58449E-018
 -1.36408E-018 -1.06478E-018 -7.53173E-019 -4.82622E-019 -2.80149E-019 -1.47369E-019
 -7.03175E-020 -3.04849E-020 -1.20402E-020 -4.34961E-021 -1.44533E-021 -4.44947E-022
 -1.27953E-022 -3.46422E-023 -8.87786E-024 -2.15551E-024 -4.93680E-025 -1.05728E-025
 -2.09280E-026 -3.77716E-027 -6.11540E-028 -8.67905E-029 -1.03500E-029 -9.29396E-031
 -3.40851E-032  8.69372E-033  2.65259E-033  4.70191E-034  6.50224E-035  7.50863E-036
  7.38332E-037  6.16425E-038  4.45092E-039  2.36334E-040  3.52727E-041  0.00000E+000
  0.00000E+000  0.00000E+000  0.00000E+000  0.00000E+000  0.00000E+000  0.00000E+000
  0.00000E+000  0.00000E+000  0.00000E+000  0.00000E+000  0.00000E+000  0.00000E+000
  0.00000E+000  0.00000E+000  0.00000E+000  0.00000E+000  0.00000E+000  0.00000E+000
  0.00000E+000  0.00000E+000  0.00000E+000  0.00000E+000  0.00000E+000  0.00000E+000
  0.00000E+000  0.00000E+000  0.00000E+000  0.00000E+000  0.00000E+000  0.00000E+000
  0.00000E+000  0.00000E+000  0.00000E+000
  8.37287E-032  6.09879E-031  3.97231E-030  2.30543E-029  1.18566E-028  5.35417E-028
  2.08808E-027  6.79174E-027  1.67613E-026  1.93084E-026 -9.17815E-026 -8.27755E-025
 -4.14966E-024 -1.66021E-023 -5.79489E-023 -1.83183E-022 -5.33813E-022 -1.44448E-021
 -3.63338E-021 -8.47674E-021 -1.82795E-020 -3.63062E-020 -6.62119E-020 -1.10589E-019
 -1.68807E-019 -2.35070E-019 -2.98168E-019 -3.44029E-019 -3.60644E-019 -3.43128E-019
 -2.96033E-019 -2.31429E-019 -1.63852E-019 -1.05026E-019 -6.09422E-020 -3.20196E-020
 -1.52432E-020 -6.58323E-021 -2.58460E-021 -9.25353E-022 -3.03506E-022 -9.17626E-023
 -2.57714E-023 -6.77969E-024 -1.68287E-024 -3.95760E-025 -8.81003E-026 -1.84540E-026
 -3.60132E-027 -6.46744E-028 -1.05365E-028 -1.52954E-029 -1.92486E-030 -1.98597E-031
 -1.41523E-032 -2.79876E-036  2.21732E-034  4.87519E-035  7.32719E-036  8.87968E-037
  9.08091E-038  7.92521E-039  8.63376E-040  6.36653E-041  0.00000E+000  0.00000E+000
  0.00000E+000  0.00000E+000  0.00000E+000  0.00000E+000  0.00000E+000  0.00000E+000
  0.00000E+000  0.00000E+000  0.00000E+000  0.00000E+000  0.00000E+000  0.00000E+000
  0.00000E+000  0.00000E+000  0.00000E+000  0.00000E+000  0.00000E+000  0.00000E+000
  0.00000E+000  0.00000E+000  0.00000E+000  0.00000E+000  0.00000E+000  0.00000E+000
  0.00000E+000  0.00000E+000  0.00000E+000  0.00000E+000  0.00000E+000  0.00000E+000
  0.00000E+000  0.00000E+000  0.00000E+000
  1.30133E-032  9.47979E-032  6.17642E-031  3.58653E-030  1.84575E-029  8.34292E-029
  3.25790E-028  1.06140E-027  2.62306E-027  2.99893E-027 -1.48051E-026 -1.33639E-025
 -6.76682E-025 -2.74479E-024 -9.73936E-024 -3.13472E-023 -9.30448E-023 -2.56259E-022
 -6.55089E-022 -1.55045E-021 -3.38569E-021 -6.79820E-021 -1.25151E-020 -2.10726E-020
 -3.23882E-020 -4.53645E-020 -5.78201E-020 -6.69777E-020 -7.04353E-020 -6.71806E-020
 -5.80683E-020 -4.54558E-020 -3.22090E-020 -2.06519E-020 -1.19808E-020 -6.28941E-021
 -2.98902E-021 -1.28718E-021 -5.03056E-022 -1.78862E-022 -5.80661E-023 -1.73007E-023
 -4.76306E-024 -1.22149E-024 -2.94212E-025 -6.69897E-026 -1.44557E-026 -2.94854E-027
 -5.64226E-028 -1.00195E-028 -1.62987E-029 -2.39201E-030 -3.10397E-031 -3.44298E-032
 -3.02334E-033 -1.55732E-034  9.47694E-036  4.08114E-036  7.10121E-037  9.19569E-038
  1.09175E-038  1.14658E-039  9.36540E-041  0.00000E+000  0.00000E+000  0.00000E+000
  0.00000E+000  0.00000E+000  0.00000E+000  0.00000E+000  0.00000E+000  0.00000E+000
  0.00000E+000  0.00000E+000  0.00000E+000  0.00000E+000  0.00000E+000  0.00000E+000
  0.00000E+000  0.00000E+000  0.00000E+000  0.00000E+000  0.00000E+000  0.00000E+000
  0.00000E+000  0.00000E+000  0.00000E+000  0.00000E+000  0.00000E+000  0.00000E+000
  0.00000E+000  0.00000E+000  0.00000E+000  0.00000E+000  0.00000E+000  0.00000E+000
  0.00000E+000  0.00000E+000  0.00000E+000
  1.82520E-033  1.32974E-032  8.66526E-032  5.03287E-031  2.59114E-030  1.17189E-029
  4.57895E-029  1.49213E-028  3.67871E-028  4.07242E-028 -2.21676E-027 -1.97497E-026
 -1.00759E-025 -4.14112E-025 -1.49350E-024 -4.89344E-024 -1.47879E-023 -4.14260E-023
 -1.07539E-022 -2.57983E-022 -5.69983E-022 -1.15606E-021 -2.14663E-021 -3.64106E-021
 -5.63102E-021 -7.92799E-021 -1.01480E-020 -1.17960E-020 -1.24391E-020 -1.18897E-020
 -1.02934E-020 -8.06682E-021 -5.72003E-021 -3.66871E-021 -2.12806E-021 -1.11644E-021
 -5.29911E-022 -2.27705E-022 -8.86850E-023 -3.13648E-023 -1.01015E-023 -2.97495E-024
 -8.05761E-025 -2.02180E-025 -4.73904E-026 -1.04592E-026 -2.18524E-027 -4.32586E-028
 -8.07790E-029 -1.41040E-029 -2.27573E-030 -3.34708E-031 -4.41529E-032 -5.10322E-033
 -4.95011E-034 -3.60158E-035 -1.02920E-036  2.34662E-037  6.00009E-038  8.74635E-039
  1.00927E-039  1.12282E-040  0.00000E+000  0.00000E+000  0.00000E+000  0.00000E+000
  0.00000E+000  0.00000E+000  0.00000E+000  0.00000E+000  0.00000E+000  0.00000E+000
  0.00000E+000  0.00000E+000  0.00000E+000  0.00000E+000  0.00000E+000  0.00000E+000
  0.00000E+000  0.00000E+000  0.00000E+000  0.00000E+000  0.00000E+000  0.00000E+000
  0.00000E+000  0.00000E+000  0.00000E+000  0.00000E+000  0.00000E+000  0.00000E+000
  0.00000E+000  0.00000E+000  0.00000E+000  0.00000E+000  0.00000E+000  0.00000E+000
  0.00000E+000  0.00000E+000  0.00000E+000
  2.30981E-034  1.68274E-033  1.09656E-032  6.36906E-032  3.27921E-031  1.48300E-030
  5.79245E-030  1.88442E-029  4.61094E-029  4.76115E-029 -3.09097E-028 -2.67727E-027
 -1.37198E-026 -5.70773E-026 -2.09126E-025 -6.97175E-025 -2.14358E-024 -6.10256E-024
 -1.60719E-023 -3.90430E-023 -8.71954E-023 -1.78485E-022 -3.34018E-022 -5.70293E-022
 -8.86852E-022 -1.25432E-021 -1.61155E-021 -1.87888E-021 -1.98602E-021 -1.90176E-021
 -1.64868E-021 -1.29329E-021 -9.17600E-022 -5.88690E-022 -3.41451E-022 -1.79053E-022
 -8.49053E-023 -3.64247E-023 -1.41494E-023 -4.98396E-024 -1.59534E-024 -4.65584E-025
 -1.24462E-025 -3.06690E-026 -7.02040E-027 -1.50546E-027 -3.04655E-028 -5.84154E-029
 -1.06031E-029 -1.81086E-030 -2.88075E-031 -4.21702E-032 -5.59878E-033 -6.62190E-034
 -6.78390E-035 -5.68547E-036 -3.24912E-037  1.37220E-039  3.71150E-039  6.61073E-040
  1.09712E-040  0.00000E+000  0.00000E+000  0.00000E+000  0.00000E+000  0.00000E+000
  0.00000E+000  0.00000E+000  0.00000E+000  0.00000E+000  0.00000E+000  0.00000E+000
  0.00000E+000  0.00000E+000  0.00000E+000  0.00000E+000  0.00000E+000  0.00000E+000
  0.00000E+000  0.00000E+000  0.00000E+000  0.00000E+000  0.00000E+000  0.00000E+000
  0.00000E+000  0.00000E+000  0.00000E+000  0.00000E+000  0.00000E+000  0.00000E+000
  0.00000E+000  0.00000E+000  0.00000E+000  0.00000E+000  0.00000E+000  0.00000E+000
  0.00000E+000  0.00000E+000  0.00000E+000
  2.63701E-035  1.92069E-034  1.25129E-033  7.26545E-033  3.73903E-032  1.68963E-031
  6.58870E-031  2.13428E-030  5.14616E-030  4.65202E-030 -4.01568E-029 -3.33428E-028
 -1.71040E-027 -7.19316E-027 -2.67537E-026 -9.06794E-026 -2.83411E-025 -8.19129E-025
 -2.18630E-024 -5.37265E-024 -1.21171E-023 -2.50098E-023 -4.71316E-023 -8.09431E-023
 -1.26485E-022 -1.79608E-022 -2.31506E-022 -2.70604E-022 -2.86610E-022 -2.74874E-022
 -2.38566E-022 -1.87290E-022 -1.32951E-022 -8.53152E-023 -4.94825E-023 -2.59393E-023
 -1.22914E-023 -5.26655E-024 -2.04179E-024 -7.16994E-025 -2.28434E-025 -6.61990E-026
 -1.75148E-026 -4.25296E-027 -9.54291E-028 -1.99483E-028 -3.91703E-029 -7.27186E-030
 -1.27942E-030 -2.12795E-031 -3.32014E-032 -4.80754E-033 -6.37610E-034 -7.62560E-035
 -8.06003E-036 -7.27399E-037 -5.17482E-038 -2.10323E-039  1.24303E-040  4.06709E-041
  0.00000E+000  0.00000E+000  0.00000E+000  0.00000E+000  0.00000E+000  0.00000E+000
  0.00000E+000  0.00000E+000  0.00000E+000  0.00000E+000  0.00000E+000  0.00000E+000
  0.00000E+000  0.00000E+000  0.00000E+000  0.00000E+000  0.00000E+000  0.00000E+000
  0.00000E+000  0.00000E+000  0.00000E+000  0.00000E+000  0.00000E+000  0.00000E+000
  0.00000E+000  0.00000E+000  0.00000E+000  0.00000E+000  0.00000E+000  0.00000E+000
  0.00000E+000  0.00000E+000  0.00000E+000  0.00000E+000  0.00000E+000  0.00000E+000
  0.00000E+000  0.00000E+000  0.00000E+000
 -5.69173E-034 -2.92084E-033 -1.35357E-032 -5.66272E-032 -2.13977E-031 -7.30107E-031
 -2.24927E-030 -6.25558E-030 -1.57018E-029 -3.55546E-029 -7.25746E-029 -1.33371E-028
 -2.20167E-028 -3.25161E-028 -4.26334E-028 -4.88542E-028 -4.72084E-028 -3.46900E-028
 -1.06903E-028  2.22187E-028  5.85568E-028  9.12737E-028  1.13782E-027  1.22009E-027
  1.15664E-027  9.81107E-028  7.48797E-028  5.15524E-028  3.20512E-028  1.80020E-028
  9.13487E-029  4.18755E-029  1.73396E-029  6.48461E-030  2.19008E-030  6.67902E-031
  1.83916E-031  4.57251E-032  1.02637E-032  2.07993E-033  3.80529E-034  6.29202E-035
  9.38051E-036  1.26254E-036  1.63739E-037  1.79634E-038  1.77911E-039  1.59073E-040
  1.28402E-041  9.35675E-043  0.00000E+000  0.00000E+000  0.00000E+000  0.00000E+000
  0.00000E+000  0.00000E+000  0.00000E+000  0.00000E+000  0.00000E+000  0.00000E+000
  0.00000E+000  0.00000E+000  0.00000E+000  0.00000E+000  0.00000E+000  0.00000E+000
  0.00000E+000  0.00000E+000  0.00000E+000  0.00000E+000  0.00000E+000  0.00000E+000
  0.00000E+000  0.00000E+000  0.00000E+000  0.00000E+000  0.00000E+000  0.00000E+000
  0.00000E+000  0.00000E+000  0.00000E+000  0.00000E+000  0.00000E+000  0.00000E+000
  0.00000E+000  0.00000E+000  0.00000E+000  0.00000E+000  0.00000E+000  0.00000E+000
  0.00000E+000  0.00000E+000  0.00000E+000  0.00000E+000  0.00000E+000  0.00000E+000
  0.00000E+000  0.00000E+000  0.00000E+000
 -3.81353E-033 -1.95670E-032 -9.06817E-032 -3.79513E-031 -1.43429E-030 -4.89482E-030
 -1.50831E-029 -4.19608E-029 -1.05366E-028 -2.38726E-028 -4.87742E-028 -8.97727E-028
 -1.48606E-027 -2.20607E-027 -2.92157E-027 -3.41712E-027 -3.45639E-027 -2.87267E-027
 -1.65079E-027  4.19919E-029  1.89343E-027  3.53729E-027  4.66228E-027  5.10052E-027
  4.86595E-027  4.13011E-027  3.14709E-027  2.16173E-027  1.34095E-027  7.51673E-028
  3.80814E-028  1.74351E-028  7.21253E-029  2.69541E-029  9.09842E-030  2.77358E-030
  7.63525E-031  1.89779E-031  4.25910E-032  8.62985E-033  1.57866E-033  2.60714E-034
  3.89189E-035  5.23748E-036  6.36311E-037  7.97119E-038  7.89474E-039  7.05883E-040
  5.69779E-041  4.15203E-042  0.00000E+000  0.00000E+000  0.00000E+000  0.00000E+000
  0.00000E+000  0.00000E+000  0.00000E+000  0.00000E+000  0.00000E+000  0.00000E+000
  0.00000E+000  0.00000E+000  0.00000E+000  0.00000E+000  0.00000E+000  0.00000E+000
  0.00000E+000  0.00000E+000  0.00000E+000  0.00000E+000  0.00000E+000  0.00000E+000
  0.00000E+000  0.00000E+000  0.00000E+000  0.00000E+000  0.00000E+000  0.00000E+000
  0.00000E+000  0.00000E+000  0.00000E+000  0.00000E+000  0.00000E+000  0.00000E+000
  0.00000E+000  0.00000E+000  0.00000E+000  0.00000E+000  0.00000E+000  0.00000E+000
  0.00000E+000  0.00000E+000  0.00000E+000  0.00000E+000  0.00000E+000  0.00000E+000
  0.00000E+000  0.00000E+000  0.00000E+000
 -2.30588E-032 -1.18346E-031 -5.48511E-031 -2.29577E-030 -8.67719E-030 -2.96155E-029
 -9.12673E-029 -2.53929E-028 -6.37708E-028 -1.44511E-027 -2.95338E-027 -5.43907E-027
 -9.01439E-027 -1.34152E-026 -1.78592E-026 -2.11230E-026 -2.19033E-026 -1.93476E-026
 -1.34908E-026 -5.34562E-027  3.41365E-027  1.10143E-026  1.61315E-026  1.82117E-026
  1.75010E-026  1.48252E-026  1.12371E-026  7.67275E-027  4.73319E-027  2.64076E-027
  1.33281E-027  6.08407E-028  2.51116E-028  9.36849E-029  3.15829E-029  9.61861E-030
  2.64591E-030  6.57290E-031  1.47449E-031  2.98593E-032  5.46036E-033  9.01506E-034
  1.34372E-034  1.81084E-035  2.19933E-036  2.41123E-037  2.38690E-038  2.82780E-039
  2.28256E-040  1.66332E-041  1.09424E-042  0.00000E+000  0.00000E+000  0.00000E+000
  0.00000E+000  0.00000E+000  0.00000E+000  0.00000E+000  0.00000E+000  0.00000E+000
  0.00000E+000  0.00000E+000  0.00000E+000  0.00000E+000  0.00000E+000  0.00000E+000
  0.00000E+000  0.00000E+000  0.00000E+000  0.00000E+000  0.00000E+000  0.00000E+000
  0.00000E+000  0.00000E+000  0.00000E+000  0.00000E+000  0.00000E+000  0.00000E+000
  0.00000E+000  0.00000E+000  0.00000E+000  0.00000E+000  0.00000E+000  0.00000E+000
  0.00000E+000  0.00000E+000  0.00000E+000  0.00000E+000  0.00000E+000  0.00000E+000
  0.00000E+000  0.00000E+000  0.00000E+000  0.00000E+000  0.00000E+000  0.00000E+000
  0.00000E+000  0.00000E+000  0.00000E+000
 -1.25884E-031 -6.46106E-031 -2.99467E-030 -1.25343E-029 -4.73750E-029 -1.61687E-028
 -4.98235E-028 -1.38602E-027 -3.47997E-027 -7.88328E-027 -1.61040E-026 -2.96424E-026
 -4.91039E-026 -7.30661E-026 -9.73611E-026 -1.15583E-025 -1.21128E-025 -1.10063E-025
 -8.32622E-026 -4.64781E-026 -8.16802E-027  2.37029E-026  4.42148E-026  5.23711E-026
  5.03641E-026  4.20102E-026  3.11999E-026  2.08727E-026  1.26429E-026  6.94635E-027
  3.46275E-027  1.56542E-027  6.41304E-028  2.37895E-028  7.98532E-029  2.42401E-029
  6.65136E-030  1.64918E-030  3.69320E-031  7.47122E-032  1.36487E-032  2.24880E-033
  3.34866E-034  4.50196E-035  5.47622E-036  5.99847E-037  5.93045E-038  5.29491E-039
  8.25502E-040  6.01550E-041  3.95737E-042  0.00000E+000  0.00000E+000  0.00000E+000
  0.00000E+000  0.00000E+000  0.00000E+000  0.00000E+000  0.00000E+000  0.00000E+000
  0.00000E+000  0.00000E+000  0.00000E+000  0.00000E+000  0.00000E+000  0.00000E+000
  0.00000E+000  0.00000E+000  0.00000E+000  0.00000E+000  0.00000E+000  0.00000E+000
  0.00000E+000  0.00000E+000  0.00000E+000  0.00000E+000  0.00000E+000  0.00000E+000
  0.00000E+000  0.00000E+000  0.00000E+000  0.00000E+000  0.00000E+000  0.00000E+000
  0.00000E+000  0.00000E+000  0.00000E+000  0.00000E+000  0.00000E+000  0.00000E+000
  0.00000E+000  0.00000E+000  0.00000E+000  0.00000E+000  0.00000E+000  0.00000E+000
  0.00000E+000  0.00000E+000  0.00000E+000
 -6.20321E-031 -3.18379E-030 -1.47561E-029 -6.17573E-029 -2.33387E-028 -7.96349E-028
 -2.45310E-027 -6.82062E-027 -1.71123E-026 -3.87241E-026 -7.89901E-026 -1.45106E-025
 -2.39742E-025 -3.55542E-025 -4.71883E-025 -5.57909E-025 -5.83168E-025 -5.31829E-025
 -4.12320E-025 -2.55565E-025 -1.01943E-025  1.55283E-026  8.22662E-026  1.02670E-025
  9.24383E-026  6.89090E-026  4.46415E-026  2.57397E-026  1.33977E-026  6.35381E-027
  2.76207E-027  1.10447E-027  4.06797E-028  1.37951E-028  4.29996E-029  1.22893E-029
  3.21164E-030  7.65437E-031  1.65975E-031  3.26786E-032  5.82605E-033  9.37418E-034
  1.33386E-034  1.75398E-035  2.13010E-036  2.27712E-037  2.18730E-038  1.90757E-039
  1.50085E-040  1.96403E-040  1.29206E-041  7.67353E-043  0.00000E+000  0.00000E+000
  0.00000E+000  0.00000E+000  0.00000E+000  0.00000E+000  0.00000E+000  0.00000E+000
  0.00000E+000  0.00000E+000  0.00000E+000  0.00000E+000  0.00000E+000  0.00000E+000
  0.00000E+000  0.00000E+000  0.00000E+000  0.00000E+000  0.00000E+000  0.00000E+000
  0.00000E+000  0.00000E+000  0.00000E+000  0.00000E+000  0.00000E+000  0.00000E+000
  0.00000E+000  0.00000E+000  0.00000E+000  0.00000E+000  0.00000E+000  0.00000E+000
  0.00000E+000  0.00000E+000  0.00000E+000  0.00000E+000  0.00000E+000  0.00000E+000
  0.00000E+000  0.00000E+000  0.00000E+000  0.00000E+000  0.00000E+000  0.00000E+000
  0.00000E+000  0.00000E+000  0.00000E+000
 -2.75897E-030 -1.41590E-029 -6.56136E-029 -2.74542E-028 -1.03716E-027 -3.53709E-027
 -1.08876E-026 -3.02396E-026 -7.57526E-026 -1.71055E-025 -3.47869E-025 -6.36359E-025
 -1.04526E-024 -1.53770E-024 -2.01841E-024 -2.35067E-024 -2.40778E-024 -2.13832E-024
 -1.60524E-024 -9.67508E-025 -4.08638E-025 -5.41043E-026  7.31423E-026  3.82722E-026
 -5.93366E-026 -1.40148E-025 -1.69884E-025 -1.53492E-025 -1.13688E-025 -7.18535E-026
 -3.95658E-026 -1.92122E-026 -8.28880E-027 -3.19298E-027 -1.10187E-027 -3.41411E-028
 -9.51335E-029 -2.38661E-029 -5.39466E-030 -1.09933E-030 -2.02043E-031 -3.35053E-032
 -5.01255E-033 -6.80561E-034 -8.31443E-035 -9.13775E-036 -9.08300E-037 -8.15450E-038
 -6.60408E-039 -4.82841E-040  3.80835E-041  2.26178E-042  0.00000E+000  0.00000E+000
  0.00000E+000  0.00000E+000  0.00000E+000  0.00000E+000  0.00000E+000  0.00000E+000
  0.00000E+000  0.00000E+000  0.00000E+000  0.00000E+000  0.00000E+000  0.00000E+000
  0.00000E+000  0.00000E+000  0.00000E+000  0.00000E+000  0.00000E+000  0.00000E+000
  0.00000E+000  0.00000E+000  0.00000E+000  0.00000E+000  0.00000E+000  0.00000E+000
  0.00000E+000  0.00000E+000  0.00000E+000  0.00000E+000  0.00000E+000  0.00000E+000
  0.00000E+000  0.00000E+000  0.00000E+000  0.00000E+000  0.00000E+000  0.00000E+000
  0.00000E+000  0.00000E+000  0.00000E+000  0.00000E+000  0.00000E+000  0.00000E+000
  0.00000E+000  0.00000E+000  0.00000E+000
 -1.10741E-029 -5.68196E-029 -2.63219E-028 -1.10085E-027 -4.15590E-027 -1.41594E-026
 -4.35238E-026 -1.20648E-025 -3.01395E-025 -6.77915E-025 -1.37106E-024 -2.48852E-024
 -4.04222E-024 -5.85190E-024 -7.50319E-024 -8.43652E-024 -8.18107E-024 -6.63349E-024
 -4.19986E-024 -1.66597E-024  1.65259E-025  8.56892E-025  5.04092E-025 -4.01140E-025
 -1.28534E-024 -1.77349E-024 -1.78804E-024 -1.47035E-024 -1.03001E-024 -6.28230E-025
 -3.37809E-025 -1.61373E-025 -6.88267E-026 -2.62964E-026 -9.02067E-027 -2.78273E-027
 -7.72822E-028 -1.93377E-028 -4.36208E-029 -8.87393E-030 -1.62854E-030 -2.69664E-031
 -4.03002E-032 -5.43481E-033 -6.61511E-034 -7.32181E-035 -7.26805E-036 -6.51560E-037
 -5.27001E-038 -3.84812E-039 -2.53667E-040  6.01847E-042  0.00000E+000  0.00000E+000
  0.00000E+000  0.00000E+000  0.00000E+000  0.00000E+000  0.00000E+000  0.00000E+000
  0.00000E+000  0.00000E+000  0.00000E+000  0.00000E+000  0.00000E+000  0.00000E+000
  0.00000E+000  0.00000E+000  0.00000E+000  0.00000E+000  0.00000E+000  0.00000E+000
  0.00000E+000  0.00000E+000  0.00000E+000  0.00000E+000  0.00000E+000  0.00000E+000
  0.00000E+000  0.00000E+000  0.00000E+000  0.00000E+000  0.00000E+000  0.00000E+000
  0.00000E+000  0.00000E+000  0.00000E+000  0.00000E+000  0.00000E+000  0.00000E+000
  0.00000E+000  0.00000E+000  0.00000E+000  0.00000E+000  0.00000E+000  0.00000E+000
  0.00000E+000  0.00000E+000  0.00000E+000
 -4.01069E-029 -2.05696E-028 -9.52324E-028 -3.97944E-027 -1.50050E-026 -5.10353E-026
 -1.56497E-025 -4.32330E-025 -1.07483E-024 -2.40105E-024 -4.80868E-024 -8.60512E-024
 -1.36892E-023 -1.92029E-023 -2.34302E-023 -2.42366E-023 -2.00770E-023 -1.11151E-023
  3.22585E-025  1.04994E-023  1.59905E-023  1.53731E-023  9.81433E-024  2.23076E-024
 -4.33782E-024 -8.08043E-024 -8.81081E-024 -7.47194E-024 -5.31044E-024 -3.26344E-024
 -1.76214E-024 -8.43813E-025 -3.60401E-025 -1.37810E-025 -4.72953E-026 -1.45928E-026
 -4.05289E-027 -1.01405E-027 -2.28704E-028 -4.65152E-029 -8.53397E-030 -1.41265E-030
 -2.11009E-031 -2.84481E-032 -3.46107E-033 -3.80054E-034 -3.79234E-035 -3.41022E-036
 -2.75833E-037 -2.01319E-038 -1.32649E-039  1.44578E-041  7.75166E-043  0.00000E+000
  0.00000E+000  0.00000E+000  0.00000E+000  0.00000E+000  0.00000E+000  0.00000E+000
  0.00000E+000  0.00000E+000  0.00000E+000  0.00000E+000  0.00000E+000  0.00000E+000
  0.00000E+000  0.00000E+000  0.00000E+000  0.00000E+000  0.00000E+000  0.00000E+000
  0.00000E+000  0.00000E+000  0.00000E+000  0.00000E+000  0.00000E+000  0.00000E+000
  0.00000E+000  0.00000E+000  0.00000E+000  0.00000E+000  0.00000E+000  0.00000E+000
  0.00000E+000  0.00000E+000  0.00000E+000  0.00000E+000  0.00000E+000  0.00000E+000
  0.00000E+000  0.00000E+000  0.00000E+000  0.00000E+000  0.00000E+000  0.00000E+000
  0.00000E+000  0.00000E+000  0.00000E+000
 -1.31023E-028 -6.71485E-028 -3.10556E-027 -1.29581E-026 -4.87594E-026 -1.65360E-025
 -5.04986E-025 -1.38695E-024 -3.41958E-024 -7.54801E-024 -1.48538E-023 -2.58910E-023
 -3.95388E-023 -5.18569E-023 -5.60016E-023 -4.42694E-023 -1.22284E-023  3.70028E-023
  9.14786E-023  1.34220E-022  1.50850E-022  1.36711E-022  9.89265E-023  5.21952E-023
  1.12840E-023 -1.50511E-023 -2.57539E-023 -2.51361E-023 -1.90706E-023 -1.21465E-023
 -6.70065E-024 -3.25233E-024 -1.40139E-024 -5.39004E-025 -1.85704E-025 -5.74470E-026
 -1.59818E-026 -4.00295E-027 -9.03366E-028 -1.83790E-028 -3.37218E-029 -5.58158E-030
 -8.33567E-031 -1.12336E-031 -1.36648E-032 -1.49984E-033 -1.48559E-034 -1.34346E-035
 -1.08501E-036 -7.96737E-038 -5.24745E-039 -3.12005E-040  1.68108E-042  0.00000E+000
  0.00000E+000  0.00000E+000  0.00000E+000  0.00000E+000  0.00000E+000  0.00000E+000
  0.00000E+000  0.00000E+000  0.00000E+000  0.00000E+000  0.00000E+000  0.00000E+000
  0.00000E+000  0.00000E+000  0.00000E+000  0.00000E+000  0.00000E+000  0.00000E+000
  0.00000E+000  0.00000E+000  0.00000E+000  0.00000E+000  0.00000E+000  0.00000E+000
  0.00000E+000  0.00000E+000  0.00000E+000  0.00000E+000  0.00000E+000  0.00000E+000
  0.00000E+000  0.00000E+000  0.00000E+000  0.00000E+000  0.00000E+000  0.00000E+000
  0.00000E+000  0.00000E+000  0.00000E+000  0.00000E+000  0.00000E+000  0.00000E+000
  0.00000E+000  0.00000E+000  0.00000E+000
 -3.85911E-028 -1.97529E-027 -9.11960E-027 -3.79584E-026 -1.42337E-025 -4.80353E-025
 -1.45674E-024 -3.96115E-024 -9.62548E-024 -2.07933E-023 -3.95938E-023 -6.54670E-023
 -9.12427E-023 -9.96778E-023 -6.42993E-023  4.17881E-023  2.29761E-022  4.79344E-022
  7.35549E-022  9.25429E-022  9.89463E-022  9.10045E-022  7.19221E-022  4.81080E-022
  2.60910E-022  9.99646E-023  7.72719E-024 -2.96332E-023 -3.44544E-023 -2.59615E-023
 -1.56238E-023 -7.97876E-024 -3.54858E-024 -1.39309E-024 -4.86484E-025 -1.51848E-025
 -4.24955E-026 -1.06851E-026 -2.41729E-027 -4.92528E-028 -9.04452E-029 -1.49766E-029
 -2.23703E-030 -3.01487E-031 -3.66803E-032 -4.02658E-033 -3.99002E-034 -3.56901E-035
 -2.95892E-036 -2.15808E-037 -1.41376E-038 -8.39698E-040 -4.50245E-041  0.00000E+000
  0.00000E+000  0.00000E+000  0.00000E+000  0.00000E+000  0.00000E+000  0.00000E+000
  0.00000E+000  0.00000E+000  0.00000E+000  0.00000E+000  0.00000E+000  0.00000E+000
  0.00000E+000  0.00000E+000  0.00000E+000  0.00000E+000  0.00000E+000  0.00000E+000
  0.00000E+000  0.00000E+000  0.00000E+000  0.00000E+000  0.00000E+000  0.00000E+000
  0.00000E+000  0.00000E+000  0.00000E+000  0.00000E+000  0.00000E+000  0.00000E+000
  0.00000E+000  0.00000E+000  0.00000E+000  0.00000E+000  0.00000E+000  0.00000E+000
  0.00000E+000  0.00000E+000  0.00000E+000  0.00000E+000  0.00000E+000  0.00000E+000
  0.00000E+000  0.00000E+000  0.00000E+000
 -1.02397E-027 -5.23037E-027 -2.40776E-026 -9.98071E-026 -3.72087E-025 -1.24532E-024
 -3.73160E-024 -9.96993E-024 -2.35937E-023 -4.89019E-023 -8.69274E-023 -1.26568E-022
 -1.31694E-022 -3.12596E-023  2.74257E-022  8.78051E-022  1.80729E-021  2.96704E-021
  4.13117E-021  5.00675E-021  5.35189E-021  5.08330E-021  4.30889E-021  3.26794E-021
  2.22055E-021  1.35245E-021  7.38093E-022  3.60519E-022  1.57269E-022  6.10541E-023
  2.09723E-023  6.31303E-024  1.63626E-024  3.52028E-025  5.69758E-026  4.17491E-027
 -1.36625E-027 -7.68151E-028 -2.37813E-028 -5.72284E-029 -1.16309E-029 -2.06694E-030
 -3.27330E-031 -4.66398E-032 -6.07038E-033 -7.27092E-034 -7.89544E-035 -7.85337E-036
 -7.13934E-037 -9.05570E-038 -7.03118E-039 -1.19369E-040 -5.92498E-042  0.00000E+000
  0.00000E+000  0.00000E+000  0.00000E+000  0.00000E+000  0.00000E+000  0.00000E+000
  0.00000E+000  0.00000E+000  0.00000E+000  0.00000E+000  0.00000E+000  0.00000E+000
  0.00000E+000  0.00000E+000  0.00000E+000  0.00000E+000  0.00000E+000  0.00000E+000
  0.00000E+000  0.00000E+000  0.00000E+000  0.00000E+000  0.00000E+000  0.00000E+000
  0.00000E+000  0.00000E+000  0.00000E+000  0.00000E+000  0.00000E+000  0.00000E+000
  0.00000E+000  0.00000E+000  0.00000E+000  0.00000E+000  0.00000E+000  0.00000E+000
  0.00000E+000  0.00000E+000  0.00000E+000  0.00000E+000  0.00000E+000  0.00000E+000
  0.00000E+000  0.00000E+000  0.00000E+000
 -2.44453E-027 -1.24438E-026 -5.70069E-026 -2.34685E-025 -8.66316E-025 -2.85804E-024
 -8.38334E-024 -2.16783E-023 -4.86780E-023 -9.20823E-023 -1.36101E-022 -1.15967E-022
  1.23370E-022  8.55258E-022  2.44236E-021  5.21226E-021  9.25056E-021  1.42068E-020
  1.92567E-020  2.33118E-020  2.54141E-020  2.51153E-020  2.26281E-020  1.86828E-020
  1.41998E-020  9.97101E-021  6.48380E-021  3.90749E-021  2.18074E-021  1.12468E-021
  5.34400E-022  2.33158E-022  9.30944E-023  3.39130E-023  1.12421E-023  3.38415E-024
  9.23477E-025  2.28138E-025  5.09687E-026  1.02890E-026  1.87542E-027  3.08473E-028
  4.57596E-029  6.11866E-030  7.37054E-031  7.99663E-032  7.79774E-033  6.84332E-034
  5.39876E-035  3.65721E-036  2.33065E-037  1.33959E-038  9.43086E-040  4.58674E-041
  0.00000E+000  0.00000E+000  0.00000E+000  0.00000E+000  0.00000E+000  0.00000E+000
  0.00000E+000  0.00000E+000  0.00000E+000  0.00000E+000  0.00000E+000  0.00000E+000
  0.00000E+000  0.00000E+000  0.00000E+000  0.00000E+000  0.00000E+000  0.00000E+000
  0.00000E+000  0.00000E+000  0.00000E+000  0.00000E+000  0.00000E+000  0.00000E+000
  0.00000E+000  0.00000E+000  0.00000E+000  0.00000E+000  0.00000E+000  0.00000E+000
  0.00000E+000  0.00000E+000  0.00000E+000  0.00000E+000  0.00000E+000  0.00000E+000
  0.00000E+000  0.00000E+000  0.00000E+000  0.00000E+000  0.00000E+000  0.00000E+000
  0.00000E+000  0.00000E+000  0.00000E+000
 -5.23947E-027 -2.65195E-026 -1.20504E-025 -4.90290E-025 -1.77888E-024 -5.71814E-024
 -1.61048E-023 -3.89245E-023 -7.71381E-023 -1.09486E-022 -3.64502E-023  4.19740E-022
  1.84513E-021  5.21856E-021  1.18161E-020  2.28157E-020  3.86338E-020  5.82734E-020
  7.91133E-020  9.74360E-020  1.09568E-019  1.13108E-019  1.07652E-019  9.47460E-020
  7.72158E-020  5.82565E-020  4.06199E-020  2.61044E-020  1.54124E-020  8.33262E-021
  4.11270E-021  1.84826E-021  7.54647E-022  2.79455E-022  9.37292E-023  2.84424E-023
  7.80229E-024  1.93352E-024  4.32619E-025  8.73530E-026  1.59099E-026  2.61264E-027
  3.86641E-028  5.15385E-029  6.18453E-030  6.67677E-031  6.48244E-032  5.65460E-033
  4.42579E-034  3.11436E-035  1.91674E-036  1.09716E-037  5.74084E-039  3.93396E-040
  2.34697E-041  0.00000E+000  0.00000E+000  0.00000E+000  0.00000E+000  0.00000E+000
  0.00000E+000  0.00000E+000  0.00000E+000  0.00000E+000  0.00000E+000  0.00000E+000
  0.00000E+000  0.00000E+000  0.00000E+000  0.00000E+000  0.00000E+000  0.00000E+000
  0.00000E+000  0.00000E+000  0.00000E+000  0.00000E+000  0.00000E+000  0.00000E+000
  0.00000E+000  0.00000E+000  0.00000E+000  0.00000E+000  0.00000E+000  0.00000E+000
  0.00000E+000  0.00000E+000  0.00000E+000  0.00000E+000  0.00000E+000  0.00000E+000
  0.00000E+000  0.00000E+000  0.00000E+000  0.00000E+000  0.00000E+000  0.00000E+000
  0.00000E+000  0.00000E+000  0.00000E+000
 -1.00462E-026 -5.03611E-026 -2.25656E-025 -8.99211E-025 -3.16031E-024 -9.65265E-024
 -2.48776E-023 -5.03109E-023 -5.99575E-023  7.52368E-023  7.62401E-022  2.99821E-021
  8.77242E-021  2.13520E-020  4.50622E-020  8.41991E-020  1.41090E-019  2.13968E-019
  2.95798E-019  3.74962E-019  4.37865E-019  4.72555E-019  4.72075E-019  4.36493E-019
  3.72970E-019  2.93741E-019  2.12558E-019  1.40863E-019  8.52314E-020  4.69615E-020
  2.35110E-020  1.06764E-020  4.39143E-021  1.63433E-021  5.49872E-022  1.67138E-022
  4.58706E-023  1.13612E-023  2.53835E-024  5.11339E-025  9.28306E-026  1.51797E-026
  2.23442E-027  2.95862E-028  3.52118E-029  3.76340E-030  3.60881E-031  3.10421E-032
  2.39193E-033  1.64900E-034  1.02577E-035  5.65527E-037  2.98109E-038  1.53651E-039
  2.19121E-040  0.00000E+000  0.00000E+000  0.00000E+000  0.00000E+000  0.00000E+000
  0.00000E+000  0.00000E+000  0.00000E+000  0.00000E+000  0.00000E+000  0.00000E+000
  0.00000E+000  0.00000E+000  0.00000E+000  0.00000E+000  0.00000E+000  0.00000E+000
  0.00000E+000  0.00000E+000  0.00000E+000  0.00000E+000  0.00000E+000  0.00000E+000
  0.00000E+000  0.00000E+000  0.00000E+000  0.00000E+000  0.00000E+000  0.00000E+000
  0.00000E+000  0.00000E+000  0.00000E+000  0.00000E+000  0.00000E+000  0.00000E+000
  0.00000E+000  0.00000E+000  0.00000E+000  0.00000E+000  0.00000E+000  0.00000E+000
  0.00000E+000  0.00000E+000  0.00000E+000
 -1.71249E-026 -8.44202E-026 -3.68858E-025 -1.41316E-024 -4.65309E-024 -1.26067E-023
 -2.47633E-023 -1.40601E-023  1.58051E-022  9.76610E-022  3.79364E-021  1.17479E-020
  3.09988E-020  7.17632E-020  1.48158E-019  2.75759E-019  4.66496E-019  7.21969E-019
  1.02755E-018  1.35009E-018  1.64116E-018  1.84668E-018  1.92138E-018  1.84426E-018
  1.62820E-018  1.31781E-018  9.74752E-019  6.57093E-019  4.02747E-019  2.24019E-019
  1.12909E-019  5.15058E-020  2.12451E-020  7.91800E-021  2.66476E-021  8.09387E-022
  2.21764E-022  5.47836E-023  1.21957E-023  2.44517E-024  4.41229E-025  7.16024E-026
  1.04398E-026  1.36604E-027  1.60205E-028  1.68143E-029  1.57692E-030  1.31963E-031
  9.86760E-033  6.59478E-034  3.95739E-035  2.15675E-036  1.19455E-037  7.24326E-039
  5.56357E-040  4.18138E-041  0.00000E+000  0.00000E+000  0.00000E+000  0.00000E+000
  0.00000E+000  0.00000E+000  0.00000E+000  0.00000E+000  0.00000E+000  0.00000E+000
  0.00000E+000  0.00000E+000  0.00000E+000  0.00000E+000  0.00000E+000  0.00000E+000
  0.00000E+000  0.00000E+000  0.00000E+000  0.00000E+000  0.00000E+000  0.00000E+000
  0.00000E+000  0.00000E+000  0.00000E+000  0.00000E+000  0.00000E+000  0.00000E+000
  0.00000E+000  0.00000E+000  0.00000E+000  0.00000E+000  0.00000E+000  0.00000E+000
  0.00000E+000  0.00000E+000  0.00000E+000  0.00000E+000  0.00000E+000  0.00000E+000
  0.00000E+000  0.00000E+000  0.00000E+000
 -2.56556E-026 -1.22651E-025 -5.10213E-025 -1.79571E-024 -4.99593E-024 -8.51079E-024
  1.06314E-023  1.73737E-022  9.48003E-022  3.79984E-021  1.26257E-020  3.63316E-020
  9.25362E-020  2.11403E-019  4.37286E-019  8.25005E-019  1.42804E-018  2.27814E-018
  3.35952E-018  4.58559E-018  5.79124E-018  6.75505E-018  7.25727E-018  7.15839E-018
  6.46175E-018  5.32220E-018  3.98959E-018  2.71610E-018  1.67654E-018  9.37019E-019
  4.73693E-019  2.16417E-019  8.92957E-020  3.32548E-020  1.11718E-020  3.38377E-021
  9.23499E-022  2.26962E-022  5.01913E-023  9.97875E-024  1.78166E-024  2.85296E-025
  4.09049E-026  5.24067E-027  5.98502E-028  6.07533E-029  5.46471E-030  4.34470E-031
  3.05344E-032  1.92030E-033  1.11299E-034  6.41697E-036  4.33821E-037  3.91345E-038
  4.23485E-039  4.65224E-040  6.48042E-041  0.00000E+000  0.00000E+000  0.00000E+000
  0.00000E+000  0.00000E+000  0.00000E+000  0.00000E+000  0.00000E+000  0.00000E+000
  0.00000E+000  0.00000E+000  0.00000E+000  0.00000E+000  0.00000E+000  0.00000E+000
  0.00000E+000  0.00000E+000  0.00000E+000  0.00000E+000  0.00000E+000  0.00000E+000
  0.00000E+000  0.00000E+000  0.00000E+000  0.00000E+000  0.00000E+000  0.00000E+000
  0.00000E+000  0.00000E+000  0.00000E+000  0.00000E+000  0.00000E+000  0.00000E+000
  0.00000E+000  0.00000E+000  0.00000E+000  0.00000E+000  0.00000E+000  0.00000E+000
  0.00000E+000  0.00000E+000  0.00000E+000
 -3.30133E-026 -1.48306E-025 -5.50832E-025 -1.50783E-024 -1.48310E-024  1.51165E-023
  1.34147E-022  7.18287E-022  3.04126E-021  1.09404E-020  3.44843E-020  9.68732E-020
  2.45262E-019  5.64305E-019  1.18777E-018  2.29911E-018  4.10828E-018  6.79173E-018
  1.03926E-017  1.47031E-017  1.91877E-017  2.30279E-017  2.53325E-017  2.54646E-017
  2.33248E-017  1.94224E-017  1.46745E-017  1.00446E-017  6.22151E-018  3.48357E-018
  1.76188E-018  8.04369E-019  3.31276E-019  1.23003E-019  4.11490E-020  1.23939E-020
  3.35823E-021  8.17767E-022  1.78747E-022  3.50164E-023  6.13597E-024  9.59392E-025
  1.33418E-025  1.64338E-026  1.78334E-027  1.69338E-028  1.39574E-029  9.91362E-031
  6.08558E-032  3.39724E-033  2.09681E-034  1.87135E-035  2.27654E-036  3.12452E-037
  4.19050E-038  5.24493E-039  5.10992E-040  8.18552E-041  0.00000E+000  0.00000E+000
  0.00000E+000  0.00000E+000  0.00000E+000  0.00000E+000  0.00000E+000  0.00000E+000
  0.00000E+000  0.00000E+000  0.00000E+000  0.00000E+000  0.00000E+000  0.00000E+000
  0.00000E+000  0.00000E+000  0.00000E+000  0.00000E+000  0.00000E+000  0.00000E+000
  0.00000E+000  0.00000E+000  0.00000E+000  0.00000E+000  0.00000E+000  0.00000E+000
  0.00000E+000  0.00000E+000  0.00000E+000  0.00000E+000  0.00000E+000  0.00000E+000
  0.00000E+000  0.00000E+000  0.00000E+000  0.00000E+000  0.00000E+000  0.00000E+000
  0.00000E+000  0.00000E+000  0.00000E+000
 -3.45628E-026 -1.32710E-025 -3.25769E-025  3.31997E-025  1.02567E-023  7.83629E-023
  4.31265E-022  1.95641E-021  7.66762E-021  2.65646E-020  8.24845E-020  2.31770E-019
  5.93745E-019  1.39508E-018  3.02035E-018  6.04387E-018  1.11938E-017  1.91831E-017
  3.03659E-017  4.42791E-017  5.92876E-017  7.26556E-017  8.12475E-017  8.26907E-017
  7.64314E-017  6.40469E-017  4.85882E-017  3.33337E-017  2.06613E-017  1.15615E-017
  5.83644E-018  2.65619E-018  1.08903E-018  4.01926E-019  1.33410E-019  3.97814E-020
  1.06423E-020  2.54973E-021  5.45873E-022  1.04124E-022  1.76268E-023  2.63417E-024
  3.44933E-025  3.91586E-026  3.79394E-027  3.06289E-028  1.98750E-029  9.98029E-031
  4.45027E-032  4.17866E-033  7.75362E-034  1.34730E-034  2.11512E-035  3.17316E-036
  4.51400E-037  5.92881E-038  7.00962E-039  6.98051E-040  8.42654E-041  0.00000E+000
  0.00000E+000  0.00000E+000  0.00000E+000  0.00000E+000  0.00000E+000  0.00000E+000
  0.00000E+000  0.00000E+000  0.00000E+000  0.00000E+000  0.00000E+000  0.00000E+000
  0.00000E+000  0.00000E+000  0.00000E+000  0.00000E+000  0.00000E+000  0.00000E+000
  0.00000E+000  0.00000E+000  0.00000E+000  0.00000E+000  0.00000E+000  0.00000E+000
  0.00000E+000  0.00000E+000  0.00000E+000  0.00000E+000  0.00000E+000  0.00000E+000
  0.00000E+000  0.00000E+000  0.00000E+000  0.00000E+000  0.00000E+000  0.00000E+000
  0.00000E+000  0.00000E+000  0.00000E+000
 -2.45623E-026 -4.05661E-026  3.67678E-025  4.81268E-024  3.56980E-023  2.06994E-022
  1.01551E-021  4.35637E-021  1.66351E-020  5.71997E-020  1.78620E-019  5.09995E-019
  1.33855E-018  3.24228E-018  7.26495E-018  1.50677E-017  2.88980E-017  5.11354E-017
  8.32342E-017  1.24218E-016  1.69428E-016  2.10604E-016  2.38001E-016  2.44037E-016
  2.26673E-016  1.90481E-016  1.44660E-016  9.91976E-017  6.13700E-017  3.42279E-017
  1.71960E-017  7.77528E-018  3.16090E-018  1.15392E-018  3.77708E-019  1.10637E-019
  2.89274E-020  6.72834E-021  1.38576E-021  2.51086E-022  3.96451E-023  5.37623E-024
  6.11441E-025  5.58640E-026  3.74349E-027  1.42493E-028  9.53420E-031  9.36237E-031
  3.94076E-031  7.93307E-032  1.17650E-032  1.57610E-033  2.19251E-034  3.25004E-035
  4.74245E-036  6.35482E-037  7.58869E-038  7.77186E-039  9.00745E-040  7.06988E-041
  0.00000E+000  0.00000E+000  0.00000E+000  0.00000E+000  0.00000E+000  0.00000E+000
  0.00000E+000  0.00000E+000  0.00000E+000  0.00000E+000  0.00000E+000  0.00000E+000
  0.00000E+000  0.00000E+000  0.00000E+000  0.00000E+000  0.00000E+000  0.00000E+000
  0.00000E+000  0.00000E+000  0.00000E+000  0.00000E+000  0.00000E+000  0.00000E+000
  0.00000E+000  0.00000E+000  0.00000E+000  0.00000E+000  0.00000E+000  0.00000E+000
  0.00000E+000  0.00000E+000  0.00000E+000  0.00000E+000  0.00000E+000  0.00000E+000
  0.00000E+000  0.00000E+000  0.00000E+000
  1.68484E-027  1.57115E-025  1.69908E-024  1.28788E-023  7.98651E-023  4.26506E-022
  2.00984E-021  8.47849E-021  3.23376E-020  1.12369E-019  3.57920E-019  1.05002E-018
  2.84641E-018  7.14115E-018  1.65790E-017  3.55610E-017  7.02854E-017  1.27598E-016
  2.12071E-016  3.21694E-016  4.44184E-016  5.57009E-016  6.33200E-016  6.51553E-016
  6.06114E-016  5.09220E-016  3.86011E-016  2.63791E-016  1.62366E-016  8.99258E-017
  4.47651E-017  2.00019E-017  8.00839E-018  2.86690E-018  9.15013E-019  2.59361E-019
  6.49379E-020  1.42505E-020  2.70897E-021  4.37744E-022  5.81596E-023  5.93559E-024
  3.87112E-025  4.23332E-027 -6.59013E-028  6.68409E-028  2.71914E-028  5.93767E-029
  9.40149E-030  1.19976E-030  1.35456E-031  1.55753E-032  2.08035E-033  3.13735E-034
  4.66948E-035  6.29519E-036  7.51598E-037  7.77493E-038  7.26096E-039  6.82252E-040
  4.83431E-041  0.00000E+000  0.00000E+000  0.00000E+000  0.00000E+000  0.00000E+000
  0.00000E+000  0.00000E+000  0.00000E+000  0.00000E+000  0.00000E+000  0.00000E+000
  0.00000E+000  0.00000E+000  0.00000E+000  0.00000E+000  0.00000E+000  0.00000E+000
  0.00000E+000  0.00000E+000  0.00000E+000  0.00000E+000  0.00000E+000  0.00000E+000
  0.00000E+000  0.00000E+000  0.00000E+000  0.00000E+000  0.00000E+000  0.00000E+000
  0.00000E+000  0.00000E+000  0.00000E+000  0.00000E+000  0.00000E+000  0.00000E+000
  0.00000E+000  0.00000E+000  0.00000E+000
  4.51465E-026  4.66554E-025  3.71267E-024  2.48647E-023  1.45237E-022  7.53962E-022
  3.52057E-021  1.49164E-020  5.77435E-020  2.05364E-019  6.73779E-019  2.04449E-018
  5.74223E-018  1.49160E-017  3.57583E-017  7.88803E-017  1.59587E-016  2.95156E-016
  4.97576E-016  7.62644E-016  1.06054E-015  1.33576E-015  1.52164E-015  1.56586E-015
  1.45409E-015  1.21731E-015  9.17779E-016  6.22496E-016  3.79361E-016  2.07411E-016
  1.01544E-016  4.44078E-017  1.72919E-017  5.96866E-018  1.81486E-018  4.81650E-019
  1.09978E-019  2.10903E-020  3.24539E-021  3.60717E-022  1.96972E-023 -1.09834E-024
  1.40171E-025  2.80745E-025  1.08633E-025  2.70371E-026  5.12361E-027  7.84861E-028
  1.00249E-028  1.10513E-029  1.13788E-030  1.28298E-031  1.78706E-032  2.80088E-033
  4.23025E-034  5.70732E-035  6.75377E-036  7.05039E-037  6.47212E-038  5.94370E-039
  4.21160E-040  2.69412E-041  0.00000E+000  0.00000E+000  0.00000E+000  0.00000E+000
  0.00000E+000  0.00000E+000  0.00000E+000  0.00000E+000  0.00000E+000  0.00000E+000
  0.00000E+000  0.00000E+000  0.00000E+000  0.00000E+000  0.00000E+000  0.00000E+000
  0.00000E+000  0.00000E+000  0.00000E+000  0.00000E+000  0.00000E+000  0.00000E+000
  0.00000E+000  0.00000E+000  0.00000E+000  0.00000E+000  0.00000E+000  0.00000E+000
  0.00000E+000  0.00000E+000  0.00000E+000  0.00000E+000  0.00000E+000  0.00000E+000
  0.00000E+000  0.00000E+000  0.00000E+000
  1.01308E-025  8.60072E-025  6.26334E-024  4.01626E-023  2.30225E-022  1.19197E-021
  5.61763E-021  2.42517E-020  9.63758E-020  3.53774E-019  1.20169E-018  3.77750E-018
  1.09731E-017  2.93805E-017  7.22791E-017  1.62834E-016  3.34875E-016  6.26927E-016
  1.06590E-015  1.64257E-015  2.29050E-015  2.88626E-015  3.28256E-015  3.36566E-015
  3.10754E-015  2.58062E-015  1.92481E-015  1.28730E-015  7.70347E-016  4.11359E-016
  1.95297E-016  8.20175E-017  3.02481E-017  9.68971E-018  2.64919E-018  5.99348E-019
  1.05367E-019  1.21663E-020  3.01181E-022 -1.03643E-022  6.40346E-023  5.64860E-023
  2.30534E-023  6.68805E-024  1.53606E-024  2.91499E-025  4.66050E-026  6.33884E-027
  7.40967E-028  7.68248E-029  7.80591E-030  9.34164E-031  1.41048E-031  2.29706E-032
  3.48717E-033  4.68132E-034  5.49873E-035  5.67938E-036  5.19315E-037  4.23950E-038
  3.31237E-039  2.11890E-040  1.22366E-041  0.00000E+000  0.00000E+000  0.00000E+000
  0.00000E+000  0.00000E+000  0.00000E+000  0.00000E+000  0.00000E+000  0.00000E+000
  0.00000E+000  0.00000E+000  0.00000E+000  0.00000E+000  0.00000E+000  0.00000E+000
  0.00000E+000  0.00000E+000  0.00000E+000  0.00000E+000  0.00000E+000  0.00000E+000
  0.00000E+000  0.00000E+000  0.00000E+000  0.00000E+000  0.00000E+000  0.00000E+000
  0.00000E+000  0.00000E+000  0.00000E+000  0.00000E+000  0.00000E+000  0.00000E+000
  0.00000E+000  0.00000E+000  0.00000E+000
  1.60725E-025  1.27908E-024  9.03036E-024  5.72740E-023  3.29283E-022  1.72828E-021
  8.32818E-021  3.70038E-020  1.52016E-019  5.78001E-019  2.03277E-018  6.59938E-018
  1.97202E-017  5.40597E-017  1.35505E-016  3.09622E-016  6.43214E-016  1.21214E-015
  2.06829E-015  3.19035E-015  4.44253E-015  5.57734E-015  6.30482E-015  6.40879E-015
  5.84873E-015  4.78321E-015  3.49725E-015  2.27905E-015  1.31825E-015  6.72876E-016
  3.00528E-016  1.15924E-016  3.77910E-017  1.00026E-017  1.96622E-018  2.14014E-019
 -1.08941E-020 -1.12850E-021  7.92475E-021  5.98041E-021  2.70674E-021  9.24511E-022
  2.56861E-022  6.00109E-023  1.19817E-023  2.05932E-024  3.05362E-025  3.90979E-026
  4.36001E-027  4.42724E-028  4.69080E-029  6.26012E-030  1.02887E-030  1.71865E-031
  2.60230E-032  3.45937E-033  4.03249E-034  4.13507E-035  3.75229E-036  3.04798E-037
  2.35186E-038  1.50446E-039  8.68823E-041  0.00000E+000  0.00000E+000  0.00000E+000
  0.00000E+000  0.00000E+000  0.00000E+000  0.00000E+000  0.00000E+000  0.00000E+000
  0.00000E+000  0.00000E+000  0.00000E+000  0.00000E+000  0.00000E+000  0.00000E+000
  0.00000E+000  0.00000E+000  0.00000E+000  0.00000E+000  0.00000E+000  0.00000E+000
  0.00000E+000  0.00000E+000  0.00000E+000  0.00000E+000  0.00000E+000  0.00000E+000
  0.00000E+000  0.00000E+000  0.00000E+000  0.00000E+000  0.00000E+000  0.00000E+000
  0.00000E+000  0.00000E+000  0.00000E+000
  2.12093E-025  1.65261E-024  1.16170E-023  7.42657E-023  4.34555E-022  2.33920E-021
  1.16261E-020  5.34583E-020  2.27473E-019  8.94584E-019  3.24353E-018  1.08081E-017
  3.29876E-017  9.19196E-017  2.33161E-016  5.37029E-016  1.12074E-015  2.11539E-015
  3.60543E-015  5.54073E-015  7.66640E-015  9.53598E-015  1.06447E-014  1.06412E-014
  9.50153E-015  7.55161E-015  5.31719E-015  3.29470E-015  1.77878E-015  8.23706E-016
  3.18427E-016  9.74377E-017  2.06701E-017  1.62483E-018 -4.56344E-019  1.95655E-019
  4.63952E-019  3.51618E-019  1.81267E-019  7.33413E-020  2.46087E-020  7.03250E-021
  1.73583E-021  3.72717E-022  6.98040E-023  1.13956E-023  1.61743E-024  1.99433E-025
  2.16728E-026  2.22669E-027  2.58527E-028  3.92876E-029  6.90589E-030  1.16628E-030
  1.75134E-031  2.30223E-032  2.65752E-033  2.71074E-034  2.45138E-035  1.97513E-036
  1.42976E-037  9.64347E-039  5.56908E-040  2.90344E-041  0.00000E+000  0.00000E+000
  0.00000E+000  0.00000E+000  0.00000E+000  0.00000E+000  0.00000E+000  0.00000E+000
  0.00000E+000  0.00000E+000  0.00000E+000  0.00000E+000  0.00000E+000  0.00000E+000
  0.00000E+000  0.00000E+000  0.00000E+000  0.00000E+000  0.00000E+000  0.00000E+000
  0.00000E+000  0.00000E+000  0.00000E+000  0.00000E+000  0.00000E+000  0.00000E+000
  0.00000E+000  0.00000E+000  0.00000E+000  0.00000E+000  0.00000E+000  0.00000E+000
  0.00000E+000  0.00000E+000  0.00000E+000
  2.46372E-025  1.92239E-024  1.36816E-023  8.93324E-023  5.37517E-022  2.98925E-021
  1.53836E-020  7.32293E-020  3.21835E-019  1.30217E-018  4.83437E-018  1.64127E-017
  5.07940E-017  1.42896E-016  3.64544E-016  8.41595E-016  1.75502E-015  3.30037E-015
  5.58765E-015  8.50225E-015  1.16046E-014  1.41743E-014  1.54478E-014  1.49632E-014
  1.28126E-014  9.62371E-015  6.26656E-015  3.47048E-015  1.57932E-015  5.49061E-016
  1.17833E-016 -5.42131E-019 -4.91728E-018  9.21382E-018  1.44828E-017  1.18070E-017
  7.04789E-018  3.39373E-018  1.37472E-018  4.78763E-019  1.45113E-019  3.85445E-020
  9.00234E-021  1.85003E-021  3.33970E-022  5.27668E-023  7.26606E-024  8.72917E-025
  9.40545E-026  1.01401E-026  1.34441E-027  2.30835E-028  4.23254E-029  7.14484E-030
  1.06075E-030  1.37865E-031  1.57671E-032  1.59704E-033  1.43723E-034  1.15387E-035
  8.32983E-037  5.58040E-038  3.22266E-039  1.68014E-040  0.00000E+000  0.00000E+000
  0.00000E+000  0.00000E+000  0.00000E+000  0.00000E+000  0.00000E+000  0.00000E+000
  0.00000E+000  0.00000E+000  0.00000E+000  0.00000E+000  0.00000E+000  0.00000E+000
  0.00000E+000  0.00000E+000  0.00000E+000  0.00000E+000  0.00000E+000  0.00000E+000
  0.00000E+000  0.00000E+000  0.00000E+000  0.00000E+000  0.00000E+000  0.00000E+000
  0.00000E+000  0.00000E+000  0.00000E+000  0.00000E+000  0.00000E+000  0.00000E+000
  0.00000E+000  0.00000E+000  0.00000E+000
  2.59684E-025  2.05970E-024  1.50186E-023  1.01060E-022  6.28933E-022  3.62174E-021
  1.92765E-020  9.46035E-020  4.26765E-019  1.76352E-018  6.65310E-018  2.28444E-017
  7.11990E-017  2.00946E-016  5.12495E-016  1.17890E-015  2.44136E-015  4.54264E-015
  7.57806E-015  1.13042E-014  1.50280E-014  1.77265E-014  1.84380E-014  1.67590E-014
  1.31259E-014  8.65162E-015  4.58874E-015  1.76438E-015  3.32046E-016 -7.63635E-017
  6.00311E-018  1.74841E-016  2.52695E-016  2.29978E-016  1.60746E-016  9.24767E-017
  4.52479E-017  1.91710E-017  7.10879E-018  2.32189E-018  6.70469E-019  1.71437E-019
  3.88088E-020  7.76263E-021  1.36684E-021  2.10778E-022  2.83473E-023  3.34693E-024
  3.65042E-025  4.31027E-026  6.66695E-027  1.25772E-027  2.35232E-028  3.94050E-029
  5.77768E-030  7.42687E-031  8.42168E-032  8.47656E-033  7.60805E-034  6.10673E-035
  4.37738E-036  2.83277E-037  1.68355E-038  8.77721E-040  4.13110E-041  0.00000E+000
  0.00000E+000  0.00000E+000  0.00000E+000  0.00000E+000  0.00000E+000  0.00000E+000
  0.00000E+000  0.00000E+000  0.00000E+000  0.00000E+000  0.00000E+000  0.00000E+000
  0.00000E+000  0.00000E+000  0.00000E+000  0.00000E+000  0.00000E+000  0.00000E+000
  0.00000E+000  0.00000E+000  0.00000E+000  0.00000E+000  0.00000E+000  0.00000E+000
  0.00000E+000  0.00000E+000  0.00000E+000  0.00000E+000  0.00000E+000  0.00000E+000
  0.00000E+000  0.00000E+000  0.00000E+000
  2.53472E-025  2.06531E-024  1.55464E-023  1.08265E-022  6.97338E-022  4.14707E-021
  2.27073E-020  1.14093E-019  5.24206E-019  2.19511E-018  8.35248E-018  2.88022E-017
  8.97961E-017  2.52561E-016  6.39493E-016  1.45449E-015  2.96427E-015  5.39728E-015
  8.74669E-015  1.25524E-014  1.58387E-014  1.73863E-014  1.63239E-014  1.27257E-014
  7.75715E-015  3.15286E-015  3.11435E-016 -3.80776E-016  4.41568E-016  1.69566E-015
  2.52279E-015  2.62242E-015  2.16395E-015  1.49232E-015  8.82851E-016  4.54823E-016
  2.05941E-016  8.24401E-017  2.92837E-017  9.24906E-018  2.59933E-018  6.49638E-019
  1.44108E-019  2.82757E-020  4.88283E-021  7.37806E-022  9.73174E-023  1.14056E-023
  1.29631E-024  1.74971E-025  3.13689E-026  6.28361E-027  1.17977E-027  1.95367E-028
  2.82890E-029  3.59905E-030  4.04966E-031  4.05226E-032  3.62402E-033  2.90009E-034
  2.08823E-035  1.34090E-036  7.93996E-038  4.13950E-039  1.94831E-040  0.00000E+000
  0.00000E+000  0.00000E+000  0.00000E+000  0.00000E+000  0.00000E+000  0.00000E+000
  0.00000E+000  0.00000E+000  0.00000E+000  0.00000E+000  0.00000E+000  0.00000E+000
  0.00000E+000  0.00000E+000  0.00000E+000  0.00000E+000  0.00000E+000  0.00000E+000
  0.00000E+000  0.00000E+000  0.00000E+000  0.00000E+000  0.00000E+000  0.00000E+000
  0.00000E+000  0.00000E+000  0.00000E+000  0.00000E+000  0.00000E+000  0.00000E+000
  0.00000E+000  0.00000E+000  0.00000E+000
  2.32334E-025  1.95659E-024  1.52432E-023  1.09754E-022  7.28683E-022  4.44696E-021
  2.48582E-020  1.26833E-019  5.88745E-019  2.47891E-018  9.44224E-018  3.24560E-017
  1.00434E-016  2.79096E-016  6.94549E-016  1.54268E-015  3.04519E-015  5.31130E-015
  8.11761E-015  1.07353E-014  1.20323E-014  1.10026E-014  7.55013E-015  2.97248E-015
 -4.18998E-016 -5.46099E-016  3.09688E-015  9.02106E-015  1.46049E-014  1.76081E-014
  1.72611E-014  1.43106E-014  1.02485E-014  6.42050E-015  3.54709E-015  1.73729E-015
  7.56990E-016  2.94094E-016  1.01993E-016  3.15832E-017  8.72632E-018  2.14748E-018
  4.69277E-019  9.06510E-020  1.53887E-020  2.28277E-021  2.96536E-022  3.50223E-023
  4.31364E-024  6.85049E-025  1.38141E-025  2.85261E-026  5.32436E-027  8.70257E-028
  1.24520E-028  1.56957E-029  1.75395E-030  1.74619E-031  1.55442E-032  1.23989E-033
  8.92747E-035  5.77604E-036  3.38057E-037  1.76246E-038  8.29524E-040  3.52467E-041
  0.00000E+000  0.00000E+000  0.00000E+000  0.00000E+000  0.00000E+000  0.00000E+000
  0.00000E+000  0.00000E+000  0.00000E+000  0.00000E+000  0.00000E+000  0.00000E+000
  0.00000E+000  0.00000E+000  0.00000E+000  0.00000E+000  0.00000E+000  0.00000E+000
  0.00000E+000  0.00000E+000  0.00000E+000  0.00000E+000  0.00000E+000  0.00000E+000
  0.00000E+000  0.00000E+000  0.00000E+000  0.00000E+000  0.00000E+000  0.00000E+000
  0.00000E+000  0.00000E+000  0.00000E+000
  2.01409E-025  1.75458E-024  1.41114E-023  1.04487E-022  7.09856E-022  4.40879E-021
  2.49446E-020  1.28150E-019  5.95993E-019  2.50226E-018  9.45826E-018  3.20964E-017
  9.74765E-017  2.63935E-016  6.34054E-016  1.34242E-015  2.48063E-015  3.94068E-015
  5.24465E-015  5.56224E-015  4.15858E-015  1.27122E-015 -1.10477E-015  5.83327E-016
  9.75086E-015  2.71718E-014  4.94373E-014  6.98884E-014  8.17924E-014  8.17256E-014
  7.09382E-014  5.40669E-014  3.64381E-014  2.18178E-014  1.16443E-014  5.55162E-015
  2.36771E-015  9.03925E-016  3.08913E-016  9.44332E-017  2.57822E-017  6.27025E-018
  1.35307E-018  2.57688E-019  4.30349E-020  6.27540E-021  8.07974E-022  9.84999E-023
  1.37493E-023  2.57336E-024  5.61061E-025  1.16967E-025  2.15913E-026  3.48268E-027
  4.92875E-028  6.16126E-029  6.84302E-030  6.78204E-031  6.01607E-032  4.78377E-033
  3.40476E-034  2.15900E-035  1.28189E-036  6.77440E-038  3.18846E-039  1.35478E-040
  0.00000E+000  0.00000E+000  0.00000E+000  0.00000E+000  0.00000E+000  0.00000E+000
  0.00000E+000  0.00000E+000  0.00000E+000  0.00000E+000  0.00000E+000  0.00000E+000
  0.00000E+000  0.00000E+000  0.00000E+000  0.00000E+000  0.00000E+000  0.00000E+000
  0.00000E+000  0.00000E+000  0.00000E+000  0.00000E+000  0.00000E+000  0.00000E+000
  0.00000E+000  0.00000E+000  0.00000E+000  0.00000E+000  0.00000E+000  0.00000E+000
  0.00000E+000  0.00000E+000  0.00000E+000
  1.65006E-025  1.48087E-024  1.22139E-023  9.22438E-023  6.35551E-022  3.98056E-021
  2.25874E-020  1.15759E-019  5.34161E-019  2.21226E-018  8.19400E-018  2.70261E-017
  7.89352E-017  2.02581E-016  4.51633E-016  8.58720E-016  1.34781E-015  1.63145E-015
  1.25505E-015  6.26807E-017 -7.68277E-016  2.46090E-015  1.61313E-014  4.71344E-014
  9.83895E-014  1.64419E-013  2.30641E-013  2.78344E-013  2.93187E-013  2.72019E-013
  2.23668E-013  1.63680E-013  1.06923E-013  6.24808E-014  3.27070E-014  1.53510E-014
  6.46254E-015  2.43999E-015  8.25648E-016  2.50055E-016  6.76312E-017  1.62812E-017
  3.47230E-018  6.52057E-019  1.07130E-019  1.53868E-020  1.98608E-021  2.59003E-022
  4.25143E-023  9.13366E-024  2.07743E-024  4.31678E-025  7.86323E-026  1.25241E-026
  1.75491E-027  2.17762E-028  2.40552E-029  2.37444E-030  2.09937E-031  1.66388E-032
  1.17943E-033  7.38330E-035  3.85754E-036  1.07298E-037  1.10640E-038  4.70112E-040
  1.80331E-041  0.00000E+000  0.00000E+000  0.00000E+000  0.00000E+000  0.00000E+000
  0.00000E+000  0.00000E+000  0.00000E+000  0.00000E+000  0.00000E+000  0.00000E+000
  0.00000E+000  0.00000E+000  0.00000E+000  0.00000E+000  0.00000E+000  0.00000E+000
  0.00000E+000  0.00000E+000  0.00000E+000  0.00000E+000  0.00000E+000  0.00000E+000
  0.00000E+000  0.00000E+000  0.00000E+000  0.00000E+000  0.00000E+000  0.00000E+000
  0.00000E+000  0.00000E+000  0.00000E+000
  1.26702E-025  1.16233E-024  9.74220E-024  7.43200E-023  5.14139E-022  3.21405E-021
  1.80934E-020  9.13930E-020  4.12548E-019  1.65605E-018  5.87386E-018  1.82434E-017
  4.89427E-017  1.10882E-016  2.03380E-016  2.74293E-016  1.92726E-016 -1.23318E-016
 -1.23420E-016  2.71781E-015  1.48059E-014  4.75788E-014  1.15574E-013  2.29725E-013
  3.87512E-013  5.65906E-013  7.24168E-013  8.18433E-013  8.21302E-013  7.34579E-013
  5.87176E-013  4.20286E-013  2.69761E-013  1.55412E-013  8.04100E-014  3.73721E-014
  1.55998E-014  5.84463E-015  1.96318E-015  5.90088E-016  1.58277E-016  3.77335E-017
  7.95215E-018  1.47165E-018  2.37851E-019  3.37887E-020  4.46064E-021  6.51088E-022
  1.27249E-022  3.01014E-023  6.95900E-024  1.43141E-024  2.57172E-025  4.04854E-026
  5.62285E-027  6.93189E-028  7.62046E-029  7.49447E-030  6.60513E-031  5.21563E-032
  3.67220E-033  2.25474E-034  1.08011E-035  4.43957E-038 -1.19999E-037  1.47269E-039
  5.64913E-041  0.00000E+000  0.00000E+000  0.00000E+000  0.00000E+000  0.00000E+000
  0.00000E+000  0.00000E+000  0.00000E+000  0.00000E+000  0.00000E+000  0.00000E+000
  0.00000E+000  0.00000E+000  0.00000E+000  0.00000E+000  0.00000E+000  0.00000E+000
  0.00000E+000  0.00000E+000  0.00000E+000  0.00000E+000  0.00000E+000  0.00000E+000
  0.00000E+000  0.00000E+000  0.00000E+000  0.00000E+000  0.00000E+000  0.00000E+000
  0.00000E+000  0.00000E+000  0.00000E+000
  8.98924E-026  8.34439E-025  7.03122E-024  5.35718E-023  3.67640E-022  2.26316E-021
  1.24400E-020  6.07155E-020  2.61179E-019  9.79799E-019  3.15328E-018  8.46392E-018
  1.79164E-017  2.58935E-017  1.15487E-017 -3.70884E-017  7.25575E-017  1.43577E-015
  7.73752E-015  2.81381E-014  8.03544E-014  1.90904E-013  3.88290E-013  6.87294E-013
  1.06960E-012  1.47346E-012  1.80529E-012  1.97379E-012  1.93051E-012  1.69217E-012
  1.33106E-012  9.40477E-013  5.97281E-013  3.41076E-013  1.75150E-013  8.08672E-014
  3.35505E-014  1.24958E-014  4.17153E-015  1.24531E-015  3.31328E-016  7.81995E-017
  1.62724E-017  2.96508E-018  4.71749E-019  6.68632E-020  9.32246E-021  1.59100E-021
  3.63237E-022  9.08141E-023  2.09959E-023  4.26163E-024  7.55544E-025  1.17692E-025
  1.62177E-026  1.98785E-027  2.17603E-028  2.13279E-029  1.87342E-030  1.47262E-031
  1.02656E-032  6.09709E-034  2.42164E-035 -1.37432E-036 -6.99956E-037 -1.77801E-037
  1.59761E-040  0.00000E+000  0.00000E+000  0.00000E+000  0.00000E+000  0.00000E+000
  0.00000E+000  0.00000E+000  0.00000E+000  0.00000E+000  0.00000E+000  0.00000E+000
  0.00000E+000  0.00000E+000  0.00000E+000  0.00000E+000  0.00000E+000  0.00000E+000
  0.00000E+000  0.00000E+000  0.00000E+000  0.00000E+000  0.00000E+000  0.00000E+000
  0.00000E+000  0.00000E+000  0.00000E+000  0.00000E+000  0.00000E+000  0.00000E+000
  0.00000E+000  0.00000E+000  0.00000E+000
  5.77946E-026  5.36205E-025  4.48190E-024  3.35955E-023  2.24656E-022  1.33163E-021
  6.93660E-021  3.13595E-020  1.20609E-019  3.80729E-019  9.13547E-019  1.31776E-018
 -3.22216E-019 -3.65634E-018  3.53364E-017  4.06378E-016  2.33626E-015  9.79548E-015
  3.31371E-014  9.44649E-014  2.32197E-013  4.98872E-013  9.45058E-013  1.58793E-012
  2.37633E-012  3.17684E-012  3.80237E-012  4.08138E-012  3.93361E-012  3.40729E-012
  2.65431E-012  1.86042E-012  1.17354E-012  6.66232E-013  3.40337E-013  1.56367E-013
  6.45616E-014  2.39240E-014  7.94120E-015  2.35460E-015  6.21172E-016  1.45022E-016
  2.97619E-017  5.33523E-018  8.37813E-019  1.20462E-019  1.85456E-020  3.78898E-021
  9.69981E-022  2.48419E-022  5.69245E-023  1.13910E-023  1.99472E-024  3.07802E-025
  4.21213E-026  5.13672E-027  5.60132E-028  5.47214E-029  4.78986E-030  3.74160E-031
  2.56764E-032  1.43517E-033  3.30526E-035 -1.06108E-035 -3.52693E-036 -8.63086E-037
 -1.89600E-037  1.41251E-041  0.00000E+000  0.00000E+000  0.00000E+000  0.00000E+000
  0.00000E+000  0.00000E+000  0.00000E+000  0.00000E+000  0.00000E+000  0.00000E+000
  0.00000E+000  0.00000E+000  0.00000E+000  0.00000E+000  0.00000E+000  0.00000E+000
  0.00000E+000  0.00000E+000  0.00000E+000  0.00000E+000  0.00000E+000  0.00000E+000
  0.00000E+000  0.00000E+000  0.00000E+000  0.00000E+000  0.00000E+000  0.00000E+000
  0.00000E+000  0.00000E+000  0.00000E+000
  3.27899E-026  2.98992E-025  2.42977E-024  1.74682E-023  1.09991E-022  5.97607E-022
  2.73365E-021  1.00492E-020  2.65974E-020  3.26183E-020 -7.06307E-020 -1.62491E-020
  6.26412E-018  6.43765E-017  4.11292E-016  2.01410E-015  8.11865E-015  2.78588E-014
  8.29134E-014  2.16492E-013  4.99658E-013  1.02461E-012  1.87365E-012  3.06362E-012
  4.48812E-012  5.89971E-012  6.96680E-012  7.39691E-012  7.06586E-012  6.07551E-012
  4.70367E-012  3.27943E-012  2.05904E-012  1.16401E-012  5.92244E-013  2.71016E-013
  1.11422E-013  4.10905E-014  1.35610E-014  3.99204E-015  1.04341E-015  2.40673E-016
  4.86445E-017  8.57748E-018  1.33825E-018  2.00859E-019  3.58451E-020  8.68409E-021
  2.38271E-021  6.12659E-022  1.38554E-022  2.73420E-023  4.73464E-024  7.24513E-025
  9.85424E-026  1.19632E-026  1.29992E-027  1.26578E-028  1.10322E-029  8.54570E-031
  5.71307E-032  2.81775E-033 -4.44364E-035 -5.51831E-035 -1.58136E-035 -3.81168E-036
 -8.37715E-037 -1.68937E-037  0.00000E+000  0.00000E+000  0.00000E+000  0.00000E+000
  0.00000E+000  0.00000E+000  0.00000E+000  0.00000E+000  0.00000E+000  0.00000E+000
  0.00000E+000  0.00000E+000  0.00000E+000  0.00000E+000  0.00000E+000  0.00000E+000
  0.00000E+000  0.00000E+000  0.00000E+000  0.00000E+000  0.00000E+000  0.00000E+000
  0.00000E+000  0.00000E+000  0.00000E+000  0.00000E+000  0.00000E+000  0.00000E+000
  0.00000E+000  0.00000E+000  0.00000E+000
  1.57383E-026  1.37025E-025  1.04075E-024  6.77338E-024  3.66294E-023  1.54700E-022
  4.31749E-022  2.39589E-022 -2.94793E-021  1.93854E-020  5.57060E-019  5.83455E-018
  4.24759E-017  2.45228E-016  1.18324E-015  4.90010E-015  1.76868E-014  5.61856E-014
  1.58106E-013  3.95898E-013  8.85010E-013  1.77045E-012  3.17524E-012  5.11233E-012
  7.39723E-012  9.62674E-012  1.12750E-011  1.18901E-011  1.12935E-011  9.66362E-012
  7.45014E-012  5.17477E-012  3.23778E-012  1.82425E-012  9.25025E-013  4.21761E-013
  1.72684E-013  6.33688E-014  2.07849E-014  6.07011E-015  1.57008E-015  3.57266E-016
  7.10241E-017  1.23369E-017  1.93885E-018  3.17075E-019  6.78675E-020  1.87693E-020
  5.32125E-021  1.35820E-021  3.02698E-022  5.89607E-023  1.01082E-023  1.53546E-024
  2.07722E-025  2.51164E-026  2.72006E-027  2.63933E-028  2.28764E-029  1.74851E-030
  1.11519E-031  4.05993E-033 -5.58598E-034 -2.37066E-034 -6.39517E-035 -1.53445E-035
 -3.37819E-036 -6.82262E-037 -1.25889E-037  0.00000E+000  0.00000E+000  0.00000E+000
  0.00000E+000  0.00000E+000  0.00000E+000  0.00000E+000  0.00000E+000  0.00000E+000
  0.00000E+000  0.00000E+000  0.00000E+000  0.00000E+000  0.00000E+000  0.00000E+000
  0.00000E+000  0.00000E+000  0.00000E+000  0.00000E+000  0.00000E+000  0.00000E+000
  0.00000E+000  0.00000E+000  0.00000E+000  0.00000E+000  0.00000E+000  0.00000E+000
  0.00000E+000  0.00000E+000  0.00000E+000
  5.87306E-027  4.56007E-026  2.89272E-025  1.37651E-024  3.72165E-024 -4.36492E-024
 -3.90112E-023  1.30232E-021  2.69919E-020  3.06415E-019  2.58446E-018  1.77149E-017
  1.02691E-016  5.14348E-016  2.25470E-015  8.72233E-015  2.99462E-014  9.16112E-014
  2.50444E-013  6.13149E-013  1.34654E-012  2.65591E-012  4.70938E-012  7.51269E-012
  1.07884E-011  1.39523E-011  1.62554E-011  1.70657E-011  1.61468E-011  1.37693E-011
  1.05824E-011  7.32891E-012  4.57248E-012  2.56870E-012  1.29839E-012  5.89865E-013
  2.40476E-013  8.77767E-014  2.85941E-014  8.27587E-015  2.11533E-015  4.74035E-016
  9.26154E-017  1.59251E-017  2.58577E-018  4.85299E-019  1.24740E-019  3.75226E-020
  1.07277E-020  2.70302E-021  5.93701E-022  1.14282E-022  1.94198E-023  2.93098E-024
  3.94649E-025  4.75461E-026  5.13249E-027  4.96005E-028  4.26587E-029  3.18971E-030
  1.85538E-031  1.42963E-033 -2.71978E-033 -8.91258E-034 -2.35116E-034 -5.63577E-035
 -1.24340E-035 -2.51460E-036 -4.64490E-037 -7.84891E-038  0.00000E+000  0.00000E+000
  0.00000E+000  0.00000E+000  0.00000E+000  0.00000E+000  0.00000E+000  0.00000E+000
  0.00000E+000  0.00000E+000  0.00000E+000  0.00000E+000  0.00000E+000  0.00000E+000
  0.00000E+000  0.00000E+000  0.00000E+000  0.00000E+000  0.00000E+000  0.00000E+000
  0.00000E+000  0.00000E+000  0.00000E+000  0.00000E+000  0.00000E+000  0.00000E+000
  0.00000E+000  0.00000E+000  0.00000E+000
  1.34085E-027  6.97901E-027  1.49015E-026 -9.12358E-026  2.79139E-025  3.76426E-023
  7.38002E-022  9.40087E-021  9.29402E-020  7.60425E-019  5.31166E-018  3.22353E-017
  1.71818E-016  8.10108E-016  3.39548E-015  1.26962E-014  4.24609E-014  1.27258E-013
  3.42292E-013  8.27218E-013  1.79777E-012  3.51586E-012  6.19083E-012  9.81889E-012
  1.40317E-011  1.80717E-011  2.09797E-011  2.19561E-011  2.07149E-011  1.76182E-011
  1.35064E-011  9.33048E-012  5.80613E-012  3.25255E-012  1.63880E-012  7.41698E-013
  3.00965E-013  1.09203E-013  3.52976E-014  1.01111E-014  2.54952E-015  5.61728E-016
  1.07918E-016  1.85788E-017  3.24636E-018  7.30325E-019  2.18049E-019  6.84121E-020
  1.94495E-020  4.82755E-021  1.04591E-021  1.99213E-022  3.35913E-023  5.04161E-024
  6.76063E-025  8.11846E-026  8.73502E-027  8.39957E-028  7.14048E-029  5.13730E-030
  2.42535E-031 -1.72576E-032 -1.01039E-032 -3.01928E-033 -7.85973E-034 -1.88914E-034
 -4.17681E-035 -8.45738E-036 -1.56370E-036 -2.64297E-037  0.00000E+000  0.00000E+000
  0.00000E+000  0.00000E+000  0.00000E+000  0.00000E+000  0.00000E+000  0.00000E+000
  0.00000E+000  0.00000E+000  0.00000E+000  0.00000E+000  0.00000E+000  0.00000E+000
  0.00000E+000  0.00000E+000  0.00000E+000  0.00000E+000  0.00000E+000  0.00000E+000
  0.00000E+000  0.00000E+000  0.00000E+000  0.00000E+000  0.00000E+000  0.00000E+000
  0.00000E+000  0.00000E+000  0.00000E+000
  1.10934E-029 -5.56570E-028  1.21587E-026  5.66007E-025  1.15982E-023  1.69429E-022
  1.98008E-021  1.94204E-020  1.63857E-019  1.20673E-018  7.82886E-018  4.50214E-017
  2.30494E-016  1.05385E-015  4.31302E-015  1.58280E-014  5.21545E-014  1.54462E-013
  4.11492E-013  9.86694E-013  2.13057E-012  4.14446E-012  7.26488E-012  1.14783E-011
  1.63487E-011  2.09943E-011  2.43086E-011  2.53785E-011  2.38890E-011  2.02726E-011
  1.55063E-011  1.06869E-011  6.63323E-012  3.70514E-012  1.86049E-012  8.38536E-013
  3.38479E-013  1.21983E-013  3.90763E-014  1.10609E-014  2.74610E-015  5.94081E-016
  1.12620E-016  1.98514E-017  3.93990E-018  1.07580E-018  3.54712E-019  1.12768E-019
  3.16581E-020  7.73942E-021  1.65604E-021  3.12518E-022  5.23478E-023  7.81964E-024
  1.04497E-024  1.25125E-025  1.34173E-026  1.28180E-027  1.06962E-028  7.14985E-030
  1.68940E-031 -8.44838E-032 -3.21379E-032 -9.24526E-033 -2.41300E-033 -5.77971E-034
 -1.28038E-034 -2.59539E-035 -4.80264E-036 -8.11967E-037 -1.25228E-037  0.00000E+000
  0.00000E+000  0.00000E+000  0.00000E+000  0.00000E+000  0.00000E+000  0.00000E+000
  0.00000E+000  0.00000E+000  0.00000E+000  0.00000E+000  0.00000E+000  0.00000E+000
  0.00000E+000  0.00000E+000  0.00000E+000  0.00000E+000  0.00000E+000  0.00000E+000
  0.00000E+000  0.00000E+000  0.00000E+000  0.00000E+000  0.00000E+000  0.00000E+000
  0.00000E+000  0.00000E+000  0.00000E+000
  1.22822E-028  4.70447E-027  1.05933E-025  1.80088E-024  2.50388E-023  2.95379E-022
  3.01646E-021  2.69929E-020  2.13341E-019  1.49733E-018  9.36790E-018  5.23918E-017
  2.62471E-016  1.17972E-015  4.76300E-015  1.72897E-014  5.64701E-014  1.66041E-013
  4.39719E-013  1.04917E-012  2.25607E-012  4.37301E-012  7.64193E-012  1.20412E-011
  1.71088E-011  2.19212E-011  2.53284E-011  2.63894E-011  2.47906E-011  2.09944E-011
  1.60236E-011  1.10173E-011  6.82007E-012  3.79767E-012  1.89980E-012  8.52263E-013
  3.41967E-013  1.22277E-013  3.87651E-014  1.08227E-014  2.64036E-015  5.60717E-016
  1.05862E-016  1.98569E-017  4.71437E-018  1.52061E-018  5.28144E-019  1.67281E-019
  4.62459E-020  1.11452E-020  2.35877E-021  4.41635E-022  7.35708E-023  1.09490E-023
  1.45936E-024  1.74353E-025  1.86322E-026  1.76398E-027  1.42597E-028  8.12425E-030
 -2.99815E-031 -2.76210E-031 -9.11076E-032 -2.58288E-032 -6.74535E-033 -1.62512E-033
 -3.58119E-034 -7.26637E-035 -1.34624E-035 -2.27567E-036 -3.51055E-037 -4.93982E-038
  0.00000E+000  0.00000E+000  0.00000E+000  0.00000E+000  0.00000E+000  0.00000E+000
  0.00000E+000  0.00000E+000  0.00000E+000  0.00000E+000  0.00000E+000  0.00000E+000
  0.00000E+000  0.00000E+000  0.00000E+000  0.00000E+000  0.00000E+000  0.00000E+000
  0.00000E+000  0.00000E+000  0.00000E+000  0.00000E+000  0.00000E+000  0.00000E+000
  0.00000E+000  0.00000E+000  0.00000E+000
  5.66384E-028  1.13221E-026  1.88206E-025  2.67782E-024  3.31542E-023  3.60895E-022
  3.47757E-021  2.98045E-020  2.27968E-019  1.56004E-018  9.56927E-018  5.26890E-017
  2.60695E-016  1.16007E-015  4.64582E-015  1.67529E-014  5.44179E-014  1.59279E-013
  4.20191E-013  9.99289E-013  2.14268E-012  4.14277E-012  7.22320E-012  1.13578E-011
  1.61062E-011  2.05979E-011  2.37555E-011  2.47046E-011  2.31632E-011  1.95762E-011
  1.49079E-011  1.02247E-011  6.31115E-012  3.50221E-012  1.74461E-012  7.78475E-013
  3.10210E-013  1.09916E-013  3.44267E-014  9.45992E-015  2.26383E-015  4.72988E-016
  9.07132E-017  1.91365E-017  5.56634E-018  2.01384E-018  7.12362E-019  2.22891E-019
  6.06631E-020  1.44340E-020  3.02661E-021  5.63110E-022  9.34326E-023  1.38734E-023
  1.84711E-024  2.20482E-025  2.34897E-026  2.19466E-027  1.67169E-028  6.01181E-030
 -1.70492E-030 -7.53567E-031 -2.34572E-031 -6.60802E-032 -1.72559E-032 -4.15820E-033
 -9.20229E-034 -1.85578E-034 -3.44020E-035 -5.81788E-036 -8.97727E-037 -1.26347E-037
  0.00000E+000  0.00000E+000  0.00000E+000  0.00000E+000  0.00000E+000  0.00000E+000
  0.00000E+000  0.00000E+000  0.00000E+000  0.00000E+000  0.00000E+000  0.00000E+000
  0.00000E+000  0.00000E+000  0.00000E+000  0.00000E+000  0.00000E+000  0.00000E+000
  0.00000E+000  0.00000E+000  0.00000E+000  0.00000E+000  0.00000E+000  0.00000E+000
  0.00000E+000  0.00000E+000  0.00000E+000
  8.41882E-028  1.44797E-026  2.17657E-025  2.88481E-024  3.39136E-023  3.55103E-022
  3.32178E-021  2.78226E-020  2.09008E-019  1.41002E-018  8.55103E-018  4.66522E-017
  2.29113E-016  1.01333E-015  4.03778E-015  1.44992E-014  4.69308E-014  1.36948E-013
  3.60330E-013  8.54935E-013  1.82931E-012  3.53007E-012  6.14376E-012  9.64366E-012
  1.36521E-011  1.74296E-011  2.00663E-011  2.08299E-011  1.94923E-011  1.64388E-011
  1.24890E-011  8.54237E-012  5.25591E-012  2.90535E-012  1.44033E-012  6.38760E-013
  2.52501E-013  8.85217E-014  2.73369E-014  7.37645E-015  1.72984E-015  3.58239E-016
  7.23853E-017  1.82248E-017  6.36739E-018  2.45192E-018  8.65935E-019  2.66799E-019
  7.15730E-020  1.68484E-020  3.50785E-021  6.49973E-022  1.07669E-022  1.59940E-023
  2.13355E-024  2.55226E-025  2.71458E-026  2.48306E-027  1.66533E-028 -2.69790E-030
 -5.09504E-030 -1.83315E-030 -5.54518E-031 -1.55285E-031 -4.04463E-032 -9.72995E-033
 -2.15065E-033 -4.35276E-034 -8.01825E-035 -1.35662E-035 -2.09394E-036 -2.94767E-037
 -3.78437E-038  0.00000E+000  0.00000E+000  0.00000E+000  0.00000E+000  0.00000E+000
  0.00000E+000  0.00000E+000  0.00000E+000  0.00000E+000  0.00000E+000  0.00000E+000
  0.00000E+000  0.00000E+000  0.00000E+000  0.00000E+000  0.00000E+000  0.00000E+000
  0.00000E+000  0.00000E+000  0.00000E+000  0.00000E+000  0.00000E+000  0.00000E+000
  0.00000E+000  0.00000E+000  0.00000E+000
  8.53789E-028  1.37897E-026  1.97891E-025  2.53259E-024  2.89833E-023  2.97198E-022
  2.73476E-021  2.26087E-020  1.68075E-019  1.12437E-018  6.77222E-018  3.67411E-017
  1.79605E-016  7.91309E-016  3.14283E-015  1.12541E-014  3.63387E-014  1.05812E-013
  2.77868E-013  6.58108E-013  1.40580E-012  2.70844E-012  4.70634E-012  7.37573E-012
  1.04247E-011  1.32870E-011  1.52703E-011  1.58216E-011  1.47752E-011  1.24322E-011
  9.42066E-012  6.42424E-012  3.93847E-012  2.16752E-012  1.06861E-012  4.70541E-013
  1.84268E-013  6.38002E-014  1.93809E-014  5.12384E-015  1.17876E-015  2.46227E-016
  5.54677E-017  1.72739E-017  6.88063E-018  2.71362E-018  9.47630E-019  2.87540E-019
  7.62201E-020  1.78048E-020  3.69291E-021  6.84027E-022  1.13633E-022  1.69783E-023
  2.28361E-024  2.75540E-025  2.93400E-026  2.57902E-027  1.22306E-028 -2.44495E-029
 -1.24869E-029 -4.10144E-030 -1.21317E-030 -3.36247E-031 -8.70053E-032 -2.08406E-032
 -4.59384E-033 -9.28251E-034 -1.70433E-034 -2.88495E-035 -4.45435E-036 -6.27199E-037
 -8.05363E-038  0.00000E+000  0.00000E+000  0.00000E+000  0.00000E+000  0.00000E+000
  0.00000E+000  0.00000E+000  0.00000E+000  0.00000E+000  0.00000E+000  0.00000E+000
  0.00000E+000  0.00000E+000  0.00000E+000  0.00000E+000  0.00000E+000  0.00000E+000
  0.00000E+000  0.00000E+000  0.00000E+000  0.00000E+000  0.00000E+000  0.00000E+000
  0.00000E+000  0.00000E+000  0.00000E+000
  6.90991E-028  1.08128E-026  1.51429E-025  1.90140E-024  2.14353E-023  2.17190E-022
  1.97950E-021  1.62389E-020  1.19966E-019  7.98424E-019  4.78862E-018  2.58877E-017
  1.26172E-016  5.54469E-016  2.19728E-015  7.85274E-015  2.53110E-014  7.35807E-014
  1.92929E-013  4.56258E-013  9.73202E-013  1.87226E-012  3.24854E-012  5.08330E-012
  7.17314E-012  9.12713E-012  1.04703E-011  1.08267E-011  1.00883E-011  8.46734E-012
  6.39778E-012  4.34809E-012  2.65479E-012  1.45369E-012  7.12101E-013  3.10957E-013
  1.20439E-013  4.10931E-014  1.22467E-014  3.16653E-015  7.18691E-016  1.56776E-016
  4.21257E-017  1.60509E-017  6.88477E-018  2.71956E-018  9.36503E-019  2.80626E-019
  7.38178E-020  1.71981E-020  3.57475E-021  6.66711E-022  1.12060E-022  1.70222E-023
  2.33665E-024  2.87598E-025  3.07161E-026  2.46496E-027 -3.91315E-031 -7.25110E-029
 -2.77862E-029 -8.59745E-030 -2.47360E-030 -6.73369E-031 -1.72137E-031 -4.09124E-032
 -8.97486E-033 -1.80835E-033 -3.33702E-034 -5.59432E-035 -8.64073E-036 -1.21700E-036
 -1.56299E-037  0.00000E+000  0.00000E+000  0.00000E+000  0.00000E+000  0.00000E+000
  0.00000E+000  0.00000E+000  0.00000E+000  0.00000E+000  0.00000E+000  0.00000E+000
  0.00000E+000  0.00000E+000  0.00000E+000  0.00000E+000  0.00000E+000  0.00000E+000
  0.00000E+000  0.00000E+000  0.00000E+000  0.00000E+000  0.00000E+000  0.00000E+000
  0.00000E+000  0.00000E+000  0.00000E+000
  4.73739E-028  7.28546E-027  1.00639E-025  1.24991E-024  1.39678E-023  1.40528E-022
  1.27344E-021  1.03977E-020  7.65155E-020  5.07592E-019  3.03602E-018  1.63747E-017
  7.96452E-017  3.49378E-016  1.38230E-015  4.93274E-015  1.58769E-014  4.60927E-014
  1.20694E-013  2.85050E-013  6.07191E-013  1.16649E-012  2.02100E-012  3.15755E-012
  4.44830E-012  5.64991E-012  6.46871E-012  6.67444E-012  6.20418E-012  5.19293E-012
  3.91108E-012  2.64790E-012  1.60918E-012  8.76014E-013  4.25924E-013  1.84176E-013
  7.04104E-014  2.36102E-014  6.88269E-015  1.73981E-015  3.95522E-016  9.55845E-017
  3.22217E-017  1.42796E-017  6.32301E-018  2.47862E-018  8.43872E-019  2.51252E-019
  6.60954E-020  1.55027E-020  3.26627E-021  6.21913E-022  1.07510E-022  1.69124E-023
  2.41347E-024  3.06946E-025  3.25599E-026  2.03985E-027 -2.87506E-028 -1.75313E-028
 -5.84700E-029 -1.70877E-029 -4.73011E-030 -1.25208E-030 -3.13994E-031 -7.37157E-032
 -1.60494E-032 -3.21947E-033 -5.92596E-034 -9.98331E-035 -1.52826E-035 -2.15314E-036
 -2.76587E-037 -3.23939E-038  0.00000E+000  0.00000E+000  0.00000E+000  0.00000E+000
  0.00000E+000  0.00000E+000  0.00000E+000  0.00000E+000  0.00000E+000  0.00000E+000
  0.00000E+000  0.00000E+000  0.00000E+000  0.00000E+000  0.00000E+000  0.00000E+000
  0.00000E+000  0.00000E+000  0.00000E+000  0.00000E+000  0.00000E+000  0.00000E+000
  0.00000E+000  0.00000E+000  0.00000E+000
  2.82990E-028  4.30866E-027  5.90422E-026  7.28554E-025  8.09883E-024  8.11306E-023
  7.32587E-022  5.96389E-021  4.37787E-020  2.89805E-019  1.73020E-018  9.31664E-018
  4.52492E-017  1.98227E-016  7.83277E-016  2.79172E-015  8.97481E-015  2.60236E-014
  6.80594E-014  1.60535E-013  3.41503E-013  6.55146E-013  1.13337E-012  1.76788E-012
  2.48620E-012  3.15175E-012  3.60088E-012  3.70663E-012  3.43625E-012  2.86730E-012
  2.15169E-012  1.45041E-012  8.76714E-013  4.74034E-013  2.28456E-013  9.76415E-014
  3.67483E-014  1.20690E-014  3.43016E-015  8.50328E-016  2.00276E-016  5.81594E-017
  2.46911E-017  1.19916E-017  5.36172E-018  2.08824E-018  7.09030E-019  2.12251E-019
  5.66497E-020  1.36087E-020  2.96542E-021  5.89709E-022  1.07409E-022  1.79007E-023
  2.70018E-024  3.55476E-025  3.59244E-026  8.57472E-028 -9.43920E-028 -3.91174E-028
 -1.18191E-028 -3.24016E-029 -8.52017E-030 -2.16828E-030 -5.29029E-031 -1.22019E-031
 -2.62804E-032 -5.23848E-033 -9.60758E-034 -1.61535E-034 -2.46409E-035 -3.47280E-036
 -4.46216E-037 -5.22682E-038  0.00000E+000  0.00000E+000  0.00000E+000  0.00000E+000
  0.00000E+000  0.00000E+000  0.00000E+000  0.00000E+000  0.00000E+000  0.00000E+000
  0.00000E+000  0.00000E+000  0.00000E+000  0.00000E+000  0.00000E+000  0.00000E+000
  0.00000E+000  0.00000E+000  0.00000E+000  0.00000E+000  0.00000E+000  0.00000E+000
  0.00000E+000  0.00000E+000  0.00000E+000
  1.49470E-028  2.26231E-027  3.08521E-026  3.79209E-025  4.20179E-024  4.19789E-023
  3.78205E-022  3.07303E-021  2.25206E-020  1.48865E-019  8.87594E-019  4.77370E-018
  2.31588E-017  1.01343E-016  4.00020E-016  1.42420E-015  4.57347E-015  1.32463E-014
  3.46014E-014  8.15126E-014  1.73166E-013  3.31721E-013  5.72956E-013  8.92196E-013
  1.25236E-012  1.58432E-012  1.80591E-012  1.85412E-012  1.71375E-012  1.42505E-012
  1.06499E-012  7.14292E-013  4.29062E-013  2.30133E-013  1.09742E-013  4.62397E-014
  1.70691E-014  5.46400E-015  1.50848E-015  3.71013E-016  9.69318E-017  3.66950E-017
  1.88024E-017  9.59417E-018  4.31621E-018  1.68969E-018  5.82168E-019  1.78933E-019
  4.96325E-020  1.25391E-020  2.90471E-021  6.19217E-022  1.21371E-022  2.16929E-023
  3.45489E-024  4.60654E-025  4.04815E-026 -2.31930E-027 -2.40785E-027 -8.30073E-028
 -2.29660E-028 -5.85458E-029 -1.44464E-029 -3.49424E-030 -8.22298E-031 -1.85303E-031
 -3.93551E-032 -7.78187E-033 -1.42082E-033 -2.38331E-034 -3.66105E-035 -5.10549E-036
 -6.56181E-037 -7.68753E-038  0.00000E+000  0.00000E+000  0.00000E+000  0.00000E+000
  0.00000E+000  0.00000E+000  0.00000E+000  0.00000E+000  0.00000E+000  0.00000E+000
  0.00000E+000  0.00000E+000  0.00000E+000  0.00000E+000  0.00000E+000  0.00000E+000
  0.00000E+000  0.00000E+000  0.00000E+000  0.00000E+000  0.00000E+000  0.00000E+000
  0.00000E+000  0.00000E+000  0.00000E+000
  7.03706E-029  1.06132E-027  1.44315E-026  1.76952E-025  1.95676E-024  1.95161E-023
  1.75571E-022  1.42473E-021  1.04292E-020  6.88661E-020  4.10204E-019  2.20409E-018
  1.06828E-017  4.67040E-017  1.84172E-016  6.55056E-016  2.10134E-015  6.07936E-015
  1.58612E-014  3.73169E-014  7.91650E-014  1.51420E-013  2.61100E-013  4.05835E-013
  5.68509E-013  7.17587E-013  8.15882E-013  8.35244E-013  7.69440E-013  6.37303E-013
  4.74025E-013  3.16066E-013  1.88438E-013  1.00083E-013  4.70966E-014  1.94836E-014
  7.01108E-015  2.16966E-015  5.79544E-016  1.46626E-016  4.83005E-017  2.49002E-017
  1.45263E-017  7.66139E-018  3.51237E-018  1.41410E-018  5.08031E-019  1.65076E-019
  4.89946E-020  1.33660E-020  3.35982E-021  7.76770E-022  1.63946E-022  3.10772E-023
  5.10763E-024  6.63006E-025  4.30197E-026 -1.02523E-026 -5.51048E-027 -1.67174E-027
 -4.23310E-028 -9.93704E-029 -2.27339E-029 -5.17230E-030 -1.16672E-030 -2.56006E-031
 -5.35598E-032 -1.05073E-032 -1.91100E-033 -3.19978E-034 -4.91156E-035 -6.83996E-036
 -8.79382E-037 -1.03044E-037  0.00000E+000  0.00000E+000  0.00000E+000  0.00000E+000
  0.00000E+000  0.00000E+000  0.00000E+000  0.00000E+000  0.00000E+000  0.00000E+000
  0.00000E+000  0.00000E+000  0.00000E+000  0.00000E+000  0.00000E+000  0.00000E+000
  0.00000E+000  0.00000E+000  0.00000E+000  0.00000E+000  0.00000E+000  0.00000E+000
  0.00000E+000  0.00000E+000  0.00000E+000
  2.96613E-029  4.46398E-028  6.05929E-027  7.41865E-026  8.19329E-025  8.16280E-024
  7.33630E-023  5.94806E-022  4.35045E-021  2.87042E-020  1.70845E-019  9.17253E-019
  4.44215E-018  1.94042E-017  7.64498E-017  2.71652E-016  8.70525E-016  2.51567E-015
  6.55543E-015  1.54025E-014  3.26274E-014  6.23063E-014  1.07247E-013  1.66370E-013
  2.32547E-013  2.92805E-013  3.31982E-013  3.38764E-013  3.10893E-013  2.56331E-013
  1.89588E-013  1.25509E-013  7.41261E-014  3.88664E-014  1.79608E-014  7.23755E-015
  2.50689E-015  7.37630E-016  1.91135E-016  5.64721E-017  2.85841E-017  1.93720E-017
  1.22594E-017  6.70887E-018  3.20718E-018  1.36540E-018  5.25563E-019  1.84713E-019
  5.95841E-020  1.76606E-020  4.79679E-021  1.18589E-021  2.63647E-022  5.15749E-023
  8.48563E-024  1.03319E-024  3.66248E-026 -2.74487E-026 -1.13360E-026 -3.07283E-027
 -7.04893E-028 -1.50116E-028 -3.14397E-029 -6.68806E-030 -1.44696E-030 -3.11273E-031
 -6.48448E-032 -1.27146E-032 -2.31632E-033 -3.88659E-034 -5.97694E-035 -8.40222E-036
 -1.07376E-036 -1.25849E-037  0.00000E+000  0.00000E+000  0.00000E+000  0.00000E+000
  0.00000E+000  0.00000E+000  0.00000E+000  0.00000E+000  0.00000E+000  0.00000E+000
  0.00000E+000  0.00000E+000  0.00000E+000  0.00000E+000  0.00000E+000  0.00000E+000
  0.00000E+000  0.00000E+000  0.00000E+000  0.00000E+000  0.00000E+000  0.00000E+000
  0.00000E+000  0.00000E+000  0.00000E+000
  1.12168E-029  1.68608E-028  2.28634E-027  2.79686E-026  3.08659E-025  3.07302E-024
  2.76015E-023  2.23651E-022  1.63482E-021  1.07801E-020  6.41217E-020  3.44036E-019
  1.66494E-018  7.26713E-018  2.86072E-017  1.01557E-016  3.25111E-016  9.38454E-016
  2.44241E-015  5.73071E-015  1.21210E-014  2.31074E-014  3.96994E-014  6.14546E-014
  8.56949E-014  1.07607E-013  1.21622E-013  1.23648E-013  1.12969E-013  9.26284E-014
  6.80236E-014  4.46056E-014  2.59972E-014  1.33710E-014  6.00172E-015  2.31148E-015
  7.47036E-016  2.02367E-016  5.62325E-017  2.92948E-017  2.44052E-017  1.90712E-017
  1.26265E-017  7.22042E-018  3.65626E-018  1.66745E-018  6.91566E-019  2.61980E-019
  9.06834E-020  2.86037E-020  8.17598E-021  2.09921E-021  4.77494E-022  9.39544E-023
  1.52191E-023  1.75580E-024  3.74440E-026 -5.05868E-026 -1.81757E-026 -4.34069E-027
 -8.62822E-028 -1.58250E-028 -2.94096E-029 -5.94596E-030 -1.30773E-030 -2.94918E-031
 -6.42582E-032 -1.31771E-032 -2.46281E-033 -4.20274E-034 -6.53395E-035 -9.24930E-036
 -1.19424E-036 -1.40007E-037  0.00000E+000  0.00000E+000  0.00000E+000  0.00000E+000
  0.00000E+000  0.00000E+000  0.00000E+000  0.00000E+000  0.00000E+000  0.00000E+000
  0.00000E+000  0.00000E+000  0.00000E+000  0.00000E+000  0.00000E+000  0.00000E+000
  0.00000E+000  0.00000E+000  0.00000E+000  0.00000E+000  0.00000E+000  0.00000E+000
  0.00000E+000  0.00000E+000  0.00000E+000
  3.80696E-030  5.71969E-029  7.75263E-028  9.48020E-027  1.04587E-025  1.04094E-024
  9.34645E-024  7.57065E-023  5.53184E-022  3.64616E-021  2.16777E-020  1.16246E-019
  5.62221E-019  2.45229E-018  9.64594E-018  3.42131E-017  1.09417E-016  3.15485E-016
  8.20046E-016  1.92139E-015  4.05748E-015  7.72140E-015  1.32390E-014  2.04471E-014
  2.84372E-014  3.55988E-014  4.00879E-014  4.05730E-014  3.68588E-014  2.99965E-014
  2.18025E-014  1.40857E-014  8.02688E-015  3.98403E-015  1.68629E-015  5.88402E-016
  1.63971E-016  4.44968E-017  2.88623E-017  3.25027E-017  3.14751E-017  2.49121E-017
  1.68179E-017  9.99293E-018  5.32160E-018  2.56391E-018  1.12193E-018  4.46032E-019
  1.60752E-019  5.23065E-020  1.52740E-020  3.96913E-021  9.06817E-022  1.78744E-022
  2.94132E-023  3.77264E-024  3.08205E-025 -8.68305E-028 -3.69633E-027  1.91496E-028
  3.75739E-028  1.30220E-028  2.87439E-029  4.38456E-030  3.33035E-031 -5.93363E-032
 -3.34310E-032 -9.36588E-033 -2.03069E-033 -3.85168E-034 -6.24588E-035 -9.05740E-036
 -1.18398E-036 -1.41837E-037  0.00000E+000  0.00000E+000  0.00000E+000  0.00000E+000
  0.00000E+000  0.00000E+000  0.00000E+000  0.00000E+000  0.00000E+000  0.00000E+000
  0.00000E+000  0.00000E+000  0.00000E+000  0.00000E+000  0.00000E+000  0.00000E+000
  0.00000E+000  0.00000E+000  0.00000E+000  0.00000E+000  0.00000E+000  0.00000E+000
  0.00000E+000  0.00000E+000  0.00000E+000
  1.15798E-030  1.74009E-029  2.35892E-028  2.88497E-027  3.18308E-026  3.16827E-025
  2.84480E-024  2.30420E-023  1.68349E-022  1.10942E-021  6.59416E-021  3.53486E-020
  1.70886E-019  7.44955E-019  2.92828E-018  1.03781E-017  3.31596E-017  9.55082E-017
  2.47951E-016  5.80135E-016  1.22311E-015  2.32323E-015  3.97474E-015  6.12319E-015
  8.49006E-015  1.05886E-014  1.18678E-014  1.19372E-014  1.07526E-014  8.64423E-015
  6.16786E-015  3.86981E-015  2.10062E-015  9.58044E-016  3.48031E-016  9.40493E-017
  2.79601E-017  3.37268E-017  5.07074E-017  5.72700E-017  5.19530E-017  4.01475E-017
  2.72873E-017  1.65862E-017  9.08986E-018  4.50614E-018  2.02130E-018  8.19173E-019
  2.99111E-019  9.80388E-020  2.87198E-020  7.48583E-021  1.73091E-021  3.56208E-022
  6.67233E-023  1.21648E-023  2.43020E-024  5.71065E-025  1.46522E-025  3.65209E-026
  8.29019E-027  1.67708E-027  3.00892E-028  4.77614E-029  6.64670E-030  7.87828E-031
  7.25442E-032  3.16403E-033 -6.07685E-034 -2.15911E-034 -4.77002E-035 -7.54593E-036
 -1.03157E-036 -1.30801E-037  0.00000E+000  0.00000E+000  0.00000E+000  0.00000E+000
  0.00000E+000  0.00000E+000  0.00000E+000  0.00000E+000  0.00000E+000  0.00000E+000
  0.00000E+000  0.00000E+000  0.00000E+000  0.00000E+000  0.00000E+000  0.00000E+000
  0.00000E+000  0.00000E+000  0.00000E+000  0.00000E+000  0.00000E+000  0.00000E+000
  0.00000E+000  0.00000E+000  0.00000E+000
  3.14383E-031  4.72900E-030  6.41712E-029  7.85495E-028  8.67325E-027  8.63861E-026
  7.76093E-025  6.28892E-024  4.59631E-023  3.02964E-022  1.80093E-021  9.65377E-021
  4.66620E-020  2.03358E-019  7.99016E-019  2.83013E-018  9.03586E-018  2.60013E-017
  6.74255E-017  1.57540E-016  3.31594E-016  6.28584E-016  1.07279E-015  1.64759E-015
  2.27544E-015  2.82296E-015  3.14091E-015  3.12590E-015  2.77064E-015  2.17109E-015
  1.48476E-015  8.65301E-016  4.10208E-016  1.43886E-016  3.40237E-017  2.27655E-017
  5.42121E-017  8.93094E-017  1.08676E-016  1.08310E-016  9.30292E-017  7.06282E-017
  4.80023E-017  2.93829E-017  1.62362E-017  8.10062E-018  3.64535E-018  1.47712E-018
  5.37981E-019  1.75926E-019  5.17203E-020  1.37667E-020  3.38230E-021  7.97966E-022
  1.91470E-022  4.87542E-023  1.30068E-023  3.44300E-024  8.59104E-025  1.96196E-025
  4.05055E-026  7.53615E-027  1.26464E-027  1.91798E-028  2.63220E-029  3.26311E-030
  3.62294E-031  3.51635E-032  2.78816E-033  1.37966E-034 -6.16305E-036 -4.48780E-036
 -7.31629E-037 -1.09755E-037  0.00000E+000  0.00000E+000  0.00000E+000  0.00000E+000
  0.00000E+000  0.00000E+000  0.00000E+000  0.00000E+000  0.00000E+000  0.00000E+000
  0.00000E+000  0.00000E+000  0.00000E+000  0.00000E+000  0.00000E+000  0.00000E+000
  0.00000E+000  0.00000E+000  0.00000E+000  0.00000E+000  0.00000E+000  0.00000E+000
  0.00000E+000  0.00000E+000  0.00000E+000
  7.54816E-032  1.13841E-030  1.54847E-029  1.89958E-028  2.10158E-027  2.09685E-026
  1.88672E-025  1.53092E-024  1.12018E-023  7.39082E-023  4.39682E-022  2.35830E-021
  1.14037E-020  4.97096E-020  1.95319E-019  6.91696E-019  2.20749E-018  6.34800E-018
  1.64457E-017  3.83752E-017  8.06316E-017  1.52489E-016  2.59415E-016  3.96632E-016
  5.44268E-016  6.68807E-016  7.33242E-016  7.12727E-016  6.07460E-016  4.44795E-016
  2.68762E-016  1.22847E-016  3.50770E-017  1.16612E-017  3.97351E-017  9.55879E-017
  1.53937E-016  1.95193E-016  2.09380E-016  1.96529E-016  1.64152E-016  1.23033E-016
  8.30684E-017  5.05908E-017  2.77918E-017  1.37613E-017  6.13699E-018  2.46463E-018
  8.93018E-019  2.93777E-019  8.90523E-020  2.55816E-020  7.25353E-021  2.10573E-021
  6.29118E-022  1.87557E-022  5.35057E-023  1.41520E-023  3.41038E-024  7.43154E-025
  1.46137E-025  2.59520E-026  4.17106E-027  6.08433E-028  8.07994E-029  9.79711E-030
  1.08686E-030  1.10317E-031  1.02034E-032  8.50146E-034  6.21840E-035  3.76612E-036
 -2.85154E-037 -8.37541E-038  0.00000E+000  0.00000E+000  0.00000E+000  0.00000E+000
  0.00000E+000  0.00000E+000  0.00000E+000  0.00000E+000  0.00000E+000  0.00000E+000
  0.00000E+000  0.00000E+000  0.00000E+000  0.00000E+000  0.00000E+000  0.00000E+000
  0.00000E+000  0.00000E+000  0.00000E+000  0.00000E+000  0.00000E+000  0.00000E+000
  0.00000E+000  0.00000E+000  0.00000E+000
  1.57015E-032  2.38243E-031  3.25829E-030  4.01680E-029  4.46375E-028  4.47150E-027
  4.03787E-026  3.28694E-025  2.41192E-024  1.59534E-023  9.51141E-023  5.11112E-022
  2.47536E-021  1.08038E-020  4.24903E-020  1.50565E-019  4.80638E-019  1.38192E-018
  3.57774E-018  8.33742E-018  1.74790E-017  3.29391E-017  5.57262E-017  8.44626E-017
  1.14300E-016  1.37306E-016  1.44931E-016  1.31923E-016  9.98049E-017  5.79104E-017
  2.11028E-017  5.01853E-018  2.07124E-017  7.05831E-017  1.46831E-016  2.32995E-016
  3.08425E-016  3.54613E-016  3.61225E-016  3.29287E-016  2.69945E-016  1.99429E-016
  1.32845E-016  7.97689E-017  4.31564E-017  2.10367E-017  9.25319E-018  3.69088E-018
  1.35046E-018  4.63385E-019  1.54267E-019  5.16630E-020  1.76844E-020  6.08080E-021
  2.02507E-021  6.31649E-022  1.80616E-022  4.68298E-023  1.09605E-023  2.31342E-024
  4.40670E-025  7.58802E-026  1.18371E-026  1.67721E-027  2.16514E-028  2.55571E-029
  2.77046E-030  2.77266E-031  2.57869E-032  2.24814E-033  1.86056E-034  1.49126E-035
  1.19406E-036 -5.71928E-039  0.00000E+000  0.00000E+000  0.00000E+000  0.00000E+000
  0.00000E+000  0.00000E+000  0.00000E+000  0.00000E+000  0.00000E+000  0.00000E+000
  0.00000E+000  0.00000E+000  0.00000E+000  0.00000E+000  0.00000E+000  0.00000E+000
  0.00000E+000  0.00000E+000  0.00000E+000  0.00000E+000  0.00000E+000  0.00000E+000
  0.00000E+000  0.00000E+000  0.00000E+000
  2.68764E-033  4.13958E-032  5.73705E-031  7.15664E-030  8.03734E-029  8.12738E-028
  7.40127E-027  6.07029E-026  4.48428E-025  2.98383E-024  1.78838E-023  9.65493E-023
  4.69489E-022  2.05618E-021  8.10983E-021  2.88012E-020  9.20787E-020  2.64917E-019
  6.85551E-019  1.59442E-018  3.32854E-018  6.22450E-018  1.03918E-017  1.54001E-017
  2.00554E-017  2.25321E-017  2.10625E-017  1.51317E-017  6.79712E-018  1.52532E-018
  7.92712E-018  3.59680E-017  9.36312E-017  1.82683E-016  2.95090E-016  4.12278E-016
  5.08977E-016  5.61324E-016  5.56043E-016  4.95966E-016  3.98642E-016  2.88693E-016
  1.88272E-016  1.10532E-016  5.84615E-017  2.79497E-017  1.21837E-017  4.93091E-018
  1.91088E-018  7.37233E-019  2.90903E-019  1.16677E-019  4.59780E-020  1.71430E-020
  5.89005E-021  1.83830E-021  5.17861E-022  1.31409E-022  3.00393E-023  6.19256E-024
  1.15298E-024  1.94224E-025  2.96583E-026  4.11442E-027  5.19919E-028  6.00477E-029
  6.36760E-030  6.23987E-031  5.70357E-032  4.92916E-033  4.10530E-034  3.37718E-035
  2.81675E-036  5.43893E-038  0.00000E+000  0.00000E+000  0.00000E+000  0.00000E+000
  0.00000E+000  0.00000E+000  0.00000E+000  0.00000E+000  0.00000E+000  0.00000E+000
  0.00000E+000  0.00000E+000  0.00000E+000  0.00000E+000  0.00000E+000  0.00000E+000
  0.00000E+000  0.00000E+000  0.00000E+000  0.00000E+000  0.00000E+000  0.00000E+000
  0.00000E+000  0.00000E+000  0.00000E+000
  3.17353E-034  5.14128E-033  7.43739E-032  9.62061E-031  1.11451E-029  1.15749E-028
  1.07879E-027  9.02852E-027  6.78844E-026  4.58743E-025  2.78703E-024  1.52256E-023
  7.48022E-023  3.30501E-022  1.31313E-021  4.69051E-021  1.50561E-020  4.33963E-020
  1.12171E-019  2.59459E-019  5.35138E-019  9.78186E-019  1.56777E-018  2.16014E-018
  2.46068E-018  2.12272E-018  1.08471E-018  2.19868E-019  2.24524E-018  1.25982E-017
  3.96664E-017  9.35110E-017  1.82407E-016  3.07511E-016  4.57706E-016  6.08088E-016
  7.25103E-016  7.77991E-016  7.51652E-016  6.53730E-016  5.11383E-016  3.59449E-016
  2.26926E-016  1.28844E-016  6.61581E-017  3.11591E-017  1.38532E-017  6.07934E-018
  2.74984E-018  1.29328E-018  6.11204E-019  2.76796E-019  1.15975E-019  4.41173E-020
  1.51148E-020  4.65258E-021  1.28693E-021  3.20265E-022  7.18204E-023  1.45373E-023
  2.66027E-024  4.40830E-025  6.62590E-026  9.05010E-027  1.12586E-027  1.27956E-028
  1.33440E-029  1.28533E-030  1.15503E-031  9.82792E-033  8.08088E-034  6.57622E-035
  5.40945E-036  4.53885E-037  0.00000E+000  0.00000E+000  0.00000E+000  0.00000E+000
  0.00000E+000  0.00000E+000  0.00000E+000  0.00000E+000  0.00000E+000  0.00000E+000
  0.00000E+000  0.00000E+000  0.00000E+000  0.00000E+000  0.00000E+000  0.00000E+000
  0.00000E+000  0.00000E+000  0.00000E+000  0.00000E+000  0.00000E+000  0.00000E+000
  0.00000E+000  0.00000E+000  0.00000E+000
 -2.85965E-036  7.89189E-035  2.58996E-033  4.88222E-032  7.12627E-031  8.67749E-030
  9.09877E-029  8.33770E-028  6.73634E-027  4.82498E-026  3.07476E-025  1.74748E-024
  8.87124E-024  4.02659E-023  1.63469E-022  5.93441E-022  1.92450E-021  5.56306E-021
  1.42765E-020  3.22948E-020  6.35649E-020  1.06217E-019  1.43138E-019  1.36695E-019
  5.48909E-020 -1.12999E-020  4.57244E-019  3.00573E-018  1.11120E-017  3.11456E-017
  7.26584E-017  1.46862E-016  2.62321E-016  4.18285E-016  5.98464E-016  7.70009E-016
  8.91343E-016  9.27657E-016  8.66723E-016  7.25527E-016  5.42957E-016  3.62697E-016
  2.16469E-016  1.16342E-016  5.76704E-017  2.77780E-017  1.40118E-017  7.72668E-018
  4.48768E-018  2.54694E-018  1.33724E-018  6.32998E-019  2.67797E-019  1.01132E-019
  3.41445E-020  1.03308E-020  2.80790E-021  6.87097E-022  1.51668E-022  3.02518E-023
  5.46085E-024  8.93400E-025  1.32660E-025  1.79080E-026  2.20218E-027  2.47394E-028
  2.54978E-029  2.42698E-030  2.15542E-031  1.81321E-032  1.47366E-033  1.18141E-034
  9.47229E-036  5.02937E-037  0.00000E+000  0.00000E+000  0.00000E+000  0.00000E+000
  0.00000E+000  0.00000E+000  0.00000E+000  0.00000E+000  0.00000E+000  0.00000E+000
  0.00000E+000  0.00000E+000  0.00000E+000  0.00000E+000  0.00000E+000  0.00000E+000
  0.00000E+000  0.00000E+000  0.00000E+000  0.00000E+000  0.00000E+000  0.00000E+000
  0.00000E+000  0.00000E+000  0.00000E+000
 -1.59730E-035 -2.06056E-034 -2.36483E-033 -2.40352E-032 -2.15212E-031 -1.68492E-030
 -1.13302E-029 -6.34833E-029 -2.74391E-028 -6.68570E-028  2.17463E-027  4.13107E-026
  3.26839E-025  1.90430E-024  9.04324E-024  3.62020E-023  1.23451E-022  3.57194E-022
  8.58538E-022  1.61839E-021  1.98199E-021 -9.26577E-023 -6.86141E-021 -8.80880E-021
  6.37134E-020  4.82151E-019  2.05219E-018  6.74800E-018  1.86600E-017  4.49442E-017
  9.59070E-017  1.82895E-016  3.13012E-016  4.81528E-016  6.65800E-016  8.26299E-016
  9.18198E-016  9.10315E-016  8.01320E-016  6.22391E-016  4.23348E-016  2.50412E-016
  1.29015E-016  6.02531E-017  2.94827E-017  1.86764E-017  1.47993E-017  1.17921E-017
  8.39677E-018  5.19762E-018  2.80111E-018  1.32418E-018  5.53169E-019  2.05450E-019
  6.81662E-020  2.02802E-020  5.42615E-021  1.30874E-021  2.85093E-022  5.61806E-023
  1.00290E-023  1.62390E-024  2.38811E-025  3.19436E-026  3.89389E-027  4.33768E-028
  4.43478E-029  4.18974E-030  3.69642E-031  3.09169E-032  2.49649E-033  1.97660E-034
  1.53866E-035  8.62862E-037 -3.97453E-038  0.00000E+000  0.00000E+000  0.00000E+000
  0.00000E+000  0.00000E+000  0.00000E+000  0.00000E+000  0.00000E+000  0.00000E+000
  0.00000E+000  0.00000E+000  0.00000E+000  0.00000E+000  0.00000E+000  0.00000E+000
  0.00000E+000  0.00000E+000  0.00000E+000  0.00000E+000  0.00000E+000  0.00000E+000
  0.00000E+000  0.00000E+000  0.00000E+000
 -5.78115E-036 -8.02127E-035 -9.93410E-034 -1.10289E-032 -1.09880E-031 -9.81911E-031
 -7.87281E-030 -5.66333E-029 -3.65449E-028 -2.11506E-027 -1.09795E-026 -5.11510E-026
 -2.14240E-025 -8.10000E-025 -2.78717E-024 -8.85565E-024 -2.65367E-023 -7.66292E-023
 -2.14205E-022 -5.58723E-022 -1.20910E-021 -1.30078E-021  5.84772E-021  5.14097E-020
  2.49870E-019  9.54747E-019  3.10510E-018  8.85855E-018  2.24778E-017  5.10689E-017
  1.04195E-016  1.91036E-016  3.14450E-016  4.63587E-016  6.09755E-016  7.11268E-016
  7.29089E-016  6.47066E-016  4.84231E-016  2.89069E-016  1.17216E-016  6.10385E-018
 -3.78810E-017 -3.39605E-017 -1.03271E-017  1.12343E-017  2.15560E-017  2.15485E-017
  1.62246E-017  1.00697E-017  5.34932E-018  2.48074E-018  1.01618E-018  3.70489E-019
  1.20860E-019  3.54110E-020  9.34491E-021  2.22610E-021  4.79517E-022  9.35359E-023
  1.65427E-023  2.65577E-024  3.87476E-025  5.14492E-026  6.22891E-027  6.89570E-028
  7.01182E-029  6.59609E-030  5.80359E-031  4.84717E-032  3.90321E-033  3.05345E-034
  2.28704E-035  1.24928E-036  4.57117E-038  0.00000E+000  0.00000E+000  0.00000E+000
  0.00000E+000  0.00000E+000  0.00000E+000  0.00000E+000  0.00000E+000  0.00000E+000
  0.00000E+000  0.00000E+000  0.00000E+000  0.00000E+000  0.00000E+000  0.00000E+000
  0.00000E+000  0.00000E+000  0.00000E+000  0.00000E+000  0.00000E+000  0.00000E+000
  0.00000E+000  0.00000E+000  0.00000E+000
 -1.13953E-036 -1.75074E-035 -2.35365E-034 -2.79153E-033 -2.94134E-032 -2.76193E-031
 -2.31906E-030 -1.74504E-029 -1.17876E-028 -7.15798E-028 -3.91291E-027 -1.92861E-026
 -8.58791E-026 -3.46404E-025 -1.26973E-024 -4.23997E-024 -1.28683E-023 -3.48018E-023
 -7.74794E-023 -9.30054E-023  3.54467E-022  3.64383E-021  2.02134E-020  8.92600E-020
  3.39254E-019  1.13969E-018  3.42122E-018  9.21923E-018  2.23332E-017  4.86097E-017
  9.48631E-017  1.65363E-016  2.55930E-016  3.48283E-016  4.09861E-016  4.03811E-016
  3.07969E-016  1.32936E-016 -7.45265E-017 -2.49473E-016 -3.39729E-016 -3.30521E-016
 -2.47233E-016 -1.36574E-016 -4.08631E-017  1.83824E-017  4.13382E-017  4.03848E-017
  2.93938E-017  1.76778E-017  9.13715E-018  4.13866E-018  1.66122E-018  5.95090E-019
  1.91164E-019  5.52560E-020  1.44078E-020  3.39555E-021  7.24407E-022  1.40078E-022
  2.45782E-023  3.91724E-024  5.67734E-025  7.49269E-026  9.02185E-027  9.94069E-028
  1.00714E-028  9.45445E-030  8.31672E-031  6.95208E-032  5.58446E-033  4.29038E-034
  2.78173E-035  1.37958E-036 -1.44366E-038 -3.55294E-038  0.00000E+000  0.00000E+000
  0.00000E+000  0.00000E+000  0.00000E+000  0.00000E+000  0.00000E+000  0.00000E+000
  0.00000E+000  0.00000E+000  0.00000E+000  0.00000E+000  0.00000E+000  0.00000E+000
  0.00000E+000  0.00000E+000  0.00000E+000  0.00000E+000  0.00000E+000  0.00000E+000
  0.00000E+000  0.00000E+000  0.00000E+000
  1.14687E-039 -4.92975E-037 -1.57097E-035 -2.87317E-034 -3.94133E-033 -4.40123E-032
 -4.17131E-031 -3.42849E-030 -2.47564E-029 -1.58353E-028 -9.02426E-028 -4.59948E-027
 -2.10143E-026 -8.60524E-026 -3.13944E-025 -9.97762E-025 -2.55295E-024 -3.44081E-024
  1.52557E-023  1.75941E-022  1.11299E-021  5.66715E-021  2.50641E-020  9.86460E-020
  3.48513E-019  1.10831E-018  3.17237E-018  8.15816E-018  1.87837E-017  3.85062E-017
  6.96547E-017  1.09490E-016  1.45196E-016  1.51393E-016  9.53555E-017 -4.75322E-017
 -2.73287E-016 -5.37158E-016 -7.63074E-016 -8.75500E-016 -8.36942E-016 -6.67040E-016
 -4.30498E-016 -2.02827E-016 -3.67218E-017  5.23220E-017  7.88004E-017  6.94229E-017
  4.77744E-017  2.76594E-017  1.38933E-017  6.15135E-018  2.42320E-018  8.54403E-019
  2.70749E-019  7.73353E-020  1.99547E-020  4.65911E-021  9.85685E-022  1.89164E-022
  3.29634E-023  5.22084E-024  7.52360E-025  9.87832E-026  1.18409E-026  1.29994E-027
  1.31384E-028  1.23244E-029  1.08520E-030  9.07821E-032  7.24167E-033  5.36924E-034
  3.12291E-035  6.80619E-037 -2.14108E-037 -7.87275E-038  0.00000E+000  0.00000E+000
  0.00000E+000  0.00000E+000  0.00000E+000  0.00000E+000  0.00000E+000  0.00000E+000
  0.00000E+000  0.00000E+000  0.00000E+000  0.00000E+000  0.00000E+000  0.00000E+000
  0.00000E+000  0.00000E+000  0.00000E+000  0.00000E+000  0.00000E+000  0.00000E+000
  0.00000E+000  0.00000E+000  0.00000E+000
 -9.28942E-037 -5.85792E-036 -2.93906E-035 -1.03729E-034 -1.57090E-034  5.32921E-034
 -2.92942E-033 -1.44967E-031 -1.90875E-030 -1.68936E-029 -1.17305E-028 -6.74686E-028
 -3.27045E-027 -1.31576E-026 -3.99934E-026 -4.65059E-026  5.41752E-025  6.14579E-024
  4.38568E-023  2.57510E-022  1.32485E-021  6.09705E-021  2.52723E-020  9.44877E-020
  3.18292E-019  9.63301E-019  2.60719E-018  6.26472E-018  1.32053E-017  2.38913E-017
  3.54024E-017  3.74406E-017  8.93168E-018 -8.04571E-017 -2.59428E-016 -5.35148E-016
 -8.73683E-016 -1.19655E-015 -1.40431E-015 -1.42058E-015 -1.23199E-015 -8.97450E-016
 -5.19530E-016 -1.96298E-016  1.66704E-017  1.15514E-016  1.31465E-016  1.05309E-016
  6.87717E-017  3.84473E-017  1.88191E-017  8.16473E-018  3.16339E-018  1.09994E-018
  3.44414E-019  9.73574E-020  2.48914E-020  5.76443E-021  1.21061E-021  2.30790E-022
  3.99753E-023  6.29668E-024  9.02879E-025  1.18019E-025  1.40928E-026  1.54262E-027
  1.55648E-028  1.45980E-029  1.28633E-030  1.07351E-031  8.40378E-033  5.77612E-034
  2.40734E-035 -1.71537E-036 -6.70437E-037 -1.58215E-037 -1.97934E-038  0.00000E+000
  0.00000E+000  0.00000E+000  0.00000E+000  0.00000E+000  0.00000E+000  0.00000E+000
  0.00000E+000  0.00000E+000  0.00000E+000  0.00000E+000  0.00000E+000  0.00000E+000
  0.00000E+000  0.00000E+000  0.00000E+000  0.00000E+000  0.00000E+000  0.00000E+000
  0.00000E+000  0.00000E+000  0.00000E+000
 -6.16563E-036 -4.69427E-035 -3.15528E-034 -1.86977E-033 -9.74826E-033 -4.41990E-032
 -1.71618E-031 -5.54692E-031 -1.41761E-030 -2.58721E-030 -2.69992E-030  3.20048E-031
  6.25880E-029  1.33815E-027  1.73439E-026  1.66664E-025  1.31546E-024  8.97365E-024
  5.42549E-023  2.94190E-022  1.43760E-021  6.33776E-021  2.51792E-020  8.98984E-020
  2.87132E-019  8.14475E-019  2.02713E-018  4.32919E-018  7.55615E-018  9.30689E-018
  1.88260E-018 -3.13932E-017 -1.17599E-016 -2.88755E-016 -5.66250E-016 -9.38545E-016
 -1.34486E-015 -1.68141E-015 -1.83712E-015 -1.74523E-015 -1.42069E-015 -9.57441E-016
 -4.85259E-016 -1.12707E-016  1.10449E-016  1.95168E-016  1.87964E-016  1.40034E-016
  8.76012E-017  4.75467E-017  2.27626E-017  9.70384E-018  3.70590E-018  1.27301E-018
  3.94460E-019  1.10491E-019  2.80221E-020  6.44283E-021  1.34432E-021  2.54778E-022
  4.38942E-023  6.88023E-024  9.82180E-025  1.27878E-025  1.52189E-026  1.66167E-027
  1.67416E-028  1.56943E-029  1.38096E-030  1.14080E-031  8.54632E-033  4.83898E-034
 -1.08079E-036 -6.78034E-036 -1.51152E-036 -2.88528E-037 -3.61908E-038  0.00000E+000
  0.00000E+000  0.00000E+000  0.00000E+000  0.00000E+000  0.00000E+000  0.00000E+000
  0.00000E+000  0.00000E+000  0.00000E+000  0.00000E+000  0.00000E+000  0.00000E+000
  0.00000E+000  0.00000E+000  0.00000E+000  0.00000E+000  0.00000E+000  0.00000E+000
  0.00000E+000  0.00000E+000  0.00000E+000
 -2.52997E-035 -2.04211E-034 -1.44459E-033 -9.06978E-033 -5.08707E-032 -2.55459E-031
 -1.14902E-030 -4.62691E-030 -1.66700E-029 -5.37116E-029 -1.54656E-028 -3.91165E-028
 -7.44609E-028  5.89990E-028  2.31673E-026  2.28938E-025  1.76341E-024  1.17431E-023
  6.94026E-023  3.67313E-022  1.74612E-021  7.45584E-021  2.85357E-020  9.74726E-020
  2.94952E-019  7.80446E-019  1.76118E-018  3.20031E-018  3.86688E-018 -7.57753E-019
 -2.17648E-017 -7.99439E-017 -2.05297E-016 -4.28428E-016 -7.62063E-016 -1.17870E-015
 -1.59905E-015 -1.90689E-015 -1.99265E-015 -1.80664E-015 -1.38977E-015 -8.59309E-016
 -3.56359E-016  1.34534E-017  2.12712E-016  2.66519E-016  2.31605E-016  1.63663E-016
  9.89895E-017  5.24473E-017  2.46479E-017  1.03521E-017  3.90483E-018  1.32728E-018
  4.07542E-019  1.13244E-019  2.85164E-020  6.51472E-021  1.35149E-021  2.54792E-022
  4.36855E-023  6.81732E-024  9.69277E-025  1.25741E-025  1.49180E-026  1.62479E-027
  1.63406E-028  1.52875E-029  1.33643E-030  1.07565E-031  7.25646E-033  2.31405E-034
 -4.95058E-035 -1.51654E-035 -2.81861E-036 -4.77652E-037 -6.00641E-038  0.00000E+000
  0.00000E+000  0.00000E+000  0.00000E+000  0.00000E+000  0.00000E+000  0.00000E+000
  0.00000E+000  0.00000E+000  0.00000E+000  0.00000E+000  0.00000E+000  0.00000E+000
  0.00000E+000  0.00000E+000  0.00000E+000  0.00000E+000  0.00000E+000  0.00000E+000
  0.00000E+000  0.00000E+000  0.00000E+000
 -8.16089E-035 -7.12329E-034 -5.24976E-033 -3.38253E-032 -1.93606E-031 -9.91855E-031
 -4.56691E-030 -1.89422E-029 -7.09099E-029 -2.40102E-028 -7.37604E-028 -2.05592E-027
 -5.05817E-027 -8.91873E-027  1.25135E-026  3.01776E-025  2.60963E-024  1.77772E-023
  1.04808E-022  5.47990E-022  2.56036E-021  1.07082E-020  4.00314E-020  1.33220E-019
  3.91646E-019  1.00308E-018  2.17720E-018  3.74793E-018  4.01125E-018 -2.63259E-018
 -2.90313E-017 -9.78383E-017 -2.39505E-016 -4.81584E-016 -8.29076E-016 -1.24373E-015
 -1.63757E-015 -1.89400E-015 -1.91452E-015 -1.66855E-015 -1.21536E-015 -6.81101E-016
 -2.02971E-016  1.26298E-016  2.83729E-016  3.04272E-016  2.47929E-016  1.68768E-016
  9.95060E-017  5.17248E-017  2.39439E-017  9.93222E-018  3.70728E-018  1.24877E-018
  3.80403E-019  1.04962E-019  2.62649E-020  5.96632E-021  1.23133E-021  2.31038E-022
  3.94395E-023  6.12973E-024  8.68234E-025  1.12242E-025  1.32746E-026  1.44169E-027
  1.44558E-028  1.34504E-029  1.15646E-030  8.78014E-032  4.60481E-033 -1.91936E-034
 -1.20472E-034 -2.66574E-035 -4.55130E-036 -7.18004E-037 -9.05107E-038  0.00000E+000
  0.00000E+000  0.00000E+000  0.00000E+000  0.00000E+000  0.00000E+000  0.00000E+000
  0.00000E+000  0.00000E+000  0.00000E+000  0.00000E+000  0.00000E+000  0.00000E+000
  0.00000E+000  0.00000E+000  0.00000E+000  0.00000E+000  0.00000E+000  0.00000E+000
  0.00000E+000  0.00000E+000  0.00000E+000
 -1.86973E-034 -2.01689E-033 -1.61657E-032 -1.08439E-031 -6.33876E-031 -3.28767E-030
 -1.52616E-029 -6.37265E-029 -2.40074E-028 -8.18196E-028 -2.53024E-027 -7.11357E-027
 -1.79851E-026 -3.74849E-026 -2.66554E-026  4.28449E-025  4.37405E-024  3.06514E-023
  1.81078E-022  9.41581E-022  4.36427E-021  1.80980E-020  6.71427E-020  2.22301E-019
  6.53530E-019  1.69071E-018  3.78601E-018  7.09278E-018  1.01749E-017  7.42440E-018
 -1.44313E-017 -7.85932E-017 -2.15217E-016 -4.49484E-016 -7.81705E-016 -1.16869E-015
 -1.52153E-015 -1.73038E-015 -1.71081E-015 -1.44773E-015 -1.00898E-015 -5.17195E-016
 -9.58019E-017  1.79169E-016  2.96677E-016  2.95284E-016  2.31727E-016  1.53932E-016
  8.91386E-017  4.56795E-017  2.08975E-017  8.58195E-018  3.17549E-018  1.06146E-018
  3.21143E-019  8.80678E-020  2.19152E-020  4.95301E-021  1.01743E-021  1.90079E-022
  3.23161E-023  5.00336E-024  7.06097E-025  9.09577E-026  1.07195E-026  1.15973E-027
  1.15647E-028  1.06307E-029  8.81514E-031  5.85384E-032  9.59093E-034 -7.26700E-034
 -2.04738E-034 -3.98092E-035 -7.07840E-036 -9.80157E-037 -1.23861E-037  0.00000E+000
  0.00000E+000  0.00000E+000  0.00000E+000  0.00000E+000  0.00000E+000  0.00000E+000
  0.00000E+000  0.00000E+000  0.00000E+000  0.00000E+000  0.00000E+000  0.00000E+000
  0.00000E+000  0.00000E+000  0.00000E+000  0.00000E+000  0.00000E+000  0.00000E+000
  0.00000E+000  0.00000E+000  0.00000E+000
 -5.71636E-035 -3.90821E-033 -4.03480E-032 -2.97590E-031 -1.81704E-030 -9.62855E-030
 -4.51883E-029 -1.89717E-028 -7.16469E-028 -2.44291E-027 -7.54410E-027 -2.11486E-026
 -5.35237E-026 -1.16228E-025 -1.49322E-025  5.91186E-025  7.67250E-024  5.55371E-023
  3.29758E-022  1.71292E-021  7.92199E-021  3.28000E-020  1.21730E-019  4.04599E-019
  1.20129E-018  3.17164E-018  7.38895E-018  1.49838E-017  2.57510E-017  3.52059E-017
  3.05672E-017 -1.18224E-017 -1.23213E-016 -3.29668E-016 -6.31687E-016 -9.86607E-016
 -1.30877E-015 -1.49606E-015 -1.47450E-015 -1.23673E-015 -8.49663E-016 -4.24698E-016
 -6.83133E-017  1.58231E-016  2.50447E-016  2.44435E-016  1.89129E-016  1.24166E-016
  7.11654E-017  3.61352E-017  1.63945E-017  6.68214E-018  2.45559E-018  8.15682E-019
  2.45365E-019  6.69312E-020  1.65740E-020  3.72884E-021  7.62710E-022  1.41917E-022
  2.40349E-023  3.70722E-024  5.21206E-025  6.68765E-026  7.84672E-027  8.44006E-028
  8.33126E-029  7.47276E-030  5.73640E-031  2.64481E-032 -2.89588E-033 -1.26256E-033
 -2.85489E-034 -5.20691E-035 -8.75335E-036 -1.21516E-036 -1.53939E-037 -1.77965E-038
  0.00000E+000  0.00000E+000  0.00000E+000  0.00000E+000  0.00000E+000  0.00000E+000
  0.00000E+000  0.00000E+000  0.00000E+000  0.00000E+000  0.00000E+000  0.00000E+000
  0.00000E+000  0.00000E+000  0.00000E+000  0.00000E+000  0.00000E+000  0.00000E+000
  0.00000E+000  0.00000E+000  0.00000E+000
  2.51374E-033  8.64978E-034 -6.52662E-032 -6.54370E-031 -4.45114E-030 -2.47563E-029
 -1.18928E-028 -5.04968E-028 -1.91649E-027 -6.54285E-027 -2.01782E-026 -5.63757E-026
 -1.42313E-025 -3.14043E-025 -4.86821E-025  6.48742E-025  1.30817E-023  9.87488E-023
  5.91234E-022  3.07631E-021  1.42347E-020  5.89978E-020  2.19512E-019  7.33313E-019
  2.19719E-018  5.89191E-018  1.40901E-017  2.98785E-017  5.56484E-017  8.94794E-017
  1.19886E-016  1.21942E-016  6.00708E-017 -9.82779E-017 -3.60473E-016 -6.89738E-016
 -1.00521E-015 -1.20879E-015 -1.22877E-015 -1.05557E-015 -7.47057E-016 -3.99916E-016
 -1.05327E-016  8.50565E-017  1.67339E-016  1.70628E-016  1.33863E-016  8.81988E-017
  5.05052E-017  2.55659E-017  1.15512E-017  4.68635E-018  1.71393E-018  5.66614E-019
  1.69651E-019  4.60705E-020  1.13593E-020  2.54507E-021  5.18501E-022  9.61016E-023
  1.62126E-023  2.49074E-024  3.48695E-025  4.45253E-026  5.19221E-027  5.53280E-028
  5.36128E-029  4.58064E-030  2.95014E-031 -1.75600E-033 -6.08360E-033 -1.67326E-033
 -3.43524E-034 -6.05112E-035 -9.82897E-036 -1.36806E-036 -1.73754E-037 -2.01377E-038
  0.00000E+000  0.00000E+000  0.00000E+000  0.00000E+000  0.00000E+000  0.00000E+000
  0.00000E+000  0.00000E+000  0.00000E+000  0.00000E+000  0.00000E+000  0.00000E+000
  0.00000E+000  0.00000E+000  0.00000E+000  0.00000E+000  0.00000E+000  0.00000E+000
  0.00000E+000  0.00000E+000  0.00000E+000
  1.87914E-032  5.67189E-032  5.19557E-032 -8.65769E-031 -8.59898E-030 -5.41242E-029
 -2.74394E-028 -1.19524E-027 -4.59133E-027 -1.57526E-026 -4.86179E-026 -1.35565E-025
 -3.41393E-025 -7.59619E-025 -1.29519E-024  2.09686E-025  2.06404E-023  1.65141E-022
  1.00067E-021  5.22476E-021  2.42173E-020  1.00551E-019  3.75113E-019  1.25837E-018
  3.79506E-018  1.02795E-017  2.49648E-017  5.42179E-017  1.04871E-016  1.79509E-016
  2.69006E-016  3.46044E-016  3.66424E-016  2.83856E-016  7.58690E-017 -2.32621E-016
 -5.66251E-016 -8.25366E-016 -9.30495E-016 -8.59338E-016 -6.53807E-016 -3.94502E-016
 -1.60742E-016 -1.28854E-019  7.91607E-017  9.65772E-017  8.05701E-017  5.45502E-017
  3.16378E-017  1.61031E-017  7.28638E-018  2.95359E-018  1.07783E-018  3.55248E-019
  1.05996E-019  2.86770E-020  7.04330E-021  1.57181E-021  3.18928E-022  5.88662E-023
  9.88751E-024  1.51183E-024  2.10504E-025  2.67000E-026  3.08468E-027  3.23597E-028
  3.03109E-029  2.34440E-030  8.68348E-032 -2.11516E-032 -7.95091E-033 -1.86372E-033
 -3.64413E-034 -6.29810E-035 -1.00193E-035 -1.39842E-036 -1.78087E-037 -2.06940E-038
  0.00000E+000  0.00000E+000  0.00000E+000  0.00000E+000  0.00000E+000  0.00000E+000
  0.00000E+000  0.00000E+000  0.00000E+000  0.00000E+000  0.00000E+000  0.00000E+000
  0.00000E+000  0.00000E+000  0.00000E+000  0.00000E+000  0.00000E+000  0.00000E+000
  0.00000E+000  0.00000E+000  0.00000E+000
  9.51700E-032  3.58250E-031  1.02210E-030  1.25835E-030 -9.05570E-030 -9.15623E-029
 -5.34819E-028 -2.47328E-027 -9.76958E-027 -3.39529E-026 -1.05308E-025 -2.93747E-025
 -7.38666E-025 -1.65138E-024 -2.97987E-024 -1.47443E-024  2.91632E-023  2.53675E-022
  1.56226E-021  8.19654E-021  3.80793E-020  1.58410E-019  5.92318E-019  1.99327E-018
  6.03829E-018  1.64605E-017  4.03456E-017  8.87980E-017  1.75152E-016  3.08726E-016
  4.84142E-016  6.70806E-016  8.11647E-016  8.39193E-016  7.07255E-016  4.22445E-016
  5.34351E-017 -2.93571E-016 -5.22148E-016 -5.87833E-016 -5.10596E-016 -3.53963E-016
 -1.88266E-016 -6.11846E-017  1.17337E-017  3.91190E-017  3.92503E-017  2.86266E-017
  1.72226E-017  8.93649E-018  4.08410E-018  1.66304E-018  6.07601E-019  2.00074E-019
  5.95567E-020  1.60598E-020  3.92873E-021  8.72805E-022  1.76215E-022  3.23470E-023
  5.40018E-024  8.19977E-025  1.13229E-025  1.42100E-026  1.61662E-027  1.65030E-028
  1.44917E-029  8.81781E-031 -3.69814E-032 -3.00266E-032 -8.27888E-033 -1.80515E-033
 -3.44263E-034 -5.89322E-035 -9.25749E-036 -1.29748E-036 -1.65707E-037 -1.93087E-038
  0.00000E+000  0.00000E+000  0.00000E+000  0.00000E+000  0.00000E+000  0.00000E+000
  0.00000E+000  0.00000E+000  0.00000E+000  0.00000E+000  0.00000E+000  0.00000E+000
  0.00000E+000  0.00000E+000  0.00000E+000  0.00000E+000  0.00000E+000  0.00000E+000
  0.00000E+000  0.00000E+000  0.00000E+000
  3.94090E-031  1.60383E-030  5.51717E-030  1.47252E-029  2.04291E-029 -7.37403E-029
 -7.89401E-028 -4.29151E-027 -1.81096E-026 -6.48618E-026 -2.03891E-025 -5.71401E-025
 -1.43742E-024 -3.22283E-024 -6.02613E-024 -5.42887E-024  3.58876E-023  3.53396E-022
  2.22281E-021  1.17332E-020  5.46550E-020  2.27792E-019  8.53376E-019  2.87848E-018
  8.74668E-018  2.39427E-017  5.90191E-017  1.30922E-016  2.61089E-016  4.67397E-016
  7.49523E-016  1.07333E-015  1.36612E-015  1.53391E-015  1.50026E-015  1.24815E-015
  8.37778E-016  3.84639E-016  8.04741E-018 -2.18973E-016 -2.90259E-016 -2.51322E-016
 -1.64977E-016 -8.10633E-017 -2.37355E-017  4.78570E-018  1.32765E-017  1.19625E-017
  7.86752E-018  4.27121E-018  2.00008E-018  8.24896E-019  3.03116E-019  9.99311E-020
  2.96895E-020  7.97251E-021  1.93880E-021  4.27554E-022  8.55720E-023  1.55508E-023
  2.56627E-024  3.84467E-025  5.22462E-026  6.42570E-027  7.10384E-028  6.88675E-029
  5.25057E-030  1.03140E-031 -8.60236E-032 -2.96821E-032 -7.29371E-033 -1.54010E-033
 -2.90764E-034 -4.96412E-035 -7.75452E-036 -1.09221E-036 -1.39926E-037  0.00000E+000
  0.00000E+000  0.00000E+000  0.00000E+000  0.00000E+000  0.00000E+000  0.00000E+000
  0.00000E+000  0.00000E+000  0.00000E+000  0.00000E+000  0.00000E+000  0.00000E+000
  0.00000E+000  0.00000E+000  0.00000E+000  0.00000E+000  0.00000E+000  0.00000E+000
  0.00000E+000  0.00000E+000  0.00000E+000
  1.40640E-030  5.92663E-030  2.18489E-029  6.84824E-029  1.69514E-028  2.44122E-028
 -4.58984E-028 -5.50617E-027 -2.79147E-026 -1.07448E-025 -3.48676E-025 -9.90337E-025
 -2.50188E-024 -5.62367E-024 -1.07525E-023 -1.24854E-023  3.72003E-023  4.43594E-022
  2.86516E-021  1.52323E-020  7.11604E-020  2.97122E-019  1.11490E-018  3.76724E-018
  1.14719E-017  3.14889E-017  7.79018E-017  1.73645E-016  3.48548E-016  6.29521E-016
  1.02192E-015  1.48866E-015  1.94160E-015  2.25973E-015  2.33495E-015  2.12476E-015
  1.67935E-015  1.12291E-015  5.98198E-016  2.07838E-016 -1.51400E-017 -9.81967E-017
 -9.69804E-017 -6.35819E-017 -3.02121E-017 -8.88752E-018  7.28629E-019  3.22495E-018
  2.75659E-018  1.66553E-018  8.21976E-019  3.48040E-019  1.29345E-019  4.27139E-020
  1.26254E-020  3.35523E-021  8.03934E-022  1.73967E-022  3.40286E-023  6.01791E-024
  9.61851E-025  1.38798E-025  1.80463E-026  2.10415E-027  2.16693E-028  1.84605E-029
  8.24980E-031 -1.78309E-031 -8.21031E-032 -2.31720E-032 -5.49708E-033 -1.15703E-033
 -2.19193E-034 -3.77829E-035 -5.87362E-036 -8.33665E-037 -1.07171E-037  0.00000E+000
  0.00000E+000  0.00000E+000  0.00000E+000  0.00000E+000  0.00000E+000  0.00000E+000
  0.00000E+000  0.00000E+000  0.00000E+000  0.00000E+000  0.00000E+000  0.00000E+000
  0.00000E+000  0.00000E+000  0.00000E+000  0.00000E+000  0.00000E+000  0.00000E+000
  0.00000E+000  0.00000E+000  0.00000E+000
  4.41214E-030  1.89065E-029  7.18878E-029  2.39546E-028  6.81632E-028  1.55205E-027
  2.20920E-027 -2.12613E-027 -3.10145E-026 -1.46527E-025 -5.13402E-025 -1.50600E-024
 -3.85190E-024 -8.69510E-024 -1.68491E-023 -2.23287E-023  3.08989E-023  5.01051E-022
  3.33835E-021  1.78844E-020  8.37956E-020  3.50479E-019  1.31694E-018  4.45608E-018
  1.35906E-017  3.73747E-017  9.26819E-017  2.07222E-016  4.17615E-016  7.58281E-016
  1.23974E-015  1.82347E-015  2.41000E-015  2.85723E-015  3.03126E-015  2.86743E-015
  2.40534E-015  1.77367E-015  1.13251E-015  6.08304E-016  2.56913E-016  6.71251E-017
 -9.34630E-018 -2.52536E-017 -1.86053E-017 -8.97984E-018 -2.78693E-018 -1.36388E-019
  5.25561E-019  4.52756E-019  2.53454E-019  1.12935E-019  4.25541E-020  1.39150E-020
  3.99902E-021  1.01624E-021  2.28798E-022  4.55718E-023  7.98903E-024  1.21985E-024
  1.59037E-025  1.70001E-026  1.34504E-027  4.85306E-029 -6.72460E-030 -2.00123E-030
 -4.77535E-031 -1.47677E-031 -4.78164E-032 -1.37620E-032 -3.43414E-033 -7.51021E-034
 -1.45918E-034 -2.54392E-035 -4.00553E-036 -5.71292E-037 -7.43998E-038  0.00000E+000
  0.00000E+000  0.00000E+000  0.00000E+000  0.00000E+000  0.00000E+000  0.00000E+000
  0.00000E+000  0.00000E+000  0.00000E+000  0.00000E+000  0.00000E+000  0.00000E+000
  0.00000E+000  0.00000E+000  0.00000E+000  0.00000E+000  0.00000E+000  0.00000E+000
  0.00000E+000  0.00000E+000  0.00000E+000
  1.22548E-029  5.28999E-029  2.03944E-028  6.97842E-028  2.09476E-027  5.38534E-027
  1.11797E-026  1.51836E-026 -7.06839E-027 -1.40071E-025 -6.12963E-025 -1.94426E-024
 -5.12386E-024 -1.16753E-023 -2.27785E-023 -3.22367E-023  1.95522E-023  5.13215E-022
  3.52136E-021  1.89834E-020  8.91486E-020  3.73391E-019  1.40466E-018  4.75818E-018
  1.45290E-017  4.00087E-017  9.93725E-017  2.22623E-016  4.49793E-016  8.19398E-016
  1.34545E-015  1.99033E-015  2.65079E-015  3.17561E-015  3.41765E-015  3.29844E-015
  2.84755E-015  2.19084E-015  1.49385E-015  8.94843E-016  4.63974E-016  2.02535E-016
  6.99450E-017  1.55912E-017 -7.16747E-019 -2.85776E-018 -1.64895E-018 -5.60121E-019
 -8.25619E-020  3.80247E-020  3.73304E-020  1.82918E-020  6.46350E-021  1.72550E-021
  3.19054E-022  1.79634E-023 -1.52625E-023 -8.28140E-024 -2.73766E-024 -7.06437E-025
 -1.51806E-025 -2.77552E-026 -4.31640E-027 -5.57261E-028 -5.52046E-029 -3.01617E-030
  2.10805E-031  6.73525E-032  6.01478E-034 -3.88364E-033 -1.51062E-033 -3.92954E-034
 -8.29387E-035 -1.50586E-035 -2.43530E-036 -3.52956E-037 -4.67700E-038  0.00000E+000
  0.00000E+000  0.00000E+000  0.00000E+000  0.00000E+000  0.00000E+000  0.00000E+000
  0.00000E+000  0.00000E+000  0.00000E+000  0.00000E+000  0.00000E+000  0.00000E+000
  0.00000E+000  0.00000E+000  0.00000E+000  0.00000E+000  0.00000E+000  0.00000E+000
  0.00000E+000  0.00000E+000  0.00000E+000
  3.01344E-029  1.30232E-028  5.04119E-028  1.74169E-027  5.33811E-027  1.43529E-026
  3.30936E-026  6.19402E-026  7.79335E-026 -1.58515E-026 -4.93499E-025 -1.97061E-024
 -5.58423E-024 -1.29900E-023 -2.53292E-023 -3.61333E-023  1.32546E-023  4.90759E-022
  3.38997E-021  1.82651E-020  8.57523E-020  3.59281E-019  1.35244E-018  4.58489E-018
  1.40121E-017  3.86229E-017  9.60381E-017  2.15442E-016  4.36004E-016  7.95942E-016
  1.31047E-015  1.94541E-015  2.60305E-015  3.13784E-015  3.40546E-015  3.32460E-015
  2.91623E-015  2.29482E-015  1.61664E-015  1.01673E-015  5.68700E-016  2.81491E-016
  1.22483E-016  4.64661E-017  1.52351E-017  4.30155E-018  1.06773E-018  2.53785E-019
  6.55010E-020  1.63835E-020  9.19063E-022 -2.93207E-021 -2.58404E-021 -1.43380E-021
 -6.17293E-022 -2.19886E-022 -6.67073E-023 -1.74885E-023 -3.98698E-024 -7.89513E-025
 -1.34216E-025 -1.89116E-026 -1.97208E-027 -6.98620E-029  3.24832E-029  1.13496E-029
  2.44602E-030  4.11872E-031  5.52694E-032  5.22775E-033  6.85589E-035 -1.16653E-034
 -3.50193E-035 -7.44534E-036 -1.28784E-036 -1.93351E-037 -2.65892E-038  0.00000E+000
  0.00000E+000  0.00000E+000  0.00000E+000  0.00000E+000  0.00000E+000  0.00000E+000
  0.00000E+000  0.00000E+000  0.00000E+000  0.00000E+000  0.00000E+000  0.00000E+000
  0.00000E+000  0.00000E+000  0.00000E+000  0.00000E+000  0.00000E+000  0.00000E+000
  0.00000E+000  0.00000E+000  0.00000E+000
  6.51973E-029  2.80475E-028  1.08149E-027  3.72894E-027  1.14547E-026  3.11587E-026
  7.42370E-026  1.51565E-025  2.51756E-025  2.86354E-025 -1.13385E-026 -1.22167E-024
 -4.33167E-024 -1.05653E-023 -2.01666E-023 -2.56898E-023  2.76965E-023  4.67316E-022
  3.03907E-021  1.60643E-020  7.48715E-020  3.12818E-019  1.17650E-018  3.98834E-018
  1.21937E-017  3.36309E-017  8.36885E-017  1.87908E-016  3.80703E-016  6.95940E-016
  1.14781E-015  1.70778E-015  2.29183E-015  2.77351E-015  3.02593E-015  2.97532E-015
  2.63576E-015  2.10298E-015  1.51089E-015  9.77579E-016  5.70112E-016  3.00372E-016
  1.43686E-016  6.29958E-017  2.57092E-017  9.97439E-018  3.75451E-018  1.38211E-018
  4.91215E-019  1.63567E-019  4.91766E-020  1.28569E-020  2.81957E-021  5.11180E-022
  8.92963E-023  2.61708E-023  1.25440E-023  5.69284E-024  2.12479E-024  6.59866E-025
  1.75087E-025  4.05946E-026  8.37881E-027  1.56506E-027  2.68549E-028  4.28534E-029
  6.40609E-030  8.95995E-031  1.15677E-031  1.33397E-032  1.27127E-033  7.47146E-035
 -4.08104E-036 -2.52193E-036 -5.50029E-037 -9.08151E-038 -1.27188E-038  0.00000E+000
  0.00000E+000  0.00000E+000  0.00000E+000  0.00000E+000  0.00000E+000  0.00000E+000
  0.00000E+000  0.00000E+000  0.00000E+000  0.00000E+000  0.00000E+000  0.00000E+000
  0.00000E+000  0.00000E+000  0.00000E+000  0.00000E+000  0.00000E+000  0.00000E+000
  0.00000E+000  0.00000E+000  0.00000E+000
  1.22318E-028  5.19766E-028  1.97686E-027  6.71549E-027  2.03163E-026  5.45070E-026
  1.28851E-025  2.65493E-025  4.67262E-025  6.71875E-025  6.92113E-025  1.86065E-025
 -1.25648E-024 -3.75956E-024 -5.96790E-024  6.80015E-025  6.50522E-023  4.59934E-022
  2.59897E-021  1.31134E-020  5.99124E-020  2.47906E-019  9.27866E-019  3.13824E-018
  9.58570E-018  2.64328E-017  6.57907E-017  1.47792E-016  2.99629E-016  5.48220E-016
  9.05215E-016  1.34885E-015  1.81374E-015  2.20080E-015  2.40985E-015  2.38153E-015
  2.12475E-015  1.71249E-015  1.24843E-015  8.25131E-016  4.96434E-016  2.73703E-016
  1.39709E-016  6.69541E-017  3.06148E-017  1.35412E-017  5.82922E-018  2.43449E-018
  9.78328E-019  3.76096E-019  1.38612E-019  4.95228E-020  1.74000E-020  6.05528E-021
  2.07133E-021  6.82854E-022  2.12113E-022  6.09567E-023  1.60137E-023  3.82061E-024
  8.25652E-025  1.61651E-025  2.87472E-026  4.66671E-027  6.96822E-028  9.66836E-029
  1.26141E-029  1.56387E-030  1.85043E-031  2.07427E-032  2.15007E-033  2.01016E-034
  1.38609E-035  2.65761E-037 -1.34075E-037 -3.27616E-038  1.58834E-041  0.00000E+000
  0.00000E+000  0.00000E+000  0.00000E+000  0.00000E+000  0.00000E+000  0.00000E+000
  0.00000E+000  0.00000E+000  0.00000E+000  0.00000E+000  0.00000E+000  0.00000E+000
  0.00000E+000  0.00000E+000  0.00000E+000  0.00000E+000  0.00000E+000  0.00000E+000
  0.00000E+000  0.00000E+000  0.00000E+000
  1.93123E-028  7.99411E-028  2.94704E-027  9.64506E-027  2.79090E-026  7.10183E-026
  1.57800E-025  3.03329E-025  4.98557E-025  6.92159E-025  8.09924E-025  8.35455E-025
  8.72478E-025  9.56000E-025  7.01044E-025  2.12050E-024  3.59328E-023  3.09878E-022
  1.91220E-021  9.80918E-021  4.43756E-020  1.80978E-019  6.69504E-019  2.24702E-018
  6.83227E-018  1.87938E-017  4.67220E-017  1.04911E-016  2.12705E-016  3.89326E-016
  6.43289E-016  9.59528E-016  1.29211E-015  1.57108E-015  1.72540E-015  1.71245E-015
  1.53747E-015  1.25081E-015  9.24710E-016  6.24085E-016  3.87250E-016  2.23199E-016
  1.21082E-016  6.27178E-017  3.13894E-017  1.52655E-017  7.20538E-018  3.28600E-018
  1.44397E-018  6.12645E-019  2.52367E-019  1.01364E-019  3.96055E-020  1.48983E-020
  5.31362E-021  1.76937E-021  5.43224E-022  1.52419E-022  3.88661E-023  8.97831E-024
  1.87623E-024  3.54659E-025  6.07141E-026  9.43819E-027  1.33853E-027  1.74447E-028
  2.11138E-029  2.40502E-030  2.61363E-031  2.73333E-032  2.74415E-033  2.61430E-034
  2.23153E-035  1.57321E-036  6.50691E-038 -4.09963E-039  3.19617E-041  0.00000E+000
  0.00000E+000  0.00000E+000  0.00000E+000  0.00000E+000  0.00000E+000  0.00000E+000
  0.00000E+000  0.00000E+000  0.00000E+000  0.00000E+000  0.00000E+000  0.00000E+000
  0.00000E+000  0.00000E+000  0.00000E+000  0.00000E+000  0.00000E+000  0.00000E+000
  0.00000E+000  0.00000E+000  0.00000E+000
  2.40183E-028  9.37938E-028  3.21110E-027  9.54647E-027  2.42940E-026  5.17031E-026
  8.82369E-026  1.10062E-025  7.17606E-026 -5.86701E-026 -2.84135E-025 -9.66606E-025
 -4.66434E-024 -2.10688E-023 -7.57952E-023 -2.17846E-022 -5.00187E-022 -8.41083E-022
 -4.39711E-022  4.41995E-021  2.81683E-020  1.21684E-019  4.48765E-019  1.48520E-018
  4.46087E-018  1.21681E-017  3.00941E-017  6.73726E-017  1.36379E-016  2.49451E-016
  4.12153E-016  6.15075E-016  8.29167E-016  1.01005E-015  1.11252E-015  1.10923E-015
  1.00298E-015  8.24997E-016  6.20290E-016  4.29418E-016  2.76530E-016  1.67786E-016
  9.72383E-017  5.44214E-017  2.95693E-017  1.55856E-017  7.94098E-018  3.90293E-018
  1.85330E-018  8.53376E-019  3.81677E-019  1.65115E-019  6.83644E-020  2.67151E-020
  9.71879E-021  3.25497E-021  9.95536E-022  2.76572E-022  6.95556E-023  1.58040E-023
  3.24095E-024  5.99706E-025  1.00180E-025  1.51293E-026  2.07146E-027  2.58410E-028
  2.96127E-029  3.15645E-030  3.18185E-031  3.08896E-032  2.96122E-033  2.71640E-034
  2.35019E-035  1.90370E-036  1.32278E-037  2.99523E-040  5.80624E-041  0.00000E+000
  0.00000E+000  0.00000E+000  0.00000E+000  0.00000E+000  0.00000E+000  0.00000E+000
  0.00000E+000  0.00000E+000  0.00000E+000  0.00000E+000  0.00000E+000  0.00000E+000
  0.00000E+000  0.00000E+000  0.00000E+000  0.00000E+000  0.00000E+000  0.00000E+000
  0.00000E+000  0.00000E+000  0.00000E+000
  1.95991E-028  6.46384E-028  1.71670E-027  3.30856E-027  2.95490E-027 -6.68639E-027
 -2.89649E-026 -3.15606E-027  3.63639E-025  1.77955E-024  4.77619E-024  5.84613E-024
 -1.47275E-023 -1.19703E-022 -4.58043E-022 -1.30851E-021 -3.06940E-021 -6.06612E-021
 -9.88345E-021 -1.14536E-020  3.95969E-022  6.07854E-020  2.73262E-019  9.23304E-019
  2.72928E-018  7.30186E-018  1.77894E-017  3.94236E-017  7.92941E-017  1.44486E-016
  2.38241E-016  3.55286E-016  4.79172E-016  5.84717E-016  6.46238E-016  6.48110E-016
  5.91659E-016  4.94086E-016  3.80231E-016  2.72429E-016  1.84046E-016  1.18797E-016
  7.40327E-017  4.47561E-017  2.62228E-017  1.48385E-017  8.09308E-018  4.26007E-018
  2.17098E-018  1.07221E-018  5.10899E-019  2.32449E-019  9.96326E-020  3.97009E-020
  1.45476E-020  4.86277E-021  1.47463E-021  4.04195E-022  9.98968E-023  2.22257E-023
  4.44646E-024  7.99272E-025  1.29037E-025  1.87112E-026  2.43941E-027  2.86727E-028
  3.05732E-029  2.99402E-030  2.75131E-031  2.44865E-032  2.20046E-033  1.98022E-034
  1.71596E-035  1.50191E-036  1.19864E-037 -4.19553E-040  9.52226E-041  3.51800E-042
  0.00000E+000  0.00000E+000  0.00000E+000  0.00000E+000  0.00000E+000  0.00000E+000
  0.00000E+000  0.00000E+000  0.00000E+000  0.00000E+000  0.00000E+000  0.00000E+000
  0.00000E+000  0.00000E+000  0.00000E+000  0.00000E+000  0.00000E+000  0.00000E+000
  0.00000E+000  0.00000E+000  0.00000E+000
  3.53083E-029 -2.91045E-029 -4.43503E-028 -5.21550E-028  1.23751E-026  1.20275E-025
  6.88326E-025  2.95528E-024  1.01662E-023  2.84845E-023  6.37373E-023  1.03388E-022
  6.46119E-023 -3.12742E-022 -1.62957E-021 -4.99065E-021 -1.20133E-020 -2.44136E-020
 -4.27995E-020 -6.41649E-020 -7.70584E-020 -5.14760E-020  8.48459E-020  5.03062E-019
  1.59660E-018  4.20747E-018  9.94619E-018  2.14641E-017  4.23416E-017  7.61548E-017
  1.24549E-016  1.84889E-016  2.48933E-016  3.04066E-016  3.37438E-016  3.41208E-016
  3.15908E-016  2.69796E-016  2.14740E-016  1.61311E-016  1.15844E-016  8.03137E-017
  5.39662E-017  3.50869E-017  2.19854E-017  1.32461E-017  7.68242E-018  4.30261E-018
  2.33006E-018  1.21530E-018  6.04519E-019  2.83000E-019  1.23030E-019  4.91110E-020
  1.78469E-020  5.86764E-021  1.73746E-021  4.61745E-022  1.09799E-022  2.32892E-023
  4.39020E-024  7.31940E-025  1.07169E-025  1.36279E-026  1.47629E-027  1.31083E-028
  8.64566E-030  2.65831E-031 -2.73603E-032 -5.47938E-033 -5.22025E-034 -2.49025E-035
 -3.27821E-038  3.37951E-037 -4.91251E-038 -2.57334E-039  1.40982E-040  5.20859E-042
  0.00000E+000  0.00000E+000  0.00000E+000  0.00000E+000  0.00000E+000  0.00000E+000
  0.00000E+000  0.00000E+000  0.00000E+000  0.00000E+000  0.00000E+000  0.00000E+000
  0.00000E+000  0.00000E+000  0.00000E+000  0.00000E+000  0.00000E+000  0.00000E+000
  0.00000E+000  0.00000E+000  0.00000E+000
  3.98415E-029  8.19587E-028  7.93157E-027  5.57923E-026  3.15760E-025  1.49796E-024
  6.07529E-024  2.12592E-023  6.43017E-023  1.67054E-022  3.65340E-022  6.36355E-022
  7.20833E-022 -2.36224E-022 -4.22344E-021 -1.48953E-020 -3.76426E-020 -7.85151E-020
 -1.41338E-019 -2.22792E-019 -3.05833E-019 -3.51811E-019 -2.89608E-019  5.07237E-021
  7.54436E-019  2.36408E-018  5.54822E-018  1.14388E-017  2.15380E-017  3.73286E-017
  5.94636E-017  8.67770E-017  1.15731E-016  1.40959E-016  1.57033E-016  1.60659E-016
  1.52018E-016  1.34388E-016  1.12377E-016  8.99793E-017  6.95747E-017  5.20699E-017
  3.75941E-017  2.60496E-017  1.72699E-017  1.09632E-017  6.68704E-018  3.92812E-018
  2.21657E-018  1.19104E-018  6.01543E-019  2.81571E-019  1.20604E-019  4.67722E-020
  1.62785E-020  5.04289E-021  1.37796E-021  3.28017E-022  6.66309E-023  1.10691E-023
  1.33540E-024  5.43415E-026 -2.66665E-026 -9.97274E-027 -2.24721E-027 -3.95447E-028
 -5.81945E-029 -7.36388E-030 -8.11944E-031 -7.84125E-032 -6.65347E-033 -4.93733E-034
 -3.16813E-035 -1.80005E-036 -1.42451E-037 -7.09447E-039 -3.17559E-040  6.96186E-042
  0.00000E+000  0.00000E+000  0.00000E+000  0.00000E+000  0.00000E+000  0.00000E+000
  0.00000E+000  0.00000E+000  0.00000E+000  0.00000E+000  0.00000E+000  0.00000E+000
  0.00000E+000  0.00000E+000  0.00000E+000  0.00000E+000  0.00000E+000  0.00000E+000
  0.00000E+000  0.00000E+000  0.00000E+000
  1.43053E-027  1.05832E-026  6.69435E-026  3.67531E-025  1.76717E-024  7.48149E-024
  2.79654E-023  9.23298E-023  2.68586E-022  6.83708E-022  1.49988E-021  2.73667E-021
  3.75126E-021  2.18190E-021 -7.63924E-021 -3.62786E-020 -9.95228E-020 -2.15601E-019
 -3.97830E-019 -6.42981E-019 -9.18478E-019 -1.15361E-018 -1.23908E-018 -1.03453E-018
 -3.76744E-019  9.22526E-019  3.09613E-018  6.44765E-018  1.13449E-017  1.81216E-017
  2.68563E-017  3.70921E-017  4.76837E-017  5.69778E-017  6.33576E-017  6.58862E-017
  6.46350E-017  6.04702E-017  5.44814E-017  4.74949E-017  3.99795E-017  3.22683E-017
  2.47803E-017  1.80217E-017  1.24102E-017  8.11851E-018  5.06267E-018  3.00804E-018
  1.69111E-018  8.87847E-019  4.27870E-019  1.85594E-019  7.07929E-020  2.29596E-020
  5.91651E-021  9.65783E-022 -6.75561E-023 -1.33005E-022 -6.55411E-023 -2.29865E-023
 -6.55128E-024 -1.58756E-024 -3.34038E-025 -6.17300E-026 -1.00890E-026 -1.46485E-027
 -1.89516E-028 -2.18923E-029 -2.26067E-030 -2.08878E-031 -1.72655E-032 -1.27561E-033
 -8.40391E-035 -5.46873E-036 -2.95554E-037 -1.43757E-038 -6.29362E-040  8.40060E-042
  0.00000E+000  0.00000E+000  0.00000E+000  0.00000E+000  0.00000E+000  0.00000E+000
  0.00000E+000  0.00000E+000  0.00000E+000  0.00000E+000  0.00000E+000  0.00000E+000
  0.00000E+000  0.00000E+000  0.00000E+000  0.00000E+000  0.00000E+000  0.00000E+000
  0.00000E+000  0.00000E+000  0.00000E+000
  7.52776E-027  4.88402E-026  2.80760E-025  1.43485E-024  6.53381E-024  2.65435E-023
  9.62282E-023  3.11032E-022  8.93955E-022  2.27207E-021  5.04998E-021  9.58796E-021
  1.46790E-020  1.47836E-020 -4.21378E-021 -6.94210E-020 -2.22252E-019 -5.11910E-019
 -9.77317E-019 -1.61876E-018 -2.36855E-018 -3.07652E-018 -3.52466E-018 -3.47402E-018
 -2.73041E-018 -1.20525E-018  1.05103E-018  3.85455E-018  6.93113E-018  9.98380E-018
  1.27632E-017  1.51189E-017  1.70192E-017  1.85443E-017  1.98533E-017  2.11155E-017
  2.23983E-017  2.35524E-017  2.41883E-017  2.38178E-017  2.21155E-017  1.91356E-017
  1.53278E-017  1.13399E-017  7.74889E-018  4.88756E-018  2.82899E-018  1.47614E-018
  6.65076E-019  2.30420E-019  3.26382E-020 -3.40463E-020 -4.09038E-020 -2.86892E-020
 -1.57145E-020 -7.22024E-021 -2.86294E-021 -9.93644E-022 -3.04320E-022 -8.26680E-023
 -1.99876E-023 -4.31196E-024 -8.31537E-025 -1.43545E-025 -2.22059E-026 -3.08098E-027
 -3.83649E-028 -4.28952E-029 -4.30804E-030 -3.88700E-031 -3.15064E-032 -2.29367E-033
 -1.52054E-034 -9.10938E-036 -4.82678E-037 -2.30127E-038 -9.87032E-040  9.15113E-042
  0.00000E+000  0.00000E+000  0.00000E+000  0.00000E+000  0.00000E+000  0.00000E+000
  0.00000E+000  0.00000E+000  0.00000E+000  0.00000E+000  0.00000E+000  0.00000E+000
  0.00000E+000  0.00000E+000  0.00000E+000  0.00000E+000  0.00000E+000  0.00000E+000
  0.00000E+000  0.00000E+000  0.00000E+000
  2.54266E-026  1.57277E-025  8.71004E-025  4.32395E-024  1.92571E-023  7.69659E-023
  2.76010E-022  8.87281E-022  2.55154E-021  6.53710E-021  1.48070E-020  2.92036E-020
  4.85073E-020  6.19546E-020  3.88966E-020 -8.25796E-020 -4.00417E-019 -1.03522E-018
 -2.08910E-018 -3.57900E-018 -5.36713E-018 -7.12858E-018 -8.39440E-018 -8.67776E-018
 -7.64539E-018 -5.26506E-018 -1.86645E-018  1.90999E-018  5.26245E-018  7.44123E-018
  7.98181E-018  6.89358E-018  4.72080E-018  2.40897E-018  9.85413E-019  1.16482E-018
  3.05202E-018  6.08676E-018  9.26710E-018  1.15547E-017  1.22744E-017  1.13264E-017
  9.13176E-018  6.37869E-018  3.72772E-018  1.61616E-018  2.10011E-019 -5.37483E-019
 -7.89855E-019 -7.41853E-019 -5.62041E-019 -3.64834E-019 -2.07605E-019 -1.04630E-019
 -4.69444E-020 -1.88044E-020 -6.73659E-021 -2.16090E-021 -6.21187E-022 -1.60139E-022
 -3.70425E-023 -7.69190E-024 -1.43437E-024 -2.40285E-025 -3.61687E-026 -4.89289E-027
 -5.94948E-028 -6.50286E-029 -6.38903E-030 -5.64201E-031 -4.47725E-032 -3.19188E-033
 -2.05092E-034 -1.18959E-035 -6.13403E-037 -2.83783E-038 -1.17676E-039 -4.36808E-041
  0.00000E+000  0.00000E+000  0.00000E+000  0.00000E+000  0.00000E+000  0.00000E+000
  0.00000E+000  0.00000E+000  0.00000E+000  0.00000E+000  0.00000E+000  0.00000E+000
  0.00000E+000  0.00000E+000  0.00000E+000  0.00000E+000  0.00000E+000  0.00000E+000
  0.00000E+000  0.00000E+000  0.00000E+000
  6.78399E-026  4.11244E-025  2.24259E-024  1.10078E-023  4.86548E-023  1.93688E-022
  6.94330E-022  2.23997E-021  6.49437E-021  1.68771E-020  3.91184E-020  8.01183E-020
  1.42295E-019  2.09942E-019  2.26138E-019  6.54380E-020 -4.81358E-019 -1.68405E-018
 -3.78726E-018 -6.86303E-018 -1.06502E-017 -1.44739E-017 -1.73403E-017 -1.82284E-017
 -1.64862E-017 -1.21497E-017 -6.02662E-018  4.98233E-019  5.84915E-018  8.70085E-018
  8.36450E-018  5.03550E-018 -1.85908E-019 -5.57655E-018 -9.34672E-018 -1.02810E-017
 -8.17871E-018 -3.88104E-018  1.11849E-018  5.28075E-018  7.56283E-018  7.68404E-018
  6.06251E-018  3.51884E-018  9.16566E-019 -1.11134E-018 -2.27954E-018 -2.62121E-018
 -2.37049E-018 -1.82321E-018 -1.22799E-018 -7.33803E-019 -3.91490E-019 -1.87063E-019
 -8.01822E-020 -3.08569E-020 -1.06660E-020 -3.31231E-021 -9.24274E-022 -2.31762E-022
 -5.22242E-023 -1.05752E-023 -1.92427E-024 -3.14608E-025 -4.62092E-026 -6.09597E-027
 -7.22056E-028 -7.67575E-029 -7.31873E-030 -6.25421E-031 -4.78490E-032 -3.27416E-033
 -1.99858E-034 -1.08418E-035 -5.21092E-037 -2.20702E-038 -8.15699E-040 -2.58561E-041
  0.00000E+000  0.00000E+000  0.00000E+000  0.00000E+000  0.00000E+000  0.00000E+000
  0.00000E+000  0.00000E+000  0.00000E+000  0.00000E+000  0.00000E+000  0.00000E+000
  0.00000E+000  0.00000E+000  0.00000E+000  0.00000E+000  0.00000E+000  0.00000E+000
  0.00000E+000  0.00000E+000  0.00000E+000
  1.54494E-025  9.30066E-025  5.05094E-024  2.47559E-023  1.09542E-022  4.37692E-022
  1.57928E-021  5.14453E-021  1.51189E-020  4.00255E-020  9.51850E-020  2.02260E-019
  3.80172E-019  6.19299E-019  8.33892E-019  8.00773E-019  1.16226E-019 -1.77255E-018
 -5.40371E-018 -1.09963E-017 -1.81000E-017 -2.54017E-017 -3.09075E-017 -3.25629E-017
 -2.91023E-017 -2.07119E-017 -9.13814E-018  2.81678E-018  1.21534E-017  1.65283E-017
  1.48762E-017  7.72564E-018 -2.85634E-018 -1.37775E-017 -2.18613E-017 -2.49203E-017
 -2.24924E-017 -1.58826E-017 -7.51501E-018  5.60908E-020  5.01696E-018  6.72622E-018
  5.64581E-018  2.91880E-018 -1.67010E-019 -2.61643E-018 -3.94414E-018 -4.15977E-018
 -3.59358E-018 -2.67323E-018 -1.74930E-018 -1.01745E-018 -5.28801E-019 -2.46269E-019
 -1.02918E-019 -3.86215E-020 -1.30179E-020 -3.94124E-021 -1.07161E-021 -2.61599E-022
 -5.73135E-023 -1.12635E-023 -1.98419E-024 -3.13037E-025 -4.41767E-026 -5.56765E-027
 -6.25263E-028 -6.23721E-029 -5.50073E-030 -4.25780E-031 -2.85664E-032 -1.62423E-033
 -7.43403E-035 -2.14004E-036  5.07005E-039  6.46293E-039  5.73480E-040  3.49164E-041
  0.00000E+000  0.00000E+000  0.00000E+000  0.00000E+000  0.00000E+000  0.00000E+000
  0.00000E+000  0.00000E+000  0.00000E+000  0.00000E+000  0.00000E+000  0.00000E+000
  0.00000E+000  0.00000E+000  0.00000E+000  0.00000E+000  0.00000E+000  0.00000E+000
  0.00000E+000  0.00000E+000  0.00000E+000
  3.12684E-025  1.88457E-024  1.02671E-023  5.05810E-023  2.25419E-022  9.09044E-022
  3.31790E-021  1.09610E-020  3.27688E-020  8.85950E-020  2.16312E-019  4.75633E-019
  9.36961E-019  1.63742E-018  2.48941E-018  3.15102E-018  2.91677E-018  7.43157E-019
 -4.46236E-018 -1.32518E-017 -2.49234E-017 -3.71003E-017 -4.60627E-017 -4.79794E-017
 -4.05932E-017 -2.44820E-017 -3.15793E-018  1.80396E-017  3.36268E-017  3.94888E-017
  3.38779E-017  1.78991E-017 -4.55950E-018 -2.76785E-017 -4.53941E-017 -5.34203E-017
 -5.06889E-017 -3.94755E-017 -2.41976E-017 -9.56262E-018  1.03233E-018  6.26122E-018
  6.71333E-018  4.13945E-018  5.45058E-019 -2.51214E-018 -4.24736E-018 -4.60689E-018
 -3.99542E-018 -2.95049E-018 -1.90411E-018 -1.08739E-018 -5.53047E-019 -2.51334E-019
 -1.02219E-019 -3.72251E-020 -1.21366E-020 -3.54012E-021 -9.22758E-022 -2.14559E-022
 -4.43920E-023 -8.14271E-024 -1.31685E-024 -1.86105E-025 -2.26325E-026 -2.29707E-027
 -1.80427E-028 -8.09338E-030  4.47730E-031  1.60116E-031  2.33298E-032  2.51253E-033
  2.22526E-034  1.72801E-035  1.13330E-036  6.55513E-038  3.36364E-039  1.53722E-040
  0.00000E+000  0.00000E+000  0.00000E+000  0.00000E+000  0.00000E+000  0.00000E+000
  0.00000E+000  0.00000E+000  0.00000E+000  0.00000E+000  0.00000E+000  0.00000E+000
  0.00000E+000  0.00000E+000  0.00000E+000  0.00000E+000  0.00000E+000  0.00000E+000
  0.00000E+000  0.00000E+000  0.00000E+000
  5.77381E-025  3.50418E-024  1.92536E-023  9.58084E-023  4.31936E-022  1.76485E-021
  6.53731E-021  2.19578E-020  6.68830E-020  1.84715E-019  4.62255E-019  1.04678E-018
  2.13923E-018  3.92590E-018  6.41161E-018  9.15954E-018  1.10404E-017  1.02146E-017
  4.61580E-018 -6.96729E-018 -2.35372E-017 -4.10745E-017 -5.31652E-017 -5.33134E-017
 -3.80145E-017 -8.87210E-018  2.75278E-017  6.18252E-017  8.48123E-017  8.97803E-017
  7.39800E-017  3.94880E-017 -6.63282E-018 -5.35970E-017 -8.99489E-017 -1.07487E-016
 -1.04139E-016 -8.42379E-017 -5.61340E-017 -2.85903E-017 -7.78253E-018  3.95276E-018
  7.61618E-018  6.05307E-018  2.37736E-018 -1.09138E-018 -3.20601E-018 -3.82751E-018
 -3.39543E-018 -2.49500E-018 -1.57868E-018 -8.74944E-019 -4.28098E-019 -1.85484E-019
 -7.11669E-020 -2.41191E-020 -7.18145E-021 -1.86027E-021 -4.11641E-022 -7.48695E-023
 -1.00744E-023 -5.59667E-025  1.91046E-025  8.38514E-026  2.08963E-026  4.02650E-027
  6.47463E-028  8.96130E-029  1.08438E-029  1.15764E-030  1.09656E-031  9.25155E-033
  6.97110E-034  4.76726E-035  2.87331E-036  1.55465E-037  7.55738E-039  5.19054E-040
  0.00000E+000  0.00000E+000  0.00000E+000  0.00000E+000  0.00000E+000  0.00000E+000
  0.00000E+000  0.00000E+000  0.00000E+000  0.00000E+000  0.00000E+000  0.00000E+000
  0.00000E+000  0.00000E+000  0.00000E+000  0.00000E+000  0.00000E+000  0.00000E+000
  0.00000E+000  0.00000E+000  0.00000E+000
  9.91607E-025  6.08589E-024  3.38519E-023  1.70707E-022  7.80662E-022  3.23852E-021
  1.21907E-020  4.16495E-020  1.29172E-019  3.63669E-019  9.29211E-019  2.15314E-018
  4.51774E-018  8.55947E-018  1.45722E-017  2.21053E-017  2.94365E-017  3.34475E-017
  3.04237E-017  1.79753E-017 -2.55325E-018 -2.47131E-017 -3.82263E-017 -3.31559E-017
 -5.04923E-018  4.20546E-017  9.66454E-017  1.43878E-016  1.70098E-016  1.65857E-016
  1.27670E-016  5.95208E-017 -2.63223E-017 -1.11066E-016 -1.74762E-016 -2.03512E-016
 -1.94680E-016 -1.57087E-016 -1.06242E-016 -5.75648E-017 -2.11667E-017 -1.61112E-019
  7.82692E-018  7.70315E-018  4.25374E-018  7.04328E-019 -1.51299E-018 -2.26934E-018
 -2.05593E-018 -1.45028E-018 -8.48199E-019 -4.18372E-019 -1.72853E-019 -5.76554E-020
 -1.37261E-020 -9.28249E-022  1.23982E-021  8.92411E-022  3.98794E-022  1.40146E-022
  4.13500E-023  1.05306E-023  2.34824E-024  4.62374E-025  8.08228E-026  1.25876E-026
  1.75121E-027  2.18046E-028  2.43333E-029  2.43658E-030  2.19119E-031  1.77098E-032
  1.28715E-033  8.50165E-035  4.99500E-036  2.64320E-037  1.26006E-038  7.11995E-040
  0.00000E+000  0.00000E+000  0.00000E+000  0.00000E+000  0.00000E+000  0.00000E+000
  0.00000E+000  0.00000E+000  0.00000E+000  0.00000E+000  0.00000E+000  0.00000E+000
  0.00000E+000  0.00000E+000  0.00000E+000  0.00000E+000  0.00000E+000  0.00000E+000
  0.00000E+000  0.00000E+000  0.00000E+000
  1.60579E-024  9.99221E-024  5.63821E-023  2.88546E-022  1.33958E-021  5.64269E-021
  2.15702E-020  7.48421E-020  2.35729E-019  6.73994E-019  1.74899E-018  4.11683E-018
  8.77982E-018  1.69305E-017  2.94187E-017  4.58076E-017  6.33500E-017  7.66897E-017
  7.92559E-017  6.66466E-017  4.07244E-017  1.16153E-017 -5.01256E-018  4.75377E-018
  4.51070E-017  1.07124E-016  1.72137E-016  2.19046E-016  2.30598E-016  1.96416E-016
  1.14529E-016 -6.37772E-018 -1.45342E-016 -2.72038E-016 -3.56006E-016 -3.78598E-016
 -3.40694E-016 -2.61362E-016 -1.68406E-016 -8.65667E-017 -2.96361E-017  7.49716E-019
  1.10834E-017  1.03666E-017  5.96132E-018  2.01118E-018 -1.47894E-019 -7.70258E-019
 -5.95567E-019 -2.28558E-019  3.55344E-020  1.40867E-019  1.39743E-019  9.77551E-020
  5.53231E-020  2.65777E-020  1.10855E-020  4.06393E-021  1.31912E-021  3.80902E-022
  9.81564E-023  2.26242E-023  4.67186E-024  8.65382E-025  1.43928E-025  2.15095E-026
  2.89024E-027  3.49365E-028  3.80061E-029  3.72229E-030  3.28311E-031  2.60858E-032
  1.86743E-033  1.21406E-034  7.05074E-036  3.69222E-037  1.74359E-038  8.81700E-040
  0.00000E+000  0.00000E+000  0.00000E+000  0.00000E+000  0.00000E+000  0.00000E+000
  0.00000E+000  0.00000E+000  0.00000E+000  0.00000E+000  0.00000E+000  0.00000E+000
  0.00000E+000  0.00000E+000  0.00000E+000  0.00000E+000  0.00000E+000  0.00000E+000
  0.00000E+000  0.00000E+000  0.00000E+000
  2.47044E-024  1.55974E-023  8.92945E-023  4.63580E-022  2.18265E-021  9.32043E-021
  3.61003E-020  1.26831E-019  4.04173E-019  1.16806E-018  3.06016E-018  7.26213E-018
  1.55891E-017  3.02004E-017  5.26048E-017  8.19050E-017  1.12930E-016  1.35771E-016
  1.38443E-016  1.12953E-016  6.21481E-017  2.27266E-018 -4.27213E-017 -5.36241E-017
 -2.76324E-017  1.89567E-017  5.86029E-017  6.44523E-017  1.84292E-017 -8.62586E-017
 -2.43942E-016 -4.33711E-016 -6.18533E-016 -7.52508E-016 -7.97112E-016 -7.38556E-016
 -5.95240E-016 -4.09897E-016 -2.30922E-016 -9.36601E-017 -1.10649E-017  2.38750E-017
  2.84036E-017  1.98628E-017  9.82587E-018  3.21563E-018  4.17978E-019 -3.70602E-020
  3.39382E-019  6.87143E-019  7.56849E-019  6.18327E-019  4.12577E-019  2.34554E-019
  1.16118E-019  5.06782E-020  1.96432E-020  6.79320E-021  2.10233E-021  5.83391E-022
  1.45359E-022  3.25516E-023  6.55633E-024  1.18834E-024  1.93910E-025  2.84959E-026
  3.77234E-027  4.49974E-028  4.83728E-029  4.68735E-030  4.09479E-031  3.22543E-032
  2.29094E-033  1.47639E-034  8.52122E-036  4.43697E-037  2.08439E-038  9.85700E-040
  0.00000E+000  0.00000E+000  0.00000E+000  0.00000E+000  0.00000E+000  0.00000E+000
  0.00000E+000  0.00000E+000  0.00000E+000  0.00000E+000  0.00000E+000  0.00000E+000
  0.00000E+000  0.00000E+000  0.00000E+000  0.00000E+000  0.00000E+000  0.00000E+000
  0.00000E+000  0.00000E+000  0.00000E+000
  3.61425E-024  2.31314E-023  1.34178E-022  7.05403E-022  3.36093E-021  1.45119E-020
  5.67800E-020  2.01279E-019  6.46259E-019  1.87837E-018  4.93773E-018  1.17215E-017
  2.50663E-017  4.80997E-017  8.22957E-017  1.24212E-016  1.62226E-016  1.76139E-016
  1.42602E-016  4.63459E-017 -1.08139E-016 -2.93407E-016 -4.69963E-016 -6.06800E-016
 -6.98199E-016 -7.65141E-016 -8.41940E-016 -9.59485E-016 -1.13498E-015 -1.36762E-015
 -1.63432E-015 -1.88604E-015 -2.05344E-015 -2.06864E-015 -1.89597E-015 -1.55394E-015
 -1.11286E-015 -6.67775E-016 -3.01709E-016 -5.85775E-017  6.25741E-017  9.39354E-017
  7.73364E-017  4.68234E-017  2.13977E-017  6.72386E-018  9.08774E-019 -1.05470E-019
  4.60947E-019  9.96571E-019  1.08968E-018  8.71932E-019  5.67837E-019  3.14955E-019
  1.52256E-019  6.49812E-020  2.46714E-020  8.37182E-021  2.54650E-021  6.95647E-022
  1.70884E-022  3.77791E-023  7.52126E-024  1.34897E-024  2.18034E-025  3.17655E-026
  4.17234E-027  4.94152E-028  5.27785E-029  5.08410E-030  4.41746E-031  3.46233E-032
  2.44821E-033  1.56930E-034  9.02489E-036  4.68362E-037  2.19350E-038  9.94829E-040
  3.77734E-041  0.00000E+000  0.00000E+000  0.00000E+000  0.00000E+000  0.00000E+000
  0.00000E+000  0.00000E+000  0.00000E+000  0.00000E+000  0.00000E+000  0.00000E+000
  0.00000E+000  0.00000E+000  0.00000E+000  0.00000E+000  0.00000E+000  0.00000E+000
  0.00000E+000  0.00000E+000  0.00000E+000
  5.00763E-024  3.24268E-023  1.90183E-022  1.01015E-021  4.85823E-021  2.11525E-020
  8.33484E-020  2.97076E-019  9.57041E-019  2.78320E-018  7.29207E-018  1.71592E-017
  3.60823E-017  6.72358E-017  1.09377E-016  1.50766E-016  1.63587E-016  1.04210E-016
 -7.56528E-017 -4.07792E-016 -8.86673E-016 -1.46416E-015 -2.06754E-015 -2.63141E-015
 -3.12255E-015 -3.54362E-015 -3.91996E-015 -4.28373E-015 -4.66058E-015 -5.05231E-015
 -5.41433E-015 -5.64568E-015 -5.61388E-015 -5.21503E-015 -4.43717E-015 -3.38504E-015
 -2.24750E-015 -1.22550E-015 -4.60514E-016  1.71894E-018  2.02179E-016  2.29135E-016
  1.74011E-016  1.02614E-016  4.76403E-017  1.63519E-017  3.19043E-018 -1.89614E-019
  2.42101E-020  7.33872E-019  1.00055E-018  8.63166E-019  5.79410E-019  3.24984E-019
  1.57394E-019  6.69755E-020  2.52905E-020  8.52512E-021  2.57479E-021  6.98379E-022
  1.70372E-022  3.74184E-023  7.40353E-024  1.32023E-024  2.12253E-025  3.07713E-026
  4.02343E-027  4.74531E-028  5.04884E-029  4.84633E-030  4.19719E-031  3.27985E-032
  2.31282E-033  1.47733E-034  8.47745E-036  4.39058E-037  2.15513E-038  9.06425E-040
  0.00000E+000  0.00000E+000  0.00000E+000  0.00000E+000  0.00000E+000  0.00000E+000
  0.00000E+000  0.00000E+000  0.00000E+000  0.00000E+000  0.00000E+000  0.00000E+000
  0.00000E+000  0.00000E+000  0.00000E+000  0.00000E+000  0.00000E+000  0.00000E+000
  0.00000E+000  0.00000E+000  0.00000E+000
  6.52909E-024  4.26909E-023  2.52639E-022  1.35286E-021  6.55331E-021  2.87027E-020
  1.13589E-019  4.05738E-019  1.30599E-018  3.77845E-018  9.78664E-018  2.25458E-017
  4.56818E-017  7.97071E-017  1.14314E-016  1.17126E-016  2.41528E-017 -2.58336E-016
 -8.31967E-016 -1.76690E-015 -3.06331E-015 -4.63838E-015 -6.34949E-015 -8.03846E-015
 -9.57002E-015 -1.08524E-014 -1.18489E-014 -1.25855E-014 -1.31351E-014 -1.35578E-014
 -1.38190E-014 -1.37503E-014 -1.31119E-014 -1.17354E-014 -9.65699E-015 -7.14801E-015
 -4.61967E-015 -2.46306E-015 -9.15202E-016 -1.23258E-017  3.67980E-016  4.18359E-016
  3.18838E-016  1.91038E-016  9.24633E-017  3.50905E-017  9.23626E-018  8.81459E-019
 -3.34733E-019  2.19364E-019  6.40934E-019  6.60172E-019  4.76765E-019  2.76928E-019
  1.36444E-019  5.85190E-020  2.21569E-020  7.46708E-021  2.25099E-021  6.08856E-022
  1.48055E-022  3.24073E-023  6.39042E-024  1.13584E-024  1.82038E-025  2.63132E-026
  3.43106E-027  4.03629E-028  4.28425E-029  4.10335E-030  3.54648E-031  2.76615E-032
  1.94721E-033  1.24085E-034  7.11071E-036  3.67803E-037  1.77271E-038  7.45582E-040
  0.00000E+000  0.00000E+000  0.00000E+000  0.00000E+000  0.00000E+000  0.00000E+000
  0.00000E+000  0.00000E+000  0.00000E+000  0.00000E+000  0.00000E+000  0.00000E+000
  0.00000E+000  0.00000E+000  0.00000E+000  0.00000E+000  0.00000E+000  0.00000E+000
  0.00000E+000  0.00000E+000  0.00000E+000
  7.96569E-024  5.25124E-023  3.13104E-022  1.68787E-021  8.22182E-021  3.61577E-020
  1.43376E-019  5.11603E-019  1.63773E-018  4.68060E-018  1.18480E-017  2.61918E-017
  4.91812E-017  7.33611E-017  6.77487E-017 -4.24621E-017 -3.92358E-016 -1.17300E-015
 -2.59207E-015 -4.80389E-015 -7.83804E-015 -1.15641E-014 -1.57071E-014 -1.98964E-014
 -2.37251E-014 -2.68234E-014 -2.89571E-014 -3.01175E-014 -3.05136E-014 -3.04159E-014
 -2.99251E-014 -2.88455E-014 -2.67952E-014 -2.34976E-014 -1.90504E-014 -1.39781E-014
 -9.03958E-015 -4.92180E-015 -2.00486E-015 -3.00592E-016  4.48796E-016  6.03479E-016
  4.83744E-016  3.00090E-016  1.51797E-016  6.23222E-017  1.96124E-017  3.86120E-018
 -1.54118E-020 -1.52511E-019  2.41827E-019  3.87023E-019  3.21564E-019  1.99130E-019
  1.01403E-019  4.42657E-020  1.69175E-020  5.72747E-021  1.72962E-021  4.67886E-022
  1.13678E-022  2.48481E-023  4.89162E-024  8.67887E-025  1.38843E-025  2.00340E-026
  2.60787E-027  3.06297E-028  3.24625E-029  3.10481E-030  2.67995E-031  2.08774E-032
  1.47245E-033  9.33949E-035  5.34734E-036  2.76368E-037  1.31638E-038  5.53654E-040
  0.00000E+000  0.00000E+000  0.00000E+000  0.00000E+000  0.00000E+000  0.00000E+000
  0.00000E+000  0.00000E+000  0.00000E+000  0.00000E+000  0.00000E+000  0.00000E+000
  0.00000E+000  0.00000E+000  0.00000E+000  0.00000E+000  0.00000E+000  0.00000E+000
  0.00000E+000  0.00000E+000  0.00000E+000
  9.06730E-024  6.02246E-023  3.61558E-022  1.96071E-021  9.59527E-021  4.23128E-020
  1.67760E-019  5.95958E-019  1.88665E-018  5.27472E-018  1.28155E-017  2.61852E-017
  4.13732E-017  3.48866E-017 -6.21462E-017 -3.98997E-016 -1.23355E-015 -2.92608E-015
 -5.87542E-015 -1.04029E-014 -1.66253E-014 -2.43686E-014 -3.31412E-014 -4.21599E-014
 -5.04350E-014 -5.69616E-014 -6.10261E-014 -6.24969E-014 -6.18652E-014 -5.99103E-014
 -5.71680E-014 -5.35937E-014 -4.86972E-014 -4.20550E-014 -3.38084E-014 -2.47865E-014
 -1.61944E-014 -9.10750E-015 -4.08962E-015 -1.10929E-015  2.84424E-016  6.86346E-016
  6.12820E-016  4.00593E-016  2.11962E-016  9.24797E-017  3.25211E-017  8.45496E-018
  1.15497E-018 -1.44468E-019 -1.54748E-020  1.55716E-019  1.74228E-019  1.20758E-019
  6.49741E-020  2.92184E-020  1.13543E-020  3.88022E-021  1.17778E-021  3.19421E-022
  7.76859E-023  1.69822E-023  3.34161E-024  5.92423E-025  9.46866E-026  1.36489E-026
  1.77492E-027  2.08259E-028  2.20511E-029  2.10713E-030  1.81725E-031  1.41456E-032
  9.96385E-034  6.31611E-035  3.61427E-036  1.89420E-037  8.82478E-039  3.71161E-040
  0.00000E+000  0.00000E+000  0.00000E+000  0.00000E+000  0.00000E+000  0.00000E+000
  0.00000E+000  0.00000E+000  0.00000E+000  0.00000E+000  0.00000E+000  0.00000E+000
  0.00000E+000  0.00000E+000  0.00000E+000  0.00000E+000  0.00000E+000  0.00000E+000
  0.00000E+000  0.00000E+000  0.00000E+000
  9.63679E-024  6.45004E-023  3.89945E-022  2.12719E-021  1.04543E-020  4.61796E-020
  1.82688E-019  6.43603E-019  2.00039E-018  5.39433E-018  1.21972E-017  2.11683E-017
  1.87402E-017 -4.43112E-017 -2.95248E-016 -9.96147E-016 -2.59086E-015 -5.70044E-015
 -1.10312E-014 -1.91988E-014 -3.05175E-014 -4.48155E-014 -6.13028E-014 -7.85131E-014
 -9.44068E-014 -1.06772E-013 -1.13929E-013 -1.15418E-013 -1.12183E-013 -1.05969E-013
 -9.82831E-014 -8.96403E-014 -7.96340E-014 -6.77097E-014 -5.39981E-014 -3.95940E-014
 -2.61495E-014 -1.51449E-014 -7.32845E-015 -2.59724E-015 -2.58541E-016  5.69480E-016
  6.42958E-016  4.55978E-016  2.53892E-016  1.16628E-016  4.42377E-017  1.33314E-017
  2.81754E-018  2.19147E-019 -7.36776E-020  2.15833E-020  7.02739E-020  6.05207E-020
  3.57030E-020  1.68323E-020  6.71557E-021  2.33016E-021  7.13583E-022  1.94518E-022
  4.74419E-023  1.03855E-023  2.04471E-024  3.62514E-025  5.79247E-026  8.34605E-027
  1.08475E-027  1.27205E-028  1.34611E-029  1.28557E-030  1.10811E-031  8.62118E-033
  6.06702E-034  3.84441E-035  2.19909E-036  1.14638E-037  5.34081E-039  2.24629E-040
  0.00000E+000  0.00000E+000  0.00000E+000  0.00000E+000  0.00000E+000  0.00000E+000
  0.00000E+000  0.00000E+000  0.00000E+000  0.00000E+000  0.00000E+000  0.00000E+000
  0.00000E+000  0.00000E+000  0.00000E+000  0.00000E+000  0.00000E+000  0.00000E+000
  0.00000E+000  0.00000E+000  0.00000E+000
  9.60361E-024  6.48298E-023  3.94965E-022  2.16825E-021  1.07008E-020  4.73094E-020
  1.86349E-019  6.48171E-019  1.95987E-018  4.99300E-018  9.91462E-018  1.11253E-017
 -1.81817E-017 -1.61545E-016 -6.22726E-016 -1.81104E-015 -4.41537E-015 -9.40930E-015
 -1.79355E-014 -3.10646E-014 -4.94756E-014 -7.31128E-014 -1.00853E-013 -1.30266E-013
 -1.57701E-013 -1.78994E-013 -1.90809E-013 -1.91993E-013 -1.84048E-013 -1.70228E-013
 -1.53754E-013 -1.36379E-013 -1.18206E-013 -9.86891E-014 -7.78804E-014 -5.69775E-014
 -3.79154E-014 -2.24555E-014 -1.14517E-014 -4.68349E-015 -1.18983E-015  2.14374E-016
  5.36935E-016  4.39901E-016  2.61914E-016  1.26528E-016  5.08500E-017  1.68025E-017
  4.31768E-018  7.19174E-019  1.12902E-020 -2.01713E-020  1.57029E-020  2.37240E-020
  1.65240E-020  8.40753E-021  3.49350E-021  1.24063E-021  3.85167E-022  1.05856E-022
  2.59433E-023  5.69531E-024  1.12305E-024  1.99264E-025  3.18492E-026  4.58901E-027
  5.96341E-028  6.99131E-029  7.39601E-030  7.06104E-031  6.08432E-032  4.74101E-033
  3.32801E-034  2.10829E-035  1.21370E-036  6.26342E-038  2.91803E-039  1.22729E-040
  0.00000E+000  0.00000E+000  0.00000E+000  0.00000E+000  0.00000E+000  0.00000E+000
  0.00000E+000  0.00000E+000  0.00000E+000  0.00000E+000  0.00000E+000  0.00000E+000
  0.00000E+000  0.00000E+000  0.00000E+000  0.00000E+000  0.00000E+000  0.00000E+000
  0.00000E+000  0.00000E+000  0.00000E+000
  9.03379E-024  6.15774E-023  3.78388E-022  2.09153E-021  1.03654E-020  4.58304E-020
  1.79369E-019  6.13117E-019  1.78415E-018  4.16689E-018  6.39618E-018 -2.26857E-018
 -6.36316E-017 -2.99314E-016 -9.97384E-016 -2.73019E-015 -6.46276E-015 -1.35797E-014
 -2.57614E-014 -4.46893E-014 -7.16048E-014 -1.06753E-013 -1.48740E-013 -1.93990E-013
 -2.36744E-013 -2.70152E-013 -2.88448E-013 -2.89266E-013 -2.74612E-013 -2.49684E-013
 -2.20196E-013 -1.89983E-013 -1.60314E-013 -1.30963E-013 -1.01868E-013 -7.40627E-014
 -4.94262E-014 -2.97111E-014 -1.56994E-014 -6.98473E-015 -2.34270E-015 -3.19746E-016
  3.08794E-016  3.51317E-016  2.31948E-016  1.18787E-016  5.02369E-017  1.77198E-017
  5.09440E-018  1.10527E-018  1.37079E-019 -7.90229E-021 -2.68921E-021  6.16163E-021
  6.18045E-021  3.58506E-021  1.58792E-021  5.84039E-022  1.85061E-022  5.14868E-023
  1.27125E-023  2.80337E-024  5.54285E-025  9.85027E-026  1.57578E-026  2.27145E-027
  2.95222E-028  3.46107E-029  3.66104E-030  3.49470E-031  3.01074E-032  2.34470E-033
  1.64580E-034  1.04244E-035  5.98653E-037  3.08940E-038  1.43930E-039  6.05356E-041
  0.00000E+000  0.00000E+000  0.00000E+000  0.00000E+000  0.00000E+000  0.00000E+000
  0.00000E+000  0.00000E+000  0.00000E+000  0.00000E+000  0.00000E+000  0.00000E+000
  0.00000E+000  0.00000E+000  0.00000E+000  0.00000E+000  0.00000E+000  0.00000E+000
  0.00000E+000  0.00000E+000  0.00000E+000
  8.07610E-024  5.56355E-023  3.45026E-022  1.92067E-021  9.55675E-021  4.22263E-020
  1.63919E-019  5.48392E-019  1.51873E-018  3.11529E-018  2.45053E-018 -1.60334E-017
 -1.07727E-016 -4.28196E-016 -1.34052E-015 -3.56395E-015 -8.31956E-015 -1.73917E-014
 -3.30218E-014 -5.75886E-014 -9.30612E-014 -1.40199E-013 -1.97523E-013 -2.60345E-013
 -3.20604E-013 -3.68322E-013 -3.94717E-013 -3.95659E-013 -3.73364E-013 -3.35069E-013
 -2.89483E-013 -2.43275E-013 -1.99602E-013 -1.59009E-013 -1.21370E-013 -8.72758E-014
 -5.81066E-014 -3.52048E-014 -1.90325E-014 -8.91933E-015 -3.41645E-015 -8.88711E-016
  2.27379E-017  2.16614E-016  1.73766E-016  9.64551E-017  4.30243E-017  1.60025E-017
  4.95723E-018  1.23536E-018  2.22739E-019  1.82967E-020 -3.00198E-021  2.30791E-022
  1.68070E-021  1.26406E-021  6.22367E-022  2.41604E-022  7.89161E-023  2.23533E-023
  5.57968E-024  1.23869E-024  2.45927E-025  4.38142E-026  7.01972E-027  1.01277E-027
  1.31695E-028  1.54431E-029  1.63368E-030  1.55944E-031  1.34340E-032  1.04580E-033
  7.34104E-035  4.66336E-036  2.66574E-037  1.37568E-038  6.40907E-040  0.00000E+000
  0.00000E+000  0.00000E+000  0.00000E+000  0.00000E+000  0.00000E+000  0.00000E+000
  0.00000E+000  0.00000E+000  0.00000E+000  0.00000E+000  0.00000E+000  0.00000E+000
  0.00000E+000  0.00000E+000  0.00000E+000  0.00000E+000  0.00000E+000  0.00000E+000
  0.00000E+000  0.00000E+000  0.00000E+000
  6.89041E-024  4.79778E-023  3.00236E-022  1.68263E-021  8.40154E-021  3.70721E-020
  1.42590E-019  4.65732E-019  1.21607E-018  2.06252E-018 -1.02997E-018 -2.69266E-017
 -1.39801E-016 -5.16530E-016 -1.56727E-015 -4.10609E-015 -9.52938E-015 -1.99200E-014
 -3.79853E-014 -6.67566E-014 -1.08978E-013 -1.66087E-013 -2.36781E-013 -3.15588E-013
 -3.92442E-013 -4.54389E-013 -4.89549E-013 -4.91676E-013 -4.62687E-013 -4.11449E-013
 -3.49575E-013 -2.86856E-013 -2.28859E-013 -1.77341E-013 -1.32269E-013 -9.36000E-014
 -6.18324E-014 -3.75145E-014 -2.05500E-014 -9.94700E-015 -4.10388E-015 -1.32657E-015
 -2.36202E-016  7.68465E-017  1.05828E-016  6.71333E-017  3.20062E-017  1.25224E-017
  4.10516E-018  1.11566E-018  2.39507E-019  3.50113E-020  1.36133E-021 -5.75592E-022
  2.09897E-022  3.42695E-022  2.05107E-022  8.68469E-023  2.97012E-023  8.63777E-024
  2.19041E-024  4.91000E-025  9.80683E-026  1.75371E-026  2.81623E-027  4.06891E-028
  5.29549E-029  6.21282E-030  6.57415E-031  6.27623E-032  5.41324E-033  4.20817E-034
  2.95436E-035  1.87466E-036  1.07162E-037  5.53018E-039  2.57643E-040  0.00000E+000
  0.00000E+000  0.00000E+000  0.00000E+000  0.00000E+000  0.00000E+000  0.00000E+000
  0.00000E+000  0.00000E+000  0.00000E+000  0.00000E+000  0.00000E+000  0.00000E+000
  0.00000E+000  0.00000E+000  0.00000E+000  0.00000E+000  0.00000E+000  0.00000E+000
  0.00000E+000  0.00000E+000  0.00000E+000
  5.60702E-024  3.94268E-023  2.48724E-022  1.40204E-021  7.01960E-021  3.09179E-020
  1.17813E-019  3.75582E-019  9.19714E-019  1.18258E-018 -3.39089E-018 -3.26656E-017
 -1.52544E-016 -5.42898E-016 -1.62022E-015 -4.21557E-015 -9.77264E-015 -2.04929E-014
 -3.93365E-014 -6.97825E-014 -1.15217E-013 -1.77775E-013 -2.56595E-013 -3.45979E-013
 -4.34678E-013 -5.07657E-013 -5.50563E-013 -5.55108E-013 -5.22365E-013 -4.61929E-013
 -3.87487E-013 -3.11525E-013 -2.42028E-013 -1.82213E-013 -1.32333E-013 -9.17094E-014
 -5.97844E-014 -3.61016E-014 -1.98807E-014 -9.80946E-015 -4.23033E-015 -1.52166E-015
 -4.01661E-016 -3.16871E-017  4.62892E-017  3.90795E-017  2.05793E-017  8.52956E-018
  2.93916E-018  8.49787E-019  2.02105E-019  3.70381E-020  4.21585E-021 -3.89321E-023
 -6.40491E-023  5.65722E-023  5.39242E-023  2.65832E-023  9.77215E-024  2.95604E-024
  7.67015E-025  1.74339E-025  3.51212E-026  6.31432E-027  1.01741E-027  1.47306E-028
  1.91963E-029  2.25398E-030  2.38623E-031  2.27874E-032  1.96525E-033  1.52793E-034
  1.07445E-035  6.80337E-037  3.88905E-038  2.00697E-039  9.35018E-041  0.00000E+000
  0.00000E+000  0.00000E+000  0.00000E+000  0.00000E+000  0.00000E+000  0.00000E+000
  0.00000E+000  0.00000E+000  0.00000E+000  0.00000E+000  0.00000E+000  0.00000E+000
  0.00000E+000  0.00000E+000  0.00000E+000  0.00000E+000  0.00000E+000  0.00000E+000
  0.00000E+000  0.00000E+000  0.00000E+000
  4.32729E-024  3.06781E-023  1.94804E-022  1.10309E-021  5.53315E-021  2.43215E-020
  9.18822E-020  2.86418E-019  6.57810E-019  5.59148E-019 -4.40957E-018 -3.27171E-017
 -1.44778E-016 -5.04772E-016 -1.49356E-015 -3.87695E-015 -9.00489E-015 -1.89841E-014
 -3.67430E-014 -6.58791E-014 -1.10112E-013 -1.72107E-013 -2.51593E-013 -3.43289E-013
 -4.35926E-013 -5.13853E-013 -5.61541E-013 -5.69255E-013 -5.36868E-013 -4.73566E-013
 -3.93698E-013 -3.11293E-013 -2.36135E-013 -1.72779E-013 -1.21908E-013 -8.23882E-014
 -5.27206E-014 -3.15017E-014 -1.73206E-014 -8.62803E-015 -3.82032E-015 -1.45936E-015
 -4.51443E-016 -9.15246E-017  5.80635E-018  1.78161E-017  1.12598E-017  5.04814E-018
  1.83249E-018  5.57417E-019  1.42069E-019  2.94533E-020  4.54790E-021  3.74719E-022
 -2.62544E-023 -2.40855E-024  9.82741E-024  6.66069E-024  2.76480E-024  8.88651E-025
  2.38526E-025  5.53131E-026  1.12802E-026  2.04350E-027  3.30843E-028  4.80456E-029
  6.27304E-030  7.37446E-031  7.81297E-032  7.47094E-033  6.43815E-034  5.01129E-035
  3.52020E-036  2.22898E-037  1.27416E-038  6.57543E-040  0.00000E+000  0.00000E+000
  0.00000E+000  0.00000E+000  0.00000E+000  0.00000E+000  0.00000E+000  0.00000E+000
  0.00000E+000  0.00000E+000  0.00000E+000  0.00000E+000  0.00000E+000  0.00000E+000
  0.00000E+000  0.00000E+000  0.00000E+000  0.00000E+000  0.00000E+000  0.00000E+000
  0.00000E+000  0.00000E+000  0.00000E+000
  3.13927E-024  2.23955E-023  1.42907E-022  8.11853E-022  4.07689E-021  1.78849E-020
  6.70715E-020  2.05110E-019  4.44095E-019  1.88509E-019 -4.28580E-018 -2.82689E-017
 -1.21399E-016 -4.18452E-016 -1.23340E-015 -3.20366E-015 -7.47111E-015 -1.58611E-014
 -3.09945E-014 -5.62240E-014 -9.51998E-014 -1.50801E-013 -2.23330E-013 -3.08433E-013
 -3.95985E-013 -4.71349E-013 -5.19436E-013 -5.30072E-013 -5.01923E-013 -4.42766E-013
 -3.66038E-013 -2.85745E-013 -2.12362E-013 -1.51282E-013 -1.03620E-013 -6.80741E-014
 -4.25562E-014 -2.50208E-014 -1.36502E-014 -6.81176E-015 -3.05982E-015 -1.21095E-015
 -4.06778E-016 -1.06001E-016 -1.43357E-017  4.92769E-018  5.04209E-018  2.57076E-018
  9.95854E-019  3.18097E-019  8.55099E-020  1.91840E-020  3.44767E-021  4.40037E-022
  2.23524E-023 -3.80674E-024  5.32004E-025  1.24486E-024  6.52472E-025  2.31511E-025
  6.54175E-026  1.56207E-026  3.24188E-027  5.93661E-028  9.67635E-029  1.41121E-029
  1.84751E-030  2.17561E-031  2.30937E-032  2.20758E-033  1.90326E-034  1.48447E-035
  1.04119E-036  6.59278E-038  3.76866E-039  1.94485E-040  0.00000E+000  0.00000E+000
  0.00000E+000  0.00000E+000  0.00000E+000  0.00000E+000  0.00000E+000  0.00000E+000
  0.00000E+000  0.00000E+000  0.00000E+000  0.00000E+000  0.00000E+000  0.00000E+000
  0.00000E+000  0.00000E+000  0.00000E+000  0.00000E+000  0.00000E+000  0.00000E+000
  0.00000E+000  0.00000E+000  0.00000E+000
  2.12003E-024  1.51921E-023  9.72735E-023  5.53817E-022  2.78276E-021  1.21865E-020
  4.54354E-020  1.36840E-019  2.81770E-019  1.18004E-020 -3.46718E-018 -2.14800E-017
 -9.06640E-017 -3.10656E-016 -9.14975E-016 -2.38304E-015 -5.58883E-015 -1.19643E-014
 -2.36315E-014 -4.34081E-014 -7.45026E-014 -1.19646E-013 -1.79543E-013 -2.51020E-013
 -3.25906E-013 -3.91889E-013 -4.35778E-013 -4.48072E-013 -4.26574E-013 -3.77087E-013
 -3.10888E-013 -2.40472E-013 -1.75753E-013 -1.22243E-013 -8.13456E-014 -5.18568E-014
 -3.15469E-014 -1.81566E-014 -9.77098E-015 -4.85191E-015 -2.19137E-015 -8.84922E-016
 -3.11596E-016 -9.11515E-017 -1.93351E-017 -1.01460E-018  1.64493E-018  1.09918E-018
  4.69071E-019  1.58471E-019  4.46748E-020  1.06150E-020  2.09121E-021  3.23304E-022
  3.31209E-023  5.73975E-025 -3.16066E-025  1.22304E-025  1.20310E-025  5.10269E-026
  1.56450E-026  3.90314E-027  8.30880E-028  1.54507E-028  2.54242E-029  3.73010E-030
  4.90182E-031  5.78625E-032  6.15039E-033  5.88517E-034  5.07942E-035  3.96381E-036
  2.78017E-037  1.76040E-038  1.00630E-039  5.19312E-041  0.00000E+000  0.00000E+000
  0.00000E+000  0.00000E+000  0.00000E+000  0.00000E+000  0.00000E+000  0.00000E+000
  0.00000E+000  0.00000E+000  0.00000E+000  0.00000E+000  0.00000E+000  0.00000E+000
  0.00000E+000  0.00000E+000  0.00000E+000  0.00000E+000  0.00000E+000  0.00000E+000
  0.00000E+000  0.00000E+000  0.00000E+000
  1.32120E-024  9.49663E-024  6.09452E-023  3.47474E-022  1.74645E-021  7.63772E-021
  2.83528E-020  8.44244E-020  1.67082E-019 -4.59245E-020 -2.42441E-018 -1.44933E-017
 -6.05799E-017 -2.07073E-016 -6.10759E-016 -1.59761E-015 -3.77309E-015 -8.15444E-015
 -1.62960E-014 -3.03342E-014 -5.28004E-014 -8.59891E-014 -1.30770E-013 -1.85110E-013
 -2.43090E-013 -2.95378E-013 -3.31586E-013 -3.43764E-013 -3.29384E-013 -2.92240E-013
 -2.40831E-013 -1.85156E-013 -1.33575E-013 -9.10272E-014 -5.89725E-014 -3.64729E-014
 -2.15350E-014 -1.20789E-014 -6.37708E-015 -3.13177E-015 -1.41181E-015 -5.75631E-016
 -2.08294E-016 -6.48937E-017 -1.63042E-017 -2.63921E-018  1.81813E-019  3.70304E-019
  1.88501E-019  6.87526E-020  2.03814E-020  5.08019E-021  1.06631E-021  1.83832E-022
  2.41910E-023  1.89461E-024 -4.03330E-026 -1.44398E-026  1.42897E-026  9.06934E-027
  3.20047E-027  8.54789E-028  1.88932E-028  3.59177E-029  5.99043E-030  8.86283E-031
  1.17086E-031  1.38762E-032  1.47701E-033  1.41573E-034  1.22242E-035  9.55509E-037
  6.70183E-038  4.24358E-039  2.42578E-040  0.00000E+000  0.00000E+000  0.00000E+000
  0.00000E+000  0.00000E+000  0.00000E+000  0.00000E+000  0.00000E+000  0.00000E+000
  0.00000E+000  0.00000E+000  0.00000E+000  0.00000E+000  0.00000E+000  0.00000E+000
  0.00000E+000  0.00000E+000  0.00000E+000  0.00000E+000  0.00000E+000  0.00000E+000
  0.00000E+000  0.00000E+000  0.00000E+000
  7.54612E-025  5.43501E-024  3.49318E-023  1.99342E-022  1.00208E-021  4.37826E-021
  1.62051E-020  4.78754E-020  9.20635E-020 -4.73442E-020 -1.49039E-018 -8.73010E-018
 -3.63128E-017 -1.24134E-016 -3.67266E-016 -9.66155E-016 -2.30054E-015 -5.02488E-015
 -1.01693E-014 -1.91960E-014 -3.39007E-014 -5.60008E-014 -8.63188E-014 -1.23725E-013
 -1.64366E-013 -2.01869E-013 -2.28852E-013 -2.39340E-013 -2.30979E-013 -2.05918E-013
 -1.69920E-013 -1.30185E-013 -9.30154E-014 -6.23342E-014 -3.94370E-014 -2.36942E-014
 -1.35631E-014 -7.38896E-015 -3.80848E-015 -1.83923E-015 -8.22255E-016 -3.35749E-016
 -1.23266E-016 -3.98226E-017 -1.08988E-017 -2.30255E-018 -2.44399E-019  7.74581E-020
  6.22040E-020  2.57163E-020  8.12128E-021  2.12123E-021  4.67914E-022  8.66461E-023
  1.30104E-023  1.43562E-024  7.83933E-026 -5.75840E-027  9.59449E-030  1.15144E-027
  5.40021E-028  1.61520E-028  3.78117E-029  7.42489E-030  1.26243E-030  1.88999E-031
  2.51687E-032  2.99471E-033  3.19791E-034  3.07013E-035  2.65422E-036  2.07939E-037
  1.45846E-038  9.23494E-040  5.27902E-041  0.00000E+000  0.00000E+000  0.00000E+000
  0.00000E+000  0.00000E+000  0.00000E+000  0.00000E+000  0.00000E+000  0.00000E+000
  0.00000E+000  0.00000E+000  0.00000E+000  0.00000E+000  0.00000E+000  0.00000E+000
  0.00000E+000  0.00000E+000  0.00000E+000  0.00000E+000  0.00000E+000  0.00000E+000
  0.00000E+000  0.00000E+000  0.00000E+000
  3.93034E-025  2.83454E-024  1.82363E-023  1.04133E-022  5.23562E-022  2.28641E-021
  8.44810E-021  2.48395E-020  4.68920E-020 -3.16274E-020 -8.12577E-019 -4.70937E-018
 -1.95598E-017 -6.69981E-017 -1.99116E-016 -5.27429E-016 -1.26763E-015 -2.80111E-015
 -5.74572E-015 -1.10052E-014 -1.97265E-014 -3.30595E-014 -5.16531E-014 -7.49747E-014
 -1.00773E-013 -1.25119E-013 -1.43277E-013 -1.51207E-013 -1.47045E-013 -1.31825E-013
 -1.09065E-013 -8.34390E-014 -5.92136E-014 -3.91612E-014 -2.42815E-014 -1.42077E-014
 -7.88847E-015 -4.16596E-015 -2.08803E-015 -9.86452E-016 -4.34767E-016 -1.76571E-016
 -6.51649E-017 -2.14850E-017 -6.17000E-018 -1.46899E-018 -2.51902E-019 -9.35828E-021
  1.50755E-020  8.09411E-021  2.80949E-021  7.74779E-022  1.78793E-022  3.49100E-023
  5.69130E-024  7.39593E-025  6.69417E-026  2.03426E-027 -3.54611E-028  5.78176E-029
  6.92193E-029  2.55999E-029  6.57497E-030  1.35565E-030  2.37042E-031  3.61100E-032
  4.85580E-033  5.81662E-034  6.23579E-035  6.00262E-036  5.25822E-037  4.08524E-038
  2.86535E-039  1.81433E-040  0.00000E+000  0.00000E+000  0.00000E+000  0.00000E+000
  0.00000E+000  0.00000E+000  0.00000E+000  0.00000E+000  0.00000E+000  0.00000E+000
  0.00000E+000  0.00000E+000  0.00000E+000  0.00000E+000  0.00000E+000  0.00000E+000
  0.00000E+000  0.00000E+000  0.00000E+000  0.00000E+000  0.00000E+000  0.00000E+000
  0.00000E+000  0.00000E+000  0.00000E+000
  1.86032E-025  1.34285E-024  8.64545E-024  4.93923E-023  2.48404E-022  1.08473E-021
  4.00545E-021  1.17517E-020  2.19800E-020 -1.67152E-020 -3.94860E-019 -2.27961E-018
 -9.47880E-018 -3.25839E-017 -9.73964E-017 -2.60072E-016 -6.31598E-016 -1.41334E-015
 -2.94074E-015 -5.71857E-015 -1.04071E-014 -1.76971E-014 -2.80299E-014 -4.12035E-014
 -5.60371E-014 -7.03435E-014 -8.13767E-014 -8.66756E-014 -8.49582E-014 -7.66276E-014
 -6.36206E-014 -4.86751E-014 -3.43898E-014 -2.25164E-014 -1.37321E-014 -7.85110E-015
 -4.23613E-015 -2.16790E-015 -1.05377E-015 -4.84852E-016 -2.09521E-016 -8.41129E-017
 -3.09731E-017 -1.03093E-017 -3.04331E-018 -7.72658E-019 -1.57801E-019 -2.05325E-020
  1.34703E-021  2.01534E-021  8.30599E-022  2.46825E-022  5.97834E-023  1.22101E-023
  2.10934E-024  3.01868E-025  3.36581E-026  2.41453E-027  9.94959E-030 -1.29087E-029
  5.09023E-030  3.20878E-030  9.71346E-031  2.16280E-031  3.94484E-032  6.15319E-033
  8.39841E-034  1.01514E-034  1.09462E-035  1.05758E-036  9.32611E-038  7.24569E-039
  5.08204E-040  0.00000E+000  0.00000E+000  0.00000E+000  0.00000E+000  0.00000E+000
  0.00000E+000  0.00000E+000  0.00000E+000  0.00000E+000  0.00000E+000  0.00000E+000
  0.00000E+000  0.00000E+000  0.00000E+000  0.00000E+000  0.00000E+000  0.00000E+000
  0.00000E+000  0.00000E+000  0.00000E+000  0.00000E+000  0.00000E+000  0.00000E+000
  0.00000E+000  0.00000E+000  0.00000E+000
  7.98353E-026  5.76650E-025  3.71459E-024  2.12320E-023  1.06825E-022  4.66659E-022
  1.72369E-021  5.05753E-021  9.44606E-021 -7.38162E-021 -1.71535E-019 -9.91533E-019
 -4.13628E-018 -1.42895E-017 -4.30099E-017 -1.15904E-016 -2.84728E-016 -6.45836E-016
 -1.36411E-015 -2.69445E-015 -4.97983E-015 -8.59333E-015 -1.37982E-014 -2.05421E-014
 -2.82694E-014 -3.58796E-014 -4.19328E-014 -4.50772E-014 -4.45373E-014 -4.04232E-014
 -3.36980E-014 -2.58111E-014 -1.81882E-014 -1.18209E-014 -7.11513E-015 -3.98928E-015
 -2.09786E-015 -1.04163E-015 -4.90457E-016 -2.19047E-016 -9.23608E-017 -3.64439E-017
 -1.33032E-017 -4.43335E-018 -1.32781E-018 -3.49729E-019 -7.79393E-020 -1.33618E-020
 -1.12253E-021  3.16656E-022  2.02141E-022  6.78885E-023  1.74865E-023  3.73475E-024
  6.75751E-025  1.03177E-025  1.29102E-026  1.22047E-027  6.54277E-029 -1.79531E-030
 -2.24123E-031  2.70068E-031  1.16709E-031  2.96279E-032  5.76019E-033  9.31210E-034
  1.29805E-034  1.58944E-035  1.72782E-036  1.67793E-037  1.49328E-038  1.16017E-039
  8.13729E-041  0.00000E+000  0.00000E+000  0.00000E+000  0.00000E+000  0.00000E+000
  0.00000E+000  0.00000E+000  0.00000E+000  0.00000E+000  0.00000E+000  0.00000E+000
  0.00000E+000  0.00000E+000  0.00000E+000  0.00000E+000  0.00000E+000  0.00000E+000
  0.00000E+000  0.00000E+000  0.00000E+000  0.00000E+000  0.00000E+000  0.00000E+000
  0.00000E+000  0.00000E+000  0.00000E+000
  3.10168E-026  2.24146E-025  1.44458E-024  8.26123E-024  4.15897E-023  1.81820E-022
  6.72325E-022  1.97644E-021  3.71015E-021 -2.77871E-021 -6.67539E-020 -3.87940E-019
 -1.62655E-018 -5.65448E-018 -1.71576E-017 -4.67145E-017 -1.16206E-016 -2.67427E-016
 -5.73787E-016 -1.15171E-015 -2.16214E-015 -3.78649E-015 -6.16374E-015 -9.29344E-015
 -1.29410E-014 -1.66058E-014 -1.96044E-014 -2.12672E-014 -2.11783E-014 -1.93434E-014
 -1.61952E-014 -1.24278E-014 -8.74622E-015 -5.65466E-015 -3.36923E-015 -1.85914E-015
 -9.56224E-016 -4.61768E-016 -2.10713E-016 -9.11728E-017 -3.73639E-017 -1.44161E-017
 -5.18585E-018 -1.71841E-018 -5.17295E-019 -1.39064E-019 -3.25406E-020 -6.30314E-021
 -8.74586E-022 -2.31335E-023  3.63647E-023  1.57400E-023  4.44639E-024  1.00093E-024
  1.89020E-025  3.03079E-026  4.08290E-027  4.44328E-028  3.50158E-029  1.24612E-030
 -9.18363E-032  4.02096E-033  1.02660E-032  3.36657E-033  7.27514E-034  1.24188E-034
  1.78545E-035  2.22703E-036  2.44863E-037  2.50821E-038  2.15855E-039  1.67703E-040
  0.00000E+000  0.00000E+000  0.00000E+000  0.00000E+000  0.00000E+000  0.00000E+000
  0.00000E+000  0.00000E+000  0.00000E+000  0.00000E+000  0.00000E+000  0.00000E+000
  0.00000E+000  0.00000E+000  0.00000E+000  0.00000E+000  0.00000E+000  0.00000E+000
  0.00000E+000  0.00000E+000  0.00000E+000  0.00000E+000  0.00000E+000  0.00000E+000
  0.00000E+000  0.00000E+000  0.00000E+000
  1.08986E-026  7.87929E-026  5.08049E-025  2.90710E-024  1.46465E-023  6.41017E-023
  2.37453E-022  7.00415E-022  1.32815E-021 -8.97201E-022 -2.33076E-020 -1.36658E-019
 -5.76828E-019 -2.02033E-018 -6.18721E-018 -1.70390E-017 -4.29657E-017 -1.00406E-016
 -2.18975E-016 -4.46804E-016 -8.52149E-016 -1.51456E-015 -2.49935E-015 -3.81629E-015
 -5.37665E-015 -6.97433E-015 -8.31565E-015 -9.10122E-015 -9.13254E-015 -8.39280E-015
 -7.05782E-015 -5.42835E-015 -3.81905E-015 -2.46032E-015 -1.45475E-015 -7.92606E-016
 -4.00185E-016 -1.88572E-016 -8.35480E-017 -3.50112E-017 -1.39086E-017 -5.22437E-018
 -1.84200E-018 -6.03178E-019 -1.81137E-019 -4.91580E-020 -1.18273E-020 -2.44539E-021
 -4.05857E-022 -4.24841E-023  2.57198E-024  2.89692E-024  9.67563E-025  2.34275E-025
  4.63518E-026  7.75343E-027  1.10142E-027  1.30592E-028  1.22729E-029  7.86154E-031
  1.32643E-032 -2.47589E-033  4.22957E-034  2.95021E-034  7.74338E-035  1.44195E-035
  2.17148E-036  2.78201E-037  3.10864E-038  3.27314E-039  2.81685E-040  0.00000E+000
  0.00000E+000  0.00000E+000  0.00000E+000  0.00000E+000  0.00000E+000  0.00000E+000
  0.00000E+000  0.00000E+000  0.00000E+000  0.00000E+000  0.00000E+000  0.00000E+000
  0.00000E+000  0.00000E+000  0.00000E+000  0.00000E+000  0.00000E+000  0.00000E+000
  0.00000E+000  0.00000E+000  0.00000E+000  0.00000E+000  0.00000E+000  0.00000E+000
  0.00000E+000  0.00000E+000  0.00000E+000
  3.46122E-027  2.50336E-026  1.61494E-025  9.24685E-025  4.66302E-024  2.04366E-023
  7.58795E-023  2.24840E-022  4.32255E-022 -2.48021E-022 -7.31182E-021 -4.33833E-020
 -1.84621E-019 -6.52264E-019 -2.01837E-018 -5.62841E-018 -1.44015E-017 -3.42030E-017
 -7.58617E-017 -1.57397E-016 -3.04992E-016 -5.50127E-016 -9.20236E-016 -1.42279E-015
 -2.02775E-015 -2.65826E-015 -3.20006E-015 -3.53228E-015 -3.57033E-015 -3.30051E-015
 -2.78750E-015 -2.14928E-015 -1.51260E-015 -9.72193E-016 -5.71601E-016 -3.08370E-016
 -1.53371E-016 -7.07776E-017 -3.05365E-017 -1.24084E-017 -4.77317E-018 -1.73974E-018
 -5.98333E-019 -1.92525E-019 -5.73036E-020 -1.55692E-020 -3.80084E-021 -8.15608E-022
 -1.47932E-022 -2.05749E-023 -1.36827E-024  3.41314E-025  1.73703E-025  4.74001E-026
  9.95651E-027  1.73823E-027  2.57819E-028  3.24206E-029  3.37196E-030  2.70986E-031
  1.35475E-032 -5.44182E-035 -3.89683E-035  1.58243E-035  6.58042E-036  1.42750E-036
  2.31154E-037  3.08133E-038  4.04507E-039  3.85608E-040  0.00000E+000  0.00000E+000
  0.00000E+000  0.00000E+000  0.00000E+000  0.00000E+000  0.00000E+000  0.00000E+000
  0.00000E+000  0.00000E+000  0.00000E+000  0.00000E+000  0.00000E+000  0.00000E+000
  0.00000E+000  0.00000E+000  0.00000E+000  0.00000E+000  0.00000E+000  0.00000E+000
  0.00000E+000  0.00000E+000  0.00000E+000  0.00000E+000  0.00000E+000  0.00000E+000
  0.00000E+000  0.00000E+000  0.00000E+000
  9.93117E-028  7.18558E-027  4.63790E-026  2.65749E-025  1.34153E-024  5.88909E-024
  2.19253E-023  6.53163E-023  1.27604E-022 -5.81515E-023 -2.06393E-021 -1.24239E-020
 -5.33758E-020 -1.90436E-019 -5.96101E-019 -1.68508E-018 -4.37936E-018 -1.05781E-017
 -2.38718E-017 -5.03721E-017 -9.91698E-017 -1.81515E-016 -3.07733E-016 -4.81673E-016
 -6.94239E-016 -9.19474E-016 -1.11709E-015 -1.24305E-015 -1.26508E-015 -1.17595E-015
 -9.97258E-016 -7.70880E-016 -5.42924E-016 -3.48462E-016 -2.04040E-016 -1.09248E-016
 -5.36912E-017 -2.43540E-017 -1.02682E-017 -4.05590E-018 -1.51149E-018 -5.33584E-019
 -1.78316E-019 -5.60922E-020 -1.64499E-020 -4.44362E-021 -1.09034E-021 -2.38856E-022
 -4.55188E-023 -7.17040E-024 -8.04793E-025 -1.48346E-026  2.31907E-026  8.09707E-027
  1.86137E-027  3.41946E-028  5.28207E-029  6.94992E-030  7.72486E-031  7.01632E-032
  4.75916E-033  1.72818E-034 -5.24151E-036 -2.00804E-037  3.88218E-037  1.15767E-037
  2.11755E-038  3.00024E-039  4.30216E-040  4.10116E-041  0.00000E+000  0.00000E+000
  0.00000E+000  0.00000E+000  0.00000E+000  0.00000E+000  0.00000E+000  0.00000E+000
  0.00000E+000  0.00000E+000  0.00000E+000  0.00000E+000  0.00000E+000  0.00000E+000
  0.00000E+000  0.00000E+000  0.00000E+000  0.00000E+000  0.00000E+000  0.00000E+000
  0.00000E+000  0.00000E+000  0.00000E+000  0.00000E+000  0.00000E+000  0.00000E+000
  0.00000E+000  0.00000E+000  0.00000E+000
  2.57368E-028  1.86287E-027  1.20302E-026  6.89859E-026  3.48647E-025  1.53322E-024
  5.72529E-024  1.71556E-023  3.40934E-023 -1.13310E-023 -5.25106E-022 -3.21323E-021
 -1.39528E-020 -5.03264E-020 -1.59529E-019 -4.57633E-019 -1.20911E-018 -2.97222E-018
 -6.82699E-018 -1.46522E-017 -2.93055E-017 -5.44204E-017 -9.34849E-017 -1.48089E-016
 -2.15777E-016 -2.88597E-016 -3.53689E-016 -3.96553E-016 -4.06151E-016 -3.79474E-016
 -3.23044E-016 -2.50329E-016 -1.76476E-016 -1.13180E-016 -6.60785E-017 -3.51794E-017
 -1.71292E-017 -7.66255E-018 -3.16885E-018 -1.22075E-018 -4.41573E-019 -1.50939E-019
 -4.88878E-020 -1.49689E-020 -4.30205E-021 -1.14831E-021 -2.81081E-022 -6.21665E-023
 -1.21853E-023 -2.05096E-024 -2.76523E-025 -2.32723E-026  1.28729E-027  1.10159E-027
  2.98185E-028  5.88153E-029  9.50251E-030  1.30115E-030  1.51854E-031  1.48884E-032
  1.17408E-033  6.59461E-035  1.48667E-036 -1.08934E-037  6.86135E-039  7.00401E-039
  1.61865E-039  3.91190E-040  4.13074E-041  0.00000E+000  0.00000E+000  0.00000E+000
  0.00000E+000  0.00000E+000  0.00000E+000  0.00000E+000  0.00000E+000  0.00000E+000
  0.00000E+000  0.00000E+000  0.00000E+000  0.00000E+000  0.00000E+000  0.00000E+000
  0.00000E+000  0.00000E+000  0.00000E+000  0.00000E+000  0.00000E+000  0.00000E+000
  0.00000E+000  0.00000E+000  0.00000E+000  0.00000E+000  0.00000E+000  0.00000E+000
  0.00000E+000  0.00000E+000  0.00000E+000
  6.02274E-029  4.36106E-028  2.81785E-027  1.61714E-026  8.18251E-026  3.60501E-025
  1.35033E-024  4.07034E-024  8.22692E-024 -1.75759E-024 -1.20666E-022 -7.51559E-022
 -3.30154E-021 -1.20508E-020 -3.87243E-020 -1.12842E-019 -3.03341E-019 -7.59256E-019
 -1.77540E-018 -3.87547E-018 -7.87309E-018 -1.48290E-017 -2.58025E-017 -4.13496E-017
 -6.08803E-017 -8.21853E-017 -1.01545E-016 -1.14650E-016 -1.18110E-016 -1.10868E-016
 -9.47125E-017 -7.35643E-017 -5.19168E-017 -3.32847E-017 -1.93931E-017 -1.02809E-017
 -4.97024E-018 -2.19912E-018 -8.95202E-019 -3.37581E-019 -1.18876E-019 -3.93947E-020
 -1.23535E-020 -3.66990E-021 -1.02872E-021 -2.69799E-022 -6.54533E-023 -1.44937E-023
 -2.88312E-024 -5.03896E-025 -7.43616E-026 -8.38751E-027 -4.40651E-028  9.72408E-029
  3.94912E-029  8.75496E-030  1.49934E-030  2.13884E-031  2.59868E-032  2.68855E-033
  2.31910E-034  1.57535E-035  7.11583E-037  5.66983E-039 -1.28315E-039  2.22560E-040
  9.66625E-041  0.00000E+000  0.00000E+000  0.00000E+000  0.00000E+000  0.00000E+000
  0.00000E+000  0.00000E+000  0.00000E+000  0.00000E+000  0.00000E+000  0.00000E+000
  0.00000E+000  0.00000E+000  0.00000E+000  0.00000E+000  0.00000E+000  0.00000E+000
  0.00000E+000  0.00000E+000  0.00000E+000  0.00000E+000  0.00000E+000  0.00000E+000
  0.00000E+000  0.00000E+000  0.00000E+000  0.00000E+000  0.00000E+000  0.00000E+000
  0.00000E+000  0.00000E+000  0.00000E+000
  1.27248E-029  9.21736E-029  5.95886E-028  3.42237E-027  1.73370E-026  7.65214E-026
  2.87491E-025  8.71543E-025  1.78914E-024 -1.94474E-025 -2.51101E-023 -1.59227E-022
 -7.08069E-022 -2.61762E-021 -8.53521E-021 -2.52870E-020 -6.92087E-020 -1.76449E-019
 -4.20064E-019 -9.32444E-019 -1.92347E-018 -3.67314E-018 -6.47082E-018 -1.04853E-017
 -1.55908E-017 -2.12304E-017 -2.64297E-017 -3.00318E-017 -3.11019E-017 -2.93175E-017
 -2.51244E-017 -1.95561E-017 -1.38164E-017 -8.85741E-018 -5.15343E-018 -2.72345E-018
 -1.30950E-018 -5.74472E-019 -2.30919E-019 -8.55539E-020 -2.94333E-020 -9.48017E-021
 -2.87972E-021 -8.28510E-022 -2.25651E-022 -5.78530E-023 -1.38287E-023 -3.04461E-024
 -6.08809E-025 -1.08656E-025 -1.68598E-026 -2.15931E-027 -1.95954E-028 -2.42231E-030
  3.91205E-030  1.10197E-030  2.06112E-031  3.08872E-032  3.90130E-033  4.20947E-034
  3.85606E-035  2.91499E-036  1.68758E-037  6.05267E-039 -4.54926E-041 -8.46587E-042
  0.00000E+000  0.00000E+000  0.00000E+000  0.00000E+000  0.00000E+000  0.00000E+000
  0.00000E+000  0.00000E+000  0.00000E+000  0.00000E+000  0.00000E+000  0.00000E+000
  0.00000E+000  0.00000E+000  0.00000E+000  0.00000E+000  0.00000E+000  0.00000E+000
  0.00000E+000  0.00000E+000  0.00000E+000  0.00000E+000  0.00000E+000  0.00000E+000
  0.00000E+000  0.00000E+000  0.00000E+000  0.00000E+000  0.00000E+000  0.00000E+000
  0.00000E+000  0.00000E+000  0.00000E+000
  2.42693E-030  1.75855E-029  1.13741E-028  6.53724E-028  3.31519E-027  1.46571E-026
  5.52180E-026  1.68242E-025  3.49891E-025 -9.19695E-027 -4.74719E-024 -3.06137E-023
 -1.37839E-022 -5.16443E-022 -1.71010E-021 -5.15493E-021 -1.43717E-020 -3.73293E-020
 -9.04662E-020 -2.04145E-019 -4.27417E-019 -8.27125E-019 -1.47443E-018 -2.41434E-018
 -3.62323E-018 -4.97366E-018 -6.23447E-018 -7.12518E-018 -7.41396E-018 -7.01472E-018
 -6.02830E-018 -4.70124E-018 -3.32489E-018 -2.13176E-018 -1.23911E-018 -6.53328E-019
 -3.12847E-019 -1.36347E-019 -5.42663E-020 -1.98201E-020 -6.68660E-021 -2.10018E-021
 -6.19172E-022 -1.72479E-022 -4.55268E-023 -1.13612E-023 -2.66133E-024 -5.78999E-025
 -1.15507E-025 -2.08168E-026 -3.32363E-027 -4.55318E-028 -4.98580E-029 -3.37095E-030
  1.69387E-031  1.10816E-031  2.43041E-032  3.90489E-033  5.15065E-034  5.77077E-035
  5.52892E-036  4.47671E-037  2.95128E-038  1.47835E-039  3.62667E-041  0.00000E+000
  0.00000E+000  0.00000E+000  0.00000E+000  0.00000E+000  0.00000E+000  0.00000E+000
  0.00000E+000  0.00000E+000  0.00000E+000  0.00000E+000  0.00000E+000  0.00000E+000
  0.00000E+000  0.00000E+000  0.00000E+000  0.00000E+000  0.00000E+000  0.00000E+000
  0.00000E+000  0.00000E+000  0.00000E+000  0.00000E+000  0.00000E+000  0.00000E+000
  0.00000E+000  0.00000E+000  0.00000E+000  0.00000E+000  0.00000E+000  0.00000E+000
  0.00000E+000  0.00000E+000  0.00000E+000
  4.17785E-031  3.02803E-030  1.95927E-029  1.12676E-028  5.71929E-028  2.53216E-027
  9.56104E-027  2.92464E-026  6.13847E-026  1.49491E-027 -8.18493E-025 -5.35282E-024
 -2.43954E-023 -9.26731E-023 -3.11828E-022 -9.56915E-022 -2.71838E-021 -7.19326E-021
 -1.77410E-020 -4.06793E-020 -8.63956E-020 -1.69320E-019 -3.05220E-019 -5.04713E-019
 -7.63924E-019 -1.05638E-018 -1.33244E-018 -1.53068E-018 -1.59938E-018 -1.51822E-018
 -1.30793E-018 -1.02173E-018 -7.23294E-019 -4.63835E-019 -2.69436E-019 -1.41821E-019
 -6.77020E-020 -2.93588E-020 -1.15953E-020 -4.18732E-021 -1.39022E-021 -4.27378E-022
 -1.22653E-022 -3.31233E-023 -8.46461E-024 -2.04942E-024 -4.68242E-025 -1.00098E-025
 -1.97929E-026 -3.57186E-027 -5.78908E-028 -8.23972E-029 -9.89192E-030 -9.04602E-031
 -3.74559E-032  7.31867E-033  2.37455E-033  4.27682E-034  5.97061E-035  6.95762E-036
  6.92304E-037  5.88704E-038  4.38475E-039  4.84004E-040  3.22204E-041  0.00000E+000
  0.00000E+000  0.00000E+000  0.00000E+000  0.00000E+000  0.00000E+000  0.00000E+000
  0.00000E+000  0.00000E+000  0.00000E+000  0.00000E+000  0.00000E+000  0.00000E+000
  0.00000E+000  0.00000E+000  0.00000E+000  0.00000E+000  0.00000E+000  0.00000E+000
  0.00000E+000  0.00000E+000  0.00000E+000  0.00000E+000  0.00000E+000  0.00000E+000
  0.00000E+000  0.00000E+000  0.00000E+000  0.00000E+000  0.00000E+000  0.00000E+000
  0.00000E+000  0.00000E+000  0.00000E+000
  6.48967E-032  4.70481E-031  3.04500E-030  1.75187E-029  8.89802E-029  3.94344E-028
  1.49122E-027  4.57218E-027  9.63433E-027  3.09897E-028 -1.29253E-025 -8.53150E-025
 -3.93213E-024 -1.51465E-023 -5.18087E-023 -1.61903E-022 -4.68670E-022 -1.26314E-021
 -3.16894E-021 -7.37872E-021 -1.58856E-020 -3.15068E-020 -5.73902E-020 -9.57645E-020
 -1.46083E-019 -2.03355E-019 -2.57925E-019 -2.97654E-019 -3.12154E-019 -2.97158E-019
 -2.56542E-019 -2.00699E-019 -1.42198E-019 -9.12111E-020 -5.29605E-020 -2.78418E-020
 -1.32602E-020 -5.72841E-021 -2.24912E-021 -8.05047E-022 -2.63878E-022 -7.96903E-023
 -2.23425E-023 -5.86416E-024 -1.45162E-024 -3.40378E-025 -7.55626E-026 -1.57916E-026
 -3.07684E-027 -5.52132E-028 -8.99707E-029 -1.30811E-029 -1.65252E-030 -1.72052E-031
 -1.26199E-032 -9.89533E-035  1.74479E-034  3.96656E-035  6.03617E-036  7.37962E-037
  7.61847E-038  6.73671E-039  7.11988E-040  5.25019E-041  0.00000E+000  0.00000E+000
  0.00000E+000  0.00000E+000  0.00000E+000  0.00000E+000  0.00000E+000  0.00000E+000
  0.00000E+000  0.00000E+000  0.00000E+000  0.00000E+000  0.00000E+000  0.00000E+000
  0.00000E+000  0.00000E+000  0.00000E+000  0.00000E+000  0.00000E+000  0.00000E+000
  0.00000E+000  0.00000E+000  0.00000E+000  0.00000E+000  0.00000E+000  0.00000E+000
  0.00000E+000  0.00000E+000  0.00000E+000  0.00000E+000  0.00000E+000  0.00000E+000
  0.00000E+000  0.00000E+000  0.00000E+000
  9.09708E-033  6.59445E-032  4.26826E-031  2.45614E-030  1.24783E-029  5.53231E-029
  2.09304E-028  6.41801E-028  1.34807E-027 -2.40879E-029 -1.87757E-026 -1.24245E-025
 -5.78218E-025 -2.25788E-024 -7.85167E-024 -2.49877E-023 -7.36936E-023 -2.02201E-022
 -5.15660E-022 -1.21834E-021 -2.65671E-021 -5.32810E-021 -9.79905E-021 -1.64871E-020
 -2.53281E-020 -3.54677E-020 -4.52069E-020 -5.23788E-020 -5.51046E-020 -5.25857E-020
 -4.54804E-020 -3.56250E-020 -2.52595E-020 -1.62062E-020 -9.40720E-021 -4.94088E-021
 -2.34910E-021 -1.01189E-021 -3.95505E-022 -1.40601E-022 -4.56237E-023 -1.35814E-023
 -3.73379E-024 -9.55619E-025 -2.29588E-025 -5.21235E-026 -1.12145E-026 -2.28132E-027
 -4.35633E-028 -7.72556E-029 -1.25612E-029 -1.84462E-030 -2.39886E-031 -2.67443E-032
 -2.37859E-033 -1.29126E-034  5.85800E-036  2.94802E-036  5.24158E-037  6.85806E-038
  8.08905E-039  8.53603E-040  6.97234E-041  0.00000E+000  0.00000E+000  0.00000E+000
  0.00000E+000  0.00000E+000  0.00000E+000  0.00000E+000  0.00000E+000  0.00000E+000
  0.00000E+000  0.00000E+000  0.00000E+000  0.00000E+000  0.00000E+000  0.00000E+000
  0.00000E+000  0.00000E+000  0.00000E+000  0.00000E+000  0.00000E+000  0.00000E+000
  0.00000E+000  0.00000E+000  0.00000E+000  0.00000E+000  0.00000E+000  0.00000E+000
  0.00000E+000  0.00000E+000  0.00000E+000  0.00000E+000  0.00000E+000  0.00000E+000
  0.00000E+000  0.00000E+000  0.00000E+000
  1.15035E-033  8.33719E-033  5.39513E-032  3.10372E-031  1.57640E-030  6.98622E-030
  2.64052E-029  8.07327E-029  1.67391E-028 -2.49042E-029 -2.51842E-027 -1.65702E-026
 -7.76989E-026 -3.07381E-025 -1.08647E-024 -3.52037E-024 -1.05725E-023 -2.95120E-023
 -7.64424E-023 -1.83098E-022 -4.04034E-022 -8.18636E-022 -1.51883E-021 -2.57461E-021
 -3.98017E-021 -5.60282E-021 -7.17201E-021 -8.33854E-021 -8.79633E-021 -8.41169E-021
 -7.28623E-021 -5.71331E-021 -4.05349E-021 -2.60124E-021 -1.50964E-021 -7.92351E-022
 -3.76222E-022 -1.61706E-022 -6.29876E-023 -2.22749E-023 -7.17154E-024 -2.11061E-024
 -5.71005E-025 -1.43034E-025 -3.34511E-026 -7.36245E-027 -1.53361E-027 -3.02699E-028
 -5.63817E-029 -9.82577E-030 -1.58372E-030 -2.32899E-031 -3.07552E-032 -3.56515E-033
 -3.48182E-034 -2.58114E-035 -8.40586E-037  1.52773E-037  3.92951E-038  5.80574E-039
  6.73703E-040  7.54643E-041  0.00000E+000  0.00000E+000  0.00000E+000  0.00000E+000
  0.00000E+000  0.00000E+000  0.00000E+000  0.00000E+000  0.00000E+000  0.00000E+000
  0.00000E+000  0.00000E+000  0.00000E+000  0.00000E+000  0.00000E+000  0.00000E+000
  0.00000E+000  0.00000E+000  0.00000E+000  0.00000E+000  0.00000E+000  0.00000E+000
  0.00000E+000  0.00000E+000  0.00000E+000  0.00000E+000  0.00000E+000  0.00000E+000
  0.00000E+000  0.00000E+000  0.00000E+000  0.00000E+000  0.00000E+000  0.00000E+000
  0.00000E+000  0.00000E+000  0.00000E+000
  1.31191E-034  9.50365E-034  6.14648E-033  3.53342E-032  1.79289E-031  7.93316E-031
  2.98977E-030  9.07716E-030  1.83232E-029 -7.32310E-030 -3.12719E-028 -2.02763E-027
 -9.55460E-027 -3.82562E-026 -1.37373E-025 -4.52949E-025 -1.38425E-024 -3.92746E-024
 -1.03222E-023 -2.50398E-023 -5.58595E-023 -1.14237E-022 -2.13625E-022 -3.64537E-022
 -5.66683E-022 -8.01363E-022 -1.02961E-021 -1.20061E-021 -1.26944E-021 -1.21605E-021
 -1.05468E-021 -8.27719E-022 -5.87552E-022 -3.77119E-022 -2.18829E-022 -1.14795E-022
 -5.44522E-023 -2.33657E-023 -9.07766E-024 -3.19740E-024 -1.02323E-024 -2.98465E-025
 -7.97155E-026 -1.96159E-026 -4.48155E-027 -9.58636E-028 -1.93431E-028 -3.69755E-029
 -6.69231E-030 -1.14015E-030 -1.81103E-031 -2.64901E-032 -3.51828E-033 -4.16731E-034
 -4.28763E-035 -3.62590E-036 -2.13806E-037 -5.97893E-040  2.14071E-039  3.93279E-040
  6.65679E-041  0.00000E+000  0.00000E+000  0.00000E+000  0.00000E+000  0.00000E+000
  0.00000E+000  0.00000E+000  0.00000E+000  0.00000E+000  0.00000E+000  0.00000E+000
  0.00000E+000  0.00000E+000  0.00000E+000  0.00000E+000  0.00000E+000  0.00000E+000
  0.00000E+000  0.00000E+000  0.00000E+000  0.00000E+000  0.00000E+000  0.00000E+000
  0.00000E+000  0.00000E+000  0.00000E+000  0.00000E+000  0.00000E+000  0.00000E+000
  0.00000E+000  0.00000E+000  0.00000E+000  0.00000E+000  0.00000E+000  0.00000E+000
  0.00000E+000  0.00000E+000  0.00000E+000
 -4.99215E-033 -2.56365E-032 -1.18875E-031 -4.97873E-031 -1.88310E-030 -6.43177E-030
 -1.98352E-029 -5.52210E-029 -1.38734E-028 -3.14352E-028 -6.41753E-028 -1.17836E-027
 -1.93999E-027 -2.84727E-027 -3.68362E-027 -4.10057E-027 -3.69449E-027 -2.14440E-027
  6.36077E-028  4.39650E-027  8.54982E-027  1.22971E-026  1.48548E-026  1.57111E-026
  1.48035E-026  1.25252E-026  9.55135E-027  6.57532E-027  4.08904E-027  2.29750E-027
  1.16627E-027  5.34821E-028  2.21525E-028  8.28680E-029  2.79935E-029  8.53867E-030
  2.35162E-030  5.84740E-031  1.31269E-031  2.66046E-032  4.86782E-033  8.04067E-034
  1.19902E-034  1.61563E-035  1.96318E-036  2.25298E-037  2.23137E-038  1.99511E-039
  1.61043E-040  1.17353E-041  7.72022E-043  0.00000E+000  0.00000E+000  0.00000E+000
  0.00000E+000  0.00000E+000  0.00000E+000  0.00000E+000  0.00000E+000  0.00000E+000
  0.00000E+000  0.00000E+000  0.00000E+000  0.00000E+000  0.00000E+000  0.00000E+000
  0.00000E+000  0.00000E+000  0.00000E+000  0.00000E+000  0.00000E+000  0.00000E+000
  0.00000E+000  0.00000E+000  0.00000E+000  0.00000E+000  0.00000E+000  0.00000E+000
  0.00000E+000  0.00000E+000  0.00000E+000  0.00000E+000  0.00000E+000  0.00000E+000
  0.00000E+000  0.00000E+000  0.00000E+000  0.00000E+000  0.00000E+000  0.00000E+000
  0.00000E+000  0.00000E+000  0.00000E+000  0.00000E+000  0.00000E+000  0.00000E+000
  0.00000E+000  0.00000E+000  0.00000E+000
 -3.34536E-032 -1.71785E-031 -7.96803E-031 -3.33785E-030 -1.26277E-029 -4.31426E-029
 -1.33098E-028 -3.70721E-028 -9.31992E-028 -2.11382E-027 -4.32190E-027 -7.95560E-027
 -1.31550E-026 -1.94626E-026 -2.55727E-026 -2.94014E-026 -2.86099E-026 -2.14649E-026
 -7.68498E-027  1.11360E-026  3.17589E-026  5.01431E-026  6.26315E-026  6.70694E-026
  6.34295E-026  5.36680E-026  4.08677E-026  2.80835E-026  1.74345E-026  9.78158E-027
  4.95961E-027  2.27231E-027  9.40570E-028  3.51678E-028  1.18758E-028  3.62156E-029
  9.97242E-030  2.47936E-030  5.56521E-031  1.12783E-031  2.06347E-032  3.40827E-033
  5.08217E-034  6.84945E-035  8.32220E-036  9.12823E-037  9.90167E-038  8.85325E-039
  7.14623E-040  5.20752E-041  3.42583E-042  0.00000E+000  0.00000E+000  0.00000E+000
  0.00000E+000  0.00000E+000  0.00000E+000  0.00000E+000  0.00000E+000  0.00000E+000
  0.00000E+000  0.00000E+000  0.00000E+000  0.00000E+000  0.00000E+000  0.00000E+000
  0.00000E+000  0.00000E+000  0.00000E+000  0.00000E+000  0.00000E+000  0.00000E+000
  0.00000E+000  0.00000E+000  0.00000E+000  0.00000E+000  0.00000E+000  0.00000E+000
  0.00000E+000  0.00000E+000  0.00000E+000  0.00000E+000  0.00000E+000  0.00000E+000
  0.00000E+000  0.00000E+000  0.00000E+000  0.00000E+000  0.00000E+000  0.00000E+000
  0.00000E+000  0.00000E+000  0.00000E+000  0.00000E+000  0.00000E+000  0.00000E+000
  0.00000E+000  0.00000E+000  0.00000E+000
 -2.02323E-031 -1.03923E-030 -4.82099E-030 -2.01985E-029 -7.64279E-029 -2.61168E-028
 -8.05911E-028 -2.24538E-027 -5.64702E-027 -1.28147E-026 -2.62229E-026 -4.83382E-026
 -8.01303E-026 -1.19109E-025 -1.57941E-025 -1.85033E-025 -1.87756E-025 -1.57412E-025
 -9.36423E-026 -5.87067E-027  8.90872E-026  1.72208E-025  2.28039E-025  2.48947E-025
  2.36518E-025  1.99855E-025  1.51663E-025  1.03816E-025  6.42203E-026  3.59225E-026
  1.81704E-026  8.30964E-027  3.43481E-027  1.28295E-027  4.32912E-028  1.31945E-028
  3.63178E-029  9.02689E-030  2.02578E-030  4.10475E-031  7.50725E-032  1.23981E-032
  1.84846E-033  2.48796E-034  3.02714E-035  3.31984E-036  3.28672E-037  3.54665E-038
  2.86281E-039  2.08616E-040  1.37240E-041  8.15070E-043  0.00000E+000  0.00000E+000
  0.00000E+000  0.00000E+000  0.00000E+000  0.00000E+000  0.00000E+000  0.00000E+000
  0.00000E+000  0.00000E+000  0.00000E+000  0.00000E+000  0.00000E+000  0.00000E+000
  0.00000E+000  0.00000E+000  0.00000E+000  0.00000E+000  0.00000E+000  0.00000E+000
  0.00000E+000  0.00000E+000  0.00000E+000  0.00000E+000  0.00000E+000  0.00000E+000
  0.00000E+000  0.00000E+000  0.00000E+000  0.00000E+000  0.00000E+000  0.00000E+000
  0.00000E+000  0.00000E+000  0.00000E+000  0.00000E+000  0.00000E+000  0.00000E+000
  0.00000E+000  0.00000E+000  0.00000E+000  0.00000E+000  0.00000E+000  0.00000E+000
  0.00000E+000  0.00000E+000  0.00000E+000
 -1.10474E-030 -5.67498E-030 -2.63285E-029 -1.10318E-028 -4.17465E-028 -1.42667E-027
 -4.40274E-027 -1.22673E-026 -3.08532E-026 -7.00188E-026 -1.43297E-025 -2.64228E-025
 -4.38349E-025 -6.52773E-025 -8.69237E-025 -1.02804E-024 -1.06614E-024 -9.43640E-025
 -6.65004E-025 -2.82333E-025  1.22155E-025  4.65232E-025  6.88979E-025  7.73910E-025
  7.36824E-025  6.17896E-025  4.63943E-025  3.14202E-025  1.92528E-025  1.06848E-025
  5.37087E-026  2.44432E-026  1.00666E-026  3.74967E-027  1.26269E-027  3.84264E-028
  1.05650E-028  2.62372E-029  5.88440E-030  1.19171E-030  2.17884E-031  3.59711E-032
  5.35613E-033  7.20623E-034  8.75271E-035  9.61372E-036  9.51360E-037  8.49857E-038
  1.03535E-038  7.54471E-040  4.96337E-041  2.94775E-042  0.00000E+000  0.00000E+000
  0.00000E+000  0.00000E+000  0.00000E+000  0.00000E+000  0.00000E+000  0.00000E+000
  0.00000E+000  0.00000E+000  0.00000E+000  0.00000E+000  0.00000E+000  0.00000E+000
  0.00000E+000  0.00000E+000  0.00000E+000  0.00000E+000  0.00000E+000  0.00000E+000
  0.00000E+000  0.00000E+000  0.00000E+000  0.00000E+000  0.00000E+000  0.00000E+000
  0.00000E+000  0.00000E+000  0.00000E+000  0.00000E+000  0.00000E+000  0.00000E+000
  0.00000E+000  0.00000E+000  0.00000E+000  0.00000E+000  0.00000E+000  0.00000E+000
  0.00000E+000  0.00000E+000  0.00000E+000  0.00000E+000  0.00000E+000  0.00000E+000
  0.00000E+000  0.00000E+000  0.00000E+000
 -5.44495E-030 -2.79714E-029 -1.29774E-028 -5.43763E-028 -2.05764E-027 -7.03132E-027
 -2.16953E-026 -6.04339E-026 -1.51935E-025 -3.44605E-025 -7.04694E-025 -1.29806E-024
 -2.15085E-024 -3.19912E-024 -4.25729E-024 -5.04190E-024 -5.26492E-024 -4.76333E-024
 -3.59353E-024 -2.02726E-024 -4.44032E-025  8.19544E-025  1.58118E-024  1.83777E-024
  1.71406E-024  1.38149E-024  9.91420E-025  6.42455E-025  3.78381E-025  2.03046E-025
  9.93010E-026  4.42212E-026  1.79080E-026  6.58548E-027  2.19625E-027  6.63509E-028
  1.81423E-028  4.48655E-029  1.00294E-029  2.02585E-030  3.69642E-031  6.08991E-032
  9.05648E-033  1.21047E-033  1.46731E-034  1.61220E-035  1.59168E-036  1.41819E-037
  1.14130E-038  2.46330E-039  1.62051E-040  9.62422E-042  5.16012E-043  0.00000E+000
  0.00000E+000  0.00000E+000  0.00000E+000  0.00000E+000  0.00000E+000  0.00000E+000
  0.00000E+000  0.00000E+000  0.00000E+000  0.00000E+000  0.00000E+000  0.00000E+000
  0.00000E+000  0.00000E+000  0.00000E+000  0.00000E+000  0.00000E+000  0.00000E+000
  0.00000E+000  0.00000E+000  0.00000E+000  0.00000E+000  0.00000E+000  0.00000E+000
  0.00000E+000  0.00000E+000  0.00000E+000  0.00000E+000  0.00000E+000  0.00000E+000
  0.00000E+000  0.00000E+000  0.00000E+000  0.00000E+000  0.00000E+000  0.00000E+000
  0.00000E+000  0.00000E+000  0.00000E+000  0.00000E+000  0.00000E+000  0.00000E+000
  0.00000E+000  0.00000E+000  0.00000E+000
 -2.42226E-029 -1.24431E-028 -5.77257E-028 -2.41845E-027 -9.14960E-027 -3.12555E-026
 -9.63918E-026 -2.68309E-025 -6.73835E-025 -1.52603E-024 -3.11408E-024 -5.71962E-024
 -9.44013E-024 -1.39682E-023 -1.84646E-023 -2.16903E-023 -2.24517E-023 -2.01860E-023
 -1.53431E-023 -9.27395E-024 -3.64139E-024  3.04969E-025  2.16592E-024  2.34075E-024
  1.61905E-024  7.28297E-025  8.20796E-026 -2.24995E-025 -2.82378E-025 -2.21471E-025
 -1.36863E-025 -7.12170E-026 -3.21140E-026 -1.27396E-026 -4.48537E-027 -1.40936E-027
 -3.96638E-028 -1.00225E-028 -2.27768E-029 -4.66070E-030 -8.59411E-031 -1.42885E-031
 -2.14387E-032 -2.90062E-033 -3.55475E-034 -3.98965E-035 -3.95780E-036 -3.56420E-037
 -2.89921E-038 -2.12694E-039  4.77647E-040  2.83675E-041  1.52095E-042  0.00000E+000
  0.00000E+000  0.00000E+000  0.00000E+000  0.00000E+000  0.00000E+000  0.00000E+000
  0.00000E+000  0.00000E+000  0.00000E+000  0.00000E+000  0.00000E+000  0.00000E+000
  0.00000E+000  0.00000E+000  0.00000E+000  0.00000E+000  0.00000E+000  0.00000E+000
  0.00000E+000  0.00000E+000  0.00000E+000  0.00000E+000  0.00000E+000  0.00000E+000
  0.00000E+000  0.00000E+000  0.00000E+000  0.00000E+000  0.00000E+000  0.00000E+000
  0.00000E+000  0.00000E+000  0.00000E+000  0.00000E+000  0.00000E+000  0.00000E+000
  0.00000E+000  0.00000E+000  0.00000E+000  0.00000E+000  0.00000E+000  0.00000E+000
  0.00000E+000  0.00000E+000  0.00000E+000
 -9.72517E-029 -4.99508E-028 -2.31681E-027 -9.70312E-027 -3.66915E-026 -1.25251E-025
 -3.85875E-025 -1.07251E-024 -2.68791E-024 -6.06940E-024 -1.23343E-023 -2.25230E-023
 -3.68718E-023 -5.39353E-023 -7.01506E-023 -8.05234E-023 -8.06114E-023 -6.89837E-023
 -4.86048E-023 -2.59299E-023 -7.94462E-024  1.11671E-024  1.35862E-024 -3.67627E-024
 -9.48380E-024 -1.29075E-023 -1.30557E-023 -1.07902E-023 -7.59173E-024 -4.64604E-024
 -2.50447E-024 -1.19854E-024 -5.11833E-025 -1.95725E-025 -6.71808E-026 -2.07323E-026
 -5.75929E-027 -1.44134E-027 -3.25161E-028 -6.61536E-029 -1.21411E-029 -2.01053E-030
 -3.00448E-031 -4.05286E-032 -4.93344E-033 -5.42047E-034 -5.43529E-035 -4.87268E-036
 -3.94461E-037 -2.88161E-038 -1.90040E-039  7.54842E-041  4.04715E-042  0.00000E+000
  0.00000E+000  0.00000E+000  0.00000E+000  0.00000E+000  0.00000E+000  0.00000E+000
  0.00000E+000  0.00000E+000  0.00000E+000  0.00000E+000  0.00000E+000  0.00000E+000
  0.00000E+000  0.00000E+000  0.00000E+000  0.00000E+000  0.00000E+000  0.00000E+000
  0.00000E+000  0.00000E+000  0.00000E+000  0.00000E+000  0.00000E+000  0.00000E+000
  0.00000E+000  0.00000E+000  0.00000E+000  0.00000E+000  0.00000E+000  0.00000E+000
  0.00000E+000  0.00000E+000  0.00000E+000  0.00000E+000  0.00000E+000  0.00000E+000
  0.00000E+000  0.00000E+000  0.00000E+000  0.00000E+000  0.00000E+000  0.00000E+000
  0.00000E+000  0.00000E+000  0.00000E+000
 -3.52334E-028 -1.80912E-027 -8.38719E-027 -3.51041E-026 -1.32620E-025 -4.52114E-025
 -1.39027E-024 -3.85392E-024 -9.62249E-024 -2.16131E-023 -4.35932E-023 -7.87529E-023
 -1.26940E-022 -1.81500E-022 -2.28082E-022 -2.48002E-022 -2.26585E-022 -1.62833E-022
 -7.38771E-023  1.05386E-023  6.19087E-023  6.70499E-023  3.34986E-023 -1.67436E-023
 -6.01107E-023 -8.24278E-023 -8.22664E-023 -6.70951E-023 -4.67127E-023 -2.83624E-023
 -1.51998E-023 -7.24284E-024 -3.08325E-024 -1.17627E-024 -4.03032E-025 -1.24211E-025
 -3.44682E-026 -8.61872E-027 -1.94295E-027 -3.95043E-028 -7.24594E-029 -1.19923E-029
 -1.79110E-030 -2.41430E-031 -2.93761E-032 -3.22568E-033 -3.19700E-034 -2.88594E-035
 -2.34566E-036 -1.71236E-037 -1.12851E-038 -6.71422E-040  9.72221E-042  4.70585E-043
  0.00000E+000  0.00000E+000  0.00000E+000  0.00000E+000  0.00000E+000  0.00000E+000
  0.00000E+000  0.00000E+000  0.00000E+000  0.00000E+000  0.00000E+000  0.00000E+000
  0.00000E+000  0.00000E+000  0.00000E+000  0.00000E+000  0.00000E+000  0.00000E+000
  0.00000E+000  0.00000E+000  0.00000E+000  0.00000E+000  0.00000E+000  0.00000E+000
  0.00000E+000  0.00000E+000  0.00000E+000  0.00000E+000  0.00000E+000  0.00000E+000
  0.00000E+000  0.00000E+000  0.00000E+000  0.00000E+000  0.00000E+000  0.00000E+000
  0.00000E+000  0.00000E+000  0.00000E+000  0.00000E+000  0.00000E+000  0.00000E+000
  0.00000E+000  0.00000E+000  0.00000E+000
 -1.15155E-027 -5.90942E-027 -2.73742E-026 -1.14441E-025 -4.31640E-025 -1.46811E-024
 -4.49985E-024 -1.24167E-023 -3.08003E-023 -6.85390E-023 -1.36394E-022 -2.41582E-022
 -3.77981E-022 -5.15812E-022 -5.99592E-022 -5.63626E-022 -3.65411E-022 -2.15764E-023
  3.79523E-022  7.06251E-022  8.44220E-022  7.53955E-022  4.88644E-022  1.61373E-022
 -1.14571E-022 -2.74143E-022 -3.13529E-022 -2.70633E-022 -1.93941E-022 -1.19700E-022
 -6.47898E-023 -3.10675E-023 -1.32793E-023 -5.07963E-024 -1.74351E-024 -5.37934E-025
 -1.49378E-025 -3.73660E-026 -8.42488E-027 -1.71293E-027 -3.14148E-028 -5.19821E-029
 -7.76152E-030 -1.04584E-030 -1.27187E-031 -1.39628E-032 -1.38326E-033 -1.23626E-034
 -1.01076E-035 -7.43110E-037 -4.89547E-038 -2.91149E-039 -1.56320E-040  1.02055E-042
  0.00000E+000  0.00000E+000  0.00000E+000  0.00000E+000  0.00000E+000  0.00000E+000
  0.00000E+000  0.00000E+000  0.00000E+000  0.00000E+000  0.00000E+000  0.00000E+000
  0.00000E+000  0.00000E+000  0.00000E+000  0.00000E+000  0.00000E+000  0.00000E+000
  0.00000E+000  0.00000E+000  0.00000E+000  0.00000E+000  0.00000E+000  0.00000E+000
  0.00000E+000  0.00000E+000  0.00000E+000  0.00000E+000  0.00000E+000  0.00000E+000
  0.00000E+000  0.00000E+000  0.00000E+000  0.00000E+000  0.00000E+000  0.00000E+000
  0.00000E+000  0.00000E+000  0.00000E+000  0.00000E+000  0.00000E+000  0.00000E+000
  0.00000E+000  0.00000E+000  0.00000E+000
 -3.39398E-027 -1.73995E-026 -8.04867E-026 -3.35818E-025 -1.26310E-024 -4.27929E-024
 -1.30437E-023 -3.57087E-023 -8.75771E-023 -1.91679E-022 -3.72132E-022 -6.34450E-022
 -9.32857E-022 -1.13942E-021 -1.04632E-021 -4.32196E-022  8.10303E-022  2.54648E-021
  4.36804E-021  5.72075E-021  6.15039E-021  5.52793E-021  4.10992E-021  2.39679E-021
  8.86261E-022 -1.25228E-022 -5.97345E-022 -6.69376E-022 -5.35360E-022 -3.50098E-022
 -1.96045E-022 -9.60224E-023 -4.16112E-023 -1.60624E-023 -5.54659E-024 -1.71819E-024
 -4.78371E-025 -1.19859E-025 -2.70510E-026 -5.50272E-027 -1.00937E-027 -1.67010E-028
 -2.49316E-029 -3.35859E-030 -4.08307E-031 -4.48006E-032 -4.43814E-033 -3.96721E-034
 -3.20061E-035 -2.38469E-036 -1.56766E-037 -9.39318E-039 -5.04033E-040  1.99806E-042
  0.00000E+000  0.00000E+000  0.00000E+000  0.00000E+000  0.00000E+000  0.00000E+000
  0.00000E+000  0.00000E+000  0.00000E+000  0.00000E+000  0.00000E+000  0.00000E+000
  0.00000E+000  0.00000E+000  0.00000E+000  0.00000E+000  0.00000E+000  0.00000E+000
  0.00000E+000  0.00000E+000  0.00000E+000  0.00000E+000  0.00000E+000  0.00000E+000
  0.00000E+000  0.00000E+000  0.00000E+000  0.00000E+000  0.00000E+000  0.00000E+000
  0.00000E+000  0.00000E+000  0.00000E+000  0.00000E+000  0.00000E+000  0.00000E+000
  0.00000E+000  0.00000E+000  0.00000E+000  0.00000E+000  0.00000E+000  0.00000E+000
  0.00000E+000  0.00000E+000  0.00000E+000
 -9.01462E-027 -4.61367E-026 -2.12916E-025 -8.85415E-025 -3.31471E-024 -1.11556E-023
 -3.36815E-023 -9.09465E-023 -2.18564E-022 -4.63836E-022 -8.57492E-022 -1.34486E-021
 -1.68151E-021 -1.34722E-021  4.15537E-022  4.34000E-021  1.06726E-020  1.87314E-020
  2.68288E-020  3.27712E-020  3.47775E-020  3.23127E-020  2.63170E-020  1.86999E-020
  1.14418E-020  5.84952E-021  2.30740E-021  4.97430E-022 -1.88008E-022 -3.09451E-022
 -2.32151E-022 -1.31297E-022 -6.17652E-023 -2.50736E-023 -8.94062E-024 -2.82779E-024
 -7.98026E-025 -2.01704E-025 -4.57755E-026 -9.34370E-027 -1.71752E-027 -2.84557E-028
 -4.25208E-029 -5.73351E-030 -6.97907E-031 -7.67162E-032 -7.62387E-033 -6.83816E-034
 -5.54124E-035 -4.35281E-036 -2.87890E-037 -1.74046E-038 -8.70216E-040 -4.20457E-041
  0.00000E+000  0.00000E+000  0.00000E+000  0.00000E+000  0.00000E+000  0.00000E+000
  0.00000E+000  0.00000E+000  0.00000E+000  0.00000E+000  0.00000E+000  0.00000E+000
  0.00000E+000  0.00000E+000  0.00000E+000  0.00000E+000  0.00000E+000  0.00000E+000
  0.00000E+000  0.00000E+000  0.00000E+000  0.00000E+000  0.00000E+000  0.00000E+000
  0.00000E+000  0.00000E+000  0.00000E+000  0.00000E+000  0.00000E+000  0.00000E+000
  0.00000E+000  0.00000E+000  0.00000E+000  0.00000E+000  0.00000E+000  0.00000E+000
  0.00000E+000  0.00000E+000  0.00000E+000  0.00000E+000  0.00000E+000  0.00000E+000
  0.00000E+000  0.00000E+000  0.00000E+000
 -2.15545E-026 -1.10008E-025 -5.05679E-025 -2.09121E-024 -7.76699E-024 -2.58433E-023
 -7.67374E-023 -2.02102E-022 -4.67270E-022 -9.30660E-022 -1.53391E-021 -1.87072E-021
 -8.63438E-022  3.46891E-021  1.38103E-020  3.26102E-020  6.05042E-020  9.48350E-020
  1.29400E-019  1.56127E-019  1.68173E-019  1.62812E-019  1.42429E-019  1.13130E-019
  8.19636E-020  5.44131E-020  3.32438E-020  1.87628E-020  9.81063E-021  4.75910E-021
  2.14138E-021  8.92180E-022  3.43200E-022  1.21464E-022  3.94069E-023  1.16795E-023
  3.15284E-024  7.73233E-025  1.71934E-025  3.46047E-026  6.29576E-027  1.03422E-027
  1.53251E-028  2.04662E-029  2.46119E-030  2.66299E-031  2.59268E-032  2.26067E-033
  1.77400E-034  1.25057E-035  6.92973E-037  3.96448E-038  2.08395E-039  1.50239E-040
  2.56195E-041  0.00000E+000  0.00000E+000  0.00000E+000  0.00000E+000  0.00000E+000
  0.00000E+000  0.00000E+000  0.00000E+000  0.00000E+000  0.00000E+000  0.00000E+000
  0.00000E+000  0.00000E+000  0.00000E+000  0.00000E+000  0.00000E+000  0.00000E+000
  0.00000E+000  0.00000E+000  0.00000E+000  0.00000E+000  0.00000E+000  0.00000E+000
  0.00000E+000  0.00000E+000  0.00000E+000  0.00000E+000  0.00000E+000  0.00000E+000
  0.00000E+000  0.00000E+000  0.00000E+000  0.00000E+000  0.00000E+000  0.00000E+000
  0.00000E+000  0.00000E+000  0.00000E+000  0.00000E+000  0.00000E+000  0.00000E+000
  0.00000E+000  0.00000E+000  0.00000E+000
 -4.63150E-026 -2.35281E-025 -1.07443E-024 -4.40150E-024 -1.61256E-023 -5.25815E-023
 -1.51404E-022 -3.79711E-022 -8.07328E-022 -1.36450E-021 -1.45279E-021  7.97749E-022
  9.51101E-021  3.17123E-020  7.66073E-020  1.52575E-019  2.62152E-019  3.97213E-019
  5.37730E-019  6.56325E-019  7.27429E-019  7.36554E-019  6.84881E-019  5.87290E-019
  4.65796E-019  3.42179E-019  2.32770E-019  1.46382E-019  8.48719E-020  4.52211E-020
  2.20686E-020  9.83380E-021  3.99036E-021  1.47123E-021  4.91982E-022  1.49008E-022
  4.08300E-023  1.01131E-023  2.26263E-024  4.56998E-025  8.32839E-026  1.36881E-026
  2.02792E-027  2.70691E-028  3.25377E-029  3.52017E-030  3.42603E-031  2.99975E-032
  2.36139E-033  1.67044E-034  1.06739E-035  5.90564E-037  3.15336E-038  1.59153E-039
  8.90784E-041  0.00000E+000  0.00000E+000  0.00000E+000  0.00000E+000  0.00000E+000
  0.00000E+000  0.00000E+000  0.00000E+000  0.00000E+000  0.00000E+000  0.00000E+000
  0.00000E+000  0.00000E+000  0.00000E+000  0.00000E+000  0.00000E+000  0.00000E+000
  0.00000E+000  0.00000E+000  0.00000E+000  0.00000E+000  0.00000E+000  0.00000E+000
  0.00000E+000  0.00000E+000  0.00000E+000  0.00000E+000  0.00000E+000  0.00000E+000
  0.00000E+000  0.00000E+000  0.00000E+000  0.00000E+000  0.00000E+000  0.00000E+000
  0.00000E+000  0.00000E+000  0.00000E+000  0.00000E+000  0.00000E+000  0.00000E+000
  0.00000E+000  0.00000E+000  0.00000E+000
 -8.91724E-026 -4.49477E-025 -2.02964E-024 -8.17913E-024 -2.92373E-023 -9.17634E-023
 -2.48153E-022 -5.55464E-022 -9.19923E-022 -5.72528E-022  3.18830E-021  1.72677E-020
  5.57174E-020  1.41729E-019  3.05762E-019  5.77096E-019  9.69218E-019  1.46458E-018
  2.00771E-018  2.51354E-018  2.88965E-018  3.06356E-018  3.00360E-018  2.72641E-018
  2.29011E-018  1.77673E-018  1.26960E-018  8.32889E-019  5.00007E-019  2.73872E-019
  1.36522E-019  6.18059E-020  2.53696E-020  9.42938E-021  3.17028E-021  9.63403E-022
  2.64443E-022  6.55287E-023  1.46520E-023  2.95483E-024  5.37202E-025  8.80039E-026
  1.29836E-026  1.72412E-027  2.05940E-028  2.21121E-029  2.13294E-030  1.84774E-031
  1.43944E-032  1.00856E-033  6.37160E-035  3.69521E-036  1.94244E-037  1.04220E-038
  5.89623E-040  8.09090E-041  0.00000E+000  0.00000E+000  0.00000E+000  0.00000E+000
  0.00000E+000  0.00000E+000  0.00000E+000  0.00000E+000  0.00000E+000  0.00000E+000
  0.00000E+000  0.00000E+000  0.00000E+000  0.00000E+000  0.00000E+000  0.00000E+000
  0.00000E+000  0.00000E+000  0.00000E+000  0.00000E+000  0.00000E+000  0.00000E+000
  0.00000E+000  0.00000E+000  0.00000E+000  0.00000E+000  0.00000E+000  0.00000E+000
  0.00000E+000  0.00000E+000  0.00000E+000  0.00000E+000  0.00000E+000  0.00000E+000
  0.00000E+000  0.00000E+000  0.00000E+000  0.00000E+000  0.00000E+000  0.00000E+000
  0.00000E+000  0.00000E+000  0.00000E+000
 -1.53068E-025 -7.61288E-025 -3.37027E-024 -1.31787E-023 -4.49047E-023 -1.29836E-022
 -2.99100E-022 -4.38398E-022  2.87880E-022  5.09053E-021  2.32759E-020  7.68304E-020
  2.09121E-019  4.91698E-019  1.02164E-018  1.90167E-018  3.20157E-018  4.91153E-018
  6.90731E-018  8.94725E-018  1.07095E-017  1.18643E-017  1.21637E-017  1.15228E-017
  1.00597E-017  8.06813E-018  5.92534E-018  3.97275E-018  2.42530E-018  1.34520E-018
  6.76707E-019  3.08322E-019  1.27096E-019  4.73598E-020  1.59420E-020  4.84483E-021
  1.32861E-021  3.28618E-022  7.32736E-023  1.47212E-023  2.66334E-024  4.33623E-025
  6.34849E-026  8.35066E-027  9.85925E-028  1.04377E-028  9.89988E-030  8.40987E-031
  6.40451E-032  4.40395E-033  2.75597E-034  1.60403E-035  9.02345E-037  5.66781E-038
  4.11617E-039  3.59907E-040  3.02898E-041  0.00000E+000  0.00000E+000  0.00000E+000
  0.00000E+000  0.00000E+000  0.00000E+000  0.00000E+000  0.00000E+000  0.00000E+000
  0.00000E+000  0.00000E+000  0.00000E+000  0.00000E+000  0.00000E+000  0.00000E+000
  0.00000E+000  0.00000E+000  0.00000E+000  0.00000E+000  0.00000E+000  0.00000E+000
  0.00000E+000  0.00000E+000  0.00000E+000  0.00000E+000  0.00000E+000  0.00000E+000
  0.00000E+000  0.00000E+000  0.00000E+000  0.00000E+000  0.00000E+000  0.00000E+000
  0.00000E+000  0.00000E+000  0.00000E+000  0.00000E+000  0.00000E+000  0.00000E+000
  0.00000E+000  0.00000E+000  0.00000E+000
 -2.32160E-025 -1.12733E-024 -4.80873E-024 -1.76915E-023 -5.39992E-023 -1.22858E-022
 -1.13296E-022  7.21985E-022  5.48893E-021  2.42689E-020  8.42591E-020  2.47889E-019
  6.38126E-019  1.46270E-018  3.01962E-018  5.66192E-018  9.70739E-018  1.53000E-017
  2.22556E-017  2.99467E-017  3.72977E-017  4.29544E-017  4.56405E-017  4.46081E-017
  3.99743E-017  3.27407E-017  2.44409E-017  1.65898E-017  1.02194E-017  5.70427E-018
  2.88170E-018  1.31630E-018  5.43236E-019  2.02428E-019  6.80698E-020  2.06449E-020
  5.64438E-021  1.39033E-021  3.08347E-022  6.15263E-023  1.10357E-023  1.77746E-024
  2.56752E-025  3.32123E-026  3.84085E-027  3.96405E-028  3.64596E-029  2.98792E-030
  2.18939E-031  1.45240E-032  9.06305E-034  5.68159E-035  3.95989E-036  3.35319E-037
  3.37668E-038  3.62284E-039  2.74832E-040  4.23799E-041  0.00000E+000  0.00000E+000
  0.00000E+000  0.00000E+000  0.00000E+000  0.00000E+000  0.00000E+000  0.00000E+000
  0.00000E+000  0.00000E+000  0.00000E+000  0.00000E+000  0.00000E+000  0.00000E+000
  0.00000E+000  0.00000E+000  0.00000E+000  0.00000E+000  0.00000E+000  0.00000E+000
  0.00000E+000  0.00000E+000  0.00000E+000  0.00000E+000  0.00000E+000  0.00000E+000
  0.00000E+000  0.00000E+000  0.00000E+000  0.00000E+000  0.00000E+000  0.00000E+000
  0.00000E+000  0.00000E+000  0.00000E+000  0.00000E+000  0.00000E+000  0.00000E+000
  0.00000E+000  0.00000E+000  0.00000E+000
 -3.05791E-025 -1.41769E-024 -5.58816E-024 -1.76410E-023 -3.62763E-023  2.16609E-023
  6.97304E-022  4.41933E-021  1.99578E-020  7.40661E-020  2.37155E-019  6.70754E-019
  1.69945E-018  3.89510E-018  8.13702E-018  1.55874E-017  2.75089E-017  4.48668E-017
  6.77266E-017  9.45952E-017  1.22046E-016  1.45060E-016  1.58331E-016  1.58185E-016
  1.44227E-016  1.19697E-016  9.02275E-017  6.16691E-017  3.81657E-017  2.13640E-017
  1.08073E-017  4.93699E-018  2.03535E-018  7.56823E-019  2.53671E-019  7.65940E-020
  2.08190E-020  5.08989E-021  1.11817E-021  2.20458E-022  3.89503E-023  6.15527E-024
  8.68014E-025  1.08922E-025  1.21216E-026  1.19199E-027  1.03259E-028  7.88332E-030
  5.37001E-031  3.41944E-032  2.29544E-033  1.93613E-034  2.10985E-035  2.60035E-036
  3.31344E-037  4.02595E-038  4.48662E-039  5.55844E-040  4.83262E-041  0.00000E+000
  0.00000E+000  0.00000E+000  0.00000E+000  0.00000E+000  0.00000E+000  0.00000E+000
  0.00000E+000  0.00000E+000  0.00000E+000  0.00000E+000  0.00000E+000  0.00000E+000
  0.00000E+000  0.00000E+000  0.00000E+000  0.00000E+000  0.00000E+000  0.00000E+000
  0.00000E+000  0.00000E+000  0.00000E+000  0.00000E+000  0.00000E+000  0.00000E+000
  0.00000E+000  0.00000E+000  0.00000E+000  0.00000E+000  0.00000E+000  0.00000E+000
  0.00000E+000  0.00000E+000  0.00000E+000  0.00000E+000  0.00000E+000  0.00000E+000
  0.00000E+000  0.00000E+000  0.00000E+000
 -3.36804E-025 -1.40614E-024 -4.42777E-024 -6.28813E-024  4.11863E-023  4.52857E-022
  2.75849E-021  1.30850E-020  5.24440E-020  1.83677E-019  5.72413E-019  1.60596E-018
  4.09127E-018  9.52869E-018  2.03989E-017  4.03000E-017  7.36460E-017  1.24571E-016
  1.94840E-016  2.81172E-016  3.73245E-016  4.54285E-016  5.05357E-016  5.12360E-016
  4.72300E-016  3.95073E-016  2.99412E-016  2.05329E-016  1.27287E-016  7.12699E-017
  3.60167E-017  1.64167E-017  6.74478E-018  2.49599E-018  8.31329E-019  2.48976E-019
  6.69750E-020  1.61598E-020  3.49119E-021  6.73833E-022  1.15857E-022  1.76785E-023
  2.38217E-024  2.81627E-025  2.89643E-026  2.56469E-027  1.93636E-028  1.25359E-029
  7.56092E-031  5.66448E-032  6.79399E-033  1.04459E-033  1.64812E-034  2.48835E-035
  3.49319E-036  4.49070E-037  5.17816E-038  5.05647E-039  5.72210E-040  4.49124E-041
  0.00000E+000  0.00000E+000  0.00000E+000  0.00000E+000  0.00000E+000  0.00000E+000
  0.00000E+000  0.00000E+000  0.00000E+000  0.00000E+000  0.00000E+000  0.00000E+000
  0.00000E+000  0.00000E+000  0.00000E+000  0.00000E+000  0.00000E+000  0.00000E+000
  0.00000E+000  0.00000E+000  0.00000E+000  0.00000E+000  0.00000E+000  0.00000E+000
  0.00000E+000  0.00000E+000  0.00000E+000  0.00000E+000  0.00000E+000  0.00000E+000
  0.00000E+000  0.00000E+000  0.00000E+000  0.00000E+000  0.00000E+000  0.00000E+000
  0.00000E+000  0.00000E+000  0.00000E+000
 -2.78937E-025 -8.13253E-025  2.47234E-025  2.46636E-023  2.19283E-022  1.35938E-021
  6.88499E-021  3.00131E-020  1.15417E-019  3.97267E-019  1.23622E-018  3.50463E-018
  9.10724E-018  2.17972E-017  4.82059E-017  9.86657E-017  1.86871E-016  3.26989E-016
  5.27214E-016  7.80772E-016  1.05858E-015  1.30997E-015  1.47566E-015  1.50986E-015
  1.40064E-015  1.17635E-015  8.93411E-016  6.12998E-016  3.79661E-016  2.12097E-016
  1.06795E-016  4.84289E-017  1.97615E-017  7.24856E-018  2.38704E-018  7.04648E-019
  1.86091E-019  4.38527E-020  9.18967E-021  1.70460E-021  2.78083E-022  3.95343E-023
  4.83208E-024  4.97227E-025  4.16381E-026  2.68464E-027  1.26428E-028  6.84357E-030
  1.30420E-030  2.97960E-031  5.54147E-032  9.40140E-033  1.55646E-033  2.47884E-034
  3.63040E-035  4.76262E-036  5.55814E-037  5.74589E-038  5.18761E-039  4.80086E-040
  3.40180E-041  0.00000E+000  0.00000E+000  0.00000E+000  0.00000E+000  0.00000E+000
  0.00000E+000  0.00000E+000  0.00000E+000  0.00000E+000  0.00000E+000  0.00000E+000
  0.00000E+000  0.00000E+000  0.00000E+000  0.00000E+000  0.00000E+000  0.00000E+000
  0.00000E+000  0.00000E+000  0.00000E+000  0.00000E+000  0.00000E+000  0.00000E+000
  0.00000E+000  0.00000E+000  0.00000E+000  0.00000E+000  0.00000E+000  0.00000E+000
  0.00000E+000  0.00000E+000  0.00000E+000  0.00000E+000  0.00000E+000  0.00000E+000
  0.00000E+000  0.00000E+000  0.00000E+000
 -9.42604E-026  5.89713E-025  9.73923E-024  8.22573E-023  5.34337E-022  2.92012E-021
  1.39160E-020  5.89361E-020  2.24509E-019  7.76039E-019  2.45096E-018  7.11197E-018
  1.90385E-017  4.71367E-017  1.08023E-016  2.28950E-016  4.47823E-016  8.05995E-016
  1.33043E-015  2.00766E-015  2.76162E-015  3.45412E-015  3.92031E-015  4.03078E-015
  3.74937E-015  3.15169E-015  2.39183E-015  1.63735E-015  1.01022E-015  5.61269E-016
  2.80535E-016  1.26000E-016  5.07837E-017  1.83354E-017  5.91699E-018  1.70166E-018
  4.34386E-019  9.78844E-020  1.93172E-020  3.29921E-021  4.78537E-022  5.70520E-023
  5.24166E-024  3.16197E-025  6.29756E-027  2.49735E-028  4.69457E-028  1.45717E-028
  2.76847E-029  4.16117E-030  5.86635E-031  8.88034E-032  1.45907E-032  2.37602E-033
  3.54778E-034  4.70333E-035  5.46061E-036  5.63492E-037  5.11225E-038  4.63288E-039
  3.28278E-040  2.09996E-041  0.00000E+000  0.00000E+000  0.00000E+000  0.00000E+000
  0.00000E+000  0.00000E+000  0.00000E+000  0.00000E+000  0.00000E+000  0.00000E+000
  0.00000E+000  0.00000E+000  0.00000E+000  0.00000E+000  0.00000E+000  0.00000E+000
  0.00000E+000  0.00000E+000  0.00000E+000  0.00000E+000  0.00000E+000  0.00000E+000
  0.00000E+000  0.00000E+000  0.00000E+000  0.00000E+000  0.00000E+000  0.00000E+000
  0.00000E+000  0.00000E+000  0.00000E+000  0.00000E+000  0.00000E+000  0.00000E+000
  0.00000E+000  0.00000E+000  0.00000E+000
  2.25344E-025  2.85018E-024  2.43500E-023  1.68596E-022  1.00136E-021  5.23716E-021
  2.44873E-020  1.03418E-019  3.97618E-019  1.40046E-018  4.54095E-018  1.36013E-017
  3.76997E-017  9.67037E-017  2.29225E-016  5.00816E-016  1.00535E-015  1.84819E-015
  3.10177E-015  4.73927E-015  6.57729E-015  8.27541E-015  9.42455E-015  9.70291E-015
  9.02060E-015  7.56539E-015  5.71843E-015  3.89177E-015  2.38217E-015  1.30980E-015
  6.45919E-016  2.85135E-016  1.12391E-016  3.94242E-017  1.22506E-017  3.35035E-018
  7.98747E-019  1.63546E-019  2.80485E-020  3.84303E-021  3.77197E-022  1.78318E-023
 -7.80033E-025  2.22321E-025  2.23549E-025  7.17073E-026  1.52538E-026  2.49319E-027
  3.36428E-028  4.07503E-029  5.11290E-030  7.59518E-031  1.27921E-031  2.12133E-032
  3.18477E-033  4.21368E-034  4.90361E-035  5.00113E-036  4.53616E-037  3.69090E-038
  2.85992E-039  1.82946E-040  0.00000E+000  0.00000E+000  0.00000E+000  0.00000E+000
  0.00000E+000  0.00000E+000  0.00000E+000  0.00000E+000  0.00000E+000  0.00000E+000
  0.00000E+000  0.00000E+000  0.00000E+000  0.00000E+000  0.00000E+000  0.00000E+000
  0.00000E+000  0.00000E+000  0.00000E+000  0.00000E+000  0.00000E+000  0.00000E+000
  0.00000E+000  0.00000E+000  0.00000E+000  0.00000E+000  0.00000E+000  0.00000E+000
  0.00000E+000  0.00000E+000  0.00000E+000  0.00000E+000  0.00000E+000  0.00000E+000
  0.00000E+000  0.00000E+000  0.00000E+000
  6.44426E-025  5.74751E-024  4.28824E-023  2.78255E-022  1.60202E-021  8.28686E-021
  3.88618E-020  1.66394E-019  6.54178E-019  2.37167E-018  7.95042E-018  2.46684E-017
  7.07983E-017  1.87570E-016  4.57406E-016  1.02332E-015  2.09346E-015  3.90450E-015
  6.62197E-015  1.01903E-014  1.42033E-014  1.79039E-014  2.03850E-014  2.09405E-014
  1.93869E-014  1.61583E-014  1.21095E-014  8.14878E-015  4.91528E-015  2.65190E-015
  1.27612E-015  5.45632E-016  2.06203E-016  6.83557E-017  1.96494E-017  4.80812E-018
  9.69155E-019  1.50404E-019  1.49312E-020  2.16882E-022 -8.10749E-023  8.49326E-023
  5.66512E-023  1.96742E-023  4.93780E-024  9.81909E-025  1.60725E-025  2.21473E-026
  2.65138E-027  2.99287E-028  3.76170E-029  5.90250E-030  1.03597E-030  1.73879E-031
  2.60351E-032  3.42086E-033  3.95246E-034  4.02993E-035  3.62523E-036  2.93623E-037
  2.24929E-038  1.43885E-039  8.30932E-041  0.00000E+000  0.00000E+000  0.00000E+000
  0.00000E+000  0.00000E+000  0.00000E+000  0.00000E+000  0.00000E+000  0.00000E+000
  0.00000E+000  0.00000E+000  0.00000E+000  0.00000E+000  0.00000E+000  0.00000E+000
  0.00000E+000  0.00000E+000  0.00000E+000  0.00000E+000  0.00000E+000  0.00000E+000
  0.00000E+000  0.00000E+000  0.00000E+000  0.00000E+000  0.00000E+000  0.00000E+000
  0.00000E+000  0.00000E+000  0.00000E+000  0.00000E+000  0.00000E+000  0.00000E+000
  0.00000E+000  0.00000E+000  0.00000E+000
  1.08869E-024  8.81861E-024  6.27627E-023  3.98771E-022  2.28610E-021  1.19208E-020
  5.69030E-020  2.49913E-019  1.01352E-018  3.80299E-018  1.32061E-017  4.23857E-017
  1.25425E-016  3.41117E-016  8.49818E-016  1.93313E-015  4.00375E-015  7.53151E-015
  1.28416E-014  1.98122E-014  2.76178E-014  3.47400E-014  3.93838E-014  4.01899E-014
  3.68672E-014  3.03534E-014  2.23868E-014  1.47551E-014  8.66325E-015  4.51161E-015
  2.07137E-015  8.30979E-016  2.87295E-016  8.36436E-017  1.96376E-017  3.36903E-018
  2.99208E-019 -2.00483E-020  2.37505E-021  1.20938E-020  7.46767E-021  2.92349E-021
  8.74049E-022  2.12868E-022  4.34448E-023  7.52812E-024  1.11469E-024  1.42293E-025
  1.61884E-026  1.82740E-027  2.47401E-028  4.22897E-029  7.69803E-030  1.29620E-030
  1.92545E-031  2.50726E-032  2.87363E-033  2.91733E-034  2.62986E-035  2.10568E-036
  1.52150E-037  1.02162E-038  5.89981E-040  3.07587E-041  0.00000E+000  0.00000E+000
  0.00000E+000  0.00000E+000  0.00000E+000  0.00000E+000  0.00000E+000  0.00000E+000
  0.00000E+000  0.00000E+000  0.00000E+000  0.00000E+000  0.00000E+000  0.00000E+000
  0.00000E+000  0.00000E+000  0.00000E+000  0.00000E+000  0.00000E+000  0.00000E+000
  0.00000E+000  0.00000E+000  0.00000E+000  0.00000E+000  0.00000E+000  0.00000E+000
  0.00000E+000  0.00000E+000  0.00000E+000  0.00000E+000  0.00000E+000  0.00000E+000
  0.00000E+000  0.00000E+000  0.00000E+000
  1.46946E-024  1.15066E-023  8.08482E-023  5.14480E-022  2.98665E-021  1.59090E-020
  7.81044E-020  3.54441E-019  1.48860E-018  5.78329E-018  2.07453E-017  6.85141E-017
  2.07645E-016  5.75562E-016  1.45461E-015  3.34270E-015  6.96855E-015  1.31531E-014
  2.24404E-014  3.45541E-014  4.79550E-014  5.98996E-014  6.72374E-014  6.77075E-014
  6.10347E-014  4.91194E-014  3.51649E-014  2.22848E-014  1.24137E-014  6.01494E-015
  2.49300E-015  8.58443E-016  2.31654E-016  4.21250E-017  2.24295E-018 -7.80202E-019
  5.52059E-019  8.42568E-019  5.40721E-019  2.43781E-019  8.70509E-020  2.58339E-020
  6.52029E-021  1.41556E-021  2.65575E-022  4.30825E-023  6.04309E-024  7.39710E-025
  8.30017E-026  9.89144E-027  1.50741E-027  2.80059E-028  5.21235E-029  8.73823E-030
  1.28453E-030  1.65599E-031  1.88276E-032  1.89968E-033  1.70950E-034  1.37521E-035
  9.81331E-037  6.54847E-038  3.78172E-039  1.97160E-040  0.00000E+000  0.00000E+000
  0.00000E+000  0.00000E+000  0.00000E+000  0.00000E+000  0.00000E+000  0.00000E+000
  0.00000E+000  0.00000E+000  0.00000E+000  0.00000E+000  0.00000E+000  0.00000E+000
  0.00000E+000  0.00000E+000  0.00000E+000  0.00000E+000  0.00000E+000  0.00000E+000
  0.00000E+000  0.00000E+000  0.00000E+000  0.00000E+000  0.00000E+000  0.00000E+000
  0.00000E+000  0.00000E+000  0.00000E+000  0.00000E+000  0.00000E+000  0.00000E+000
  0.00000E+000  0.00000E+000  0.00000E+000
  1.71652E-024  1.33613E-023  9.45090E-023  6.11464E-022  3.63755E-021  1.99726E-020
  1.01436E-019  4.76743E-019  2.07117E-018  8.29764E-018  3.05598E-017  1.03116E-016
  3.17728E-016  8.91321E-016  2.27055E-015  5.24061E-015  1.09383E-014  2.06111E-014
  3.50060E-014  5.35043E-014  7.34680E-014  9.04528E-014  9.96148E-014  9.78319E-014
  8.53350E-014  6.57383E-014  4.43620E-014  2.58990E-014  1.28152E-014  5.17681E-015
  1.57378E-015  2.79603E-016 -1.13240E-017 -6.49514E-018  2.57302E-017  3.16100E-017
  2.22391E-017  1.16966E-017  4.99824E-018  1.80108E-018  5.57897E-019  1.50097E-019
  3.52505E-020  7.23604E-021  1.29626E-021  2.01992E-022  2.73569E-023  3.27426E-024
  3.74643E-025  4.95339E-026  8.62028E-027  1.70435E-027  3.19686E-028  5.30939E-029
  7.71505E-030  9.84689E-031  1.11124E-031  1.11490E-032  9.99087E-034  8.01347E-035
  5.78652E-036  3.69118E-037  2.18837E-038  1.14091E-039  5.36983E-041  0.00000E+000
  0.00000E+000  0.00000E+000  0.00000E+000  0.00000E+000  0.00000E+000  0.00000E+000
  0.00000E+000  0.00000E+000  0.00000E+000  0.00000E+000  0.00000E+000  0.00000E+000
  0.00000E+000  0.00000E+000  0.00000E+000  0.00000E+000  0.00000E+000  0.00000E+000
  0.00000E+000  0.00000E+000  0.00000E+000  0.00000E+000  0.00000E+000  0.00000E+000
  0.00000E+000  0.00000E+000  0.00000E+000  0.00000E+000  0.00000E+000  0.00000E+000
  0.00000E+000  0.00000E+000  0.00000E+000
  1.80118E-024  1.41787E-023  1.02336E-022  6.80348E-022  4.17921E-021  2.37537E-020
  1.24889E-019  6.06339E-019  2.71081E-018  1.11232E-017  4.17473E-017  1.42852E-016
  4.44372E-016  1.25349E-015  3.19933E-015  7.37426E-015  1.53219E-014  2.86460E-014
  4.80993E-014  7.23739E-014  9.73263E-014  1.16571E-013  1.23781E-013  1.15773E-013
  9.44703E-014  6.62545E-014  3.89297E-014  1.82411E-014  6.04968E-015  8.58230E-016
 -2.65752E-016  1.06906E-016  5.55129E-016  6.66189E-016  5.29362E-016  3.27698E-016
  1.67922E-016  7.33562E-017  2.77638E-017  9.18933E-018  2.67364E-018  6.85366E-019
  1.54773E-019  3.07202E-020  5.33709E-021  8.07946E-022  1.06766E-022  1.27180E-023
  1.54290E-024  2.35321E-025  4.61096E-026  9.45574E-027  1.76862E-027  2.90247E-028
  4.16893E-029  5.27182E-030  5.90710E-031  5.89479E-032  5.25949E-033  4.21651E-034
  3.03466E-035  1.96991E-036  1.14323E-037  5.96023E-039  2.80526E-040  1.19196E-041
  0.00000E+000  0.00000E+000  0.00000E+000  0.00000E+000  0.00000E+000  0.00000E+000
  0.00000E+000  0.00000E+000  0.00000E+000  0.00000E+000  0.00000E+000  0.00000E+000
  0.00000E+000  0.00000E+000  0.00000E+000  0.00000E+000  0.00000E+000  0.00000E+000
  0.00000E+000  0.00000E+000  0.00000E+000  0.00000E+000  0.00000E+000  0.00000E+000
  0.00000E+000  0.00000E+000  0.00000E+000  0.00000E+000  0.00000E+000  0.00000E+000
  0.00000E+000  0.00000E+000  0.00000E+000
  1.73798E-024  1.40050E-023  1.04104E-022  7.15536E-022  4.55049E-021  2.67501E-020
  1.45026E-019  7.22884E-019  3.30141E-018  1.37674E-017  5.22579E-017  1.80044E-016
  5.61643E-016  1.58283E-015  4.02167E-015  9.19378E-015  1.88694E-014  3.46833E-014
  5.69211E-014  8.30850E-014  1.07294E-013  1.21666E-013  1.19784E-013  1.00545E-013
  6.96612E-014  3.72491E-014  1.27337E-014  4.52211E-016 -1.28225E-015  2.35618E-015
  6.34380E-015  8.06084E-015  7.37189E-015  5.40715E-015  3.32980E-015  1.76288E-015
  8.13434E-016  3.29857E-016  1.18146E-016  3.74809E-017  1.05417E-017  2.62675E-018
  5.78482E-019  1.12130E-019  1.90257E-020  2.81417E-021  3.65983E-022  4.43923E-023
  5.97484E-024  1.06776E-024  2.28208E-025  4.75085E-026  8.80434E-027  1.42647E-027
  2.02643E-028  2.54090E-029  2.82919E-030  2.81015E-031  2.49828E-032  1.99169E-033
  1.42306E-034  9.30726E-036  5.31549E-037  2.81096E-038  1.32301E-039  5.62152E-041
  0.00000E+000  0.00000E+000  0.00000E+000  0.00000E+000  0.00000E+000  0.00000E+000
  0.00000E+000  0.00000E+000  0.00000E+000  0.00000E+000  0.00000E+000  0.00000E+000
  0.00000E+000  0.00000E+000  0.00000E+000  0.00000E+000  0.00000E+000  0.00000E+000
  0.00000E+000  0.00000E+000  0.00000E+000  0.00000E+000  0.00000E+000  0.00000E+000
  0.00000E+000  0.00000E+000  0.00000E+000  0.00000E+000  0.00000E+000  0.00000E+000
  0.00000E+000  0.00000E+000  0.00000E+000
  1.56753E-024  1.30323E-023  1.00223E-022  7.12875E-022  4.68224E-021  2.83208E-020
  1.57222E-019  7.98259E-019  3.69422E-018  1.55346E-017  5.91922E-017  2.03859E-016
  6.33114E-016  1.76895E-015  4.43579E-015  9.95481E-015  1.99260E-014  3.54165E-014
  5.55595E-014  7.62551E-014  9.03407E-014  9.03345E-014  7.31043E-014  4.35176E-014
  1.36117E-014 -3.44194E-015 -9.93052E-016  1.73107E-014  4.03703E-014  5.67015E-014
  6.04581E-014  5.28187E-014  3.91718E-014  2.51433E-014  1.41314E-014  7.00576E-015
  3.07811E-015  1.20210E-015  4.17908E-016  1.29372E-016  3.56304E-017  8.71047E-018
  1.88304E-018  3.58053E-019  5.95242E-020  8.63620E-021  1.11755E-021  1.42611E-022
  2.22234E-023  4.58960E-024  1.03332E-024  2.15210E-025  3.93896E-026  6.30158E-027
  8.86154E-028  1.10270E-028  1.22089E-029  1.20764E-030  1.07003E-031  8.50377E-033
  6.04933E-034  3.82288E-035  2.04625E-036  1.19681E-037  5.63294E-039  2.39345E-040
  0.00000E+000  0.00000E+000  0.00000E+000  0.00000E+000  0.00000E+000  0.00000E+000
  0.00000E+000  0.00000E+000  0.00000E+000  0.00000E+000  0.00000E+000  0.00000E+000
  0.00000E+000  0.00000E+000  0.00000E+000  0.00000E+000  0.00000E+000  0.00000E+000
  0.00000E+000  0.00000E+000  0.00000E+000  0.00000E+000  0.00000E+000  0.00000E+000
  0.00000E+000  0.00000E+000  0.00000E+000  0.00000E+000  0.00000E+000  0.00000E+000
  0.00000E+000  0.00000E+000  0.00000E+000
  1.33458E-024  1.14807E-023  9.12791E-023  6.69278E-022  4.51154E-021  2.78606E-020
  1.57054E-019  8.05437E-019  3.74619E-018  1.57579E-017  5.97864E-017  2.04065E-016
  6.24877E-016  1.71122E-015  4.17467E-015  9.02704E-015  1.71803E-014  2.84841E-014
  4.04755E-014  4.79268E-014  4.47105E-014  2.84463E-014  5.62899E-015 -7.48447E-015
  8.27698E-015  6.26815E-014  1.46616E-013  2.33671E-013  2.93229E-013  3.06428E-013
  2.74232E-013  2.13566E-013  1.46179E-013  8.85103E-014  4.76148E-014  2.28229E-014
  9.76442E-015  3.73194E-015  1.27416E-015  3.88238E-016  1.05362E-016  2.53830E-017
  5.40224E-018  1.00946E-018  1.64676E-019  2.35397E-020  3.08433E-021  4.32412E-022
  7.99095E-023  1.84078E-023  4.24403E-024  8.76743E-025  1.58308E-025  2.50261E-026
  3.48713E-027  4.30992E-028  4.74810E-029  4.67875E-030  4.13249E-031  3.27300E-032
  2.31681E-033  1.44040E-034  7.21373E-036  1.09246E-037 -5.88242E-038  9.19975E-040
  3.52895E-041  0.00000E+000  0.00000E+000  0.00000E+000  0.00000E+000  0.00000E+000
  0.00000E+000  0.00000E+000  0.00000E+000  0.00000E+000  0.00000E+000  0.00000E+000
  0.00000E+000  0.00000E+000  0.00000E+000  0.00000E+000  0.00000E+000  0.00000E+000
  0.00000E+000  0.00000E+000  0.00000E+000  0.00000E+000  0.00000E+000  0.00000E+000
  0.00000E+000  0.00000E+000  0.00000E+000  0.00000E+000  0.00000E+000  0.00000E+000
  0.00000E+000  0.00000E+000  0.00000E+000
  1.07501E-024  9.54616E-024  7.80542E-023  5.85643E-022  4.01738E-021  2.51044E-020
  1.42420E-019  7.31196E-019  3.38717E-018  1.41154E-017  5.27520E-017  1.76165E-016
  5.23387E-016  1.37539E-015  3.17096E-015  6.33582E-015  1.07555E-014  1.49633E-014
  1.57864E-014  9.94795E-015 -1.17485E-015 -5.00168E-015  2.52008E-014  1.22772E-013
  3.08150E-013  5.67064E-013  8.43464E-013  1.05802E-012  1.14470E-012  1.08257E-012
  9.02609E-013  6.67273E-013  4.39111E-013  2.57921E-013  1.35466E-013  6.36917E-014
  2.68187E-014  1.01115E-014  3.41054E-015  1.02730E-015  2.75553E-016  6.55431E-017
  1.37463E-017  2.52517E-018  4.04715E-019  5.74252E-020  7.83583E-021  1.26473E-021
  2.75294E-022  6.78833E-023  1.57248E-023  3.20837E-024  5.71570E-025  8.93760E-026
  1.23521E-026  1.51749E-027  1.66434E-028  1.63434E-029  1.43897E-030  1.13516E-031
  7.97054E-033  4.82909E-034  2.11544E-035 -5.48748E-037 -4.25535E-037 -1.11455E-037
  1.22455E-040  0.00000E+000  0.00000E+000  0.00000E+000  0.00000E+000  0.00000E+000
  0.00000E+000  0.00000E+000  0.00000E+000  0.00000E+000  0.00000E+000  0.00000E+000
  0.00000E+000  0.00000E+000  0.00000E+000  0.00000E+000  0.00000E+000  0.00000E+000
  0.00000E+000  0.00000E+000  0.00000E+000  0.00000E+000  0.00000E+000  0.00000E+000
  0.00000E+000  0.00000E+000  0.00000E+000  0.00000E+000  0.00000E+000  0.00000E+000
  0.00000E+000  0.00000E+000  0.00000E+000
  8.14677E-025  7.41861E-024  6.18622E-023  4.70587E-022  3.25355E-021  2.03729E-020
  1.15150E-019  5.85507E-019  2.66881E-018  1.08606E-017  3.92601E-017  1.25231E-016
  3.49131E-016  8.38333E-016  1.69158E-015  2.73599E-015  3.16881E-015  1.65253E-015
 -1.71646E-015  1.71247E-016  3.04172E-014  1.35169E-013  3.78082E-013  8.13245E-013
  1.44175E-012  2.17722E-012  2.85249E-012  3.27904E-012  3.33174E-012  3.00736E-012
  2.42006E-012  1.74053E-012  1.12079E-012  6.46942E-013  3.34972E-013  1.55615E-013
  6.48457E-014  2.42184E-014  8.09443E-015  2.41525E-015  6.41101E-016  1.50629E-016
[truncated: 24,661,340 more chars]
