# Supplementary material for: Bright triplet and bright charge-separated singlet excitons in organic diradicals enable optical read-out and writing of spin states
Source: Nat Chem. 2025 Jul 29;17(9):1410–7. doi: 10.1038/s41557-025-01875-z (PMC12411279; doi:10.1038/s41557-025-01875-z)
Supplement: Supplementary file 3 — Raw text files containing unprocessed data for absorption, PL, magneto-PL, transient absorption kinetics and transient PL spectra. [file 41557_2025_1875_MOESM3_ESM.zip]

Archive with 20 entries (15 files):
- Figure 2/
- Figure 2/.DS_Store
- Figure 2/Absorption and PL/
- Figure 2/Absorption and PL/Absorption.txt
- Figure 2/Absorption and PL/PL.asc
- Figure 2/MPL/
- Figure 2/MPL/Cooldown.dat
- Figure 2/MPL/MPL_singlet.dn
- Figure 2/MPL/MPL_singlet.up
- Figure 2/MPL/MPL_triplet.dn
- Figure 2/MPL/MPL_triplet.up
- Figure 2/TA/
- Figure 2/TA/nsTA.cor
- Figure 2/TA/psTA.cor
- Figure 2/TRPL/
- Figure 2/TRPL/ddg_5uW_300K_1741nsTO1841ns.asc
- Figure 2/TRPL/ddg_5uW_300K_1814nsTO2314ns.asc
- Figure 2/TRPL/ddg_5uW_300K_2145nsTO7145ns.asc
- Figure 2/TRPL/ddg_5uW_300K_39394nsTO139394ns.asc
- Figure 2/TRPL/ddg_5uW_300K_5527nsTO55527ns.asc
