# Supplementary material for: Bright triplet and bright charge-separated singlet excitons in organic diradicals enable optical read-out and writing of spin states
Source: Nat Chem. 2025 Jul 29;17(9):1410–7. doi: 10.1038/s41557-025-01875-z (PMC12411279; doi:10.1038/s41557-025-01875-z)
Supplement: Supplementary file 3 — Raw text files containing unprocessed data for absorption, PL, magneto-PL, transient absorption kinetics and transient PL spectra. [file 41557_2025_1875_MOESM3_ESM.zip › Figure 2/Absorption and PL/Absorption.txt]

C89_Toluene.spc - RawData
Wavelength nm.	Abs.
290.000	0.12300
291.000	0.11306
292.000	0.10252
293.000	0.09437
294.000	0.08678
295.000	0.08041
296.000	0.07520
297.000	0.07165
298.000	0.06907
299.000	0.06805
300.000	0.06754
301.000	0.06850
302.000	0.06924
303.000	0.07065
304.000	0.07309
305.000	0.07515
306.000	0.07743
307.000	0.08033
308.000	0.08349
309.000	0.08656
310.000	0.08958
311.000	0.09351
312.000	0.09755
313.000	0.10126
314.000	0.10467
315.000	0.10808
316.000	0.11102
317.000	0.11370
318.000	0.11585
319.000	0.11739
320.000	0.11860
321.000	0.11935
322.000	0.11947
323.000	0.12001
324.000	0.11972
325.000	0.12030
326.000	0.12000
327.000	0.11979
328.000	0.12020
329.000	0.12056
330.000	0.12103
331.000	0.12254
332.000	0.12372
333.000	0.12549
334.000	0.12778
335.000	0.13060
336.000	0.13350
337.000	0.13710
338.000	0.14094
339.000	0.14524
340.000	0.14964
341.000	0.15450
342.000	0.16052
343.000	0.16578
344.000	0.17160
345.000	0.17759
346.000	0.18441
347.000	0.19129
348.000	0.19867
349.000	0.20634
350.000	0.21468
351.000	0.22312
352.000	0.23297
353.000	0.24331
354.000	0.25400
355.000	0.26614
356.000	0.27843
357.000	0.29147
358.000	0.30519
359.000	0.31934
360.000	0.33424
361.000	0.34937
362.000	0.36467
363.000	0.38025
364.000	0.39612
365.000	0.41178
366.000	0.42752
367.000	0.44314
368.000	0.45769
369.000	0.47161
370.000	0.48389
371.000	0.49541
372.000	0.50624
373.000	0.51621
374.000	0.52457
375.000	0.53255
376.000	0.53941
377.000	0.54595
378.000	0.55143
379.000	0.55577
380.000	0.56006
381.000	0.56397
382.000	0.56667
383.000	0.56948
384.000	0.57103
385.000	0.57224
386.000	0.57275
387.000	0.57238
388.000	0.57111
389.000	0.56918
390.000	0.56671
391.000	0.56320
392.000	0.55862
393.000	0.55388
394.000	0.54819
395.000	0.54240
396.000	0.53598
397.000	0.52869
398.000	0.52117
399.000	0.51328
400.000	0.50575
401.000	0.49738
402.000	0.48917
403.000	0.48070
404.000	0.47233
405.000	0.46430
406.000	0.45659
407.000	0.44874
408.000	0.44050
409.000	0.43286
410.000	0.42500
411.000	0.41722
412.000	0.40857
413.000	0.40004
414.000	0.39161
415.000	0.38290
416.000	0.37386
417.000	0.36409
418.000	0.35434
419.000	0.34376
420.000	0.33319
421.000	0.32208
422.000	0.31000
423.000	0.29864
424.000	0.28761
425.000	0.27633
426.000	0.26405
427.000	0.25190
428.000	0.23943
429.000	0.22632
430.000	0.21340
431.000	0.20033
432.000	0.18697
433.000	0.17406
434.000	0.16202
435.000	0.14933
436.000	0.13739
437.000	0.12584
438.000	0.11536
439.000	0.10567
440.000	0.09663
441.000	0.08888
442.000	0.08135
443.000	0.07477
444.000	0.06875
445.000	0.06355
446.000	0.05885
447.000	0.05461
448.000	0.05092
449.000	0.04741
450.000	0.04443
451.000	0.04159
452.000	0.03910
453.000	0.03701
454.000	0.03519
455.000	0.03352
456.000	0.03210
457.000	0.03083
458.000	0.02981
459.000	0.02890
460.000	0.02796
461.000	0.02724
462.000	0.02664
463.000	0.02599
464.000	0.02559
465.000	0.02519
466.000	0.02467
467.000	0.02435
468.000	0.02402
469.000	0.02389
470.000	0.02346
471.000	0.02343
472.000	0.02317
473.000	0.02301
474.000	0.02306
475.000	0.02301
476.000	0.02296
477.000	0.02289
478.000	0.02305
479.000	0.02306
480.000	0.02318
481.000	0.02341
482.000	0.02351
483.000	0.02358
484.000	0.02382
485.000	0.02397
486.000	0.02392
487.000	0.02417
488.000	0.02433
489.000	0.02446
490.000	0.02456
491.000	0.02482
492.000	0.02461
493.000	0.02489
494.000	0.02489
495.000	0.02512
496.000	0.02502
497.000	0.02506
498.000	0.02502
499.000	0.02515
500.000	0.02516
501.000	0.02526
502.000	0.02527
503.000	0.02503
504.000	0.02512
505.000	0.02495
506.000	0.02502
507.000	0.02490
508.000	0.02487
509.000	0.02475
510.000	0.02468
511.000	0.02477
512.000	0.02469
513.000	0.02463
514.000	0.02452
515.000	0.02469
516.000	0.02452
517.000	0.02480
518.000	0.02481
519.000	0.02490
520.000	0.02488
521.000	0.02498
522.000	0.02503
523.000	0.02534
524.000	0.02528
525.000	0.02552
526.000	0.02558
527.000	0.02567
528.000	0.02586
529.000	0.02602
530.000	0.02617
531.000	0.02617
532.000	0.02639
533.000	0.02662
534.000	0.02671
535.000	0.02676
536.000	0.02689
537.000	0.02684
538.000	0.02691
539.000	0.02687
540.000	0.02681
541.000	0.02689
542.000	0.02674
543.000	0.02663
544.000	0.02652
545.000	0.02649
546.000	0.02630
547.000	0.02614
548.000	0.02583
549.000	0.02563
550.000	0.02549
551.000	0.02522
552.000	0.02494
553.000	0.02478
554.000	0.02442
555.000	0.02405
556.000	0.02371
557.000	0.02342
558.000	0.02303
559.000	0.02279
560.000	0.02236
561.000	0.02204
562.000	0.02184
563.000	0.02149
564.000	0.02105
565.000	0.02080
566.000	0.02061
567.000	0.02014
568.000	0.02008
569.000	0.01980
570.000	0.01952
571.000	0.01935
572.000	0.01915
573.000	0.01885
574.000	0.01859
575.000	0.01828
576.000	0.01812
577.000	0.01787
578.000	0.01752
579.000	0.01728
580.000	0.01689
581.000	0.01649
582.000	0.01629
583.000	0.01585
584.000	0.01531
585.000	0.01495
586.000	0.01480
587.000	0.01433
588.000	0.01394
589.000	0.01362
590.000	0.01317
591.000	0.01299
592.000	0.01269
593.000	0.01231
594.000	0.01196
595.000	0.01162
596.000	0.01131
597.000	0.01103
598.000	0.01070
599.000	0.01023
600.000	0.01009
601.000	0.00988
602.000	0.00951
603.000	0.00917
604.000	0.00899
605.000	0.00866
606.000	0.00852
607.000	0.00808
608.000	0.00790
609.000	0.00749
610.000	0.00730
611.000	0.00699
612.000	0.00675
613.000	0.00674
614.000	0.00644
615.000	0.00609
616.000	0.00596
617.000	0.00559
618.000	0.00552
619.000	0.00533
620.000	0.00500
621.000	0.00477
622.000	0.00476
623.000	0.00465
624.000	0.00442
625.000	0.00421
626.000	0.00410
627.000	0.00388
628.000	0.00366
629.000	0.00351
630.000	0.00338
631.000	0.00340
632.000	0.00323
633.000	0.00321
634.000	0.00287
635.000	0.00267
636.000	0.00281
637.000	0.00251
638.000	0.00249
639.000	0.00247
640.000	0.00234
641.000	0.00233
642.000	0.00221
643.000	0.00198
644.000	0.00191
645.000	0.00198
646.000	0.00188
647.000	0.00187
648.000	0.00190
649.000	0.00176
650.000	0.00173
651.000	0.00141
652.000	0.00160
653.000	0.00165
654.000	0.00146
655.000	0.00177
656.000	0.00158
657.000	0.00158
658.000	0.00153
659.000	0.00155
660.000	0.00146
661.000	0.00158
662.000	0.00154
663.000	0.00153
664.000	0.00147
665.000	0.00156
666.000	0.00168
667.000	0.00155
668.000	0.00160
669.000	0.00170
670.000	0.00188
671.000	0.00194
672.000	0.00170
673.000	0.00159
674.000	0.00167
675.000	0.00171
676.000	0.00166
677.000	0.00170
678.000	0.00170
679.000	0.00160
680.000	0.00154
681.000	0.00175
682.000	0.00160
683.000	0.00176
684.000	0.00166
685.000	0.00174
686.000	0.00166
687.000	0.00178
688.000	0.00165
689.000	0.00183
690.000	0.00178
691.000	0.00181
692.000	0.00172
693.000	0.00180
694.000	0.00184
695.000	0.00192
696.000	0.00177
697.000	0.00186
698.000	0.00191
699.000	0.00176
700.000	0.00196
701.000	0.00191
702.000	0.00195
703.000	0.00186
704.000	0.00199
705.000	0.00185
706.000	0.00189
707.000	0.00189
708.000	0.00189
709.000	0.00210
710.000	0.00184
711.000	0.00192
712.000	0.00208
713.000	0.00204
714.000	0.00179
715.000	0.00194
716.000	0.00208
717.000	0.00202
718.000	0.00193
719.000	0.00210
720.000	0.00204
721.000	0.00213
722.000	0.00223
723.000	0.00202
724.000	0.00196
725.000	0.00220
726.000	0.00211
727.000	0.00207
728.000	0.00219
729.000	0.00206
730.000	0.00201
731.000	0.00204
732.000	0.00218
733.000	0.00233
734.000	0.00210
735.000	0.00223
736.000	0.00207
737.000	0.00206
738.000	0.00217
739.000	0.00207
740.000	0.00229
741.000	0.00218
742.000	0.00229
743.000	0.00205
744.000	0.00221
745.000	0.00228
746.000	0.00214
747.000	0.00213
748.000	0.00221
749.000	0.00224
750.000	0.00222
751.000	0.00227
752.000	0.00237
753.000	0.00204
754.000	0.00217
755.000	0.00233
756.000	0.00237
757.000	0.00217
758.000	0.00246
759.000	0.00240
760.000	0.00224
761.000	0.00255
762.000	0.00244
763.000	0.00248
764.000	0.00225
765.000	0.00221
766.000	0.00249
767.000	0.00239
768.000	0.00232
769.000	0.00221
770.000	0.00227
771.000	0.00220
772.000	0.00235
773.000	0.00210
774.000	0.00217
775.000	0.00248
776.000	0.00236
777.000	0.00252
778.000	0.00253
779.000	0.00260
780.000	0.00241
781.000	0.00247
782.000	0.00253
783.000	0.00249
784.000	0.00259
785.000	0.00243
786.000	0.00250
787.000	0.00268
788.000	0.00250
789.000	0.00261
790.000	0.00235
791.000	0.00233
792.000	0.00282
793.000	0.00294
794.000	0.00241
795.000	0.00240
796.000	0.00231
797.000	0.00234
798.000	0.00225
799.000	0.00259
800.000	0.00238
801.000	0.00257
802.000	0.00213
803.000	0.00231
804.000	0.00288
805.000	0.00271
806.000	0.00238
807.000	0.00272
808.000	0.00265
809.000	0.00244
810.000	0.00239
811.000	0.00229
812.000	0.00241
813.000	0.00245
814.000	0.00283
815.000	0.00224
816.000	0.00238
817.000	0.00260
818.000	0.00257
819.000	0.00213
820.000	0.00227
821.000	0.00251
822.000	0.00234
823.000	0.00232
824.000	0.00223
825.000	0.00224
826.000	0.00264
827.000	0.00204
828.000	0.00258
829.000	0.00182
830.000	0.00247
831.000	0.00225
832.000	0.00195
833.000	0.00186
834.000	0.00209
835.000	0.00188
836.000	0.00227
837.000	0.00217
838.000	0.00176
839.000	0.00172
840.000	0.00192
841.000	0.00167
842.000	0.00155
843.000	0.00243
844.000	0.00177
845.000	0.00179
846.000	0.00115
847.000	0.00158
848.000	0.00151
849.000	0.00137
850.000	0.00133
851.000	0.00176
852.000	0.00069
853.000	0.00145
854.000	0.00102
855.000	0.00143
856.000	0.00071
857.000	0.00079
858.000	0.00092
859.000	0.00087
860.000	0.00078
861.000	0.00085
862.000	0.00086
863.000	0.00087
864.000	0.00085
865.000	0.00085
866.000	0.00081
867.000	0.00081
868.000	0.00083
869.000	0.00087
870.000	0.00083
871.000	0.00085
872.000	0.00083
873.000	0.00082
874.000	0.00085
875.000	0.00082
876.000	0.00085
877.000	0.00080
878.000	0.00082
879.000	0.00083
880.000	0.00080
881.000	0.00080
882.000	0.00085
883.000	0.00083
884.000	0.00079
885.000	0.00079
886.000	0.00080
887.000	0.00084
888.000	0.00083
889.000	0.00081
890.000	0.00081
891.000	0.00081
892.000	0.00082
893.000	0.00082
894.000	0.00081
895.000	0.00075
896.000	0.00077
897.000	0.00083
898.000	0.00083
899.000	0.00081
900.000	0.00078
901.000	0.00080
902.000	0.00079
903.000	0.00083
904.000	0.00081
905.000	0.00079
906.000	0.00079
907.000	0.00080
908.000	0.00079
909.000	0.00078
910.000	0.00079
911.000	0.00080
912.000	0.00076
913.000	0.00078
914.000	0.00081
915.000	0.00078
916.000	0.00081
917.000	0.00080
918.000	0.00079
919.000	0.00079
920.000	0.00079
921.000	0.00080
922.000	0.00081
923.000	0.00079
924.000	0.00078
925.000	0.00081
926.000	0.00077
927.000	0.00081
928.000	0.00080
929.000	0.00080
930.000	0.00078
931.000	0.00082
932.000	0.00079
933.000	0.00081
934.000	0.00078
935.000	0.00081
936.000	0.00080
937.000	0.00081
938.000	0.00082
939.000	0.00080
940.000	0.00081
941.000	0.00080
942.000	0.00082
943.000	0.00078
944.000	0.00084
945.000	0.00082
946.000	0.00083
947.000	0.00082
948.000	0.00084
949.000	0.00086
950.000	0.00086
951.000	0.00085
952.000	0.00083
953.000	0.00085
954.000	0.00087
955.000	0.00088
956.000	0.00089
957.000	0.00089
958.000	0.00091
959.000	0.00092
960.000	0.00093
961.000	0.00095
962.000	0.00096
963.000	0.00094
964.000	0.00095
965.000	0.00094
966.000	0.00098
967.000	0.00099
968.000	0.00101
969.000	0.00102
970.000	0.00105
971.000	0.00102
972.000	0.00106
973.000	0.00106
974.000	0.00109
975.000	0.00108
976.000	0.00108
977.000	0.00110
978.000	0.00110
979.000	0.00109
980.000	0.00111
981.000	0.00114
982.000	0.00112
983.000	0.00112
984.000	0.00113
985.000	0.00112
986.000	0.00116
987.000	0.00113
988.000	0.00115
989.000	0.00115
990.000	0.00118
991.000	0.00118
992.000	0.00118
993.000	0.00117
994.000	0.00115
995.000	0.00115
996.000	0.00117
997.000	0.00118
998.000	0.00120
999.000	0.00123
1000.000	0.00120
1001.000	0.00123
1002.000	0.00120
1003.000	0.00123
1004.000	0.00121
1005.000	0.00123
1006.000	0.00122
1007.000	0.00122
1008.000	0.00126
1009.000	0.00122
1010.000	0.00124
1011.000	0.00122
1012.000	0.00124
1013.000	0.00123
1014.000	0.00126
1015.000	0.00126
1016.000	0.00126
1017.000	0.00122
1018.000	0.00122
1019.000	0.00121
1020.000	0.00124
1021.000	0.00124
1022.000	0.00124
1023.000	0.00126
1024.000	0.00124
1025.000	0.00123
1026.000	0.00124
1027.000	0.00123
1028.000	0.00123
1029.000	0.00126
1030.000	0.00124
1031.000	0.00121
1032.000	0.00122
1033.000	0.00122
1034.000	0.00122
1035.000	0.00123
1036.000	0.00121
1037.000	0.00122
1038.000	0.00123
1039.000	0.00122
1040.000	0.00121
1041.000	0.00119
1042.000	0.00121
1043.000	0.00121
1044.000	0.00121
1045.000	0.00122
1046.000	0.00121
1047.000	0.00121
1048.000	0.00122
1049.000	0.00120
1050.000	0.00119
1051.000	0.00119
1052.000	0.00120
1053.000	0.00119
1054.000	0.00117
1055.000	0.00121
1056.000	0.00121
1057.000	0.00115
1058.000	0.00116
1059.000	0.00116
1060.000	0.00116
1061.000	0.00114
1062.000	0.00117
1063.000	0.00118
1064.000	0.00117
1065.000	0.00116
1066.000	0.00119
1067.000	0.00111
1068.000	0.00114
1069.000	0.00110
1070.000	0.00113
1071.000	0.00116
1072.000	0.00114
1073.000	0.00113
1074.000	0.00118
1075.000	0.00110
1076.000	0.00109
1077.000	0.00112
1078.000	0.00113
1079.000	0.00109
1080.000	0.00111
1081.000	0.00108
1082.000	0.00109
1083.000	0.00109
1084.000	0.00110
1085.000	0.00112
1086.000	0.00111
1087.000	0.00110
1088.000	0.00109
1089.000	0.00112
1090.000	0.00111
1091.000	0.00112
1092.000	0.00111
1093.000	0.00109
1094.000	0.00109
1095.000	0.00107
1096.000	0.00109
1097.000	0.00108
1098.000	0.00108
1099.000	0.00109
1100.000	0.00105
1101.000	0.00109
1102.000	0.00108
1103.000	0.00104
1104.000	0.00106
1105.000	0.00105
1106.000	0.00104
1107.000	0.00105
1108.000	0.00107
1109.000	0.00103
1110.000	0.00100
1111.000	0.00102
1112.000	0.00101
1113.000	0.00103
1114.000	0.00101
1115.000	0.00103
1116.000	0.00103
1117.000	0.00101
1118.000	0.00106
1119.000	0.00104
1120.000	0.00101
1121.000	0.00101
1122.000	0.00099
1123.000	0.00101
1124.000	0.00097
1125.000	0.00102
1126.000	0.00103
1127.000	0.00101
1128.000	0.00097
1129.000	0.00095
1130.000	0.00097
1131.000	0.00095
1132.000	0.00092
1133.000	0.00089
1134.000	0.00088
1135.000	0.00088
1136.000	0.00085
1137.000	0.00085
1138.000	0.00081
1139.000	0.00080
1140.000	0.00075
1141.000	0.00072
1142.000	0.00074
1143.000	0.00075
1144.000	0.00079
1145.000	0.00075
1146.000	0.00079
1147.000	0.00078
1148.000	0.00082
1149.000	0.00077
1150.000	0.00080
1151.000	0.00081
1152.000	0.00086
1153.000	0.00082
1154.000	0.00087
1155.000	0.00089
1156.000	0.00089
1157.000	0.00091
1158.000	0.00090
1159.000	0.00093
1160.000	0.00091
1161.000	0.00093
1162.000	0.00095
1163.000	0.00094
1164.000	0.00091
1165.000	0.00096
1166.000	0.00094
1167.000	0.00095
1168.000	0.00093
1169.000	0.00091
1170.000	0.00096
1171.000	0.00093
1172.000	0.00093
1173.000	0.00097
1174.000	0.00092
1175.000	0.00091
1176.000	0.00092
1177.000	0.00091
1178.000	0.00091
1179.000	0.00092
1180.000	0.00091
1181.000	0.00092
1182.000	0.00091
1183.000	0.00093
1184.000	0.00090
1185.000	0.00091
1186.000	0.00091
1187.000	0.00093
1188.000	0.00088
1189.000	0.00086
1190.000	0.00087
1191.000	0.00087
1192.000	0.00086
1193.000	0.00088
1194.000	0.00088
1195.000	0.00091
1196.000	0.00088
1197.000	0.00089
1198.000	0.00095
1199.000	0.00089
1200.000	0.00090
1201.000	0.00096
1202.000	0.00091
1203.000	0.00093
1204.000	0.00091
1205.000	0.00091
1206.000	0.00093
1207.000	0.00093
1208.000	0.00093
1209.000	0.00095
1210.000	0.00094
1211.000	0.00090
1212.000	0.00093
1213.000	0.00093
1214.000	0.00094
1215.000	0.00089
1216.000	0.00091
1217.000	0.00093
1218.000	0.00092
1219.000	0.00091
1220.000	0.00094
1221.000	0.00090
1222.000	0.00091
1223.000	0.00092
1224.000	0.00088
1225.000	0.00093
1226.000	0.00092
1227.000	0.00087
1228.000	0.00088
1229.000	0.00086
1230.000	0.00089
1231.000	0.00088
1232.000	0.00088
1233.000	0.00087
1234.000	0.00088
1235.000	0.00085
1236.000	0.00083
1237.000	0.00083
1238.000	0.00083
1239.000	0.00086
1240.000	0.00085
1241.000	0.00085
1242.000	0.00085
1243.000	0.00082
1244.000	0.00086
1245.000	0.00081
1246.000	0.00080
1247.000	0.00081
1248.000	0.00081
1249.000	0.00080
1250.000	0.00079
1251.000	0.00076
1252.000	0.00078
1253.000	0.00080
1254.000	0.00077
1255.000	0.00080
1256.000	0.00083
1257.000	0.00080
1258.000	0.00078
1259.000	0.00081
1260.000	0.00081
1261.000	0.00077
1262.000	0.00075
1263.000	0.00078
1264.000	0.00080
1265.000	0.00076
1266.000	0.00078
1267.000	0.00078
1268.000	0.00075
1269.000	0.00074
1270.000	0.00073
1271.000	0.00072
1272.000	0.00074
1273.000	0.00074
1274.000	0.00075
1275.000	0.00077
1276.000	0.00075
1277.000	0.00074
1278.000	0.00072
1279.000	0.00071
1280.000	0.00071
1281.000	0.00070
1282.000	0.00067
1283.000	0.00069
1284.000	0.00069
1285.000	0.00069
1286.000	0.00066
1287.000	0.00069
1288.000	0.00070
1289.000	0.00066
1290.000	0.00067
1291.000	0.00067
1292.000	0.00062
1293.000	0.00063
1294.000	0.00062
1295.000	0.00061
1296.000	0.00066
1297.000	0.00060
1298.000	0.00060
1299.000	0.00062
1300.000	0.00059
