# Supplementary material for: Bright triplet and bright charge-separated singlet excitons in organic diradicals enable optical read-out and writing of spin states
Source: Nat Chem. 2025 Jul 29;17(9):1410–7. doi: 10.1038/s41557-025-01875-z (PMC12411279; doi:10.1038/s41557-025-01875-z)
Supplement: Supplementary file 3 — Raw text files containing unprocessed data for absorption, PL, magneto-PL, transient absorption kinetics and transient PL spectra. [file 41557_2025_1875_MOESM3_ESM.zip › Figure 2/Absorption and PL/PL.asc]

-123.34317	1417
-121.92517	1601
-120.50718	1787
-119.0892	1999
-117.67122	2333
-116.25324	2410
-114.83527	2547
-113.41731	2729
-111.99935	2779
-110.5814	2853
-109.16345	2929
-107.74551	2884
-106.32757	2988
-104.90964	3250
-103.49171	3309
-102.0738	3447
-100.65588	3435
-99.237973	3434
-97.82007	3468
-96.402173	3475
-94.984282	3558
-93.566397	3435
-92.148517	3497
-90.730644	3381
-89.312776	3185
-87.894914	3190
-86.477059	3225
-85.059209	3097
-83.641366	3047
-82.223528	2933
-80.805697	2776
-79.387872	2935
-77.970053	2667
-76.55224	2513
-75.134434	2574
-73.716634	2468
-72.29884	2389
-70.881053	2312
-69.463272	2377
-68.045497	2442
-66.627729	2495
-65.209967	2523
-63.792212	2495
-62.374464	2515
-60.956722	2409
-59.538987	2406
-58.121258	2564
-56.703536	2644
-55.285821	2748
-53.868113	2787
-52.450411	2925
-51.032716	2916
-49.615028	3021
-48.197347	3046
-46.779673	3166
-45.362006	3375
-43.944346	3516
-42.526693	3691
-41.109047	4311
-39.691408	5171
-38.273776	5892
-36.856152	7071
-35.438534	8171
-34.020924	9709
-32.603321	11179
-31.185726	12503
-29.768137	13737
-28.350556	14714
-26.932983	15376
-25.515417	15702
-24.097858	15727
-22.680307	15662
-21.262764	15228
-19.845227	14136
-18.427699	13022
-17.010178	11857
-15.592665	10836
-14.17516	10704
-12.757662	10858
-11.340172	11941
-9.9226899	13736
-8.5052156	17974
-7.0877491	30559
-5.6702906	76956
-4.2528399	230173
-2.8353973	1.2871e+06
-1.4179626	6.45374e+06
-0.00053595808	6.44165e+06
1.4168826	6.44597e+06
2.8342931	6.46463e+06
4.2516956	3.35977e+06
5.6690898	967860
7.0864758	120285
8.5038538	28113
9.9212227	16385
11.338584	10630
12.755937	8368
14.173282	7046
15.590617	6030
17.007946	5501
18.425264	5292
19.842575	5098
21.259878	4723
22.677172	4330
24.094456	3943
25.511732	3827
26.929001	3642
28.34626	3470
29.76351	3215
31.180752	3165
32.597984	3187
34.015209	3257
35.432423	3310
36.849628	3068
38.266827	2889
39.684013	2685
41.101192	2460
42.518364	2435
43.935524	2350
45.352676	2304
46.769821	2147
48.186954	2191
49.60408	2144
51.021194	2022
52.438301	2009
53.855396	1982
55.272484	1871
56.689564	1787
58.106632	1881
59.523693	1889
60.940742	1913
62.357784	1792
63.774815	1776
65.191833	1727
66.608849	1641
68.025848	1692
69.442841	1655
70.859825	1648
72.276794	1567
73.693764	1609
75.11071	1616
76.527657	1492
77.944588	1527
79.361519	1497
80.778427	1454
82.195335	1525
83.612228	1337
85.029114	1415
86.445984	1417
87.862846	1409
89.279701	1395
90.696548	1435
92.11338	1341
93.530205	1350
94.947014	1300
96.363815	1372
97.780609	1356
99.197395	1298
100.61417	1364
102.03093	1306
103.44768	1336
104.86442	1381
106.28114	1258
107.69787	1279
109.11457	1282
110.53127	1278
111.94796	1185
113.36464	1282
114.7813	1282
116.19796	1209
117.6146	1228
119.03123	1298
120.44786	1257
121.86447	1148
123.28107	1239
124.69766	1220
126.11424	1204
127.53081	1206
128.94736	1218
130.36391	1212
131.78044	1140
133.19696	1130
134.61348	1207
136.02998	1122
137.44647	1246
138.86295	1076
140.27942	1235
141.69588	1122
143.11232	1105
144.52875	1128
145.94518	1176
147.36159	1091
148.77798	1175
150.19437	1157
151.61075	1169
153.0271	1207
154.44347	1209
155.8598	1145
157.27612	1105
158.69244	1165
160.10875	1123
161.52504	1192
162.94133	1065
164.35759	1098
165.77385	1147
167.19009	1219
168.60634	1260
170.02255	1169
171.43877	1236
172.85497	1145
174.27115	1200
175.68732	1161
177.10349	1116
178.51964	1196
179.93576	1096
181.3519	1150
182.76801	1180
184.1841	1109
185.60019	1192
187.01627	1204
188.43233	1150
189.84837	1157
191.26442	1221
192.68044	1118
194.09645	1196
195.51245	1158
196.92844	1190
198.34442	1131
199.76038	1174
201.17633	1198
202.59225	1260
204.00818	1229
205.4241	1203
206.84	1234
208.25587	1195
209.67175	1235
211.08762	1184
212.50345	1193
213.91928	1170
215.33511	1238
216.75092	1151
218.1667	1259
219.58249	1222
220.99826	1225
222.414	1273
223.82974	1339
225.24548	1225
226.66119	1213
228.07689	1304
229.49258	1291
230.90825	1210
232.32391	1314
233.73956	1290
235.1552	1328
236.57082	1326
237.98642	1384
239.40201	1313
240.81758	1282
242.23315	1403
243.6487	1294
245.06424	1349
246.47977	1308
247.89528	1314
249.31078	1215
250.72626	1275
252.14172	1375
253.55717	1326
254.97261	1365
256.38803	1299
257.80344	1374
259.21884	1419
260.63422	1343
262.04959	1399
263.46497	1349
264.88031	1367
266.29562	1430
267.71094	1443
269.12622	1448
270.5415	1453
271.95679	1406
273.37204	1427
274.78729	1461
276.20251	1397
277.61771	1481
279.03293	1426
280.44809	1402
281.86325	1479
283.27841	1382
284.69354	1474
286.10867	1541
287.52377	1535
288.93887	1598
290.35397	1549
291.76901	1459
293.18408	1511
294.59912	1556
296.01413	1475
297.42914	1512
298.84412	1610
300.25909	1554
301.67404	1541
303.08899	1530
304.50394	1510
305.91882	1621
307.33374	1586
308.74863	1512
310.16348	1537
311.57834	1627
312.99316	1662
314.40799	1669
315.82281	1636
317.23758	1581
318.65237	1636
320.06714	1716
321.48187	1587
322.89661	1655
324.31131	1615
325.72601	1572
327.14069	1685
328.55536	1619
329.97	1820
331.38464	1691
332.79926	1737
334.21387	1691
335.62845	1720
337.04303	1754
338.45758	1611
339.8721	1756
341.28662	1668
342.70114	1729
344.11563	1864
345.53009	1711
346.94455	1654
348.35901	1785
349.77344	1701
351.18784	1758
352.60223	1845
354.0166	1871
355.43097	1772
356.84531	1838
358.25964	1772
359.67395	1792
361.08823	1783
362.50253	1919
363.91678	1961
365.33102	1756
366.74524	1889
368.15945	1764
369.57367	1836
370.98782	1850
372.40201	1879
373.81613	1871
375.23026	1914
376.64438	1846
378.05847	1919
379.47256	1934
380.8866	1902
382.30066	2090
383.71469	1956
385.12869	2032
386.54266	2106
387.95667	2087
389.37061	2053
390.78455	2049
392.19849	2038
393.61237	2066
395.02628	2127
396.44012	2067
397.854	2168
399.26782	2195
400.68164	2182
402.09546	2157
403.50922	2208
404.923	2059
406.33673	2247
407.75049	2252
409.16418	2260
410.57788	2189
411.99158	2316
413.40521	2270
414.81888	2359
416.23248	2270
417.64609	2358
419.05969	2242
420.47327	2270
421.88681	2402
423.30035	2335
424.71387	2319
426.12735	2433
427.54083	2352
428.95432	2291
430.36774	2404
431.78119	2432
433.19458	2504
434.60797	2359
436.02136	2433
437.43469	2422
438.84802	2421
440.26135	2389
441.67465	2489
443.08792	2508
444.50119	2380
445.91443	2529
447.32767	2462
448.74088	2450
450.15405	2624
451.56723	2559
452.98038	2709
454.39349	2686
455.80661	2602
457.21973	2498
458.63278	2743
460.04584	2565
461.45889	2650
462.87189	2727
464.28491	2801
465.69788	2805
467.11084	2908
468.52377	2763
469.93671	2701
471.34961	2668
472.76251	2807
474.17535	2595
475.58823	2761
477.00104	2782
478.41385	2710
479.82663	2710
481.23941	2735
482.65216	2744
484.06488	2810
485.4776	2816
486.89029	2936
488.30298	2958
489.71561	3089
491.12827	2963
492.54086	3132
493.95346	3163
495.36603	3244
496.77859	3334
498.19113	3511
499.60364	3568
501.01614	3678
502.42862	3853
503.84106	3956
505.25351	4171
506.66592	4372
508.07831	4497
509.49069	4747
510.90305	4888
512.31537	5192
513.72772	5359
515.14001	5643
516.55225	5952
517.96454	6121
519.37677	6411
520.789	6532
522.20117	6686
523.61334	7043
525.02551	7400
526.43762	7543
527.84973	7893
529.26184	8082
530.67389	8341
532.086	8480
533.49799	8621
534.91003	8954
536.32202	9101
537.73395	9259
539.14594	9324
540.55786	9461
541.96973	9632
543.38165	9804
544.79352	9861
546.20538	10003
547.61719	10152
549.02899	10045
550.44073	10442
551.85254	10442
553.26428	10691
554.67596	10917
556.08771	10987
557.49933	11285
558.91101	11374
560.32263	11579
561.73425	11778
563.14587	12107
564.55743	12305
565.96899	12685
567.38049	13159
568.79199	13940
570.20349	14631
571.61493	15555
573.02643	16727
574.43781	17846
575.84924	19761
577.26062	21697
578.67194	23853
580.08331	26370
581.49457	29918
582.90588	33805
584.31714	37939
585.72839	43563
587.13965	49742
588.55084	57087
589.96204	65112
591.37317	75566
592.7843	87307
594.19543	99890
595.60651	115532
597.01758	133254
598.42865	153724
599.83966	176583
601.25067	203252
602.66168	233082
604.07263	267674
605.48358	305115
606.89447	348423
608.30536	396599
609.71625	449661
611.12708	508963
612.5379	576803
613.94873	651019
615.3595	731221
616.77026	820285
618.18103	917108
619.59174	1.02078e+06
621.00238	1.13529e+06
622.41309	1.25984e+06
623.82373	1.39485e+06
625.23438	1.53955e+06
626.64496	1.69114e+06
628.05554	1.85041e+06
629.46606	2.01649e+06
630.87659	2.19205e+06
632.28711	2.3722e+06
633.69763	2.55429e+06
635.10809	2.73161e+06
636.51849	2.90489e+06
637.92896	3.05884e+06
639.33936	3.1968e+06
640.74969	3.32017e+06
642.16003	3.41069e+06
643.57037	3.47757e+06
644.98065	3.5207e+06
646.39093	3.53456e+06
647.80121	3.51286e+06
649.21143	3.46055e+06
650.62164	3.38351e+06
652.03186	3.29433e+06
653.44202	3.18878e+06
654.85211	3.07317e+06
656.26227	2.9539e+06
657.67236	2.82848e+06
659.0824	2.7028e+06
660.49243	2.58398e+06
661.90247	2.46822e+06
663.3125	2.36644e+06
664.72247	2.27529e+06
666.13239	2.19449e+06
667.54236	2.12946e+06
668.95221	2.07531e+06
670.36212	2.02546e+06
671.77197	1.98449e+06
673.18182	1.95212e+06
674.59161	1.92625e+06
676.0014	1.91219e+06
677.41113	1.90725e+06
678.82086	1.91137e+06
680.23059	1.92291e+06
681.64026	1.9402e+06
683.04993	1.95767e+06
684.45959	1.98593e+06
685.8692	2.01125e+06
687.27881	2.03848e+06
688.68835	2.06906e+06
690.0979	2.09858e+06
691.50745	2.13323e+06
692.91693	2.16585e+06
694.32635	2.19292e+06
695.73584	2.22029e+06
697.14526	2.24114e+06
698.55463	2.25682e+06
699.96399	2.26785e+06
701.37335	2.27238e+06
702.78271	2.27348e+06
704.19202	2.26916e+06
705.60126	2.25579e+06
707.0105	2.23588e+06
708.41974	2.21426e+06
709.82892	2.18098e+06
711.2381	2.14273e+06
712.64728	2.09943e+06
714.0564	2.05223e+06
715.46552	2.00114e+06
716.87457	1.94398e+06
718.28363	1.88739e+06
719.69263	1.83059e+06
721.10162	1.77024e+06
722.51062	1.70803e+06
723.91956	1.6399e+06
725.32849	1.57556e+06
726.73737	1.51027e+06
728.14624	1.44857e+06
729.55511	1.38814e+06
730.96393	1.32952e+06
732.37274	1.27301e+06
733.78149	1.22287e+06
735.19025	1.1729e+06
736.599	1.12638e+06
738.00769	1.08349e+06
739.41638	1.04277e+06
740.82501	1.00402e+06
742.23364	968598
743.64221	936982
745.05078	908377
746.45935	881942
747.86786	858705
749.27637	836550
750.68481	818067
752.09326	801513
753.50171	785579
754.9101	770247
756.31842	756898
757.72681	743036
759.13507	730592
760.5434	717448
761.95166	707615
763.35986	698536
764.76807	689473
766.17627	680572
767.58441	673639
768.99255	662649
770.4007	651445
771.80878	644657
773.2168	633764
774.62482	622863
776.03284	614072
777.4408	602597
778.84875	591739
780.25665	581940
781.66455	570802
783.07245	558518
784.48029	547505
785.88812	534825
787.2959	522208
788.70367	507253
790.11139	494022
791.5191	481239
792.92676	467935
794.33441	453529
795.74207	441114
797.14966	427216
798.55725	413723
799.96478	401423
801.37231	388623
802.77979	373596
804.18726	359939
805.59473	347386
807.00214	334865
808.40955	321025
809.81689	308413
811.22418	299425
812.63153	287084
814.03882	274528
815.44604	264292
816.85327	255394
818.26044	244914
819.66766	235592
821.07477	227884
822.48187	218144
823.88898	208486
825.29602	201245
826.70306	194636
828.11011	186128
829.51703	178771
830.92401	172769
832.33093	167259
833.73779	161055
835.14471	155081
836.55151	149802
837.95831	146017
839.36511	140286
840.77185	135221
842.17859	131855
843.58533	127450
844.992	122971
846.39862	118773
847.80524	115810
849.21185	113149
850.61841	108672
852.0249	106120
853.4314	103985
854.83789	101023
856.24432	97475
857.65076	94541
859.05719	92583
860.4635	90849
861.86987	87714
863.27618	84364
864.68243	82680
866.08868	81050
867.49493	78736
868.90112	75244
870.30725	72893
871.71344	72047
873.11951	70503
874.52557	67464
875.93164	64883
877.33765	63996
878.74365	62798
880.1496	60418
881.55554	57944
882.96149	56578
884.36737	55709
885.77319	54202
887.17902	51705
888.58478	49425
889.99054	48865
891.3963	47695
892.802	45820
894.2077	43336
895.61334	42464
897.01892	41879
898.4245	40189
899.83008	38204
901.2356	36554
902.64111	36220
904.04657	35600
905.45203	34218
906.85742	31838
908.26282	30574
909.66815	30318
911.07349	29715
912.47876	27857
913.88403	26533
915.28931	25577
916.69452	25305
918.09967	24591
919.50482	23216
920.90991	21937
922.315	21577
923.72009	21689
925.12512	20788
926.53009	19652
927.93506	18776
929.34003	18280
930.74493	18466
932.14978	18139
933.55463	16379
934.95947	15470
936.36426	15138
937.76898	14941
939.17371	14370
940.57843	13476
941.98309	12697
943.3877	12319
944.79236	12358
946.1969	11920
947.60144	11218
949.00598	10728
950.41046	10643
951.81488	10474
953.2193	10211
954.62372	9762
956.02808	9060
957.43243	8934
958.83673	8882
960.24097	8729
961.6452	8283
963.04944	7992
964.45361	7676
965.85779	7584
967.2619	7554
968.66595	7124
970.07001	6714
971.47406	6650
972.87805	6544
974.28198	6491
975.68591	6265
977.08984	6124
978.49371	5780
979.89752	5634
981.30133	5703
982.70514	5743
984.10889	5537
985.51257	5283
986.91626	5010
988.31995	5013
989.72357	4913
991.12714	4928
992.5307	4821
993.9342	4539
995.33771	4561
996.74115	4637
998.14459	4535
999.54803	4512
1000.9514	4283
1002.3547	4208
1003.758	4000
1005.1613	4176
1006.5645	4181
1007.9678	4037
1009.3709	3987
1010.774	3860
1012.1772	3784
1013.5803	3811
1014.9833	3735
1016.3864	3799
1017.7893	3700
1019.1923	3610
1020.5952	3604
1021.9981	3507
1023.4009	3614
1024.8038	3492
1026.2065	3501
1027.6094	3373
1029.0121	3452
1030.4148	3354
1031.8174	3427
1033.2201	3485
1034.6227	3302
1036.0253	3386
1037.4277	3551
1038.8302	3437
1040.2328	3332
1041.6351	3229
1043.0376	3376
1044.4399	3266
1045.8423	3324
1047.2446	3275
1048.6469	3310
1050.0491	3369
1051.4513	3298
1052.8535	3225
1054.2556	3321
1055.6577	3321
1057.0598	3289
1058.4619	3331
1059.8639	3293
1061.2659	3340
1062.6678	3329
1064.0697	3382
1065.4716	3305
1066.8734	3234
1068.2753	3337
1069.677	3326
1071.0787	3398
1072.4805	3342
1073.8822	3433
1075.2838	3342
1076.6854	3437
1078.087	3427
1079.4885	3440
1080.89	3329
1082.2915	3359
1083.693	3225
1085.0944	3384
1086.4957	3356
1087.8971	3158
1089.2985	3190
1090.6997	3436
1092.101	3244
1093.5022	3327
1094.9033	3521
1096.3044	3547
1097.7056	3505
1099.1067	3838
1100.5077	3998
1101.9087	4054
1103.3097	4097
1104.7106	4158
1106.1116	4217
1107.5125	4217
1108.9132	4369
1110.3141	4554
1111.7148	4578
1113.1156	4600
1114.5162	4755
1115.9169	4854
1117.3175	5011
1118.7181	5056
1120.1187	5165
1121.5192	5329
1122.9197	5514
1124.3202	5608
1125.7206	5760
1127.121	5811
1128.5214	6262
1129.9216	6444
1131.3219	6721
1132.7222	6875
1134.1224	7156
1135.5226	7454
1136.9227	7859
1138.3229	8064
1139.7229	8373
1141.1229	8715
1142.5229	9295
1143.923	9762
1145.3229	10208
1146.7228	10597
1148.1227	11172
1149.5225	11692
1150.9222	12507
1152.322	12852
1153.7218	13696
1155.1215	14562
1156.5211	15224
1157.9208	16226
1159.3203	17099
1160.7198	18080
1162.1194	19040
1163.5188	20543
1164.9183	21877
1166.3177	23194
1167.717	24836
1169.1165	25895
1170.5157	27757
1171.9149	29604
1173.3142	31573
1174.7134	33586
1176.1125	36033
1177.5117	38121
1178.9108	40544
1180.3098	42871
1181.7089	45801
1183.1078	48757
1184.5067	52006
1185.9056	55392
1187.3046	58316
1188.7034	62546
1190.1022	66606
1191.5009	70434
1192.8997	74944
1194.2983	79616
1195.697	84647
1197.0956	90111
1198.4941	95338
1199.8927	101194
1201.2913	107666
1202.6897	113996
1204.0881	120957
1205.4866	128879
1206.8849	136682
1208.2832	144741
1209.6815	153504
1211.0797	162368
1212.478	170545
1213.8761	179677
1215.2743	189957
1216.6724	201331
1218.0704	211853
1219.4685	223216
1220.8665	235514
1222.2644	248821
1223.6624	262306
1225.0603	275112
1226.4581	290210
1227.856	304888
1229.2537	319818
1230.6515	335848
1232.0492	353491
1233.4468	368501
1234.8445	386130
1236.2421	403573
1237.6395	421995
1239.0371	441219
1240.4346	460866
1241.832	482985
1243.2294	503107
1244.6268	524953
1246.024	546474
1247.4214	570461
1248.8186	592818
1250.2158	615391
1251.613	638917
1253.0101	663795
1254.4072	688076
1255.8043	712112
1257.2014	736215
1258.5984	761529
1259.9954	785697
1261.3922	809594
1262.7891	834612
1264.1859	859655
1265.5828	883245
1266.9795	905272
1268.3762	929998
1269.7729	951003
1271.1696	970279
1272.5662	987788
1273.9628	1.00296e+06
1275.3593	1.01933e+06
1276.7557	1.03047e+06
1278.1522	1.04051e+06
1279.5487	1.04909e+06
1280.9451	1.05619e+06
1282.3414	1.05961e+06
1283.7377	1.06033e+06
1285.1339	1.06296e+06
1286.5302	1.06006e+06
1287.9264	1.05438e+06
1289.3225	1.04805e+06
1290.7186	1.03833e+06
1292.1147	1.02864e+06
1293.5107	1.01456e+06
1294.9067	997417
1296.3027	981416
1297.6986	962566
1299.0945	943480
1300.4904	922442
1301.8861	901325
1303.2819	880023
1304.6776	857181
1306.0734	834864
1307.469	812570
1308.8646	789807
1310.2601	767515
1311.6556	744918
1313.0511	723259
1314.4467	700344
1315.842	681054
1317.2374	660518
1318.6328	641192
