# Supplementary material for: Bright triplet and bright charge-separated singlet excitons in organic diradicals enable optical read-out and writing of spin states
Source: Nat Chem. 2025 Jul 29;17(9):1410–7. doi: 10.1038/s41557-025-01875-z (PMC12411279; doi:10.1038/s41557-025-01875-z)
Supplement: Supplementary file 3 — Raw text files containing unprocessed data for absorption, PL, magneto-PL, transient absorption kinetics and transient PL spectra. [file 41557_2025_1875_MOESM3_ESM.zip › Figure 2/MPL/Cooldown.dat]

# record 1 300 650nmavg_C89crystal_cooldown.dat 
# measuring amiZ.field , cernox.temp , cryo.mc.temp , cryo.mag.temp , srPL.x , srPL.y , sr405.x , sr405.y , sim.v1 , sim.v4  with wait 1
# when 02/10/2023 16:11 
# cryo.mc.temp = 20.122605
# cryo.fse.temp = None
# cryo.still.temp = 20.324305
# cryo.mag.temp = 38.993546
# amiZ.rate = 0.05000000,9.0
# sr405.frequency = 1279.6
# srODMR.frequency = 737.002
# arf.freq = +3.0000000000000E+09
# arf.amp = +1.50000000E+001
# jobin.lambda = 324.994
0 0.000026060  -0.00035149:outside_calibration_range  20.122605  38.993546  5.52836e-06  -2.34695e-06  0.00502971  -0.0024891   0.0142727   0.0176959 
1.98665 0.000037001  -0.000351371:outside_calibration_range  20.122605  38.993546  5.92697e-06  -2.44008e-06  0.00509456  -0.00250627   0.0139875   0.0176937 
3.58704 -0.000009151  -0.000351192:outside_calibration_range  20.122605  38.993546  5.97539e-06  -2.35067e-06  0.00508693  -0.00250246   0.0146102   0.0176934 
5.38715 -0.000052717  -0.000351371:outside_calibration_range  20.122605  38.993546  5.86364e-06  -2.36557e-06  0.00506595  -0.00250055   0.0140306   0.0176911 
7.19206 -0.000003581  -0.00035149:outside_calibration_range  20.122605  38.993546  5.75933e-06  -2.35812e-06  0.00505641  -0.00250246   0.0140222   0.0176887 
8.79097 -0.000013527  -0.000351252:outside_calibration_range  20.122605  38.993546  5.79658e-06  -2.4289e-06  0.00505641  -0.00250436   0.0146145   0.0176887 
10.3809 0.000027651  -0.000351252:outside_calibration_range  20.122605  38.993546  5.89344e-06  -2.44753e-06  0.00506023  -0.00250246   0.0139923   0.0176897 
11.9829 0.000013726  -0.000350954:outside_calibration_range  20.122605  38.993546  5.87109e-06  -2.56674e-06  0.00506023  -0.00250246   0.0140047   0.0176928 
13.5822 -0.000016113  -0.000351073:outside_calibration_range  20.122605  38.993546  5.87481e-06  -2.70085e-06  0.00506595  -0.00250055   0.0140116   0.0176936 
15.1768 -0.000027651  -0.00035155:outside_calibration_range  20.122605  38.993546  5.92324e-06  -2.73438e-06  0.00506595  -0.00250055   0.0140129   0.0176929 
16.7864 -0.000014323  -0.000351967:outside_calibration_range  20.122605  38.993546  5.99775e-06  -2.68967e-06  0.00506404  -0.00250246   0.0147168   0.0176955 
18.3832 0.000005769  -0.000351848:outside_calibration_range  20.122605  38.993546  5.97167e-06  -2.7232e-06  0.00505069  -0.00249673   0.0140096   0.0176989 
20.9825 0.000002984  -0.000351312:outside_calibration_range  20.122605  38.993546  5.93069e-06  -2.80888e-06  0.00505641  -0.00249483   0.0140463   0.0176996 
22.7883 -0.000011538  -0.000351252:outside_calibration_range  20.122605  38.993546  5.87109e-06  -2.74555e-06  0.00506595  -0.00249673   0.0146959   0.0176977 
24.3855 0.000025463  -0.000351371:outside_calibration_range  20.122605  38.993546  5.85619e-06  -2.73438e-06  0.00506404  -0.00249673   0.0146206   0.0176971 
26.3894 0.000005371  -0.000351192:outside_calibration_range  20.122605  38.993546  5.79658e-06  -2.73065e-06  0.00506023  -0.00249673   0.0140434   0.0176948 
28.1988 -0.000026458  -0.000351014:outside_calibration_range  20.122605  38.993546  5.7407e-06  -2.69712e-06  0.00506213  -0.00249673   0.0140426   0.0176947 
29.9753 0.000022678  -0.000351014:outside_calibration_range  20.122605  38.993546  6.035e-06  -2.59654e-06  0.0050545  -0.00248338   0.0140284   0.0176964 
33.1941 -0.000007758  -0.000351252:outside_calibration_range  20.122605  38.993546  5.91952e-06  -2.61889e-06  0.00505641  -0.00248338   0.0140349   0.0176944 
35.0007 0.000006366  -0.00035149:outside_calibration_range  20.122605  38.993546  5.70717e-06  -2.55556e-06  0.00506023  -0.00249101   0.0140100   0.0176937 
36.7986 -0.000003780  -0.00035161:outside_calibration_range  20.122605  38.993546  5.75933e-06  -2.53321e-06  0.00506786  -0.00249292   0.0140182   0.0176966 
38.5869 -0.000011538  -0.000351669:outside_calibration_range  20.122605  38.993546  5.80403e-06  -2.51459e-06  0.00507167  -0.00249292   0.0140262   0.0176959 
40.1865 -0.000016113  -0.00035161:outside_calibration_range  20.122605  38.993546  5.80403e-06  -2.50341e-06  0.00507167  -0.00249292   0.0140291   0.0176974 
41.998 -0.000010344  -0.000351192:outside_calibration_range  20.122605  38.993546  5.81148e-06  -2.61889e-06  0.00505832  -0.00249292   0.0146816   0.0176965 
44.3889 0.000002387  -0.000350954:outside_calibration_range  20.122605  38.993546  5.93069e-06  -2.6636e-06  0.00506595  -0.00249483   0.0140101   0.0176924 
45.9921 0.000000000  -0.000350775:outside_calibration_range  20.122605  38.993546  5.95304e-06  -2.63007e-06  0.00507358  -0.00249864   0.0140194   0.0176884 
47.7908 0.000014920  -0.000350894:outside_calibration_range  20.122605  38.993546  5.94559e-06  -2.57419e-06  0.0050793  -0.00250055   0.0140155   0.0176892 
49.5922 -0.000010941  -0.000351371:outside_calibration_range  20.122605  38.993546  5.83011e-06  -2.71948e-06  0.00507167  -0.00249864   0.0146432   0.0176903 
51.3761 0.000022280  -0.000351192:outside_calibration_range  20.122605  38.993546  5.76305e-06  -2.71203e-06  0.00506976  -0.00249864   0.0140134   0.0176908 
53.0026 0.000002188  -0.000351192:outside_calibration_range  20.122605  39.373809  5.76305e-06  -2.51831e-06  0.00506023  -0.00249101   0.0140139   0.0176963 
55.591 -0.000001194  -0.000350954:outside_calibration_range  20.122605  39.373809  5.77795e-06  -2.49968e-06  0.00505641  -0.00249101   0.0147027   0.0176960 
57.3775 0.000017108  -0.000351192:outside_calibration_range  20.122605  39.373809  5.91579e-06  -2.51831e-06  0.00506595  -0.00249292   0.0140356   0.0176945 
58.9862 0.000010941  -0.000351371:outside_calibration_range  20.122605  39.373809  5.97539e-06  -2.43263e-06  0.00506976  -0.00249483   0.0140333   0.0176976 
60.7737 -0.000001790  -0.00035149:outside_calibration_range  20.122605  39.373809  5.90834e-06  -2.52949e-06  0.00506976  -0.00249673   0.0145844   0.0176984 
62.3899 0.000012334  -0.00035155:outside_calibration_range  20.122605  39.373809  5.91579e-06  -2.6785e-06  0.00506976  -0.00249673   0.0140456   0.0177035 
64.1926 0.000018103  -0.000351371:outside_calibration_range  20.122605  39.373809  6.07225e-06  -2.6487e-06  0.00504687  -0.00249292   0.0140289   0.0177049 
67.1828 -0.000014920  -0.000351431:outside_calibration_range  20.122605  39.373809  5.90834e-06  -2.6636e-06  0.00504878  -0.00249483   0.0140153   0.0177027 
68.9882 -0.000001591  -0.00035149:outside_calibration_range  20.122605  39.373809  5.80031e-06  -2.71203e-06  0.00505832  -0.00249673   0.0140234   0.0177009 
70.7849 0.000013527  -0.000351848:outside_calibration_range  20.122605  39.373809  5.76305e-06  -2.61889e-06  0.00506404  -0.00249673   0.0140212   0.0177004 
72.5707 -0.000010543  -0.00035149:outside_calibration_range  20.122605  39.373809  5.63639e-06  -2.56301e-06  0.00506595  -0.00249673   0.0140350   0.0177016 
74.1939 -0.000004774  -0.00035155:outside_calibration_range  20.122605  39.373809  5.73325e-06  -2.53694e-06  0.00506786  -0.00249673   0.0140278   0.0177029 
75.9829 0.000010145  -0.000351192:outside_calibration_range  20.122605  39.373809  5.95304e-06  -2.50341e-06  0.00506786  -0.00249673   0.0140144   0.0176997 
77.5551 -0.000002387  -0.000351252:outside_calibration_range  20.122605  39.373809  6.02382e-06  -2.43635e-06  0.00506976  -0.00249673   0.0146153   0.0176939 
79.3948 0.000033619  -0.000351312:outside_calibration_range  20.122605  39.373809  5.86736e-06  -2.4289e-06  0.00506595  -0.00249673   0.0140331   0.0176935 
81.1978 0.000001989  -0.00035155:outside_calibration_range  20.122605  39.373809  5.81148e-06  -2.46616e-06  0.00506404  -0.00249483   0.0139665   0.0176993 
82.9881 -0.000024866  -0.00035149:outside_calibration_range  20.122605  39.373809  5.7854e-06  -2.53694e-06  0.00506595  -0.00249483   0.0140431   0.0177011 
84.5872 0.000012930  -0.000351431:outside_calibration_range  20.122605  39.373809  5.97912e-06  -2.57792e-06  0.00507167  -0.00249101   0.0146677   0.0177057 
86.3959 -0.000005172  -0.000351133:outside_calibration_range  20.122605  39.373809  5.92697e-06  -2.49596e-06  0.00507167  -0.00249101   0.0140545   0.0177068 
88.1904 0.000008355  -0.000351252:outside_calibration_range  20.122605  39.373809  5.79658e-06  -2.55184e-06  0.00507167  -0.00249101   0.0140408   0.0177031 
89.9723 0.000009748  -0.000351014:outside_calibration_range  19.997318  39.373809  5.7258e-06  -2.39538e-06  0.00504306  -0.00249101   0.0147510   0.0177047 
93.3779 0.000028248  -0.000350954:outside_calibration_range  19.997318  39.373809  5.6811e-06  -2.45498e-06  0.00505069  -0.00249483   0.0140193   0.0177024 
94.9787 0.000028646  -0.000351431:outside_calibration_range  19.997318  39.373809  5.87481e-06  -2.50713e-06  0.00506404  -0.00249673   0.0140075   0.0176992 
96.5729 -0.000010941  -0.000351192:outside_calibration_range  19.997318  39.373809  5.95304e-06  -2.60399e-06  0.00507358  -0.00249483   0.0140181   0.0177025 
98.1824 -0.000019495  -0.000350894:outside_calibration_range  19.997318  39.373809  5.87481e-06  -2.6934e-06  0.00507548  -0.00249673   0.0140219   0.0177021 
99.7794 0.000001591  -0.000351312:outside_calibration_range  19.997318  39.373809  5.75933e-06  -2.6636e-06  0.00507167  -0.00249673   0.0140237   0.0177024 
101.581 -0.000023076  -0.000351371:outside_calibration_range  19.997318  39.373809  5.7407e-06  -2.70085e-06  0.00506404  -0.00249864   0.0146679   0.0177018 
103.387 -0.000027055  -0.000351371:outside_calibration_range  19.997318  39.373809  5.73325e-06  -2.73438e-06  0.00506404  -0.00249673   0.0140397   0.0177003 
105.204 0.000029840  -0.000351252:outside_calibration_range  19.997318  39.373809  5.83383e-06  -2.6636e-06  0.00506595  -0.00249673   0.0140251   0.0177018 
106.993 -0.000004178  -0.000350835:outside_calibration_range  19.997318  39.373809  5.87109e-06  -2.71203e-06  0.00506404  -0.00249673   0.0140392   0.0177012 
108.776 0.000004774  -0.000350596:outside_calibration_range  19.997318  39.373809  5.82638e-06  -2.70458e-06  0.00506786  -0.00249673   0.0146424   0.0177008 
110.372 0.000023076  -0.000351014:outside_calibration_range  19.997318  39.373809  5.84501e-06  -2.6785e-06  0.00506595  -0.00249864   0.0140172   0.0177040 
112.198 0.000003979  -0.000350835:outside_calibration_range  19.997318  39.373809  5.9903e-06  -2.52576e-06  0.00506404  -0.00249864   0.0140158   0.0177019 
113.983 0.000010543  -0.000351192:outside_calibration_range  19.997318  39.373809  6.02755e-06  -2.51086e-06  0.00506595  -0.00249864   0.0140122   0.0177043 
115.576 0.000015318  -0.000351312:outside_calibration_range  19.997318  39.373809  5.84501e-06  -2.51086e-06  0.00505069  -0.00249673   0.0146431   0.0177053 
118.387 0.000011737  -0.000351371:outside_calibration_range  19.997318  39.373809  5.72953e-06  -2.53694e-06  0.0050526  -0.00249673   0.0140462   0.0177071 
120.196 0.000022877  -0.000351371:outside_calibration_range  19.997318  39.373809  5.88599e-06  -2.53321e-06  0.00506213  -0.00249673   0.0140334   0.0177068 
121.78 -0.000018699  -0.00035155:outside_calibration_range  19.997318  39.373809  5.94187e-06  -2.62634e-06  0.00506786  -0.00249864   0.0146257   0.0177058 
123.392 0.000016113  -0.000351371:outside_calibration_range  19.997318  39.373809  5.96422e-06  -2.68595e-06  0.00506976  -0.00250055   0.0140161   0.0177035 
124.982 -0.000006565  -0.000350835:outside_calibration_range  19.997318  39.373809  5.94559e-06  -2.54811e-06  0.00506786  -0.00250055   0.0139993   0.0177055 
126.561 0.000021882  -0.000351192:outside_calibration_range  19.997318  39.373809  5.72208e-06  -2.46243e-06  0.00505641  -0.00249673   0.0140163   0.0177015 
128.993 0.000014124  -0.000351371:outside_calibration_range  19.997318  39.373809  5.7109e-06  -2.44008e-06  0.0050545  -0.00249673   0.0140471   0.0177027 
130.808 0.000001790  -0.000351014:outside_calibration_range  19.997318  39.373809  5.7407e-06  -2.47361e-06  0.00505832  -0.00249673   0.0140445   0.0177030 
132.572 0.000011737  -0.000351252:outside_calibration_range  19.997318  39.373809  5.76305e-06  -2.64497e-06  0.00506595  -0.00249483   0.0140449   0.0177059 
134.193 -0.000029840  -0.000351252:outside_calibration_range  19.997318  39.373809  5.85991e-06  -2.71948e-06  0.00506786  -0.00249292   0.0140360   0.0177069 
135.999 0.000048340  -0.000350894:outside_calibration_range  19.997318  39.373809  5.81521e-06  -2.60772e-06  0.00506786  -0.00249101   0.0140159   0.0177062 
137.796 0.000013527  -0.000351252:outside_calibration_range  19.997318  39.373809  5.79286e-06  -2.6636e-06  0.00506976  -0.00249101   0.0140302   0.0177073 
139.578 0.000003979  -0.000350954:outside_calibration_range  19.997318  39.373809  5.89716e-06  -2.59282e-06  0.00506404  -0.00249101   0.0140323   0.0177061 
141.771 0.000004973  -0.000351133:outside_calibration_range  19.997318  39.373809  5.88226e-06  -2.58537e-06  0.00506404  -0.00249292   0.0146884   0.0177051 
143.387 0.000000597  -0.000351192:outside_calibration_range  19.997318  39.373809  5.82638e-06  -2.57419e-06  0.00506976  -0.00249483   0.0140305   0.0177074 
144.974 -0.000003581  -0.000350716:outside_calibration_range  19.997318  39.373809  5.83756e-06  -2.60027e-06  0.00507739  -0.00249101   0.0140327   0.0177080 
146.777 -0.000001393  -0.000351014:outside_calibration_range  19.997318  39.373809  5.77423e-06  -2.58909e-06  0.00508121  -0.0024891   0.0148040   0.0177108 
148.364 -0.000018501  -0.000351252:outside_calibration_range  19.997318  39.373809  5.74815e-06  -2.58164e-06  0.00508311  -0.0024891   0.0140457   0.0177095 
149.971 0.000026856  -0.000351073:outside_calibration_range  19.997318  39.651817  5.79286e-06  -2.76791e-06  0.00504878  -0.0024891   0.0146877   0.0177073 
153.391 0.000009151  -0.000351133:outside_calibration_range  19.997318  39.651817  5.78168e-06  -2.66732e-06  0.0050526  -0.00249292   0.0140493   0.0177068 
154.995 -0.000024270  -0.000351192:outside_calibration_range  19.997318  39.651817  5.82638e-06  -2.59282e-06  0.00506213  -0.00249673   0.0140378   0.0177078 
156.794 -0.000014721  -0.000350954:outside_calibration_range  19.997318  39.651817  5.87854e-06  -2.59282e-06  0.00506595  -0.00249673   0.0140347   0.0177087 
158.571 0.000005172  -0.000350716:outside_calibration_range  19.997318  39.651817  5.81893e-06  -2.47361e-06  0.00506786  -0.00249673   0.0147311   0.0177067 
160.394 -0.000038195  -0.000350775:outside_calibration_range  19.997318  39.651817  5.83756e-06  -2.63752e-06  0.00506404  -0.00249864   0.0140904   0.0177081 
162.194 0.000013925  -0.000350775:outside_calibration_range  19.997318  39.651817  5.71835e-06  -2.76045e-06  0.0050526  -0.00249673   0.0139913   0.0177112 
164.595 -0.000034614  -0.000350894:outside_calibration_range  19.997318  39.651817  5.70717e-06  -2.73065e-06  0.00505069  -0.00249864   0.0146817   0.0177099 
166.371 0.000019097  -0.000350716:outside_calibration_range  19.997318  39.651817  5.76305e-06  -2.71575e-06  0.00505641  -0.00250246   0.0140024   0.0177070 
168.009 0.000004178  -0.000351133:outside_calibration_range  19.997318  39.651817  5.85619e-06  -2.69712e-06  0.00506023  -0.00250246   0.0140168   0.0177045 
169.794 0.000012732  -0.000351431:outside_calibration_range  19.997318  39.651817  5.83756e-06  -2.54439e-06  0.00506213  -0.00249864   0.0140165   0.0177045 
171.563 -0.000018103  -0.000350954:outside_calibration_range  19.997318  39.651817  5.80031e-06  -2.51459e-06  0.00506595  -0.00249673   0.0140229   0.0177051 
173.197 0.000008952  -0.000350835:outside_calibration_range  19.997318  39.651817  5.7854e-06  -2.3842e-06  0.00506213  -0.00249864   0.0140297   0.0177076 
175.005 0.000004774  -0.000351312:outside_calibration_range  19.997318  39.651817  5.88599e-06  -2.414e-06  0.00505832  -0.00249673   0.0140131   0.0177066 
176.982 -0.000019296  -0.000351133:outside_calibration_range  19.997318  39.651817  5.90461e-06  -2.40655e-06  0.00505832  -0.00250055   0.0140107   0.0177094 
178.591 -0.000024270  -0.000351192:outside_calibration_range  19.997318  39.651817  5.85619e-06  -2.36557e-06  0.00506595  -0.00250055   0.0146886   0.0177081 
180.379 0.000006963  -0.000350835:outside_calibration_range  19.997318  39.651817  5.7258e-06  -2.53321e-06  0.00506404  -0.00250246   0.0140184   0.0177101 
182.181 -0.000003183  -0.000350656:outside_calibration_range  19.997318  39.651817  5.81521e-06  -2.60027e-06  0.00506595  -0.00250055   0.0140215   0.0177076 
183.814 0.000021485  -0.000350835:outside_calibration_range  19.997318  39.651817  5.89344e-06  -2.54811e-06  0.00507358  -0.00250246   0.0140165   0.0177060 
185.595 -0.000006963  -0.000351192:outside_calibration_range  19.997318  39.651817  5.95304e-06  -2.57792e-06  0.0050793  -0.00250436   0.0145710   0.0177078 
187.405 0.000042173  -0.000350716:outside_calibration_range  19.783372  39.651817  5.85619e-06  -2.71203e-06  0.0050545  -0.00250246   0.0140238   0.0177122 
189.995 -0.000002387  -0.000350954:outside_calibration_range  19.783372  39.651817  5.88599e-06  -2.59654e-06  0.0050526  -0.00250246   0.0140349   0.0177122 
191.771 -0.000009947  -0.000350656:outside_calibration_range  19.783372  39.651817  5.82638e-06  -2.59654e-06  0.0050545  -0.00250246   0.0140247   0.0177099 
193.59 0.000026458  -0.000350716:outside_calibration_range  19.783372  39.651817  5.86736e-06  -2.58537e-06  0.00504878  -0.00250246   0.0146740   0.0177108 
195.388 -0.000038195  -0.000350716:outside_calibration_range  19.783372  39.651817  5.7705e-06  -2.58164e-06  0.00504687  -0.00250246   0.0140398   0.0177117 
196.99 0.000032625  -0.000351073:outside_calibration_range  19.783372  39.651817  5.79286e-06  -2.60772e-06  0.00504687  -0.00250246   0.0140053   0.0177129 
198.788 -0.000003382  -0.000351252:outside_calibration_range  19.783372  39.651817  5.83383e-06  -2.62262e-06  0.00504687  -0.00250055   0.0145888   0.0177116 
200.389 0.000003979  -0.000350835:outside_calibration_range  19.783372  39.651817  5.82638e-06  -2.61889e-06  0.00504878  -0.00250246   0.0140514   0.0177124 
201.986 -0.000018501  -0.000350537:outside_calibration_range  19.783372  39.651817  5.69972e-06  -2.6636e-06  0.00504497  -0.00250436   0.0140026   0.0177126 
203.768 0.000017705  -0.000350894:outside_calibration_range  19.783372  39.651817  5.69972e-06  -2.58537e-06  0.00504497  -0.00250246   0.0140078   0.0177124 
205.592 -0.000004575  -0.000350835:outside_calibration_range  19.783372  39.651817  5.68482e-06  -2.53321e-06  0.00504306  -0.00250246   0.0147053   0.0177115 
207.373 0.000005769  -0.000350716:outside_calibration_range  19.783372  39.651817  5.61777e-06  -2.44753e-06  0.00504306  -0.00250246   0.0140150   0.0177117 
209.194 -0.000007162  -0.000350537:outside_calibration_range  19.783372  39.651817  5.6662e-06  -2.4438e-06  0.00504306  -0.00250055   0.0140528   0.0177127 
210.978 -0.000021286  -0.000350298:outside_calibration_range  19.783372  39.651817  5.74815e-06  -2.45126e-06  0.00504497  -0.00250246   0.0140020   0.0177145 
212.585 0.000020092  -0.000350835:outside_calibration_range  19.783372  39.651817  5.74815e-06  -2.56674e-06  0.0050278  -0.00250055   0.0146153   0.0177137 
215.386 0.000031431  -0.000350537:outside_calibration_range  19.783372  39.651817  5.71462e-06  -2.61889e-06  0.00502971  -0.00250246   0.0140001   0.0177126 
216.98 -0.000005968  -0.000350894:outside_calibration_range  19.783372  39.651817  5.7854e-06  -2.53694e-06  0.00504115  -0.00250246   0.0139999   0.0177121 
218.581 0.000007360  -0.000350656:outside_calibration_range  19.783372  39.651817  5.79658e-06  -2.4438e-06  0.00504115  -0.00250246   0.0140066   0.0177125 
220.572 -0.000039985  -0.000350358:outside_calibration_range  19.783372  39.651817  5.90461e-06  -2.57792e-06  0.00504115  -0.00250246   0.0140065   0.0177144 
222.198 -0.000016909  -0.000350477:outside_calibration_range  19.783372  39.651817  6.04618e-06  -2.61517e-06  0.00504306  -0.00249864   0.0140061   0.0177110 
223.989 -0.000017307  -0.000350477:outside_calibration_range  19.783372  39.651817  5.7556e-06  -2.45871e-06  0.0050278  -0.00249483   0.0140162   0.0177092 
226.997 -0.000049932  -0.000350477:outside_calibration_range  19.783372  39.651817  5.72953e-06  -2.51831e-06  0.00503162  -0.00249673   0.0140367   0.0177088 
228.799 0.000040383  -0.000350298:outside_calibration_range  19.783372  39.651817  5.88226e-06  -2.46243e-06  0.00503924  -0.00249673   0.0140235   0.0177065 
230.576 -0.000000398  -0.000350298:outside_calibration_range  19.783372  39.651817  5.85991e-06  -2.50713e-06  0.00504687  -0.00249673   0.0140295   0.0177061 
232.195 -0.000015517  -0.000350716:outside_calibration_range  19.783372  39.651817  5.73698e-06  -2.57419e-06  0.00504497  -0.00249864   0.0140220   0.0177042 
233.984 0.000026657  -0.000350835:outside_calibration_range  19.783372  39.651817  5.70717e-06  -2.65242e-06  0.00504306  -0.00250055   0.0140260   0.0177066 
235.788 0.000034813  -0.000350477:outside_calibration_range  19.783372  39.651817  5.75933e-06  -2.68595e-06  0.00502589  -0.00249483   0.0140262   0.0177043 
238.797 0.000018699  -0.000350418:outside_calibration_range  19.783372  39.651817  5.65875e-06  -2.54066e-06  0.00502971  -0.00249483   0.0140213   0.0177068 
240.597 0.000019097  -0.000350358:outside_calibration_range  19.783372  39.651817  5.64012e-06  -2.51086e-06  0.00504115  -0.00249673   0.0146529   0.0177075 
242.378 0.000015517  -0.00035006:outside_calibration_range  19.783372  39.651817  5.77795e-06  -2.54439e-06  0.00504497  -0.00249673   0.0140017   0.0177079 
244.015 0.000023673  -0.000350239:outside_calibration_range  19.783372  39.651817  5.79286e-06  -2.34695e-06  0.0050526  -0.00249673   0.0140501   0.0177025 
245.788 0.000020291  -0.000350298:outside_calibration_range  19.783372  39.651817  5.7407e-06  -2.39538e-06  0.00504878  -0.00249292   0.0140277   0.0177016 
247.786 0.000024270  -0.000350298:outside_calibration_range  19.783372  39.842481  5.74815e-06  -2.4289e-06  0.00503924  -0.00249101   0.0140303   0.0177003 
250.176 -0.000018898  -0.000350716:outside_calibration_range  19.783372  39.842481  5.76305e-06  -2.47361e-06  0.00503924  -0.00249292   0.0140187   0.0177006 
251.977 -0.000036802  -0.000350716:outside_calibration_range  19.783372  39.842481  5.80776e-06  -2.6636e-06  0.00504497  -0.00249292   0.0140173   0.0177015 
253.767 -0.000023275  -0.000350954:outside_calibration_range  19.783372  39.842481  5.85246e-06  -2.74928e-06  0.00504878  -0.00249673   0.0147018   0.0177013 
255.382 -0.000001393  -0.000350596:outside_calibration_range  19.783372  39.842481  5.82266e-06  -2.58909e-06  0.0050545  -0.00249673   0.0140206   0.0177019 
257.19 0.000002188  -0.000350418:outside_calibration_range  19.783372  39.842481  5.85619e-06  -2.49223e-06  0.0050526  -0.00249483   0.0140182   0.0177011 
258.983 -0.000006565  -0.000350716:outside_calibration_range  19.783372  39.842481  5.83011e-06  -2.57792e-06  0.00503924  -0.00249101   0.0140024   0.0176972 
261.589 0.000012930  -0.000350358:outside_calibration_range  19.783372  39.842481  5.70345e-06  -2.53694e-06  0.00503924  -0.00249101   0.0140046   0.0176973 
263.196 0.000015716  -0.000350358:outside_calibration_range  19.783372  39.842481  5.67737e-06  -2.50341e-06  0.00504306  -0.00249483   0.0140181   0.0176972 
264.986 -0.000014323  -0.000350656:outside_calibration_range  19.783372  39.842481  5.68855e-06  -2.46243e-06  0.00504497  -0.00249483   0.0140249   0.0176955 
266.779 -0.000011936  -0.000350716:outside_calibration_range  19.783372  39.842481  5.7407e-06  -2.28362e-06  0.00504497  -0.00249673   0.0140195   0.0176952 
268.589 0.000010344  -0.000350596:outside_calibration_range  19.783372  39.842481  5.66992e-06  -2.3991e-06  0.00504878  -0.00249673   0.0140147   0.0176953 
270.175 -0.000001393  -0.000350418:outside_calibration_range  19.783372  39.842481  5.63639e-06  -2.56674e-06  0.0050526  -0.00249483   0.0140143   0.0176979 
271.777 -0.000005570  -0.00035012:outside_calibration_range  19.783372  39.842481  5.69972e-06  -2.63379e-06  0.0050545  -0.00249483   0.0146732   0.0176962 
273.395 -0.000006565  -0.000350418:outside_calibration_range  19.783372  39.842481  5.65875e-06  -2.6636e-06  0.0050526  -0.00249292   0.0140355   0.0176969 
275.197 -0.000009350  -0.000350477:outside_calibration_range  19.783372  39.842481  5.73325e-06  -2.57792e-06  0.00504878  -0.00249292   0.0140464   0.0177018 
276.983 -0.000017705  -0.000350358:outside_calibration_range  19.783372  39.842481  5.92697e-06  -2.52204e-06  0.0050526  -0.00249292   0.0140107   0.0177058 
278.587 -0.000003581  -0.00035:outside_calibration_range  19.783372  39.842481  5.98657e-06  -2.50341e-06  0.0050545  -0.00249483   0.0146506   0.0177092 
280.388 0.000000199  -0.000350477:outside_calibration_range  19.783372  39.842481  5.78913e-06  -2.47361e-06  0.0050526  -0.00249292   0.0140230   0.0177157 
282.193 -0.000014124  -0.000350239:outside_calibration_range  19.783372  39.842481  5.76305e-06  -2.43263e-06  0.00504878  -0.00249292   0.0140216   0.0177124 
283.975 0.000004973  -0.00035012:outside_calibration_range  19.642396  39.842481  5.6662e-06  -2.46616e-06  0.00503734  -0.00249101   0.0140246   0.0177135 
286.778 -0.000003183  -0.000349941:outside_calibration_range  19.642396  39.842481  5.69972e-06  -2.54811e-06  0.00504115  -0.00249292   0.0140115   0.0177147 
288.59 -0.000003183  -0.000350537:outside_calibration_range  19.642396  39.842481  5.80403e-06  -2.54811e-06  0.00504306  -0.00249673   0.0146629   0.0177099 
290.368 0.000000199  -0.000350358:outside_calibration_range  19.642396  39.842481  5.76305e-06  -2.60772e-06  0.00504878  -0.00249673   0.0140790   0.0177084 
291.991 0.000023275  -0.000350418:outside_calibration_range  19.642396  39.842481  5.70717e-06  -2.6487e-06  0.00505069  -0.00249483   0.0140008   0.0177085 
293.772 0.000009151  -0.000350775:outside_calibration_range  19.642396  39.842481  5.7407e-06  -2.54439e-06  0.00505069  -0.00249292   0.0140141   0.0177039 
295.59 0.000008554  -0.000350894:outside_calibration_range  19.642396  39.842481  5.78168e-06  -2.51459e-06  0.00505069  -0.00249292   0.0147864   0.0176979 
297.362 -0.000022877  -0.000350477:outside_calibration_range  19.642396  39.842481  5.74443e-06  -2.44753e-06  0.0050526  -0.00249483   0.0139964   0.0176953 
298.99 -0.000017506  -0.000350656:outside_calibration_range  19.642396  39.842481  5.62149e-06  -2.55184e-06  0.0050526  -0.00249673   0.0140358   0.0177007 

# record 1 300 650nmavg_C89crystal_cooldown.dat 
# measuring amiZ.field , cernox.temp , cryo.mc.temp , cryo.mag.temp , srPL.x , srPL.y , sr405.x , sr405.y , sim.v1 , sim.v4  with wait 1
# when 02/10/2023 16:21 
# cryo.mc.temp = 19.214588
# cryo.fse.temp = None
# cryo.still.temp = 19.263847
# cryo.mag.temp = 40.021492
# amiZ.rate = 0.05000000,9.0
# sr405.frequency = 1279.6
# srODMR.frequency = 737.002
# arf.freq = +3.0000000000000E+09
# arf.amp = +1.50000000E+001
# jobin.lambda = 324.994
0 -0.000024667  -0.000350179:outside_calibration_range  19.214588  40.021492  5.45013e-06  -2.51086e-06  0.00498965  -0.00248338   0.0142527   0.0177481 
1.78342 0.000028049  -0.000350537:outside_calibration_range  19.214588  40.021492  5.82266e-06  -2.55184e-06  0.0050545  -0.00249673   0.0147881   0.0177521 
3.58386 0.000022479  -0.000350656:outside_calibration_range  19.214588  40.021492  5.7705e-06  -2.45871e-06  0.00504497  -0.0024872   0.0140125   0.0177516 
5.78136 -0.000016909  -0.000350179:outside_calibration_range  19.214588  40.021492  5.72953e-06  -2.47733e-06  0.00503924  -0.00248529   0.0140202   0.0177514 
7.39343 0.000001989  -0.00035:outside_calibration_range  19.214588  40.021492  5.65502e-06  -2.3544e-06  0.00504306  -0.00248338   0.0140468   0.0177483 
9.20024 0.000026856  -0.00035012:outside_calibration_range  19.214588  40.021492  5.49111e-06  -2.39165e-06  0.00504115  -0.00248529   0.0139943   0.0177507 
10.9788 0.000014721  -0.00035:outside_calibration_range  19.214588  40.021492  5.59169e-06  -2.38793e-06  0.00504306  -0.00248338   0.0140028   0.0177552 
12.7798 -0.000021286  -0.00035012:outside_calibration_range  19.214588  40.021492  5.60287e-06  -2.54439e-06  0.00504115  -0.0024872   0.0140033   0.0177586 
14.4083 0.000042969  -0.000349762:outside_calibration_range  19.214588  40.021492  5.48366e-06  -2.57046e-06  0.00503543  -0.00249101   0.0140076   0.0177604 
16.1943 -0.000002188  -0.000350239:outside_calibration_range  19.214588  40.021492  5.51718e-06  -2.59282e-06  0.00503734  -0.00249292   0.0140379   0.0177626 
17.9844 0.000028646  -0.000350477:outside_calibration_range  19.214588  40.021492  5.52463e-06  -2.56674e-06  0.00504115  -0.00249101   0.0147635   0.0177628 
19.5728 0.000041775  -0.00035012:outside_calibration_range  19.214588  40.021492  5.40915e-06  -2.7083e-06  0.00504115  -0.00249101   0.0140266   0.0177591 
21.3972 0.000014920  -0.00035006:outside_calibration_range  19.214588  40.021492  5.44268e-06  -2.6636e-06  0.00503543  -0.0024891   0.0139507   0.0177562 
23.1874 -0.000009350  -0.00035:outside_calibration_range  19.214588  40.021492  5.42778e-06  -2.38793e-06  0.00503352  -0.0024872   0.0139921   0.0177569 
24.9811 0.000013726  -0.000349881:outside_calibration_range  19.214588  40.021492  5.42033e-06  -2.43263e-06  0.00503734  -0.00248529   0.0145104   0.0177554 
26.6141 0.000011140  -0.00035012:outside_calibration_range  19.214588  40.021492  5.51718e-06  -2.49968e-06  0.00503924  -0.00248338   0.0140262   0.0177568 
28.393 0.000039388  -0.000349822:outside_calibration_range  19.066007  40.021492  5.57306e-06  -2.58164e-06  0.00502399  -0.00247766   0.0140310   0.0177579 
31.1963 -0.000002984  -0.000350239:outside_calibration_range  19.066007  40.021492  5.74815e-06  -2.55556e-06  0.00502589  -0.00247766   0.0140308   0.0177581 
32.9932 -0.000004774  -0.000350477:outside_calibration_range  19.066007  40.021492  5.85991e-06  -2.6487e-06  0.00503734  -0.00247957   0.0146953   0.0177604 
34.5893 0.000025662  -0.000350239:outside_calibration_range  19.066007  40.021492  5.80403e-06  -2.61889e-06  0.00503924  -0.00248148   0.0140081   0.0177610 
36.4012 0.000002387  -0.00035006:outside_calibration_range  19.066007  40.021492  5.696e-06  -2.61144e-06  0.00504115  -0.00247766   0.0140328   0.0177619 
38.1716 0.000018699  -0.00035012:outside_calibration_range  19.066007  40.021492  5.69972e-06  -2.56301e-06  0.00504306  -0.00247957   0.0140217   0.0177600 
39.7694 -0.000050727  -0.000349881:outside_calibration_range  19.066007  40.021492  5.7705e-06  -2.57792e-06  0.00504497  -0.00248148   0.0140313   0.0177611 
41.3788 0.000015517  -0.000349583:outside_calibration_range  19.066007  40.021492  5.85619e-06  -2.54811e-06  0.00504878  -0.00248338   0.0140222   0.0177604 
42.9937 -0.000000398  -0.000349523:outside_calibration_range  19.066007  40.021492  5.69227e-06  -2.49596e-06  0.00504306  -0.00248338   0.0147104   0.0177632 
44.5944 -0.000014323  -0.000350179:outside_calibration_range  19.066007  40.021492  5.52836e-06  -2.37675e-06  0.00504306  -0.00248338   0.0140123   0.0177665 
46.4036 0.000015318  -0.00035:outside_calibration_range  19.066007  40.021492  5.58051e-06  -2.44008e-06  0.00503734  -0.00247957   0.0140636   0.0177606 
48.1922 0.000026856  -0.000349822:outside_calibration_range  19.066007  40.021492  5.68482e-06  -2.52576e-06  0.00503352  -0.00247957   0.0139875   0.0177591 
50.1889 0.000022081  -0.000350298:outside_calibration_range  19.066007  40.021492  5.77423e-06  -2.40655e-06  0.00503543  -0.00247957   0.0139932   0.0177606 
51.7702 -0.000000597  -0.000350358:outside_calibration_range  19.066007  40.021492  5.80403e-06  -2.34322e-06  0.00504115  -0.00248148   0.0140025   0.0177581 
53.3831 -0.000029641  -0.000350179:outside_calibration_range  19.066007  40.021492  5.79286e-06  -2.48106e-06  0.00502971  -0.00247385   0.0140166   0.0177577 
56.2027 0.000009151  -0.000349881:outside_calibration_range  19.066007  40.021492  5.7109e-06  -2.55929e-06  0.00503162  -0.00247385   0.0140082   0.0177575 
57.9941 -0.000010344  -0.000349822:outside_calibration_range  19.066007  40.021492  5.71462e-06  -2.49596e-06  0.00503924  -0.00247766   0.0147509   0.0177570 
59.5774 0.000006963  -0.00035:outside_calibration_range  19.066007  40.021492  5.80403e-06  -2.414e-06  0.00504115  -0.00247957   0.0140280   0.0177580 
61.4028 -0.000021683  -0.000349881:outside_calibration_range  19.066007  40.021492  5.7705e-06  -2.37675e-06  0.00503924  -0.00247957   0.0140407   0.0177571 
63.1738 0.000009549  -0.00035006:outside_calibration_range  19.066007  40.021492  5.69972e-06  -2.53694e-06  0.00504115  -0.00248148   0.0140231   0.0177589 
64.7719 -0.000008554  -0.00035006:outside_calibration_range  19.066007  40.021492  5.65875e-06  -2.6934e-06  0.00504306  -0.00247957   0.0140255   0.0177569 
66.7865 -0.000020689  -0.000350418:outside_calibration_range  19.066007  40.021492  5.78913e-06  -2.6785e-06  0.00503734  -0.00247957   0.0140329   0.0177554 
69.0021 -0.000010344  -0.00035:outside_calibration_range  19.066007  40.021492  5.95304e-06  -2.55929e-06  0.00503543  -0.00248148   0.0140283   0.0177567 
70.7832 -0.000015716  -0.000349822:outside_calibration_range  19.066007  40.021492  5.91952e-06  -2.55184e-06  0.00503734  -0.00248338   0.0140332   0.0177617 
72.3812 -0.000009947  -0.000349881:outside_calibration_range  19.066007  40.021492  5.95304e-06  -2.51459e-06  0.00504115  -0.00248338   0.0140141   0.0177619 
74.1856 0.000004973  -0.000350358:outside_calibration_range  19.066007  40.021492  5.99402e-06  -2.45498e-06  0.00504306  -0.00247957   0.0140447   0.0177597 
75.7949 -0.000032028  -0.00035012:outside_calibration_range  19.066007  40.021492  5.98285e-06  -2.60772e-06  0.00504878  -0.00247957   0.0140437   0.0177574 
77.3989 -0.000014323  -0.000350239:outside_calibration_range  19.066007  40.021492  5.84128e-06  -2.51459e-06  0.00502971  -0.00247194   0.0140241   0.0177544 
80.1793 0.000016909  -0.000350418:outside_calibration_range  19.066007  40.021492  5.7854e-06  -2.56301e-06  0.00503352  -0.00247003   0.0140266   0.0177582 
81.7839 0.000024270  -0.000350418:outside_calibration_range  19.066007  40.021492  5.77423e-06  -2.56674e-06  0.00504115  -0.00247385   0.0140368   0.0177570 
83.3697 0.000006167  -0.000350656:outside_calibration_range  19.066007  40.021492  5.7407e-06  -2.60399e-06  0.00504306  -0.00247575   0.0140259   0.0177582 
85.1822 -0.000005172  -0.000350835:outside_calibration_range  19.066007  40.021492  5.69972e-06  -2.53694e-06  0.00504115  -0.00247766   0.0141381   0.0177584 
86.988 0.000020291  -0.000350358:outside_calibration_range  19.066007  40.021492  5.81893e-06  -2.47361e-06  0.00504306  -0.00247766   0.0146322   0.0177601 
88.5966 0.000033420  -0.00035012:outside_calibration_range  19.066007  39.958496  5.81148e-06  -2.63379e-06  0.00502589  -0.00247575   0.0140130   0.0177612 
91.3901 -0.000002984  -0.000350418:outside_calibration_range  19.066007  39.958496  5.78913e-06  -2.52576e-06  0.00502971  -0.00247194   0.0139474   0.0177636 
93.1882 0.000007758  -0.000350179:outside_calibration_range  19.066007  39.958496  5.76305e-06  -2.37675e-06  0.00503734  -0.00247575   0.0140265   0.0177667 
94.7818 0.000003979  -0.000350358:outside_calibration_range  19.066007  39.958496  5.72953e-06  -2.4289e-06  0.00503924  -0.00247766   0.0146291   0.0177655 
96.593 0.000026458  -0.000350418:outside_calibration_range  19.066007  39.958496  5.71835e-06  -2.39165e-06  0.00503734  -0.00247957   0.0140317   0.0177638 
98.3766 0.000022479  -0.00035006:outside_calibration_range  19.066007  39.958496  5.7407e-06  -2.43635e-06  0.00504306  -0.00247575   0.0140379   0.0177636 
100.178 0.000004973  -0.000349762:outside_calibration_range  19.066007  39.958496  5.60659e-06  -2.48478e-06  0.00502971  -0.00247575   0.0148042   0.0177645 
102.59 -0.000012533  -0.000349881:outside_calibration_range  19.066007  39.958496  5.7258e-06  -2.58537e-06  0.00502971  -0.00247766   0.0140294   0.0177627 
104.404 0.000011140  -0.000349822:outside_calibration_range  19.066007  39.958496  5.77423e-06  -2.58537e-06  0.00503543  -0.00247575   0.0140279   0.0177621 
106.172 -0.000001989  -0.000349702:outside_calibration_range  19.066007  39.958496  5.62894e-06  -2.56674e-06  0.00503734  -0.00247575   0.0140061   0.0177632 
107.782 -0.000026657  -0.00035:outside_calibration_range  19.066007  39.958496  5.70345e-06  -2.4289e-06  0.00504115  -0.00247766   0.0139835   0.0177635 
109.381 0.000021683  -0.000349881:outside_calibration_range  19.066007  39.958496  5.696e-06  -2.32832e-06  0.00503924  -0.00248338   0.0139947   0.0177672 
110.999 -0.000012135  -0.00035:outside_calibration_range  19.066007  39.958496  5.696e-06  -2.56301e-06  0.00504115  -0.00247957   0.0140002   0.0177673 
112.79 -0.000019495  -0.000350358:outside_calibration_range  19.066007  39.958496  5.52836e-06  -2.68967e-06  0.00503924  -0.00247957   0.0146770   0.0177654 
114.602 0.000030635  -0.00035006:outside_calibration_range  19.066007  39.958496  5.55071e-06  -2.58164e-06  0.00503734  -0.00247766   0.0140180   0.0177627 
116.414 -0.000007957  -0.000350418:outside_calibration_range  19.066007  39.958496  5.696e-06  -2.53694e-06  0.00503734  -0.00247575   0.0140076   0.0177627 
118.196 0.000003581  -0.000350775:outside_calibration_range  19.066007  39.958496  5.7854e-06  -2.43635e-06  0.00503734  -0.00247766   0.0140202   0.0177649 
119.985 -0.000017307  -0.000350298:outside_calibration_range  19.066007  39.958496  5.70345e-06  -2.48851e-06  0.00504115  -0.00247575   0.0140186   0.0177673 
121.797 -0.000021087  -0.000349881:outside_calibration_range  19.066007  39.958496  5.63267e-06  -2.50713e-06  0.00504115  -0.00247575   0.0149026   0.0177702 
123.582 -0.000002387  -0.000350358:outside_calibration_range  19.066007  39.958496  5.63639e-06  -2.49596e-06  0.00504306  -0.00247766   0.0140217   0.0177697 
125.184 0.000021485  -0.00035012:outside_calibration_range  18.984529  39.958496  5.696e-06  -2.53694e-06  0.00501254  -0.00247003   0.0146697   0.0177687 
128.596 -0.000013129  -0.00035:outside_calibration_range  18.984529  39.958496  5.76305e-06  -2.62634e-06  0.00502208  -0.00247003   0.0140447   0.0177703 
130.4 -0.000007758  -0.000350239:outside_calibration_range  18.984529  39.958496  5.81148e-06  -2.65987e-06  0.00503162  -0.00247194   0.0140500   0.0177714 
132.194 -0.000009549  -0.000350596:outside_calibration_range  18.984529  39.958496  5.82638e-06  -2.59654e-06  0.00504115  -0.00247003   0.0140338   0.0177729 
133.972 0.000002387  -0.000350418:outside_calibration_range  18.984529  39.958496  5.84873e-06  -2.46616e-06  0.00504687  -0.00246812   0.0140321   0.0177727 
135.799 0.000019495  -0.000350596:outside_calibration_range  18.984529  39.958496  5.77795e-06  -2.44008e-06  0.00504878  -0.00246622   0.0147840   0.0177722 
137.574 -0.000019893  -0.000350358:outside_calibration_range  18.984529  39.958496  5.76678e-06  -2.41028e-06  0.00505069  -0.00246812   0.0140408   0.0177732 
139.193 0.000018302  -0.000350537:outside_calibration_range  18.984529  39.958496  5.91952e-06  -2.40283e-06  0.0050526  -0.00246622   0.0141762   0.0177724 
140.983 -0.000000597  -0.000350418:outside_calibration_range  18.984529  39.958496  5.90089e-06  -2.4289e-06  0.0050526  -0.00246622   0.0146979   0.0177715 
142.58 -0.000036205  -0.000350537:outside_calibration_range  18.984529  39.958496  5.82638e-06  -2.46616e-06  0.00504878  -0.00247003   0.0140096   0.0177719 
144.189 0.000035410  -0.000350656:outside_calibration_range  18.984529  39.958496  5.7407e-06  -2.58909e-06  0.0050526  -0.00247003   0.0140378   0.0177762 
145.791 0.000005968  -0.000350835:outside_calibration_range  18.984529  39.958496  5.75933e-06  -2.61144e-06  0.00504878  -0.00247003   0.0147648   0.0177790 
147.567 0.000042372  -0.000350537:outside_calibration_range  18.984529  39.958496  5.76305e-06  -2.54066e-06  0.00504306  -0.00247385   0.0140344   0.0177816 
149.167 0.000011936  -0.000350358:outside_calibration_range  18.984529  39.958496  5.7705e-06  -2.49968e-06  0.00504878  -0.00247194   0.0140254   0.0177821 
150.767 -0.000006167  -0.000350477:outside_calibration_range  18.984529  39.958496  5.66992e-06  -2.61517e-06  0.00502589  -0.00247003   0.0140295   0.0177804 
153.787 -0.000009549  -0.00035006:outside_calibration_range  18.984529  39.958496  5.65129e-06  -2.58164e-06  0.00502971  -0.00247194   0.0140269   0.0177787 
155.4 -0.000048539  -0.000350298:outside_calibration_range  18.984529  39.958496  5.72208e-06  -2.46243e-06  0.00503543  -0.00247194   0.0140644   0.0177785 
157.19 -0.000033818  -0.000350418:outside_calibration_range  18.984529  39.958496  5.68855e-06  -2.3991e-06  0.00504115  -0.00247194   0.0140129   0.0177783 
158.789 -0.000032227  -0.000350596:outside_calibration_range  18.984529  39.958496  5.72208e-06  -2.51086e-06  0.00504497  -0.00247003   0.0148305   0.0177834 
160.587 -0.000030834  -0.000350179:outside_calibration_range  18.984529  39.958496  5.7407e-06  -2.47361e-06  0.00504878  -0.00247003   0.0140267   0.0177863 
162.182 -0.000008753  -0.00035006:outside_calibration_range  18.984529  39.958496  5.72208e-06  -2.46616e-06  0.00503162  -0.00246812   0.0140300   0.0177842 
164.99 -0.000005371  -0.000350298:outside_calibration_range  18.984529  39.958496  5.68855e-06  -2.53694e-06  0.00503352  -0.00247003   0.0147457   0.0177781 
166.599 -0.000010543  -0.00035006:outside_calibration_range  18.984529  39.958496  5.81521e-06  -2.55929e-06  0.00503924  -0.00247194   0.0140435   0.0177800 
168.4 -0.000008156  -0.00035006:outside_calibration_range  18.984529  39.958496  5.72953e-06  -2.6934e-06  0.00503352  -0.00247194   0.0140272   0.0177796 
170.392 -0.000007559  -0.000350477:outside_calibration_range  18.984529  39.958496  5.63639e-06  -2.60027e-06  0.00503543  -0.00247003   0.0140340   0.0177796 
172.183 -0.000023872  -0.000350537:outside_calibration_range  18.984529  39.958496  5.66992e-06  -2.60027e-06  0.00504115  -0.00247194   0.0140134   0.0177780 
173.759 -0.000018699  -0.000350239:outside_calibration_range  18.984529  39.958496  5.7407e-06  -2.6785e-06  0.00502589  -0.00247003   0.0140305   0.0177802 
176.769 0.000018103  -0.000350358:outside_calibration_range  18.984529  39.958496  5.73325e-06  -2.71203e-06  0.0050278  -0.00247194   0.0140288   0.0177776 
178.381 0.000012334  -0.000350537:outside_calibration_range  18.984529  39.958496  5.66247e-06  -2.60399e-06  0.00503352  -0.00247575   0.0139616   0.0177788 
179.994 0.000029243  -0.000350239:outside_calibration_range  18.984529  39.958496  5.77423e-06  -2.52204e-06  0.00503352  -0.00247385   0.0140931   0.0177751 
181.981 -0.000004973  -0.000350537:outside_calibration_range  18.984529  39.958496  5.85246e-06  -2.52576e-06  0.00503162  -0.00247385   0.0140561   0.0177748 
183.77 -0.000005172  -0.000350656:outside_calibration_range  18.984529  39.958496  5.85246e-06  -2.58537e-06  0.00503924  -0.00247194   0.0140441   0.0177745 
185.399 -0.000005371  -0.000350298:outside_calibration_range  18.984529  39.876566  5.76678e-06  -2.43263e-06  0.00502208  -0.00246622   0.0148226   0.0177710 
188.579 -0.000032227  -0.000350477:outside_calibration_range  18.984529  39.876566  5.76678e-06  -2.64125e-06  0.00502589  -0.00246812   0.0140296   0.0177696 
190.182 0.000013726  -0.000350656:outside_calibration_range  18.984529  39.876566  5.6662e-06  -2.65987e-06  0.00504306  -0.00247003   0.0139938   0.0177731 
191.778 0.000001989  -0.000350239:outside_calibration_range  18.984529  39.876566  5.65129e-06  -2.57419e-06  0.00505641  -0.00247575   0.0140038   0.0177770 
193.383 -0.000006565  -0.000350179:outside_calibration_range  18.984529  39.876566  5.84873e-06  -2.47361e-06  0.00506404  -0.00247766   0.0140320   0.0177771 
194.982 0.000013129  -0.000350298:outside_calibration_range  18.984529  39.876566  5.91952e-06  -2.47361e-06  0.00506023  -0.00248148   0.0140227   0.0177750 
196.787 -0.000010145  -0.000349941:outside_calibration_range  18.984529  39.876566  5.77795e-06  -2.71203e-06  0.00502589  -0.00247385   0.0140212   0.0177754 
199.779 -0.000016710  -0.000349762:outside_calibration_range  18.984529  39.876566  5.82638e-06  -2.74183e-06  0.00502971  -0.00247194   0.0140270   0.0177739 
201.39 0.000006366  -0.000349702:outside_calibration_range  18.984529  39.876566  5.80403e-06  -2.6487e-06  0.00503543  -0.00247385   0.0140360   0.0177725 
203.196 -0.000002984  -0.000349822:outside_calibration_range  18.984529  39.876566  5.7407e-06  -2.58537e-06  0.00503734  -0.00247575   0.0140512   0.0177741 
204.983 -0.000011538  -0.000349881:outside_calibration_range  18.984529  39.876566  5.74815e-06  -2.41028e-06  0.00504306  -0.00247194   0.0147267   0.0177716 
206.591 0.000024866  -0.000350358:outside_calibration_range  18.984529  39.876566  5.7258e-06  -2.44753e-06  0.00504497  -0.00247194   0.0140081   0.0177702 
208.162 0.000029044  -0.000350596:outside_calibration_range  18.984529  39.876566  5.61777e-06  -2.42145e-06  0.00504115  -0.00247003   0.0141099   0.0177689 
209.977 0.000025662  -0.000350656:outside_calibration_range  18.984529  39.876566  5.57306e-06  -2.44008e-06  0.00504115  -0.00247003   0.0147012   0.0177661 
211.579 -0.000019893  -0.000350537:outside_calibration_range  18.984529  39.876566  5.76305e-06  -2.42145e-06  0.00504115  -0.00247194   0.0140239   0.0177709 
213.382 -0.000012533  -0.00035012:outside_calibration_range  18.984529  39.876566  5.696e-06  -2.29479e-06  0.00503924  -0.00247194   0.0140178   0.0177743 
215.189 0.000022081  -0.000349881:outside_calibration_range  18.984529  39.876566  5.72208e-06  -2.34322e-06  0.00504115  -0.00247003   0.0140272   0.0177743 
217 -0.000011737  -0.000349822:outside_calibration_range  18.984529  39.876566  5.65502e-06  -2.56301e-06  0.00503352  -0.00247194   0.0140306   0.0177740 
218.983 0.000004178  -0.00035012:outside_calibration_range  18.984529  39.876566  5.56934e-06  -2.60399e-06  0.00503543  -0.00247194   0.0147767   0.0177716 
220.578 0.000006167  -0.000350537:outside_calibration_range  18.984529  39.876566  5.62894e-06  -2.6636e-06  0.00503734  -0.00247575   0.0140089   0.0177710 
222.188 -0.000007957  -0.00035006:outside_calibration_range  18.984529  39.876566  5.77423e-06  -2.73065e-06  0.00503734  -0.00247575   0.0140285   0.0177721 
224.015 -0.000011737  -0.00035012:outside_calibration_range  18.933284  39.876566  5.66247e-06  -2.55929e-06  0.00502971  -0.00247385   0.0140254   0.0177724 
226.17 -0.000035609  -0.000350179:outside_calibration_range  18.933284  39.876566  5.62894e-06  -2.51831e-06  0.00502971  -0.00247766   0.0140358   0.0177753 
227.781 0.000018302  -0.00035:outside_calibration_range  18.933284  39.876566  5.47621e-06  -2.50341e-06  0.00503734  -0.00247957   0.0140329   0.0177784 
229.375 -0.000014522  -0.000350179:outside_calibration_range  18.933284  39.876566  5.56934e-06  -2.48478e-06  0.00503924  -0.00247766   0.0140407   0.0177790 
230.989 -0.000018699  -0.000350239:outside_calibration_range  18.933284  39.876566  5.63267e-06  -2.49968e-06  0.00503924  -0.00247575   0.0140309   0.0177735 
232.801 -0.000014323  -0.000350179:outside_calibration_range  18.933284  39.876566  5.62894e-06  -2.3842e-06  0.00503352  -0.00247575   0.0147398   0.0177727 
234.593 -0.000002188  -0.00035012:outside_calibration_range  18.933284  39.876566  5.60287e-06  -2.41773e-06  0.00503352  -0.00247385   0.0140359   0.0177730 
236.392 0.000022081  -0.000350358:outside_calibration_range  18.933284  39.876566  5.69972e-06  -2.4289e-06  0.00503924  -0.00247003   0.0140176   0.0177716 
238.185 0.000000000  -0.00035006:outside_calibration_range  18.933284  39.876566  5.696e-06  -2.54811e-06  0.00503543  -0.00247385   0.0140007   0.0177723 
239.785 0.000021485  -0.000349762:outside_calibration_range  18.933284  39.876566  5.75933e-06  -2.50341e-06  0.00504115  -0.00247575   0.0140116   0.0177752 
241.403 0.000001989  -0.000349941:outside_calibration_range  18.933284  39.876566  5.81148e-06  -2.414e-06  0.00503543  -0.00247766   0.0140073   0.0177749 
243.185 0.000017307  -0.000350179:outside_calibration_range  18.933284  39.876566  5.80403e-06  -2.46988e-06  0.00503352  -0.00247957   0.0140366   0.0177743 
244.784 0.000003183  -0.00035006:outside_calibration_range  18.933284  39.876566  5.80776e-06  -2.60772e-06  0.00503162  -0.00248148   0.0140294   0.0177771 
246.383 -0.000023076  -0.000350298:outside_calibration_range  18.933284  39.876566  5.81893e-06  -2.55184e-06  0.00503352  -0.00247957   0.0140337   0.0177748 
248.198 -0.000020888  -0.00035006:outside_calibration_range  18.933284  39.876566  5.59542e-06  -2.45126e-06  0.00501254  -0.00247385   0.0140181   0.0177781 
251.161 0.000038791  -0.000350537:outside_calibration_range  18.933284  39.876566  5.73325e-06  -2.50341e-06  0.00501636  -0.00247385   0.0140287   0.0177791 
252.975 0.000013925  -0.000350358:outside_calibration_range  18.933284  39.876566  5.76305e-06  -2.55929e-06  0.00502971  -0.00247385   0.0146867   0.0177814 
254.59 -0.000008753  -0.000350716:outside_calibration_range  18.933284  39.876566  5.79286e-06  -2.47361e-06  0.00503543  -0.00247766   0.0140361   0.0177818 
256.377 -0.000002387  -0.000350775:outside_calibration_range  18.933284  39.876566  5.77423e-06  -2.50713e-06  0.00503352  -0.00247957   0.0141451   0.0177827 
257.97 -0.000005769  -0.000350418:outside_calibration_range  18.933284  39.876566  5.69972e-06  -2.47361e-06  0.00503734  -0.00247766   0.0147816   0.0177838 
259.583 -0.000000597  -0.00035012:outside_calibration_range  18.933284  39.876566  5.7258e-06  -2.29479e-06  0.00502017  -0.00247194   0.0140294   0.0177849 
262.392 -0.000011538  -0.000350537:outside_calibration_range  18.933284  39.876566  5.66992e-06  -2.30224e-06  0.00502399  -0.00247003   0.0141450   0.0177869 
263.965 0.000027651  -0.000350358:outside_calibration_range  18.933284  39.876566  5.71835e-06  -2.44753e-06  0.00503352  -0.00247003   0.0147891   0.0177847 
265.565 -0.000008952  -0.000350537:outside_calibration_range  18.933284  39.876566  5.76305e-06  -2.46616e-06  0.00503352  -0.00247003   0.0147419   0.0177793 
267.569 -0.000004774  -0.000350656:outside_calibration_range  18.933284  39.876566  5.68855e-06  -2.51831e-06  0.00503734  -0.00247003   0.0140298   0.0177738 
269.165 -0.000003979  -0.000350537:outside_calibration_range  18.933284  39.876566  5.62149e-06  -2.53694e-06  0.00503924  -0.00247385   0.0140391   0.0177762 
270.986 0.000012334  -0.000350358:outside_calibration_range  18.933284  39.876566  5.6662e-06  -2.60027e-06  0.00501063  -0.00247385   0.0140382   0.0177783 
273.994 -0.000047147  -0.00035012:outside_calibration_range  18.933284  39.876566  5.68482e-06  -2.59654e-06  0.00501445  -0.00247575   0.0140269   0.0177792 
275.785 -0.000004575  -0.000349881:outside_calibration_range  18.933284  39.876566  5.79286e-06  -2.63007e-06  0.00502589  -0.00247766   0.0140272   0.0177751 
277.382 -0.000001989  -0.00035:outside_calibration_range  18.933284  39.876566  5.74815e-06  -2.51086e-06  0.00503352  -0.00247575   0.0140190   0.0177762 
279.188 -0.000005968  -0.00035012:outside_calibration_range  18.933284  39.876566  5.73698e-06  -2.56674e-06  0.00502971  -0.00247575   0.0141359   0.0177772 
280.963 0.000001989  -0.000350358:outside_calibration_range  18.933284  39.876566  5.81521e-06  -2.56301e-06  0.00503352  -0.00247385   0.0148771   0.0177752 
282.577 0.000016312  -0.00035012:outside_calibration_range  18.933284  39.780701  5.70717e-06  -2.56301e-06  0.00501826  -0.00246622   0.0147666   0.0177666 
285.563 0.000003183  -0.000349881:outside_calibration_range  18.933284  39.780701  5.61032e-06  -2.61889e-06  0.00502208  -0.00246622   0.0140282   0.0177650 
287.177 -0.000013925  -0.00035006:outside_calibration_range  18.933284  39.780701  5.62149e-06  -2.66732e-06  0.00502971  -0.00246812   0.0140469   0.0177667 
288.987 -0.000002785  -0.000350418:outside_calibration_range  18.933284  39.780701  5.69972e-06  -2.6487e-06  0.00503162  -0.00247003   0.0147503   0.0177633 
290.591 -0.000021683  -0.00035012:outside_calibration_range  18.933284  39.780701  5.64012e-06  -2.48478e-06  0.00503162  -0.00247003   0.0140188   0.0177657 
292.383 -0.000014323  -0.00035006:outside_calibration_range  18.933284  39.780701  5.65502e-06  -2.48851e-06  0.00503352  -0.00246812   0.0140170   0.0177633 
294.189 -0.000004774  -0.000350179:outside_calibration_range  18.933284  39.780701  5.69972e-06  -2.49596e-06  0.00501636  -0.00246622   0.0140247   0.0177627 
296.973 0.000011339  -0.000350358:outside_calibration_range  18.933284  39.780701  5.63639e-06  -2.54066e-06  0.00502399  -0.00246812   0.0147554   0.0177632 
298.597 0.000014323  -0.00035012:outside_calibration_range  18.933284  39.780701  5.6662e-06  -2.57419e-06  0.00502971  -0.00247003   0.0140289   0.0177628 

# record 1 300 650nmavg_C89crystal_cooldown.dat 
# measuring amiZ.field , cernox.temp , cryo.mc.temp , cryo.mag.temp , srPL.x , srPL.y , sr405.x , sr405.y , sim.v1 , sim.v4  with wait 1
# when 02/10/2023 16:32 
# cryo.mc.temp = 18.875036
# cryo.fse.temp = None
# cryo.still.temp = 19.405181
# cryo.mag.temp = 39.357832
# amiZ.rate = 0.05000000,9.0
# sr405.frequency = 1279.6
# srODMR.frequency = 737.002
# arf.freq = +3.0000000000000E+09
# arf.amp = +1.50000000E+001
# jobin.lambda = 324.994
0 0.000012930  -0.000350179:outside_calibration_range  18.875036  39.357832  5.74815e-06  -2.42145e-06  0.00498775  -0.00243951   0.0143361   0.0177688 
1.7877 -0.000014522  -0.00035012:outside_calibration_range  18.875036  39.357832  5.82638e-06  -2.61517e-06  0.00505069  -0.00245668   0.0139959   0.0177704 
3.3946 0.000005570  -0.000349822:outside_calibration_range  18.875036  39.357832  5.7407e-06  -2.65615e-06  0.0050526  -0.00245477   0.0140049   0.0177714 
5.19772 0.000010742  -0.000350239:outside_calibration_range  18.875036  39.357832  5.76305e-06  -2.50341e-06  0.00504115  -0.00245287   0.0149154   0.0177698 
6.98389 -0.000022479  -0.000350239:outside_calibration_range  18.875036  39.357832  5.75188e-06  -2.50713e-06  0.00503924  -0.00245096   0.0140235   0.0177709 
8.57744 0.000005769  -0.000349822:outside_calibration_range  18.875036  39.357832  5.7109e-06  -2.54439e-06  0.00503924  -0.00244524   0.0140100   0.0177693 
10.3836 -0.000016710  -0.000350298:outside_calibration_range  18.875036  39.357832  5.7705e-06  -2.62634e-06  0.00502017  -0.00244333   0.0147975   0.0177645 
12.9903 0.000007360  -0.000350477:outside_calibration_range  18.875036  39.357832  5.74815e-06  -2.57419e-06  0.00501636  -0.00244714   0.0140029   0.0177627 
14.7819 0.000020888  -0.000350239:outside_calibration_range  18.875036  39.357832  5.72953e-06  -2.47733e-06  0.0050278  -0.00244333   0.0140072   0.0177596 
16.5778 0.000022081  -0.00035:outside_calibration_range  18.875036  39.357832  5.63639e-06  -2.44008e-06  0.00503162  -0.00244142   0.0139942   0.0177607 
18.1506 -0.000006963  -0.00035:outside_calibration_range  18.875036  39.357832  5.62894e-06  -2.44008e-06  0.00503924  -0.00243951   0.0139997   0.0177664 
19.7912 0.000019097  -0.000350477:outside_calibration_range  18.875036  39.357832  5.68482e-06  -2.52576e-06  0.00504306  -0.0024357   0.0140050   0.0177659 
21.5961 -0.000002387  -0.00035006:outside_calibration_range  18.875036  39.357832  5.86364e-06  -2.44753e-06  0.00502399  -0.0024357   0.0140117   0.0177609 
24.172 0.000006963  -0.000349941:outside_calibration_range  18.875036  39.357832  5.86364e-06  -2.4438e-06  0.00502208  -0.00244142   0.0148062   0.0177608 
25.9822 -0.000006764  -0.000349822:outside_calibration_range  18.875036  39.357832  5.80776e-06  -2.50341e-06  0.0050278  -0.00244524   0.0140317   0.0177643 
27.593 0.000008355  -0.000350239:outside_calibration_range  18.875036  39.357832  5.6662e-06  -2.54439e-06  0.00503162  -0.00244333   0.0140265   0.0177685 
29.3813 0.000036802  -0.000350477:outside_calibration_range  18.875036  39.357832  5.76305e-06  -2.48478e-06  0.00503543  -0.00244333   0.0147900   0.0177672 
30.9979 -0.000038195  -0.000350716:outside_calibration_range  18.875036  39.357832  5.75933e-06  -2.56674e-06  0.00503352  -0.00244333   0.0140307   0.0177666 
32.7913 0.000041179  -0.000350358:outside_calibration_range  18.875036  39.190601  5.79658e-06  -2.73065e-06  0.00501826  -0.00244333   0.0140360   0.0177706 
35.4184 0.000014522  -0.000350298:outside_calibration_range  18.875036  39.190601  5.72953e-06  -2.53694e-06  0.00502208  -0.00243951   0.0140263   0.0177699 
37.1732 0.000013527  -0.00035006:outside_calibration_range  18.875036  39.190601  5.72953e-06  -2.55184e-06  0.00502971  -0.00244142   0.0140203   0.0177671 
38.7904 0.000020291  -0.000350418:outside_calibration_range  18.875036  39.190601  5.6662e-06  -2.54811e-06  0.00503162  -0.00244142   0.0140194   0.0177634 
40.5908 -0.000039189  -0.000350716:outside_calibration_range  18.875036  39.190601  5.61404e-06  -2.46988e-06  0.00503162  -0.00244333   0.0140089   0.0177644 
42.1913 0.000021286  -0.000350656:outside_calibration_range  18.875036  39.190601  5.59914e-06  -2.46988e-06  0.00502971  -0.00244905   0.0140112   0.0177667 
43.7966 -0.000017108  -0.000350418:outside_calibration_range  18.875036  39.190601  5.59169e-06  -2.54811e-06  0.00500491  -0.00244142   0.0140333   0.0177649 
46.7913 0.000004178  -0.000350477:outside_calibration_range  18.875036  39.190601  5.78913e-06  -2.7083e-06  0.00501636  -0.0024357   0.0140401   0.0177654 
48.5803 0.000003183  -0.000350656:outside_calibration_range  18.875036  39.190601  5.86364e-06  -2.60772e-06  0.0050278  -0.0024357   0.0140331   0.0177676 
50.1713 -0.000012930  -0.000350239:outside_calibration_range  18.875036  39.190601  5.93442e-06  -2.51831e-06  0.00503162  -0.00244142   0.0140143   0.0177669 
51.7868 0.000007162  -0.000350418:outside_calibration_range  18.875036  39.190601  5.79286e-06  -2.49968e-06  0.00503352  -0.00244333   0.0140135   0.0177716 
53.6016 -0.000011140  -0.00035:outside_calibration_range  18.875036  39.190601  5.80776e-06  -2.53694e-06  0.00503162  -0.00244333   0.0141410   0.0177736 
55.3903 0.000024071  -0.00035012:outside_calibration_range  18.875036  39.190601  5.80403e-06  -2.46988e-06  0.00503162  -0.00244333   0.0148711   0.0177740 
56.9987 0.000011140  -0.00035:outside_calibration_range  18.875036  39.190601  5.74443e-06  -2.47733e-06  0.00503734  -0.00243951   0.0140428   0.0177714 
58.7896 0.000015716  -0.00035006:outside_calibration_range  18.875036  39.190601  5.76678e-06  -2.54811e-06  0.00503734  -0.00243951   0.0140399   0.0177688 
60.3859 -0.000019495  -0.000350298:outside_calibration_range  18.875036  39.190601  5.78913e-06  -2.59282e-06  0.00503734  -0.00244333   0.0147993   0.0177658 
61.9892 0.000005172  -0.000350418:outside_calibration_range  18.875036  39.190601  5.88971e-06  -2.64497e-06  0.00503162  -0.00244333   0.0140284   0.0177640 
63.797 -0.000023673  -0.000350358:outside_calibration_range  18.875036  39.190601  5.7854e-06  -2.57419e-06  0.0050278  -0.00244333   0.0140183   0.0177606 
65.7928 0.000024468  -0.000350239:outside_calibration_range  18.875036  39.190601  5.696e-06  -2.414e-06  0.0050278  -0.00243951   0.0140085   0.0177588 
67.7885 -0.000017506  -0.00035:outside_calibration_range  18.875036  39.190601  5.75933e-06  -2.35067e-06  0.0050278  -0.00243951   0.0140093   0.0177591 
69.5801 0.000017506  -0.00035006:outside_calibration_range  18.801756  39.190601  5.83756e-06  -2.60399e-06  0.00500873  -0.00242998   0.0140161   0.0177597 
72.7811 0.000007162  -0.000350358:outside_calibration_range  18.801756  39.190601  5.74443e-06  -2.65987e-06  0.00502017  -0.00242807   0.0140624   0.0177597 
74.3829 -0.000016710  -0.000350418:outside_calibration_range  18.801756  39.190601  5.77423e-06  -2.68595e-06  0.00503352  -0.00242807   0.0148754   0.0177620 
75.9803 -0.000005371  -0.000350358:outside_calibration_range  18.801756  39.190601  5.72208e-06  -2.75673e-06  0.00503543  -0.00242998   0.0139896   0.0177626 
77.5859 -0.000004178  -0.000350477:outside_calibration_range  18.801756  39.190601  5.74815e-06  -2.72693e-06  0.00503734  -0.00243379   0.0140242   0.0177613 
79.1826 -0.000003581  -0.000350179:outside_calibration_range  18.801756  39.190601  5.73325e-06  -2.6636e-06  0.00503924  -0.00243761   0.0140182   0.0177602 
80.7871 0.000046152  -0.000350298:outside_calibration_range  18.801756  39.190601  5.75188e-06  -2.63007e-06  0.00504687  -0.00243951   0.0139550   0.0177615 
82.6005 0.000006366  -0.000350418:outside_calibration_range  18.801756  39.190601  5.65502e-06  -2.55556e-06  0.00504687  -0.00244333   0.0140228   0.0177617 
84.3916 -0.000011936  -0.000350477:outside_calibration_range  18.801756  39.190601  5.64012e-06  -2.46616e-06  0.00504687  -0.00244714   0.0140126   0.0177621 
86.1735 -0.000019296  -0.00035006:outside_calibration_range  18.801756  39.190601  5.69972e-06  -2.57792e-06  0.00504878  -0.00244905   0.0140158   0.0177631 
87.7849 0.000028447  -0.000350239:outside_calibration_range  18.801756  39.190601  5.80031e-06  -2.48851e-06  0.00505641  -0.00244714   0.0141933   0.0177654 
89.389 -0.000026657  -0.000350537:outside_calibration_range  18.801756  39.190601  5.75933e-06  -2.35067e-06  0.00505832  -0.00244524   0.0140140   0.0177644 
91.1785 0.000025662  -0.000350358:outside_calibration_range  18.801756  39.190601  5.76678e-06  -2.38048e-06  0.0050526  -0.00244714   0.0140092   0.0177603 
92.7988 0.000019495  -0.000350537:outside_calibration_range  18.801756  39.190601  5.81148e-06  -2.3842e-06  0.00504306  -0.00244333   0.0140145   0.0177584 
94.5759 0.000002188  -0.00035:outside_calibration_range  18.801756  39.190601  5.78168e-06  -2.4438e-06  0.00504115  -0.00243951   0.0141429   0.0177550 
96.3823 0.000002387  -0.000350298:outside_calibration_range  18.801756  39.190601  5.81148e-06  -2.46988e-06  0.00503543  -0.00243761   0.0139999   0.0177546 
98.8153 -0.000000995  -0.00035:outside_calibration_range  18.801756  39.190601  5.85619e-06  -2.42145e-06  0.00502589  -0.00243761   0.0139992   0.0177535 
100.581 0.000011538  -0.000349822:outside_calibration_range  18.801756  39.190601  5.78168e-06  -2.46988e-06  0.00502399  -0.0024357   0.0139963   0.0177548 
102.41 0.000013527  -0.000349822:outside_calibration_range  18.801756  39.190601  5.72208e-06  -2.4438e-06  0.00502017  -0.0024357   0.0140001   0.0177592 
104.157 0.000004774  -0.000349762:outside_calibration_range  18.801756  39.190601  5.70717e-06  -2.50341e-06  0.00502399  -0.00243951   0.0140110   0.0177618 
105.809 0.000004774  -0.000349822:outside_calibration_range  18.801756  39.190601  5.7705e-06  -2.47733e-06  0.00502399  -0.00244142   0.0140075   0.0177638 
107.595 -0.000033818  -0.000349702:outside_calibration_range  18.801756  39.190601  5.89344e-06  -2.39165e-06  0.00502017  -0.00244333   0.0140124   0.0177643 
109.791 -0.000010941  -0.00035006:outside_calibration_range  18.801756  39.190601  5.83383e-06  -2.46616e-06  0.00502589  -0.00244333   0.0140320   0.0177600 
111.398 -0.000005968  -0.00035:outside_calibration_range  18.801756  39.190601  5.7407e-06  -2.39538e-06  0.0050278  -0.00244333   0.0140194   0.0177608 
113.159 -0.000031033  -0.000350298:outside_calibration_range  18.801756  39.190601  5.85619e-06  -2.47361e-06  0.00502399  -0.00244524   0.0140140   0.0177633 
114.792 -0.000005172  -0.000350596:outside_calibration_range  18.801756  39.190601  5.91952e-06  -2.47733e-06  0.0050278  -0.00244524   0.0142057   0.0177599 
116.38 -0.000024071  -0.000350358:outside_calibration_range  18.801756  39.190601  5.88971e-06  -2.47361e-06  0.00502971  -0.00244524   0.0148477   0.0177555 
117.99 0.000013527  -0.000350239:outside_calibration_range  18.801756  39.190601  5.69227e-06  -2.35067e-06  0.00500301  -0.00243951   0.0140268   0.0177536 
121.175 0.000022479  -0.00035:outside_calibration_range  18.801756  39.190601  5.69227e-06  -2.414e-06  0.00501254  -0.00243951   0.0140207   0.0177498 
122.798 -0.000012334  -0.000349702:outside_calibration_range  18.801756  39.190601  5.82266e-06  -2.55556e-06  0.00502971  -0.00243761   0.0140145   0.0177503 
124.567 0.000007957  -0.000349822:outside_calibration_range  18.801756  39.190601  5.80031e-06  -2.61517e-06  0.00503162  -0.00243761   0.0139927   0.0177505 
126.167 0.000012930  -0.00035006:outside_calibration_range  18.801756  39.190601  5.81893e-06  -2.48478e-06  0.0050278  -0.00244142   0.0148295   0.0177482 
127.986 0.000031232  -0.000349881:outside_calibration_range  18.801756  39.190601  5.93069e-06  -2.46616e-06  0.0050278  -0.00244333   0.0140055   0.0177469 
129.566 -0.000013129  -0.000349881:outside_calibration_range  18.801756  39.004197  5.70345e-06  -2.53694e-06  0.0050011  -0.00243188   0.0140141   0.0177542 
133.194 0.000020291  -0.000350358:outside_calibration_range  18.801756  39.004197  5.73698e-06  -2.55929e-06  0.00500873  -0.0024357   0.0148662   0.0177565 
134.987 -0.000000199  -0.000350656:outside_calibration_range  18.801756  39.004197  5.7854e-06  -2.52949e-06  0.00501636  -0.00243951   0.0140060   0.0177628 
136.801 0.000022479  -0.00035012:outside_calibration_range  18.801756  39.004197  5.7705e-06  -2.49596e-06  0.00502017  -0.00244142   0.0139981   0.0177663 
138.594 -0.000020888  -0.000350358:outside_calibration_range  18.801756  39.004197  5.72208e-06  -2.51086e-06  0.00502208  -0.00243761   0.0141281   0.0177685 
140.376 0.000018501  -0.000350477:outside_calibration_range  18.801756  39.004197  5.7705e-06  -2.57419e-06  0.0050278  -0.00243761   0.0148833   0.0177668 
142.001 -0.000032824  -0.000350418:outside_calibration_range  18.801756  39.004197  5.79286e-06  -2.49596e-06  0.00501636  -0.00243379   0.0140252   0.0177616 
144.588 -0.000030834  -0.000350596:outside_calibration_range  18.801756  39.004197  5.82638e-06  -2.51831e-06  0.00501636  -0.0024357   0.0141809   0.0177603 
146.378 -0.000005769  -0.000350596:outside_calibration_range  18.801756  39.004197  5.77423e-06  -2.60027e-06  0.00502399  -0.0024357   0.0148708   0.0177564 
147.99 0.000005570  -0.000350298:outside_calibration_range  18.801756  39.004197  5.82266e-06  -2.61517e-06  0.00502971  -0.0024357   0.0140007   0.0177594 
149.592 -0.000006565  -0.00035006:outside_calibration_range  18.801756  39.004197  5.77423e-06  -2.56301e-06  0.00503162  -0.00243761   0.0141476   0.0177612 
151.382 0.000020689  -0.000349762:outside_calibration_range  18.801756  39.004197  5.76678e-06  -2.47733e-06  0.00504115  -0.00243761   0.0148994   0.0177635 
152.983 -0.000017705  -0.00035012:outside_calibration_range  18.801756  39.004197  5.76305e-06  -2.46988e-06  0.00504878  -0.00243761   0.0139885   0.0177611 
154.583 0.000031431  -0.000349881:outside_calibration_range  18.801756  39.004197  5.73325e-06  -2.54811e-06  0.00504497  -0.00244142   0.0139990   0.0177631 
156.391 0.000000995  -0.000350298:outside_calibration_range  18.801756  39.004197  5.80403e-06  -2.56674e-06  0.00503734  -0.00243951   0.0140039   0.0177593 
158.167 -0.000001790  -0.000350656:outside_calibration_range  18.801756  39.004197  5.87854e-06  -2.59282e-06  0.00503543  -0.00243761   0.0140043   0.0177616 
159.792 -0.000003979  -0.000350179:outside_calibration_range  18.801756  39.004197  5.84128e-06  -2.54066e-06  0.00502971  -0.00243761   0.0139989   0.0177644 
161.571 -0.000020888  -0.000349762:outside_calibration_range  18.801756  39.004197  5.7854e-06  -2.56674e-06  0.00502971  -0.00243379   0.0140049   0.0177647 
163.187 -0.000030834  -0.00035012:outside_calibration_range  18.801756  39.004197  5.7258e-06  -2.65615e-06  0.00503162  -0.00243379   0.0140106   0.0177658 
164.79 0.000016710  -0.00035:outside_calibration_range  18.801756  39.004197  5.76305e-06  -2.70458e-06  0.00503734  -0.00243188   0.0140143   0.0177614 
166.39 0.000015914  -0.000350358:outside_calibration_range  18.801756  39.004197  5.74443e-06  -2.60772e-06  0.00503352  -0.00243188   0.0141301   0.0177532 
168.392 -0.000011339  -0.000350596:outside_calibration_range  18.76691  39.004197  5.80776e-06  -2.58164e-06  0.00502589  -0.00243379   0.0141300   0.0177450 
170.382 0.000017705  -0.000350358:outside_calibration_range  18.76691  39.004197  5.92697e-06  -2.46616e-06  0.00502589  -0.00243379   0.0141116   0.0177398 
172.175 -0.000000597  -0.000350418:outside_calibration_range  18.76691  39.004197  5.90834e-06  -2.46616e-06  0.00503543  -0.00242998   0.0140710   0.0177398 
173.801 -0.000011737  -0.00035006:outside_calibration_range  18.76691  39.004197  5.86736e-06  -2.37675e-06  0.00503734  -0.00242807   0.0140041   0.0177437 
175.591 -0.000007162  -0.000350239:outside_calibration_range  18.76691  39.004197  5.83383e-06  -2.42518e-06  0.00503543  -0.00242807   0.0141766   0.0177472 
177.368 -0.000019296  -0.000350179:outside_calibration_range  18.76691  39.004197  5.83756e-06  -2.48478e-06  0.00503352  -0.00242616   0.0139922   0.0177498 
179.196 0.000016312  -0.00035006:outside_calibration_range  18.76691  39.004197  5.84128e-06  -2.47361e-06  0.00502971  -0.00242616   0.0148391   0.0177529 
180.983 0.000037598  -0.000349822:outside_calibration_range  18.76691  39.004197  5.84128e-06  -2.55556e-06  0.00502971  -0.00242998   0.0140350   0.0177531 
182.571 -0.000029641  -0.000349523:outside_calibration_range  18.76691  39.004197  5.80776e-06  -2.60027e-06  0.00502971  -0.00242998   0.0140097   0.0177544 
184.191 0.000023474  -0.000349404:outside_calibration_range  18.76691  39.004197  5.80776e-06  -2.57046e-06  0.00502971  -0.00242998   0.0148611   0.0177581 
185.978 -0.000028248  -0.000349345:outside_calibration_range  18.76691  39.004197  5.79286e-06  -2.42518e-06  0.00502971  -0.00243188   0.0140076   0.0177641 
187.583 0.000004575  -0.000349523:outside_calibration_range  18.76691  39.004197  5.80776e-06  -2.45871e-06  0.00502971  -0.00243188   0.0140010   0.0177642 
189.188 -0.000027850  -0.000349523:outside_calibration_range  18.76691  39.004197  5.70345e-06  -2.55556e-06  0.00503162  -0.00243379   0.0140060   0.0177670 
190.783 0.000007360  -0.000349822:outside_calibration_range  18.76691  39.004197  5.696e-06  -2.66732e-06  0.00503162  -0.00243188   0.0140026   0.0177667 
192.594 -0.000007162  -0.000350298:outside_calibration_range  18.76691  39.004197  5.74815e-06  -2.64497e-06  0.00501063  -0.00242426   0.0139938   0.0177646 
195.59 -0.000005570  -0.00035:outside_calibration_range  18.76691  39.004197  5.67365e-06  -2.45871e-06  0.00501254  -0.00242807   0.0140142   0.0177626 
197.392 0.000004178  -0.000349702:outside_calibration_range  18.76691  39.004197  5.7556e-06  -2.3842e-06  0.00502017  -0.00242998   0.0140063   0.0177560 
199.155 0.000006366  -0.000349702:outside_calibration_range  18.76691  39.004197  5.83756e-06  -2.37675e-06  0.00502589  -0.00242998   0.0140054   0.0177567 
200.799 0.000019893  -0.000349941:outside_calibration_range  18.76691  39.004197  5.76305e-06  -2.45126e-06  0.00502589  -0.00242998   0.0140011   0.0177559 
202.601 -0.000024468  -0.00035006:outside_calibration_range  18.76691  39.004197  5.7556e-06  -2.46243e-06  0.00502589  -0.00243188   0.0140137   0.0177581 
204.401 -0.000016312  -0.000349762:outside_calibration_range  18.76691  39.004197  5.72953e-06  -2.56301e-06  0.00501636  -0.00242807   0.0140037   0.0177575 
206.788 0.000000995  -0.00035012:outside_calibration_range  18.76691  39.004197  5.7109e-06  -2.63379e-06  0.00501826  -0.00242807   0.0140096   0.0177590 
208.385 -0.000012533  -0.00035006:outside_calibration_range  18.76691  39.004197  5.72953e-06  -2.61517e-06  0.0050278  -0.00242807   0.0147775   0.0177572 
210.007 0.000012334  -0.00035012:outside_calibration_range  18.76691  39.004197  5.87854e-06  -2.56301e-06  0.0050278  -0.00242998   0.0140232   0.0177586 
211.818 -0.000008156  -0.000350179:outside_calibration_range  18.76691  39.004197  5.93814e-06  -2.58909e-06  0.00502208  -0.00242998   0.0140144   0.0177585 
213.592 -0.000033619  -0.000349881:outside_calibration_range  18.76691  39.004197  6.01265e-06  -2.54066e-06  0.00502208  -0.00243188   0.0140095   0.0177587 
215.365 0.000034017  -0.000350179:outside_calibration_range  18.76691  39.004197  5.83383e-06  -2.47361e-06  0.00500873  -0.00242616   0.0140074   0.0177593 
218.15 -0.000011140  -0.00035012:outside_calibration_range  18.76691  39.004197  5.88226e-06  -2.48851e-06  0.00501445  -0.00242426   0.0140075   0.0177574 
219.78 -0.000047544  -0.000349941:outside_calibration_range  18.76691  39.004197  5.89344e-06  -2.41028e-06  0.00502208  -0.00242998   0.0140062   0.0177608 
221.584 0.000035012  -0.000349881:outside_calibration_range  18.76691  39.004197  5.88599e-06  -2.38048e-06  0.00502589  -0.00242807   0.0140157   0.0177647 
223.385 -0.000005172  -0.000350179:outside_calibration_range  18.76691  39.004197  5.83383e-06  -2.46243e-06  0.0050278  -0.00242616   0.0140154   0.0177607 
225.179 0.000026458  -0.000350418:outside_calibration_range  18.76691  39.004197  5.83383e-06  -2.52576e-06  0.00502971  -0.00242998   0.0140115   0.0177609 
226.799 0.000002387  -0.00035:outside_calibration_range  18.76691  38.813533  5.76305e-06  -2.3991e-06  0.00500682  -0.00242235   0.0140031   0.0177591 
229.792 0.000007360  -0.000349762:outside_calibration_range  18.76691  38.813533  5.77423e-06  -2.32087e-06  0.00501254  -0.00242235   0.0139983   0.0177581 
231.577 0.000020888  -0.00035012:outside_calibration_range  18.76691  38.813533  5.87854e-06  -2.34695e-06  0.00502017  -0.00242235   0.0141403   0.0177577 
233.384 -0.000000995  -0.000350298:outside_calibration_range  18.76691  38.813533  5.85246e-06  -2.49596e-06  0.0050278  -0.00242426   0.0148759   0.0177571 
234.994 -0.000001989  -0.000350358:outside_calibration_range  18.76691  38.813533  5.87481e-06  -2.55929e-06  0.00502971  -0.00242426   0.0140104   0.0177597 
236.785 0.000028646  -0.000350358:outside_calibration_range  18.76691  38.813533  5.84873e-06  -2.61144e-06  0.0050278  -0.00242616   0.0140078   0.0177596 
238.59 -0.000004774  -0.000349941:outside_calibration_range  18.76691  38.813533  5.73325e-06  -2.51086e-06  0.00500491  -0.00242235   0.0140017   0.0177581 
241.581 -0.000005172  -0.000349881:outside_calibration_range  18.76691  38.813533  5.76678e-06  -2.55929e-06  0.00500873  -0.00242426   0.0139914   0.0177553 
243.156 -0.000008952  -0.000349881:outside_calibration_range  18.76691  38.813533  5.82638e-06  -2.47361e-06  0.00502208  -0.00242616   0.0140037   0.0177545 
244.783 0.000013129  -0.000350358:outside_calibration_range  18.76691  38.813533  5.82638e-06  -2.45498e-06  0.00502971  -0.00242426   0.0140007   0.0177479 
246.566 0.000003979  -0.000350418:outside_calibration_range  18.76691  38.813533  5.85246e-06  -2.44008e-06  0.00502399  -0.00242616   0.0140051   0.0177424 
248.39 -0.000020689  -0.000350656:outside_calibration_range  18.76691  38.813533  5.88971e-06  -2.55556e-06  0.00502208  -0.00242807   0.0139980   0.0177463 
250.167 0.000004973  -0.000350358:outside_calibration_range  18.76691  38.813533  5.90834e-06  -2.64125e-06  0.00502208  -0.00242998   0.0139949   0.0177502 
251.784 0.000014721  -0.00035006:outside_calibration_range  18.76691  38.813533  5.90089e-06  -2.51459e-06  0.00502971  -0.00242616   0.0141001   0.0177500 
253.383 0.000000000  -0.00035:outside_calibration_range  18.76691  38.813533  5.87481e-06  -2.57419e-06  0.00503352  -0.00242235   0.0148587   0.0177472 
254.984 0.000044163  -0.000349762:outside_calibration_range  18.76691  38.813533  5.76678e-06  -2.45126e-06  0.00503924  -0.00241663   0.0139950   0.0177439 
256.582 -0.000028248  -0.000350179:outside_calibration_range  18.76691  38.813533  5.82638e-06  -2.35812e-06  0.00504115  -0.00241472   0.0141118   0.0177445 
258.39 -0.000013527  -0.000350537:outside_calibration_range  18.76691  38.813533  5.80031e-06  -2.60027e-06  0.00503543  -0.00241663   0.0139886   0.0177494 
260.409 -0.000005968  -0.000350179:outside_calibration_range  18.76691  38.813533  5.83011e-06  -2.56674e-06  0.00502971  -0.00241663   0.0139913   0.0177499 
262.183 0.000007758  -0.000349881:outside_calibration_range  18.76691  38.813533  5.88971e-06  -2.49968e-06  0.00503162  -0.00241853   0.0139978   0.0177490 
263.779 -0.000006167  -0.000349881:outside_calibration_range  18.740946  38.813533  5.75933e-06  -2.49968e-06  0.00501445  -0.00241663   0.0140051   0.0177552 
266.793 0.000005570  -0.000350298:outside_calibration_range  18.740946  38.813533  5.82266e-06  -2.52204e-06  0.00501826  -0.00241663   0.0140429   0.0177575 
268.585 0.000004774  -0.00035006:outside_calibration_range  18.740946  38.813533  5.96049e-06  -2.44008e-06  0.0050278  -0.00241853   0.0140093   0.0177571 
270.391 0.000032028  -0.000350358:outside_calibration_range  18.740946  38.813533  5.96422e-06  -2.40283e-06  0.00502971  -0.00241853   0.0140030   0.0177533 
272.159 0.000012732  -0.000350596:outside_calibration_range  18.740946  38.813533  5.92697e-06  -2.46988e-06  0.00502971  -0.00242426   0.0140066   0.0177560 
273.788 -0.000003382  -0.000350656:outside_calibration_range  18.740946  38.813533  5.87854e-06  -2.50341e-06  0.00503162  -0.00242426   0.0140003   0.0177578 
275.583 -0.000016710  -0.000350656:outside_calibration_range  18.740946  38.813533  5.83011e-06  -2.56674e-06  0.00503543  -0.00242044   0.0139977   0.0177592 
277.167 -0.000007360  -0.000350596:outside_calibration_range  18.740946  38.813533  5.74443e-06  -2.52576e-06  0.00504115  -0.00241853   0.0140047   0.0177625 
278.783 -0.000009549  -0.000350239:outside_calibration_range  18.740946  38.813533  5.69972e-06  -2.51831e-06  0.00504306  -0.00241663   0.0140098   0.0177621 
280.369 0.000000199  -0.00035012:outside_calibration_range  18.740946  38.813533  5.82266e-06  -2.52204e-06  0.00504497  -0.00241663   0.0148342   0.0177629 
281.952 -0.000033619  -0.000350239:outside_calibration_range  18.740946  38.813533  5.94187e-06  -2.60027e-06  0.00504306  -0.00241472   0.0140178   0.0177655 
283.576 -0.000017904  -0.000350298:outside_calibration_range  18.740946  38.813533  5.95677e-06  -2.63379e-06  0.00504306  -0.00241472   0.0139991   0.0177633 
285.178 0.000009151  -0.000350537:outside_calibration_range  18.740946  38.813533  5.82638e-06  -2.64125e-06  0.00504115  -0.00241472   0.0139954   0.0177607 
286.774 0.000013129  -0.000350418:outside_calibration_range  18.740946  38.813533  5.7556e-06  -2.47361e-06  0.00503924  -0.00241663   0.0140005   0.0177602 
288.576 0.000014522  -0.00035012:outside_calibration_range  18.740946  38.813533  5.76305e-06  -2.4438e-06  0.00503543  -0.00241663   0.0140039   0.0177567 
290.181 -0.000016312  -0.000350239:outside_calibration_range  18.740946  38.813533  5.85619e-06  -2.59654e-06  0.00502208  -0.00241663   0.0140095   0.0177508 
292.795 -0.000002586  -0.000350477:outside_calibration_range  18.740946  38.813533  5.82638e-06  -2.67105e-06  0.00502208  -0.00241472   0.0140006   0.0177502 
294.582 -0.000002586  -0.00035012:outside_calibration_range  18.740946  38.813533  5.71835e-06  -2.61517e-06  0.0050278  -0.00241663   0.0141399   0.0177464 
296.389 -0.000017904  -0.000350358:outside_calibration_range  18.740946  38.813533  5.79286e-06  -2.54066e-06  0.00502971  -0.00241663   0.0140054   0.0177431 
298.179 0.000017904  -0.000350716:outside_calibration_range  18.740946  38.813533  5.99775e-06  -2.54066e-06  0.00503352  -0.00241663   0.0149022   0.0177462 
299.982 -0.000000597  -0.000350358:outside_calibration_range  18.740946  38.813533  5.91952e-06  -2.55556e-06  0.00503352  -0.00241663   0.0140108   0.0177455 

# record 1 300 650nmavg_C89crystal_cooldown.dat 
# measuring amiZ.field , cernox.temp , cryo.mc.temp , cryo.mag.temp , srPL.x , srPL.y , sr405.x , sr405.y , sim.v1 , sim.v4  with wait 1
# when 02/10/2023 16:43 
# cryo.mc.temp = 18.783821
# cryo.fse.temp = None
# cryo.still.temp = 19.358904
# cryo.mag.temp = 37.993297
# amiZ.rate = 0.05000000,9.0
# sr405.frequency = 1279.6
# srODMR.frequency = 737.002
# arf.freq = +3.0000000000000E+09
# arf.amp = +1.50000000E+001
# jobin.lambda = 324.994
0 0.000011538  -0.00035:outside_calibration_range  18.783821  37.993297  5.50601e-06  -2.32832e-06  0.00501063  -0.00239946   0.0143157   0.0175902 
1.78804 0.000000398  -0.000350239:outside_calibration_range  18.783821  37.993297  5.86736e-06  -2.52949e-06  0.00506976  -0.00241472   0.0141729   0.0175862 
3.98459 -0.000005570  -0.000350537:outside_calibration_range  18.783821  37.993297  5.92324e-06  -2.65242e-06  0.00506595  -0.00240709   0.0140139   0.0175856 
5.78122 0.000020092  -0.000350298:outside_calibration_range  18.783821  37.993297  5.91206e-06  -2.7232e-06  0.00506595  -0.00240327   0.0140190   0.0175834 
7.38919 0.000026259  -0.000350298:outside_calibration_range  18.723865  37.993297  5.97539e-06  -2.61517e-06  0.00504306  -0.00240137   0.0140242   0.0175873 
10.3819 0.000009748  -0.00035:outside_calibration_range  18.723865  37.993297  5.97167e-06  -2.56674e-06  0.00504497  -0.00240327   0.0141889   0.0175857 
11.9596 -0.000007360  -0.000349762:outside_calibration_range  18.723865  37.993297  5.91206e-06  -2.55556e-06  0.0050545  -0.002409   0.0149487   0.0175859 
13.5872 0.000000597  -0.000349881:outside_calibration_range  18.723865  37.993297  6.01637e-06  -2.48478e-06  0.00505832  -0.002409   0.0140442   0.0175884 
15.3819 0.000000796  -0.000349881:outside_calibration_range  18.723865  37.993297  6.02755e-06  -2.44008e-06  0.00506404  -0.002409   0.0141782   0.0175882 
16.9911 -0.000022877  -0.000349762:outside_calibration_range  18.723865  37.993297  6.0797e-06  -2.51831e-06  0.00506976  -0.00240518   0.0140210   0.0175828 
18.781 0.000007559  -0.00035012:outside_calibration_range  18.723865  37.993297  6.17284e-06  -2.53694e-06  0.00506976  -0.00240709   0.0149475   0.0175845 
20.5791 -0.000011737  -0.000349881:outside_calibration_range  18.723865  37.993297  6.09833e-06  -2.48851e-06  0.00506786  -0.00240709   0.0140460   0.0175848 
22.3762 0.000015914  -0.00035012:outside_calibration_range  18.723865  37.993297  5.99775e-06  -2.50341e-06  0.00507167  -0.00240518   0.0140486   0.0175846 
23.9969 0.000010941  -0.000350418:outside_calibration_range  18.723865  37.993297  5.96422e-06  -2.57419e-06  0.00507548  -0.00240327   0.0140407   0.0175845 
25.7811 0.000003382  -0.00035:outside_calibration_range  18.723865  37.993297  5.98657e-06  -2.60027e-06  0.00506786  -0.00240327   0.0140377   0.0175831 
27.7705 -0.000007559  -0.00035012:outside_calibration_range  18.723865  37.993297  5.99775e-06  -2.62262e-06  0.00506786  -0.00239946   0.0149697   0.0175831 
29.5767 0.000029442  -0.00035:outside_calibration_range  18.723865  37.993297  6.035e-06  -2.56674e-06  0.00506786  -0.00239946   0.0140389   0.0175790 
31.1816 -0.000009151  -0.00035006:outside_calibration_range  18.723865  37.993297  6.0946e-06  -2.47361e-06  0.00506976  -0.00239946   0.0140319   0.0175796 
32.7827 -0.000018103  -0.000349941:outside_calibration_range  18.723865  37.993297  5.99402e-06  -2.47361e-06  0.00504878  -0.00240137   0.0140338   0.0175762 
35.7839 0.000013129  -0.000349702:outside_calibration_range  18.723865  37.993297  6.035e-06  -2.56301e-06  0.00504878  -0.00240518   0.0149157   0.0175760 
37.5779 -0.000009947  -0.00035012:outside_calibration_range  18.723865  37.993297  6.10951e-06  -2.51459e-06  0.00505641  -0.002409   0.0140379   0.0175786 
39.3712 -0.000033221  -0.000350298:outside_calibration_range  18.723865  37.993297  6.04245e-06  -2.3991e-06  0.00506213  -0.0024109   0.0141436   0.0175779 
40.9845 -0.000028845  -0.000350596:outside_calibration_range  18.723865  37.993297  6.01265e-06  -2.41028e-06  0.00506976  -0.002409   0.0149354   0.0175756 
42.5924 -0.000025065  -0.000350298:outside_calibration_range  18.723865  37.993297  5.96794e-06  -2.45126e-06  0.00506976  -0.00240518   0.0140328   0.0175752 
44.3871 -0.000037200  -0.000350239:outside_calibration_range  18.723865  37.993297  6.09088e-06  -2.57792e-06  0.00504687  -0.00240327   0.0140333   0.0175760 
47.38 -0.000009151  -0.000350298:outside_calibration_range  18.723865  37.993297  6.07225e-06  -2.55929e-06  0.00505069  -0.00240327   0.0140245   0.0175746 
49.1904 0.000011339  -0.000350418:outside_calibration_range  18.723865  37.993297  6.11696e-06  -2.50341e-06  0.00506023  -0.00240709   0.0142535   0.0175732 
50.9881 0.000000796  -0.00035:outside_calibration_range  18.723865  37.993297  6.02382e-06  -2.46616e-06  0.00506404  -0.00240518   0.0140160   0.0175696 
52.7455 0.000006366  -0.000349702:outside_calibration_range  18.723865  37.993297  6.13931e-06  -2.46616e-06  0.00506404  -0.00240327   0.0148232   0.0175697 
54.5807 0.000008156  -0.000349523:outside_calibration_range  18.723865  37.993297  6.08715e-06  -2.48106e-06  0.00506023  -0.00240327   0.0140075   0.0175689 
56.1776 0.000018898  -0.00035:outside_calibration_range  18.723865  37.993297  5.84128e-06  -2.44753e-06  0.00502971  -0.00239374   0.0149194   0.0175704 
59.58 -0.000001194  -0.000349881:outside_calibration_range  18.723865  37.993297  5.83756e-06  -2.45871e-06  0.00503734  -0.00239755   0.0140192   0.0175722 
61.3906 0.000020092  -0.000349702:outside_calibration_range  18.723865  37.993297  5.76678e-06  -2.44008e-06  0.00504878  -0.00240137   0.0140088   0.0175748 
63.1584 0.000034614  -0.000349583:outside_calibration_range  18.723865  37.993297  5.84128e-06  -2.49223e-06  0.00506023  -0.00240137   0.0140285   0.0175721 
64.7581 -0.000027452  -0.00035006:outside_calibration_range  18.723865  37.993297  5.97167e-06  -2.54439e-06  0.00506404  -0.00240327   0.0148553   0.0175760 
66.5783 -0.000012533  -0.000350477:outside_calibration_range  18.723865  37.993297  5.92324e-06  -2.58537e-06  0.00505832  -0.00240518   0.0140374   0.0175771 
68.1792 -0.000000995  -0.000350418:outside_calibration_range  18.723865  37.772479  5.94187e-06  -2.39165e-06  0.00504497  -0.00239374   0.0142935   0.0175791 
70.9561 0.000025662  -0.00035006:outside_calibration_range  18.723865  37.772479  5.97912e-06  -2.37675e-06  0.00504687  -0.00239564   0.0140379   0.0175790 
72.784 -0.000051324  -0.00035006:outside_calibration_range  18.723865  37.772479  5.96794e-06  -2.43263e-06  0.00505069  -0.00240137   0.0149838   0.0175781 
74.5873 0.000010742  -0.000349762:outside_calibration_range  18.723865  37.772479  5.93814e-06  -2.50341e-06  0.00505641  -0.00240137   0.0140248   0.0175787 
76.3861 0.000008554  -0.000349702:outside_calibration_range  18.723865  37.772479  5.89716e-06  -2.50713e-06  0.00506023  -0.00239946   0.0140213   0.0175746 
78.1793 -0.000005371  -0.000349762:outside_calibration_range  18.723865  37.772479  5.91952e-06  -2.44008e-06  0.00506213  -0.00239755   0.0141571   0.0175710 
79.9794 -0.000014323  -0.00035:outside_calibration_range  18.723865  37.772479  6.08343e-06  -2.3544e-06  0.00504687  -0.00239374   0.0140070   0.0175677 
82.3826 0.000010543  -0.000350298:outside_calibration_range  18.723865  37.772479  6.12068e-06  -2.44008e-06  0.0050526  -0.00238992   0.0141785   0.0175681 
83.9785 -0.000010543  -0.000349822:outside_calibration_range  18.723865  37.772479  6.11323e-06  -2.61517e-06  0.00506023  -0.00239183   0.0140379   0.0175656 
85.7817 0.000017108  -0.000349762:outside_calibration_range  18.723865  37.772479  5.96794e-06  -2.62262e-06  0.00505832  -0.00239564   0.0148290   0.0175647 
87.5853 0.000010543  -0.000349583:outside_calibration_range  18.723865  37.772479  5.91206e-06  -2.42518e-06  0.00505832  -0.00239946   0.0140215   0.0175662 
89.3738 0.000005172  -0.00035:outside_calibration_range  18.723865  37.772479  5.91206e-06  -2.50713e-06  0.00505641  -0.00240137   0.0140209   0.0175675 
91.1867 -0.000005769  -0.00035006:outside_calibration_range  18.723865  37.772479  5.94187e-06  -2.56674e-06  0.00505832  -0.00240137   0.0140266   0.0175674 
92.9823 0.000002387  -0.000349762:outside_calibration_range  18.723865  37.772479  5.93069e-06  -2.49596e-06  0.00506404  -0.00239946   0.0149295   0.0175658 
94.5728 -0.000010742  -0.000349464:outside_calibration_range  18.723865  37.772479  5.9903e-06  -2.41028e-06  0.00506404  -0.00239946   0.0140357   0.0175617 
96.4009 -0.000010344  -0.00035:outside_calibration_range  18.723865  37.772479  6.04618e-06  -2.29107e-06  0.00506595  -0.00239564   0.0140300   0.0175598 
98.1944 0.000011140  -0.000349822:outside_calibration_range  18.723865  37.772479  5.91579e-06  -2.3246e-06  0.00506786  -0.00239374   0.0141928   0.0175605 
99.9543 0.000024866  -0.000350239:outside_calibration_range  18.723865  37.772479  5.86364e-06  -2.36557e-06  0.00506786  -0.00239564   0.0149186   0.0175583 
101.586 -0.000031630  -0.000350358:outside_calibration_range  18.723865  37.772479  5.94559e-06  -2.50341e-06  0.00506786  -0.00239946   0.0140198   0.0175537 
103.377 -0.000008156  -0.000350358:outside_calibration_range  18.723865  37.772479  6.02755e-06  -2.60399e-06  0.00506595  -0.00239946   0.0142324   0.0175527 
104.973 0.000002586  -0.00035:outside_calibration_range  18.671937  37.772479  6.0052e-06  -2.58537e-06  0.0050545  -0.00239183   0.0149394   0.0175592 
107.583 0.000011339  -0.000349762:outside_calibration_range  18.671937  37.772479  5.95304e-06  -2.59654e-06  0.0050526  -0.00239183   0.0140134   0.0175598 
109.384 0.000004178  -0.000350179:outside_calibration_range  18.671937  37.772479  5.98657e-06  -2.51086e-06  0.00506023  -0.00239183   0.0140077   0.0175545 
111.188 0.000014522  -0.000350477:outside_calibration_range  18.671937  37.772479  5.98657e-06  -2.44753e-06  0.00506786  -0.00238992   0.0142399   0.0175560 
112.977 0.000006366  -0.000350179:outside_calibration_range  18.671937  37.772479  6.06108e-06  -2.47733e-06  0.00506976  -0.00238992   0.0140207   0.0175606 
114.766 0.000000000  -0.000350298:outside_calibration_range  18.671937  37.772479  6.01637e-06  -2.54811e-06  0.00506786  -0.00239564   0.0140220   0.0175636 
116.377 -0.000004774  -0.00035:outside_calibration_range  18.671937  37.772479  6.04618e-06  -2.49968e-06  0.00506976  -0.00239755   0.0140294   0.0175686 
117.997 -0.000011140  -0.000349583:outside_calibration_range  18.671937  37.772479  5.91952e-06  -2.52204e-06  0.00506404  -0.00240137   0.0140282   0.0175742 
119.78 -0.000023275  -0.00035012:outside_calibration_range  18.671937  37.772479  5.9903e-06  -2.52576e-06  0.00506023  -0.00240327   0.0149453   0.0175806 
121.578 0.000013726  -0.000350179:outside_calibration_range  18.671937  37.772479  6.0052e-06  -2.45871e-06  0.00505832  -0.00240327   0.0140080   0.0175834 
123.176 0.000014920  -0.00035:outside_calibration_range  18.671937  37.772479  6.01637e-06  -2.52576e-06  0.00506023  -0.00240327   0.0140051   0.0175848 
124.778 -0.000005769  -0.000349881:outside_calibration_range  18.671937  37.772479  5.97539e-06  -2.54439e-06  0.00505641  -0.00240137   0.0140064   0.0175779 
126.758 0.000017904  -0.000349762:outside_calibration_range  18.671937  37.772479  6.07598e-06  -2.414e-06  0.00506213  -0.00240327   0.0140095   0.0175744 
128.371 -0.000002188  -0.000349822:outside_calibration_range  18.671937  37.772479  6.01637e-06  -2.44008e-06  0.00507167  -0.00240709   0.0140107   0.0175725 
130.168 -0.000009151  -0.000349762:outside_calibration_range  18.671937  37.772479  5.97912e-06  -2.43263e-06  0.00505641  -0.00240327   0.0140018   0.0175679 
133.18 0.000029840  -0.000350239:outside_calibration_range  18.671937  37.772479  5.94559e-06  -2.45126e-06  0.00506976  -0.00239755   0.0140067   0.0175668 
134.792 -0.000013527  -0.000350477:outside_calibration_range  18.671937  37.772479  5.97912e-06  -2.4438e-06  0.00507548  -0.00239946   0.0149375   0.0175641 
136.575 -0.000018103  -0.000350179:outside_calibration_range  18.671937  37.772479  6.03127e-06  -2.33205e-06  0.00507358  -0.00239946   0.0140167   0.0175602 
138.175 -0.000006167  -0.000350179:outside_calibration_range  18.671937  37.772479  5.97912e-06  -2.28362e-06  0.00506786  -0.00239946   0.0142208   0.0175610 
139.981 -0.000009350  -0.000349881:outside_calibration_range  18.671937  37.772479  5.88599e-06  -2.39165e-06  0.00506404  -0.00240137   0.0140141   0.0175570 
141.781 0.000027055  -0.000350298:outside_calibration_range  18.671937  37.772479  5.91952e-06  -2.51459e-06  0.00504497  -0.00239755   0.0148568   0.0175551 
144.568 0.000046152  -0.000349881:outside_calibration_range  18.671937  37.772479  5.9903e-06  -2.50713e-06  0.00504497  -0.00239755   0.0140168   0.0175570 
146.193 -0.000035808  -0.000350179:outside_calibration_range  18.671937  37.772479  6.06108e-06  -2.50341e-06  0.00505069  -0.00239755   0.0141727   0.0175595 
147.983 0.000009748  -0.00035006:outside_calibration_range  18.671937  37.772479  6.13186e-06  -2.57792e-06  0.00504687  -0.00239564   0.0142249   0.0175609 
149.963 -0.000016511  -0.00035:outside_calibration_range  18.671937  37.772479  6.05363e-06  -2.57792e-06  0.00504687  -0.00239755   0.0140095   0.0175603 
151.778 0.000000796  -0.000349762:outside_calibration_range  18.671937  37.772479  5.92324e-06  -2.54439e-06  0.00504306  -0.00239374   0.0149011   0.0175579 
153.585 0.000018501  -0.00035:outside_calibration_range  18.671937  37.772479  5.90834e-06  -2.63752e-06  0.00502017  -0.00238992   0.0139914   0.0175546 
156.178 -0.000004774  -0.000349702:outside_calibration_range  18.671937  37.772479  5.90461e-06  -2.74555e-06  0.00502399  -0.00238992   0.0139831   0.0175549 
157.783 -0.000016710  -0.00035:outside_calibration_range  18.671937  37.772479  5.90089e-06  -2.63007e-06  0.00503162  -0.00238611   0.0148473   0.0175563 
159.583 -0.000019097  -0.000349822:outside_calibration_range  18.671937  37.772479  5.90834e-06  -2.51459e-06  0.00503162  -0.00238229   0.0139911   0.0175533 
161.378 -0.000020092  -0.000349643:outside_calibration_range  18.671937  37.772479  5.97167e-06  -2.51831e-06  0.00503352  -0.00238039   0.0139886   0.0175530 
163.184 -0.000010145  -0.000350179:outside_calibration_range  18.671937  37.772479  5.95304e-06  -2.59654e-06  0.00503162  -0.00238611   0.0139935   0.0175532 
164.981 0.000004774  -0.00035006:outside_calibration_range  18.671937  37.559727  5.90834e-06  -2.50341e-06  0.00501636  -0.00238229   0.0139853   0.0175540 
167.788 0.000027055  -0.000349881:outside_calibration_range  18.671937  37.559727  6.00147e-06  -2.52949e-06  0.00502017  -0.0023842   0.0149591   0.0175526 
169.586 0.000019893  -0.000350179:outside_calibration_range  18.671937  37.559727  5.97167e-06  -2.52204e-06  0.00502971  -0.00238611   0.0139835   0.0175515 
171.385 0.000008753  -0.00035012:outside_calibration_range  18.671937  37.559727  5.89716e-06  -2.50341e-06  0.00503352  -0.0023842   0.0139897   0.0175522 
173.168 0.000015914  -0.000349822:outside_calibration_range  18.671937  37.559727  5.81893e-06  -2.49596e-06  0.00503162  -0.0023842   0.0141990   0.0175536 
174.964 -0.000009947  -0.000349822:outside_calibration_range  18.671937  37.559727  5.87109e-06  -2.47361e-06  0.00503543  -0.00238229   0.0148373   0.0175505 
176.588 0.000003183  -0.000349822:outside_calibration_range  18.671937  37.559727  5.84128e-06  -2.45871e-06  0.00501445  -0.00238039   0.0139942   0.0175579 
179.781 0.000010344  -0.000350358:outside_calibration_range  18.671937  37.559727  5.83756e-06  -2.47361e-06  0.00501826  -0.00238039   0.0148830   0.0175611 
181.593 -0.000039786  -0.000350358:outside_calibration_range  18.671937  37.559727  5.94559e-06  -2.48478e-06  0.00502971  -0.00238229   0.0139856   0.0175581 
183.38 -0.000021485  -0.00035012:outside_calibration_range  18.671937  37.559727  6.00147e-06  -2.50341e-06  0.00502971  -0.00238611   0.0139855   0.0175593 
185.166 -0.000004774  -0.000350358:outside_calibration_range  18.671937  37.559727  6.0648e-06  -2.45126e-06  0.00502971  -0.0023842   0.0141509   0.0175572 
186.968 -0.000024866  -0.000350358:outside_calibration_range  18.671937  37.559727  6.05735e-06  -2.54439e-06  0.00503543  -0.00238039   0.0148986   0.0175586 
188.571 -0.000011538  -0.00035012:outside_calibration_range  18.671937  37.559727  6.0052e-06  -2.62262e-06  0.00503734  -0.00238229   0.0139737   0.0175568 
190.38 -0.000019097  -0.000349822:outside_calibration_range  18.671937  37.559727  5.92697e-06  -2.59282e-06  0.00503734  -0.00238229   0.0141263   0.0175563 
191.98 -0.000005172  -0.00035:outside_calibration_range  18.671937  37.559727  5.86364e-06  -2.60772e-06  0.00503924  -0.00238229   0.0139706   0.0175554 
193.756 -0.000011339  -0.000350298:outside_calibration_range  18.671937  37.559727  5.84501e-06  -2.57792e-06  0.00503924  -0.0023842   0.0139764   0.0175544 
195.386 0.000050329  -0.000350298:outside_calibration_range  18.671937  37.559727  5.87481e-06  -2.52204e-06  0.00504115  -0.00238229   0.0139809   0.0175544 
197.174 -0.000000199  -0.000350537:outside_calibration_range  18.671937  37.559727  5.92697e-06  -2.55184e-06  0.00504115  -0.00238229   0.0141865   0.0175520 
198.976 0.000006963  -0.000350418:outside_calibration_range  18.671937  37.559727  5.90834e-06  -2.49596e-06  0.00503924  -0.00238229   0.0139823   0.0175516 
200.786 -0.000012135  -0.000350596:outside_calibration_range  18.671937  37.559727  5.93069e-06  -2.44008e-06  0.00503924  -0.00238229   0.0148603   0.0175526 
202.586 -0.000022479  -0.000350596:outside_calibration_range  18.564153  37.559727  5.86736e-06  -2.55184e-06  0.00503352  -0.00238039   0.0140031   0.0175493 
204.773 -0.000035211  -0.00035012:outside_calibration_range  18.564153  37.559727  5.92697e-06  -2.55929e-06  0.00503543  -0.0023842   0.0139977   0.0175484 
206.35 -0.000011936  -0.00035012:outside_calibration_range  18.564153  37.559727  5.98285e-06  -2.51086e-06  0.00503924  -0.00238611   0.0139908   0.0175514 
208.177 0.000001393  -0.00035:outside_calibration_range  18.564153  37.559727  5.93814e-06  -2.42518e-06  0.00504115  -0.00238229   0.0139790   0.0175512 
209.771 -0.000001194  -0.000349881:outside_calibration_range  18.564153  37.559727  5.90089e-06  -2.42518e-06  0.00504687  -0.00238039   0.0139897   0.0175507 
211.37 0.000007360  -0.000349762:outside_calibration_range  18.564153  37.559727  5.85246e-06  -2.53694e-06  0.00504878  -0.00238039   0.0139894   0.0175508 
213.181 0.000006366  -0.000349822:outside_calibration_range  18.564153  37.559727  5.96049e-06  -2.63007e-06  0.00504497  -0.00238229   0.0139818   0.0175536 
214.791 0.000016113  -0.000349702:outside_calibration_range  18.564153  37.559727  6.02382e-06  -2.53694e-06  0.00504497  -0.00238039   0.0148979   0.0175517 
216.577 -0.000012334  -0.000349881:outside_calibration_range  18.564153  37.559727  6.04245e-06  -2.45498e-06  0.00504497  -0.00238229   0.0139927   0.0175518 
218.18 0.000020490  -0.000349941:outside_calibration_range  18.564153  37.559727  5.98285e-06  -2.43635e-06  0.00504497  -0.00238039   0.0141392   0.0175494 
219.986 -0.000006366  -0.000349822:outside_calibration_range  18.564153  37.559727  5.95677e-06  -2.38048e-06  0.00504115  -0.0023842   0.0139785   0.0175468 
221.767 -0.000001790  -0.000349762:outside_calibration_range  18.564153  37.559727  6.00892e-06  -2.50341e-06  0.00503162  -0.00238611   0.0139775   0.0175474 
223.774 0.000010145  -0.000350239:outside_calibration_range  18.564153  37.559727  6.01637e-06  -2.53694e-06  0.00502971  -0.00238802   0.0139874   0.0175455 
225.379 -0.000000199  -0.00035012:outside_calibration_range  18.564153  37.559727  6.08715e-06  -2.61517e-06  0.00503543  -0.00238802   0.0141310   0.0175507 
226.97 -0.000019296  -0.000349822:outside_calibration_range  18.564153  37.559727  6.10578e-06  -2.57046e-06  0.00504115  -0.00238229   0.0139858   0.0175528 
228.751 0.000026259  -0.000349523:outside_calibration_range  18.564153  37.559727  6.04245e-06  -2.50713e-06  0.00503352  -0.00238039   0.0141067   0.0175516 
230.983 -0.000028646  -0.000349583:outside_calibration_range  18.564153  37.559727  5.90461e-06  -2.60027e-06  0.00503352  -0.00238611   0.0149060   0.0175504 
232.575 0.000006764  -0.00035012:outside_calibration_range  18.564153  37.559727  5.77795e-06  -2.6636e-06  0.00503352  -0.00238992   0.0140002   0.0175507 
234.185 -0.000028646  -0.00035012:outside_calibration_range  18.564153  37.559727  5.6811e-06  -2.58537e-06  0.00503543  -0.00238802   0.0141063   0.0175529 
235.977 0.000001790  -0.000349941:outside_calibration_range  18.564153  37.559727  5.61777e-06  -2.50713e-06  0.00503924  -0.00238229   0.0148796   0.0175510 
237.575 0.000016113  -0.000349822:outside_calibration_range  18.564153  37.559727  5.65129e-06  -2.54811e-06  0.00503543  -0.00238039   0.0139702   0.0175499 
239.387 -0.000013527  -0.00035012:outside_calibration_range  18.564153  37.559727  5.76305e-06  -2.58909e-06  0.00502017  -0.00237466   0.0142022   0.0175491 
241.981 0.000016312  -0.000350418:outside_calibration_range  18.564153  37.559727  5.76678e-06  -2.54811e-06  0.00502399  -0.00237657   0.0139788   0.0175599 
243.766 -0.000019495  -0.000350298:outside_calibration_range  18.564153  37.559727  5.85246e-06  -2.48851e-06  0.00502971  -0.00237848   0.0139847   0.0175628 
245.397 -0.000018103  -0.000350298:outside_calibration_range  18.564153  37.559727  6.00892e-06  -2.46243e-06  0.00502971  -0.00238229   0.0139792   0.0175650 
247.184 0.000013527  -0.00035:outside_calibration_range  18.564153  37.559727  5.98285e-06  -2.38048e-06  0.0050278  -0.0023842   0.0141873   0.0175679 
248.983 0.000007957  -0.000350239:outside_calibration_range  18.564153  37.559727  6.03127e-06  -2.46988e-06  0.00502971  -0.00238229   0.0139857   0.0175697 
250.768 0.000003979  -0.000349881:outside_calibration_range  18.564153  37.559727  5.98285e-06  -2.53694e-06  0.00502399  -0.00238039   0.0139903   0.0175674 
253.185 -0.000000597  -0.000349822:outside_calibration_range  18.564153  37.559727  5.91206e-06  -2.56674e-06  0.00502017  -0.0023842   0.0142290   0.0175633 
254.983 0.000020689  -0.000350239:outside_calibration_range  18.564153  37.559727  5.82266e-06  -2.59654e-06  0.00502589  -0.00238611   0.0139803   0.0175610 
256.78 -0.000017705  -0.000350477:outside_calibration_range  18.564153  37.559727  5.84873e-06  -2.49223e-06  0.00502971  -0.0023842   0.0148341   0.0175608 
258.567 -0.000024071  -0.00035006:outside_calibration_range  18.564153  37.559727  5.91952e-06  -2.50713e-06  0.00503352  -0.0023842   0.0139935   0.0175604 
260.17 -0.000011339  -0.000350358:outside_calibration_range  18.564153  37.559727  5.85619e-06  -2.55929e-06  0.00503543  -0.0023842   0.0142903   0.0175559 
261.957 -0.000007559  -0.000350418:outside_calibration_range  18.564153  37.345966  5.83756e-06  -2.49968e-06  0.00501826  -0.00237848   0.0140195   0.0175536 
264.762 0.000014721  -0.000350418:outside_calibration_range  18.564153  37.345966  5.89716e-06  -2.49596e-06  0.0050278  -0.00237848   0.0139963   0.0175561 
266.382 -0.000019495  -0.000349881:outside_calibration_range  18.564153  37.345966  5.86364e-06  -2.52576e-06  0.00503352  -0.00237848   0.0139840   0.0175558 
268.17 0.000017506  -0.000349583:outside_calibration_range  18.564153  37.345966  5.87481e-06  -2.52576e-06  0.00503734  -0.00237848   0.0142040   0.0175552 
269.98 0.000038593  -0.00035:outside_calibration_range  18.564153  37.345966  5.91206e-06  -2.47361e-06  0.00503543  -0.00238039   0.0139744   0.0175543 
271.771 0.000005172  -0.000350179:outside_calibration_range  18.564153  37.345966  5.88971e-06  -2.50341e-06  0.00503543  -0.00238039   0.0147710   0.0175553 
273.595 -0.000051324  -0.000350298:outside_calibration_range  18.564153  37.345966  5.91579e-06  -2.64125e-06  0.00501636  -0.00237848   0.0139783   0.0175533 
276.382 -0.000005570  -0.000350537:outside_calibration_range  18.564153  37.345966  5.97912e-06  -2.6636e-06  0.00502208  -0.00237848   0.0141531   0.0175522 
277.986 0.000027055  -0.000350537:outside_calibration_range  18.564153  37.345966  6.01637e-06  -2.64497e-06  0.00503543  -0.00237657   0.0139761   0.0175544 
279.764 0.000013328  -0.00035:outside_calibration_range  18.564153  37.345966  5.97539e-06  -2.59282e-06  0.00503924  -0.00237848   0.0139786   0.0175553 
281.386 -0.000002586  -0.000349762:outside_calibration_range  18.564153  37.345966  6.01637e-06  -2.56674e-06  0.00504306  -0.00237848   0.0139873   0.0175538 
283.17 -0.000022479  -0.00035012:outside_calibration_range  18.564153  37.345966  6.00147e-06  -2.56674e-06  0.00504687  -0.00238039   0.0139846   0.0175556 
284.765 0.000005968  -0.000350537:outside_calibration_range  18.564153  37.345966  6.03127e-06  -2.52576e-06  0.00504878  -0.0023842   0.0139870   0.0175514 
286.373 0.000014124  -0.000350537:outside_calibration_range  18.564153  37.345966  6.03872e-06  -2.46243e-06  0.00504878  -0.0023842   0.0142667   0.0175472 
287.965 0.000005371  -0.000350358:outside_calibration_range  18.564153  37.345966  6.06853e-06  -2.47733e-06  0.00504878  -0.00238229   0.0148985   0.0175487 
289.589 0.000009350  -0.000350418:outside_calibration_range  18.564153  37.345966  6.04618e-06  -2.6636e-06  0.00504687  -0.00237848   0.0139750   0.0175515 
291.374 -0.000001591  -0.000349941:outside_calibration_range  18.564153  37.345966  5.98285e-06  -2.6636e-06  0.00504306  -0.00237276   0.0139721   0.0175514 
293.18 -0.000010344  -0.000349643:outside_calibration_range  18.564153  37.345966  6.0201e-06  -2.64497e-06  0.00504497  -0.00237276   0.0139841   0.0175529 
294.779 0.000005968  -0.000349523:outside_calibration_range  18.564153  37.345966  6.00892e-06  -2.62634e-06  0.00504497  -0.00237848   0.0139844   0.0175544 
296.382 -0.000029442  -0.00035006:outside_calibration_range  18.564153  37.345966  5.97167e-06  -2.68967e-06  0.00504306  -0.00238039   0.0139819   0.0175513 
298.185 0.000005570  -0.00035012:outside_calibration_range  18.564153  37.345966  5.88971e-06  -2.80143e-06  0.00503924  -0.00238229   0.0139897   0.0175500 
299.979 -0.000009151  -0.000349822:outside_calibration_range  18.63897  37.345966  5.90089e-06  -2.62634e-06  0.0050278  -0.00238039   0.0139870   0.0175487 

# record 1 300 650nmavg_C89crystal_cooldown.dat 
# measuring amiZ.field , cernox.temp , cryo.mc.temp , cryo.mag.temp , srPL.x , srPL.y , sr405.x , sr405.y , sim.v1 , sim.v4  with wait 1
# when 02/10/2023 16:54 
# cryo.mc.temp = 18.521449
# cryo.fse.temp = None
# cryo.still.temp = 19.06659
# cryo.mag.temp = 36.670403
# amiZ.rate = 0.05000000,9.0
# sr405.frequency = 1279.6
# srODMR.frequency = 737.002
# arf.freq = +3.0000000000000E+09
# arf.amp = +1.50000000E+001
# jobin.lambda = 324.994
0 0.000023076  -0.00035006:outside_calibration_range  18.521449  36.670403  5.74443e-06  -2.46616e-06  0.00501826  -0.00236703   0.0144162   0.0175028 
1.98296 -0.000007360  -0.000350298:outside_calibration_range  18.521449  36.670403  6.04245e-06  -2.52949e-06  0.00508693  -0.00239183   0.0139625   0.0175053 
3.76476 0.000014323  -0.000350179:outside_calibration_range  18.521449  36.670403  6.0499e-06  -2.52576e-06  0.00508311  -0.00238992   0.0139700   0.0175073 
5.38212 0.000032824  -0.000350358:outside_calibration_range  18.521449  36.44187  5.91952e-06  -2.51831e-06  0.00504878  -0.00237276   0.0139594   0.0175061 
8.19032 -0.000016710  -0.000350596:outside_calibration_range  18.521449  36.44187  5.83383e-06  -2.56674e-06  0.00504497  -0.00236894   0.0141987   0.0175038 
9.98965 -0.000010742  -0.000350656:outside_calibration_range  18.521449  36.44187  5.95677e-06  -2.6487e-06  0.0050526  -0.00237466   0.0149095   0.0175048 
11.5903 -0.000000398  -0.000350179:outside_calibration_range  18.521449  36.44187  6.05735e-06  -2.57046e-06  0.00505641  -0.00237657   0.0139688   0.0175062 
13.3938 -0.000042571  -0.000349822:outside_calibration_range  18.521449  36.44187  6.03127e-06  -2.52204e-06  0.00505641  -0.00237657   0.0139656   0.0175051 
15.186 -0.000008156  -0.000349762:outside_calibration_range  18.521449  36.44187  5.96794e-06  -2.51831e-06  0.00505641  -0.00237466   0.0139554   0.0175025 
16.7632 -0.000007162  -0.000350298:outside_calibration_range  18.521449  36.44187  5.97167e-06  -2.50341e-06  0.00504115  -0.00236894   0.0139683   0.0175033 
19.787 -0.000004973  -0.00035:outside_calibration_range  18.521449  36.44187  6.01637e-06  -2.49223e-06  0.00504497  -0.00237085   0.0147808   0.0175033 
21.5858 -0.000004178  -0.00035006:outside_calibration_range  18.521449  36.44187  6.04245e-06  -2.53321e-06  0.00505069  -0.00237848   0.0139702   0.0175065 
23.3924 -0.000010344  -0.000349762:outside_calibration_range  18.521449  36.44187  6.00147e-06  -2.51831e-06  0.0050545  -0.00237848   0.0139615   0.0175084 
25.18 0.000007758  -0.000349881:outside_calibration_range  18.521449  36.44187  5.86736e-06  -2.44008e-06  0.00505641  -0.00237657   0.0139428   0.0175029 
26.7984 -0.000005172  -0.000350358:outside_calibration_range  18.521449  36.44187  6.0052e-06  -2.3991e-06  0.0050526  -0.00237848   0.0148801   0.0175041 
28.5863 0.000010344  -0.00035:outside_calibration_range  18.521449  36.44187  5.97167e-06  -2.44008e-06  0.0050526  -0.00237848   0.0139625   0.0175062 
30.2019 -0.000000398  -0.00035006:outside_calibration_range  18.521449  36.44187  5.96794e-06  -2.51831e-06  0.0050545  -0.00237848   0.0142087   0.0175069 
31.9946 0.000020689  -0.00035012:outside_calibration_range  18.521449  36.44187  6.06853e-06  -2.50341e-06  0.0050526  -0.00237848   0.0139671   0.0175061 
33.7605 -0.000006167  -0.000349881:outside_calibration_range  18.521449  36.44187  6.09088e-06  -2.55556e-06  0.0050526  -0.00237657   0.0148709   0.0175064 
35.5868 0.000035410  -0.000349941:outside_calibration_range  18.521449  36.44187  6.08715e-06  -2.43263e-06  0.0050526  -0.00237466   0.0139722   0.0175060 
37.3854 0.000011140  -0.000349762:outside_calibration_range  18.521449  36.44187  6.06108e-06  -2.40283e-06  0.0050526  -0.00237276   0.0139641   0.0175069 
39.1967 -0.000011140  -0.000349762:outside_calibration_range  18.521449  36.44187  5.92697e-06  -2.44008e-06  0.00505641  -0.00236894   0.0142590   0.0175063 
40.9757 -0.000006764  -0.000350179:outside_calibration_range  18.521449  36.44187  5.89716e-06  -2.43635e-06  0.00505641  -0.00237085   0.0148444   0.0175068 
42.5841 -0.000012533  -0.00035012:outside_calibration_range  18.508979  36.44187  6.07225e-06  -2.45871e-06  0.00504115  -0.00236894   0.0139639   0.0175022 
45.3711 0.000003581  -0.000349762:outside_calibration_range  18.508979  36.44187  6.00892e-06  -2.55556e-06  0.00504306  -0.00237276   0.0141939   0.0175038 
46.9911 -0.000015914  -0.000349583:outside_calibration_range  18.508979  36.44187  6.04245e-06  -2.62634e-06  0.0050526  -0.00237848   0.0139544   0.0175024 
48.7652 -0.000013925  -0.000350179:outside_calibration_range  18.508979  36.44187  6.01637e-06  -2.58537e-06  0.0050545  -0.00237848   0.0148955   0.0175043 
50.5895 -0.000002984  -0.000350358:outside_calibration_range  18.508979  36.44187  5.98657e-06  -2.57046e-06  0.0050545  -0.00238039   0.0139551   0.0175070 
52.1932 -0.000018103  -0.000350537:outside_calibration_range  18.508979  36.44187  5.98657e-06  -2.65242e-06  0.00505641  -0.00238039   0.0142306   0.0175124 
53.9865 0.000007559  -0.00035012:outside_calibration_range  18.508979  36.44187  6.04618e-06  -2.65615e-06  0.00505832  -0.00237848   0.0149237   0.0175101 
55.5905 0.000034017  -0.00035012:outside_calibration_range  18.508979  36.44187  6.04618e-06  -2.63007e-06  0.00506213  -0.00237848   0.0139562   0.0175086 
57.3836 -0.000019893  -0.000349702:outside_calibration_range  18.508979  36.44187  5.96422e-06  -2.49596e-06  0.00506023  -0.00237848   0.0139596   0.0175058 
59.1954 -0.000026657  -0.000349702:outside_calibration_range  18.508979  36.44187  6.05363e-06  -2.57792e-06  0.00505641  -0.00237848   0.0142567   0.0175067 
60.981 -0.000017506  -0.000349822:outside_calibration_range  18.508979  36.44187  6.0797e-06  -2.57419e-06  0.0050526  -0.00238229   0.0139522   0.0175116 
62.7823 -0.000002586  -0.00035012:outside_calibration_range  18.508979  36.44187  6.01637e-06  -2.54066e-06  0.0050545  -0.00238229   0.0139525   0.0175135 
64.3891 -0.000005172  -0.000349822:outside_calibration_range  18.508979  36.44187  6.00147e-06  -2.54066e-06  0.00506023  -0.00237848   0.0139519   0.0175141 
66.181 -0.000001790  -0.000349643:outside_calibration_range  18.508979  36.44187  5.95304e-06  -2.52204e-06  0.00506213  -0.00237466   0.0139532   0.0175184 
67.7903 -0.000016312  -0.00035:outside_calibration_range  18.508979  36.44187  5.91952e-06  -2.56674e-06  0.00504115  -0.00237276   0.0139573   0.0175111 
70.7862 -0.000022678  -0.000349762:outside_calibration_range  18.508979  36.44187  5.92324e-06  -2.53694e-06  0.00504306  -0.00237466   0.0148422   0.0175094 
72.5963 -0.000013129  -0.000349464:outside_calibration_range  18.508979  36.44187  5.93442e-06  -2.54811e-06  0.00505069  -0.00237848   0.0139629   0.0175074 
74.3876 0.000004376  -0.00035:outside_calibration_range  18.508979  36.44187  6.01637e-06  -2.55184e-06  0.00505832  -0.00237657   0.0139588   0.0175056 
76.1896 -0.000033022  -0.000349702:outside_calibration_range  18.508979  36.44187  6.04245e-06  -2.49223e-06  0.00506213  -0.00237466   0.0139405   0.0175070 
77.7811 0.000000995  -0.000349523:outside_calibration_range  18.508979  36.44187  6.08715e-06  -2.52949e-06  0.00506404  -0.00237848   0.0139546   0.0175090 
79.397 -0.000015716  -0.00035:outside_calibration_range  18.508979  36.44187  5.98285e-06  -2.49223e-06  0.00503924  -0.00237276   0.0139586   0.0175120 
82.4027 -0.000011140  -0.000349702:outside_calibration_range  18.508979  36.44187  5.85619e-06  -2.4289e-06  0.00504306  -0.00237466   0.0139589   0.0175127 
84.1985 0.000017307  -0.000349941:outside_calibration_range  18.508979  36.44187  5.91952e-06  -2.4438e-06  0.0050526  -0.00237657   0.0140249   0.0175129 
86.0097 -0.000001393  -0.000349762:outside_calibration_range  18.508979  36.44187  6.04618e-06  -2.59282e-06  0.00505832  -0.00237466   0.0139908   0.0175120 
87.7654 -0.000016511  -0.000349881:outside_calibration_range  18.508979  36.44187  6.12068e-06  -2.57046e-06  0.00506213  -0.00237276   0.0149037   0.0175143 
89.5876 0.000001790  -0.00035006:outside_calibration_range  18.508979  36.44187  6.06853e-06  -2.55556e-06  0.00506213  -0.00237276   0.0139692   0.0175141 
91.1895 -0.000005172  -0.000349822:outside_calibration_range  18.508979  36.44187  5.89344e-06  -2.64497e-06  0.00504687  -0.00236703   0.0142288   0.0175173 
93.9709 0.000049534  -0.000349762:outside_calibration_range  18.508979  36.44187  5.89344e-06  -2.63007e-06  0.0050526  -0.00236894   0.0139586   0.0175171 
95.7691 -0.000040781  -0.000350179:outside_calibration_range  18.508979  36.44187  5.96049e-06  -2.62262e-06  0.00505641  -0.00237657   0.0139543   0.0175193 
97.3782 0.000000000  -0.000349822:outside_calibration_range  18.508979  36.44187  6.04618e-06  -2.62262e-06  0.00505641  -0.00238039   0.0139507   0.0175211 
99.1975 0.000007957  -0.00035006:outside_calibration_range  18.508979  36.44187  6.00892e-06  -2.57046e-06  0.00505641  -0.00237848   0.0139688   0.0175193 
101.034 0.000003979  -0.000350179:outside_calibration_range  18.508979  36.44187  6.0201e-06  -2.49223e-06  0.00505832  -0.00237657   0.0139646   0.0175191 
102.77 -0.000022081  -0.000349881:outside_calibration_range  18.508979  36.21888  6.02382e-06  -2.46616e-06  0.00504687  -0.00237657   0.0139621   0.0175176 
105.38 0.000015517  -0.00035012:outside_calibration_range  18.508979  36.21888  6.01265e-06  -2.50713e-06  0.0050526  -0.00237657   0.0139606   0.0175182 
106.986 0.000002188  -0.000350477:outside_calibration_range  18.508979  36.21888  6.01265e-06  -2.45498e-06  0.00506213  -0.00237466   0.0139554   0.0175167 
108.791 -0.000006963  -0.000350537:outside_calibration_range  18.508979  36.21888  6.04618e-06  -2.42145e-06  0.00506213  -0.00237466   0.0148758   0.0175159 
110.598 0.000005172  -0.00035012:outside_calibration_range  18.508979  36.21888  5.99402e-06  -2.52204e-06  0.00506213  -0.00237466   0.0139828   0.0175178 
112.401 0.000008355  -0.000349643:outside_calibration_range  18.508979  36.21888  6.02755e-06  -2.58164e-06  0.00506023  -0.00237848   0.0139709   0.0175176 
114.197 -0.000021683  -0.000349643:outside_calibration_range  18.508979  36.21888  5.98657e-06  -2.48851e-06  0.00504497  -0.00237466   0.0139410   0.0175210 
116.799 -0.000013328  -0.000349881:outside_calibration_range  18.508979  36.21888  5.96422e-06  -2.44008e-06  0.0050526  -0.00237085   0.0148254   0.0175221 
118.595 0.000005769  -0.000349822:outside_calibration_range  18.508979  36.21888  5.95677e-06  -2.41028e-06  0.00506023  -0.00237085   0.0139657   0.0175246 
120.197 0.000008156  -0.000350239:outside_calibration_range  18.508979  36.21888  6.00147e-06  -2.33205e-06  0.00506023  -0.00237276   0.0139606   0.0175233 
121.994 -0.000020888  -0.00035006:outside_calibration_range  18.508979  36.21888  6.0797e-06  -2.32832e-06  0.00506023  -0.00237657   0.0139627   0.0175182 
123.784 -0.000030834  -0.000350298:outside_calibration_range  18.508979  36.21888  6.08715e-06  -2.45126e-06  0.00506595  -0.00237848   0.0139598   0.0175172 
125.382 -0.000017904  -0.000349881:outside_calibration_range  18.508979  36.21888  6.00147e-06  -2.58909e-06  0.00506976  -0.00237848   0.0143178   0.0175138 
126.98 0.000013129  -0.00035:outside_calibration_range  18.508979  36.21888  6.0052e-06  -2.6487e-06  0.00506976  -0.00237848   0.0139702   0.0175148 
128.787 -0.000008355  -0.000349881:outside_calibration_range  18.508979  36.21888  6.035e-06  -2.6934e-06  0.00506976  -0.00238039   0.0139687   0.0175125 
130.393 -0.000024071  -0.000350179:outside_calibration_range  18.508979  36.21888  6.01637e-06  -2.67477e-06  0.00506595  -0.00238039   0.0139614   0.0175125 
132.187 0.000027253  -0.000350477:outside_calibration_range  18.508979  36.21888  6.0797e-06  -2.58537e-06  0.00506404  -0.00238039   0.0139426   0.0175107 
133.778 0.000025662  -0.000350298:outside_calibration_range  18.508979  36.21888  6.04618e-06  -2.42145e-06  0.00506404  -0.00238039   0.0139532   0.0175146 
135.765 -0.000017705  -0.000350298:outside_calibration_range  18.508979  36.21888  6.035e-06  -2.43263e-06  0.00506213  -0.00238611   0.0139567   0.0175148 
137.398 0.000005769  -0.000350418:outside_calibration_range  18.508979  36.21888  6.0052e-06  -2.4289e-06  0.00506213  -0.0023842   0.0139521   0.0175126 
139.188 0.000011140  -0.000349941:outside_calibration_range  18.344971  36.21888  5.96794e-06  -2.48851e-06  0.00504115  -0.00237466   0.0139487   0.0175227 
142.182 -0.000048937  -0.00035006:outside_calibration_range  18.344971  36.21888  6.035e-06  -2.54811e-06  0.00504497  -0.00237085   0.0142355   0.0175272 
143.987 0.000009947  -0.00035006:outside_calibration_range  18.344971  36.21888  6.09088e-06  -2.54439e-06  0.00505641  -0.00237276   0.0149693   0.0175278 
145.588 0.000027452  -0.000349881:outside_calibration_range  18.344971  36.21888  6.09088e-06  -2.55184e-06  0.00506786  -0.00237466   0.0139624   0.0175244 
147.386 -0.000030039  -0.000350298:outside_calibration_range  18.344971  36.21888  6.15048e-06  -2.62262e-06  0.00506595  -0.00237848   0.0139595   0.0175237 
149.192 0.000012732  -0.000349822:outside_calibration_range  18.344971  36.21888  6.15793e-06  -2.6636e-06  0.00506213  -0.00238039   0.0139534   0.0175213 
150.765 0.000015318  -0.00035:outside_calibration_range  18.344971  36.21888  6.11323e-06  -2.59282e-06  0.00506213  -0.00238229   0.0139595   0.0175184 
152.392 0.000009549  -0.00035:outside_calibration_range  18.344971  36.21888  6.00147e-06  -2.59654e-06  0.00505832  -0.00238611   0.0139629   0.0175177 
154.18 -0.000007360  -0.000350239:outside_calibration_range  18.344971  36.21888  6.00147e-06  -2.58164e-06  0.00505832  -0.0023842   0.0142217   0.0175182 
155.987 -0.000015119  -0.000350477:outside_calibration_range  18.344971  36.21888  6.0499e-06  -2.49596e-06  0.00505641  -0.0023842   0.0139583   0.0175201 
157.786 0.000048738  -0.000350477:outside_calibration_range  18.344971  36.21888  6.0499e-06  -2.3842e-06  0.00505641  -0.00238039   0.0149138   0.0175206 
159.572 -0.000004178  -0.000350477:outside_calibration_range  18.344971  36.21888  6.03872e-06  -2.45126e-06  0.00506023  -0.00237848   0.0139529   0.0175231 
161.388 -0.000021882  -0.000350477:outside_calibration_range  18.344971  36.21888  6.03872e-06  -2.44008e-06  0.00506786  -0.00237657   0.0142117   0.0175220 
162.987 -0.000012135  -0.000350477:outside_calibration_range  18.344971  36.21888  6.09833e-06  -2.55184e-06  0.00506786  -0.00237848   0.0139355   0.0175219 
164.753 0.000007559  -0.000350358:outside_calibration_range  18.344971  36.21888  5.96049e-06  -2.50341e-06  0.00503924  -0.00237657   0.0139535   0.0175178 
167.763 -0.000008355  -0.000349881:outside_calibration_range  18.344971  36.21888  5.95677e-06  -2.48106e-06  0.00504497  -0.00237848   0.0139554   0.0175155 
169.362 0.000018103  -0.000350179:outside_calibration_range  18.344971  36.21888  5.98285e-06  -2.52949e-06  0.00505641  -0.00237657   0.0141403   0.0175178 
170.977 -0.000023275  -0.000350358:outside_calibration_range  18.344971  36.21888  5.95677e-06  -2.47733e-06  0.00506404  -0.00237657   0.0139621   0.0175224 
172.794 -0.000023076  -0.000350537:outside_calibration_range  18.344971  36.21888  5.95677e-06  -2.50713e-06  0.00506595  -0.00238039   0.0148698   0.0175247 
174.589 -0.000003979  -0.00035012:outside_calibration_range  18.344971  36.21888  5.96049e-06  -2.59654e-06  0.00506023  -0.00237848   0.0139503   0.0175262 
176.378 0.000000995  -0.000350179:outside_calibration_range  18.344971  36.21888  5.91206e-06  -2.6487e-06  0.00503162  -0.00237276   0.0149766   0.0175239 
179.579 -0.000008554  -0.000349702:outside_calibration_range  18.344971  36.21888  5.97167e-06  -2.65615e-06  0.00504115  -0.00237276   0.0139506   0.0175252 
181.191 0.000017307  -0.000349583:outside_calibration_range  18.344971  36.21888  6.01265e-06  -2.65242e-06  0.00505641  -0.00237657   0.0141705   0.0175235 
182.991 0.000013328  -0.000349762:outside_calibration_range  18.344971  36.21888  5.94932e-06  -2.68595e-06  0.00506023  -0.00237848   0.0139544   0.0175230 
184.791 0.000002785  -0.000349702:outside_calibration_range  18.344971  36.21888  5.9903e-06  -2.74555e-06  0.00506404  -0.00237848   0.0148789   0.0175241 
186.581 -0.000024071  -0.000349702:outside_calibration_range  18.344971  36.21888  6.00892e-06  -2.74183e-06  0.00506595  -0.00237848   0.0139628   0.0175217 
188.215 -0.000010941  -0.00035012:outside_calibration_range  18.344971  36.21888  5.91952e-06  -2.53694e-06  0.00504497  -0.00237657   0.0141528   0.0175196 
190.996 -0.000022479  -0.000349762:outside_calibration_range  18.344971  36.21888  5.95677e-06  -2.51831e-06  0.00504687  -0.00237466   0.0139481   0.0175162 
192.789 -0.000012334  -0.00035006:outside_calibration_range  18.344971  36.21888  5.96049e-06  -2.56674e-06  0.0050545  -0.00237848   0.0139486   0.0175185 
194.394 0.000016710  -0.00035:outside_calibration_range  18.344971  36.21888  5.94932e-06  -2.54439e-06  0.00505832  -0.00237848   0.0139492   0.0175192 
196.186 -0.000006963  -0.000350418:outside_calibration_range  18.344971  36.21888  6.05363e-06  -2.53694e-06  0.00506023  -0.00237276   0.0142250   0.0175166 
197.983 0.000022479  -0.00035006:outside_calibration_range  18.344971  36.21888  6.03872e-06  -2.58164e-06  0.00506595  -0.00236894   0.0139706   0.0175179 
199.785 0.000011936  -0.000349762:outside_calibration_range  18.344971  36.002561  6.00147e-06  -2.47733e-06  0.00503924  -0.00237276   0.0139554   0.0175202 
202.783 0.000023872  -0.00035:outside_calibration_range  18.344971  36.002561  6.035e-06  -2.49223e-06  0.00504306  -0.00237848   0.0139591   0.0175193 
204.391 -0.000027452  -0.000349941:outside_calibration_range  18.344971  36.002561  6.0797e-06  -2.48851e-06  0.00505641  -0.00238039   0.0139573   0.0175223 
206.186 -0.000007360  -0.000350298:outside_calibration_range  18.344971  36.002561  6.09088e-06  -2.57792e-06  0.00505641  -0.00237848   0.0141696   0.0175215 
207.991 -0.000005968  -0.00035006:outside_calibration_range  18.344971  36.002561  6.15421e-06  -2.60399e-06  0.00506023  -0.00237848   0.0148621   0.0175195 
209.59 0.000015517  -0.000350179:outside_calibration_range  18.344971  36.002561  6.13931e-06  -2.6934e-06  0.00506023  -0.00237848   0.0139557   0.0175222 
211.376 -0.000017506  -0.00035012:outside_calibration_range  18.344971  36.002561  6.11323e-06  -2.49223e-06  0.00503924  -0.00237657   0.0139549   0.0175241 
214.193 0.000005570  -0.00035:outside_calibration_range  18.344971  36.002561  6.09088e-06  -2.48106e-06  0.00504306  -0.00237848   0.0142813   0.0175235 
215.962 0.000006366  -0.00035:outside_calibration_range  18.344971  36.002561  6.04245e-06  -2.53694e-06  0.0050545  -0.00237848   0.0149024   0.0175236 
217.59 -0.000021286  -0.000350358:outside_calibration_range  18.344971  36.002561  6.14676e-06  -2.51459e-06  0.00506213  -0.00237657   0.0139812   0.0175221 
219.38 -0.000006764  -0.000350418:outside_calibration_range  18.344971  36.002561  6.13186e-06  -2.47361e-06  0.00506404  -0.00237657   0.0141105   0.0175179 
220.993 0.000023076  -0.000350239:outside_calibration_range  18.344971  36.002561  6.10951e-06  -2.43263e-06  0.00506595  -0.00237657   0.0139509   0.0175182 
222.783 0.000034813  -0.000350179:outside_calibration_range  18.344971  36.002561  6.05735e-06  -2.46988e-06  0.00506595  -0.00237276   0.0148703   0.0175173 
224.582 0.000010742  -0.000349881:outside_calibration_range  18.344971  36.002561  6.10205e-06  -2.50341e-06  0.00506786  -0.00237085   0.0139494   0.0175164 
226.163 -0.000003780  -0.000349643:outside_calibration_range  18.344971  36.002561  6.06853e-06  -2.52949e-06  0.00506976  -0.00237657   0.0139442   0.0175176 
227.79 -0.000007162  -0.000349523:outside_calibration_range  18.344971  36.002561  6.10951e-06  -2.50713e-06  0.00506976  -0.00237848   0.0148345   0.0175174 
229.57 0.000004575  -0.000349941:outside_calibration_range  18.344971  36.002561  6.14303e-06  -2.38793e-06  0.00506595  -0.00237848   0.0139724   0.0175164 
231.382 -0.000012135  -0.000349881:outside_calibration_range  18.344971  36.002561  5.98285e-06  -2.42145e-06  0.00506404  -0.00237848   0.0139707   0.0175176 
233.183 -0.000019296  -0.000350179:outside_calibration_range  18.344971  36.002561  5.92697e-06  -2.46243e-06  0.00506786  -0.00237657   0.0139534   0.0175174 
234.772 -0.000009151  -0.000350418:outside_calibration_range  18.344971  36.002561  5.96422e-06  -2.48851e-06  0.00506976  -0.00237657   0.0139482   0.0175170 
236.385 -0.000001790  -0.000349822:outside_calibration_range  18.217109  36.002561  6.00892e-06  -2.62262e-06  0.00504687  -0.00237085   0.0139549   0.0175168 
239.386 -0.000015914  -0.000350179:outside_calibration_range  18.217109  36.002561  6.02382e-06  -2.67477e-06  0.00505069  -0.00237085   0.0139498   0.0175233 
241.191 -0.000017307  -0.00035006:outside_calibration_range  18.217109  36.002561  5.96049e-06  -2.70458e-06  0.00505641  -0.00237085   0.0140970   0.0175259 
242.996 0.000008156  -0.000350179:outside_calibration_range  18.217109  36.002561  5.97912e-06  -2.65615e-06  0.00506213  -0.00237276   0.0139360   0.0175304 
244.787 0.000003382  -0.000349881:outside_calibration_range  18.217109  36.002561  5.97167e-06  -2.59282e-06  0.00506786  -0.00237085   0.0139409   0.0175299 
246.385 -0.000001790  -0.00035:outside_calibration_range  18.217109  36.002561  5.93442e-06  -2.47361e-06  0.00506786  -0.00237085   0.0139402   0.0175261 
248.191 0.000012533  -0.00035012:outside_calibration_range  18.217109  36.002561  5.94932e-06  -2.41028e-06  0.00506976  -0.00236894   0.0139509   0.0175230 
249.779 -0.000021087  -0.000349941:outside_calibration_range  18.217109  36.002561  6.0797e-06  -2.40655e-06  0.00507358  -0.00236513   0.0139483   0.0175235 
251.398 -0.000018699  -0.00035012:outside_calibration_range  18.217109  36.002561  6.09833e-06  -2.37675e-06  0.00506976  -0.00236703   0.0139532   0.0175219 
253.194 0.000002387  -0.000349762:outside_calibration_range  18.217109  36.002561  6.06853e-06  -2.414e-06  0.00506976  -0.00236894   0.0143960   0.0175209 
254.96 -0.000032426  -0.000349583:outside_calibration_range  18.217109  36.002561  6.0648e-06  -2.48106e-06  0.00506976  -0.00237276   0.0149089   0.0175234 
256.574 0.000018699  -0.00035012:outside_calibration_range  18.217109  36.002561  6.0797e-06  -2.56674e-06  0.00506595  -0.00237276   0.0139382   0.0175274 
258.38 0.000002387  -0.000350418:outside_calibration_range  18.217109  36.002561  6.03127e-06  -2.59654e-06  0.00506595  -0.00237276   0.0140592   0.0175301 
259.99 -0.000002586  -0.00035:outside_calibration_range  18.217109  36.002561  5.98285e-06  -2.57046e-06  0.00506213  -0.00237466   0.0139511   0.0175287 
261.77 -0.000006167  -0.00035:outside_calibration_range  18.217109  36.002561  5.99775e-06  -2.60027e-06  0.00506023  -0.00237466   0.0148496   0.0175301 
263.593 0.000010941  -0.000349762:outside_calibration_range  18.217109  36.002561  6.0052e-06  -2.54439e-06  0.0050545  -0.00237466   0.0139626   0.0175308 
265.765 0.000003581  -0.000349523:outside_calibration_range  18.217109  36.002561  6.01265e-06  -2.414e-06  0.00505641  -0.00237466   0.0139537   0.0175293 
267.371 0.000004774  -0.000349404:outside_calibration_range  18.217109  36.002561  6.0052e-06  -2.44008e-06  0.00506213  -0.00237848   0.0142320   0.0175294 
268.968 -0.000007559  -0.000349702:outside_calibration_range  18.217109  36.002561  6.0648e-06  -2.50341e-06  0.00505832  -0.00238039   0.0141357   0.0175257 
270.985 0.000000199  -0.000350298:outside_calibration_range  18.217109  36.002561  6.10205e-06  -2.44008e-06  0.00505641  -0.00238039   0.0139416   0.0175276 
272.764 0.000020888  -0.000350239:outside_calibration_range  18.217109  36.002561  6.04618e-06  -2.40283e-06  0.00505832  -0.00237848   0.0139407   0.0175288 
274.393 -0.000021485  -0.00035:outside_calibration_range  18.217109  36.002561  5.90461e-06  -2.41773e-06  0.00505641  -0.00237085   0.0139399   0.0175325 
276.769 0.000011538  -0.000349762:outside_calibration_range  18.217109  36.002561  6.02755e-06  -2.48851e-06  0.00505641  -0.00236894   0.0139438   0.0175359 
278.383 -0.000013925  -0.000349762:outside_calibration_range  18.217109  36.002561  6.14303e-06  -2.46616e-06  0.00506023  -0.00236894   0.0139371   0.0175365 
280.183 0.000015318  -0.000349881:outside_calibration_range  18.217109  36.002561  6.16166e-06  -2.46616e-06  0.00506213  -0.00237085   0.0139491   0.0175333 
281.766 -0.000040184  -0.00035012:outside_calibration_range  18.217109  36.002561  6.06853e-06  -2.52576e-06  0.00506213  -0.00237657   0.0148397   0.0175318 
283.598 0.000010344  -0.000350358:outside_calibration_range  18.217109  36.002561  5.92324e-06  -2.50341e-06  0.00505641  -0.00237657   0.0139642   0.0175319 
285.775 -0.000021683  -0.000350298:outside_calibration_range  18.217109  36.002561  5.90834e-06  -2.47361e-06  0.00504878  -0.00237466   0.0139597   0.0175300 
288.19 0.000002188  -0.000349762:outside_calibration_range  18.217109  36.002561  5.96422e-06  -2.45126e-06  0.0050526  -0.00237657   0.0141147   0.0175291 
289.991 -0.000015517  -0.000349881:outside_calibration_range  18.217109  36.002561  6.02755e-06  -2.53321e-06  0.00505641  -0.00237848   0.0139550   0.0175268 
291.782 -0.000002586  -0.000350298:outside_calibration_range  18.217109  36.002561  5.96422e-06  -2.59654e-06  0.00505832  -0.00238039   0.0148972   0.0175282 
293.577 -0.000045356  -0.000350358:outside_calibration_range  18.217109  36.002561  5.93442e-06  -2.49223e-06  0.00506023  -0.00237848   0.0139499   0.0175308 
295.201 0.000013925  -0.000350418:outside_calibration_range  18.217109  36.002561  6.14303e-06  -2.3693e-06  0.00506404  -0.00237657   0.0141928   0.0175313 
296.994 -0.000012930  -0.000349881:outside_calibration_range  18.217109  35.770041  6.10951e-06  -2.49968e-06  0.00504497  -0.00236513   0.0142021   0.0175307 
299.987 0.000024468  -0.000349702:outside_calibration_range  18.217109  35.770041  6.06108e-06  -2.47361e-06  0.0050526  -0.00236513   0.0139442   0.0175262 

# record 1 300 650nmavg_C89crystal_cooldown.dat 
# measuring amiZ.field , cernox.temp , cryo.mc.temp , cryo.mag.temp , srPL.x , srPL.y , sr405.x , sr405.y , sim.v1 , sim.v4  with wait 1
# when 02/10/2023 17:04 
# cryo.mc.temp = 17.981456
# cryo.fse.temp = None
# cryo.still.temp = 18.503011
# cryo.mag.temp = 35.094401
# amiZ.rate = 0.05000000,9.0
# sr405.frequency = 1279.6
# srODMR.frequency = 737.002
# arf.freq = +3.0000000000000E+09
# arf.amp = +1.50000000E+001
# jobin.lambda = 324.994
0 -0.000012334  -0.00035006:outside_calibration_range  17.981456  35.094401  5.91952e-06  -2.59282e-06  0.00503924  -0.00236894   0.0142510   0.0175124 
2.17745 0.000000796  -0.000350418:outside_calibration_range  17.981456  35.094401  6.14676e-06  -2.56674e-06  0.00510982  -0.00239564   0.0149728   0.0175121 
3.99653 -0.000004575  -0.000350656:outside_calibration_range  17.981456  35.094401  6.17284e-06  -2.55184e-06  0.00509837  -0.0023842   0.0139514   0.0175134 
5.79963 0.000000597  -0.000350358:outside_calibration_range  17.981456  35.094401  6.12441e-06  -2.41028e-06  0.00505641  -0.00236703   0.0139511   0.0175101 
8.79268 -0.000011140  -0.000350418:outside_calibration_range  17.981456  35.094401  6.07598e-06  -2.49968e-06  0.00505641  -0.00237276   0.0139451   0.0175089 
10.5688 -0.000001393  -0.00035:outside_calibration_range  17.981456  35.094401  6.07598e-06  -2.60027e-06  0.00506404  -0.00237657   0.0139318   0.0175078 
12.1723 0.000015517  -0.000350179:outside_calibration_range  17.981456  35.094401  6.11323e-06  -2.57419e-06  0.00507167  -0.00237848   0.0139452   0.0175101 
13.7838 -0.000011140  -0.000349881:outside_calibration_range  17.981456  35.094401  6.08715e-06  -2.40655e-06  0.00507548  -0.00237466   0.0139494   0.0175196 
15.5882 -0.000013527  -0.00035012:outside_calibration_range  17.981456  35.094401  6.05735e-06  -2.40283e-06  0.00507548  -0.00236894   0.0141867   0.0175206 
17.3902 0.000018103  -0.000350179:outside_calibration_range  17.981456  35.094401  5.99402e-06  -2.50341e-06  0.00506213  -0.00236322   0.0139441   0.0175205 
20.1645 0.000023275  -0.00035006:outside_calibration_range  17.981456  35.094401  5.93442e-06  -2.58537e-06  0.00506404  -0.00236513   0.0149217   0.0175176 
21.9868 0.000010941  -0.000349822:outside_calibration_range  17.981456  35.094401  5.96049e-06  -2.58164e-06  0.00506786  -0.00236513   0.0139533   0.0175232 
23.7866 -0.000002586  -0.00035006:outside_calibration_range  17.981456  35.094401  5.95304e-06  -2.60027e-06  0.00507167  -0.00236513   0.0142652   0.0175262 
25.3932 0.000005172  -0.00035:outside_calibration_range  17.981456  35.094401  5.94559e-06  -2.60027e-06  0.00507548  -0.00236513   0.0139458   0.0175232 
27.1806 -0.000000597  -0.00035006:outside_calibration_range  17.981456  35.094401  5.99775e-06  -2.56674e-06  0.00507739  -0.00236513   0.0139502   0.0175234 
28.8017 0.000009350  -0.000349822:outside_calibration_range  17.981456  35.094401  5.95677e-06  -2.68595e-06  0.00505832  -0.00236513   0.0139496   0.0175279 
31.5821 -0.000002984  -0.000349583:outside_calibration_range  17.981456  35.094401  5.94187e-06  -2.6487e-06  0.00506023  -0.00236703   0.0139423   0.0175315 
33.1805 0.000007162  -0.000349941:outside_calibration_range  17.981456  35.094401  6.06853e-06  -2.52949e-06  0.00506976  -0.00236894   0.0148786   0.0175355 
34.9948 -0.000003979  -0.000350298:outside_calibration_range  17.981456  35.094401  6.12813e-06  -2.46988e-06  0.00506976  -0.00237085   0.0139514   0.0175397 
36.7868 0.000016511  -0.000350477:outside_calibration_range  17.981456  35.094401  6.13558e-06  -2.46988e-06  0.00507167  -0.00237276   0.0142260   0.0175381 
38.3994 -0.000000398  -0.000350537:outside_calibration_range  17.981456  35.094401  6.17284e-06  -2.60772e-06  0.00507548  -0.00237466   0.0139406   0.0175342 
40.1711 -0.000003183  -0.000350298:outside_calibration_range  17.981456  34.863021  6.09833e-06  -2.7381e-06  0.00505641  -0.00236894   0.0149068   0.0175352 
42.9818 0.000017506  -0.000350358:outside_calibration_range  17.981456  34.863021  6.14303e-06  -2.67477e-06  0.00505832  -0.00236894   0.0139545   0.0175351 
44.7816 0.000012135  -0.000350656:outside_calibration_range  17.981456  34.863021  6.0648e-06  -2.59282e-06  0.00506595  -0.00236894   0.0139485   0.0175351 
46.5867 -0.000039388  -0.000350835:outside_calibration_range  17.981456  34.863021  6.08715e-06  -2.47361e-06  0.00506976  -0.00237085   0.0139325   0.0175340 
48.2044 0.000011339  -0.000350298:outside_calibration_range  17.981456  34.863021  6.09833e-06  -2.45871e-06  0.00506976  -0.00237085   0.0149104   0.0175333 
49.9815 -0.000009151  -0.00035006:outside_calibration_range  17.981456  34.863021  6.10205e-06  -2.55556e-06  0.00506976  -0.00237085   0.0139497   0.0175495 
51.7799 0.000005172  -0.000349881:outside_calibration_range  17.981456  34.863021  6.0797e-06  -2.46616e-06  0.0050545  -0.00236894   0.0139455   0.0175481 
54.5872 0.000021286  -0.000350358:outside_calibration_range  17.981456  34.863021  6.07598e-06  -2.47361e-06  0.00505641  -0.00236703   0.0143923   0.0175447 
56.3763 -0.000016113  -0.000350596:outside_calibration_range  17.981456  34.863021  6.11323e-06  -2.47361e-06  0.00506595  -0.00236894   0.0149981   0.0175448 
57.9927 -0.000013328  -0.00035:outside_calibration_range  17.981456  34.863021  6.10578e-06  -2.46616e-06  0.00506976  -0.00237085   0.0139503   0.0175407 
59.7882 -0.000018699  -0.000349702:outside_calibration_range  17.981456  34.863021  6.04618e-06  -2.44008e-06  0.00506976  -0.00237276   0.0139456   0.0175402 
61.5752 -0.000017506  -0.00035012:outside_calibration_range  17.981456  34.863021  6.05363e-06  -2.45871e-06  0.00507358  -0.00237276   0.0139367   0.0175344 
63.1868 0.000042372  -0.000350358:outside_calibration_range  17.981456  34.863021  6.13558e-06  -2.46243e-06  0.00507358  -0.00237657   0.0149259   0.0175311 
64.993 0.000014920  -0.000349881:outside_calibration_range  17.981456  34.863021  6.21754e-06  -2.48106e-06  0.00506976  -0.00237466   0.0139403   0.0175291 
66.7776 -0.000012732  -0.000349881:outside_calibration_range  17.981456  34.863021  6.16166e-06  -2.414e-06  0.00507358  -0.00237276   0.0144130   0.0175290 
68.3776 -0.000001393  -0.000349702:outside_calibration_range  17.981456  34.863021  6.16911e-06  -2.40283e-06  0.00507739  -0.00237657   0.0149841   0.0175315 
69.9846 0.000027850  -0.000349941:outside_calibration_range  17.981456  34.863021  6.0797e-06  -2.51459e-06  0.00507739  -0.00237466   0.0139386   0.0175346 
71.5967 -0.000001194  -0.000350418:outside_calibration_range  17.981456  34.863021  6.01265e-06  -2.45126e-06  0.00506976  -0.00237276   0.0139362   0.0175372 
73.5763 0.000026060  -0.00035006:outside_calibration_range  17.981456  34.863021  6.04245e-06  -2.50341e-06  0.00507167  -0.00237085   0.0139389   0.0175415 
75.1836 -0.000023275  -0.000350298:outside_calibration_range  17.981456  34.863021  6.08715e-06  -2.58537e-06  0.00507739  -0.00237085   0.0139453   0.0175398 
76.7801 -0.000013925  -0.000350358:outside_calibration_range  17.981456  34.863021  6.0797e-06  -2.49223e-06  0.00508121  -0.00236894   0.0139437   0.0175344 
78.5589 -0.000020689  -0.000349881:outside_calibration_range  17.98178  34.863021  6.00892e-06  -2.51459e-06  0.00506976  -0.00236894   0.0139539   0.0175329 
80.7958 -0.000025861  -0.000350179:outside_calibration_range  17.98178  34.863021  5.99402e-06  -2.56301e-06  0.00506976  -0.00237085   0.0139478   0.0175372 
82.5895 0.000019097  -0.000350358:outside_calibration_range  17.98178  34.863021  6.03872e-06  -2.59654e-06  0.00506786  -0.00237848   0.0139352   0.0175401 
84.1867 0.000012533  -0.00035012:outside_calibration_range  17.98178  34.863021  6.0946e-06  -2.6636e-06  0.00506976  -0.00237848   0.0150366   0.0175406 
85.9812 -0.000001194  -0.000349643:outside_calibration_range  17.98178  34.863021  6.10951e-06  -2.62634e-06  0.00507358  -0.00237466   0.0139523   0.0175409 
87.5935 0.000022479  -0.000349643:outside_calibration_range  17.98178  34.863021  6.0797e-06  -2.59654e-06  0.00507548  -0.00237466   0.0143283   0.0175454 
89.3795 -0.000009947  -0.000350239:outside_calibration_range  17.98178  34.863021  5.95304e-06  -2.56674e-06  0.00506976  -0.00237466   0.0142183   0.0175621 
91.3933 0.000033619  -0.000350477:outside_calibration_range  17.98178  34.863021  6.01637e-06  -2.60027e-06  0.00507167  -0.00237276   0.0139493   0.0175665 
93.1615 0.000002984  -0.000349941:outside_calibration_range  17.98178  34.863021  6.11323e-06  -2.54439e-06  0.00507358  -0.00237466   0.0139461   0.0175618 
94.7957 0.000001591  -0.000349583:outside_calibration_range  17.98178  34.863021  6.0797e-06  -2.58164e-06  0.00507358  -0.00237466   0.0139452   0.0175657 
96.5728 -0.000006565  -0.000349464:outside_calibration_range  17.98178  34.863021  6.05735e-06  -2.58909e-06  0.00507358  -0.00237657   0.0139497   0.0175684 
98.1687 -0.000003780  -0.000349345:outside_calibration_range  17.98178  34.863021  5.99775e-06  -2.52204e-06  0.00507167  -0.00237657   0.0149192   0.0175648 
99.9879 0.000008753  -0.000349523:outside_calibration_range  17.98178  34.863021  5.95304e-06  -2.48851e-06  0.00507167  -0.00237276   0.0139504   0.0175572 
101.761 0.000026259  -0.000349523:outside_calibration_range  17.98178  34.863021  6.0052e-06  -2.53321e-06  0.00507167  -0.00237276   0.0142115   0.0175571 
103.397 0.000000995  -0.000349762:outside_calibration_range  17.98178  34.863021  6.13186e-06  -2.52576e-06  0.00505641  -0.00236703   0.0139468   0.0175586 
106.175 0.000001393  -0.000349822:outside_calibration_range  17.98178  34.863021  6.10951e-06  -2.49223e-06  0.00505641  -0.00236703   0.0149391   0.0175552 
107.962 -0.000030635  -0.000349583:outside_calibration_range  17.98178  34.863021  6.12813e-06  -2.52576e-06  0.00506213  -0.00237276   0.0139476   0.0175536 
109.571 -0.000034415  -0.000349464:outside_calibration_range  17.98178  34.863021  6.12813e-06  -2.65242e-06  0.00506786  -0.00237657   0.0142760   0.0175607 
111.386 0.000011140  -0.000349762:outside_calibration_range  17.98178  34.863021  6.18401e-06  -2.64125e-06  0.00506976  -0.00237657   0.0139561   0.0175636 
113.178 0.000025861  -0.000349583:outside_calibration_range  17.98178  34.863021  6.16538e-06  -2.54811e-06  0.00506595  -0.00237848   0.0148116   0.0175627 
115.001 0.000004178  -0.000349583:outside_calibration_range  17.98178  34.863021  6.04618e-06  -2.55556e-06  0.00505641  -0.00237657   0.0142404   0.0175560 
117.386 -0.000009350  -0.000349583:outside_calibration_range  17.98178  34.863021  6.02755e-06  -2.47733e-06  0.00505641  -0.00237848   0.0139462   0.0175485 
119.196 0.000015914  -0.000349523:outside_calibration_range  17.98178  34.863021  6.05735e-06  -2.50341e-06  0.00506023  -0.00237466   0.0148587   0.0175450 
120.992 -0.000001790  -0.000349822:outside_calibration_range  17.98178  34.863021  6.03127e-06  -2.48478e-06  0.00506404  -0.00237085   0.0139402   0.0175438 
122.809 0.000020092  -0.000350298:outside_calibration_range  17.98178  34.863021  6.10578e-06  -2.48478e-06  0.00506786  -0.00237085   0.0139400   0.0175452 
124.608 0.000011737  -0.000349881:outside_calibration_range  17.98178  34.863021  6.0499e-06  -2.55556e-06  0.00506786  -0.00237276   0.0143070   0.0175464 
126.387 -0.000000597  -0.000349702:outside_calibration_range  17.98178  34.863021  5.94559e-06  -2.56674e-06  0.00505641  -0.00236703   0.0149274   0.0175495 
128.99 -0.000016511  -0.000349583:outside_calibration_range  17.98178  34.863021  5.96422e-06  -2.60027e-06  0.00505641  -0.00236513   0.0139495   0.0175512 
130.782 0.000026060  -0.000349702:outside_calibration_range  17.98178  34.863021  6.04245e-06  -2.58537e-06  0.00506404  -0.00236513   0.0139449   0.0175535 
132.59 0.000003382  -0.000349583:outside_calibration_range  17.98178  34.863021  6.04618e-06  -2.49223e-06  0.00506595  -0.00237085   0.0143568   0.0175557 
134.375 -0.000021087  -0.000349941:outside_calibration_range  17.98178  34.863021  6.07225e-06  -2.57046e-06  0.00506786  -0.00237466   0.0139416   0.0175515 
136.152 0.000028447  -0.000350298:outside_calibration_range  17.98178  34.863021  6.10578e-06  -2.60399e-06  0.00506976  -0.00237657   0.0139415   0.0175531 
137.79 0.000001591  -0.000349881:outside_calibration_range  17.98178  34.637542  6.04618e-06  -2.42518e-06  0.0050526  -0.00237276   0.0139479   0.0175504 
140.6 -0.000013328  -0.000349762:outside_calibration_range  17.98178  34.637542  6.09088e-06  -2.46243e-06  0.00505641  -0.00237276   0.0141622   0.0175497 
142.401 0.000015119  -0.000350179:outside_calibration_range  17.98178  34.637542  6.10578e-06  -2.60027e-06  0.00506404  -0.00237657   0.0139431   0.0175485 
144.149 -0.000016511  -0.00035006:outside_calibration_range  17.98178  34.637542  6.15048e-06  -2.61144e-06  0.00506976  -0.00237848   0.0139422   0.0175500 
145.786 0.000027452  -0.000349762:outside_calibration_range  17.98178  34.637542  6.20636e-06  -2.65615e-06  0.00507548  -0.00237657   0.0142944   0.0175500 
147.381 -0.000029641  -0.000350179:outside_calibration_range  17.98178  34.637542  6.17284e-06  -2.67105e-06  0.00507358  -0.00237848   0.0149173   0.0175472 
148.993 0.000002387  -0.000350418:outside_calibration_range  17.98178  34.637542  6.14303e-06  -2.55556e-06  0.00504687  -0.00236894   0.0139545   0.0175380 
152.151 -0.000012334  -0.00035:outside_calibration_range  17.98178  34.637542  6.12441e-06  -2.51831e-06  0.00505641  -0.00236703   0.0139403   0.0175366 
153.789 -0.000013925  -0.000349881:outside_calibration_range  17.98178  34.637542  6.18029e-06  -2.46616e-06  0.00506786  -0.00236703   0.0139359   0.0175350 
155.57 0.000012732  -0.000349762:outside_calibration_range  17.98178  34.637542  6.27714e-06  -2.60399e-06  0.00507167  -0.00236703   0.0139275   0.0175391 
157.174 -0.000017506  -0.000349702:outside_calibration_range  17.98178  34.637542  6.34047e-06  -2.6636e-06  0.00507548  -0.00236894   0.0139333   0.0175422 
158.796 0.000009151  -0.00035012:outside_calibration_range  17.98178  34.637542  6.34792e-06  -2.48851e-06  0.0050793  -0.00236894   0.0139417   0.0175452 
160.587 0.000008554  -0.000350537:outside_calibration_range  17.98178  34.637542  6.25852e-06  -2.414e-06  0.00507548  -0.00237085   0.0141695   0.0175422 
162.388 -0.000017705  -0.00035012:outside_calibration_range  17.98178  34.637542  6.09833e-06  -2.41773e-06  0.00507548  -0.00237276   0.0149511   0.0175449 
163.977 0.000005371  -0.000349822:outside_calibration_range  17.98178  34.637542  6.02755e-06  -2.45498e-06  0.00507739  -0.00237466   0.0139351   0.0175491 
165.779 0.000012334  -0.000349762:outside_calibration_range  17.98178  34.637542  6.02382e-06  -2.45871e-06  0.00507167  -0.00237466   0.0139396   0.0175465 
167.588 -0.000025264  -0.000349702:outside_calibration_range  17.98178  34.637542  6.07225e-06  -2.39538e-06  0.00506976  -0.00237466   0.0141489   0.0175457 
169.393 0.000005371  -0.000349583:outside_calibration_range  17.98178  34.637542  6.0946e-06  -2.50341e-06  0.00506976  -0.00237657   0.0139400   0.0175442 
171.173 -0.000019495  -0.000349762:outside_calibration_range  17.98178  34.637542  6.0946e-06  -2.51459e-06  0.00507167  -0.00237657   0.0139388   0.0175439 
172.776 -0.000017904  -0.000349583:outside_calibration_range  17.98178  34.637542  6.0648e-06  -2.60399e-06  0.00507358  -0.00237466   0.0139360   0.0175464 
174.57 0.000020291  -0.000349762:outside_calibration_range  17.776393  34.637542  6.02755e-06  -2.63752e-06  0.00505641  -0.00236894   0.0144229   0.0175460 
177.355 0.000041378  -0.00035012:outside_calibration_range  17.776393  34.637542  6.06108e-06  -2.56674e-06  0.00506404  -0.00236703   0.0148855   0.0175468 
178.993 -0.000003183  -0.000350179:outside_calibration_range  17.776393  34.637542  6.10951e-06  -2.66732e-06  0.00506976  -0.00236513   0.0139437   0.0175499 
180.786 -0.000022877  -0.00035:outside_calibration_range  17.776393  34.637542  6.17284e-06  -2.7232e-06  0.00507358  -0.00236703   0.0144012   0.0175495 
182.386 -0.000003780  -0.00035012:outside_calibration_range  17.776393  34.637542  6.13558e-06  -2.68595e-06  0.00508121  -0.00236513   0.0139314   0.0175491 
184.173 -0.000021485  -0.00035006:outside_calibration_range  17.776393  34.637542  6.09088e-06  -2.6636e-06  0.00508311  -0.00236513   0.0139351   0.0175492 
185.775 0.000000199  -0.000350179:outside_calibration_range  17.776393  34.637542  6.12068e-06  -2.56301e-06  0.00508502  -0.00236513   0.0142204   0.0175491 
187.388 -0.000037001  -0.000350537:outside_calibration_range  17.776393  34.637542  6.14676e-06  -2.56301e-06  0.00508311  -0.00236513   0.0139310   0.0175505 
189.172 -0.000019097  -0.000350358:outside_calibration_range  17.776393  34.637542  6.0797e-06  -2.64125e-06  0.0050793  -0.00236894   0.0149069   0.0175521 
190.996 0.000035609  -0.000350358:outside_calibration_range  17.776393  34.637542  6.07225e-06  -2.6487e-06  0.00506976  -0.00237085   0.0139616   0.0175523 
192.777 -0.000001790  -0.000350418:outside_calibration_range  17.776393  34.637542  6.15793e-06  -2.61144e-06  0.00507358  -0.00237276   0.0144041   0.0175470 
194.364 -0.000002984  -0.000350537:outside_calibration_range  17.776393  34.637542  6.20264e-06  -2.51459e-06  0.00507548  -0.00237466   0.0139386   0.0175460 
196.181 -0.000024667  -0.00035012:outside_calibration_range  17.776393  34.637542  6.14676e-06  -2.49596e-06  0.00507739  -0.00237466   0.0139441   0.0175497 
197.76 -0.000020490  -0.00035012:outside_calibration_range  17.776393  34.637542  6.13931e-06  -2.52949e-06  0.00508121  -0.00237466   0.0144650   0.0175485 
199.381 -0.000012930  -0.000350179:outside_calibration_range  17.776393  34.637542  6.24734e-06  -2.55184e-06  0.00508121  -0.00237466   0.0139525   0.0175480 
201.176 -0.000009748  -0.00035006:outside_calibration_range  17.776393  34.637542  6.25107e-06  -2.52204e-06  0.00506595  -0.00237276   0.0139568   0.0175439 
203.576 -0.000008554  -0.000350179:outside_calibration_range  17.776393  34.637542  6.25852e-06  -2.58909e-06  0.00506404  -0.00237466   0.0143765   0.0175429 
205.378 -0.000002785  -0.00035006:outside_calibration_range  17.776393  34.637542  6.20636e-06  -2.63379e-06  0.00506976  -0.00237276   0.0139427   0.0175439 
206.983 0.000020092  -0.000349762:outside_calibration_range  17.776393  34.637542  6.15048e-06  -2.63379e-06  0.0050793  -0.00237085   0.0139389   0.0175415 
208.592 0.000039587  -0.000349822:outside_calibration_range  17.776393  34.637542  6.13931e-06  -2.49968e-06  0.00507167  -0.00236894   0.0139495   0.0175376 
210.582 0.000005968  -0.000350358:outside_calibration_range  17.776393  34.637542  6.15793e-06  -2.4438e-06  0.00506976  -0.00236894   0.0139451   0.0175342 
212.165 -0.000020490  -0.000350537:outside_calibration_range  17.776393  34.637542  6.20636e-06  -2.59654e-06  0.00506213  -0.00237276   0.0139435   0.0175363 
214.579 -0.000015716  -0.000350179:outside_calibration_range  17.776393  34.637542  6.14676e-06  -2.59282e-06  0.00506213  -0.00237085   0.0143161   0.0175381 
216.393 0.000023673  -0.000349881:outside_calibration_range  17.776393  34.637542  5.98285e-06  -2.62262e-06  0.00506976  -0.00237466   0.0139434   0.0175371 
218.183 -0.000009350  -0.000350239:outside_calibration_range  17.776393  34.637542  5.88971e-06  -2.60027e-06  0.00508311  -0.00237848   0.0139389   0.0175367 
219.781 -0.000053711  -0.000350179:outside_calibration_range  17.776393  34.637542  5.9903e-06  -2.57792e-06  0.00508693  -0.00237848   0.0144058   0.0175361 
221.365 -0.000010145  -0.000349941:outside_calibration_range  17.776393  34.637542  6.07225e-06  -2.55556e-06  0.00509074  -0.00237657   0.0149821   0.0175364 
222.995 -0.000028049  -0.000350358:outside_calibration_range  17.776393  34.637542  6.06853e-06  -2.62634e-06  0.00506786  -0.00236703   0.0139449   0.0175368 
225.796 -0.000018699  -0.000350596:outside_calibration_range  17.776393  34.637542  6.01637e-06  -2.63007e-06  0.00506213  -0.00237085   0.0139403   0.0175386 
227.574 0.000021683  -0.000350716:outside_calibration_range  17.776393  34.637542  6.13931e-06  -2.58537e-06  0.00506976  -0.00237085   0.0142280   0.0175407 
229.392 -0.000013925  -0.000350537:outside_calibration_range  17.776393  34.637542  6.13931e-06  -2.65987e-06  0.00507358  -0.00236894   0.0139354   0.0175425 
231.176 0.000014920  -0.00035:outside_calibration_range  17.776393  34.637542  6.0201e-06  -2.76791e-06  0.00507548  -0.00237276   0.0139381   0.0175406 
232.766 0.000025662  -0.000349941:outside_calibration_range  17.776393  34.637542  6.01637e-06  -2.80143e-06  0.00507739  -0.00237466   0.0143165   0.0175417 
234.378 -0.000013925  -0.000349881:outside_calibration_range  17.776393  34.637542  6.06853e-06  -2.61517e-06  0.00507548  -0.00237466   0.0139481   0.0175447 
236.187 0.000011737  -0.00035006:outside_calibration_range  17.776393  34.41567  6.24362e-06  -2.47361e-06  0.00507167  -0.00237466   0.0149197   0.0175461 
237.988 -0.000020490  -0.000349941:outside_calibration_range  17.776393  34.41567  6.24734e-06  -2.51831e-06  0.00507358  -0.00237466   0.0139543   0.0175496 
239.783 0.000014323  -0.000350239:outside_calibration_range  17.776393  34.41567  6.15793e-06  -2.61144e-06  0.00506976  -0.00237276   0.0139508   0.0175452 
241.776 0.000008156  -0.00035012:outside_calibration_range  17.776393  34.41567  6.13558e-06  -2.60027e-06  0.00506976  -0.00237466   0.0139470   0.0175454 
243.578 0.000004178  -0.000350179:outside_calibration_range  17.776393  34.41567  6.12441e-06  -2.54066e-06  0.00506976  -0.00237848   0.0143629   0.0175420 
245.372 -0.000004376  -0.00035006:outside_calibration_range  17.776393  34.41567  6.0797e-06  -2.48851e-06  0.00507358  -0.00237657   0.0139417   0.0175402 
247.188 0.000014522  -0.000349822:outside_calibration_range  17.776393  34.41567  5.97912e-06  -2.56674e-06  0.00506213  -0.00237085   0.0139461   0.0175384 
249.808 -0.000017506  -0.000350298:outside_calibration_range  17.776393  34.41567  6.0797e-06  -2.58909e-06  0.00506213  -0.00237085   0.0139372   0.0175341 
251.584 0.000003183  -0.000350477:outside_calibration_range  17.776393  34.41567  6.14303e-06  -2.62634e-06  0.00506976  -0.00237085   0.0142521   0.0175342 
253.393 0.000000000  -0.00035006:outside_calibration_range  17.776393  34.41567  6.03127e-06  -2.63752e-06  0.00506976  -0.00237657   0.0139517   0.0175342 
255.177 0.000000597  -0.000350358:outside_calibration_range  17.776393  34.41567  6.12441e-06  -2.55556e-06  0.00506976  -0.00237848   0.0148966   0.0175345 
256.994 -0.000007162  -0.000350537:outside_calibration_range  17.776393  34.41567  6.07598e-06  -2.59654e-06  0.00506976  -0.00237276   0.0139356   0.0175358 
258.798 0.000013726  -0.000350298:outside_calibration_range  17.776393  34.41567  6.0201e-06  -2.49596e-06  0.00506976  -0.00236894   0.0139407   0.0175361 
260.575 0.000010344  -0.000350298:outside_calibration_range  17.776393  34.41567  5.9903e-06  -2.51459e-06  0.00507739  -0.00236703   0.0139363   0.0175366 
262.163 0.000023872  -0.000349822:outside_calibration_range  17.776393  34.41567  6.035e-06  -2.63379e-06  0.00508121  -0.00236513   0.0139356   0.0175322 
263.785 -0.000008156  -0.000349822:outside_calibration_range  17.776393  34.41567  6.08343e-06  -2.61889e-06  0.00507739  -0.00236703   0.0139409   0.0175315 
265.574 -0.000004376  -0.000349822:outside_calibration_range  17.776393  34.41567  6.0797e-06  -2.57046e-06  0.0050793  -0.00237085   0.0139497   0.0175295 
267.156 -0.000010742  -0.00035006:outside_calibration_range  17.776393  34.41567  6.05735e-06  -2.54439e-06  0.00508121  -0.00237276   0.0139416   0.0175299 
268.787 0.000025463  -0.00035006:outside_calibration_range  17.776393  34.41567  6.10951e-06  -2.51831e-06  0.00507739  -0.00237466   0.0139439   0.0175292 
270.597 0.000006167  -0.00035006:outside_calibration_range  17.776393  34.41567  6.13558e-06  -2.56674e-06  0.00507548  -0.00237276   0.0142925   0.0175274 
272.378 0.000010742  -0.000350179:outside_calibration_range  17.719907  34.41567  6.18029e-06  -2.53694e-06  0.00506595  -0.00237085   0.0139577   0.0175284 
274.774 -0.000018898  -0.000350358:outside_calibration_range  17.719907  34.41567  6.18401e-06  -2.62634e-06  0.00506595  -0.00237276   0.0141797   0.0175283 
276.397 -0.000009549  -0.000350239:outside_calibration_range  17.719907  34.41567  6.0946e-06  -2.49968e-06  0.00506976  -0.00237276   0.0139357   0.0175269 
278.175 -0.000004376  -0.000350418:outside_calibration_range  17.719907  34.41567  6.10205e-06  -2.50713e-06  0.00507739  -0.00237085   0.0139396   0.0175243 
279.779 -0.000016511  -0.00035006:outside_calibration_range  17.719907  34.41567  6.08715e-06  -2.59654e-06  0.00508311  -0.00236894   0.0144203   0.0175249 
281.382 -0.000005570  -0.000350298:outside_calibration_range  17.719907  34.41567  6.12068e-06  -2.57792e-06  0.00508311  -0.00236513   0.0139492   0.0175282 
283.184 -0.000007758  -0.000350596:outside_calibration_range  17.719907  34.41567  6.02382e-06  -2.61144e-06  0.00507739  -0.00236513   0.0139484   0.0175266 
284.972 -0.000008156  -0.00035012:outside_calibration_range  17.719907  34.41567  6.14303e-06  -2.63007e-06  0.00507358  -0.00236322   0.0150413   0.0175292 
286.992 0.000021683  -0.00035006:outside_calibration_range  17.719907  34.41567  6.16538e-06  -2.55929e-06  0.00507358  -0.00235941   0.0139525   0.0175308 
288.783 -0.000029044  -0.000349881:outside_calibration_range  17.719907  34.41567  6.18774e-06  -2.49223e-06  0.00508121  -0.00235941   0.0139490   0.0175324 
290.574 -0.000027055  -0.000349881:outside_calibration_range  17.719907  34.41567  6.18401e-06  -2.41028e-06  0.00508311  -0.00236131   0.0139311   0.0175311 
292.171 0.000017705  -0.000350418:outside_calibration_range  17.719907  34.41567  6.18029e-06  -2.3842e-06  0.00508311  -0.00236513   0.0149402   0.0175276 
294.003 0.000007758  -0.00035012:outside_calibration_range  17.719907  34.41567  6.07598e-06  -2.52204e-06  0.00507739  -0.00236513   0.0139480   0.0175269 
295.767 0.000029442  -0.000350358:outside_calibration_range  17.719907  34.41567  6.09088e-06  -2.67477e-06  0.00507548  -0.00236703   0.0139460   0.0175248 
297.592 -0.000020689  -0.00035:outside_calibration_range  17.719907  34.41567  6.02755e-06  -2.60027e-06  0.00505641  -0.00236322   0.0139544   0.0175241 

# record 1 300 650nmavg_C89crystal_cooldown.dat 
# measuring amiZ.field , cernox.temp , cryo.mc.temp , cryo.mag.temp , srPL.x , srPL.y , sr405.x , sr405.y , sim.v1 , sim.v4  with wait 1
# when 02/10/2023 17:15 
# cryo.mc.temp = 17.38476
# cryo.fse.temp = None
# cryo.still.temp = 17.757891
# cryo.mag.temp = 33.507439
# amiZ.rate = 0.05000000,9.0
# sr405.frequency = 1279.6
# srODMR.frequency = 737.002
# arf.freq = +3.0000000000000E+09
# arf.amp = +1.50000000E+001
# jobin.lambda = 324.994
0 0.000000398  -0.00035006:outside_calibration_range  17.38476  33.507439  5.81148e-06  -2.51831e-06  0.00503924  -0.00237085   0.0144838   0.0175142 
2.0026 -0.000001393  -0.000349762:outside_calibration_range  17.38476  33.507439  6.11696e-06  -2.61889e-06  0.00510982  -0.00239374   0.0139439   0.0175167 
3.77105 0.000017705  -0.000349702:outside_calibration_range  17.38476  33.507439  6.23617e-06  -2.56674e-06  0.005106  -0.00238802   0.0139395   0.0175168 
5.38439 0.000036603  -0.000349941:outside_calibration_range  17.38476  33.507439  6.20264e-06  -2.60027e-06  0.00509265  -0.00238039   0.0139435   0.0175164 
7.18991 -0.000024468  -0.000350239:outside_calibration_range  17.38476  33.507439  6.26597e-06  -2.56674e-06  0.00508311  -0.00237466   0.0143779   0.0175154 
8.99051 -0.000002586  -0.000350358:outside_calibration_range  17.38476  33.507439  6.31812e-06  -2.58164e-06  0.00508311  -0.00236894   0.0139627   0.0175162 
10.7975 -0.000014522  -0.000350418:outside_calibration_range  17.38476  33.507439  6.26969e-06  -2.60027e-06  0.00508311  -0.00237276   0.0139582   0.0175185 
12.5921 0.000009549  -0.000349941:outside_calibration_range  17.38476  33.507439  6.13931e-06  -2.57046e-06  0.00508121  -0.00237466   0.0139527   0.0175209 
14.3824 0.000009350  -0.000349941:outside_calibration_range  17.38476  33.507439  6.00147e-06  -2.57046e-06  0.00507739  -0.00237276   0.0139504   0.0175210 
16.5826 0.000019694  -0.000349762:outside_calibration_range  17.370577  33.507439  6.0052e-06  -2.49596e-06  0.00507167  -0.00237276   0.0139621   0.0175234 
18.7828 0.000008952  -0.000350179:outside_calibration_range  17.370577  33.507439  6.0648e-06  -2.49596e-06  0.00507548  -0.00237466   0.0139554   0.0175227 
20.3927 -0.000017108  -0.000349881:outside_calibration_range  17.370577  33.507439  6.17656e-06  -2.56674e-06  0.0050793  -0.00237657   0.0139509   0.0175205 
22.1767 0.000024468  -0.00035006:outside_calibration_range  17.370577  33.507439  6.15793e-06  -2.60027e-06  0.00508121  -0.00237848   0.0139391   0.0175184 
23.788 -0.000020689  -0.000349881:outside_calibration_range  17.370577  33.507439  6.0499e-06  -2.61144e-06  0.00508121  -0.00237848   0.0149485   0.0175226 
25.599 0.000010145  -0.000349762:outside_calibration_range  17.370577  33.507439  6.04618e-06  -2.65987e-06  0.0050793  -0.00237657   0.0139685   0.0175218 
27.3861 0.000036802  -0.00035006:outside_calibration_range  17.370577  33.507439  6.11323e-06  -2.73065e-06  0.00508121  -0.00237848   0.0145297   0.0175230 
28.9761 -0.000026259  -0.000350418:outside_calibration_range  17.370577  33.507439  6.18774e-06  -2.6487e-06  0.00508693  -0.00237657   0.0148307   0.0175202 
30.6037 -0.000003581  -0.000350358:outside_calibration_range  17.370577  33.507439  6.23617e-06  -2.57792e-06  0.00508884  -0.00237466   0.0139539   0.0175174 
32.4016 0.000020888  -0.000350298:outside_calibration_range  17.370577  33.507439  6.19146e-06  -2.52949e-06  0.00508693  -0.00237466   0.0139558   0.0175155 
34.1863 -0.000002387  -0.00035:outside_calibration_range  17.370577  33.507439  6.02755e-06  -2.52949e-06  0.00508502  -0.00237276   0.0144563   0.0175152 
35.9999 0.000020689  -0.000349822:outside_calibration_range  17.370577  33.507439  5.99775e-06  -2.56674e-06  0.00508693  -0.00237276   0.0139460   0.0175165 
37.7834 -0.000014323  -0.00035:outside_calibration_range  17.370577  33.507439  6.0797e-06  -2.55929e-06  0.00508884  -0.00237657   0.0139500   0.0175133 
39.3676 -0.000001790  -0.00035012:outside_calibration_range  17.370577  33.507439  6.17656e-06  -2.56674e-06  0.00508884  -0.00238039   0.0143250   0.0175124 
41.0052 0.000010543  -0.000349762:outside_calibration_range  17.370577  33.507439  6.26224e-06  -2.61144e-06  0.00507739  -0.00238039   0.0139428   0.0175171 
43.2207 0.000014323  -0.000349762:outside_calibration_range  17.370577  33.507439  6.21381e-06  -2.58537e-06  0.00507548  -0.00237848   0.0143947   0.0175174 
44.9966 -0.000006963  -0.00035:outside_calibration_range  17.370577  33.507439  6.15793e-06  -2.56674e-06  0.00508121  -0.00237848   0.0139718   0.0175184 
46.7847 0.000021882  -0.000349822:outside_calibration_range  17.370577  33.507439  6.12813e-06  -2.59654e-06  0.00508311  -0.00237848   0.0139583   0.0175180 
48.3833 -0.000008554  -0.00035006:outside_calibration_range  17.370577  33.507439  6.0946e-06  -2.60772e-06  0.00508884  -0.00238229   0.0139479   0.0175180 
50.1883 0.000003382  -0.000350298:outside_calibration_range  17.370577  33.507439  6.20636e-06  -2.65615e-06  0.00509456  -0.00238802   0.0139290   0.0175198 
51.7905 -0.000021286  -0.00035012:outside_calibration_range  17.370577  33.507439  6.0797e-06  -2.63007e-06  0.00506976  -0.00238039   0.0139401   0.0175217 
54.7832 0.000020490  -0.000349702:outside_calibration_range  17.370577  33.507439  6.04245e-06  -2.58909e-06  0.00506976  -0.00237848   0.0139465   0.0175195 
56.3994 -0.000010344  -0.000349643:outside_calibration_range  17.370577  33.507439  6.00892e-06  -2.51459e-06  0.0050793  -0.00237276   0.0139408   0.0175207 
58.1733 0.000006366  -0.000349583:outside_calibration_range  17.370577  33.507439  5.96422e-06  -2.65242e-06  0.00508311  -0.00237085   0.0143352   0.0175234 
59.9697 0.000002387  -0.00035006:outside_calibration_range  17.370577  33.507439  6.01265e-06  -2.6785e-06  0.00508311  -0.00236894   0.0139353   0.0175207 
61.7787 0.000035012  -0.000349822:outside_calibration_range  17.370577  33.507439  6.10578e-06  -2.58909e-06  0.00508311  -0.00236894   0.0139394   0.0175196 
63.4077 -0.000004376  -0.000349822:outside_calibration_range  17.370577  33.507439  5.95677e-06  -2.65615e-06  0.00506213  -0.00236703   0.0139494   0.0175193 
66.3786 0.000013527  -0.000349583:outside_calibration_range  17.370577  33.507439  6.05735e-06  -2.74183e-06  0.00506976  -0.00237085   0.0143522   0.0175165 
68 0.000004575  -0.000349881:outside_calibration_range  17.370577  33.507439  6.12068e-06  -2.6636e-06  0.00508311  -0.00237085   0.0139498   0.0175173 
69.7799 0.000005570  -0.000350179:outside_calibration_range  17.370577  33.507439  6.10951e-06  -2.60027e-06  0.00508502  -0.00237657   0.0139517   0.0175187 
71.5921 -0.000007957  -0.000350477:outside_calibration_range  17.370577  33.507439  6.17656e-06  -2.53694e-06  0.00508311  -0.00237657   0.0139500   0.0175189 
73.4006 -0.000015318  -0.00035006:outside_calibration_range  17.370577  33.507439  6.11696e-06  -2.55929e-06  0.00508311  -0.00237657   0.0139458   0.0175171 
75.185 0.000006764  -0.000350298:outside_calibration_range  17.370577  33.274507  6.11696e-06  -2.63752e-06  0.00505832  -0.00237085   0.0139533   0.0175159 
78.4029 0.000020689  -0.000350298:outside_calibration_range  17.370577  33.274507  6.12441e-06  -2.60027e-06  0.00506786  -0.00237466   0.0139565   0.0175160 
80.1858 -0.000008554  -0.000350179:outside_calibration_range  17.370577  33.274507  6.14303e-06  -2.54811e-06  0.0050793  -0.00237848   0.0139341   0.0175151 
81.7836 0.000006764  -0.000349822:outside_calibration_range  17.370577  33.274507  6.13558e-06  -2.64497e-06  0.00508693  -0.00237848   0.0139418   0.0175121 
83.3753 -0.000019296  -0.000350179:outside_calibration_range  17.370577  33.274507  6.17656e-06  -2.63379e-06  0.00508884  -0.00237848   0.0144696   0.0175090 
84.9741 0.000026657  -0.000350179:outside_calibration_range  17.370577  33.274507  6.13186e-06  -2.55556e-06  0.00508884  -0.00237657   0.0148902   0.0175111 
86.6161 -0.000038195  -0.000350179:outside_calibration_range  17.370577  33.274507  6.17284e-06  -2.55929e-06  0.00506213  -0.00236894   0.0139598   0.0175105 
89.5938 -0.000009947  -0.000350358:outside_calibration_range  17.370577  33.274507  6.23989e-06  -2.59282e-06  0.00506976  -0.00237085   0.0139741   0.0175130 
91.3913 -0.000030436  -0.00035012:outside_calibration_range  17.370577  33.274507  6.15048e-06  -2.61889e-06  0.00508121  -0.00237466   0.0139640   0.0175121 
93.1947 -0.000006366  -0.00035:outside_calibration_range  17.370577  33.274507  6.0946e-06  -2.60027e-06  0.00508121  -0.00237848   0.0143254   0.0175129 
94.9932 -0.000035410  -0.00035006:outside_calibration_range  17.370577  33.274507  6.15048e-06  -2.51831e-06  0.00508121  -0.00237848   0.0139551   0.0175128 
96.8006 -0.000019097  -0.000350477:outside_calibration_range  17.370577  33.274507  6.15793e-06  -2.47361e-06  0.0050793  -0.00237848   0.0139532   0.0175125 
98.5879 0.000014522  -0.00035006:outside_calibration_range  17.370577  33.274507  6.19146e-06  -2.49223e-06  0.00508121  -0.00237848   0.0139542   0.0175153 
100.383 -0.000025264  -0.00035:outside_calibration_range  17.370577  33.274507  6.21009e-06  -2.51831e-06  0.00508311  -0.00237848   0.0145435   0.0175155 
101.98 0.000007758  -0.000349762:outside_calibration_range  17.370577  33.274507  6.24362e-06  -2.61517e-06  0.00508311  -0.00238039   0.0139447   0.0175172 
103.584 0.000010145  -0.00035:outside_calibration_range  17.370577  33.274507  6.23244e-06  -2.61144e-06  0.00508693  -0.00238039   0.0139492   0.0175181 
105.177 -0.000031033  -0.000350358:outside_calibration_range  17.370577  33.274507  6.23244e-06  -2.67105e-06  0.00508693  -0.00238039   0.0139513   0.0175204 
106.759 0.000031431  -0.000350418:outside_calibration_range  17.370577  33.274507  6.23989e-06  -2.63007e-06  0.00508502  -0.00238039   0.0139537   0.0175177 
108.394 0.000030436  -0.000349881:outside_calibration_range  17.370577  33.274507  6.13186e-06  -2.48106e-06  0.00508311  -0.00238039   0.0139479   0.0175130 
110.219 0.000035808  -0.000349583:outside_calibration_range  17.370577  33.274507  6.15048e-06  -2.50713e-06  0.00507739  -0.00237848   0.0144463   0.0175152 
111.99 0.000046152  -0.00035:outside_calibration_range  17.258481  33.274507  6.14676e-06  -2.64497e-06  0.00506213  -0.00236894   0.0139477   0.0175127 
114.793 -0.000002188  -0.000350358:outside_calibration_range  17.258481  33.274507  6.10951e-06  -2.6636e-06  0.00506595  -0.00237466   0.0139604   0.0175118 
116.586 -0.000025463  -0.000350418:outside_calibration_range  17.258481  33.274507  6.11696e-06  -2.61517e-06  0.00507548  -0.00237848   0.0139445   0.0175129 
118.171 0.000000995  -0.00035:outside_calibration_range  17.258481  33.274507  6.13186e-06  -2.58164e-06  0.00508311  -0.00238229   0.0139528   0.0175121 
119.785 0.000031431  -0.000349881:outside_calibration_range  17.258481  33.274507  6.11323e-06  -2.58909e-06  0.00508311  -0.00238039   0.0149695   0.0175124 
121.616 -0.000023673  -0.00035:outside_calibration_range  17.258481  33.274507  6.0499e-06  -2.57046e-06  0.00508121  -0.00237848   0.0139885   0.0175119 
123.375 0.000026458  -0.000349881:outside_calibration_range  17.258481  33.274507  6.0052e-06  -2.50713e-06  0.00508311  -0.00237848   0.0144319   0.0175098 
124.994 0.000005570  -0.000349643:outside_calibration_range  17.258481  33.274507  6.04245e-06  -2.50341e-06  0.00508311  -0.00237848   0.0139513   0.0175088 
126.785 -0.000003581  -0.00035012:outside_calibration_range  17.258481  33.274507  6.0946e-06  -2.62262e-06  0.0050793  -0.00237848   0.0149216   0.0175129 
128.606 0.000016511  -0.000349881:outside_calibration_range  17.258481  33.274507  6.15421e-06  -2.61889e-06  0.00508121  -0.00237657   0.0139525   0.0175137 
130.179 -0.000020092  -0.000349523:outside_calibration_range  17.258481  33.274507  6.0797e-06  -2.56301e-06  0.00508311  -0.00237848   0.0139611   0.0175120 
131.806 -0.000021683  -0.000349762:outside_calibration_range  17.258481  33.274507  6.04618e-06  -2.60027e-06  0.0050793  -0.00237085   0.0139534   0.0175090 
134.187 -0.000005968  -0.000349822:outside_calibration_range  17.258481  33.274507  6.12441e-06  -2.56301e-06  0.00507739  -0.00237085   0.0139383   0.0175082 
135.771 0.000012334  -0.000349822:outside_calibration_range  17.258481  33.274507  6.20264e-06  -2.50713e-06  0.00508502  -0.00237085   0.0139387   0.0175054 
137.39 -0.000000796  -0.000350179:outside_calibration_range  17.258481  33.274507  6.0499e-06  -2.55556e-06  0.00506404  -0.00236513   0.0139479   0.0175046 
140.394 0.000002785  -0.000350537:outside_calibration_range  17.258481  33.274507  5.98285e-06  -2.6487e-06  0.00506786  -0.00236513   0.0139472   0.0175084 
142.195 -0.000000796  -0.00035:outside_calibration_range  17.258481  33.274507  6.04245e-06  -2.71203e-06  0.00507358  -0.00236894   0.0144858   0.0175069 
143.977 0.000008156  -0.000349762:outside_calibration_range  17.258481  33.274507  6.0797e-06  -2.63752e-06  0.00507739  -0.00237276   0.0139560   0.0175059 
145.771 0.000023673  -0.000349523:outside_calibration_range  17.258481  33.274507  6.11323e-06  -2.60399e-06  0.00508311  -0.00237466   0.0139506   0.0175053 
147.384 0.000002984  -0.000349941:outside_calibration_range  17.258481  33.274507  6.22499e-06  -2.6487e-06  0.00508884  -0.00237085   0.0142952   0.0175053 
148.969 0.000014124  -0.00035006:outside_calibration_range  17.258481  33.274507  6.08715e-06  -2.49223e-06  0.00506213  -0.00236894   0.0144078   0.0175061 
151.994 -0.000048738  -0.00035006:outside_calibration_range  17.258481  33.274507  6.14676e-06  -2.48478e-06  0.00506786  -0.00237276   0.0149778   0.0175085 
153.592 0.000035410  -0.000349702:outside_calibration_range  17.258481  33.274507  6.23244e-06  -2.66732e-06  0.00507739  -0.00237276   0.0139520   0.0175090 
155.395 -0.000017705  -0.000349464:outside_calibration_range  17.258481  33.274507  6.15793e-06  -2.65242e-06  0.0050793  -0.00237276   0.0139471   0.0175054 
157.186 -0.000012930  -0.000349583:outside_calibration_range  17.258481  33.274507  6.18774e-06  -2.56674e-06  0.0050793  -0.00237276   0.0144214   0.0175048 
158.977 -0.000031431  -0.00035012:outside_calibration_range  17.258481  33.274507  6.12813e-06  -2.51831e-06  0.00507739  -0.00237657   0.0139355   0.0175054 
160.78 -0.000001194  -0.00035:outside_calibration_range  17.258481  33.274507  6.0797e-06  -2.55184e-06  0.00506786  -0.00236703   0.0139442   0.0175069 
163.382 -0.000026060  -0.000349583:outside_calibration_range  17.258481  33.274507  5.98285e-06  -2.52204e-06  0.00506976  -0.00236513   0.0139407   0.0175043 
165.169 -0.000019495  -0.000349643:outside_calibration_range  17.258481  33.274507  6.04618e-06  -2.53694e-06  0.00508121  -0.00236513   0.0143947   0.0175023 
166.992 -0.000017506  -0.000349523:outside_calibration_range  17.258481  33.274507  6.14676e-06  -2.56674e-06  0.00508121  -0.00236513   0.0139500   0.0175018 
168.805 -0.000014323  -0.00035:outside_calibration_range  17.258481  33.274507  6.19891e-06  -2.64497e-06  0.0050793  -0.00236894   0.0149501   0.0175013 
170.6 0.000027850  -0.00035:outside_calibration_range  17.258481  33.274507  6.14303e-06  -2.64125e-06  0.00507548  -0.00236894   0.0139527   0.0175001 
172.378 0.000014124  -0.000350298:outside_calibration_range  17.258481  33.056982  6.14676e-06  -2.6636e-06  0.00506404  -0.00236894   0.0144317   0.0175011 
174.971 0.000002188  -0.000350418:outside_calibration_range  17.258481  33.056982  6.11323e-06  -2.56301e-06  0.00506786  -0.00236894   0.0139325   0.0175051 
176.593 0.000034017  -0.00035012:outside_calibration_range  17.258481  33.056982  6.14676e-06  -2.54811e-06  0.00507548  -0.00237085   0.0139757   0.0175093 
178.38 0.000023872  -0.000350418:outside_calibration_range  17.258481  33.056982  6.16911e-06  -2.60027e-06  0.00508311  -0.00237276   0.0144763   0.0175116 
179.986 0.000018103  -0.00035006:outside_calibration_range  17.258481  33.056982  6.12068e-06  -2.57046e-06  0.00508311  -0.00237276   0.0139652   0.0175093 
181.791 -0.000035609  -0.00035012:outside_calibration_range  17.258481  33.056982  6.14303e-06  -2.6487e-06  0.00508311  -0.00237085   0.0149550   0.0175079 
183.596 -0.000009151  -0.000350298:outside_calibration_range  17.258481  33.056982  6.0648e-06  -2.61889e-06  0.00505641  -0.00236703   0.0149218   0.0175045 
186.617 -0.000019495  -0.000350358:outside_calibration_range  17.258481  33.056982  6.11323e-06  -2.60772e-06  0.00506023  -0.00236894   0.0139433   0.0175062 
188.395 0.000004575  -0.000350537:outside_calibration_range  17.258481  33.056982  6.12441e-06  -2.6636e-06  0.00506786  -0.00237085   0.0139390   0.0175106 
190.184 -0.000004575  -0.000350418:outside_calibration_range  17.258481  33.056982  6.15793e-06  -2.64125e-06  0.00506976  -0.00236894   0.0144520   0.0175095 
192 -0.000021683  -0.00035006:outside_calibration_range  17.258481  33.056982  6.13186e-06  -2.61889e-06  0.00507358  -0.00236703   0.0139332   0.0175065 
193.796 -0.000014522  -0.000349762:outside_calibration_range  17.258481  33.056982  6.17284e-06  -2.60772e-06  0.00507358  -0.00236894   0.0139400   0.0175029 
195.592 -0.000013129  -0.000349702:outside_calibration_range  17.258481  33.056982  6.12441e-06  -2.68967e-06  0.0050793  -0.00236703   0.0139499   0.0175009 
197.402 0.000006764  -0.000349822:outside_calibration_range  17.258481  33.056982  6.11696e-06  -2.6487e-06  0.00507548  -0.00237085   0.0139481   0.0175029 
199.192 0.000008554  -0.000350358:outside_calibration_range  17.258481  33.056982  6.10951e-06  -2.60399e-06  0.0050793  -0.00237276   0.0145733   0.0175074 
200.978 -0.000017705  -0.00035012:outside_calibration_range  17.258481  33.056982  6.09088e-06  -2.55929e-06  0.00508121  -0.00237657   0.0139532   0.0175100 
202.784 0.000000000  -0.000349583:outside_calibration_range  17.258481  33.056982  6.14676e-06  -2.50713e-06  0.00508121  -0.00237848   0.0139500   0.0175083 
204.395 0.000020689  -0.000349941:outside_calibration_range  17.258481  33.056982  6.25479e-06  -2.53694e-06  0.00508311  -0.00238039   0.0143770   0.0175091 
205.992 0.000028447  -0.000350298:outside_calibration_range  17.258481  33.056982  6.26969e-06  -2.50713e-06  0.00508311  -0.00237848   0.0139537   0.0175052 
207.782 -0.000035609  -0.00035012:outside_calibration_range  17.258481  33.056982  6.21754e-06  -2.49596e-06  0.00508311  -0.00237657   0.0139520   0.0175020 
209.592 -0.000022877  -0.000349822:outside_calibration_range  17.12778  33.056982  6.09833e-06  -2.53321e-06  0.00506976  -0.00237466   0.0143608   0.0175037 
211.985 0.000024866  -0.000349702:outside_calibration_range  17.12778  33.056982  6.18401e-06  -2.47361e-06  0.00507548  -0.00237466   0.0139626   0.0175037 
213.593 -0.000001989  -0.000349881:outside_calibration_range  17.12778  33.056982  6.21381e-06  -2.51086e-06  0.00508502  -0.00237276   0.0139604   0.0175004 
215.374 0.000011339  -0.000349881:outside_calibration_range  17.12778  33.056982  6.10951e-06  -2.55184e-06  0.00508311  -0.00237085   0.0139529   0.0174996 
217.215 -0.000017506  -0.000349881:outside_calibration_range  17.12778  33.056982  6.08715e-06  -2.53694e-06  0.00508121  -0.00237085   0.0144280   0.0175006 
218.989 0.000000199  -0.00035012:outside_calibration_range  17.12778  33.056982  6.13186e-06  -2.50341e-06  0.0050793  -0.00237276   0.0139427   0.0175026 
220.786 0.000013328  -0.000350418:outside_calibration_range  17.12778  33.056982  6.16166e-06  -2.56674e-06  0.00508311  -0.00237276   0.0139467   0.0175037 
222.386 0.000019495  -0.000350418:outside_calibration_range  17.12778  33.056982  6.15048e-06  -2.60027e-06  0.00508693  -0.00237466   0.0139475   0.0175063 
224.176 0.000020291  -0.000349881:outside_calibration_range  17.12778  33.056982  6.12813e-06  -2.61144e-06  0.00508884  -0.00237466   0.0139636   0.0175067 
225.801 0.000006366  -0.000349583:outside_calibration_range  17.12778  33.056982  6.07225e-06  -2.71948e-06  0.00508884  -0.00237466   0.0149299   0.0175048 
227.597 0.000007559  -0.000349881:outside_calibration_range  17.12778  33.056982  6.03127e-06  -2.6636e-06  0.00508311  -0.00237276   0.0139645   0.0175050 
229.386 -0.000012930  -0.000350239:outside_calibration_range  17.12778  33.056982  6.0797e-06  -2.63007e-06  0.00508311  -0.00237466   0.0139575   0.0175048 
231.19 -0.000013129  -0.000350179:outside_calibration_range  17.12778  33.056982  6.0946e-06  -2.56674e-06  0.00508311  -0.00237466   0.0143890   0.0175064 
232.988 0.000049136  -0.00035012:outside_calibration_range  17.12778  33.056982  6.035e-06  -2.54439e-06  0.00508502  -0.00237466   0.0150171   0.0175050 
234.617 0.000014522  -0.00035006:outside_calibration_range  17.12778  33.056982  6.04618e-06  -2.54066e-06  0.00505832  -0.00236513   0.0144867   0.0175006 
237.959 0.000000796  -0.000350239:outside_calibration_range  17.12778  33.056982  6.15421e-06  -2.53694e-06  0.00506786  -0.00237085   0.0149738   0.0175040 
239.594 -0.000005570  -0.000350179:outside_calibration_range  17.12778  33.056982  6.22499e-06  -2.49596e-06  0.00507739  -0.00236894   0.0139600   0.0175035 
241.391 0.000021485  -0.000349881:outside_calibration_range  17.12778  33.056982  6.23617e-06  -2.48851e-06  0.00507739  -0.00237276   0.0139563   0.0175001 
243.178 -0.000036603  -0.000350179:outside_calibration_range  17.12778  33.056982  6.29949e-06  -2.52576e-06  0.00508311  -0.00237276   0.0139478   0.0174987 
244.774 0.000009947  -0.000350358:outside_calibration_range  17.12778  33.056982  6.23989e-06  -2.63379e-06  0.00508502  -0.00237466   0.0138833   0.0174966 
246.393 -0.000006963  -0.000349822:outside_calibration_range  17.12778  33.056982  6.17284e-06  -2.68967e-06  0.00506213  -0.00237085   0.0139328   0.0174982 
249.392 -0.000006565  -0.00035012:outside_calibration_range  17.12778  33.056982  6.18774e-06  -2.70085e-06  0.00506976  -0.00237085   0.0139454   0.0174996 
251.185 0.000022877  -0.000350537:outside_calibration_range  17.12778  33.056982  6.19146e-06  -2.50341e-06  0.0050793  -0.00237276   0.0144724   0.0175014 
252.982 -0.000010145  -0.000350179:outside_calibration_range  17.12778  33.056982  6.14303e-06  -2.414e-06  0.00508311  -0.00237276   0.0139635   0.0175067 
254.762 -0.000005172  -0.000349881:outside_calibration_range  17.12778  33.056982  6.08343e-06  -2.44753e-06  0.00508311  -0.00237657   0.0139509   0.0175089 
256.4 0.000022280  -0.00035012:outside_calibration_range  17.12778  33.056982  6.01637e-06  -2.50341e-06  0.00508311  -0.00237466   0.0139488   0.0175067 
258.172 -0.000035808  -0.000350298:outside_calibration_range  17.12778  33.056982  5.9903e-06  -2.64125e-06  0.00507167  -0.00237276   0.0139574   0.0175024 
260.589 -0.000022479  -0.000350179:outside_calibration_range  17.12778  33.056982  5.91952e-06  -2.65615e-06  0.00507358  -0.00237466   0.0139483   0.0175017 
262.172 0.000008355  -0.000349822:outside_calibration_range  17.12778  33.056982  5.96049e-06  -2.56674e-06  0.00508121  -0.00237848   0.0139422   0.0174990 
263.761 -0.000029044  -0.000350298:outside_calibration_range  17.12778  33.056982  6.03872e-06  -2.49223e-06  0.0050793  -0.00237848   0.0139377   0.0174933 
265.784 0.000009947  -0.000350418:outside_calibration_range  17.12778  33.056982  6.0052e-06  -2.57419e-06  0.00508311  -0.00237848   0.0149801   0.0174929 
267.594 0.000001790  -0.00035006:outside_calibration_range  17.12778  33.056982  6.14676e-06  -2.59654e-06  0.00509265  -0.00237466   0.0139438   0.0174959 
269.403 0.000024468  -0.000349762:outside_calibration_range  17.12778  32.833509  6.23617e-06  -2.60027e-06  0.00506786  -0.00236513   0.0139471   0.0175013 
272.192 -0.000000995  -0.000349881:outside_calibration_range  17.12778  32.833509  6.16911e-06  -2.60399e-06  0.00506976  -0.00236894   0.0144842   0.0174988 
273.97 -0.000019893  -0.000349762:outside_calibration_range  17.12778  32.833509  6.15793e-06  -2.59282e-06  0.0050793  -0.00237085   0.0139449   0.0174974 
275.591 -0.000007360  -0.000350179:outside_calibration_range  17.12778  32.833509  6.0052e-06  -2.62634e-06  0.00508311  -0.00237466   0.0139487   0.0174933 
277.383 0.000000796  -0.00035012:outside_calibration_range  17.12778  32.833509  5.96049e-06  -2.59654e-06  0.00508311  -0.00237657   0.0144609   0.0174939 
278.986 0.000001194  -0.000350298:outside_calibration_range  17.12778  32.833509  6.04245e-06  -2.54811e-06  0.00508311  -0.00237848   0.0139425   0.0174969 
280.785 0.000022280  -0.000350358:outside_calibration_range  17.12778  32.833509  6.20636e-06  -2.60027e-06  0.00506404  -0.00237085   0.0149444   0.0174929 
283.593 0.000003183  -0.000350179:outside_calibration_range  17.12778  32.833509  6.21381e-06  -2.63379e-06  0.00506786  -0.00237276   0.0139709   0.0174956 
285.193 -0.000008952  -0.000350358:outside_calibration_range  17.12778  32.833509  6.20636e-06  -2.6636e-06  0.0050793  -0.00237657   0.0143665   0.0174993 
286.995 0.000005371  -0.00035012:outside_calibration_range  17.12778  32.833509  6.22499e-06  -2.65615e-06  0.00508311  -0.00237657   0.0139503   0.0174989 
288.767 -0.000004178  -0.000349762:outside_calibration_range  17.12778  32.833509  6.21754e-06  -2.63007e-06  0.00508121  -0.00237657   0.0149058   0.0175023 
290.6 -0.000004376  -0.000349762:outside_calibration_range  17.12778  32.833509  6.12813e-06  -2.65242e-06  0.0050793  -0.00237276   0.0139508   0.0175040 
292.373 -0.000024071  -0.00035012:outside_calibration_range  17.12778  32.833509  6.08715e-06  -2.63007e-06  0.00508502  -0.00236894   0.0144313   0.0175070 
293.987 0.000022280  -0.000350418:outside_calibration_range  17.12778  32.833509  6.08343e-06  -2.55929e-06  0.00509456  -0.00236513   0.0139453   0.0175105 
295.582 0.000001393  -0.000350418:outside_calibration_range  17.12778  32.833509  6.05363e-06  -2.6487e-06  0.00509074  -0.00236513   0.0139508   0.0175092 
297.382 0.000029840  -0.000350477:outside_calibration_range  17.12778  32.833509  6.14676e-06  -2.71948e-06  0.00508502  -0.00236513   0.0139430   0.0175105 
299.187 -0.000000796  -0.000350537:outside_calibration_range  17.12778  32.833509  6.14303e-06  -2.6636e-06  0.00508693  -0.00236703   0.0139670   0.0175100 

# record 1 300 650nmavg_C89crystal_cooldown.dat 
# measuring amiZ.field , cernox.temp , cryo.mc.temp , cryo.mag.temp , srPL.x , srPL.y , sr405.x , sr405.y , sim.v1 , sim.v4  with wait 1
# when 02/10/2023 17:26 
# cryo.mc.temp = 16.678385
# cryo.fse.temp = None
# cryo.still.temp = 17.057222
# cryo.mag.temp = 32.16224
# amiZ.rate = 0.05000000,9.0
# sr405.frequency = 1279.6
# srODMR.frequency = 737.002
# arf.freq = +3.0000000000000E+09
# arf.amp = +1.50000000E+001
# jobin.lambda = 324.994
0 -0.000036802  -0.000349822:outside_calibration_range  16.678385  32.16224  6.17284e-06  -2.57419e-06  0.00507358  -0.0023842   0.0142158   0.0174962 
2.58699 -0.000009350  -0.000350239:outside_calibration_range  16.678385  32.16224  6.36282e-06  -2.59654e-06  0.00514415  -0.00240327   0.0139107   0.0174966 
4.39455 0.000012732  -0.000350358:outside_calibration_range  16.678385  32.16224  6.32557e-06  -2.56301e-06  0.00511554  -0.00238802   0.0139496   0.0174952 
6.19252 -0.000006366  -0.000350418:outside_calibration_range  16.678385  32.16224  6.26597e-06  -2.63007e-06  0.00509265  -0.00237848   0.0139474   0.0174936 
7.99406 -0.000003780  -0.000350179:outside_calibration_range  16.678385  32.16224  6.34792e-06  -2.50341e-06  0.00508693  -0.00237466   0.0139519   0.0174937 
9.59242 0.000024468  -0.00035006:outside_calibration_range  16.678385  31.936218  6.16911e-06  -2.44753e-06  0.00506404  -0.00236513   0.0144053   0.0174974 
12.7864 -0.000033420  -0.00035006:outside_calibration_range  16.678385  31.936218  6.14303e-06  -2.45126e-06  0.00506976  -0.00236513   0.0139361   0.0175008 
14.3886 0.000006366  -0.000350179:outside_calibration_range  16.678385  31.936218  6.16538e-06  -2.46616e-06  0.00508311  -0.00236322   0.0139574   0.0175008 
16.195 -0.000006366  -0.000349822:outside_calibration_range  16.678385  31.936218  6.22499e-06  -2.58164e-06  0.00508502  -0.00236513   0.0144447   0.0175001 
17.7936 -0.000001790  -0.000349583:outside_calibration_range  16.678385  31.936218  6.21009e-06  -2.62634e-06  0.00508311  -0.00236703   0.0139384   0.0174978 
19.5946 -0.000003382  -0.000349523:outside_calibration_range  16.678385  31.936218  6.23617e-06  -2.67477e-06  0.00508311  -0.00236894   0.0139349   0.0174940 
21.402 -0.000001989  -0.000349881:outside_calibration_range  16.678385  31.936218  6.0797e-06  -2.60399e-06  0.00506213  -0.00236703   0.0139495   0.0174899 
24.1926 0.000026856  -0.000349822:outside_calibration_range  16.678385  31.936218  6.08715e-06  -2.6934e-06  0.00506786  -0.00237085   0.0139456   0.0174924 
26.0056 0.000021286  -0.000350239:outside_calibration_range  16.678385  31.936218  6.17656e-06  -2.68595e-06  0.0050793  -0.00237085   0.0145180   0.0174925 
27.7881 -0.000019097  -0.000349941:outside_calibration_range  16.678385  31.936218  6.12068e-06  -2.7083e-06  0.00508502  -0.00236894   0.0139265   0.0174944 
29.3985 -0.000011339  -0.000349762:outside_calibration_range  16.678385  31.936218  6.10578e-06  -2.6487e-06  0.00508311  -0.00237085   0.0139414   0.0174929 
31.1839 -0.000007758  -0.000349583:outside_calibration_range  16.678385  31.936218  6.04245e-06  -2.53694e-06  0.00508311  -0.00237085   0.0144103   0.0174949 
32.7938 0.000020689  -0.000349523:outside_calibration_range  16.678385  31.936218  6.06853e-06  -2.53694e-06  0.00508502  -0.00237276   0.0139431   0.0174952 
34.3951 -0.000032625  -0.000349523:outside_calibration_range  16.678385  31.936218  6.0946e-06  -2.49596e-06  0.00508502  -0.00237085   0.0139427   0.0174971 
36.0056 0.000034614  -0.000349941:outside_calibration_range  16.678385  31.936218  6.05363e-06  -2.48106e-06  0.00508502  -0.00236703   0.0144775   0.0174988 
37.7739 0.000000796  -0.000349762:outside_calibration_range  16.678385  31.936218  6.06108e-06  -2.56674e-06  0.00508311  -0.00236513   0.0139282   0.0175021 
39.5906 -0.000008355  -0.000349583:outside_calibration_range  16.678385  31.936218  6.15048e-06  -2.63752e-06  0.00508311  -0.00236322   0.0139304   0.0175017 
41.1988 0.000021882  -0.00035:outside_calibration_range  16.678385  31.936218  6.15793e-06  -2.52949e-06  0.00508311  -0.00235941   0.0139338   0.0175038 
43.1858 -0.000000199  -0.00035012:outside_calibration_range  16.678385  31.936218  6.22126e-06  -2.51086e-06  0.00508311  -0.00235941   0.0141140   0.0175064 
44.8164 -0.000006565  -0.000349702:outside_calibration_range  16.678385  31.936218  6.25852e-06  -2.53321e-06  0.00508311  -0.00236322   0.0139377   0.0175021 
46.5863 -0.000008753  -0.000349702:outside_calibration_range  16.51941  31.936218  6.26969e-06  -2.61144e-06  0.00505641  -0.00236322   0.0139424   0.0175003 
49.5955 -0.000004973  -0.000350179:outside_calibration_range  16.51941  31.936218  6.29949e-06  -2.61889e-06  0.00506404  -0.00236703   0.0139475   0.0174988 
51.3921 -0.000001790  -0.000350537:outside_calibration_range  16.51941  31.936218  6.26597e-06  -2.60772e-06  0.0050793  -0.00236894   0.0139480   0.0174989 
52.9895 -0.000011737  -0.000350716:outside_calibration_range  16.51941  31.936218  6.20636e-06  -2.57419e-06  0.00508502  -0.00236894   0.0144901   0.0175004 
54.7912 -0.000012533  -0.000350656:outside_calibration_range  16.51941  31.936218  6.29949e-06  -2.53694e-06  0.00508311  -0.00236894   0.0139349   0.0175048 
56.5882 0.000026259  -0.000350537:outside_calibration_range  16.51941  31.936218  6.29204e-06  -2.60772e-06  0.00508311  -0.00236894   0.0139365   0.0175006 
58.1702 0.000000199  -0.000350477:outside_calibration_range  16.51941  31.936218  6.23244e-06  -2.68595e-06  0.00508311  -0.00236703   0.0145535   0.0174961 
59.7929 -0.000013726  -0.000350477:outside_calibration_range  16.51941  31.936218  6.23244e-06  -2.57419e-06  0.00508311  -0.00236703   0.0139347   0.0174959 
61.3867 0.000038791  -0.000350179:outside_calibration_range  16.51941  31.936218  6.34792e-06  -2.47361e-06  0.0050793  -0.00237085   0.0139366   0.0174910 
63.1912 -0.000011140  -0.000349822:outside_calibration_range  16.51941  31.936218  6.33302e-06  -2.46988e-06  0.0050793  -0.00237466   0.0145584   0.0174879 
64.7812 -0.000011339  -0.00035006:outside_calibration_range  16.51941  31.936218  6.26969e-06  -2.61889e-06  0.0050793  -0.00237276   0.0139414   0.0174909 
66.5815 0.000021286  -0.000349881:outside_calibration_range  16.51941  31.936218  6.20636e-06  -2.61889e-06  0.0050793  -0.00236894   0.0139380   0.0174919 
68.1915 -0.000020490  -0.000349583:outside_calibration_range  16.51941  31.936218  6.22499e-06  -2.53694e-06  0.00508121  -0.00236703   0.0139366   0.0174961 
70.0024 -0.000010344  -0.000349762:outside_calibration_range  16.51941  31.936218  6.21754e-06  -2.52204e-06  0.00507548  -0.00236894   0.0145334   0.0174974 
71.7996 -0.000024667  -0.000350179:outside_calibration_range  16.51941  31.936218  6.17656e-06  -2.53321e-06  0.00507548  -0.00236894   0.0139351   0.0174971 
73.5869 0.000015716  -0.000349881:outside_calibration_range  16.51941  31.936218  6.15048e-06  -2.50341e-06  0.00506976  -0.00236894   0.0145066   0.0174956 
75.7851 0.000029442  -0.000350239:outside_calibration_range  16.51941  31.936218  6.22126e-06  -2.50341e-06  0.00507358  -0.00236894   0.0139382   0.0174948 
77.3827 -0.000019296  -0.000350477:outside_calibration_range  16.51941  31.936218  6.16911e-06  -2.51831e-06  0.0050793  -0.00236703   0.0139439   0.0174915 
79.1878 0.000002387  -0.000350239:outside_calibration_range  16.51941  31.936218  6.13558e-06  -2.60027e-06  0.00508311  -0.00236513   0.0139445   0.0174896 
80.9896 -0.000054905  -0.00035006:outside_calibration_range  16.51941  31.936218  6.10578e-06  -2.61517e-06  0.00508311  -0.00236894   0.0139410   0.0174891 
82.575 -0.000025264  -0.000349822:outside_calibration_range  16.51941  31.936218  6.0797e-06  -2.56674e-06  0.00508311  -0.00237276   0.0139414   0.0174896 
84.1798 -0.000002984  -0.000349643:outside_calibration_range  16.51941  31.936218  6.04618e-06  -2.62634e-06  0.00506976  -0.00236513   0.0146021   0.0174920 
86.7773 0.000010742  -0.000349762:outside_calibration_range  16.51941  31.936218  6.15048e-06  -2.58537e-06  0.00506976  -0.00236894   0.0139298   0.0174907 
88.3911 -0.000033818  -0.00035:outside_calibration_range  16.51941  31.936218  6.23617e-06  -2.50713e-06  0.00507739  -0.00237276   0.0139516   0.0174933 
89.995 -0.000014721  -0.000349881:outside_calibration_range  16.51941  31.936218  6.26969e-06  -2.47361e-06  0.0050793  -0.00237085   0.0144492   0.0174962 
91.7903 0.000019694  -0.000349941:outside_calibration_range  16.51941  31.936218  6.24362e-06  -2.57419e-06  0.00508121  -0.00236513   0.0139329   0.0174964 
93.5936 -0.000000597  -0.000349762:outside_calibration_range  16.51941  31.936218  6.22126e-06  -2.61889e-06  0.00508311  -0.00236322   0.0139292   0.0174920 
95.2004 0.000026458  -0.00035012:outside_calibration_range  16.51941  31.936218  6.18774e-06  -2.61517e-06  0.00506023  -0.00235941   0.0139407   0.0174907 
98.2051 -0.000026458  -0.00035012:outside_calibration_range  16.51941  31.936218  6.25107e-06  -2.6636e-06  0.00506404  -0.00236513   0.0139389   0.0174936 
99.9743 0.000019694  -0.00035006:outside_calibration_range  16.51941  31.936218  6.22499e-06  -2.61889e-06  0.00506976  -0.00237085   0.0139247   0.0174950 
101.595 -0.000009350  -0.000350298:outside_calibration_range  16.51941  31.936218  6.19519e-06  -2.62262e-06  0.00507548  -0.00237276   0.0139348   0.0174946 
103.367 0.000010742  -0.00035:outside_calibration_range  16.51941  31.936218  6.14303e-06  -2.60399e-06  0.0050793  -0.00237276   0.0139500   0.0174935 
104.987 -0.000037399  -0.000349702:outside_calibration_range  16.51941  31.936218  6.21381e-06  -2.63007e-06  0.00508311  -0.00237276   0.0145535   0.0174927 
106.77 0.000011737  -0.000350239:outside_calibration_range  16.51941  31.703398  6.21009e-06  -2.61144e-06  0.00506404  -0.00236894   0.0139486   0.0174926 
109.385 0.000024866  -0.000350418:outside_calibration_range  16.51941  31.703398  6.14676e-06  -2.57792e-06  0.00506976  -0.00237085   0.0139488   0.0174919 
110.978 0.000011140  -0.000350239:outside_calibration_range  16.51941  31.703398  6.17656e-06  -2.60772e-06  0.00508121  -0.00237276   0.0139472   0.0174906 
112.59 0.000021087  -0.000350298:outside_calibration_range  16.51941  31.703398  6.18029e-06  -2.65242e-06  0.00508693  -0.00237085   0.0139442   0.0174916 
114.185 0.000024071  -0.00035012:outside_calibration_range  16.51941  31.703398  6.09833e-06  -2.62262e-06  0.00509074  -0.00236703   0.0145986   0.0174934 
115.772 -0.000016710  -0.000349822:outside_calibration_range  16.51941  31.703398  6.0499e-06  -2.52949e-06  0.00509265  -0.00236513   0.0139616   0.0174918 
117.387 -0.000001591  -0.000349523:outside_calibration_range  16.51941  31.703398  6.0797e-06  -2.54439e-06  0.00509074  -0.00235941   0.0139437   0.0174892 
119.194 0.000024866  -0.00035012:outside_calibration_range  16.51941  31.703398  6.0797e-06  -2.52949e-06  0.00506976  -0.00235559   0.0139404   0.0174919 
121.982 -0.000034813  -0.000350477:outside_calibration_range  16.51941  31.703398  6.10578e-06  -2.59282e-06  0.00506976  -0.00235941   0.0139446   0.0174947 
123.574 0.000009947  -0.000350716:outside_calibration_range  16.51941  31.703398  6.15048e-06  -2.61517e-06  0.00507548  -0.00236513   0.0139397   0.0174918 
125.168 0.000026458  -0.000350656:outside_calibration_range  16.51941  31.703398  6.10578e-06  -2.68222e-06  0.00508311  -0.00236513   0.0139436   0.0174935 
126.985 0.000001194  -0.000350179:outside_calibration_range  16.51941  31.703398  6.0797e-06  -2.73438e-06  0.00508311  -0.00236322   0.0145196   0.0174992 
128.775 -0.000007957  -0.000350358:outside_calibration_range  16.51941  31.703398  6.08343e-06  -2.65242e-06  0.00508311  -0.00236322   0.0139588   0.0175049 
130.384 -0.000017307  -0.000350239:outside_calibration_range  16.51941  31.703398  6.16538e-06  -2.59282e-06  0.00508311  -0.00236513   0.0139542   0.0175044 
132.008 0.000010344  -0.00035:outside_calibration_range  16.51941  31.703398  6.22871e-06  -2.63379e-06  0.00508311  -0.00236322   0.0144254   0.0175035 
133.797 -0.000024270  -0.000350358:outside_calibration_range  16.51941  31.703398  6.26597e-06  -2.67477e-06  0.00508311  -0.00236322   0.0139361   0.0175039 
135.577 0.000019893  -0.000350656:outside_calibration_range  16.51941  31.703398  6.27342e-06  -2.7381e-06  0.00508311  -0.00236513   0.0139353   0.0175014 
137.189 -0.000013925  -0.000350835:outside_calibration_range  16.51941  31.703398  6.15421e-06  -2.63007e-06  0.00508311  -0.00236513   0.0139367   0.0174987 
138.984 -0.000002188  -0.000350596:outside_calibration_range  16.51941  31.703398  6.20264e-06  -2.55556e-06  0.00508311  -0.00236513   0.0139682   0.0174955 
140.591 -0.000032426  -0.000350418:outside_calibration_range  16.51941  31.703398  6.22871e-06  -2.62262e-06  0.0050793  -0.00236513   0.0139549   0.0174937 
142.391 0.000000995  -0.000350239:outside_calibration_range  16.51941  31.703398  6.16911e-06  -2.63752e-06  0.00508121  -0.00236513   0.0139547   0.0174950 
143.977 -0.000025861  -0.000349941:outside_calibration_range  16.402157  31.703398  6.13558e-06  -2.52576e-06  0.00506023  -0.00235368   0.0139258   0.0174947 
146.984 0.000025264  -0.000349822:outside_calibration_range  16.402157  31.703398  6.22126e-06  -2.53321e-06  0.00506976  -0.00235178   0.0139380   0.0174953 
148.598 0.000003183  -0.000349762:outside_calibration_range  16.402157  31.703398  6.25852e-06  -2.56674e-06  0.00507548  -0.00235559   0.0147927   0.0174936 
150.433 0.000001989  -0.000349583:outside_calibration_range  16.402157  31.703398  6.26224e-06  -2.50341e-06  0.00507548  -0.0023575   0.0139541   0.0174936 
152.2 -0.000009947  -0.000349583:outside_calibration_range  16.402157  31.703398  6.16166e-06  -2.51831e-06  0.00507739  -0.00236322   0.0139463   0.0174969 
153.993 0.000009549  -0.000349643:outside_calibration_range  16.402157  31.703398  6.10951e-06  -2.53694e-06  0.00508311  -0.00236513   0.0139470   0.0174948 
155.591 -0.000021683  -0.00035012:outside_calibration_range  16.402157  31.703398  6.13186e-06  -2.52576e-06  0.00508311  -0.00236703   0.0139384   0.0174919 
157.401 -0.000020490  -0.000350358:outside_calibration_range  16.402157  31.703398  6.18401e-06  -2.49968e-06  0.00508311  -0.00236513   0.0139323   0.0174869 
159.19 0.000048141  -0.000350298:outside_calibration_range  16.402157  31.703398  6.18029e-06  -2.44753e-06  0.00508121  -0.00236513   0.0139388   0.0174858 
160.988 -0.000019495  -0.000350298:outside_calibration_range  16.402157  31.703398  6.16538e-06  -2.47361e-06  0.00508311  -0.00236513   0.0139538   0.0174860 
162.585 -0.000010543  -0.00035012:outside_calibration_range  16.402157  31.703398  6.14303e-06  -2.49223e-06  0.00508693  -0.00236513   0.0139468   0.0174842 
164.17 -0.000021683  -0.000350179:outside_calibration_range  16.402157  31.703398  6.16538e-06  -2.49968e-06  0.00506976  -0.00236513   0.0139391   0.0174842 
166.6 0.000001393  -0.00035006:outside_calibration_range  16.402157  31.703398  6.14303e-06  -2.6636e-06  0.00506976  -0.00236513   0.0148542   0.0174885 
168.425 0.000005371  -0.000349881:outside_calibration_range  16.402157  31.703398  6.18401e-06  -2.6934e-06  0.00507358  -0.00236322   0.0139494   0.0174905 
170.185 0.000005769  -0.000350179:outside_calibration_range  16.402157  31.703398  6.17656e-06  -2.62634e-06  0.00507167  -0.0023575   0.0139448   0.0174903 
172.382 0.000009549  -0.000350179:outside_calibration_range  16.402157  31.703398  6.22499e-06  -2.54439e-06  0.00507548  -0.0023575   0.0139364   0.0174933 
173.98 0.000012732  -0.000349822:outside_calibration_range  16.402157  31.703398  6.21381e-06  -2.54811e-06  0.00508311  -0.0023575   0.0139312   0.0174928 
175.593 -0.000029641  -0.000349941:outside_calibration_range  16.402157  31.703398  6.16538e-06  -2.61889e-06  0.00508311  -0.00235941   0.0139297   0.0174950 
177.393 0.000012334  -0.000349941:outside_calibration_range  16.402157  31.703398  6.15048e-06  -2.67477e-06  0.0050793  -0.00236131   0.0139385   0.0174924 
179.186 -0.000011538  -0.000349762:outside_calibration_range  16.402157  31.703398  6.18029e-06  -2.6934e-06  0.00507548  -0.00236131   0.0139358   0.0174910 
180.987 0.000016113  -0.000350298:outside_calibration_range  16.402157  31.703398  6.30322e-06  -2.58537e-06  0.00505641  -0.00235941   0.0139364   0.0174857 
184.018 -0.000005371  -0.00035012:outside_calibration_range  16.402157  31.703398  6.24734e-06  -2.61517e-06  0.00505641  -0.00236322   0.0144467   0.0174845 
185.775 0.000005172  -0.000350179:outside_calibration_range  16.402157  31.703398  6.20264e-06  -2.59282e-06  0.00506595  -0.00236513   0.0139322   0.0174896 
187.388 0.000020490  -0.00035:outside_calibration_range  16.402157  31.703398  6.21009e-06  -2.58537e-06  0.00507358  -0.00236894   0.0139598   0.0174930 
188.983 -0.000025662  -0.000349881:outside_calibration_range  16.402157  31.703398  6.13558e-06  -2.53694e-06  0.00508121  -0.00236513   0.0139555   0.0174910 
190.591 -0.000002188  -0.00035006:outside_calibration_range  16.402157  31.703398  6.16166e-06  -2.55556e-06  0.00508311  -0.00236513   0.0139458   0.0174893 
192.197 0.000026060  -0.000349822:outside_calibration_range  16.402157  31.703398  6.16166e-06  -2.57419e-06  0.00508121  -0.00236131   0.0139389   0.0174906 
194.183 -0.000043765  -0.00035006:outside_calibration_range  16.402157  31.703398  6.18029e-06  -2.57792e-06  0.00507358  -0.00235941   0.0139357   0.0174959 
196.196 -0.000023673  -0.000350179:outside_calibration_range  16.402157  31.703398  6.09833e-06  -2.57419e-06  0.00506976  -0.00235941   0.0139316   0.0174969 
197.991 -0.000009549  -0.000350358:outside_calibration_range  16.402157  31.703398  6.07598e-06  -2.49968e-06  0.00507167  -0.0023575   0.0144265   0.0174972 
199.797 -0.000041179  -0.000349881:outside_calibration_range  16.402157  31.703398  6.11323e-06  -2.49968e-06  0.00507548  -0.00235941   0.0139329   0.0175007 
201.402 -0.000001194  -0.000350239:outside_calibration_range  16.402157  31.703398  6.12441e-06  -2.54066e-06  0.0050793  -0.00236322   0.0139489   0.0174972 
203.188 0.000003581  -0.000350179:outside_calibration_range  16.402157  31.703398  6.11696e-06  -2.6636e-06  0.00508311  -0.00236513   0.0145967   0.0174952 
204.78 0.000014323  -0.000350358:outside_calibration_range  16.402157  31.482167  6.09833e-06  -2.62634e-06  0.00506595  -0.00236513   0.0139427   0.0174936 
207.387 -0.000006764  -0.000350358:outside_calibration_range  16.402157  31.482167  6.13558e-06  -2.62262e-06  0.00506786  -0.00236513   0.0139367   0.0174952 
209.026 -0.000003581  -0.000350656:outside_calibration_range  16.402157  31.482167  6.11696e-06  -2.62634e-06  0.00507167  -0.00236513   0.0145199   0.0174962 
210.792 -0.000015716  -0.000350179:outside_calibration_range  16.402157  31.482167  6.17284e-06  -2.62634e-06  0.00508311  -0.00236513   0.0139394   0.0174960 
212.39 -0.000002984  -0.000349762:outside_calibration_range  16.402157  31.482167  6.33302e-06  -2.63007e-06  0.00508311  -0.00236894   0.0139560   0.0174951 
214.19 0.000024468  -0.00035:outside_calibration_range  16.402157  31.482167  6.32557e-06  -2.68222e-06  0.00508311  -0.00236894   0.0145047   0.0174930 
215.782 -0.000014323  -0.00035:outside_calibration_range  16.402157  31.482167  6.23617e-06  -2.71948e-06  0.00506404  -0.00236131   0.0145605   0.0174918 
218.796 -0.000008355  -0.000349822:outside_calibration_range  16.402157  31.482167  6.15048e-06  -2.68222e-06  0.00506786  -0.00236322   0.0139365   0.0174893 
220.583 0.000000796  -0.000349881:outside_calibration_range  16.402157  31.482167  6.20636e-06  -2.63007e-06  0.00507548  -0.00236322   0.0139276   0.0174880 
222.205 -0.000020490  -0.000349643:outside_calibration_range  16.402157  31.482167  6.14676e-06  -2.60027e-06  0.0050793  -0.00236131   0.0139353   0.0174856 
223.989 0.000014522  -0.00035006:outside_calibration_range  16.402157  31.482167  6.09088e-06  -2.63007e-06  0.00508502  -0.00235941   0.0139509   0.0174865 
225.594 0.000004376  -0.000350298:outside_calibration_range  16.402157  31.482167  6.22126e-06  -2.65242e-06  0.00508884  -0.00235941   0.0139409   0.0174838 
227.19 0.000011936  -0.000350418:outside_calibration_range  16.402157  31.482167  6.27714e-06  -2.58164e-06  0.00508311  -0.00236322   0.0139410   0.0174826 
228.993 0.000008355  -0.000350239:outside_calibration_range  16.402157  31.482167  6.26969e-06  -2.57046e-06  0.0050793  -0.00236513   0.0144895   0.0174825 
230.777 -0.000000398  -0.00035:outside_calibration_range  16.402157  31.482167  6.27714e-06  -2.59654e-06  0.0050793  -0.00236703   0.0139229   0.0174847 
232.396 -0.000019097  -0.00035012:outside_calibration_range  16.402157  31.482167  6.19891e-06  -2.52576e-06  0.00508121  -0.00236894   0.0139419   0.0174842 
234.182 -0.000012334  -0.000350418:outside_calibration_range  16.402157  31.482167  6.11696e-06  -2.50713e-06  0.00508311  -0.00236513   0.0145719   0.0174858 
235.78 -0.000009748  -0.00035006:outside_calibration_range  16.402157  31.482167  6.15048e-06  -2.58537e-06  0.00508121  -0.00236322   0.0139486   0.0174871 
237.612 0.000008355  -0.000349762:outside_calibration_range  16.402157  31.482167  6.24734e-06  -2.61517e-06  0.00507739  -0.00236322   0.0139478   0.0174875 
239.387 -0.000015914  -0.000349822:outside_calibration_range  16.402157  31.482167  6.31812e-06  -2.49223e-06  0.00507358  -0.00236322   0.0139278   0.0174896 
241.399 0.000027651  -0.000349762:outside_calibration_range  16.2962  31.482167  6.15048e-06  -2.45126e-06  0.00506213  -0.00236322   0.0139459   0.0174891 
243.981 0.000018501  -0.000350239:outside_calibration_range  16.2962  31.482167  6.19519e-06  -2.52204e-06  0.00506786  -0.00236513   0.0139555   0.0174859 
245.581 0.000003382  -0.000350239:outside_calibration_range  16.2962  31.482167  6.29577e-06  -2.64125e-06  0.00507548  -0.00236322   0.0139412   0.0174835 
247.397 -0.000023673  -0.00035006:outside_calibration_range  16.2962  31.482167  6.21754e-06  -2.63379e-06  0.0050793  -0.00236131   0.0139606   0.0174849 
249.199 0.000001591  -0.000349941:outside_calibration_range  16.2962  31.482167  6.13558e-06  -2.59654e-06  0.0050793  -0.00236131   0.0139526   0.0174877 
251.021 -0.000012732  -0.000350179:outside_calibration_range  16.2962  31.482167  6.16166e-06  -2.6785e-06  0.0050793  -0.00235559   0.0145570   0.0174911 
252.791 0.000003780  -0.000350418:outside_calibration_range  16.2962  31.482167  6.14676e-06  -2.59654e-06  0.00508121  -0.0023575   0.0139312   0.0174936 
254.603 -0.000031033  -0.000349941:outside_calibration_range  16.2962  31.482167  6.18774e-06  -2.54811e-06  0.00508311  -0.00235941   0.0139328   0.0174951 
256.384 0.000023076  -0.000350239:outside_calibration_range  16.2962  31.482167  6.16166e-06  -2.56301e-06  0.00508311  -0.00236131   0.0139593   0.0174954 
257.98 -0.000020888  -0.000350537:outside_calibration_range  16.2962  31.482167  6.13931e-06  -2.52949e-06  0.00508311  -0.00236513   0.0139559   0.0174946 
259.597 -0.000034614  -0.000350596:outside_calibration_range  16.2962  31.482167  6.17656e-06  -2.49596e-06  0.0050793  -0.00236703   0.0139446   0.0174944 
261.379 -0.000010145  -0.00035006:outside_calibration_range  16.2962  31.482167  6.21754e-06  -2.55929e-06  0.0050793  -0.00236513   0.0139397   0.0174935 
263.184 -0.000049136  -0.000350179:outside_calibration_range  16.2962  31.482167  6.22126e-06  -2.56674e-06  0.0050793  -0.00236513   0.0139426   0.0174951 
265.006 -0.000009549  -0.000350418:outside_calibration_range  16.2962  31.482167  6.18029e-06  -2.61517e-06  0.0050793  -0.00236513   0.0145598   0.0174933 
266.791 0.000000597  -0.000350358:outside_calibration_range  16.2962  31.482167  6.15793e-06  -2.48106e-06  0.00505641  -0.00236131   0.0146187   0.0174930 
269.783 -0.000056894  -0.000350418:outside_calibration_range  16.2962  31.482167  6.16911e-06  -2.55184e-06  0.00505832  -0.00236322   0.0145283   0.0174957 
271.797 -0.000011339  -0.000350179:outside_calibration_range  16.2962  31.482167  6.26969e-06  -2.49596e-06  0.00506595  -0.00236513   0.0139207   0.0174979 
273.593 0.000014124  -0.00035:outside_calibration_range  16.2962  31.482167  6.20636e-06  -2.55184e-06  0.00507548  -0.00235941   0.0139253   0.0174976 
275.397 0.000000199  -0.000350179:outside_calibration_range  16.2962  31.482167  6.19519e-06  -2.61144e-06  0.0050793  -0.00235941   0.0139230   0.0174978 
277.188 0.000033221  -0.000349881:outside_calibration_range  16.2962  31.482167  6.25107e-06  -2.57046e-06  0.0050793  -0.00235941   0.0145305   0.0175006 
278.781 0.000000199  -0.00035006:outside_calibration_range  16.2962  31.482167  6.22871e-06  -2.59654e-06  0.00506976  -0.0023575   0.0139344   0.0175013 
281.191 0.000011140  -0.00035:outside_calibration_range  16.2962  31.482167  6.23617e-06  -2.61517e-06  0.00506976  -0.00235941   0.0145673   0.0175009 
282.794 -0.000008952  -0.000349822:outside_calibration_range  16.2962  31.482167  6.23617e-06  -2.64125e-06  0.0050793  -0.00235941   0.0139298   0.0175019 
284.592 0.000005769  -0.000350179:outside_calibration_range  16.2962  31.482167  6.29949e-06  -2.6487e-06  0.00507548  -0.00236513   0.0139326   0.0175044 
286.578 -0.000002586  -0.000349822:outside_calibration_range  16.2962  31.482167  6.28832e-06  -2.55556e-06  0.00507739  -0.00236513   0.0139293   0.0175019 
288.201 -0.000026856  -0.000349762:outside_calibration_range  16.2962  31.482167  6.31067e-06  -2.54811e-06  0.0050793  -0.00236513   0.0139344   0.0175015 
289.972 -0.000014522  -0.000349643:outside_calibration_range  16.2962  31.482167  6.32185e-06  -2.65615e-06  0.00506595  -0.00236513   0.0139376   0.0174976 
292.589 0.000026856  -0.000349583:outside_calibration_range  16.2962  31.482167  6.26969e-06  -2.56674e-06  0.00506786  -0.00236513   0.0139318   0.0174966 
294.198 0.000007758  -0.000349822:outside_calibration_range  16.2962  31.482167  6.19519e-06  -2.62634e-06  0.00507548  -0.00236703   0.0139353   0.0174978 
295.989 -0.000002387  -0.000349881:outside_calibration_range  16.2962  31.482167  6.18401e-06  -2.71948e-06  0.0050793  -0.00236703   0.0139414   0.0174980 
297.598 -0.000010344  -0.000350298:outside_calibration_range  16.2962  31.482167  6.29204e-06  -2.70085e-06  0.00508121  -0.00236703   0.0139358   0.0174971 
299.371 0.000034614  -0.000350179:outside_calibration_range  16.2962  31.482167  6.29204e-06  -2.64497e-06  0.00508121  -0.00236513   0.0139347   0.0174948 

# record 1 300 650nmavg_C89crystal_cooldown.dat 
# measuring amiZ.field , cernox.temp , cryo.mc.temp , cryo.mag.temp , srPL.x , srPL.y , sr405.x , sr405.y , sim.v1 , sim.v4  with wait 1
# when 02/10/2023 17:37 
# cryo.mc.temp = 15.772446
# cryo.fse.temp = None
# cryo.still.temp = 16.159994
# cryo.mag.temp = 30.583609
# amiZ.rate = 0.05000000,9.0
# sr405.frequency = 1279.6
# srODMR.frequency = 737.002
# arf.freq = +3.0000000000000E+09
# arf.amp = +1.50000000E+001
# jobin.lambda = 324.994
0 0.000027651  -0.00035006:outside_calibration_range  15.772446  30.583609  5.84501e-06  -2.55556e-06  0.00502589  -0.0023575   0.0143117   0.0175182 
1.79607 -0.000001989  -0.000350358:outside_calibration_range  15.772446  30.583609  6.17284e-06  -2.59654e-06  0.00509074  -0.00237848   0.0139446   0.0175196 
3.58628 -0.000021882  -0.000349822:outside_calibration_range  15.772446  30.583609  6.17284e-06  -2.52204e-06  0.00508693  -0.00237657   0.0139389   0.0175188 
5.38821 -0.000046948  -0.000349404:outside_calibration_range  15.772446  30.583609  6.17656e-06  -2.53321e-06  0.00508311  -0.00237085   0.0139496   0.0175187 
7.00692 0.000014721  -0.000349345:outside_calibration_range  15.772446  30.583609  6.14303e-06  -2.60027e-06  0.0050793  -0.00236703   0.0139471   0.0175237 
8.78943 0.000047743  -0.000349762:outside_calibration_range  15.772446  30.583609  6.13186e-06  -2.60027e-06  0.00507739  -0.00236513   0.0139358   0.0175250 
10.387 0.000012732  -0.00035:outside_calibration_range  15.772446  30.583609  6.22871e-06  -2.57419e-06  0.00507739  -0.00236513   0.0140080   0.0175256 
11.9813 -0.000016113  -0.00035012:outside_calibration_range  15.772446  30.583609  6.25479e-06  -2.57419e-06  0.00507548  -0.00236513   0.0138937   0.0175222 
13.8001 0.000005570  -0.000349881:outside_calibration_range  15.772446  30.583609  6.13931e-06  -2.48851e-06  0.0050545  -0.00236131   0.0139478   0.0175177 
16.6236 0.000015517  -0.000350298:outside_calibration_range  15.772446  30.583609  6.20636e-06  -2.54066e-06  0.00505641  -0.00236322   0.0139459   0.0175169 
18.3938 0.000008156  -0.000350298:outside_calibration_range  15.772446  30.583609  6.19519e-06  -2.55184e-06  0.00506786  -0.00236513   0.0139495   0.0175195 
19.9896 0.000020888  -0.000349762:outside_calibration_range  15.772446  30.583609  6.11696e-06  -2.63379e-06  0.00506976  -0.00237085   0.0139489   0.0175232 
21.5898 -0.000021286  -0.000349464:outside_calibration_range  15.772446  30.583609  6.14303e-06  -2.68222e-06  0.00507167  -0.00237085   0.0139454   0.0175246 
23.3892 -0.000005769  -0.000349523:outside_calibration_range  15.772446  30.583609  6.22126e-06  -2.59654e-06  0.00506976  -0.00237085   0.0145218   0.0175250 
25.2003 -0.000014721  -0.000349881:outside_calibration_range  15.772446  30.583609  6.14303e-06  -2.58164e-06  0.00506213  -0.00236513   0.0139404   0.0175260 
27.5919 0.000006565  -0.000349583:outside_calibration_range  15.772446  30.583609  6.18401e-06  -2.68967e-06  0.00506213  -0.00235941   0.0139362   0.0175259 
29.3937 0.000030436  -0.000349583:outside_calibration_range  15.772446  30.583609  6.20636e-06  -2.69712e-06  0.00506976  -0.00235941   0.0139370   0.0175244 
31.0006 -0.000006167  -0.000349464:outside_calibration_range  15.772446  30.583609  6.26969e-06  -2.6934e-06  0.00507167  -0.00236322   0.0139359   0.0175220 
32.783 0.000009947  -0.000349523:outside_calibration_range  15.772446  30.583609  6.28459e-06  -2.68222e-06  0.00507167  -0.00236513   0.0139422   0.0175224 
34.3972 0.000004376  -0.00035:outside_calibration_range  15.772446  30.583609  6.17656e-06  -2.7083e-06  0.00507358  -0.00236513   0.0145271   0.0175227 
36.2074 -0.000033818  -0.00035006:outside_calibration_range  15.772446  30.583609  6.21381e-06  -2.68595e-06  0.00505641  -0.00236513   0.0139480   0.0175239 
38.7844 -0.000029641  -0.000350298:outside_calibration_range  15.772446  30.583609  6.10951e-06  -2.68595e-06  0.00505641  -0.00236513   0.0139383   0.0175231 
40.5988 -0.000000597  -0.000350537:outside_calibration_range  15.772446  30.583609  6.10951e-06  -2.63007e-06  0.00506404  -0.00236513   0.0139449   0.0175256 
42.3926 -0.000052518  -0.000350298:outside_calibration_range  15.772446  30.583609  6.18401e-06  -2.55929e-06  0.00506595  -0.00236513   0.0145221   0.0175213 
44.1827 0.000007957  -0.000349822:outside_calibration_range  15.772446  30.583609  6.22871e-06  -2.62634e-06  0.00506786  -0.00236513   0.0139327   0.0175228 
46.0044 -0.000013527  -0.000349523:outside_calibration_range  15.772446  30.583609  6.24362e-06  -2.55929e-06  0.00506786  -0.00236322   0.0139339   0.0175240 
47.7935 -0.000014323  -0.00035012:outside_calibration_range  15.772446  30.351361  6.16911e-06  -2.55184e-06  0.00505832  -0.0023575   0.0145143   0.0175214 
50.1906 0.000025463  -0.000349822:outside_calibration_range  15.772446  30.351361  6.21381e-06  -2.57792e-06  0.00506023  -0.0023575   0.0139415   0.0175218 
51.8003 -0.000044958  -0.00035:outside_calibration_range  15.772446  30.351361  6.25852e-06  -2.48478e-06  0.00506976  -0.00235941   0.0139446   0.0175192 
53.5962 -0.000000796  -0.00035:outside_calibration_range  15.772446  30.351361  6.21009e-06  -2.53321e-06  0.00506976  -0.0023575   0.0139428   0.0175197 
55.3655 0.000004575  -0.00035:outside_calibration_range  15.772446  30.351361  6.21381e-06  -2.59282e-06  0.00507167  -0.00235559   0.0139477   0.0175229 
56.9974 -0.000030834  -0.000349762:outside_calibration_range  15.772446  30.351361  6.23989e-06  -2.51086e-06  0.00507739  -0.0023575   0.0139420   0.0175225 
58.5801 -0.000024667  -0.000350179:outside_calibration_range  15.772446  30.351361  6.21381e-06  -2.46243e-06  0.00505832  -0.00235368   0.0139424   0.0175241 
61.3921 -0.000019495  -0.000350179:outside_calibration_range  15.772446  30.351361  6.17656e-06  -2.57419e-06  0.00506213  -0.0023575   0.0145261   0.0175242 
63.1959 0.000023076  -0.000349941:outside_calibration_range  15.772446  30.351361  6.20636e-06  -2.58164e-06  0.00506786  -0.00236131   0.0139409   0.0175199 
65.0019 -0.000028447  -0.00035012:outside_calibration_range  15.772446  30.351361  6.19146e-06  -2.57419e-06  0.00506786  -0.00236322   0.0139396   0.0175166 
66.7963 0.000017705  -0.000349881:outside_calibration_range  15.772446  30.351361  6.22499e-06  -2.62634e-06  0.00506976  -0.00236131   0.0139562   0.0175156 
68.5817 -0.000001194  -0.000350179:outside_calibration_range  15.772446  30.351361  6.26597e-06  -2.66732e-06  0.00507358  -0.00236322   0.0145193   0.0175174 
70.2034 0.000007360  -0.000350418:outside_calibration_range  15.772446  30.351361  6.24734e-06  -2.63007e-06  0.00507739  -0.00236513   0.0139486   0.0175192 
71.9724 0.000026458  -0.00035:outside_calibration_range  15.772446  30.351361  6.26969e-06  -2.58909e-06  0.00507739  -0.00236322   0.0139471   0.0175171 
73.5823 -0.000003979  -0.000349822:outside_calibration_range  15.772446  30.351361  6.23244e-06  -2.54811e-06  0.00507358  -0.00236322   0.0139455   0.0175147 
75.3864 -0.000000597  -0.00035:outside_calibration_range  15.772446  30.351361  6.21009e-06  -2.53694e-06  0.00507548  -0.00236322   0.0139497   0.0175138 
76.9711 -0.000017506  -0.000350358:outside_calibration_range  15.772446  30.351361  6.23617e-06  -2.56674e-06  0.00507358  -0.00236513   0.0138845   0.0175172 
78.5934 0.000008554  -0.00035:outside_calibration_range  15.772446  30.351361  6.32185e-06  -2.55184e-06  0.00507167  -0.00236131   0.0139150   0.0175267 
80.3942 0.000019296  -0.000350298:outside_calibration_range  15.772446  30.351361  6.38145e-06  -2.59654e-06  0.00506976  -0.00235559   0.0144993   0.0175259 
82.1974 0.000015716  -0.000350537:outside_calibration_range  15.772446  30.351361  6.35537e-06  -2.59654e-06  0.00506786  -0.0023575   0.0139450   0.0175247 
83.9819 0.000004973  -0.000350596:outside_calibration_range  15.772446  30.351361  6.25107e-06  -2.63752e-06  0.00506404  -0.00236131   0.0139386   0.0175226 
85.7946 0.000022877  -0.000350179:outside_calibration_range  15.64791  30.351361  6.374e-06  -2.47361e-06  0.00506023  -0.00236131   0.0139416   0.0175186 
87.9946 -0.000004973  -0.000349583:outside_calibration_range  15.64791  30.351361  6.27714e-06  -2.51831e-06  0.00506023  -0.00236322   0.0139414   0.0175201 
89.7887 0.000007162  -0.000349881:outside_calibration_range  15.64791  30.351361  6.12441e-06  -2.56301e-06  0.00506213  -0.00236513   0.0139646   0.0175170 
91.5869 0.000014522  -0.000350179:outside_calibration_range  15.64791  30.351361  6.10205e-06  -2.47361e-06  0.00506976  -0.00236513   0.0146107   0.0175185 
93.184 0.000010344  -0.000350418:outside_calibration_range  15.64791  30.351361  6.13558e-06  -2.4438e-06  0.00507167  -0.00236513   0.0139479   0.0175163 
94.8077 -0.000019694  -0.000350358:outside_calibration_range  15.64791  30.351361  6.06108e-06  -2.48478e-06  0.00506976  -0.00236703   0.0139353   0.0175134 
96.584 -0.000018898  -0.000350418:outside_calibration_range  15.64791  30.351361  6.17284e-06  -2.65615e-06  0.00506404  -0.00236513   0.0139411   0.0175108 
98.3812 0.000008753  -0.000350418:outside_calibration_range  15.64791  30.351361  6.18774e-06  -2.63007e-06  0.00506595  -0.00236513   0.0139408   0.0175106 
100.003 0.000013726  -0.000350537:outside_calibration_range  15.64791  30.351361  6.15421e-06  -2.61889e-06  0.00506976  -0.00236322   0.0139399   0.0175093 
101.794 0.000012533  -0.000350477:outside_calibration_range  15.64791  30.351361  6.28832e-06  -2.57792e-06  0.00506976  -0.00236322   0.0139545   0.0175112 
103.586 0.000007360  -0.000350179:outside_calibration_range  15.64791  30.351361  6.25852e-06  -2.58164e-06  0.00506786  -0.00235941   0.0139463   0.0175131 
105.398 0.000006366  -0.000349702:outside_calibration_range  15.64791  30.351361  6.22871e-06  -2.53694e-06  0.00506976  -0.0023575   0.0147354   0.0175148 
107.183 0.000018302  -0.00035006:outside_calibration_range  15.64791  30.351361  6.29949e-06  -2.59654e-06  0.00507167  -0.0023575   0.0139579   0.0175164 
108.803 -0.000033221  -0.000350179:outside_calibration_range  15.64791  30.351361  6.30322e-06  -2.62634e-06  0.00507167  -0.00236131   0.0139397   0.0175136 
110.582 0.000010145  -0.000349822:outside_calibration_range  15.64791  30.351361  6.21381e-06  -2.62262e-06  0.00506213  -0.00235941   0.0146470   0.0175103 
113.186 -0.000015318  -0.000349583:outside_calibration_range  15.64791  30.351361  6.16166e-06  -2.49596e-06  0.00506213  -0.00236322   0.0139458   0.0175093 
114.8 -0.000019097  -0.00035006:outside_calibration_range  15.64791  30.351361  6.15421e-06  -2.64125e-06  0.00506976  -0.00236322   0.0139464   0.0175116 
116.593 0.000014323  -0.00035:outside_calibration_range  15.64791  30.351361  6.25479e-06  -2.6636e-06  0.00507358  -0.00236322   0.0146732   0.0175126 
118.202 0.000023275  -0.000349702:outside_calibration_range  15.64791  30.351361  6.28087e-06  -2.60399e-06  0.00507548  -0.00235941   0.0139375   0.0175120 
119.988 -0.000029442  -0.00035012:outside_calibration_range  15.64791  30.351361  6.28459e-06  -2.54066e-06  0.00507167  -0.00236131   0.0139388   0.0175104 
121.598 0.000035211  -0.000349822:outside_calibration_range  15.64791  30.351361  6.0946e-06  -2.6636e-06  0.00505069  -0.0023575   0.0139472   0.0175056 
124.583 0.000008156  -0.000349523:outside_calibration_range  15.64791  30.351361  6.16538e-06  -2.64497e-06  0.00505641  -0.0023575   0.0147347   0.0175043 
126.192 0.000016113  -0.000349523:outside_calibration_range  15.64791  30.351361  6.19891e-06  -2.68967e-06  0.00506976  -0.0023575   0.0139381   0.0175033 
127.784 -0.000007758  -0.000349523:outside_calibration_range  15.64791  30.351361  6.22126e-06  -2.68967e-06  0.00506976  -0.00235941   0.0139365   0.0175035 
129.601 -0.000021882  -0.000349941:outside_calibration_range  15.64791  30.351361  6.17284e-06  -2.70458e-06  0.00506976  -0.0023575   0.0139390   0.0175041 
131.384 0.000019296  -0.000350298:outside_calibration_range  15.64791  30.351361  6.19146e-06  -2.6934e-06  0.00507358  -0.00235559   0.0139516   0.0175084 
132.98 -0.000018103  -0.00035006:outside_calibration_range  15.64791  30.351361  6.13558e-06  -2.54811e-06  0.00504497  -0.00234987   0.0139410   0.0175029 
136.399 0.000016312  -0.000350298:outside_calibration_range  15.64791  30.351361  6.02755e-06  -2.59282e-06  0.00505069  -0.00235368   0.0146111   0.0174995 
138.188 -0.000012930  -0.00035:outside_calibration_range  15.64791  30.351361  6.16166e-06  -2.58909e-06  0.00506786  -0.00235559   0.0139452   0.0174956 
139.785 0.000002387  -0.00035012:outside_calibration_range  15.64791  30.351361  6.35165e-06  -2.52949e-06  0.0050793  -0.00235941   0.0139578   0.0174964 
141.388 0.000010941  -0.000350358:outside_calibration_range  15.64791  30.351361  6.31812e-06  -2.52204e-06  0.00508311  -0.00236131   0.0139577   0.0174969 
142.984 0.000004575  -0.00035:outside_calibration_range  15.64791  30.351361  6.26597e-06  -2.56674e-06  0.00508121  -0.00236322   0.0139625   0.0175006 
144.596 0.000015119  -0.000349881:outside_calibration_range  15.64791  30.123869  6.30695e-06  -2.62634e-06  0.00505641  -0.00235368   0.0139518   0.0175026 
147.604 -0.000008952  -0.000349762:outside_calibration_range  15.64791  30.123869  6.22126e-06  -2.53694e-06  0.00505641  -0.00235368   0.0139468   0.0175074 
149.387 0.000000000  -0.000349762:outside_calibration_range  15.64791  30.123869  6.20636e-06  -2.52949e-06  0.00506976  -0.00235559   0.0139459   0.0175112 
150.984 0.000002188  -0.000350179:outside_calibration_range  15.64791  30.123869  6.21381e-06  -2.59282e-06  0.00507358  -0.0023575   0.0139415   0.0175123 
152.788 -0.000007360  -0.000350537:outside_calibration_range  15.64791  30.123869  6.24734e-06  -2.62262e-06  0.00507548  -0.00235941   0.0139624   0.0175129 
154.384 -0.000027055  -0.00035006:outside_calibration_range  15.64791  30.123869  6.24362e-06  -2.51459e-06  0.00507358  -0.0023575   0.0146564   0.0175149 
156.174 -0.000007957  -0.000349822:outside_calibration_range  15.64791  30.123869  6.19891e-06  -2.50713e-06  0.00505641  -0.00234605   0.0139450   0.0175165 
158.988 0.000009151  -0.000349583:outside_calibration_range  15.64791  30.123869  6.19519e-06  -2.52204e-06  0.00506023  -0.00234605   0.0139433   0.0175172 
160.598 -0.000005769  -0.000349643:outside_calibration_range  15.64791  30.123869  6.24362e-06  -2.55929e-06  0.00506976  -0.00234796   0.0139425   0.0175131 
162.392 -0.000045157  -0.000349822:outside_calibration_range  15.64791  30.123869  6.23989e-06  -2.61889e-06  0.00507358  -0.00235178   0.0139480   0.0175122 
163.992 -0.000003382  -0.00035006:outside_calibration_range  15.64791  30.123869  6.18774e-06  -2.61144e-06  0.00507739  -0.00235368   0.0139433   0.0175103 
165.601 -0.000019694  -0.00035:outside_calibration_range  15.64791  30.123869  6.16911e-06  -2.6487e-06  0.00507358  -0.00235941   0.0139418   0.0175095 
167.391 -0.000012135  -0.000350179:outside_calibration_range  15.64791  30.123869  6.18774e-06  -2.71203e-06  0.00507167  -0.0023575   0.0145496   0.0175069 
169.192 -0.000000796  -0.00035006:outside_calibration_range  15.64791  30.123869  6.19519e-06  -2.66732e-06  0.00507358  -0.00235559   0.0139537   0.0175058 
170.997 0.000010941  -0.000349822:outside_calibration_range  15.64791  30.123869  6.16166e-06  -2.60772e-06  0.00507548  -0.00235368   0.0139549   0.0175110 
172.79 0.000030039  -0.000349822:outside_calibration_range  15.64791  30.123869  6.08715e-06  -2.63007e-06  0.00507548  -0.0023575   0.0139392   0.0175153 
174.599 0.000021882  -0.000350179:outside_calibration_range  15.64791  30.123869  6.13558e-06  -2.65242e-06  0.00507167  -0.00235941   0.0139417   0.0175176 
176.384 -0.000006366  -0.00035012:outside_calibration_range  15.64791  30.123869  6.15793e-06  -2.58164e-06  0.00506976  -0.00235941   0.0146923   0.0175164 
178.167 0.000055899  -0.00035:outside_calibration_range  15.64791  30.123869  6.21754e-06  -2.60399e-06  0.00506786  -0.00235941   0.0147234   0.0175149 
180.184 0.000018898  -0.000349762:outside_calibration_range  15.64791  30.123869  6.23617e-06  -2.60772e-06  0.00506976  -0.00236131   0.0139391   0.0175129 
181.792 -0.000027253  -0.000349822:outside_calibration_range  15.561044  30.123869  6.13558e-06  -2.57792e-06  0.00506213  -0.00236131   0.0139407   0.0175114 
184.8 -0.000036205  -0.000349583:outside_calibration_range  15.561044  30.123869  6.15793e-06  -2.56674e-06  0.00507548  -0.00236131   0.0139398   0.0175127 
186.588 0.000007758  -0.00035:outside_calibration_range  15.561044  30.123869  6.12068e-06  -2.60027e-06  0.0050793  -0.0023575   0.0139457   0.0175103 
188.4 -0.000011737  -0.000349822:outside_calibration_range  15.561044  30.123869  6.11323e-06  -2.60027e-06  0.00507167  -0.00235941   0.0146426   0.0175084 
190.187 -0.000000398  -0.000349881:outside_calibration_range  15.561044  30.123869  6.15421e-06  -2.56674e-06  0.00506976  -0.00236131   0.0139474   0.0175100 
191.789 -0.000015716  -0.000349941:outside_calibration_range  15.561044  30.123869  6.12441e-06  -2.57046e-06  0.00506786  -0.00236322   0.0139562   0.0175147 
193.589 -0.000026856  -0.00035006:outside_calibration_range  15.561044  30.123869  6.15793e-06  -2.6636e-06  0.00506595  -0.00236513   0.0139502   0.0175147 
195.382 -0.000009549  -0.000349881:outside_calibration_range  15.561044  30.123869  6.18029e-06  -2.68595e-06  0.00506595  -0.00236322   0.0139303   0.0175138 
196.99 0.000009947  -0.00035012:outside_calibration_range  15.561044  30.123869  6.16911e-06  -2.66732e-06  0.00506786  -0.00236322   0.0139309   0.0175127 
198.581 0.000009350  -0.000350298:outside_calibration_range  15.561044  30.123869  6.15421e-06  -2.62262e-06  0.00506786  -0.00236131   0.0139411   0.0175160 
200.407 0.000009947  -0.000349822:outside_calibration_range  15.561044  30.123869  6.17284e-06  -2.61144e-06  0.00506595  -0.00235941   0.0145622   0.0175140 
202.18 0.000013129  -0.000349762:outside_calibration_range  15.561044  30.123869  6.12068e-06  -2.68222e-06  0.00506976  -0.0023575   0.0139437   0.0175148 
203.981 -0.000007162  -0.000350179:outside_calibration_range  15.561044  30.123869  6.14303e-06  -2.64497e-06  0.00506976  -0.00235178   0.0139356   0.0175162 
205.793 -0.000027055  -0.00035006:outside_calibration_range  15.561044  30.123869  6.25479e-06  -2.63007e-06  0.00506976  -0.00235178   0.0139366   0.0175185 
207.404 -0.000020291  -0.000350298:outside_calibration_range  15.561044  30.123869  6.24362e-06  -2.53694e-06  0.0050545  -0.00235178   0.0145953   0.0175140 
210.198 0.000023474  -0.000350179:outside_calibration_range  15.561044  30.123869  6.22871e-06  -2.48478e-06  0.00505832  -0.00234987   0.0139565   0.0175127 
211.802 -0.000002785  -0.000350298:outside_calibration_range  15.561044  30.123869  6.16166e-06  -2.47361e-06  0.00506595  -0.00235178   0.0139463   0.0175125 
213.589 0.000002984  -0.000350179:outside_calibration_range  15.561044  30.123869  6.3144e-06  -2.64125e-06  0.00506595  -0.00235368   0.0139420   0.0175149 
215.398 0.000006366  -0.000350179:outside_calibration_range  15.561044  30.123869  6.33302e-06  -2.71575e-06  0.00506595  -0.0023575   0.0146266   0.0175130 
217.192 -0.000001790  -0.000350298:outside_calibration_range  15.561044  30.123869  6.19146e-06  -2.71948e-06  0.00506786  -0.0023575   0.0139603   0.0175137 
218.998 0.000037797  -0.000349881:outside_calibration_range  15.561044  30.123869  6.15793e-06  -2.55556e-06  0.00505641  -0.00235368   0.0139469   0.0175152 
221.601 -0.000001790  -0.000349941:outside_calibration_range  15.561044  30.123869  6.17284e-06  -2.62262e-06  0.00506023  -0.00235178   0.0139486   0.0175176 
223.399 -0.000014323  -0.000349702:outside_calibration_range  15.561044  30.123869  6.14303e-06  -2.58537e-06  0.00506404  -0.00235368   0.0139470   0.0175197 
225.376 0.000006963  -0.000349881:outside_calibration_range  15.561044  30.123869  6.13186e-06  -2.6636e-06  0.00506404  -0.00235941   0.0139499   0.0175204 
227.004 -0.000027452  -0.00035:outside_calibration_range  15.561044  30.123869  6.20636e-06  -2.63379e-06  0.00506786  -0.00235941   0.0139458   0.0175217 
228.794 -0.000005570  -0.00035006:outside_calibration_range  15.561044  30.123869  6.24362e-06  -2.57419e-06  0.00506976  -0.0023575   0.0139384   0.0175222 
230.577 -0.000023872  -0.000349881:outside_calibration_range  15.561044  30.123869  6.16166e-06  -2.54811e-06  0.0050545  -0.00234987   0.0139389   0.0175157 
233.384 0.000004774  -0.00035006:outside_calibration_range  15.561044  30.123869  6.24362e-06  -2.47361e-06  0.00505641  -0.00234796   0.0139389   0.0175140 
234.989 -0.000009350  -0.000350298:outside_calibration_range  15.561044  30.123869  6.32185e-06  -2.51459e-06  0.00506786  -0.00234796   0.0139340   0.0175166 
236.786 0.000003581  -0.000350239:outside_calibration_range  15.561044  30.123869  6.28832e-06  -2.63007e-06  0.00506976  -0.00234987   0.0139338   0.0175165 
238.392 0.000012135  -0.000350179:outside_calibration_range  15.561044  30.123869  6.25479e-06  -2.57419e-06  0.00507167  -0.00235178   0.0145172   0.0175190 
240.192 -0.000035211  -0.00035:outside_calibration_range  15.561044  30.123869  6.24362e-06  -2.58909e-06  0.00507167  -0.00235178   0.0139380   0.0175197 
241.802 0.000004973  -0.00035012:outside_calibration_range  15.561044  29.903768  6.09088e-06  -2.56674e-06  0.00504687  -0.00235178   0.0139400   0.0175206 
244.988 -0.000014721  -0.00035:outside_calibration_range  15.561044  29.903768  6.14303e-06  -2.60027e-06  0.0050545  -0.00235178   0.0139407   0.0175204 
246.802 -0.000017307  -0.000350179:outside_calibration_range  15.561044  29.903768  6.14303e-06  -2.64497e-06  0.00506213  -0.00235368   0.0139313   0.0175198 
248.596 0.000009549  -0.000350179:outside_calibration_range  15.561044  29.903768  6.15793e-06  -2.69712e-06  0.00506595  -0.00235559   0.0139372   0.0175187 
250.377 0.000029641  -0.000349941:outside_calibration_range  15.561044  29.903768  6.15793e-06  -2.61889e-06  0.00506595  -0.00235368   0.0145710   0.0175250 
252.199 -0.000006565  -0.00035006:outside_calibration_range  15.561044  29.903768  6.10951e-06  -2.63007e-06  0.00506786  -0.00235178   0.0139589   0.0175274 
253.993 -0.000000796  -0.000349822:outside_calibration_range  15.561044  29.903768  6.08715e-06  -2.62634e-06  0.0050526  -0.00235178   0.0139464   0.0175272 
256.595 -0.000020291  -0.00035006:outside_calibration_range  15.561044  29.903768  6.0797e-06  -2.68222e-06  0.00505641  -0.00235178   0.0139431   0.0175290 
258.388 0.000013925  -0.000349822:outside_calibration_range  15.561044  29.903768  6.17284e-06  -2.6487e-06  0.00506404  -0.00235368   0.0139488   0.0175301 
259.97 0.000021286  -0.000349881:outside_calibration_range  15.561044  29.903768  6.12441e-06  -2.6487e-06  0.00506976  -0.00235178   0.0139577   0.0175334 
261.79 0.000014124  -0.00035012:outside_calibration_range  15.561044  29.903768  6.08715e-06  -2.62634e-06  0.00506976  -0.00235178   0.0139244   0.0175342 
263.355 0.000009350  -0.000350298:outside_calibration_range  15.561044  29.903768  6.20264e-06  -2.54811e-06  0.00507548  -0.00234987   0.0139348   0.0175348 
264.993 0.000032625  -0.000349881:outside_calibration_range  15.561044  29.903768  6.26224e-06  -2.56301e-06  0.00507167  -0.00234987   0.0139375   0.0175324 
266.783 -0.000021683  -0.00035012:outside_calibration_range  15.561044  29.903768  6.25107e-06  -2.69712e-06  0.00506976  -0.00234987   0.0139328   0.0175304 
268.597 -0.000026259  -0.00035006:outside_calibration_range  15.561044  29.903768  6.14676e-06  -2.71575e-06  0.00506976  -0.00234987   0.0139365   0.0175298 
270.393 0.000006366  -0.00035012:outside_calibration_range  15.561044  29.903768  6.14303e-06  -2.70085e-06  0.00506976  -0.00235178   0.0139339   0.0175330 
272.002 -0.000015119  -0.000350239:outside_calibration_range  15.561044  29.903768  6.18029e-06  -2.6636e-06  0.00507167  -0.00235368   0.0149439   0.0175317 
273.819 -0.000054109  -0.00035:outside_calibration_range  15.561044  29.903768  6.20264e-06  -2.60027e-06  0.00506595  -0.00235178   0.0139391   0.0175316 
275.796 -0.000006963  -0.00035006:outside_calibration_range  15.561044  29.903768  6.21381e-06  -2.50713e-06  0.00506404  -0.00235368   0.0139477   0.0175341 
277.582 -0.000008952  -0.000349822:outside_calibration_range  15.561044  29.903768  6.21009e-06  -2.3842e-06  0.00506213  -0.00235368   0.0139424   0.0175330 
279.401 0.000001393  -0.000349941:outside_calibration_range  15.378614  29.903768  6.22126e-06  -2.41773e-06  0.00505832  -0.00235178   0.0139394   0.0175289 
281.594 0.000000995  -0.00035006:outside_calibration_range  15.378614  29.903768  6.21754e-06  -2.48851e-06  0.00506023  -0.00235178   0.0139361   0.0175247 
283.381 0.000015914  -0.000349881:outside_calibration_range  15.378614  29.903768  6.17284e-06  -2.57046e-06  0.00506213  -0.00235368   0.0139444   0.0175247 
285.393 0.000002984  -0.000350179:outside_calibration_range  15.378614  29.903768  6.22499e-06  -2.50713e-06  0.00506786  -0.00235368   0.0139422   0.0175269 
286.991 -0.000008156  -0.000350358:outside_calibration_range  15.378614  29.903768  6.23244e-06  -2.48478e-06  0.00507167  -0.00235559   0.0139412   0.0175293 
288.597 0.000011737  -0.000350179:outside_calibration_range  15.378614  29.903768  6.23617e-06  -2.51086e-06  0.00506976  -0.00235368   0.0139394   0.0175300 
290.386 0.000013726  -0.000349941:outside_calibration_range  15.378614  29.903768  6.29577e-06  -2.50341e-06  0.00506786  -0.00235368   0.0144443   0.0175292 
292.197 -0.000010742  -0.000349822:outside_calibration_range  15.378614  29.903768  6.26969e-06  -2.54439e-06  0.00506786  -0.00235368   0.0139364   0.0175275 
293.971 -0.000026657  -0.00035012:outside_calibration_range  15.378614  29.903768  6.19519e-06  -2.58537e-06  0.00506786  -0.00235559   0.0139313   0.0175288 
295.571 0.000000398  -0.000350179:outside_calibration_range  15.378614  29.903768  6.08715e-06  -2.60027e-06  0.00506976  -0.00235559   0.0139399   0.0175261 
297.39 0.000025861  -0.000349881:outside_calibration_range  15.378614  29.903768  6.14303e-06  -2.58909e-06  0.00506976  -0.00235559   0.0146834   0.0175253 
299.176 -0.000015318  -0.000350239:outside_calibration_range  15.378614  29.903768  6.16166e-06  -2.68967e-06  0.00506786  -0.00235941   0.0139404   0.0175203 

# record 1 300 650nmavg_C89crystal_cooldown.dat 
# measuring amiZ.field , cernox.temp , cryo.mc.temp , cryo.mag.temp , srPL.x , srPL.y , sr405.x , sr405.y , sim.v1 , sim.v4  with wait 1
# when 02/10/2023 17:47 
# cryo.mc.temp = 14.971168
# cryo.fse.temp = None
# cryo.still.temp = 15.156179
# cryo.mag.temp = 28.995477
# amiZ.rate = 0.05000000,9.0
# sr405.frequency = 1279.6
# srODMR.frequency = 737.002
# arf.freq = +3.0000000000000E+09
# arf.amp = +1.50000000E+001
# jobin.lambda = 324.994
0 -0.000014124  -0.00035006:outside_calibration_range  14.971168  28.995477  5.95677e-06  -2.62634e-06  0.00502208  -0.00236322   0.0145947   0.0174770 
1.78125 0.000001989  -0.000350239:outside_calibration_range  14.971168  28.995477  6.20636e-06  -2.78653e-06  0.00508502  -0.0023842   0.0139265   0.0174762 
3.39945 0.000044759  -0.000350239:outside_calibration_range  14.971168  28.995477  6.29204e-06  -2.6636e-06  0.00508884  -0.00237848   0.0139319   0.0174757 
5.19322 0.000022877  -0.000349941:outside_calibration_range  14.971168  28.995477  6.28459e-06  -2.59282e-06  0.0050793  -0.00237085   0.0144486   0.0174748 
6.81508 -0.000028447  -0.000350179:outside_calibration_range  14.971168  28.995477  6.20636e-06  -2.61889e-06  0.00507358  -0.00236703   0.0139547   0.0174752 
8.58433 0.000033420  -0.000350358:outside_calibration_range  14.971168  28.995477  6.18401e-06  -2.56301e-06  0.00506976  -0.00236513   0.0139336   0.0174766 
10.3923 0.000000597  -0.000350298:outside_calibration_range  14.971168  28.995477  6.27714e-06  -2.4289e-06  0.00506976  -0.00236322   0.0139359   0.0174743 
12.2085 -0.000008952  -0.000350596:outside_calibration_range  14.971168  28.995477  6.24362e-06  -2.51459e-06  0.00506595  -0.00236322   0.0139345   0.0174717 
13.9952 -0.000008554  -0.000350596:outside_calibration_range  14.971168  28.995477  6.23244e-06  -2.51086e-06  0.00506786  -0.00236513   0.0139234   0.0174706 
15.5886 0.000000000  -0.000350537:outside_calibration_range  14.971168  28.995477  6.16538e-06  -2.58537e-06  0.00506976  -0.00236703   0.0139481   0.0174727 
17.3944 0.000018103  -0.000350537:outside_calibration_range  14.971168  28.995477  6.22499e-06  -2.63007e-06  0.00507358  -0.00236703   0.0139365   0.0174704 
19.2121 -0.000012135  -0.000350179:outside_calibration_range  14.971168  28.995477  6.26597e-06  -2.56674e-06  0.00507548  -0.00236703   0.0139353   0.0174724 
20.988 0.000002387  -0.000349822:outside_calibration_range  14.971168  28.995477  6.21754e-06  -2.60027e-06  0.00507167  -0.00236513   0.0147157   0.0174718 
22.7894 0.000005769  -0.000349762:outside_calibration_range  14.793181  28.995477  6.22126e-06  -2.6934e-06  0.00505641  -0.00235941   0.0139310   0.0174689 
25.584 -0.000028447  -0.000349881:outside_calibration_range  14.793181  28.995477  6.26969e-06  -2.69712e-06  0.00505832  -0.00236322   0.0139269   0.0174679 
27.1695 0.000025463  -0.00035006:outside_calibration_range  14.793181  28.995477  6.26969e-06  -2.68222e-06  0.00506976  -0.00236513   0.0145669   0.0174659 
28.7984 0.000023076  -0.000349881:outside_calibration_range  14.793181  28.995477  6.26969e-06  -2.65615e-06  0.00507167  -0.00236513   0.0139345   0.0174667 
30.5887 -0.000021882  -0.000349762:outside_calibration_range  14.793181  28.995477  6.28087e-06  -2.67105e-06  0.00506976  -0.00236513   0.0139306   0.0174670 
32.1936 -0.000011737  -0.00035006:outside_calibration_range  14.793181  28.995477  6.33675e-06  -2.63379e-06  0.00507167  -0.00236513   0.0146726   0.0174674 
33.7958 0.000014920  -0.00035006:outside_calibration_range  14.793181  28.995477  6.35537e-06  -2.65242e-06  0.00507167  -0.00236322   0.0139455   0.0174676 
35.5932 0.000021485  -0.000349881:outside_calibration_range  14.793181  28.995477  6.21381e-06  -2.63007e-06  0.00507167  -0.00235941   0.0139299   0.0174654 
37.3958 0.000000995  -0.00035006:outside_calibration_range  14.793181  28.995477  6.11696e-06  -2.73438e-06  0.00506976  -0.00235941   0.0139321   0.0174618 
39.1977 -0.000016511  -0.000350418:outside_calibration_range  14.793181  28.995477  6.12068e-06  -2.84986e-06  0.00506976  -0.00236322   0.0139337   0.0174626 
41.0142 0.000008156  -0.000350418:outside_calibration_range  14.793181  28.995477  6.18029e-06  -2.67105e-06  0.00506976  -0.00236322   0.0146144   0.0174647 
42.7976 0.000022081  -0.00035:outside_calibration_range  14.793181  28.995477  6.19891e-06  -2.60399e-06  0.00506595  -0.00236513   0.0145414   0.0174617 
44.787 -0.000003382  -0.000350358:outside_calibration_range  14.793181  28.995477  6.17284e-06  -2.7232e-06  0.00506786  -0.00236513   0.0139417   0.0174564 
46.3918 0.000029044  -0.000350418:outside_calibration_range  14.793181  28.995477  6.26969e-06  -2.74928e-06  0.00507167  -0.00236513   0.0139615   0.0174558 
48.2035 -0.000003183  -0.000350477:outside_calibration_range  14.793181  28.995477  6.17656e-06  -2.7083e-06  0.00504878  -0.00236322   0.0139466   0.0174561 
51.1953 0.000017904  -0.00035012:outside_calibration_range  14.793181  28.995477  6.22126e-06  -2.68967e-06  0.00505641  -0.00236322   0.0139438   0.0174552 
53.001 0.000024270  -0.000350298:outside_calibration_range  14.793181  28.995477  6.27342e-06  -2.7232e-06  0.00506976  -0.00236131   0.0145286   0.0174557 
54.7931 0.000008355  -0.00035:outside_calibration_range  14.793181  28.995477  6.19519e-06  -2.75673e-06  0.00507358  -0.00236322   0.0139450   0.0174580 
56.3958 -0.000008156  -0.000350298:outside_calibration_range  14.793181  28.995477  6.25852e-06  -2.76418e-06  0.00507739  -0.00236513   0.0139324   0.0174578 
57.9992 0.000000995  -0.00035006:outside_calibration_range  14.793181  28.995477  6.26597e-06  -2.71575e-06  0.00507739  -0.00236513   0.0145605   0.0174546 
59.7946 0.000008753  -0.000350298:outside_calibration_range  14.793181  28.995477  6.23244e-06  -2.65987e-06  0.00504497  -0.0023575   0.0139314   0.0174572 
63.1734 -0.000000597  -0.000349822:outside_calibration_range  14.793181  28.995477  6.17284e-06  -2.59282e-06  0.0050545  -0.0023575   0.0146462   0.0174578 
64.7917 -0.000027452  -0.000349404:outside_calibration_range  14.793181  28.995477  6.17284e-06  -2.45498e-06  0.00506786  -0.00235559   0.0139344   0.0174569 
66.595 -0.000011737  -0.000349881:outside_calibration_range  14.793181  28.995477  6.20636e-06  -2.60027e-06  0.00507358  -0.00235559   0.0139481   0.0174540 
68.4032 -0.000013527  -0.00035006:outside_calibration_range  14.793181  28.995477  6.19891e-06  -2.62262e-06  0.00507739  -0.00235559   0.0139706   0.0174500 
70.1931 0.000020092  -0.000349822:outside_calibration_range  14.793181  28.995477  6.19146e-06  -2.56674e-06  0.00507739  -0.00235941   0.0146685   0.0174504 
71.7992 0.000009151  -0.000350239:outside_calibration_range  14.793181  28.995477  6.23989e-06  -2.48851e-06  0.00506213  -0.00235941   0.0139405   0.0174546 
74.3982 -0.000025861  -0.000350239:outside_calibration_range  14.793181  28.995477  6.22126e-06  -2.47361e-06  0.00506404  -0.00236322   0.0139421   0.0174537 
76.2057 0.000020689  -0.00035:outside_calibration_range  14.793181  28.995477  6.23617e-06  -2.47733e-06  0.00506976  -0.00236322   0.0139378   0.0174545 
78.0041 -0.000009350  -0.000350239:outside_calibration_range  14.793181  28.995477  6.20264e-06  -2.60027e-06  0.00507167  -0.00236322   0.0146180   0.0174535 
79.7841 0.000005769  -0.000350179:outside_calibration_range  14.793181  28.995477  6.17284e-06  -2.60399e-06  0.00507167  -0.00236513   0.0139430   0.0174543 
81.58 0.000002586  -0.000349941:outside_calibration_range  14.793181  28.995477  6.22871e-06  -2.61517e-06  0.00506976  -0.00236513   0.0139689   0.0174528 
83.4091 -0.000008554  -0.000350298:outside_calibration_range  14.793181  28.763316  6.22871e-06  -2.57046e-06  0.00506213  -0.00236322   0.0146212   0.0174506 
85.777 0.000037200  -0.000350596:outside_calibration_range  14.793181  28.763316  6.20636e-06  -2.58164e-06  0.00506595  -0.00236131   0.0139281   0.0174473 
87.3798 0.000012732  -0.000350179:outside_calibration_range  14.793181  28.763316  6.25107e-06  -2.55929e-06  0.00507167  -0.00236131   0.0139356   0.0174481 
89.0004 -0.000004973  -0.000350239:outside_calibration_range  14.793181  28.763316  6.23989e-06  -2.50713e-06  0.00507548  -0.00236131   0.0144576   0.0174449 
90.8077 -0.000026259  -0.000349941:outside_calibration_range  14.793181  28.763316  6.25479e-06  -2.50341e-06  0.00507548  -0.00236131   0.0139337   0.0174449 
92.5859 -0.000012135  -0.00035:outside_calibration_range  14.793181  28.763316  6.32557e-06  -2.51831e-06  0.00507548  -0.00236322   0.0139258   0.0174467 
94.383 0.000016909  -0.00035012:outside_calibration_range  14.793181  28.763316  6.12068e-06  -2.58909e-06  0.00505641  -0.00235559   0.0139406   0.0174444 
97.3957 0.000017705  -0.000349762:outside_calibration_range  14.793181  28.763316  6.17284e-06  -2.59282e-06  0.00506023  -0.0023575   0.0139405   0.0174453 
99.1855 0.000014721  -0.00035012:outside_calibration_range  14.793181  28.763316  6.25479e-06  -2.63007e-06  0.00506976  -0.0023575   0.0139304   0.0174444 
100.994 -0.000025065  -0.000350298:outside_calibration_range  14.793181  28.763316  6.30695e-06  -2.60027e-06  0.00507548  -0.00236131   0.0139343   0.0174470 
102.588 -0.000008355  -0.000350537:outside_calibration_range  14.793181  28.763316  6.31812e-06  -2.62262e-06  0.00508121  -0.00235941   0.0139294   0.0174475 
104.399 0.000005769  -0.000350537:outside_calibration_range  14.793181  28.763316  6.26969e-06  -2.56674e-06  0.0050793  -0.00236131   0.0139408   0.0174491 
105.996 0.000021087  -0.000350179:outside_calibration_range  14.793181  28.763316  6.30695e-06  -2.46243e-06  0.00508311  -0.00236131   0.0139236   0.0174510 
107.583 -0.000028248  -0.000349822:outside_calibration_range  14.793181  28.763316  6.35165e-06  -2.45498e-06  0.00508502  -0.00236131   0.0139205   0.0174491 
109.197 0.000002586  -0.000349941:outside_calibration_range  14.793181  28.763316  6.27714e-06  -2.54066e-06  0.00508121  -0.00236131   0.0139224   0.0174472 
110.97 -0.000001393  -0.000350358:outside_calibration_range  14.793181  28.763316  6.24362e-06  -2.56674e-06  0.00507548  -0.00236131   0.0146670   0.0174470 
112.788 -0.000022479  -0.000350596:outside_calibration_range  14.793181  28.763316  6.22499e-06  -2.65242e-06  0.00507739  -0.0023575   0.0139444   0.0174502 
114.595 -0.000004178  -0.000350775:outside_calibration_range  14.793181  28.763316  6.19519e-06  -2.68222e-06  0.00507358  -0.00235559   0.0139313   0.0174487 
116.4 0.000030039  -0.000350358:outside_calibration_range  14.793181  28.763316  6.12813e-06  -2.62262e-06  0.00507358  -0.00235559   0.0139372   0.0174425 
118.201 0.000009748  -0.00035:outside_calibration_range  14.793181  28.763316  6.11696e-06  -2.52204e-06  0.00507548  -0.00235559   0.0139338   0.0174405 
119.981 0.000000199  -0.00035012:outside_calibration_range  14.651466  28.763316  6.22871e-06  -2.56674e-06  0.0050545  -0.00235368   0.0139354   0.0174402 
122.993 -0.000014920  -0.000350477:outside_calibration_range  14.651466  28.763316  6.24362e-06  -2.58909e-06  0.00505832  -0.0023575   0.0146430   0.0174388 
124.795 -0.000003979  -0.00035012:outside_calibration_range  14.651466  28.763316  6.25107e-06  -2.61889e-06  0.00506976  -0.00235941   0.0139238   0.0174382 
126.402 -0.000004575  -0.000349702:outside_calibration_range  14.651466  28.763316  6.23617e-06  -2.59654e-06  0.00507548  -0.00235941   0.0139305   0.0174360 
128.195 0.000012533  -0.000349822:outside_calibration_range  14.651466  28.763316  6.19891e-06  -2.56674e-06  0.00507739  -0.00235941   0.0139300   0.0174358 
129.976 -0.000014920  -0.000349702:outside_calibration_range  14.651466  28.763316  6.13558e-06  -2.55929e-06  0.0050793  -0.00236131   0.0139309   0.0174364 
131.593 0.000024468  -0.000349762:outside_calibration_range  14.651466  28.763316  6.17284e-06  -2.58537e-06  0.00507739  -0.00236322   0.0139270   0.0174368 
133.401 0.000009350  -0.000349643:outside_calibration_range  14.651466  28.763316  6.13186e-06  -2.59282e-06  0.00507358  -0.00236513   0.0139325   0.0174366 
135.211 -0.000010145  -0.00035012:outside_calibration_range  14.651466  28.763316  6.08343e-06  -2.57419e-06  0.00507358  -0.00236513   0.0139345   0.0174364 
137.005 -0.000005371  -0.000349822:outside_calibration_range  14.651466  28.763316  6.14303e-06  -2.54811e-06  0.00507167  -0.00236703   0.0146409   0.0174327 
138.796 0.000020689  -0.00035012:outside_calibration_range  14.651466  28.763316  6.17284e-06  -2.52949e-06  0.00507358  -0.00236703   0.0139302   0.0174296 
140.39 -0.000003183  -0.000349822:outside_calibration_range  14.651466  28.763316  6.22499e-06  -2.60399e-06  0.00507548  -0.00236513   0.0139330   0.0174271 
142.2 0.000000398  -0.000349762:outside_calibration_range  14.651466  28.763316  6.33302e-06  -2.70458e-06  0.00506976  -0.00236322   0.0139232   0.0174278 
144.002 0.000019495  -0.000349762:outside_calibration_range  14.651466  28.763316  6.29204e-06  -2.72693e-06  0.00506976  -0.00236322   0.0146899   0.0174285 
145.782 -0.000027651  -0.00035012:outside_calibration_range  14.651466  28.763316  6.14676e-06  -2.62634e-06  0.00505832  -0.00236131   0.0139393   0.0174320 
148.395 0.000001393  -0.00035:outside_calibration_range  14.651466  28.763316  6.15793e-06  -2.55929e-06  0.00506404  -0.00235941   0.0139357   0.0174307 
150.197 0.000005570  -0.00035012:outside_calibration_range  14.651466  28.763316  6.23617e-06  -2.49968e-06  0.00507358  -0.0023575   0.0139376   0.0174329 
151.994 0.000006366  -0.000349822:outside_calibration_range  14.651466  28.763316  6.18401e-06  -2.54066e-06  0.00507548  -0.00236322   0.0139404   0.0174328 
153.562 -0.000019097  -0.000349822:outside_calibration_range  14.651466  28.763316  6.20264e-06  -2.55556e-06  0.00508121  -0.00236513   0.0139348   0.0174344 
155.187 -0.000004575  -0.000350239:outside_calibration_range  14.651466  28.763316  6.22126e-06  -2.50713e-06  0.00508311  -0.00236513   0.0146334   0.0174331 
156.802 0.000039189  -0.000350298:outside_calibration_range  14.651466  28.763316  6.22499e-06  -2.62262e-06  0.00506213  -0.0023575   0.0139392   0.0174379 
159.588 -0.000023076  -0.00035:outside_calibration_range  14.651466  28.763316  6.3144e-06  -2.6487e-06  0.00506213  -0.00236131   0.0139297   0.0174369 
161.188 -0.000020291  -0.000350179:outside_calibration_range  14.651466  28.763316  6.33302e-06  -2.61889e-06  0.00506976  -0.00236131   0.0139273   0.0174384 
162.995 -0.000006366  -0.000350537:outside_calibration_range  14.651466  28.763316  6.3442e-06  -2.54439e-06  0.00506976  -0.00236131   0.0139411   0.0174377 
164.976 -0.000001194  -0.000350477:outside_calibration_range  14.651466  28.763316  6.26597e-06  -2.60399e-06  0.00507358  -0.00236131   0.0139342   0.0174350 
166.586 0.000020092  -0.00035012:outside_calibration_range  14.651466  28.763316  6.18029e-06  -2.65242e-06  0.00507739  -0.00236131   0.0139333   0.0174377 
168.195 -0.000024071  -0.000349822:outside_calibration_range  14.651466  28.763316  6.14303e-06  -2.54811e-06  0.00506976  -0.00235559   0.0139300   0.0174416 
170.382 -0.000011936  -0.000350298:outside_calibration_range  14.651466  28.763316  6.20636e-06  -2.53321e-06  0.00506595  -0.0023575   0.0139363   0.0174422 
172.388 0.000012334  -0.000350358:outside_calibration_range  14.651466  28.763316  6.23617e-06  -2.50713e-06  0.00506976  -0.00235941   0.0139292   0.0174401 
174.005 0.000034415  -0.000350358:outside_calibration_range  14.651466  28.763316  6.20264e-06  -2.59282e-06  0.00507548  -0.00236513   0.0146532   0.0174379 
175.8 0.000007758  -0.000350418:outside_calibration_range  14.651466  28.763316  6.19519e-06  -2.54066e-06  0.00507358  -0.00236513   0.0139185   0.0174339 
177.571 0.000025861  -0.00035006:outside_calibration_range  14.651466  28.763316  6.23617e-06  -2.49968e-06  0.00507167  -0.00236703   0.0139234   0.0174309 
179.205 -0.000001790  -0.000349643:outside_calibration_range  14.651466  28.763316  6.13931e-06  -2.57792e-06  0.00507358  -0.00236703   0.0139311   0.0174349 
180.989 0.000040980  -0.000349881:outside_calibration_range  14.651466  28.530268  6.18401e-06  -2.54066e-06  0.00506404  -0.00236322   0.0139402   0.0174413 
183.373 -0.000008355  -0.000349583:outside_calibration_range  14.651466  28.530268  6.21381e-06  -2.50341e-06  0.00506786  -0.00236322   0.0139615   0.0174406 
184.998 0.000006565  -0.000349583:outside_calibration_range  14.651466  28.530268  6.14303e-06  -2.48851e-06  0.00507358  -0.00236513   0.0147887   0.0174379 
186.776 -0.000000796  -0.00035:outside_calibration_range  14.651466  28.530268  6.11696e-06  -2.51831e-06  0.00507548  -0.00236513   0.0139378   0.0174378 
188.579 0.000013925  -0.000349881:outside_calibration_range  14.651466  28.530268  6.09833e-06  -2.54811e-06  0.00507358  -0.00236513   0.0139286   0.0174376 
190.194 -0.000025264  -0.000350179:outside_calibration_range  14.651466  28.530268  6.10578e-06  -2.52949e-06  0.00508121  -0.00236513   0.0145719   0.0174354 
191.808 0.000019694  -0.00035006:outside_calibration_range  14.651466  28.530268  6.14303e-06  -2.54439e-06  0.00506786  -0.0023575   0.0139237   0.0174322 
194.393 0.000012533  -0.000349762:outside_calibration_range  14.651466  28.530268  6.21009e-06  -2.52949e-06  0.00506786  -0.0023575   0.0139206   0.0174302 
195.998 -0.000004376  -0.000350179:outside_calibration_range  14.651466  28.530268  6.27342e-06  -2.57792e-06  0.00507548  -0.00235559   0.0146786   0.0174304 
197.776 0.000025861  -0.00035:outside_calibration_range  14.651466  28.530268  6.38145e-06  -2.57419e-06  0.0050793  -0.0023575   0.0139320   0.0174328 
199.39 0.000045953  -0.000350239:outside_calibration_range  14.651466  28.530268  6.33675e-06  -2.63007e-06  0.0050793  -0.00236131   0.0139387   0.0174348 
201.18 -0.000005769  -0.000350358:outside_calibration_range  14.651466  28.530268  6.24362e-06  -2.67105e-06  0.00507739  -0.00236513   0.0145902   0.0174383 
202.783 0.000034216  -0.00035006:outside_calibration_range  14.651466  28.530268  6.21009e-06  -2.64497e-06  0.0050793  -0.00236513   0.0139441   0.0174386 
204.382 0.000004774  -0.000350358:outside_calibration_range  14.651466  28.530268  6.23617e-06  -2.62634e-06  0.00507739  -0.00236703   0.0139385   0.0174402 
206.195 -0.000011737  -0.000350596:outside_calibration_range  14.651466  28.530268  6.28459e-06  -2.69712e-06  0.00507167  -0.00236513   0.0139310   0.0174411 
207.961 -0.000004973  -0.000350239:outside_calibration_range  14.651466  28.530268  6.30695e-06  -2.61144e-06  0.00507358  -0.00236513   0.0139342   0.0174434 
209.581 0.000004178  -0.000350239:outside_calibration_range  14.651466  28.530268  6.3442e-06  -2.54811e-06  0.00508121  -0.00236513   0.0139291   0.0174459 
211.197 0.000013925  -0.000349881:outside_calibration_range  14.651466  28.530268  6.29949e-06  -2.51459e-06  0.00507739  -0.00236703   0.0139297   0.0174496 
212.961 0.000002387  -0.000349523:outside_calibration_range  14.651466  28.530268  6.19891e-06  -2.63752e-06  0.00507548  -0.00236894   0.0139295   0.0174500 
214.586 -0.000005769  -0.000349941:outside_calibration_range  14.651466  28.530268  6.19519e-06  -2.59654e-06  0.00507739  -0.00237085   0.0139287   0.0174538 
216.206 -0.000004575  -0.000350358:outside_calibration_range  14.651466  28.530268  6.22126e-06  -2.53694e-06  0.00507358  -0.00236894   0.0139259   0.0174528 
217.993 -0.000014323  -0.000350418:outside_calibration_range  14.527929  28.530268  6.26597e-06  -2.60399e-06  0.00506213  -0.00236131   0.0139280   0.0174548 
220.589 -0.000013328  -0.000350418:outside_calibration_range  14.527929  28.530268  6.15048e-06  -2.63379e-06  0.00506404  -0.00235941   0.0139229   0.0174556 
222.394 -0.000017904  -0.000349881:outside_calibration_range  14.527929  28.530268  6.07598e-06  -2.57046e-06  0.00506786  -0.00236131   0.0139364   0.0174582 
224.2 -0.000036802  -0.000349523:outside_calibration_range  14.527929  28.530268  6.14303e-06  -2.49968e-06  0.00506976  -0.00236322   0.0139374   0.0174565 
225.972 0.000024071  -0.000349762:outside_calibration_range  14.527929  28.530268  6.19891e-06  -2.60027e-06  0.00507548  -0.00236513   0.0139377   0.0174584 
227.57 0.000004774  -0.000350179:outside_calibration_range  14.527929  28.530268  6.21754e-06  -2.6636e-06  0.0050793  -0.00236703   0.0139484   0.0174601 
229.181 -0.000013527  -0.000349941:outside_calibration_range  14.527929  28.530268  6.26969e-06  -2.72693e-06  0.00508311  -0.00236513   0.0146452   0.0174598 
230.799 -0.000011140  -0.000349702:outside_calibration_range  14.527929  28.530268  6.33302e-06  -2.80143e-06  0.00507739  -0.00236703   0.0139281   0.0174601 
232.577 -0.000021286  -0.000349762:outside_calibration_range  14.527929  28.530268  6.33302e-06  -2.73065e-06  0.00507358  -0.00236894   0.0139316   0.0174635 
234.19 0.000027055  -0.000349643:outside_calibration_range  14.527929  28.530268  6.30322e-06  -2.63007e-06  0.00506976  -0.00237085   0.0139322   0.0174655 
235.985 0.000018302  -0.000349822:outside_calibration_range  14.527929  28.530268  6.20264e-06  -2.54811e-06  0.00507358  -0.00237085   0.0139358   0.0174640 
237.566 0.000000398  -0.000349881:outside_calibration_range  14.527929  28.530268  6.20264e-06  -2.58537e-06  0.00507167  -0.00237085   0.0139589   0.0174640 
239.391 0.000010543  -0.000349702:outside_calibration_range  14.527929  28.530268  6.24734e-06  -2.59282e-06  0.00507548  -0.00236894   0.0139429   0.0174614 
240.989 0.000002785  -0.00035012:outside_calibration_range  14.527929  28.530268  6.3591e-06  -2.59282e-06  0.00507739  -0.00236894   0.0139400   0.0174598 
242.585 0.000005769  -0.00035012:outside_calibration_range  14.527929  28.530268  6.23989e-06  -2.68595e-06  0.00505641  -0.00236131   0.0139368   0.0174573 
245.596 0.000015318  -0.000350358:outside_calibration_range  14.527929  28.530268  6.18774e-06  -2.60027e-06  0.00505832  -0.00236131   0.0139201   0.0174597 
247.386 0.000009748  -0.000350537:outside_calibration_range  14.527929  28.530268  6.18401e-06  -2.60027e-06  0.00506404  -0.00236131   0.0139293   0.0174570 
249.2 -0.000009350  -0.000349941:outside_calibration_range  14.527929  28.530268  6.17284e-06  -2.59282e-06  0.00506786  -0.00235941   0.0139293   0.0174575 
250.973 -0.000009947  -0.00035006:outside_calibration_range  14.527929  28.530268  6.24362e-06  -2.57419e-06  0.00507739  -0.00236131   0.0139397   0.0174585 
252.593 -0.000014323  -0.000349881:outside_calibration_range  14.527929  28.530268  6.31067e-06  -2.53694e-06  0.00508311  -0.00236513   0.0139367   0.0174599 
254.394 -0.000024468  -0.00035006:outside_calibration_range  14.527929  28.530268  6.27714e-06  -2.58909e-06  0.00506023  -0.00236322   0.0139450   0.0174631 
257.208 -0.000005968  -0.000350179:outside_calibration_range  14.527929  28.530268  6.27714e-06  -2.6636e-06  0.00506595  -0.00236513   0.0139431   0.0174651 
258.995 -0.000004973  -0.000349822:outside_calibration_range  14.527929  28.530268  6.34792e-06  -2.67105e-06  0.00507739  -0.00236703   0.0139369   0.0174667 
260.592 0.000004575  -0.000349464:outside_calibration_range  14.527929  28.530268  6.33302e-06  -2.58164e-06  0.0050793  -0.00236894   0.0139286   0.0174674 
262.401 0.000042173  -0.000349345:outside_calibration_range  14.527929  28.530268  6.26224e-06  -2.59654e-06  0.00507739  -0.00236513   0.0139279   0.0174684 
264.188 0.000004376  -0.00035:outside_calibration_range  14.527929  28.530268  6.17656e-06  -2.62634e-06  0.00507548  -0.00236322   0.0139304   0.0174670 
266.004 0.000008554  -0.00035006:outside_calibration_range  14.527929  28.530268  6.26969e-06  -2.58909e-06  0.00506404  -0.00236703   0.0139379   0.0174635 
268.595 0.000002188  -0.000349762:outside_calibration_range  14.527929  28.530268  6.19519e-06  -2.55556e-06  0.00506976  -0.00236513   0.0139373   0.0174620 
270.385 -0.000023474  -0.000349464:outside_calibration_range  14.527929  28.530268  6.19891e-06  -2.56301e-06  0.00507358  -0.00236703   0.0139369   0.0174614 
272.187 0.000018103  -0.000349404:outside_calibration_range  14.527929  28.530268  6.20636e-06  -2.57419e-06  0.00507167  -0.00236513   0.0139324   0.0174641 
273.989 -0.000008952  -0.000349583:outside_calibration_range  14.527929  28.530268  6.25479e-06  -2.63007e-06  0.00507739  -0.00236513   0.0139350   0.0174642 
275.591 -0.000006764  -0.00035:outside_calibration_range  14.527929  28.530268  6.30322e-06  -2.61517e-06  0.00508311  -0.00236322   0.0138729   0.0174639 
277.196 0.000054706  -0.000349702:outside_calibration_range  14.527929  28.307496  6.31067e-06  -2.7083e-06  0.00505641  -0.00236131   0.0139155   0.0174585 
280.196 -0.000031829  -0.000349881:outside_calibration_range  14.527929  28.307496  6.28087e-06  -2.6934e-06  0.00506404  -0.00236322   0.0145769   0.0174562 
281.784 -0.000000199  -0.000349702:outside_calibration_range  14.527929  28.307496  6.34047e-06  -2.65615e-06  0.00507739  -0.00236513   0.0139401   0.0174563 
283.382 -0.000024667  -0.00035:outside_calibration_range  14.527929  28.307496  6.37028e-06  -2.56674e-06  0.00508311  -0.00236703   0.0139439   0.0174566 
285.179 -0.000007162  -0.000350358:outside_calibration_range  14.527929  28.307496  6.3293e-06  -2.57792e-06  0.00508311  -0.00236703   0.0146482   0.0174595 
286.786 -0.000019495  -0.000349822:outside_calibration_range  14.527929  28.307496  6.25107e-06  -2.65987e-06  0.00508311  -0.00236894   0.0139386   0.0174597 
288.382 0.000008753  -0.000349643:outside_calibration_range  14.527929  28.307496  6.22126e-06  -2.63007e-06  0.00505832  -0.00236513   0.0139397   0.0174541 
291.371 -0.000026856  -0.000349643:outside_calibration_range  14.527929  28.307496  6.29204e-06  -2.61517e-06  0.00505832  -0.00236513   0.0139429   0.0174556 
293.192 -0.000034216  -0.00035012:outside_calibration_range  14.527929  28.307496  6.27342e-06  -2.66732e-06  0.00506595  -0.00236894   0.0146399   0.0174570 
294.8 0.000002586  -0.000349762:outside_calibration_range  14.527929  28.307496  6.22126e-06  -2.58909e-06  0.00507167  -0.00236703   0.0139378   0.0174594 
296.578 0.000010742  -0.000349881:outside_calibration_range  14.527929  28.307496  6.23989e-06  -2.63007e-06  0.00507167  -0.00236894   0.0139539   0.0174624 
298.195 -0.000017506  -0.000350179:outside_calibration_range  14.527929  28.307496  6.28087e-06  -2.7232e-06  0.00507358  -0.00236894   0.0139454   0.0174641 
299.987 -0.000012732  -0.00035006:outside_calibration_range  14.527929  28.307496  6.29949e-06  -2.71575e-06  0.0050793  -0.00236513   0.0139273   0.0174639 

# record 1 300 650nmavg_C89crystal_cooldown.dat 
# measuring amiZ.field , cernox.temp , cryo.mc.temp , cryo.mag.temp , srPL.x , srPL.y , sr405.x , sr405.y , sim.v1 , sim.v4  with wait 1
# when 02/10/2023 17:58 
# cryo.mc.temp = 13.936673
# cryo.fse.temp = None
# cryo.still.temp = 14.265789
# cryo.mag.temp = 27.632107
# amiZ.rate = 0.05000000,9.0
# sr405.frequency = 1279.6
# srODMR.frequency = 737.002
# arf.freq = +3.0000000000000E+09
# arf.amp = +1.50000000E+001
# jobin.lambda = 324.994
0 -0.000054706  -0.000349464:outside_calibration_range  13.936673  27.632107  6.15793e-06  -2.59282e-06  0.00510982  -0.00239755   0.0142158   0.0174810 
3.17697 -0.000046948  -0.000349762:outside_calibration_range  13.936673  27.632107  6.3591e-06  -2.6934e-06  0.00516704  -0.00241853   0.0139496   0.0174798 
4.77699 0.000014124  -0.00035006:outside_calibration_range  13.936673  27.632107  6.28087e-06  -2.72693e-06  0.00513461  -0.00239946   0.0139479   0.0174797 
6.38976 0.000008952  -0.000349583:outside_calibration_range  13.936673  27.632107  6.21381e-06  -2.7232e-06  0.00509647  -0.00238039   0.0139369   0.0174764 
8.17273 -0.000023275  -0.000349583:outside_calibration_range  13.936673  27.632107  6.0797e-06  -2.60027e-06  0.0050793  -0.00237848   0.0139267   0.0174762 
9.75823 0.000001591  -0.000349404:outside_calibration_range  13.936673  27.632107  6.09833e-06  -2.56674e-06  0.00507548  -0.00237657   0.0139332   0.0174723 
11.3955 0.000002984  -0.000349523:outside_calibration_range  13.936673  27.632107  6.18029e-06  -2.60772e-06  0.00505832  -0.00236894   0.0139423   0.0174694 
14.1921 -0.000021485  -0.000349702:outside_calibration_range  13.936673  27.632107  6.20636e-06  -2.65242e-06  0.00506023  -0.00237085   0.0139360   0.0174720 
15.9803 0.000009151  -0.000349941:outside_calibration_range  13.936673  27.632107  6.28087e-06  -2.71203e-06  0.00506786  -0.00237657   0.0147224   0.0174730 
17.5837 0.000048738  -0.00035006:outside_calibration_range  13.936673  27.632107  6.26597e-06  -2.73065e-06  0.00507167  -0.00237848   0.0139473   0.0174726 
19.191 -0.000053313  -0.000349523:outside_calibration_range  13.936673  27.632107  6.21381e-06  -2.67477e-06  0.00507358  -0.00237848   0.0139376   0.0174737 
20.9987 0.000023474  -0.000349166:outside_calibration_range  13.936673  27.632107  6.18401e-06  -2.61517e-06  0.00506976  -0.00237657   0.0139347   0.0174720 
22.7833 -0.000049534  -0.000349047:outside_calibration_range  13.936673  27.400848  6.16166e-06  -2.6636e-06  0.0050545  -0.00236894   0.0145464   0.0174757 
25.6039 -0.000052120  -0.000349643:outside_calibration_range  13.936673  27.400848  6.12441e-06  -2.6487e-06  0.00506213  -0.00236894   0.0139399   0.0174776 
27.3774 -0.000027253  -0.000349404:outside_calibration_range  13.936673  27.400848  6.15421e-06  -2.63379e-06  0.00506786  -0.00237085   0.0139266   0.0174749 
29.1803 0.000003382  -0.000349047:outside_calibration_range  13.936673  27.400848  6.20636e-06  -2.57046e-06  0.00507167  -0.00237466   0.0139356   0.0174739 
30.7995 -0.000023872  -0.000349464:outside_calibration_range  13.936673  27.400848  6.27342e-06  -2.49968e-06  0.00507739  -0.00237657   0.0147610   0.0174717 
32.576 -0.000006764  -0.000349345:outside_calibration_range  13.936673  27.400848  6.26224e-06  -2.48106e-06  0.0050793  -0.00237848   0.0139398   0.0174732 
34.2019 0.000017506  -0.000349225:outside_calibration_range  13.936673  27.400848  6.25479e-06  -2.56674e-06  0.00505832  -0.00237276   0.0139708   0.0174751 
37.1872 0.000000597  -0.000349583:outside_calibration_range  13.936673  27.400848  6.22499e-06  -2.59282e-06  0.00506023  -0.00237466   0.0139395   0.0174748 
38.7866 0.000005769  -0.000349702:outside_calibration_range  13.936673  27.400848  6.22499e-06  -2.62262e-06  0.00507167  -0.00237657   0.0139443   0.0174788 
40.4071 0.000013129  -0.000349643:outside_calibration_range  13.936673  27.400848  6.16911e-06  -2.7083e-06  0.00507358  -0.00237466   0.0139455   0.0174800 
42.1819 0.000028646  -0.000349881:outside_calibration_range  13.936673  27.400848  6.16911e-06  -2.71203e-06  0.00507548  -0.00237466   0.0139368   0.0174772 
43.788 0.000001989  -0.000349523:outside_calibration_range  13.936673  27.400848  6.18029e-06  -2.64125e-06  0.00507548  -0.00237848   0.0147695   0.0174738 
45.5808 0.000000995  -0.000349702:outside_calibration_range  13.936673  27.400848  6.18029e-06  -2.58164e-06  0.00506976  -0.00237657   0.0145906   0.0174707 
47.5961 -0.000022081  -0.000349285:outside_calibration_range  13.936673  27.400848  6.19891e-06  -2.56301e-06  0.00506976  -0.00237466   0.0139629   0.0174666 
49.3892 0.000015517  -0.000349523:outside_calibration_range  13.936673  27.400848  6.14303e-06  -2.61889e-06  0.00507167  -0.00237085   0.0138757   0.0174662 
51.1851 0.000013925  -0.000349345:outside_calibration_range  13.936673  27.400848  6.14303e-06  -2.60399e-06  0.00507167  -0.00237276   0.0139589   0.0174684 
52.9731 -0.000002188  -0.000349464:outside_calibration_range  13.936673  27.400848  6.20636e-06  -2.63379e-06  0.00507548  -0.00237466   0.0147423   0.0174690 
54.565 -0.000021087  -0.000349345:outside_calibration_range  13.936673  27.400848  6.21009e-06  -2.56674e-06  0.00507358  -0.00237848   0.0139370   0.0174697 
56.38 -0.000024468  -0.000349523:outside_calibration_range  13.936673  27.400848  6.14303e-06  -2.60399e-06  0.00507167  -0.00237848   0.0139384   0.0174680 
57.962 -0.000028049  -0.000349822:outside_calibration_range  13.936673  27.400848  6.22499e-06  -2.59654e-06  0.00507358  -0.00237848   0.0145574   0.0174668 
59.5877 0.000004973  -0.000349464:outside_calibration_range  13.794776  27.400848  6.17284e-06  -2.64497e-06  0.00505069  -0.00237848   0.0147088   0.0174674 
62.5785 0.000020092  -0.000349523:outside_calibration_range  13.794776  27.400848  6.12813e-06  -2.61889e-06  0.00506023  -0.00237657   0.0139537   0.0174672 
64.1755 0.000000199  -0.000349285:outside_calibration_range  13.794776  27.400848  6.16911e-06  -2.65987e-06  0.00507167  -0.00237848   0.0139419   0.0174685 
65.9891 0.000008952  -0.000349523:outside_calibration_range  13.794776  27.400848  6.22126e-06  -2.61517e-06  0.00507167  -0.00238039   0.0139409   0.0174660 
67.7926 0.000020689  -0.000349523:outside_calibration_range  13.794776  27.400848  6.21381e-06  -2.6934e-06  0.00507167  -0.00237848   0.0148001   0.0174686 
69.5668 0.000020888  -0.000349225:outside_calibration_range  13.794776  27.400848  6.29577e-06  -2.65615e-06  0.00507358  -0.00237657   0.0139475   0.0174667 
71.3788 -0.000017108  -0.000349166:outside_calibration_range  13.794776  27.400848  6.27714e-06  -2.61889e-06  0.00507548  -0.00237466   0.0139396   0.0174703 
73.1959 -0.000012732  -0.000349404:outside_calibration_range  13.794776  27.400848  6.23617e-06  -2.52949e-06  0.00507358  -0.00237466   0.0139601   0.0174739 
74.9781 -0.000012533  -0.000349225:outside_calibration_range  13.794776  27.400848  6.26597e-06  -2.68967e-06  0.00507358  -0.00237276   0.0139514   0.0174724 
76.7903 0.000012334  -0.000349464:outside_calibration_range  13.794776  27.400848  6.23244e-06  -2.79398e-06  0.00507358  -0.00237276   0.0139461   0.0174720 
78.381 0.000008753  -0.000349523:outside_calibration_range  13.794776  27.400848  6.23617e-06  -2.76045e-06  0.00508121  -0.00236894   0.0139588   0.0174741 
79.9727 0.000037996  -0.000349166:outside_calibration_range  13.794776  27.400848  6.26969e-06  -2.69712e-06  0.0050793  -0.00237085   0.0146697   0.0174754 
81.5987 -0.000005968  -0.000349285:outside_calibration_range  13.794776  27.400848  6.32557e-06  -2.61889e-06  0.00507739  -0.00237276   0.0139448   0.0174723 
83.388 0.000020888  -0.000349583:outside_calibration_range  13.794776  27.400848  6.23617e-06  -2.60772e-06  0.00507739  -0.00236894   0.0139367   0.0174682 
85.1812 0.000033221  -0.000349225:outside_calibration_range  13.794776  27.400848  6.19519e-06  -2.53694e-06  0.00504878  -0.00236703   0.0139443   0.0174673 
88.3813 0.000020291  -0.000349225:outside_calibration_range  13.794776  27.400848  6.18774e-06  -2.56301e-06  0.0050545  -0.00236894   0.0139571   0.0174659 
89.9716 0.000011737  -0.000349523:outside_calibration_range  13.794776  27.400848  6.18774e-06  -2.56674e-06  0.00506786  -0.00237085   0.0146980   0.0174695 
91.5842 -0.000017307  -0.000349583:outside_calibration_range  13.794776  27.400848  6.20636e-06  -2.68967e-06  0.00507739  -0.00237276   0.0139372   0.0174733 
93.1789 -0.000018699  -0.000349822:outside_calibration_range  13.794776  27.400848  6.31067e-06  -2.66732e-06  0.00508121  -0.00237466   0.0139441   0.0174731 
94.9791 0.000033420  -0.000349404:outside_calibration_range  13.794776  27.400848  6.34047e-06  -2.68967e-06  0.00507739  -0.00237276   0.0139484   0.0174727 
96.7855 0.000016511  -0.000349702:outside_calibration_range  13.794776  27.400848  6.22126e-06  -2.63752e-06  0.0050545  -0.00236703   0.0139475   0.0174731 
99.7486 0.000026458  -0.000349583:outside_calibration_range  13.794776  27.400848  6.16166e-06  -2.56674e-06  0.00506023  -0.00236513   0.0147382   0.0174724 
101.567 0.000015119  -0.000349166:outside_calibration_range  13.794776  27.400848  6.13186e-06  -2.48478e-06  0.00506976  -0.00236513   0.0139496   0.0174736 
103.196 0.000021087  -0.000348987:outside_calibration_range  13.794776  27.400848  6.17284e-06  -2.42145e-06  0.00507548  -0.00236513   0.0139256   0.0174743 
104.989 0.000038593  -0.000349464:outside_calibration_range  13.794776  27.400848  6.29204e-06  -2.57792e-06  0.00507358  -0.00236703   0.0139305   0.0174760 
106.774 0.000019893  -0.000349285:outside_calibration_range  13.794776  27.400848  6.34047e-06  -2.6487e-06  0.00507548  -0.00236703   0.0139304   0.0174774 
108.387 0.000015318  -0.000349583:outside_calibration_range  13.794776  27.400848  6.31067e-06  -2.72693e-06  0.00505832  -0.00236513   0.0139374   0.0174737 
111.194 0.000008156  -0.000349345:outside_calibration_range  13.794776  27.400848  6.16911e-06  -2.74183e-06  0.00506023  -0.00236894   0.0139413   0.0174735 
112.974 -0.000000796  -0.000349285:outside_calibration_range  13.794776  27.400848  6.21009e-06  -2.69712e-06  0.00506976  -0.00237276   0.0147022   0.0174735 
114.583 -0.000023673  -0.000349166:outside_calibration_range  13.794776  27.400848  6.29949e-06  -2.61144e-06  0.0050793  -0.00237657   0.0139458   0.0174750 
116.185 0.000004178  -0.000349285:outside_calibration_range  13.794776  27.400848  6.29204e-06  -2.57046e-06  0.00508121  -0.00237657   0.0139645   0.0174800 
117.969 -0.000014522  -0.000349285:outside_calibration_range  13.794776  27.400848  6.23244e-06  -2.57046e-06  0.00507358  -0.00237848   0.0139498   0.0174843 
119.758 -0.000019893  -0.000349285:outside_calibration_range  13.794776  27.169536  6.13558e-06  -2.68967e-06  0.00505641  -0.00237276   0.0147879   0.0174863 
122.59 0.000006167  -0.000349464:outside_calibration_range  13.794776  27.169536  6.19146e-06  -2.65615e-06  0.00506023  -0.00237657   0.0139442   0.0174846 
124.391 -0.000019694  -0.000349047:outside_calibration_range  13.794776  27.169536  6.20636e-06  -2.63007e-06  0.00506786  -0.00237466   0.0139394   0.0174816 
126.177 -0.000005371  -0.000348868:outside_calibration_range  13.794776  27.169536  6.26224e-06  -2.6636e-06  0.00506976  -0.00237657   0.0139456   0.0174805 
127.774 -0.000001790  -0.000348987:outside_calibration_range  13.794776  27.169536  6.29577e-06  -2.67477e-06  0.0050793  -0.00237466   0.0139451   0.0174809 
129.372 0.000005172  -0.000349047:outside_calibration_range  13.794776  27.169536  6.23617e-06  -2.64125e-06  0.00508121  -0.00237276   0.0139398   0.0174760 
130.985 -0.000015517  -0.000349583:outside_calibration_range  13.794776  27.169536  6.23617e-06  -2.6934e-06  0.00505641  -0.00236703   0.0139379   0.0174786 
133.772 0.000027850  -0.000349762:outside_calibration_range  13.794776  27.169536  6.20264e-06  -2.6934e-06  0.00506213  -0.00236703   0.0139353   0.0174781 
135.378 0.000047942  -0.000349822:outside_calibration_range  13.794776  27.169536  6.27714e-06  -2.64497e-06  0.00506976  -0.00237085   0.0139566   0.0174789 
136.98 -0.000007360  -0.000349345:outside_calibration_range  13.794776  27.169536  6.19891e-06  -2.57792e-06  0.00507548  -0.00237085   0.0146011   0.0174767 
138.599 0.000017705  -0.000349047:outside_calibration_range  13.794776  27.169536  6.21754e-06  -2.53694e-06  0.00507739  -0.00237276   0.0139433   0.0174749 
140.385 -0.000020291  -0.000349166:outside_calibration_range  13.794776  27.169536  6.29204e-06  -2.51831e-06  0.00507548  -0.00237276   0.0139702   0.0174756 
142.189 -0.000009549  -0.000348927:outside_calibration_range  13.794776  27.169536  6.29204e-06  -2.58909e-06  0.00507167  -0.00237466   0.0139411   0.0174751 
143.999 0.000006366  -0.000348927:outside_calibration_range  13.794776  27.169536  6.30322e-06  -2.6636e-06  0.00506976  -0.00237657   0.0139370   0.0174744 
145.788 0.000024270  -0.000349464:outside_calibration_range  13.794776  27.169536  6.25479e-06  -2.6636e-06  0.00506976  -0.00237466   0.0147078   0.0174717 
147.589 -0.000009947  -0.000349583:outside_calibration_range  13.794776  27.169536  6.23617e-06  -2.6934e-06  0.00507358  -0.00237466   0.0139304   0.0174732 
149.379 -0.000022479  -0.000349404:outside_calibration_range  13.794776  27.169536  6.20636e-06  -2.69712e-06  0.00507548  -0.00237466   0.0139331   0.0174716 
150.958 -0.000014920  -0.000349225:outside_calibration_range  13.794776  27.169536  6.22499e-06  -2.71203e-06  0.00507739  -0.00237085   0.0139379   0.0174710 
152.796 -0.000007758  -0.000348987:outside_calibration_range  13.794776  27.169536  6.28459e-06  -2.65987e-06  0.00507739  -0.00237085   0.0146896   0.0174740 
154.585 -0.000030039  -0.000349404:outside_calibration_range  13.794776  27.169536  6.26224e-06  -2.55556e-06  0.0050793  -0.00236894   0.0139595   0.0174740 
156.377 0.000011140  -0.000349464:outside_calibration_range  13.794776  27.169536  6.18029e-06  -2.59282e-06  0.00507739  -0.00236894   0.0139470   0.0174750 
158.157 0.000023872  -0.000349762:outside_calibration_range  13.628891  27.169536  6.20636e-06  -2.62262e-06  0.00506976  -0.00237085   0.0139467   0.0174705 
160.384 0.000017705  -0.000349643:outside_calibration_range  13.628891  27.169536  6.32557e-06  -2.63007e-06  0.00507358  -0.00237085   0.0139423   0.0174724 
161.991 -0.000002984  -0.000349464:outside_calibration_range  13.628891  27.169536  6.26969e-06  -2.62262e-06  0.00507739  -0.00237085   0.0139408   0.0174719 
163.776 0.000006366  -0.000349404:outside_calibration_range  13.628891  27.169536  6.28459e-06  -2.53694e-06  0.00507358  -0.00237466   0.0147949   0.0174704 
165.584 0.000013328  -0.000349225:outside_calibration_range  13.628891  27.169536  6.3442e-06  -2.58164e-06  0.00507167  -0.00237466   0.0147004   0.0174719 
167.585 0.000013527  -0.000348987:outside_calibration_range  13.628891  27.169536  6.33302e-06  -2.60027e-06  0.00507358  -0.00237657   0.0139340   0.0174692 
169.182 -0.000005968  -0.000349166:outside_calibration_range  13.628891  27.169536  6.3442e-06  -2.63379e-06  0.00507739  -0.00237657   0.0139468   0.0174674 
170.98 0.000016710  -0.000348927:outside_calibration_range  13.628891  27.169536  6.29949e-06  -2.60027e-06  0.00508121  -0.00237466   0.0147286   0.0174684 
172.572 -0.000016511  -0.000348927:outside_calibration_range  13.628891  27.169536  6.20636e-06  -2.50713e-06  0.00508311  -0.00237276   0.0139415   0.0174653 
174.191 -0.000040980  -0.000348868:outside_calibration_range  13.628891  27.169536  6.17284e-06  -2.56674e-06  0.0050793  -0.00237466   0.0139379   0.0174612 
175.984 0.000007758  -0.000348689:outside_calibration_range  13.628891  27.169536  6.18401e-06  -2.59282e-06  0.00507358  -0.00237466   0.0139349   0.0174603 
177.79 0.000010145  -0.000348689:outside_calibration_range  13.628891  27.169536  6.13931e-06  -2.62262e-06  0.00507739  -0.00237466   0.0139388   0.0174609 
179.389 0.000007957  -0.000349106:outside_calibration_range  13.628891  27.169536  6.12441e-06  -2.56674e-06  0.0050793  -0.00237276   0.0139461   0.0174585 
181.188 0.000014920  -0.000349345:outside_calibration_range  13.628891  27.169536  6.13931e-06  -2.55184e-06  0.00507548  -0.00237085   0.0139446   0.0174595 
182.979 0.000017307  -0.000349702:outside_calibration_range  13.628891  27.169536  6.13931e-06  -2.71575e-06  0.00506976  -0.00237085   0.0139446   0.0174627 
185.175 0.000040980  -0.000349583:outside_calibration_range  13.628891  27.169536  6.18029e-06  -2.75673e-06  0.00506976  -0.00237276   0.0139407   0.0174614 
186.764 0.000019694  -0.000349762:outside_calibration_range  13.628891  27.169536  6.24362e-06  -2.75673e-06  0.00507358  -0.00237848   0.0139430   0.0174637 
188.377 0.000026856  -0.000349345:outside_calibration_range  13.628891  27.169536  6.27714e-06  -2.6934e-06  0.00507548  -0.00237848   0.0139377   0.0174653 
190.183 -0.000002586  -0.000348927:outside_calibration_range  13.628891  27.169536  6.23989e-06  -2.59282e-06  0.00506976  -0.00237848   0.0139433   0.0174664 
191.972 0.000003382  -0.000348987:outside_calibration_range  13.628891  27.169536  6.17284e-06  -2.58537e-06  0.00507167  -0.00237848   0.0139398   0.0174674 
193.773 0.000004376  -0.000349464:outside_calibration_range  13.628891  27.169536  6.27714e-06  -2.65242e-06  0.00504497  -0.00237657   0.0139480   0.0174672 
196.98 0.000022479  -0.000349464:outside_calibration_range  13.628891  27.169536  6.29204e-06  -2.68595e-06  0.0050545  -0.00237848   0.0139463   0.0174684 
198.772 0.000008156  -0.000349523:outside_calibration_range  13.628891  27.169536  6.19891e-06  -2.6785e-06  0.00506595  -0.00237848   0.0139439   0.0174696 
200.389 -0.000023474  -0.000349523:outside_calibration_range  13.628891  27.169536  6.24734e-06  -2.59282e-06  0.00506786  -0.00238039   0.0138763   0.0174689 
202.16 0.000010941  -0.000349762:outside_calibration_range  13.628891  27.169536  6.25107e-06  -2.49596e-06  0.00506404  -0.00237848   0.0139455   0.0174673 
203.978 -0.000023076  -0.000349762:outside_calibration_range  13.628891  27.169536  6.23989e-06  -2.50341e-06  0.00506786  -0.00237848   0.0139430   0.0174708 
205.798 0.000033619  -0.000349762:outside_calibration_range  13.628891  27.169536  6.22871e-06  -2.50341e-06  0.00505641  -0.00237466   0.0139383   0.0174689 
208.383 0.000007162  -0.000349583:outside_calibration_range  13.628891  27.169536  6.26597e-06  -2.57419e-06  0.00505641  -0.00237466   0.0139413   0.0174685 
210.19 -0.000018699  -0.000349166:outside_calibration_range  13.628891  27.169536  6.26597e-06  -2.62634e-06  0.00506786  -0.00237657   0.0139510   0.0174650 
212.005 0.000008355  -0.000349464:outside_calibration_range  13.628891  27.169536  6.20636e-06  -2.65987e-06  0.00506976  -0.00237848   0.0139445   0.0174639 
213.785 0.000000597  -0.000349523:outside_calibration_range  13.628891  27.169536  6.22499e-06  -2.60399e-06  0.00506976  -0.00237848   0.0145386   0.0174633 
215.601 -0.000011737  -0.000349523:outside_calibration_range  13.628891  27.169536  6.17284e-06  -2.59654e-06  0.00506976  -0.00238039   0.0139208   0.0174668 
217.391 -0.000032625  -0.000349702:outside_calibration_range  13.628891  26.954966  6.25479e-06  -2.49968e-06  0.00505641  -0.00237848   0.0139317   0.0174639 
219.985 -0.000010742  -0.000349523:outside_calibration_range  13.628891  26.954966  6.26969e-06  -2.53694e-06  0.00506023  -0.00237848   0.0139341   0.0174635 
221.769 0.000013328  -0.000349464:outside_calibration_range  13.628891  26.954966  6.26224e-06  -2.58164e-06  0.00506404  -0.00238039   0.0146616   0.0174666 
223.592 -0.000030436  -0.000349523:outside_calibration_range  13.628891  26.954966  6.29949e-06  -2.60772e-06  0.00506786  -0.00238039   0.0139506   0.0174638 
225.389 0.000002387  -0.000349225:outside_calibration_range  13.628891  26.954966  6.26969e-06  -2.63007e-06  0.00506595  -0.00237848   0.0139304   0.0174662 
227.188 0.000007360  -0.000349523:outside_calibration_range  13.628891  26.954966  6.23989e-06  -2.71203e-06  0.00506404  -0.00238039   0.0139623   0.0174654 
228.987 0.000023076  -0.000349464:outside_calibration_range  13.628891  26.954966  6.27714e-06  -2.57792e-06  0.00505832  -0.00237848   0.0139524   0.0174634 
231.374 0.000017307  -0.000349523:outside_calibration_range  13.628891  26.954966  6.26969e-06  -2.60027e-06  0.00506023  -0.00237848   0.0139418   0.0174630 
232.985 0.000005968  -0.000349285:outside_calibration_range  13.628891  26.954966  6.33302e-06  -2.60399e-06  0.00506595  -0.00237657   0.0139350   0.0174639 
234.783 -0.000017307  -0.000349166:outside_calibration_range  13.628891  26.954966  6.32185e-06  -2.6934e-06  0.00506786  -0.00237657   0.0147508   0.0174605 
236.569 0.000036603  -0.000349404:outside_calibration_range  13.628891  26.954966  6.35165e-06  -2.68222e-06  0.00506976  -0.00237848   0.0139466   0.0174602 
238.358 0.000014323  -0.000349583:outside_calibration_range  13.628891  26.954966  6.30322e-06  -2.67477e-06  0.00506976  -0.00237848   0.0139357   0.0174648 
240.177 0.000019097  -0.000349523:outside_calibration_range  13.628891  26.954966  6.20636e-06  -2.64497e-06  0.00506976  -0.00237848   0.0139219   0.0174651 
241.777 -0.000038394  -0.000349166:outside_calibration_range  13.628891  26.954966  6.23244e-06  -2.60399e-06  0.00506976  -0.00238039   0.0148244   0.0174653 
243.584 0.000017307  -0.000349047:outside_calibration_range  13.628891  26.954966  6.31812e-06  -2.64497e-06  0.00507167  -0.00237848   0.0139358   0.0174634 
245.182 -0.000015517  -0.000348927:outside_calibration_range  13.628891  26.954966  6.28459e-06  -2.71948e-06  0.00506976  -0.00238229   0.0139484   0.0174627 
246.971 -0.000010742  -0.000348868:outside_calibration_range  13.628891  26.954966  6.26597e-06  -2.71203e-06  0.00507358  -0.0023842   0.0146579   0.0174608 
248.581 0.000011339  -0.000348987:outside_calibration_range  13.628891  26.954966  6.23617e-06  -2.6487e-06  0.00508311  -0.0023842   0.0139434   0.0174625 
250.385 0.000008952  -0.000348927:outside_calibration_range  13.628891  26.954966  6.19891e-06  -2.64497e-06  0.0050793  -0.00238039   0.0139489   0.0174586 
252.193 0.000020092  -0.000349106:outside_calibration_range  13.628891  26.954966  6.23989e-06  -2.73438e-06  0.00506976  -0.00237848   0.0139273   0.0174595 
253.986 0.000013328  -0.000349523:outside_calibration_range  13.489339  26.954966  6.28832e-06  -2.62262e-06  0.00504497  -0.00237276   0.0139305   0.0174639 
257.179 0.000029044  -0.000349822:outside_calibration_range  13.489339  26.954966  6.26597e-06  -2.58537e-06  0.0050526  -0.00237276   0.0139412   0.0174636 
258.99 -0.000018501  -0.000349881:outside_calibration_range  13.489339  26.954966  6.16538e-06  -2.63007e-06  0.00506404  -0.00237276   0.0139350   0.0174654 
260.788 0.000027452  -0.000349404:outside_calibration_range  13.489339  26.954966  6.20636e-06  -2.63752e-06  0.00506976  -0.00237276   0.0145928   0.0174647 
262.574 0.000003581  -0.000349166:outside_calibration_range  13.489339  26.954966  6.30695e-06  -2.51459e-06  0.00506976  -0.00237466   0.0139504   0.0174678 
264.386 0.000024667  -0.000349523:outside_calibration_range  13.489339  26.954966  6.29949e-06  -2.52204e-06  0.00507358  -0.00237657   0.0139416   0.0174713 
266.176 -0.000026856  -0.000349702:outside_calibration_range  13.489339  26.954966  6.25107e-06  -2.57046e-06  0.00507548  -0.00237848   0.0139354   0.0174722 
267.761 -0.000032824  -0.000349643:outside_calibration_range  13.489339  26.954966  6.31812e-06  -2.53694e-06  0.0050793  -0.00237848   0.0139323   0.0174704 
269.379 0.000009947  -0.000349702:outside_calibration_range  13.489339  26.954966  6.33675e-06  -2.57046e-06  0.00507739  -0.00237848   0.0139414   0.0174679 
270.999 -0.000005570  -0.000349166:outside_calibration_range  13.489339  26.954966  6.22871e-06  -2.56674e-06  0.00507548  -0.00237848   0.0139437   0.0174657 
272.782 0.000029442  -0.000349166:outside_calibration_range  13.489339  26.954966  6.18401e-06  -2.59654e-06  0.00507739  -0.00237848   0.0139423   0.0174656 
274.383 0.000009350  -0.000348987:outside_calibration_range  13.489339  26.954966  6.13558e-06  -2.63007e-06  0.00507548  -0.00238039   0.0139457   0.0174686 
275.98 0.000024866  -0.000349047:outside_calibration_range  13.489339  26.954966  6.19891e-06  -2.6636e-06  0.00507739  -0.00237848   0.0139430   0.0174692 
277.777 0.000010742  -0.000349464:outside_calibration_range  13.489339  26.954966  6.17284e-06  -2.60027e-06  0.00507167  -0.00238039   0.0146627   0.0174694 
279.589 -0.000034415  -0.000349523:outside_calibration_range  13.489339  26.954966  6.15048e-06  -2.60772e-06  0.00505069  -0.00237657   0.0147950   0.0174627 
282.57 0.000012135  -0.000349702:outside_calibration_range  13.489339  26.954966  6.15048e-06  -2.58164e-06  0.00505832  -0.00237466   0.0139488   0.0174619 
284.18 -0.000021286  -0.000349404:outside_calibration_range  13.489339  26.954966  6.17656e-06  -2.60027e-06  0.00507167  -0.00237276   0.0139329   0.0174639 
285.775 -0.000009151  -0.000349047:outside_calibration_range  13.489339  26.954966  6.25479e-06  -2.59654e-06  0.0050793  -0.00237085   0.0139291   0.0174637 
287.368 0.000000398  -0.000348749:outside_calibration_range  13.489339  26.954966  6.29204e-06  -2.61144e-06  0.00508121  -0.00237276   0.0139258   0.0174615 
289.003 0.000007957  -0.000348749:outside_calibration_range  13.489339  26.954966  6.28087e-06  -2.54811e-06  0.00507548  -0.00237276   0.0139291   0.0174651 
290.773 -0.000018302  -0.000349404:outside_calibration_range  13.489339  26.954966  6.22126e-06  -2.65987e-06  0.00505641  -0.00237085   0.0147943   0.0174625 
293.576 -0.000006963  -0.000349166:outside_calibration_range  13.489339  26.954966  6.15793e-06  -2.62262e-06  0.00505832  -0.00237466   0.0139305   0.0174620 
295.176 0.000005172  -0.000349106:outside_calibration_range  13.489339  26.954966  6.13931e-06  -2.65987e-06  0.00506976  -0.00237848   0.0139421   0.0174625 
296.769 -0.000013925  -0.000349464:outside_calibration_range  13.489339  26.954966  6.10205e-06  -2.65242e-06  0.00507548  -0.00237848   0.0139395   0.0174623 
298.379 -0.000023872  -0.000349702:outside_calibration_range  13.489339  26.954966  6.07225e-06  -2.64497e-06  0.00507548  -0.00238039   0.0139615   0.0174643 
299.961 0.000020291  -0.000349523:outside_calibration_range  13.489339  26.954966  6.21754e-06  -2.6636e-06  0.00507548  -0.00238039   0.0146812   0.0174636 

# record 1 300 650nmavg_C89crystal_cooldown.dat 
# measuring amiZ.field , cernox.temp , cryo.mc.temp , cryo.mag.temp , srPL.x , srPL.y , sr405.x , sr405.y , sim.v1 , sim.v4  with wait 1
# when 02/10/2023 18:09 
# cryo.mc.temp = 13.067994
# cryo.fse.temp = None
# cryo.still.temp = 13.261574
# cryo.mag.temp = 26.068874
# amiZ.rate = 0.05000000,9.0
# sr405.frequency = 1279.6
# srODMR.frequency = 737.002
# arf.freq = +3.0000000000000E+09
# arf.amp = +1.50000000E+001
# jobin.lambda = 324.994
0 -0.000003382  -0.000348987:outside_calibration_range  13.067994  26.068874  5.95304e-06  -2.44008e-06  0.00503352  -0.0023842   0.0148484   0.0174674 
1.80128 -0.000009350  -0.000348749:outside_calibration_range  13.004822  26.068874  6.28087e-06  -2.57419e-06  0.00509265  -0.00240137   0.0139744   0.0174694 
4.19701 -0.000012334  -0.000348749:outside_calibration_range  13.004822  26.068874  6.3442e-06  -2.63007e-06  0.00508311  -0.00239564   0.0139630   0.0174704 
5.98846 -0.000022678  -0.00034857:outside_calibration_range  13.004822  26.068874  6.28832e-06  -2.73065e-06  0.00508121  -0.00238992   0.0148622   0.0174698 
7.79972 0.000001790  -0.000348689:outside_calibration_range  13.004822  26.068874  6.27342e-06  -2.6934e-06  0.00508121  -0.00238802   0.0139524   0.0174694 
9.61701 0.000014323  -0.000348868:outside_calibration_range  13.004822  26.068874  6.26597e-06  -2.66732e-06  0.00508311  -0.00238611   0.0139464   0.0174709 
11.402 0.000015318  -0.00034851:outside_calibration_range  13.004822  26.068874  6.26969e-06  -2.67477e-06  0.00508121  -0.00238992   0.0139673   0.0174738 
13.1933 -0.000008156  -0.000348331:outside_calibration_range  13.004822  26.068874  6.22126e-06  -2.65615e-06  0.0050793  -0.00238992   0.0139597   0.0174725 
14.9834 -0.000011140  -0.000348272:outside_calibration_range  13.004822  26.068874  6.14303e-06  -2.65987e-06  0.00508121  -0.00238802   0.0139532   0.0174733 
16.5693 -0.000003581  -0.000348749:outside_calibration_range  13.004822  26.068874  6.18774e-06  -2.63007e-06  0.00508502  -0.0023842   0.0139591   0.0174701 
18.1937 0.000017705  -0.000348987:outside_calibration_range  13.004822  26.068874  6.28459e-06  -2.65987e-06  0.00508311  -0.00238229   0.0139531   0.0174677 
19.9914 -0.000001790  -0.000348629:outside_calibration_range  13.004822  26.068874  6.26224e-06  -2.68967e-06  0.0050793  -0.0023842   0.0147924   0.0174671 
21.7813 -0.000004376  -0.000348927:outside_calibration_range  13.004822  26.068874  6.24734e-06  -2.68967e-06  0.0050793  -0.00238802   0.0139482   0.0174662 
23.4003 -0.000023673  -0.000348749:outside_calibration_range  13.004822  26.068874  6.24362e-06  -2.7232e-06  0.0050793  -0.00238992   0.0139521   0.0174644 
25.1877 0.000037598  -0.000348749:outside_calibration_range  13.004822  26.068874  6.3591e-06  -2.76045e-06  0.00508311  -0.00238802   0.0147871   0.0174659 
26.7865 0.000021683  -0.000348629:outside_calibration_range  13.004822  26.068874  6.36282e-06  -2.67105e-06  0.00506976  -0.00238611   0.0139548   0.0174656 
29.3899 0.000042770  -0.000349047:outside_calibration_range  13.004822  26.068874  6.31812e-06  -2.68967e-06  0.00507167  -0.0023842   0.0140989   0.0174652 
31.1703 -0.000016909  -0.000349166:outside_calibration_range  13.004822  26.068874  6.29949e-06  -2.6785e-06  0.00508121  -0.00238611   0.0148145   0.0174634 
32.7696 0.000012732  -0.000348749:outside_calibration_range  13.004822  26.068874  6.31067e-06  -2.6487e-06  0.00508502  -0.00238802   0.0139488   0.0174673 
34.3913 0.000016511  -0.000349047:outside_calibration_range  13.004822  26.068874  6.33675e-06  -2.65242e-06  0.00508311  -0.00238992   0.0140705   0.0174680 
36.1864 0.000018501  -0.000348808:outside_calibration_range  13.004822  26.068874  6.3144e-06  -2.64125e-06  0.00508121  -0.00238992   0.0139380   0.0174682 
38.0008 -0.000025264  -0.000349106:outside_calibration_range  13.004822  26.068874  6.22499e-06  -2.58537e-06  0.00505641  -0.00238992   0.0148678   0.0174656 
40.7554 0.000010145  -0.000349285:outside_calibration_range  13.004822  26.068874  6.25107e-06  -2.54811e-06  0.00506595  -0.00238802   0.0139685   0.0174658 
42.4096 -0.000003979  -0.000349285:outside_calibration_range  13.004822  26.068874  6.27714e-06  -2.51086e-06  0.00507739  -0.00238611   0.0139816   0.0174638 
44.1914 -0.000008952  -0.000349047:outside_calibration_range  13.004822  26.068874  6.24734e-06  -2.54066e-06  0.00508311  -0.00238229   0.0148204   0.0174605 
45.7874 -0.000002785  -0.000349166:outside_calibration_range  13.004822  26.068874  6.25107e-06  -2.56674e-06  0.00508884  -0.00238229   0.0139773   0.0174567 
47.3868 0.000011538  -0.000348808:outside_calibration_range  13.004822  26.068874  6.42243e-06  -2.60027e-06  0.00508311  -0.00238802   0.0139434   0.0174560 
49.1907 -0.000015119  -0.000348749:outside_calibration_range  13.004822  26.068874  6.27342e-06  -2.65987e-06  0.00505641  -0.00238611   0.0139618   0.0174509 
52.1933 -0.000009350  -0.000349225:outside_calibration_range  13.004822  26.068874  6.22499e-06  -2.65987e-06  0.00506404  -0.00238611   0.0139486   0.0174537 
54.0026 0.000036603  -0.000349523:outside_calibration_range  13.004822  26.068874  6.22499e-06  -2.74183e-06  0.00507167  -0.0023842   0.0146720   0.0174503 
55.7758 0.000000000  -0.000349464:outside_calibration_range  13.004822  26.068874  6.21381e-06  -2.67477e-06  0.00507548  -0.0023842   0.0139526   0.0174515 
57.6 0.000009549  -0.000349225:outside_calibration_range  13.004822  26.068874  6.19146e-06  -2.60027e-06  0.00507358  -0.00238611   0.0139501   0.0174529 
59.3938 0.000006366  -0.000349285:outside_calibration_range  13.004822  26.068874  6.17284e-06  -2.54811e-06  0.00507548  -0.00238802   0.0139588   0.0174518 
61.1844 -0.000020092  -0.000349166:outside_calibration_range  13.004822  25.749092  6.19146e-06  -2.57792e-06  0.00506786  -0.00238611   0.0148019   0.0174473 
63.7952 0.000022081  -0.000349404:outside_calibration_range  13.004822  25.749092  6.20636e-06  -2.60772e-06  0.00506976  -0.00238802   0.0139574   0.0174455 
65.6029 -0.000025264  -0.000349106:outside_calibration_range  13.004822  25.749092  6.23244e-06  -2.63379e-06  0.00507358  -0.00238992   0.0139483   0.0174432 
67.3998 -0.000013726  -0.000349106:outside_calibration_range  13.004822  25.749092  6.22126e-06  -2.67477e-06  0.00508502  -0.00239183   0.0139509   0.0174445 
69.1979 0.000013328  -0.000349285:outside_calibration_range  13.004822  25.749092  6.26597e-06  -2.65242e-06  0.00509265  -0.00239183   0.0139450   0.0174453 
70.9664 0.000006167  -0.000348987:outside_calibration_range  13.004822  25.749092  6.32185e-06  -2.63752e-06  0.00509265  -0.00238992   0.0139450   0.0174454 
72.5916 0.000020490  -0.000348689:outside_calibration_range  13.004822  25.749092  6.26597e-06  -2.60027e-06  0.00506786  -0.00238039   0.0139361   0.0174428 
75.3915 -0.000006963  -0.000348749:outside_calibration_range  13.004822  25.749092  6.21009e-06  -2.63379e-06  0.00506786  -0.0023842   0.0139671   0.0174418 
77.1861 -0.000015517  -0.000349166:outside_calibration_range  13.004822  25.749092  6.23617e-06  -2.63379e-06  0.00507358  -0.0023842   0.0139547   0.0174411 
78.9655 -0.000050528  -0.000348868:outside_calibration_range  13.004822  25.749092  6.19891e-06  -2.62634e-06  0.00508121  -0.00238611   0.0139510   0.0174430 
80.597 0.000023275  -0.000349106:outside_calibration_range  13.004822  25.749092  6.22126e-06  -2.68595e-06  0.00508311  -0.00238802   0.0139478   0.0174455 
82.378 -0.000035211  -0.000348868:outside_calibration_range  13.004822  25.749092  6.29949e-06  -2.6636e-06  0.00508502  -0.00238611   0.0139656   0.0174464 
83.9756 -0.000051722  -0.000349106:outside_calibration_range  13.004822  25.749092  6.29204e-06  -2.6934e-06  0.00508693  -0.0023842   0.0139555   0.0174467 
85.5853 -0.000024667  -0.000348927:outside_calibration_range  13.004822  25.749092  6.29577e-06  -2.68222e-06  0.00508884  -0.00238229   0.0139604   0.0174487 
87.1894 -0.000009350  -0.000348629:outside_calibration_range  13.004822  25.749092  6.28459e-06  -2.61517e-06  0.00509074  -0.00238039   0.0146994   0.0174446 
88.792 0.000006764  -0.000349166:outside_calibration_range  13.004822  25.749092  6.23244e-06  -2.63752e-06  0.00508884  -0.00238229   0.0139441   0.0174440 
90.4011 -0.000017705  -0.000349047:outside_calibration_range  13.004822  25.749092  6.22499e-06  -2.66732e-06  0.00508502  -0.00238229   0.0139786   0.0174437 
92.1843 -0.000023673  -0.000348808:outside_calibration_range  13.004822  25.749092  6.15421e-06  -2.68967e-06  0.00508311  -0.00238039   0.0139651   0.0174406 
93.9916 -0.000015119  -0.000349225:outside_calibration_range  13.004822  25.749092  6.12068e-06  -2.63007e-06  0.00508121  -0.00238039   0.0147477   0.0174406 
95.7745 -0.000015914  -0.000349583:outside_calibration_range  13.004822  25.749092  6.20636e-06  -2.58909e-06  0.00508121  -0.0023842   0.0139615   0.0174410 
97.3919 -0.000024468  -0.000349225:outside_calibration_range  13.004822  25.749092  6.30695e-06  -2.54811e-06  0.0050793  -0.0023842   0.0139415   0.0174405 
99.1993 -0.000001591  -0.000348749:outside_calibration_range  13.058368  25.749092  6.24362e-06  -2.56674e-06  0.00506976  -0.00238229   0.0139450   0.0174401 
101.384 0.000001989  -0.000349047:outside_calibration_range  13.058368  25.749092  6.22499e-06  -2.6487e-06  0.00506976  -0.0023842   0.0139486   0.0174397 
103.215 0.000008355  -0.000348927:outside_calibration_range  13.058368  25.749092  6.14303e-06  -2.71203e-06  0.00506976  -0.00238802   0.0139461   0.0174387 
105.005 -0.000059281  -0.000349166:outside_calibration_range  13.058368  25.749092  6.09833e-06  -2.76418e-06  0.00506976  -0.00238992   0.0148353   0.0174388 
106.772 0.000023275  -0.000349166:outside_calibration_range  13.058368  25.749092  6.09088e-06  -2.70458e-06  0.00507167  -0.00238992   0.0139489   0.0174404 
108.392 0.000040980  -0.000349106:outside_calibration_range  13.058368  25.749092  6.0499e-06  -2.62262e-06  0.0050793  -0.00238992   0.0140627   0.0174393 
110.191 0.000004575  -0.000348927:outside_calibration_range  13.058368  25.749092  6.08343e-06  -2.67105e-06  0.00507739  -0.00238802   0.0139382   0.0174374 
111.99 -0.000008753  -0.000348987:outside_calibration_range  13.058368  25.749092  6.0797e-06  -2.63379e-06  0.0050793  -0.00238992   0.0139437   0.0174349 
113.598 0.000009947  -0.000348749:outside_calibration_range  13.058368  25.749092  6.15048e-06  -2.60399e-06  0.0050793  -0.00238802   0.0139458   0.0174300 
115.383 -0.000035410  -0.000349106:outside_calibration_range  13.058368  25.749092  6.18029e-06  -2.57046e-06  0.0050793  -0.00238802   0.0139509   0.0174271 
116.99 0.000027253  -0.000349047:outside_calibration_range  13.058368  25.749092  6.12441e-06  -2.55556e-06  0.0050793  -0.00238992   0.0139441   0.0174280 
118.573 -0.000005371  -0.000349345:outside_calibration_range  13.058368  25.749092  6.14303e-06  -2.60399e-06  0.00507739  -0.00238802   0.0139412   0.0174275 
120.194 0.000008753  -0.000349166:outside_calibration_range  13.058368  25.749092  6.11323e-06  -2.62634e-06  0.0050793  -0.0023842   0.0139385   0.0174291 
121.986 -0.000007758  -0.000349404:outside_calibration_range  13.058368  25.749092  6.16538e-06  -2.52949e-06  0.0050793  -0.00237848   0.0147791   0.0174278 
123.769 0.000035012  -0.000349523:outside_calibration_range  13.058368  25.749092  6.26597e-06  -2.52949e-06  0.00506023  -0.00237466   0.0139407   0.0174253 
126.589 -0.000049932  -0.000349285:outside_calibration_range  13.058368  25.749092  6.22871e-06  -2.50341e-06  0.00506595  -0.00237848   0.0139366   0.0174260 
128.395 0.000024468  -0.000349285:outside_calibration_range  13.058368  25.749092  6.17284e-06  -2.56301e-06  0.00506976  -0.00238229   0.0140726   0.0174251 
130.172 -0.000019893  -0.000349464:outside_calibration_range  13.058368  25.749092  6.16911e-06  -2.70458e-06  0.00507167  -0.00238611   0.0148755   0.0174268 
131.796 0.000042770  -0.000349285:outside_calibration_range  13.058368  25.749092  6.22499e-06  -2.68222e-06  0.00507548  -0.00238802   0.0139497   0.0174292 
133.573 0.000004178  -0.000349404:outside_calibration_range  13.058368  25.749092  6.30695e-06  -2.6934e-06  0.00507548  -0.00238992   0.0139496   0.0174297 
135.187 -0.000021485  -0.000349166:outside_calibration_range  13.058368  25.749092  6.26969e-06  -2.77536e-06  0.00506786  -0.0023842   0.0148093   0.0174307 
137.765 -0.000027055  -0.000349166:outside_calibration_range  13.058368  25.749092  6.21381e-06  -2.73438e-06  0.00506976  -0.0023842   0.0139742   0.0174291 
139.384 0.000011538  -0.000349464:outside_calibration_range  13.058368  25.749092  6.19891e-06  -2.71203e-06  0.00507739  -0.00238611   0.0139490   0.0174295 
140.986 -0.000029840  -0.000349404:outside_calibration_range  13.058368  25.749092  6.14303e-06  -2.64125e-06  0.0050793  -0.00238611   0.0148240   0.0174301 
142.773 0.000014124  -0.000349047:outside_calibration_range  13.058368  25.749092  6.15793e-06  -2.62634e-06  0.00508311  -0.00238611   0.0139478   0.0174282 
144.383 -0.000014124  -0.000349285:outside_calibration_range  13.058368  25.749092  6.22499e-06  -2.62634e-06  0.00508121  -0.00238611   0.0139443   0.0174276 
146.179 -0.000016113  -0.000349404:outside_calibration_range  13.058368  25.749092  6.20636e-06  -2.57419e-06  0.00506213  -0.00237848   0.0139443   0.0174256 
148.977 0.000000000  -0.000349106:outside_calibration_range  13.058368  25.749092  6.19891e-06  -2.58909e-06  0.00506786  -0.00237848   0.0139389   0.0174278 
150.58 0.000019097  -0.000348749:outside_calibration_range  13.058368  25.749092  6.10578e-06  -2.57792e-06  0.00507548  -0.00237848   0.0139336   0.0174289 
152.204 -0.000011936  -0.000349047:outside_calibration_range  13.058368  25.749092  6.0052e-06  -2.63752e-06  0.00507739  -0.00237848   0.0139360   0.0174292 
153.966 -0.000025662  -0.000349047:outside_calibration_range  13.058368  25.749092  6.07225e-06  -2.63007e-06  0.00507739  -0.00238229   0.0139344   0.0174303 
155.574 -0.000024866  -0.000349225:outside_calibration_range  13.058368  25.749092  6.15793e-06  -2.60772e-06  0.0050793  -0.0023842   0.0139363   0.0174334 
157.179 0.000026657  -0.000349523:outside_calibration_range  13.058368  25.749092  6.14303e-06  -2.55929e-06  0.0050793  -0.00238611   0.0148344   0.0174334 
158.778 0.000003183  -0.000349345:outside_calibration_range  13.058368  27.23041  6.20636e-06  -2.54066e-06  0.00506786  -0.00238802   0.0139357   0.0174347 
160.993 -0.000008355  -0.000348868:outside_calibration_range  13.058368  27.23041  6.13931e-06  -2.57419e-06  0.00506213  -0.00238802   0.0147630   0.0174350 
162.772 -0.000040781  -0.000349166:outside_calibration_range  13.058368  27.23041  6.17284e-06  -2.65615e-06  0.00506976  -0.00238611   0.0139666   0.0174363 
164.37 -0.000014522  -0.000349047:outside_calibration_range  13.058368  27.23041  6.13558e-06  -2.66732e-06  0.00507358  -0.00238802   0.0139344   0.0174351 
165.989 -0.000013726  -0.000348987:outside_calibration_range  13.058368  27.23041  6.15048e-06  -2.71575e-06  0.00507548  -0.00238992   0.0139342   0.0174345 
167.589 -0.000009151  -0.000348987:outside_calibration_range  13.058368  27.23041  6.24362e-06  -2.68222e-06  0.00507167  -0.00239183   0.0139307   0.0174336 
169.389 -0.000011936  -0.000348868:outside_calibration_range  13.058368  27.23041  6.14676e-06  -2.68222e-06  0.0050526  -0.00238611   0.0139387   0.0174340 
172.392 0.000015716  -0.000349047:outside_calibration_range  13.058368  27.23041  6.12813e-06  -2.69712e-06  0.00505832  -0.00238611   0.0139367   0.0174345 
173.975 -0.000022877  -0.000349225:outside_calibration_range  13.058368  27.23041  6.22126e-06  -2.69712e-06  0.00507167  -0.00238611   0.0139396   0.0174371 
175.598 0.000006366  -0.000349404:outside_calibration_range  13.058368  27.23041  6.26224e-06  -2.66732e-06  0.00508311  -0.00238802   0.0139400   0.0174368 
177.384 -0.000006963  -0.000349285:outside_calibration_range  13.058368  27.23041  6.23244e-06  -2.62262e-06  0.00508311  -0.00238992   0.0139622   0.0174348 
179.189 -0.000009549  -0.000349464:outside_calibration_range  13.058368  27.23041  6.19146e-06  -2.59654e-06  0.00508311  -0.00239564   0.0147547   0.0174337 
180.804 -0.000003581  -0.000348927:outside_calibration_range  13.058368  27.23041  6.15793e-06  -2.59654e-06  0.00508502  -0.00239564   0.0139560   0.0174326 
182.589 -0.000019893  -0.000348689:outside_calibration_range  13.058368  27.23041  6.14676e-06  -2.60399e-06  0.0050793  -0.00239374   0.0139642   0.0174350 
184.394 -0.000027055  -0.000349166:outside_calibration_range  13.058368  27.23041  6.12068e-06  -2.64497e-06  0.0050793  -0.00239374   0.0140660   0.0174338 
186.185 0.000037996  -0.000348987:outside_calibration_range  13.058368  27.23041  6.04245e-06  -2.62634e-06  0.0050793  -0.00239374   0.0139287   0.0174314 
187.977 0.000015318  -0.000348808:outside_calibration_range  13.058368  27.23041  6.05363e-06  -2.54439e-06  0.00508311  -0.00239374   0.0139389   0.0174327 
189.597 0.000014124  -0.000348451:outside_calibration_range  13.058368  27.23041  6.13931e-06  -2.54811e-06  0.0050793  -0.00239564   0.0139563   0.0174304 
191.392 -0.000011538  -0.000348927:outside_calibration_range  13.058368  27.23041  6.23617e-06  -2.64125e-06  0.00507548  -0.00239374   0.0139591   0.0174297 
193.188 0.000003183  -0.000348749:outside_calibration_range  13.058368  27.23041  6.18774e-06  -2.6785e-06  0.00507548  -0.00239564   0.0147618   0.0174315 
194.783 0.000005968  -0.000348927:outside_calibration_range  14.355688  27.23041  6.10951e-06  -2.57046e-06  0.00506404  -0.00238992   0.0139547   0.0174337 
197.585 -0.000011140  -0.000348987:outside_calibration_range  14.355688  27.23041  6.15421e-06  -2.62634e-06  0.00506786  -0.00238992   0.0139488   0.0174313 
199.382 0.000008753  -0.000349225:outside_calibration_range  14.355688  27.23041  6.12813e-06  -2.63007e-06  0.00507739  -0.00238992   0.0139714   0.0174304 
200.987 0.000008156  -0.000349047:outside_calibration_range  14.355688  27.23041  6.12813e-06  -2.60399e-06  0.00508502  -0.00238992   0.0139583   0.0174314 
202.58 -0.000018103  -0.000349047:outside_calibration_range  14.355688  27.23041  6.13186e-06  -2.6636e-06  0.00508693  -0.00238992   0.0139464   0.0174315 
204.381 0.000024071  -0.000349345:outside_calibration_range  14.355688  27.23041  6.14303e-06  -2.67477e-06  0.00508502  -0.00238992   0.0139581   0.0174343 
205.983 0.000009947  -0.000349047:outside_calibration_range  14.355688  27.23041  6.14303e-06  -2.68967e-06  0.00508693  -0.00239183   0.0139487   0.0174350 
207.571 0.000001790  -0.000348868:outside_calibration_range  14.355688  27.23041  6.14676e-06  -2.70085e-06  0.00508693  -0.00239374   0.0139623   0.0174325 
209.196 -0.000017506  -0.000349047:outside_calibration_range  14.355688  27.23041  6.13186e-06  -2.66732e-06  0.00508502  -0.00239374   0.0139589   0.0174291 
210.956 0.000001393  -0.000349285:outside_calibration_range  14.355688  27.23041  6.12441e-06  -2.66732e-06  0.00508502  -0.00239374   0.0139477   0.0174303 
212.562 0.000016312  -0.000348927:outside_calibration_range  14.355688  27.23041  6.18029e-06  -2.68595e-06  0.00508884  -0.00239183   0.0141047   0.0174279 
214.161 0.000006167  -0.00034857:outside_calibration_range  14.355688  27.23041  6.19146e-06  -2.68222e-06  0.00509074  -0.00239183   0.0148309   0.0174266 
215.784 0.000007957  -0.00034857:outside_calibration_range  14.355688  27.23041  6.18774e-06  -2.74183e-06  0.00509265  -0.00238992   0.0139427   0.0174289 
217.574 0.000028646  -0.000348987:outside_calibration_range  14.355688  27.23041  6.24362e-06  -2.68595e-06  0.00509265  -0.00238992   0.0139495   0.0174297 
219.177 -0.000000597  -0.000349285:outside_calibration_range  14.355688  27.23041  6.27714e-06  -2.70458e-06  0.00509074  -0.00238992   0.0139538   0.0174338 
220.995 0.000032227  -0.000349166:outside_calibration_range  14.355688  27.23041  6.21754e-06  -2.60772e-06  0.00507548  -0.00238992   0.0139560   0.0174373 
223.383 -0.000018501  -0.000349047:outside_calibration_range  14.355688  27.23041  6.14303e-06  -2.58164e-06  0.00507548  -0.00238992   0.0139714   0.0174377 
225.188 0.000026259  -0.000349285:outside_calibration_range  14.355688  27.23041  6.15793e-06  -2.65987e-06  0.0050793  -0.00238802   0.0139693   0.0174368 
226.986 0.000003382  -0.000349464:outside_calibration_range  14.355688  27.23041  6.11323e-06  -2.7232e-06  0.00508311  -0.00238802   0.0139594   0.0174374 
228.572 -0.000012930  -0.000349702:outside_calibration_range  14.355688  27.23041  6.11323e-06  -2.65987e-06  0.00509074  -0.00238611   0.0139482   0.0174389 
230.174 -0.000007360  -0.000349166:outside_calibration_range  14.355688  27.23041  6.13931e-06  -2.65987e-06  0.00509456  -0.00238611   0.0148107   0.0174403 
231.786 -0.000019495  -0.000349166:outside_calibration_range  14.355688  27.23041  6.09833e-06  -2.65242e-06  0.00507548  -0.00237848   0.0139510   0.0174393 
234.587 0.000006565  -0.000348749:outside_calibration_range  14.355688  27.23041  6.10205e-06  -2.6636e-06  0.00507358  -0.00238039   0.0139473   0.0174397 
236.395 0.000001989  -0.00034857:outside_calibration_range  14.355688  27.23041  6.18401e-06  -2.64497e-06  0.00508121  -0.0023842   0.0139642   0.0174407 
238.183 0.000012334  -0.000348987:outside_calibration_range  14.355688  27.23041  6.18401e-06  -2.64497e-06  0.00508311  -0.00238802   0.0139716   0.0174438 
240.184 0.000006167  -0.000348689:outside_calibration_range  14.355688  27.23041  6.19146e-06  -2.65242e-06  0.0050793  -0.00239183   0.0139588   0.0174456 
241.971 0.000009549  -0.000348689:outside_calibration_range  14.355688  27.23041  6.18029e-06  -2.57792e-06  0.00508311  -0.00239183   0.0139507   0.0174485 
243.592 -0.000007559  -0.000349047:outside_calibration_range  14.355688  27.23041  6.0797e-06  -2.56674e-06  0.00505641  -0.00238992   0.0139553   0.0174475 
246.981 0.000025662  -0.000349345:outside_calibration_range  14.355688  27.23041  6.14303e-06  -2.56674e-06  0.00506786  -0.00238802   0.0148922   0.0174479 
248.778 0.000011339  -0.000349225:outside_calibration_range  14.355688  27.23041  6.10951e-06  -2.54811e-06  0.0050793  -0.00238611   0.0139501   0.0174444 
250.599 0.000017108  -0.000349285:outside_calibration_range  14.355688  27.23041  6.10951e-06  -2.54811e-06  0.00508502  -0.00238611   0.0139482   0.0174434 
252.379 -0.000015517  -0.000349523:outside_calibration_range  14.355688  27.23041  6.0946e-06  -2.60027e-06  0.00508884  -0.00238611   0.0139388   0.0174407 
253.991 0.000005570  -0.000349106:outside_calibration_range  14.355688  27.23041  6.11696e-06  -2.63752e-06  0.00508884  -0.00238802   0.0148147   0.0174399 
255.803 -0.000017307  -0.000348689:outside_calibration_range  14.355688  27.945403  6.01265e-06  -2.56674e-06  0.00507167  -0.00238611   0.0139551   0.0174410 
258.37 -0.000023872  -0.000348927:outside_calibration_range  14.355688  27.945403  6.01637e-06  -2.53694e-06  0.00507167  -0.00238992   0.0139706   0.0174421 
260.194 -0.000003780  -0.000349285:outside_calibration_range  14.355688  27.945403  5.92697e-06  -2.53694e-06  0.00507739  -0.00239183   0.0139615   0.0174432 
261.972 0.000016909  -0.000348868:outside_calibration_range  14.355688  27.945403  5.95677e-06  -2.54439e-06  0.00508311  -0.00239564   0.0139566   0.0174442 
263.588 0.000019296  -0.000348927:outside_calibration_range  14.355688  27.945403  6.07598e-06  -2.60027e-06  0.00508311  -0.00239946   0.0139532   0.0174431 
265.192 0.000007360  -0.000349225:outside_calibration_range  14.355688  27.945403  6.12441e-06  -2.59282e-06  0.00508311  -0.00240137   0.0139494   0.0174382 
266.976 0.000000199  -0.000349166:outside_calibration_range  14.355688  27.945403  6.22871e-06  -2.62634e-06  0.00506976  -0.00238992   0.0139549   0.0174429 
269.584 0.000032625  -0.000349106:outside_calibration_range  14.355688  27.945403  6.16911e-06  -2.63379e-06  0.00507167  -0.00239374   0.0139577   0.0174435 
271.187 0.000002188  -0.000349225:outside_calibration_range  14.355688  27.945403  6.08715e-06  -2.59282e-06  0.00508121  -0.00239755   0.0139556   0.0174469 
272.984 -0.000037797  -0.000349464:outside_calibration_range  14.355688  27.945403  6.16166e-06  -2.58909e-06  0.00508311  -0.00239564   0.0148469   0.0174478 
274.78 -0.000025463  -0.000349106:outside_calibration_range  14.355688  27.945403  6.23244e-06  -2.60027e-06  0.00508311  -0.00239183   0.0139607   0.0174494 
276.583 0.000007758  -0.000349106:outside_calibration_range  14.355688  27.945403  6.17656e-06  -2.61517e-06  0.00508502  -0.00238802   0.0139522   0.0174489 
278.376 -0.000002387  -0.000348987:outside_calibration_range  14.355688  27.945403  6.13186e-06  -2.57046e-06  0.00508693  -0.0023842   0.0139686   0.0174460 
279.98 -0.000021683  -0.000349225:outside_calibration_range  14.355688  27.945403  6.12068e-06  -2.61889e-06  0.00509456  -0.00238229   0.0139516   0.0174477 
281.583 0.000009151  -0.000348927:outside_calibration_range  14.355688  27.945403  6.24362e-06  -2.64497e-06  0.00509074  -0.0023842   0.0139465   0.0174503 
283.387 -0.000023275  -0.000349047:outside_calibration_range  14.355688  27.945403  6.22871e-06  -2.6487e-06  0.00508311  -0.0023842   0.0139547   0.0174491 
285.173 0.000007559  -0.000348987:outside_calibration_range  14.355688  27.945403  6.20636e-06  -2.63752e-06  0.00508311  -0.0023842   0.0148326   0.0174498 
286.784 0.000008753  -0.000348868:outside_calibration_range  14.355688  27.945403  6.15421e-06  -2.62262e-06  0.00508884  -0.00238229   0.0139411   0.0174520 
288.591 -0.000039388  -0.000349166:outside_calibration_range  14.355688  27.945403  6.05735e-06  -2.63007e-06  0.00508311  -0.00238802   0.0139401   0.0174510 
290.377 0.000003183  -0.000349047:outside_calibration_range  14.355688  27.945403  6.02755e-06  -2.58909e-06  0.00508311  -0.00239183   0.0139714   0.0174537 
291.972 0.000011737  -0.000349225:outside_calibration_range  14.355688  27.945403  6.07598e-06  -2.61144e-06  0.00508311  -0.00239564   0.0148175   0.0174542 
293.79 0.000008355  -0.000348808:outside_calibration_range  15.638955  27.945403  6.0499e-06  -2.60399e-06  0.0050793  -0.00239374   0.0139480   0.0174525 
295.587 0.000002586  -0.000348689:outside_calibration_range  15.638955  27.945403  6.06108e-06  -2.65987e-06  0.00508121  -0.00239374   0.0139534   0.0174535 
297.192 0.000003979  -0.000348629:outside_calibration_range  15.638955  27.945403  6.03127e-06  -2.6785e-06  0.00508311  -0.00239564   0.0147320   0.0174556 
298.796 0.000000995  -0.00034851:outside_calibration_range  15.638955  27.945403  6.10205e-06  -2.68595e-06  0.00508502  -0.00239374   0.0139699   0.0174556 

# record 1 300 650nmavg_C89crystal_cooldown.dat 
# measuring amiZ.field , cernox.temp , cryo.mc.temp , cryo.mag.temp , srPL.x , srPL.y , sr405.x , sr405.y , sim.v1 , sim.v4  with wait 1
# when 02/10/2023 18:19 
# cryo.mc.temp = 18.068046
# cryo.fse.temp = None
# cryo.still.temp = 21.120373
# cryo.mag.temp = 27.1649
# amiZ.rate = 0.05000000,9.0
# sr405.frequency = 1279.6
# srODMR.frequency = 737.002
# arf.freq = +3.0000000000000E+09
# arf.amp = +1.50000000E+001
# jobin.lambda = 324.994
0 -0.000012135  -0.000349523:outside_calibration_range  18.068046  27.1649  5.60287e-06  -2.50713e-06  0.00503352  -0.00238992   0.0142789   0.0174514 
1.80186 0.000005371  -0.000349702:outside_calibration_range  18.068046  26.527152  5.92324e-06  -2.61517e-06  0.00507358  -0.00240327   0.0139520   0.0174542 
4.99415 0.000020291  -0.000349225:outside_calibration_range  18.068046  26.527152  6.0052e-06  -2.57046e-06  0.00507548  -0.00239374   0.0139519   0.0174556 
6.59568 0.000013527  -0.000349166:outside_calibration_range  18.068046  26.527152  6.035e-06  -2.56301e-06  0.00508311  -0.00238992   0.0139558   0.0174517 
8.40764 -0.000010145  -0.000349225:outside_calibration_range  18.068046  26.527152  5.92324e-06  -2.60027e-06  0.00508502  -0.00238992   0.0149040   0.0174509 
10.193 0.000022877  -0.000349047:outside_calibration_range  18.068046  26.527152  5.88971e-06  -2.6487e-06  0.00508884  -0.00239183   0.0139543   0.0174505 
11.7914 -0.000015914  -0.000348927:outside_calibration_range  18.068046  26.527152  5.97539e-06  -2.63007e-06  0.00509456  -0.00239374   0.0139589   0.0174490 
13.4033 0.000021087  -0.000349523:outside_calibration_range  18.068046  26.527152  6.03872e-06  -2.50341e-06  0.00506404  -0.00238992   0.0140945   0.0174540 
16.5743 0.000000000  -0.000349106:outside_calibration_range  18.068046  26.527152  5.98285e-06  -2.52576e-06  0.00506976  -0.00239183   0.0139551   0.0174503 
18.4005 -0.000005371  -0.000349106:outside_calibration_range  18.068046  26.527152  5.91952e-06  -2.53694e-06  0.0050793  -0.00239374   0.0149060   0.0174477 
20.1928 -0.000004376  -0.000349106:outside_calibration_range  18.068046  26.527152  5.93442e-06  -2.49223e-06  0.00508693  -0.00239374   0.0139628   0.0174482 
21.986 -0.000024468  -0.000349583:outside_calibration_range  18.068046  26.527152  5.96422e-06  -2.55184e-06  0.00508311  -0.00239946   0.0139558   0.0174514 
23.7907 -0.000020490  -0.000349881:outside_calibration_range  18.068046  26.527152  6.0052e-06  -2.61517e-06  0.0050793  -0.00240327   0.0139698   0.0174493 
25.5766 0.000014522  -0.000349523:outside_calibration_range  18.068046  26.527152  6.0797e-06  -2.62262e-06  0.00508311  -0.00240327   0.0147794   0.0174486 
27.1987 0.000003581  -0.000349166:outside_calibration_range  18.068046  26.527152  6.02382e-06  -2.55184e-06  0.00508311  -0.00240137   0.0139635   0.0174484 
29.003 -0.000016113  -0.000349583:outside_calibration_range  18.068046  26.527152  5.90461e-06  -2.50341e-06  0.0050793  -0.00239755   0.0139627   0.0174493 
30.7901 -0.000006764  -0.000349464:outside_calibration_range  18.068046  26.527152  5.88226e-06  -2.52576e-06  0.00508121  -0.00239183   0.0139738   0.0174501 
32.5934 0.000016909  -0.000349285:outside_calibration_range  18.068046  26.527152  5.87481e-06  -2.59282e-06  0.00508311  -0.00239183   0.0147977   0.0174486 
34.1836 0.000011140  -0.000349106:outside_calibration_range  18.068046  26.527152  5.96049e-06  -2.57046e-06  0.00508311  -0.00239564   0.0139655   0.0174461 
35.987 0.000010344  -0.000349583:outside_calibration_range  18.068046  26.527152  5.93069e-06  -2.52204e-06  0.0050793  -0.00240137   0.0141337   0.0174468 
37.5907 0.000012732  -0.000349404:outside_calibration_range  18.068046  26.527152  5.98657e-06  -2.58537e-06  0.0050793  -0.00240137   0.0140639   0.0174456 
39.6069 -0.000008554  -0.000349106:outside_calibration_range  18.568081  26.527152  5.91206e-06  -2.53694e-06  0.00506976  -0.00240327   0.0139513   0.0174449 
41.9902 0.000027850  -0.000349047:outside_calibration_range  18.568081  26.527152  5.97539e-06  -2.50341e-06  0.00506976  -0.00240327   0.0139517   0.0174427 
43.7852 -0.000021683  -0.000349464:outside_calibration_range  18.568081  26.527152  5.99775e-06  -2.51459e-06  0.00508121  -0.00240137   0.0139731   0.0174441 
45.3894 -0.000010145  -0.000349166:outside_calibration_range  18.568081  26.527152  6.0052e-06  -2.52949e-06  0.00508502  -0.00240327   0.0139598   0.0174434 
46.9869 -0.000011538  -0.000349225:outside_calibration_range  18.568081  26.527152  5.98657e-06  -2.56301e-06  0.00508502  -0.00240327   0.0141321   0.0174425 
48.5865 -0.000003581  -0.000349285:outside_calibration_range  18.568081  26.527152  5.97912e-06  -2.55184e-06  0.00508502  -0.00240327   0.0139530   0.0174409 
50.3904 0.000036006  -0.000349225:outside_calibration_range  18.568081  26.527152  6.00147e-06  -2.55184e-06  0.00508311  -0.00240327   0.0148670   0.0174426 
52.1919 -0.000013328  -0.000349404:outside_calibration_range  18.568081  26.527152  6.06108e-06  -2.60027e-06  0.00508311  -0.00240327   0.0139605   0.0174420 
53.9957 -0.000011737  -0.000349047:outside_calibration_range  18.568081  26.527152  6.09833e-06  -2.63752e-06  0.00508311  -0.00240137   0.0139665   0.0174411 
55.5913 0.000007162  -0.000349404:outside_calibration_range  18.568081  26.527152  6.0946e-06  -2.61144e-06  0.00508311  -0.00240137   0.0139601   0.0174407 
57.3796 -0.000024071  -0.000349822:outside_calibration_range  18.568081  26.527152  6.11323e-06  -2.57419e-06  0.00508693  -0.00239946   0.0139535   0.0174408 
58.992 -0.000017506  -0.000349583:outside_calibration_range  18.568081  26.527152  6.05363e-06  -2.54066e-06  0.00508693  -0.00239564   0.0139475   0.0174392 
60.8003 -0.000004973  -0.000349464:outside_calibration_range  18.568081  26.527152  5.99775e-06  -2.53694e-06  0.00508693  -0.00239183   0.0139602   0.0174350 
62.5896 -0.000020490  -0.000349285:outside_calibration_range  18.568081  26.527152  6.0052e-06  -2.50713e-06  0.00508693  -0.00239183   0.0149082   0.0174355 
64.1841 0.000002188  -0.000349643:outside_calibration_range  18.568081  26.527152  6.00892e-06  -2.51831e-06  0.00508884  -0.00239183   0.0139489   0.0174357 
66.0059 -0.000018501  -0.000349345:outside_calibration_range  18.568081  26.527152  5.95304e-06  -2.63007e-06  0.00507739  -0.00239183   0.0139494   0.0174435 
68.39 0.000000398  -0.000349106:outside_calibration_range  18.568081  26.527152  5.90834e-06  -2.57792e-06  0.0050793  -0.00239564   0.0139514   0.0174466 
69.9998 -0.000010145  -0.000349404:outside_calibration_range  18.568081  26.527152  6.01637e-06  -2.60027e-06  0.00508693  -0.00239946   0.0139577   0.0174455 
71.7859 0.000022678  -0.000349285:outside_calibration_range  18.568081  26.527152  6.02382e-06  -2.57792e-06  0.00508502  -0.00240327   0.0139673   0.0174430 
73.6222 0.000012533  -0.000348987:outside_calibration_range  18.568081  26.527152  5.96049e-06  -2.62634e-06  0.00508311  -0.00239946   0.0139644   0.0174421 
75.3883 0.000037598  -0.000348749:outside_calibration_range  18.568081  26.527152  5.88971e-06  -2.67105e-06  0.00508311  -0.00239946   0.0139608   0.0174397 
76.9865 0.000014920  -0.000349225:outside_calibration_range  18.568081  26.527152  5.95677e-06  -2.58164e-06  0.00507739  -0.00239755   0.0139659   0.0174363 
79.4079 -0.000013726  -0.000349166:outside_calibration_range  18.568081  26.527152  5.94559e-06  -2.50713e-06  0.00507739  -0.00239374   0.0148516   0.0174386 
81.201 -0.000021286  -0.000348868:outside_calibration_range  18.568081  26.527152  6.0052e-06  -2.56301e-06  0.00508311  -0.00239183   0.0139585   0.0174394 
82.9934 -0.000014323  -0.000348987:outside_calibration_range  18.568081  26.527152  6.09088e-06  -2.54811e-06  0.00508311  -0.00238992   0.0139487   0.0174403 
85.0015 -0.000029044  -0.000349523:outside_calibration_range  18.568081  26.527152  6.01637e-06  -2.48478e-06  0.0050793  -0.00239183   0.0139469   0.0174383 
86.7843 -0.000013925  -0.000349702:outside_calibration_range  18.568081  26.527152  6.04245e-06  -2.53694e-06  0.00508121  -0.00239564   0.0139597   0.0174374 
88.3927 0.000033420  -0.000349285:outside_calibration_range  18.568081  26.527152  5.99402e-06  -2.58909e-06  0.00507167  -0.00239946   0.0139580   0.0174412 
90.8004 0.000028646  -0.000349583:outside_calibration_range  18.568081  26.527152  5.99775e-06  -2.55556e-06  0.00507358  -0.00240137   0.0141048   0.0174440 
92.5833 -0.000031829  -0.000349583:outside_calibration_range  18.568081  26.527152  6.00147e-06  -2.51831e-06  0.00508311  -0.00240327   0.0149112   0.0174433 
94.1876 0.000027651  -0.000349523:outside_calibration_range  18.568081  26.527152  5.99775e-06  -2.48478e-06  0.00508884  -0.00240327   0.0139622   0.0174425 
95.7677 0.000010344  -0.000349285:outside_calibration_range  18.568081  26.527152  5.98657e-06  -2.48478e-06  0.00508693  -0.00240709   0.0139647   0.0174411 
97.3717 0.000008952  -0.000349166:outside_calibration_range  18.568081  26.527152  6.02382e-06  -2.47361e-06  0.00508502  -0.00240709   0.0148360   0.0174422 
99.1698 0.000013527  -0.000349762:outside_calibration_range  18.568081  25.803311  5.91206e-06  -2.49968e-06  0.00506213  -0.00239946   0.0148253   0.0174425 
102.181 -0.000003581  -0.000349822:outside_calibration_range  18.568081  25.803311  5.99775e-06  -2.53694e-06  0.00506595  -0.00240137   0.0139933   0.0174420 
103.787 -0.000002387  -0.000349881:outside_calibration_range  18.568081  25.803311  6.00147e-06  -2.55929e-06  0.00507358  -0.00240327   0.0141598   0.0174422 
105.592 -0.000033619  -0.000349464:outside_calibration_range  18.568081  25.803311  6.06108e-06  -2.60399e-06  0.0050793  -0.00239755   0.0139399   0.0174423 
107.388 -0.000006167  -0.000349464:outside_calibration_range  18.568081  25.803311  6.06108e-06  -2.59282e-06  0.00508311  -0.00239374   0.0139487   0.0174458 
108.993 -0.000022081  -0.000349225:outside_calibration_range  18.568081  25.803311  5.9903e-06  -2.60027e-06  0.00508884  -0.00239374   0.0139585   0.0174462 
110.591 0.000000995  -0.000349225:outside_calibration_range  18.568081  25.803311  5.84873e-06  -2.50341e-06  0.00506976  -0.00238802   0.0139606   0.0174416 
113.391 -0.000024866  -0.000349762:outside_calibration_range  18.568081  25.803311  5.87481e-06  -2.52949e-06  0.00507167  -0.00238992   0.0139569   0.0174429 
114.996 -0.000021087  -0.000349762:outside_calibration_range  18.568081  25.803311  6.035e-06  -2.64497e-06  0.00508311  -0.00239374   0.0139558   0.0174438 
116.797 -0.000011339  -0.000349285:outside_calibration_range  18.568081  25.803311  6.0797e-06  -2.64125e-06  0.00508311  -0.00239755   0.0139986   0.0174437 
118.588 -0.000032625  -0.000349583:outside_calibration_range  18.568081  25.803311  6.04618e-06  -2.56674e-06  0.00508121  -0.00239755   0.0139773   0.0174403 
120.385 0.000034614  -0.00035:outside_calibration_range  18.568081  25.803311  6.0797e-06  -2.51459e-06  0.00508121  -0.00239946   0.0148119   0.0174384 
122.183 -0.000010742  -0.000349702:outside_calibration_range  18.568081  25.803311  6.04618e-06  -2.45871e-06  0.00508311  -0.00239946   0.0139488   0.0174374 
123.791 -0.000012533  -0.000349583:outside_calibration_range  18.568081  25.803311  5.9903e-06  -2.41028e-06  0.00508502  -0.00239946   0.0139613   0.0174365 
125.391 0.000002984  -0.000349285:outside_calibration_range  18.568081  25.803311  6.07225e-06  -2.46243e-06  0.00508693  -0.00239946   0.0139569   0.0174379 
126.998 -0.000022877  -0.000349523:outside_calibration_range  18.568081  25.803311  6.05363e-06  -2.50341e-06  0.00508693  -0.00239946   0.0139536   0.0174374 
128.784 0.000024866  -0.000349464:outside_calibration_range  18.568081  25.803311  5.97912e-06  -2.55184e-06  0.00508311  -0.00240327   0.0139761   0.0174410 
130.623 -0.000015318  -0.000349702:outside_calibration_range  18.568081  25.803311  5.95304e-06  -2.53321e-06  0.00508311  -0.00239946   0.0139710   0.0174430 
132.39 0.000021882  -0.00035006:outside_calibration_range  18.568081  25.803311  6.00147e-06  -2.51831e-06  0.00508502  -0.00239946   0.0139608   0.0174426 
133.988 0.000008952  -0.00035006:outside_calibration_range  18.568081  25.803311  6.0797e-06  -2.60027e-06  0.00508502  -0.00239946   0.0139572   0.0174412 
135.783 -0.000020490  -0.00035006:outside_calibration_range  18.568081  25.803311  6.05363e-06  -2.62262e-06  0.00508311  -0.00239564   0.0139620   0.0174404 
137.595 -0.000025662  -0.00035:outside_calibration_range  19.125664  25.803311  5.97167e-06  -2.55184e-06  0.00507548  -0.00239374   0.0139577   0.0174384 
139.785 0.000019097  -0.000349464:outside_calibration_range  19.125664  25.803311  6.02755e-06  -2.47361e-06  0.00507548  -0.00239564   0.0140848   0.0174380 
141.594 0.000004575  -0.000349106:outside_calibration_range  19.125664  25.803311  6.01637e-06  -2.46243e-06  0.00508121  -0.00239564   0.0139519   0.0174369 
143.395 0.000010543  -0.000349464:outside_calibration_range  19.125664  25.803311  5.9903e-06  -2.50341e-06  0.0050793  -0.00239946   0.0148480   0.0174345 
145.206 0.000009748  -0.000349762:outside_calibration_range  19.125664  25.803311  6.01637e-06  -2.56301e-06  0.0050793  -0.00240137   0.0139702   0.0174328 
146.997 0.000006565  -0.000349523:outside_calibration_range  19.125664  25.803311  5.96422e-06  -2.57792e-06  0.0050793  -0.00240327   0.0139575   0.0174359 
148.786 0.000030436  -0.000349762:outside_calibration_range  19.125664  25.803311  5.9903e-06  -2.56301e-06  0.00507739  -0.00240327   0.0140673   0.0174362 
150.591 -0.000020291  -0.000349762:outside_calibration_range  19.125664  25.803311  6.03127e-06  -2.56674e-06  0.00508121  -0.00240518   0.0149263   0.0174340 
152.16 -0.000011737  -0.000349404:outside_calibration_range  19.125664  25.803311  6.14676e-06  -2.58164e-06  0.00508502  -0.00240518   0.0139608   0.0174313 
153.797 -0.000037200  -0.000349285:outside_calibration_range  19.125664  25.803311  6.16911e-06  -2.60027e-06  0.00508502  -0.00240518   0.0141380   0.0174314 
155.588 -0.000037996  -0.000349225:outside_calibration_range  19.125664  25.803311  6.09833e-06  -2.56674e-06  0.00508311  -0.00240518   0.0139837   0.0174328 
157.377 -0.000000597  -0.000349404:outside_calibration_range  19.125664  25.803311  6.04618e-06  -2.51459e-06  0.00508311  -0.00240327   0.0139773   0.0174323 
158.985 -0.000001591  -0.000349643:outside_calibration_range  19.125664  25.803311  6.04245e-06  -2.60027e-06  0.00508884  -0.00240137   0.0141965   0.0174347 
160.584 -0.000001989  -0.000349583:outside_calibration_range  19.125664  25.803311  6.08715e-06  -2.6934e-06  0.00509265  -0.00239374   0.0139511   0.0174326 
162.383 -0.000046351  -0.000349822:outside_calibration_range  19.125664  25.803311  6.0648e-06  -2.64125e-06  0.00507739  -0.00239183   0.0139505   0.0174332 
164.788 -0.000036603  -0.000349643:outside_calibration_range  19.125664  25.803311  6.05735e-06  -2.63007e-06  0.00507739  -0.00239374   0.0139604   0.0174332 
166.392 -0.000019893  -0.000349881:outside_calibration_range  19.125664  25.803311  6.03127e-06  -2.58909e-06  0.00508311  -0.00239755   0.0139582   0.0174374 
167.991 0.000035012  -0.000349523:outside_calibration_range  19.125664  25.803311  5.99775e-06  -2.58537e-06  0.00508502  -0.00239946   0.0139570   0.0174381 
169.795 0.000008355  -0.000349464:outside_calibration_range  19.125664  25.803311  5.94187e-06  -2.54066e-06  0.00508502  -0.00239946   0.0139818   0.0174377 
171.603 0.000007162  -0.000349166:outside_calibration_range  19.125664  25.803311  5.99775e-06  -2.60772e-06  0.00508311  -0.00240137   0.0139702   0.0174352 
173.388 -0.000012533  -0.000349464:outside_calibration_range  19.125664  25.803311  5.97539e-06  -2.56674e-06  0.0050526  -0.00239755   0.0139585   0.0174347 
176.769 -0.000019097  -0.000349881:outside_calibration_range  19.125664  25.803311  5.85246e-06  -2.51086e-06  0.00506404  -0.00240137   0.0139618   0.0174340 
178.393 0.000014323  -0.000349464:outside_calibration_range  19.125664  25.803311  5.84128e-06  -2.44008e-06  0.00507548  -0.00240327   0.0148024   0.0174334 
180.197 0.000004774  -0.000349702:outside_calibration_range  19.125664  25.803311  5.88971e-06  -2.39538e-06  0.00508121  -0.00240327   0.0139582   0.0174338 
181.979 -0.000011339  -0.00035:outside_calibration_range  19.125664  25.803311  5.91952e-06  -2.44008e-06  0.00508693  -0.00240137   0.0141918   0.0174359 
183.589 0.000008156  -0.000349822:outside_calibration_range  19.125664  25.803311  5.95677e-06  -2.53694e-06  0.00508693  -0.00240137   0.0139444   0.0174380 
185.368 -0.000006764  -0.000349881:outside_calibration_range  19.125664  25.803311  5.97539e-06  -2.58909e-06  0.00507548  -0.00239374   0.0139476   0.0174407 
187.982 -0.000020689  -0.000349345:outside_calibration_range  19.125664  25.803311  5.95677e-06  -2.60399e-06  0.00507548  -0.00239564   0.0139498   0.0174424 
189.789 -0.000008952  -0.000349404:outside_calibration_range  19.125664  25.803311  5.9903e-06  -2.55556e-06  0.00508502  -0.00239755   0.0139655   0.0174419 
191.397 -0.000000199  -0.000349822:outside_calibration_range  19.125664  25.803311  6.00892e-06  -2.50341e-06  0.00508693  -0.00239946   0.0149025   0.0174447 
193.189 -0.000033022  -0.000349464:outside_calibration_range  19.125664  25.803311  5.9903e-06  -2.52204e-06  0.00508502  -0.00240327   0.0139607   0.0174457 
194.785 -0.000039985  -0.000349523:outside_calibration_range  19.125664  25.803311  5.97912e-06  -2.56301e-06  0.00508693  -0.00240518   0.0139519   0.0174477 
196.354 -0.000012533  -0.000349404:outside_calibration_range  19.125664  25.086055  5.92697e-06  -2.52949e-06  0.00506404  -0.00240327   0.0139611   0.0174489 
199.385 0.000006963  -0.000349702:outside_calibration_range  19.125664  25.086055  5.88599e-06  -2.53694e-06  0.00506786  -0.00240709   0.0139563   0.0174493 
201.017 0.000040383  -0.000349523:outside_calibration_range  19.125664  25.086055  5.90834e-06  -2.52949e-06  0.00507358  -0.0024109   0.0139569   0.0174509 
202.805 -0.000004774  -0.000349464:outside_calibration_range  19.125664  25.086055  5.95304e-06  -2.45871e-06  0.0050793  -0.00240709   0.0139666   0.0174533 
204.971 -0.000010145  -0.000349285:outside_calibration_range  19.125664  25.086055  5.89344e-06  -2.50341e-06  0.00507548  -0.0024109   0.0141374   0.0174547 
206.58 0.000008156  -0.000349583:outside_calibration_range  19.125664  25.086055  5.9903e-06  -2.52576e-06  0.00508311  -0.0024109   0.0148164   0.0174540 
208.193 -0.000013726  -0.000349822:outside_calibration_range  19.125664  25.086055  5.94187e-06  -2.53694e-06  0.00506786  -0.00240327   0.0139611   0.0174568 
210.999 -0.000030436  -0.000349941:outside_calibration_range  19.125664  25.086055  5.97912e-06  -2.50713e-06  0.00506786  -0.00240327   0.0139509   0.0174596 
212.793 -0.000001989  -0.000349881:outside_calibration_range  19.125664  25.086055  5.99775e-06  -2.50713e-06  0.00507167  -0.00240327   0.0142035   0.0174541 
214.586 -0.000000796  -0.000349523:outside_calibration_range  19.125664  25.086055  5.9903e-06  -2.47361e-06  0.0050793  -0.00240327   0.0147881   0.0174532 
216.174 -0.000021087  -0.000349225:outside_calibration_range  19.125664  25.086055  6.03872e-06  -2.39165e-06  0.00508311  -0.00240518   0.0139598   0.0174505 
217.786 0.000016113  -0.000349047:outside_calibration_range  19.125664  25.086055  6.02755e-06  -2.39538e-06  0.0050793  -0.00240518   0.0139600   0.0174523 
219.795 0.000027850  -0.000349166:outside_calibration_range  19.125664  25.086055  5.90834e-06  -2.52949e-06  0.00507548  -0.00240518   0.0139709   0.0174528 
221.598 0.000020291  -0.000349583:outside_calibration_range  19.125664  25.086055  5.81521e-06  -2.65242e-06  0.00507739  -0.00240518   0.0139629   0.0174536 
223.389 0.000014721  -0.000349881:outside_calibration_range  19.125664  25.086055  5.85619e-06  -2.70085e-06  0.0050793  -0.00240518   0.0139551   0.0174564 
224.987 0.000010344  -0.000349583:outside_calibration_range  19.125664  25.086055  5.88971e-06  -2.68595e-06  0.00508311  -0.00240518   0.0141158   0.0174598 
226.58 -0.000020490  -0.000349225:outside_calibration_range  19.125664  25.086055  5.99775e-06  -2.65242e-06  0.00508311  -0.00240518   0.0148614   0.0174605 
228.199 0.000041775  -0.000349225:outside_calibration_range  19.125664  25.086055  5.97912e-06  -2.53694e-06  0.00508311  -0.00240327   0.0139644   0.0174639 
229.972 -0.000008355  -0.000349643:outside_calibration_range  19.125664  25.086055  5.97912e-06  -2.53694e-06  0.00508311  -0.00240137   0.0139575   0.0174641 
231.793 -0.000033619  -0.00035:outside_calibration_range  19.125664  25.086055  5.9903e-06  -2.50713e-06  0.00508311  -0.00240327   0.0139689   0.0174638 
233.399 0.000012135  -0.000349583:outside_calibration_range  19.368577  25.086055  5.99402e-06  -2.58537e-06  0.0050526  -0.00240327   0.0139640   0.0174583 
236.794 0.000004973  -0.000349702:outside_calibration_range  19.368577  25.086055  6.04245e-06  -2.53694e-06  0.00505832  -0.00240518   0.0142225   0.0174574 
238.574 0.000000597  -0.000349464:outside_calibration_range  19.368577  25.086055  5.96794e-06  -2.47361e-06  0.00506976  -0.00240709   0.0148258   0.0174584 
240.199 -0.000017108  -0.000349047:outside_calibration_range  19.368577  25.086055  5.91952e-06  -2.47733e-06  0.00507548  -0.00240518   0.0139410   0.0174602 
242.005 0.000016312  -0.000348868:outside_calibration_range  19.368577  25.086055  5.87109e-06  -2.58537e-06  0.0050793  -0.00240327   0.0139435   0.0174624 
243.797 0.000015914  -0.000349464:outside_calibration_range  19.368577  25.086055  5.88971e-06  -2.60027e-06  0.00507739  -0.00240518   0.0141393   0.0174634 
245.591 0.000000199  -0.000349881:outside_calibration_range  19.368577  25.086055  5.86364e-06  -2.55556e-06  0.0050793  -0.002409   0.0148478   0.0174621 
247.18 -0.000023076  -0.000349762:outside_calibration_range  19.368577  25.086055  5.92697e-06  -2.49596e-06  0.00508311  -0.002409   0.0139689   0.0174629 
248.78 0.000003780  -0.000349166:outside_calibration_range  19.368577  25.086055  6.035e-06  -2.50341e-06  0.00508311  -0.002409   0.0141060   0.0174628 
250.597 0.000040980  -0.000349523:outside_calibration_range  19.368577  25.086055  6.0797e-06  -2.52576e-06  0.00508121  -0.002409   0.0139552   0.0174659 
252.369 -0.000020888  -0.000349404:outside_calibration_range  19.368577  25.086055  6.0499e-06  -2.53321e-06  0.00508311  -0.002409   0.0139502   0.0174699 
253.989 0.000005371  -0.000349583:outside_calibration_range  19.368577  25.086055  6.02382e-06  -2.46616e-06  0.00508121  -0.002409   0.0139529   0.0174696 
255.789 -0.000013925  -0.000349881:outside_calibration_range  19.368577  25.086055  5.96049e-06  -2.43263e-06  0.0050793  -0.00240709   0.0139704   0.0174697 
257.594 -0.000009748  -0.000349702:outside_calibration_range  19.368577  25.086055  5.89716e-06  -2.49223e-06  0.00507739  -0.00240709   0.0139641   0.0174695 
259.351 -0.000030635  -0.000349285:outside_calibration_range  19.368577  25.086055  5.80776e-06  -2.39538e-06  0.00506786  -0.00240518   0.0139616   0.0174730 
261.988 -0.000010543  -0.000349106:outside_calibration_range  19.368577  25.086055  5.85246e-06  -2.51086e-06  0.00506976  -0.00240327   0.0139518   0.0174745 
263.798 0.000012334  -0.000349464:outside_calibration_range  19.368577  25.086055  5.94932e-06  -2.61889e-06  0.0050793  -0.0024109   0.0141147   0.0174726 
265.588 0.000014124  -0.000349285:outside_calibration_range  19.368577  25.086055  5.9903e-06  -2.56674e-06  0.00508884  -0.00241281   0.0139471   0.0174714 
267.378 0.000000398  -0.000349166:outside_calibration_range  19.368577  25.086055  6.0648e-06  -2.47361e-06  0.00509837  -0.002409   0.0147756   0.0174716 
269.171 0.000006764  -0.000349643:outside_calibration_range  19.368577  25.086055  6.03127e-06  -2.52576e-06  0.00509647  -0.00240709   0.0139570   0.0174674 
270.98 0.000029044  -0.000349464:outside_calibration_range  19.368577  25.086055  6.00147e-06  -2.61517e-06  0.00508311  -0.0024109   0.0139519   0.0174648 
273.382 0.000003979  -0.000349225:outside_calibration_range  19.368577  25.086055  6.0499e-06  -2.68595e-06  0.00507548  -0.0024109   0.0148141   0.0174655 
275.154 0.000001790  -0.000349166:outside_calibration_range  19.368577  25.086055  5.99775e-06  -2.57792e-06  0.00507548  -0.0024109   0.0139911   0.0174663 
276.992 -0.000007758  -0.000349047:outside_calibration_range  19.368577  25.086055  5.93814e-06  -2.53694e-06  0.00507358  -0.00241281   0.0139767   0.0174662 
278.782 -0.000001591  -0.000349523:outside_calibration_range  19.368577  25.086055  5.94187e-06  -2.52204e-06  0.0050793  -0.0024109   0.0140956   0.0174670 
280.59 0.000019296  -0.000349464:outside_calibration_range  19.368577  25.086055  6.04618e-06  -2.56674e-06  0.00508121  -0.0024109   0.0139641   0.0174648 
282.381 0.000016113  -0.000349404:outside_calibration_range  19.368577  25.086055  5.96794e-06  -2.56674e-06  0.00506595  -0.0024109   0.0139664   0.0174655 
285.003 0.000005968  -0.000349822:outside_calibration_range  19.368577  25.086055  6.01265e-06  -2.53694e-06  0.00506595  -0.00241472   0.0139611   0.0174640 
286.798 0.000004774  -0.000349583:outside_calibration_range  19.368577  25.086055  6.01265e-06  -2.52204e-06  0.00506976  -0.00241663   0.0141216   0.0174628 
288.568 0.000008355  -0.000349464:outside_calibration_range  19.368577  25.086055  5.96794e-06  -2.45498e-06  0.00507739  -0.00241281   0.0139676   0.0174606 
290.373 0.000013328  -0.000349822:outside_calibration_range  19.368577  25.086055  5.92324e-06  -2.47733e-06  0.00508311  -0.00240709   0.0148681   0.0174610 
292.197 0.000015716  -0.000349583:outside_calibration_range  19.368577  25.086055  5.95304e-06  -2.49596e-06  0.00508311  -0.00240137   0.0139570   0.0174627 
293.989 0.000011538  -0.000349762:outside_calibration_range  19.368577  24.348187  5.95304e-06  -2.43263e-06  0.00506595  -0.00239374   0.0139620   0.0174656 
296.978 -0.000017904  -0.000349345:outside_calibration_range  19.368577  24.348187  5.97539e-06  -2.47733e-06  0.00506976  -0.00239564   0.0139667   0.0174653 
298.599 0.000025861  -0.000349583:outside_calibration_range  19.368577  24.348187  5.91579e-06  -2.50341e-06  0.0050793  -0.00240327   0.0139617   0.0174676 

# record 1 300 650nmavg_C89crystal_cooldown.dat 
# measuring amiZ.field , cernox.temp , cryo.mc.temp , cryo.mag.temp , srPL.x , srPL.y , sr405.x , sr405.y , sim.v1 , sim.v4  with wait 1
# when 02/10/2023 18:30 
# cryo.mc.temp = 20.346168
# cryo.fse.temp = None
# cryo.still.temp = 22.137365
# cryo.mag.temp = 22.353211
# amiZ.rate = 0.05000000,9.0
# sr405.frequency = 1279.6
# srODMR.frequency = 737.002
# arf.freq = +3.0000000000000E+09
# arf.amp = +1.50000000E+001
# jobin.lambda = 324.994
0 0.000000000  -0.000349523:outside_calibration_range  20.346168  22.353211  5.54699e-06  -2.39165e-06  0.00502971  -0.00240709   0.0142347   0.0174314 
1.78468 0.000025264  -0.000349285:outside_calibration_range  20.346168  22.353211  5.82638e-06  -2.44753e-06  0.00509074  -0.00242998   0.0140614   0.0174294 
3.39809 0.000018699  -0.000349047:outside_calibration_range  20.346168  22.353211  5.85619e-06  -2.50341e-06  0.00509456  -0.00242616   0.0139618   0.0174291 
5.18367 0.000011339  -0.000349404:outside_calibration_range  20.346168  22.353211  5.86736e-06  -2.48106e-06  0.00508502  -0.00241663   0.0148506   0.0174298 
6.99436 0.000030436  -0.000349345:outside_calibration_range  20.346168  22.353211  5.87854e-06  -2.35812e-06  0.00507548  -0.00241281   0.0139671   0.0174293 
9.18547 -0.000016909  -0.000349225:outside_calibration_range  20.346168  22.353211  5.87854e-06  -2.42145e-06  0.00507548  -0.0024109   0.0148710   0.0174254 
10.99 0.000021683  -0.000349106:outside_calibration_range  20.346168  22.353211  5.89344e-06  -2.42518e-06  0.00507739  -0.00241663   0.0139728   0.0174308 
12.798 -0.000002188  -0.000349106:outside_calibration_range  20.346168  22.353211  5.87481e-06  -2.54439e-06  0.0050793  -0.00241663   0.0139732   0.0174297 
14.5988 0.000040781  -0.000349523:outside_calibration_range  20.346168  22.353211  5.93442e-06  -2.59282e-06  0.00508121  -0.00241853   0.0142047   0.0174297 
16.3928 -0.000030834  -0.000349583:outside_calibration_range  20.346168  22.353211  5.9903e-06  -2.6636e-06  0.00508121  -0.00241663   0.0139661   0.0174253 
18.1914 0.000012930  -0.000349404:outside_calibration_range  20.346168  22.353211  5.87109e-06  -2.58909e-06  0.00506595  -0.00241281   0.0139559   0.0174304 
20.79 0.000016710  -0.000349702:outside_calibration_range  20.346168  22.353211  5.87854e-06  -2.50341e-06  0.00506786  -0.00241281   0.0141594   0.0174337 
22.3928 -0.000016511  -0.000349762:outside_calibration_range  20.346168  22.353211  5.88599e-06  -2.46243e-06  0.00507739  -0.00241472   0.0139531   0.0174350 
24.1999 -0.000011339  -0.000349702:outside_calibration_range  20.346168  22.353211  5.89344e-06  -2.48478e-06  0.00507739  -0.00241663   0.0149048   0.0174370 
25.9881 -0.000003979  -0.000349345:outside_calibration_range  20.346168  22.353211  5.83756e-06  -2.44008e-06  0.00508121  -0.00241663   0.0139656   0.0174388 
27.803 -0.000032028  -0.000349404:outside_calibration_range  20.346168  22.353211  5.92324e-06  -2.54439e-06  0.00508311  -0.00241472   0.0139673   0.0174382 
29.5965 0.000027452  -0.000349225:outside_calibration_range  20.346168  22.353211  5.81521e-06  -2.53321e-06  0.00506404  -0.0024109   0.0141488   0.0174356 
32.3761 0.000005172  -0.000349583:outside_calibration_range  20.346168  22.353211  5.82266e-06  -2.55929e-06  0.00506976  -0.00241281   0.0148485   0.0174350 
34.0016 -0.000015318  -0.000349464:outside_calibration_range  20.346168  22.353211  5.83011e-06  -2.59654e-06  0.0050793  -0.00241663   0.0139633   0.0174359 
35.5969 -0.000015318  -0.000349464:outside_calibration_range  20.346168  22.353211  5.89716e-06  -2.64125e-06  0.0050793  -0.00241663   0.0142759   0.0174367 
37.3662 -0.000023076  -0.000349583:outside_calibration_range  20.346168  22.353211  6.0052e-06  -2.55184e-06  0.00508121  -0.00241663   0.0139560   0.0174388 
39.186 0.000003979  -0.000349822:outside_calibration_range  20.346168  22.353211  6.035e-06  -2.61144e-06  0.00508311  -0.00241281   0.0139612   0.0174397 
40.7718 0.000033818  -0.000349345:outside_calibration_range  20.346168  21.75909  5.95304e-06  -2.59282e-06  0.00505832  -0.00240518   0.0149146   0.0174419 
43.9862 -0.000044362  -0.000349464:outside_calibration_range  20.346168  21.75909  6.00892e-06  -2.48106e-06  0.00506213  -0.00240518   0.0139449   0.0174448 
45.7815 0.000017506  -0.000349166:outside_calibration_range  20.346168  21.75909  6.01637e-06  -2.53694e-06  0.00507358  -0.00240709   0.0140690   0.0174411 
47.3772 0.000023872  -0.000349047:outside_calibration_range  20.346168  21.75909  6.00892e-06  -2.61889e-06  0.00508121  -0.0024109   0.0148881   0.0174411 
48.9653 0.000000995  -0.000349166:outside_calibration_range  20.346168  21.75909  5.98285e-06  -2.52949e-06  0.00508502  -0.00241472   0.0139596   0.0174411 
50.595 -0.000001591  -0.000349523:outside_calibration_range  20.346168  21.75909  5.97539e-06  -2.45871e-06  0.00508693  -0.00241472   0.0139888   0.0174407 
52.199 -0.000018103  -0.000349762:outside_calibration_range  20.346168  21.75909  5.93069e-06  -2.48851e-06  0.00506976  -0.002409   0.0148341   0.0174383 
54.9939 -0.000003780  -0.000349464:outside_calibration_range  20.346168  21.75909  5.94932e-06  -2.59282e-06  0.00506976  -0.00241281   0.0139648   0.0174368 
56.5906 -0.000014920  -0.000349762:outside_calibration_range  20.346168  21.75909  5.94187e-06  -2.6636e-06  0.0050793  -0.00241281   0.0140787   0.0174399 
58.3982 0.000004376  -0.000349762:outside_calibration_range  20.346168  21.75909  5.92697e-06  -2.60027e-06  0.00508311  -0.00241472   0.0149173   0.0174384 
59.9979 -0.000005172  -0.000349643:outside_calibration_range  20.346168  21.75909  5.96049e-06  -2.61517e-06  0.00508502  -0.0024109   0.0139597   0.0174386 
61.7979 -0.000020689  -0.000349225:outside_calibration_range  20.346168  21.75909  5.92324e-06  -2.57792e-06  0.00508121  -0.0024109   0.0139530   0.0174444 
63.608 0.000039985  -0.000348808:outside_calibration_range  20.346168  21.75909  5.90834e-06  -2.64125e-06  0.00507548  -0.00241472   0.0140738   0.0174465 
65.3935 0.000025463  -0.000348987:outside_calibration_range  20.346168  21.75909  5.86736e-06  -2.62634e-06  0.00507739  -0.00241663   0.0148127   0.0174441 
66.9853 0.000012334  -0.000348987:outside_calibration_range  20.346168  21.75909  5.88226e-06  -2.58537e-06  0.00508311  -0.00241663   0.0139598   0.0174389 
68.7972 -0.000006963  -0.000348868:outside_calibration_range  20.346168  21.75909  5.91579e-06  -2.53694e-06  0.00508502  -0.00241281   0.0139539   0.0174385 
70.5839 -0.000008753  -0.000348629:outside_calibration_range  20.346168  21.75909  5.95304e-06  -2.63007e-06  0.00508121  -0.0024109   0.0142636   0.0174390 
72.379 -0.000009748  -0.000348689:outside_calibration_range  20.346168  21.75909  5.95304e-06  -2.61889e-06  0.00507548  -0.002409   0.0142848   0.0174409 
74.3843 0.000000199  -0.000349166:outside_calibration_range  20.346168  21.75909  5.98657e-06  -2.63752e-06  0.0050793  -0.002409   0.0148323   0.0174413 
75.9776 0.000001194  -0.000349523:outside_calibration_range  20.346168  21.75909  5.97167e-06  -2.53694e-06  0.00508311  -0.0024109   0.0139603   0.0174446 
77.5922 -0.000012135  -0.000349643:outside_calibration_range  20.346168  21.75909  5.99402e-06  -2.48851e-06  0.00508311  -0.0024109   0.0139439   0.0174436 
79.6092 -0.000000995  -0.000349583:outside_calibration_range  20.397701  21.75909  5.88971e-06  -2.60027e-06  0.00507739  -0.00241281   0.0139733   0.0174419 
81.6044 -0.000002387  -0.000349285:outside_calibration_range  20.397701  21.75909  5.88971e-06  -2.57046e-06  0.0050793  -0.00241281   0.0142204   0.0174395 
83.3834 0.000000199  -0.000348987:outside_calibration_range  20.397701  21.75909  5.88599e-06  -2.52204e-06  0.0050793  -0.00241281   0.0139693   0.0174407 
85.1982 -0.000005172  -0.000348927:outside_calibration_range  20.397701  21.75909  5.90089e-06  -2.48478e-06  0.00507739  -0.00241472   0.0149719   0.0174416 
86.9835 0.000033619  -0.000349047:outside_calibration_range  20.397701  21.75909  5.90834e-06  -2.49596e-06  0.00508121  -0.00241281   0.0139676   0.0174407 
88.7889 -0.000020291  -0.000348868:outside_calibration_range  20.397701  21.75909  5.88971e-06  -2.53694e-06  0.00508311  -0.00240709   0.0139593   0.0174440 
90.7717 -0.000002188  -0.000348749:outside_calibration_range  20.397701  21.75909  5.89716e-06  -2.50341e-06  0.00508502  -0.00240518   0.0142089   0.0174438 
92.3931 0.000005570  -0.000349047:outside_calibration_range  20.397701  21.75909  5.97167e-06  -2.54066e-06  0.00508693  -0.00240327   0.0139406   0.0174422 
94.2061 0.000020092  -0.000348927:outside_calibration_range  20.397701  21.75909  6.01265e-06  -2.57792e-06  0.00508311  -0.00240518   0.0149413   0.0174411 
95.9894 0.000010543  -0.000348927:outside_calibration_range  20.397701  21.75909  5.97539e-06  -2.61889e-06  0.0050793  -0.00240709   0.0139564   0.0174413 
97.7925 -0.000037797  -0.000349404:outside_calibration_range  20.397701  21.75909  5.94187e-06  -2.60027e-06  0.0050793  -0.00240709   0.0139574   0.0174417 
99.6016 -0.000001989  -0.000349583:outside_calibration_range  20.397701  21.75909  5.90834e-06  -2.51086e-06  0.00507739  -0.00240709   0.0141160   0.0174395 
101.398 0.000001591  -0.000349583:outside_calibration_range  20.397701  21.75909  5.95677e-06  -2.48851e-06  0.0050793  -0.00240709   0.0139808   0.0174396 
103.18 -0.000019097  -0.000349404:outside_calibration_range  20.397701  21.75909  5.89716e-06  -2.50713e-06  0.00507739  -0.002409   0.0148205   0.0174413 
104.99 -0.000048340  -0.000348987:outside_calibration_range  20.397701  21.75909  5.83383e-06  -2.49596e-06  0.00506786  -0.00241281   0.0141865   0.0174422 
107.403 0.000004774  -0.000349285:outside_calibration_range  20.397701  21.75909  5.78913e-06  -2.49223e-06  0.00507358  -0.002409   0.0139662   0.0174401 
109.178 -0.000028049  -0.000349225:outside_calibration_range  20.397701  21.75909  5.89716e-06  -2.52576e-06  0.00508121  -0.002409   0.0147989   0.0174385 
110.999 0.000010742  -0.000349523:outside_calibration_range  20.397701  21.75909  5.96422e-06  -2.56301e-06  0.00508121  -0.002409   0.0139639   0.0174412 
112.792 -0.000008952  -0.000348987:outside_calibration_range  20.397701  21.75909  5.84128e-06  -2.52576e-06  0.00507739  -0.00241281   0.0139585   0.0174434 
114.598 -0.000028248  -0.000348987:outside_calibration_range  20.397701  21.75909  5.80403e-06  -2.46988e-06  0.00508121  -0.0024109   0.0140792   0.0174439 
116.378 0.000022280  -0.000349345:outside_calibration_range  20.397701  21.75909  5.83383e-06  -2.51459e-06  0.00507358  -0.00241281   0.0139549   0.0174444 
118.597 -0.000010941  -0.000348987:outside_calibration_range  20.397701  21.75909  5.91579e-06  -2.54439e-06  0.00507167  -0.00241663   0.0141148   0.0174441 
120.401 0.000000796  -0.000349047:outside_calibration_range  20.397701  21.75909  5.94187e-06  -2.50713e-06  0.0050793  -0.00241663   0.0139511   0.0174445 
122.193 0.000015517  -0.000349166:outside_calibration_range  20.397701  21.75909  6.0201e-06  -2.51831e-06  0.00508311  -0.00241472   0.0139546   0.0174448 
123.791 0.000015318  -0.000348927:outside_calibration_range  20.397701  21.75909  6.035e-06  -2.59282e-06  0.00508502  -0.00241472   0.0141673   0.0174469 
125.377 -0.000020689  -0.000349106:outside_calibration_range  20.397701  21.75909  5.98657e-06  -2.56301e-06  0.00508693  -0.00241472   0.0148007   0.0174478 
126.965 0.000006565  -0.000348927:outside_calibration_range  20.397701  21.75909  5.88971e-06  -2.52204e-06  0.00506976  -0.00241472   0.0139616   0.0174462 
129.582 0.000003382  -0.000349404:outside_calibration_range  20.397701  21.75909  5.84128e-06  -2.53321e-06  0.00506976  -0.00241281   0.0142618   0.0174486 
131.392 0.000017904  -0.000349225:outside_calibration_range  20.397701  21.75909  5.91952e-06  -2.56674e-06  0.00507548  -0.00241281   0.0139741   0.0174492 
133.193 0.000020291  -0.000348749:outside_calibration_range  20.397701  21.75909  5.88971e-06  -2.61144e-06  0.00508121  -0.0024109   0.0147966   0.0174495 
134.997 0.000015517  -0.00034857:outside_calibration_range  20.397701  21.75909  5.87481e-06  -2.50341e-06  0.00508311  -0.00241472   0.0139547   0.0174484 
136.79 -0.000001393  -0.000348868:outside_calibration_range  20.397701  21.75909  5.91952e-06  -2.50341e-06  0.00508311  -0.00241472   0.0139559   0.0174460 
138.605 0.000008952  -0.000349166:outside_calibration_range  20.397701  21.215151  5.88599e-06  -2.54066e-06  0.00507358  -0.0024109   0.0148771   0.0174427 
140.974 0.000013925  -0.000349166:outside_calibration_range  20.397701  21.215151  5.94559e-06  -2.54066e-06  0.0050793  -0.0024109   0.0139968   0.0174416 
142.594 -0.000011538  -0.000348689:outside_calibration_range  20.397701  21.215151  5.90461e-06  -2.51459e-06  0.00508693  -0.002409   0.0143502   0.0174443 
144.382 -0.000014124  -0.000349047:outside_calibration_range  20.397701  21.215151  5.94187e-06  -2.49968e-06  0.00509074  -0.00240518   0.0139638   0.0174451 
146.189 0.000005570  -0.000348749:outside_calibration_range  20.397701  21.215151  5.95304e-06  -2.53694e-06  0.00509456  -0.00240327   0.0139640   0.0174425 
147.796 0.000029840  -0.000348868:outside_calibration_range  20.397701  21.215151  5.91206e-06  -2.52576e-06  0.00509647  -0.00240327   0.0139647   0.0174397 
149.603 0.000001591  -0.000348868:outside_calibration_range  20.397701  21.215151  5.96422e-06  -2.49968e-06  0.00506213  -0.00240327   0.0139653   0.0174422 
152.788 -0.000017705  -0.00034851:outside_calibration_range  20.397701  21.215151  5.92324e-06  -2.55556e-06  0.00506976  -0.00240327   0.0139589   0.0174464 
154.591 -0.000000597  -0.000348391:outside_calibration_range  20.397701  21.215151  5.92697e-06  -2.60772e-06  0.00508121  -0.00240518   0.0141982   0.0174460 
156.378 0.000015318  -0.000348689:outside_calibration_range  20.397701  21.215151  5.91206e-06  -2.52576e-06  0.00508693  -0.00240709   0.0148568   0.0174440 
157.984 0.000000199  -0.000348987:outside_calibration_range  20.397701  21.215151  5.89344e-06  -2.50713e-06  0.00508884  -0.0024109   0.0139669   0.0174437 
159.789 0.000014721  -0.000348987:outside_calibration_range  20.397701  21.215151  5.92324e-06  -2.51459e-06  0.00508502  -0.00241281   0.0139723   0.0174393 
161.586 0.000003581  -0.000349225:outside_calibration_range  20.397701  21.215151  5.92697e-06  -2.54439e-06  0.00508311  -0.00241281   0.0141398   0.0174398 
163.394 0.000007957  -0.000349047:outside_calibration_range  20.397701  21.215151  5.88971e-06  -2.54811e-06  0.00508311  -0.00241281   0.0139575   0.0174416 
165.186 -0.000025065  -0.000348749:outside_calibration_range  20.397701  21.215151  5.88971e-06  -2.56674e-06  0.00508502  -0.0024109   0.0148898   0.0174368 
166.993 0.000001989  -0.000348868:outside_calibration_range  20.397701  21.215151  5.84873e-06  -2.57419e-06  0.00508311  -0.00241472   0.0139618   0.0174357 
168.8 -0.000011140  -0.000348927:outside_calibration_range  20.397701  21.215151  5.83756e-06  -2.52949e-06  0.00508311  -0.00241472   0.0139596   0.0174387 
170.6 0.000010941  -0.000348868:outside_calibration_range  20.397701  21.215151  5.82638e-06  -2.55184e-06  0.00508693  -0.0024109   0.0139706   0.0174414 
172.413 -0.000031033  -0.000348927:outside_calibration_range  20.397701  21.215151  5.85619e-06  -2.57046e-06  0.00509074  -0.0024109   0.0139726   0.0174378 
174.174 0.000004973  -0.000349047:outside_calibration_range  20.397701  21.215151  5.85246e-06  -2.52949e-06  0.00509456  -0.00240709   0.0139647   0.0174386 
175.794 0.000047743  -0.000349464:outside_calibration_range  20.517049  21.215151  5.81893e-06  -2.55929e-06  0.00507739  -0.00240327   0.0142232   0.0174384 
178.379 0.000029641  -0.000349225:outside_calibration_range  20.517049  21.215151  5.80776e-06  -2.61889e-06  0.00508121  -0.00240327   0.0149351   0.0174450 
179.988 -0.000005371  -0.000348868:outside_calibration_range  20.517049  21.215151  5.86364e-06  -2.53321e-06  0.00508884  -0.00240709   0.0139619   0.0174454 
181.594 -0.000006764  -0.000348689:outside_calibration_range  20.517049  21.215151  5.85619e-06  -2.51831e-06  0.00508693  -0.0024109   0.0142897   0.0174459 
183.387 0.000025662  -0.000349047:outside_calibration_range  20.517049  21.215151  5.82638e-06  -2.49968e-06  0.00508884  -0.00241281   0.0150037   0.0174462 
184.988 -0.000005570  -0.000349345:outside_calibration_range  20.517049  21.215151  5.87109e-06  -2.48851e-06  0.00509074  -0.00241472   0.0139686   0.0174435 
186.8 0.000002387  -0.000349464:outside_calibration_range  20.517049  21.215151  5.90461e-06  -2.55184e-06  0.00508693  -0.00241472   0.0139715   0.0174427 
188.586 0.000029044  -0.000348868:outside_calibration_range  20.517049  21.215151  5.88971e-06  -2.58164e-06  0.00508693  -0.00241472   0.0139594   0.0174444 
190.191 -0.000021683  -0.000349106:outside_calibration_range  20.517049  21.215151  5.89716e-06  -2.56674e-06  0.00508884  -0.00241663   0.0139578   0.0174409 
191.789 -0.000003979  -0.000348808:outside_calibration_range  20.517049  21.215151  5.95677e-06  -2.53321e-06  0.00508884  -0.00241281   0.0139599   0.0174396 
193.604 -0.000044163  -0.000348749:outside_calibration_range  20.517049  21.215151  5.92324e-06  -2.59654e-06  0.00508884  -0.00241281   0.0141607   0.0174401 
195.381 -0.000010742  -0.000348689:outside_calibration_range  20.517049  21.215151  5.87481e-06  -2.61517e-06  0.00509265  -0.002409   0.0139583   0.0174375 
197.192 0.000023474  -0.000349047:outside_calibration_range  20.517049  21.215151  5.88971e-06  -2.63752e-06  0.00509074  -0.002409   0.0149334   0.0174383 
198.996 -0.000015716  -0.000348689:outside_calibration_range  20.517049  21.215151  5.92697e-06  -2.60399e-06  0.00508693  -0.002409   0.0139678   0.0174371 
200.792 0.000021683  -0.00034851:outside_calibration_range  20.517049  21.215151  5.82638e-06  -2.49223e-06  0.00506976  -0.00240137   0.0139613   0.0174365 
203.588 -0.000024270  -0.000348331:outside_calibration_range  20.517049  21.215151  5.77795e-06  -2.55184e-06  0.00507167  -0.00240137   0.0141129   0.0174395 
205.392 0.000027452  -0.00034857:outside_calibration_range  20.517049  21.215151  5.79286e-06  -2.53321e-06  0.00508121  -0.00240518   0.0139549   0.0174373 
207.19 0.000041378  -0.000348451:outside_calibration_range  20.517049  21.215151  5.86736e-06  -2.50341e-06  0.00508311  -0.0024109   0.0148775   0.0174347 
208.979 0.000002586  -0.000348391:outside_calibration_range  20.517049  21.215151  5.98285e-06  -2.54811e-06  0.00508121  -0.00241472   0.0139848   0.0174350 
210.8 0.000005968  -0.000348391:outside_calibration_range  20.517049  21.215151  5.98285e-06  -2.53321e-06  0.00508311  -0.00241472   0.0139788   0.0174345 
212.595 -0.000009350  -0.000349047:outside_calibration_range  20.517049  21.215151  5.97167e-06  -2.46988e-06  0.00506213  -0.00241281   0.0139695   0.0174367 
215.589 -0.000008554  -0.000349345:outside_calibration_range  20.517049  21.215151  5.95304e-06  -2.50341e-06  0.00506595  -0.00241472   0.0141097   0.0174361 
217.398 -0.000003780  -0.000348927:outside_calibration_range  20.517049  21.215151  5.95304e-06  -2.54066e-06  0.00506976  -0.00241853   0.0139649   0.0174325 
219.189 -0.000005570  -0.000348689:outside_calibration_range  20.517049  21.215151  6.00892e-06  -2.54439e-06  0.00507739  -0.00241853   0.0148502   0.0174353 
220.998 0.000006167  -0.000349106:outside_calibration_range  20.517049  21.215151  5.93069e-06  -2.60772e-06  0.00508121  -0.00241853   0.0139770   0.0174348 
222.779 0.000025861  -0.000349106:outside_calibration_range  20.517049  21.215151  5.87109e-06  -2.62634e-06  0.00508311  -0.00241663   0.0140962   0.0174379 
224.388 -0.000005769  -0.000348629:outside_calibration_range  20.517049  21.215151  5.84128e-06  -2.58537e-06  0.00506786  -0.00241281   0.0139549   0.0174359 
227.195 0.000022081  -0.000348868:outside_calibration_range  20.517049  21.215151  5.83756e-06  -2.57792e-06  0.00506976  -0.0024109   0.0149426   0.0174332 
228.979 -0.000004575  -0.000349106:outside_calibration_range  20.517049  21.215151  5.90089e-06  -2.59654e-06  0.00507739  -0.00241281   0.0139530   0.0174309 
230.593 0.000007559  -0.000348629:outside_calibration_range  20.517049  21.215151  5.97167e-06  -2.62634e-06  0.00508311  -0.002409   0.0142838   0.0174322 
232.388 0.000006764  -0.000348391:outside_calibration_range  20.517049  21.215151  5.94932e-06  -2.61517e-06  0.00508311  -0.00241281   0.0148929   0.0174359 
233.989 0.000001194  -0.000348749:outside_calibration_range  20.517049  21.215151  5.91579e-06  -2.50713e-06  0.00508311  -0.00241663   0.0139823   0.0174337 
235.783 0.000025861  -0.000348868:outside_calibration_range  20.517049  20.69526  5.96794e-06  -2.52576e-06  0.00507358  -0.00241663   0.0139678   0.0174341 
238.199 0.000035211  -0.000349106:outside_calibration_range  20.517049  20.69526  6.02755e-06  -2.51086e-06  0.0050793  -0.00241853   0.0149045   0.0174347 
239.99 -0.000025463  -0.000348689:outside_calibration_range  20.517049  20.69526  5.98657e-06  -2.52949e-06  0.00509265  -0.00242235   0.0139426   0.0174363 
241.589 0.000021087  -0.00034857:outside_calibration_range  20.517049  20.69526  5.93069e-06  -2.59654e-06  0.00509647  -0.00242235   0.0139717   0.0174375 
243.189 -0.000017108  -0.000348629:outside_calibration_range  20.517049  20.69526  5.95677e-06  -2.62262e-06  0.00508884  -0.00241853   0.0148342   0.0174384 
244.983 0.000007758  -0.000348451:outside_calibration_range  20.517049  20.69526  5.95304e-06  -2.6636e-06  0.00508121  -0.00241663   0.0139652   0.0174388 
246.775 -0.000025861  -0.000348987:outside_calibration_range  20.517049  20.69526  5.84128e-06  -2.52204e-06  0.00506023  -0.00241281   0.0139620   0.0174380 
249.783 0.000002586  -0.000348927:outside_calibration_range  20.517049  20.69526  5.79286e-06  -2.58909e-06  0.00506786  -0.0024109   0.0142136   0.0174385 
251.384 0.000001591  -0.000348689:outside_calibration_range  20.517049  20.69526  5.85991e-06  -2.63752e-06  0.0050793  -0.00241472   0.0149081   0.0174375 
252.986 -0.000003979  -0.000348391:outside_calibration_range  20.517049  20.69526  5.88971e-06  -2.66732e-06  0.00508502  -0.00241281   0.0139534   0.0174380 
254.593 -0.000037598  -0.000348629:outside_calibration_range  20.517049  20.69526  5.85246e-06  -2.64125e-06  0.00508502  -0.002409   0.0143004   0.0174360 
256.391 0.000027651  -0.000348391:outside_calibration_range  20.517049  20.69526  5.7705e-06  -2.57046e-06  0.00508311  -0.00240709   0.0139513   0.0174355 
258.196 -0.000012334  -0.000348689:outside_calibration_range  20.517049  20.69526  5.7556e-06  -2.49596e-06  0.0050793  -0.002409   0.0148804   0.0174355 
259.985 0.000020291  -0.000348451:outside_calibration_range  20.517049  20.69526  5.72208e-06  -2.44008e-06  0.0050793  -0.002409   0.0139626   0.0174341 
261.797 -0.000008355  -0.000348451:outside_calibration_range  20.517049  20.69526  5.82266e-06  -2.414e-06  0.00508121  -0.0024109   0.0139574   0.0174363 
263.599 0.000011140  -0.000348153:outside_calibration_range  20.517049  20.69526  5.85619e-06  -2.49968e-06  0.00508121  -0.00241472   0.0141144   0.0174366 
265.395 -0.000029044  -0.000348391:outside_calibration_range  20.517049  20.69526  5.79286e-06  -2.4438e-06  0.00508121  -0.00241663   0.0139583   0.0174366 
267.181 -0.000003780  -0.000348689:outside_calibration_range  20.517049  20.69526  5.88599e-06  -2.45498e-06  0.00507739  -0.00241663   0.0149419   0.0174364 
268.989 0.000011936  -0.000348927:outside_calibration_range  20.517049  20.69526  5.86736e-06  -2.51459e-06  0.00508311  -0.00241472   0.0139808   0.0174364 
270.787 0.000019893  -0.000348987:outside_calibration_range  20.517049  20.69526  5.90834e-06  -2.63752e-06  0.00508311  -0.00241663   0.0139650   0.0174342 
272.591 -0.000028447  -0.000348451:outside_calibration_range  20.590804  20.69526  5.82638e-06  -2.58909e-06  0.00506023  -0.00241472   0.0139713   0.0174325 
275.589 0.000007758  -0.000348331:outside_calibration_range  20.590804  20.69526  5.76678e-06  -2.61889e-06  0.00506595  -0.00241663   0.0139564   0.0174365 
277.192 0.000017307  -0.000348272:outside_calibration_range  20.590804  20.69526  5.85619e-06  -2.59654e-06  0.00507548  -0.00241853   0.0148926   0.0174367 
278.993 0.000011538  -0.000348629:outside_calibration_range  20.590804  20.69526  5.87109e-06  -2.51831e-06  0.00507739  -0.00241663   0.0139582   0.0174369 
280.77 -0.000012334  -0.000348808:outside_calibration_range  20.590804  20.69526  5.94559e-06  -2.52576e-06  0.0050793  -0.00241663   0.0141875   0.0174373 
282.389 0.000041378  -0.00034851:outside_calibration_range  20.590804  20.69526  5.95304e-06  -2.54811e-06  0.00508311  -0.00241472   0.0139452   0.0174333 
284.165 -0.000024667  -0.000348451:outside_calibration_range  20.590804  20.69526  5.94932e-06  -2.55184e-06  0.00508311  -0.00241472   0.0148215   0.0174315 
286.002 -0.000022678  -0.00034851:outside_calibration_range  20.590804  20.69526  5.98285e-06  -2.57792e-06  0.0050793  -0.00241663   0.0139542   0.0174323 
287.796 0.000021485  -0.000348272:outside_calibration_range  20.590804  20.69526  5.94932e-06  -2.60399e-06  0.00508121  -0.00241663   0.0139601   0.0174276 
289.587 -0.000005371  -0.000348749:outside_calibration_range  20.590804  20.69526  5.88971e-06  -2.58909e-06  0.00508311  -0.00241663   0.0141885   0.0174261 
291.387 -0.000005371  -0.00034857:outside_calibration_range  20.590804  20.69526  5.91952e-06  -2.57046e-06  0.00508311  -0.00241663   0.0139578   0.0174264 
293.198 0.000014920  -0.000348272:outside_calibration_range  20.590804  20.69526  5.92697e-06  -2.49223e-06  0.00508311  -0.00241663   0.0148306   0.0174293 
294.97 0.000022280  -0.00034857:outside_calibration_range  20.590804  20.69526  5.93442e-06  -2.48851e-06  0.00508502  -0.00241853   0.0139726   0.0174303 
296.583 -0.000012533  -0.000348868:outside_calibration_range  20.590804  20.69526  5.85991e-06  -2.55556e-06  0.00508311  -0.00241853   0.0142445   0.0174313 
298.356 -0.000005371  -0.00034857:outside_calibration_range  20.590804  20.69526  5.93442e-06  -2.51459e-06  0.00507167  -0.00241853   0.0139545   0.0174292 

# record 1 300 650nmavg_C89crystal_cooldown.dat 
# measuring amiZ.field , cernox.temp , cryo.mc.temp , cryo.mag.temp , srPL.x , srPL.y , sr405.x , sr405.y , sim.v1 , sim.v4  with wait 1
# when 02/10/2023 18:41 
# cryo.mc.temp = 20.550383
# cryo.fse.temp = None
# cryo.still.temp = 21.277604
# cryo.mag.temp = 18.877116
# amiZ.rate = 0.05000000,9.0
# sr405.frequency = 1279.6
# srODMR.frequency = 737.002
# arf.freq = +3.0000000000000E+09
# arf.amp = +1.50000000E+001
# jobin.lambda = 324.994
0 0.000008753  -0.000347616:outside_calibration_range  20.550383  18.877116  5.53581e-06  -2.38793e-06  0.00503162  -0.00242044   0.0142837   0.0174234 
1.76853 -0.000009549  -0.000347795:outside_calibration_range  20.550383  18.877116  5.82266e-06  -2.49223e-06  0.00510028  -0.00244142   0.0142564   0.0174266 
3.39316 0.000033022  -0.000347974:outside_calibration_range  20.550383  18.877116  6.00147e-06  -2.55184e-06  0.00510982  -0.00243379   0.0139812   0.0174293 
5.16209 -0.000037996  -0.000347616:outside_calibration_range  20.550383  18.877116  6.04618e-06  -2.60772e-06  0.00510409  -0.00242616   0.0139743   0.0174288 
6.78141 0.000013726  -0.000347437:outside_calibration_range  20.550383  18.877116  6.035e-06  -2.60399e-06  0.00509265  -0.00242807   0.0139649   0.0174249 
8.58955 -0.000004973  -0.000347914:outside_calibration_range  20.550383  18.877116  5.97539e-06  -2.52576e-06  0.00508121  -0.00242807   0.0143322   0.0174233 
10.3751 0.000039786  -0.000347557:outside_calibration_range  20.550383  18.877116  5.96794e-06  -2.53321e-06  0.00507548  -0.00242807   0.0142818   0.0174275 
12.387 -0.000004973  -0.000347557:outside_calibration_range  20.550383  18.877116  5.94559e-06  -2.61144e-06  0.00507358  -0.00243188   0.0139447   0.0174303 
14.1667 0.000009350  -0.000347557:outside_calibration_range  20.550383  18.877116  5.91579e-06  -2.6487e-06  0.0050793  -0.00243379   0.0139610   0.0174309 
15.797 -0.000016909  -0.000347437:outside_calibration_range  20.585632  18.877116  5.7705e-06  -2.54811e-06  0.0050545  -0.00242807   0.0139643   0.0174271 
19.1738 -0.000013527  -0.000347259:outside_calibration_range  20.585632  18.877116  5.82638e-06  -2.48106e-06  0.00506023  -0.00242998   0.0139633   0.0174232 
20.7992 0.000016312  -0.00034702:outside_calibration_range  20.585632  18.877116  5.88971e-06  -2.59654e-06  0.00507358  -0.00242998   0.0139641   0.0174230 
22.5703 0.000024270  -0.000347497:outside_calibration_range  20.585632  18.877116  5.88226e-06  -2.6636e-06  0.00508121  -0.00243188   0.0140073   0.0174214 
24.19 -0.000004376  -0.000347497:outside_calibration_range  20.585632  18.877116  5.87481e-06  -2.6636e-06  0.00508884  -0.00242998   0.0149195   0.0174191 
25.9806 -0.000030635  -0.000347497:outside_calibration_range  20.585632  18.877116  5.85619e-06  -2.56674e-06  0.00508502  -0.00242998   0.0139749   0.0174185 
27.7804 0.000000000  -0.000347497:outside_calibration_range  20.585632  18.877116  5.85246e-06  -2.57046e-06  0.00508502  -0.00242807   0.0139787   0.0174188 
29.5957 -0.000028447  -0.000347437:outside_calibration_range  20.585632  18.877116  5.85619e-06  -2.54066e-06  0.00508502  -0.00242807   0.0144351   0.0174191 
31.3732 -0.000009350  -0.000347199:outside_calibration_range  20.585632  18.877116  5.82266e-06  -2.50341e-06  0.00508693  -0.00242807   0.0139769   0.0174184 
33.1918 -0.000014323  -0.00034702:outside_calibration_range  20.585632  18.877116  5.86364e-06  -2.57046e-06  0.00508693  -0.00242807   0.0149345   0.0174203 
34.9769 -0.000036603  -0.00034696:outside_calibration_range  20.585632  18.877116  5.89716e-06  -2.61144e-06  0.00508311  -0.00242998   0.0139511   0.0174223 
36.7972 -0.000027055  -0.000347497:outside_calibration_range  20.585632  18.877116  5.91952e-06  -2.6487e-06  0.00508121  -0.00243188   0.0139589   0.0174223 
38.5823 0.000008554  -0.000347199:outside_calibration_range  20.585632  18.877116  5.87481e-06  -2.64497e-06  0.0050793  -0.00243379   0.0142357   0.0174237 
40.3845 -0.000010543  -0.00034702:outside_calibration_range  20.585632  18.877116  5.87854e-06  -2.64125e-06  0.00508121  -0.00243188   0.0139732   0.0174268 
42.1784 -0.000001393  -0.000347318:outside_calibration_range  20.585632  18.877116  5.98657e-06  -2.53321e-06  0.00506976  -0.00243379   0.0139680   0.0174243 
44.5857 0.000013129  -0.000347378:outside_calibration_range  20.585632  18.877116  5.95304e-06  -2.52949e-06  0.00506786  -0.00243761   0.0139797   0.0174243 
46.1868 -0.000006963  -0.000347199:outside_calibration_range  20.585632  18.877116  5.88599e-06  -2.54811e-06  0.00507548  -0.0024357   0.0148028   0.0174232 
47.9762 0.000012930  -0.00034708:outside_calibration_range  20.585632  18.877116  5.85991e-06  -2.60027e-06  0.0050793  -0.00243951   0.0139596   0.0174243 
49.5811 0.000015318  -0.000347497:outside_calibration_range  20.585632  18.877116  5.78913e-06  -2.63007e-06  0.00508311  -0.00243951   0.0139786   0.0174234 
51.1876 -0.000023076  -0.000347259:outside_calibration_range  20.585632  18.877116  5.80403e-06  -2.64125e-06  0.00508311  -0.00243761   0.0148982   0.0174269 
52.9843 0.000003780  -0.000347557:outside_calibration_range  20.585632  18.877116  5.90089e-06  -2.51086e-06  0.00506023  -0.00242998   0.0139811   0.0174262 
55.7808 -0.000009151  -0.000347259:outside_calibration_range  20.585632  18.877116  5.85619e-06  -2.52576e-06  0.00506595  -0.00242998   0.0143814   0.0174264 
57.3793 0.000021286  -0.000347259:outside_calibration_range  20.585632  18.877116  5.84128e-06  -2.56301e-06  0.00508311  -0.00242616   0.0148577   0.0174264 
58.9973 0.000009549  -0.00034708:outside_calibration_range  20.585632  18.877116  5.91579e-06  -2.49223e-06  0.00508311  -0.00242616   0.0149419   0.0174323 
60.9971 0.000009748  -0.00034696:outside_calibration_range  20.585632  18.877116  5.85991e-06  -2.50341e-06  0.0050793  -0.00242998   0.0139860   0.0174325 
62.792 0.000030834  -0.00034702:outside_calibration_range  20.585632  18.877116  5.78168e-06  -2.53694e-06  0.00507358  -0.0024357   0.0139804   0.0174289 
64.6019 -0.000020689  -0.000347497:outside_calibration_range  20.585632  18.877116  5.81893e-06  -2.53321e-06  0.00505832  -0.00243379   0.0142772   0.0174319 
67.3706 0.000009151  -0.000347378:outside_calibration_range  20.585632  18.877116  5.89716e-06  -2.53321e-06  0.00506595  -0.00243379   0.0148628   0.0174305 
68.9917 0.000014721  -0.000347437:outside_calibration_range  20.585632  18.877116  5.89344e-06  -2.59282e-06  0.00507358  -0.00243951   0.0139987   0.0174337 
70.5904 -0.000004575  -0.000347676:outside_calibration_range  20.585632  18.877116  5.89716e-06  -2.54439e-06  0.00507358  -0.00244142   0.0139766   0.0174335 
72.587 -0.000014323  -0.000347914:outside_calibration_range  20.585632  18.877116  5.90089e-06  -2.49968e-06  0.00507167  -0.00243951   0.0139903   0.0174318 
74.5857 -0.000005968  -0.000347914:outside_calibration_range  20.585632  18.877116  5.83756e-06  -2.59654e-06  0.00507167  -0.00243761   0.0141699   0.0174299 
76.3711 -0.000023275  -0.000347735:outside_calibration_range  20.585632  18.461411  5.7407e-06  -2.50341e-06  0.00506213  -0.00242998   0.0139653   0.0174275 
79.1613 -0.000026060  -0.000347497:outside_calibration_range  20.585632  18.461411  5.72953e-06  -2.47733e-06  0.00506976  -0.00242998   0.0139703   0.0174249 
80.7799 -0.000009151  -0.000347795:outside_calibration_range  20.585632  18.461411  5.88226e-06  -2.40655e-06  0.00508121  -0.00242998   0.0143003   0.0174249 
82.3808 -0.000023474  -0.000347557:outside_calibration_range  20.585632  18.461411  5.96422e-06  -2.43263e-06  0.00508311  -0.00242998   0.0148452   0.0174264 
83.9861 -0.000000398  -0.000347497:outside_calibration_range  20.585632  18.461411  5.91206e-06  -2.50713e-06  0.00507739  -0.00243188   0.0139790   0.0174279 
85.7885 -0.000001989  -0.000347378:outside_calibration_range  20.585632  18.461411  5.79286e-06  -2.61144e-06  0.00507739  -0.00242998   0.0139710   0.0174308 
87.5915 -0.000012732  -0.000347318:outside_calibration_range  20.585632  18.461411  5.83011e-06  -2.48106e-06  0.00505832  -0.00242616   0.0139636   0.0174316 
90.5913 0.000018103  -0.000347318:outside_calibration_range  20.585632  18.461411  5.84501e-06  -2.54439e-06  0.00506404  -0.00242998   0.0141771   0.0174311 
92.3942 -0.000020689  -0.000347139:outside_calibration_range  20.585632  18.461411  5.86736e-06  -2.53694e-06  0.00507358  -0.00243188   0.0139518   0.0174327 
94.1831 0.000003382  -0.000347259:outside_calibration_range  20.585632  18.461411  5.80031e-06  -2.51086e-06  0.0050793  -0.00243379   0.0149228   0.0174338 
95.9921 -0.000007360  -0.000347557:outside_calibration_range  20.585632  18.461411  5.82638e-06  -2.58164e-06  0.00508311  -0.00243379   0.0139628   0.0174313 
97.7779 -0.000020291  -0.000347259:outside_calibration_range  20.585632  18.461411  5.84873e-06  -2.57419e-06  0.00508311  -0.0024357   0.0143361   0.0174289 
99.3657 0.000002188  -0.00034702:outside_calibration_range  20.585632  18.461411  5.89344e-06  -2.61144e-06  0.00508311  -0.0024357   0.0149152   0.0174286 
100.98 0.000009549  -0.000347437:outside_calibration_range  20.585632  18.461411  5.93442e-06  -2.61889e-06  0.00508311  -0.0024357   0.0139627   0.0174275 
102.591 0.000016312  -0.000347795:outside_calibration_range  20.585632  18.461411  5.93069e-06  -2.6487e-06  0.00508121  -0.0024357   0.0141348   0.0174286 
104.399 -0.000028049  -0.000347795:outside_calibration_range  20.585632  18.461411  5.90461e-06  -2.59654e-06  0.00507739  -0.0024357   0.0139685   0.0174262 
106.18 0.000002785  -0.000347497:outside_calibration_range  20.585632  18.461411  5.94932e-06  -2.54439e-06  0.00508311  -0.00243188   0.0139666   0.0174272 
107.769 -0.000000995  -0.000347557:outside_calibration_range  20.585632  18.461411  6.00892e-06  -2.51831e-06  0.00508311  -0.00243188   0.0141803   0.0174256 
109.394 0.000001989  -0.000347259:outside_calibration_range  20.585632  18.461411  6.02382e-06  -2.56674e-06  0.00508121  -0.00243188   0.0139594   0.0174270 
111.197 0.000002586  -0.000347735:outside_calibration_range  20.585632  18.461411  5.99402e-06  -2.65615e-06  0.00507739  -0.00243379   0.0148718   0.0174322 
112.98 -0.000029641  -0.000347616:outside_calibration_range  20.396934  18.461411  5.88971e-06  -2.54439e-06  0.00505641  -0.00243188   0.0149049   0.0174339 
115.994 0.000019495  -0.000347259:outside_calibration_range  20.396934  18.461411  5.81893e-06  -2.53694e-06  0.00505641  -0.00243379   0.0139582   0.0174350 
117.784 -0.000015716  -0.000347616:outside_calibration_range  20.396934  18.461411  5.78913e-06  -2.50341e-06  0.00506786  -0.00243761   0.0139645   0.0174307 
119.591 -0.000020888  -0.000347974:outside_calibration_range  20.396934  18.461411  5.82638e-06  -2.63007e-06  0.00506976  -0.00243761   0.0144079   0.0174307 
121.378 0.000001194  -0.000347855:outside_calibration_range  20.396934  18.461411  5.87109e-06  -2.64125e-06  0.00507548  -0.00243951   0.0139926   0.0174334 
123.183 -0.000021485  -0.000347616:outside_calibration_range  20.396934  18.461411  5.90461e-06  -2.62262e-06  0.00507548  -0.00243951   0.0149018   0.0174336 
124.986 -0.000046948  -0.000347557:outside_calibration_range  20.396934  18.461411  5.88226e-06  -2.62634e-06  0.00507739  -0.00244142   0.0139828   0.0174337 
126.589 0.000000398  -0.000347795:outside_calibration_range  20.396934  18.461411  5.84873e-06  -2.57419e-06  0.00507739  -0.00244333   0.0142047   0.0174320 
128.373 0.000009350  -0.000347914:outside_calibration_range  20.396934  18.461411  5.88599e-06  -2.55556e-06  0.00508121  -0.00244333   0.0149027   0.0174343 
130 0.000026856  -0.000347378:outside_calibration_range  20.396934  18.461411  5.88226e-06  -2.57792e-06  0.00508121  -0.00244333   0.0139856   0.0174343 
131.793 0.000033619  -0.00034708:outside_calibration_range  20.396934  18.461411  5.90461e-06  -2.61889e-06  0.0050793  -0.00244142   0.0139784   0.0174331 
133.583 0.000006963  -0.000347378:outside_calibration_range  20.396934  18.461411  5.96049e-06  -2.65987e-06  0.00508121  -0.0024357   0.0139916   0.0174309 
135.183 -0.000023872  -0.000347795:outside_calibration_range  20.396934  18.461411  5.93069e-06  -2.56674e-06  0.00508502  -0.00243188   0.0139769   0.0174294 
136.787 0.000035609  -0.000347557:outside_calibration_range  20.396934  18.461411  5.94559e-06  -2.54439e-06  0.00508311  -0.00243188   0.0139758   0.0174298 
138.577 -0.000008952  -0.000347795:outside_calibration_range  20.396934  18.461411  5.91952e-06  -2.46616e-06  0.00505641  -0.00243188   0.0139727   0.0174317 
141.603 0.000014124  -0.000347378:outside_calibration_range  20.396934  18.461411  5.87854e-06  -2.42518e-06  0.00506213  -0.00243761   0.0141994   0.0174341 
143.377 -0.000036802  -0.000347616:outside_calibration_range  20.396934  18.461411  5.81148e-06  -2.42518e-06  0.00506976  -0.00243761   0.0139529   0.0174307 
145.174 0.000012930  -0.000347914:outside_calibration_range  20.396934  18.461411  5.81148e-06  -2.51086e-06  0.00507548  -0.00243761   0.0148824   0.0174272 
146.998 0.000001790  -0.000348033:outside_calibration_range  20.396934  18.461411  5.86736e-06  -2.61517e-06  0.0050793  -0.0024357   0.0139719   0.0174253 
148.779 0.000040383  -0.000347616:outside_calibration_range  20.396934  18.461411  5.89716e-06  -2.6934e-06  0.00507739  -0.00243761   0.0139696   0.0174249 
150.592 0.000007957  -0.000347855:outside_calibration_range  20.396934  18.461411  5.84128e-06  -2.57046e-06  0.00506595  -0.0024357   0.0149387   0.0174244 
152.991 -0.000032028  -0.000347497:outside_calibration_range  20.396934  18.461411  5.85246e-06  -2.53321e-06  0.00506976  -0.00243379   0.0139802   0.0174191 
154.78 -0.000034415  -0.000347199:outside_calibration_range  20.396934  18.461411  5.84501e-06  -2.51831e-06  0.0050793  -0.0024357   0.0141341   0.0174195 
156.406 0.000013925  -0.000347199:outside_calibration_range  20.396934  18.461411  5.79286e-06  -2.54439e-06  0.00508311  -0.00243761   0.0139988   0.0174199 
158.166 0.000019694  -0.00034702:outside_calibration_range  20.396934  18.461411  5.80031e-06  -2.60027e-06  0.00508121  -0.00243761   0.0139858   0.0174178 
159.778 0.000005371  -0.000347437:outside_calibration_range  20.396934  18.461411  5.87854e-06  -2.61144e-06  0.00508311  -0.00243761   0.0142883   0.0174207 
161.359 0.000014323  -0.000347616:outside_calibration_range  20.396934  18.461411  5.92697e-06  -2.52576e-06  0.00506976  -0.00242807   0.0139778   0.0174237 
164.183 0.000008753  -0.000347795:outside_calibration_range  20.396934  18.461411  5.89344e-06  -2.52576e-06  0.00507167  -0.00242998   0.0148653   0.0174202 
165.985 -0.000031232  -0.000347318:outside_calibration_range  20.396934  18.461411  5.80403e-06  -2.50713e-06  0.00507548  -0.00243379   0.0139819   0.0174211 
167.79 -0.000003979  -0.000347557:outside_calibration_range  20.396934  18.461411  5.88971e-06  -2.59654e-06  0.00508311  -0.0024357   0.0139762   0.0174251 
169.593 0.000041974  -0.000347318:outside_calibration_range  20.396934  18.461411  5.91206e-06  -2.66732e-06  0.00508121  -0.00243379   0.0142983   0.0174278 
171.374 0.000034216  -0.00034702:outside_calibration_range  20.396934  18.461411  5.91952e-06  -2.64497e-06  0.00508311  -0.00243379   0.0148706   0.0174298 
172.973 -0.000028845  -0.000347378:outside_calibration_range  20.396934  18.058576  5.96049e-06  -2.53321e-06  0.00506976  -0.00243188   0.0139797   0.0174309 
175.593 0.000007758  -0.00034708:outside_calibration_range  20.396934  18.058576  5.95677e-06  -2.55929e-06  0.00506595  -0.00243379   0.0140977   0.0174344 
177.389 -0.000020888  -0.000347199:outside_calibration_range  20.396934  18.058576  5.87109e-06  -2.48851e-06  0.00507167  -0.00243761   0.0139893   0.0174347 
179.196 -0.000039388  -0.00034696:outside_calibration_range  20.396934  18.058576  5.90089e-06  -2.55556e-06  0.0050793  -0.0024357   0.0139794   0.0174329 
181.175 0.000005570  -0.000346782:outside_calibration_range  20.396934  18.058576  5.89716e-06  -2.60027e-06  0.0050793  -0.00243379   0.0149182   0.0174335 
182.989 0.000009350  -0.000347318:outside_calibration_range  20.396934  18.058576  5.92324e-06  -2.61889e-06  0.00507548  -0.00243761   0.0139669   0.0174366 
184.785 -0.000004376  -0.000347378:outside_calibration_range  20.396934  18.058576  5.85991e-06  -2.64125e-06  0.0050545  -0.00242998   0.0148616   0.0174364 
187.98 -0.000013726  -0.00034696:outside_calibration_range  20.396934  18.058576  5.81893e-06  -2.61889e-06  0.00505832  -0.00242998   0.0139911   0.0174354 
189.565 0.000020291  -0.000346841:outside_calibration_range  20.396934  18.058576  5.82266e-06  -2.63007e-06  0.00507548  -0.00242998   0.0139828   0.0174310 
191.16 0.000008753  -0.00034702:outside_calibration_range  20.396934  18.058576  5.83011e-06  -2.60027e-06  0.00508502  -0.00243188   0.0139751   0.0174280 
192.782 -0.000010742  -0.000346901:outside_calibration_range  20.396934  18.058576  5.87481e-06  -2.53694e-06  0.00508311  -0.00243761   0.0139726   0.0174254 
194.419 0.000023275  -0.000347378:outside_calibration_range  20.396934  18.058576  5.91952e-06  -2.47733e-06  0.0050793  -0.00244142   0.0139756   0.0174273 
196.193 -0.000023076  -0.00034702:outside_calibration_range  20.396934  18.058576  5.88599e-06  -2.53694e-06  0.00508121  -0.00243951   0.0149259   0.0174269 
197.972 0.000009947  -0.000347199:outside_calibration_range  20.396934  18.058576  5.87109e-06  -2.56301e-06  0.00508311  -0.00243761   0.0139973   0.0174314 
199.588 0.000000000  -0.00034708:outside_calibration_range  20.396934  18.058576  5.93069e-06  -2.59282e-06  0.0050793  -0.00244142   0.0144499   0.0174335 
201.369 -0.000032028  -0.00034708:outside_calibration_range  20.396934  18.058576  5.83756e-06  -2.65987e-06  0.00508311  -0.00244142   0.0149393   0.0174326 
202.979 -0.000007162  -0.000347199:outside_calibration_range  20.396934  18.058576  5.85991e-06  -2.60772e-06  0.00508311  -0.00243951   0.0139997   0.0174310 
204.785 -0.000024667  -0.00034702:outside_calibration_range  20.396934  18.058576  5.87854e-06  -2.62262e-06  0.00507358  -0.00244333   0.0139881   0.0174279 
206.778 -0.000005769  -0.000346901:outside_calibration_range  20.396934  18.058576  5.88599e-06  -2.65242e-06  0.00507548  -0.00244333   0.0142768   0.0174268 
208.382 0.000025264  -0.000347378:outside_calibration_range  20.396934  18.058576  5.89716e-06  -2.52949e-06  0.0050793  -0.00244524   0.0139751   0.0174279 
210.186 -0.000024667  -0.000347318:outside_calibration_range  20.331226  18.058576  5.77795e-06  -2.54439e-06  0.00505832  -0.00243951   0.0139768   0.0174289 
213.191 -0.000028845  -0.000347616:outside_calibration_range  20.331226  18.058576  5.87481e-06  -2.58164e-06  0.00506595  -0.0024357   0.0149412   0.0174295 
214.991 0.000030039  -0.000347259:outside_calibration_range  20.331226  18.058576  5.91952e-06  -2.58164e-06  0.00507358  -0.0024357   0.0139953   0.0174301 
216.784 0.000012135  -0.000347378:outside_calibration_range  20.331226  18.058576  5.95677e-06  -2.57419e-06  0.00508121  -0.00243761   0.0142833   0.0174301 
218.39 -0.000014920  -0.000347318:outside_calibration_range  20.331226  18.058576  5.97539e-06  -2.51086e-06  0.00508311  -0.00243951   0.0139778   0.0174295 
220.168 0.000018898  -0.000347557:outside_calibration_range  20.331226  18.058576  5.97912e-06  -2.54066e-06  0.00508121  -0.00244333   0.0139682   0.0174310 
221.787 -0.000030834  -0.000347318:outside_calibration_range  20.331226  18.058576  5.96794e-06  -2.57419e-06  0.00508311  -0.00244333   0.0139713   0.0174329 
223.576 0.000030436  -0.000347378:outside_calibration_range  20.331226  18.058576  5.93442e-06  -2.52949e-06  0.00508121  -0.00244333   0.0143182   0.0174288 
225.387 -0.000003183  -0.000347318:outside_calibration_range  20.331226  18.058576  5.94187e-06  -2.49968e-06  0.0050793  -0.00244714   0.0148485   0.0174273 
226.985 0.000010145  -0.000347676:outside_calibration_range  20.331226  18.058576  5.96049e-06  -2.48106e-06  0.00507739  -0.00244524   0.0139838   0.0174239 
228.797 -0.000021485  -0.000347974:outside_calibration_range  20.331226  18.058576  5.99402e-06  -2.50341e-06  0.00507739  -0.00244524   0.0141015   0.0174247 
230.393 -0.000000796  -0.000348033:outside_calibration_range  20.331226  18.058576  5.99402e-06  -2.53321e-06  0.0050793  -0.00244333   0.0139795   0.0174273 
232.167 -0.000000398  -0.000347795:outside_calibration_range  20.331226  18.058576  5.95304e-06  -2.58537e-06  0.00507739  -0.00244524   0.0139767   0.0174264 
233.777 0.000018699  -0.000347855:outside_calibration_range  20.331226  18.058576  5.91952e-06  -2.60772e-06  0.00508121  -0.00244524   0.0143066   0.0174269 
235.385 -0.000016909  -0.000347259:outside_calibration_range  20.331226  18.058576  5.94932e-06  -2.56674e-06  0.00507739  -0.00244524   0.0144796   0.0174265 
237.384 -0.000006167  -0.00034708:outside_calibration_range  20.331226  18.058576  5.89716e-06  -2.55184e-06  0.00506976  -0.00244142   0.0139623   0.0174308 
239.579 -0.000003183  -0.000347497:outside_calibration_range  20.331226  18.058576  5.90089e-06  -2.60027e-06  0.00506976  -0.0024357   0.0143244   0.0174315 
241.355 0.000016710  -0.000347795:outside_calibration_range  20.331226  18.058576  5.85619e-06  -2.58537e-06  0.0050793  -0.0024357   0.0148425   0.0174313 
242.996 -0.000002984  -0.000347497:outside_calibration_range  20.331226  18.058576  5.79658e-06  -2.65242e-06  0.0050793  -0.00243951   0.0139611   0.0174309 
244.787 -0.000018302  -0.00034702:outside_calibration_range  20.331226  18.058576  5.82638e-06  -2.65987e-06  0.00507739  -0.00244333   0.0139677   0.0174306 
246.595 0.000023474  -0.000347199:outside_calibration_range  20.331226  18.058576  5.85246e-06  -2.56674e-06  0.00507548  -0.00244333   0.0142947   0.0174283 
248.373 -0.000004774  -0.000347795:outside_calibration_range  20.331226  18.058576  5.86736e-06  -2.54439e-06  0.00506786  -0.00244333   0.0139775   0.0174298 
250.783 -0.000007559  -0.000347855:outside_calibration_range  20.331226  18.058576  5.82266e-06  -2.61144e-06  0.00507548  -0.00244142   0.0142883   0.0174289 
252.391 -0.000037399  -0.000348033:outside_calibration_range  20.331226  18.058576  5.85619e-06  -2.57046e-06  0.00508311  -0.00244142   0.0139666   0.0174275 
254.175 0.000007559  -0.000347557:outside_calibration_range  20.331226  18.058576  5.86364e-06  -2.49596e-06  0.00508311  -0.00244333   0.0148790   0.0174258 
255.966 0.000004774  -0.00034708:outside_calibration_range  20.331226  18.058576  5.81521e-06  -2.54811e-06  0.00508311  -0.00244333   0.0139665   0.0174259 
257.596 -0.000040184  -0.000347437:outside_calibration_range  20.331226  18.058576  5.83756e-06  -2.60772e-06  0.00507739  -0.00244333   0.0142364   0.0174263 
259.397 0.000026060  -0.000347437:outside_calibration_range  20.331226  18.058576  5.88971e-06  -2.55929e-06  0.00506976  -0.00243951   0.0139788   0.0174264 
261.782 0.000022280  -0.000347259:outside_calibration_range  20.331226  18.058576  5.94187e-06  -2.52576e-06  0.00506976  -0.00243951   0.0139742   0.0174290 
263.593 -0.000020092  -0.00034708:outside_calibration_range  20.331226  18.058576  5.95304e-06  -2.46616e-06  0.00507358  -0.00243951   0.0143215   0.0174289 
265.383 -0.000009748  -0.000347259:outside_calibration_range  20.331226  18.058576  5.91206e-06  -2.414e-06  0.0050793  -0.00243761   0.0139605   0.0174241 
267.165 0.000000199  -0.000347616:outside_calibration_range  20.331226  18.058576  5.90834e-06  -2.48851e-06  0.00508121  -0.00243951   0.0139586   0.0174261 
268.787 -0.000012533  -0.000347378:outside_calibration_range  20.331226  18.058576  5.86736e-06  -2.54439e-06  0.00508311  -0.00243951   0.0139620   0.0174271 
270.584 -0.000030039  -0.000347259:outside_calibration_range  20.331226  17.658403  5.74443e-06  -2.48851e-06  0.00506023  -0.00243951   0.0141765   0.0174267 
273.377 -0.000002188  -0.00034702:outside_calibration_range  20.331226  17.658403  5.73325e-06  -2.53694e-06  0.00506404  -0.00244333   0.0139864   0.0174266 
275.179 -0.000001194  -0.000347199:outside_calibration_range  20.331226  17.658403  5.74443e-06  -2.51459e-06  0.00507167  -0.00244714   0.0139884   0.0174277 
276.78 -0.000010742  -0.000347616:outside_calibration_range  20.331226  17.658403  5.79658e-06  -2.54811e-06  0.00508121  -0.00244905   0.0141362   0.0174281 
278.395 -0.000011140  -0.000347378:outside_calibration_range  20.331226  17.658403  5.85991e-06  -2.47361e-06  0.00508311  -0.00244524   0.0139574   0.0174271 
280.174 0.000002785  -0.000347497:outside_calibration_range  20.331226  17.658403  5.87481e-06  -2.4438e-06  0.00508311  -0.00244524   0.0139627   0.0174298 
281.782 0.000025463  -0.000347616:outside_calibration_range  20.331226  17.658403  5.73698e-06  -2.48106e-06  0.00505832  -0.00244333   0.0149077   0.0174261 
284.984 -0.000031033  -0.000347259:outside_calibration_range  20.331226  17.658403  5.80403e-06  -2.55929e-06  0.00506213  -0.00244333   0.0139807   0.0174249 
286.774 0.000006764  -0.000347497:outside_calibration_range  20.331226  17.658403  5.89716e-06  -2.54811e-06  0.00507167  -0.00244524   0.0144273   0.0174263 
288.365 0.000018699  -0.000347318:outside_calibration_range  20.331226  17.658403  5.87481e-06  -2.50341e-06  0.00508311  -0.00244524   0.0149081   0.0174231 
289.981 -0.000000796  -0.000347557:outside_calibration_range  20.331226  17.658403  5.81521e-06  -2.49968e-06  0.00508311  -0.00244333   0.0139638   0.0174206 
291.787 -0.000000199  -0.000347557:outside_calibration_range  20.331226  17.658403  5.86364e-06  -2.48478e-06  0.00508311  -0.00244333   0.0142439   0.0174190 
293.392 0.000034216  -0.000347735:outside_calibration_range  20.331226  17.658403  5.96049e-06  -2.53321e-06  0.00508311  -0.00244142   0.0139656   0.0174159 
295.183 -0.000013527  -0.000347914:outside_calibration_range  20.331226  17.658403  5.93442e-06  -2.53694e-06  0.00508311  -0.00244142   0.0139705   0.0174161 
296.798 0.000010941  -0.000347497:outside_calibration_range  20.331226  17.658403  5.90089e-06  -2.52576e-06  0.00508311  -0.00244333   0.0139693   0.0174159 
298.584 0.000018302  -0.00034708:outside_calibration_range  20.331226  17.658403  5.82638e-06  -2.58164e-06  0.0050793  -0.00244333   0.0141792   0.0174145 

# record 1 300 650nmavg_C89crystal_cooldown.dat 
# measuring amiZ.field , cernox.temp , cryo.mc.temp , cryo.mag.temp , srPL.x , srPL.y , sr405.x , sr405.y , sim.v1 , sim.v4  with wait 1
# when 02/10/2023 18:52 
# cryo.mc.temp = 19.686134
# cryo.fse.temp = None
# cryo.still.temp = 19.966585
# cryo.mag.temp = 16.520903
# amiZ.rate = 0.05000000,9.0
# sr405.frequency = 1279.6
# srODMR.frequency = 737.002
# arf.freq = +3.0000000000000E+09
# arf.amp = +1.50000000E+001
# jobin.lambda = 324.994
0 -0.000017108  -0.00034708:outside_calibration_range  19.686134  16.520903  5.61032e-06  -2.42145e-06  0.00502971  -0.00245287   0.0143052   0.0174211 
1.77972 0.000006565  -0.000347139:outside_calibration_range  19.686134  16.520903  5.95304e-06  -2.48851e-06  0.00509647  -0.00247003   0.0139856   0.0174225 
3.78569 -0.000031829  -0.00034702:outside_calibration_range  19.686134  16.520903  5.90834e-06  -2.50341e-06  0.00509265  -0.00246812   0.0139806   0.0174218 
5.57524 -0.000021485  -0.00034702:outside_calibration_range  19.686134  16.520903  5.87109e-06  -2.59282e-06  0.00508693  -0.00246049   0.0139897   0.0174222 
7.36572 0.000001989  -0.000347318:outside_calibration_range  19.686134  16.520903  5.88971e-06  -2.6934e-06  0.00505641  -0.00245287   0.0148362   0.0174174 
10.5806 0.000020092  -0.000346782:outside_calibration_range  19.686134  16.520903  5.88971e-06  -2.54439e-06  0.00505641  -0.00245668   0.0139983   0.0174196 
12.3901 0.000016909  -0.000346901:outside_calibration_range  19.686134  16.520903  5.80403e-06  -2.57046e-06  0.00506786  -0.00246049   0.0139938   0.0174206 
14.1939 0.000020291  -0.000346782:outside_calibration_range  19.686134  16.520903  5.77423e-06  -2.57046e-06  0.00506976  -0.0024624   0.0142971   0.0174223 
15.9875 0.000000597  -0.000346603:outside_calibration_range  19.686134  16.520903  5.79658e-06  -2.61889e-06  0.00507167  -0.00246049   0.0139880   0.0174238 
17.7719 -0.000010941  -0.000346841:outside_calibration_range  19.686134  16.520903  5.83011e-06  -2.60399e-06  0.00507548  -0.00245668   0.0148516   0.0174225 
19.5727 0.000038195  -0.00034708:outside_calibration_range  19.686134  16.154537  5.92324e-06  -2.60027e-06  0.00506595  -0.00245477   0.0143929   0.0174204 
21.9684 -0.000034017  -0.000346841:outside_calibration_range  19.686134  16.154537  5.89716e-06  -2.62262e-06  0.00506976  -0.00245477   0.0149032   0.0174206 
23.5694 0.000001194  -0.000346662:outside_calibration_range  19.686134  16.154537  5.87481e-06  -2.62262e-06  0.00507548  -0.00245859   0.0139615   0.0174208 
25.362 -0.000010742  -0.000346603:outside_calibration_range  19.686134  16.154537  5.87854e-06  -2.56674e-06  0.00507548  -0.00245859   0.0139696   0.0174220 
27.1839 0.000008753  -0.000346722:outside_calibration_range  19.686134  16.154537  5.96794e-06  -2.56301e-06  0.0050793  -0.00245859   0.0139966   0.0174217 
28.7697 -0.000000796  -0.000346722:outside_calibration_range  19.686134  16.154537  5.93814e-06  -2.58164e-06  0.0050793  -0.00246049   0.0149709   0.0174249 
30.59 0.000020888  -0.00034702:outside_calibration_range  19.686134  16.154537  5.88599e-06  -2.58909e-06  0.00506404  -0.00246049   0.0139856   0.0174258 
33.2006 -0.000037200  -0.000347378:outside_calibration_range  19.686134  16.154537  5.83756e-06  -2.56301e-06  0.00506976  -0.00245668   0.0142191   0.0174240 
34.9947 0.000026060  -0.00034702:outside_calibration_range  19.686134  16.154537  5.86364e-06  -2.60027e-06  0.0050793  -0.00245668   0.0139827   0.0174204 
36.7773 0.000010941  -0.000347199:outside_calibration_range  19.686134  16.154537  5.85619e-06  -2.54439e-06  0.00508311  -0.00245668   0.0148542   0.0174158 
38.588 -0.000014920  -0.000347437:outside_calibration_range  19.686134  16.154537  5.85619e-06  -2.48851e-06  0.00508311  -0.00245668   0.0139956   0.0174206 
40.3752 -0.000001591  -0.00034702:outside_calibration_range  19.686134  16.154537  5.86364e-06  -2.54066e-06  0.00508311  -0.00245668   0.0144888   0.0174240 
41.9705 0.000015517  -0.000346722:outside_calibration_range  19.686134  16.154537  5.91952e-06  -2.63007e-06  0.00508311  -0.00245668   0.0148753   0.0174259 
43.5731 -0.000015517  -0.00034696:outside_calibration_range  19.686134  16.154537  5.93069e-06  -2.6636e-06  0.00508121  -0.00245859   0.0139908   0.0174255 
45.3831 -0.000021882  -0.000347497:outside_calibration_range  19.686134  16.154537  5.91952e-06  -2.51459e-06  0.00507358  -0.00246049   0.0139872   0.0174252 
47.1773 -0.000001393  -0.000347557:outside_calibration_range  19.686134  16.154537  5.84128e-06  -2.46616e-06  0.0050793  -0.00245668   0.0143743   0.0174235 
48.9888 -0.000015914  -0.000347557:outside_calibration_range  19.686134  16.154537  5.82266e-06  -2.49968e-06  0.00508121  -0.00245668   0.0139876   0.0174220 
50.7678 -0.000029442  -0.000347616:outside_calibration_range  19.686134  16.154537  5.79286e-06  -2.49968e-06  0.00508311  -0.00245668   0.0139930   0.0174229 
52.3908 -0.000010941  -0.000347318:outside_calibration_range  19.686134  16.154537  5.85619e-06  -2.52576e-06  0.00508502  -0.00245859   0.0139897   0.0174221
[truncated: 602,295 more chars]
