# Supplementary material for: Bright triplet and bright charge-separated singlet excitons in organic diradicals enable optical read-out and writing of spin states
Source: Nat Chem. 2025 Jul 29;17(9):1410–7. doi: 10.1038/s41557-025-01875-z (PMC12411279; doi:10.1038/s41557-025-01875-z)
Supplement: Supplementary file 3 — Raw text files containing unprocessed data for absorption, PL, magneto-PL, transient absorption kinetics and transient PL spectra. [file 41557_2025_1875_MOESM3_ESM.zip › Figure 2/MPL/MPL_singlet.dn]

# record 0 None bxC89_686nmPL_lowtemp_lowpow_MPL1T_405nm_slow.dn 
# measuring amiZ.field , cernox.temp , cryo.mc.temp , cryo.mag.temp , srPL.x , srPL.y , sr405.x , sr405.y , sim.v1 , sim.v4  with wait 0
# when 03/10/2023 09:50 
# cryo.mc.temp = 0.017593
# cryo.fse.temp = 0.042957
# cryo.still.temp = 0.914105
# cryo.mag.temp = 4.056157
# amiZ.rate = 0.05000000,9.0
# sr405.frequency = 1279.6
# srODMR.frequency = 737.002
# arf.freq = +3.0000000000000E+09
# arf.amp = +1.50000000E+001
# jobin.lambda = 343.013
0 0.000023673  0.5593428840466876  0.017593  4.056157  5.46503e-06  -2.79398e-06  0.00510409  -0.00269891   0.0149373   0.0174560 
0.771935 -0.000005570  0.5593428840466876  0.017593  4.056157  5.47621e-06  -2.79771e-06  0.00511745  -0.00270845   0.0138548   0.0174566 
1.58182 0.000021882  0.5593428840466876  0.017593  4.056157  5.50973e-06  -2.74928e-06  0.0051327  -0.00271036   0.0138460   0.0174578 
2.38138 -0.000045953  0.5593428840466876  0.017593  4.056157  5.51346e-06  -2.69712e-06  0.00514224  -0.00270845   0.0142395   0.0174567 
3.16562 -0.000002586  0.5592910692862532  0.017593  4.056157  5.4166e-06  -2.65615e-06  0.00510409  -0.00269701   0.0142302   0.0174580 
5.16351 0.000023872  0.5592392589516875  0.017518  4.056157  5.357e-06  -2.58164e-06  0.00507167  -0.0026951   0.0138805   0.0174588 
6.36768 0.000009549  0.559188316437803  0.017518  4.056157  5.34955e-06  -2.55929e-06  0.00506595  -0.00269319   0.0140805   0.0174584 
7.17757 0.000001194  0.5591365148789753  0.017518  4.056157  5.37935e-06  -2.56301e-06  0.00506976  -0.00269319   0.0138456   0.0174598 
7.95827 -0.000019097  0.5591365148789753  0.017518  4.056157  5.39425e-06  -2.60027e-06  0.00508311  -0.00269319   0.0148325   0.0174613 
8.7634 -0.000014323  0.5590337882070429  0.017518  4.056157  5.3719e-06  -2.65615e-06  0.00509074  -0.0026951   0.0138786   0.0174619 
9.57609 -0.000015119  0.5589819998430974  0.017518  4.056157  5.357e-06  -2.67477e-06  0.00509647  -0.00269891   0.0138778   0.0174603 
10.371 0.000007957  0.5589310789299968  0.017518  4.056157  5.37935e-06  -2.67477e-06  0.00509837  -0.00270082   0.0141814   0.0174608 
11.1701 0.000030834  0.558879299334349  0.017518  4.056157  5.4017e-06  -2.68222e-06  0.00510219  -0.00270273   0.0138626   0.0174634 
11.9526 0.000004178  0.5588283870419471  0.017518  4.056157  5.42778e-06  -2.69712e-06  0.005106  -0.00270273   0.0148464   0.0174627 
12.7676 -0.000007161  0.558776616211628  0.017518  4.056157  5.43895e-06  -2.72693e-06  0.00510791  -0.00270273   0.0138786   0.0174628 
13.5814 0.000029442  0.5587248497996771  0.017518  4.056157  5.43895e-06  -2.71203e-06  0.00510791  -0.00270273   0.0138718   0.0174620 
14.3828 0.000036205  0.5586739504690502  0.017518  4.056157  5.44268e-06  -2.69712e-06  0.00510982  -0.00270273   0.0142722   0.0174610 
15.1673 -0.000017307  0.5585713021007316  0.017518  4.056157  5.43523e-06  -2.71203e-06  0.00510982  -0.00270464   0.0138765   0.0174628 
15.9633 0.000000398  0.5585713021007316  0.017518  4.056157  5.4464e-06  -2.73065e-06  0.00510982  -0.00270464   0.0148910   0.0174630 
16.7735 0.000018302  0.5584678087289895  0.017518  4.056157  5.42778e-06  -2.71948e-06  0.00511172  -0.00270273   0.0138833   0.0174626 
17.5733 0.000030436  0.5584169309625483  0.017518  4.056157  5.37562e-06  -2.65987e-06  0.00511172  -0.00270273   0.0138796   0.0174622 
18.3701 0.000038195  0.558365195237434  0.017518  4.056157  5.33092e-06  -2.63379e-06  0.00511172  -0.00270082   0.0143599   0.0174598 
19.148 0.000037996  0.5583143260770906  0.017518  4.056157  5.29739e-06  -2.63007e-06  0.00511172  -0.00269891   0.0138677   0.0174617 
19.9751 -0.000011538  0.5582625991024596  0.017518  4.056157  5.28622e-06  -2.63007e-06  0.00510982  -0.00269701   0.0148851   0.0174621 
20.7602 0.000006167  0.5582108765387143  0.017518  4.056157  5.29367e-06  -2.63007e-06  0.00510982  -0.00269701   0.0138927   0.0174604 
21.5824 0.000001393  0.5581600203181952  0.017518  4.056157  5.31974e-06  -2.6636e-06  0.00510982  -0.00269891   0.0138812   0.0174601 
22.3794 0.000011936  0.5581083065004824  0.017518  4.056157  5.36072e-06  -2.68222e-06  0.00510982  -0.00269891   0.0142894   0.0174611 
23.1688 -0.000016113  0.5580057538041355  0.017518  4.056157  5.41288e-06  -2.68222e-06  0.00510982  -0.00269891   0.0138912   0.0174580 
23.9617 0.000019893  0.5579540531366491  0.017518  4.056157  5.4464e-06  -2.6934e-06  0.00511172  -0.00270082   0.0149104   0.0174560 
24.7752 -0.000021683  0.557903218443811  0.017518  4.056157  5.4613e-06  -2.7083e-06  0.00511363  -0.00270273   0.0138897   0.0174545 
25.5575 -0.000013726  0.5578515265149538  0.017518  4.056157  5.45385e-06  -2.71948e-06  0.00511745  -0.00270082   0.0138784   0.0174536 
26.3715 0.000016511  0.557800700413649  0.017518  4.056157  5.42778e-06  -2.71575e-06  0.00511935  -0.00270082   0.0139187   0.0174524 
26.9797 0.000008355  0.5576973384307087  0.017518  4.056157  5.40543e-06  -2.68595e-06  0.00512889  -0.00270082   0.0149388   0.0174524 
27.7805 0.000005570  0.5576465252473338  0.017518  4.056157  5.39425e-06  -2.6636e-06  0.00513461  -0.00269891   0.0139019   0.0174527 
28.5776 -0.000021882  0.5575948551888109  0.017518  4.056157  5.40915e-06  -2.6636e-06  0.00513461  -0.00269701   0.0138935   0.0174516 
29.3755 0.000006565  0.5574407323289243  0.017518  4.056157  5.40915e-06  -2.63379e-06  0.00508311  -0.00269319   0.0138898   0.0174480 
31.567 -0.000020888  0.5573899406368176  0.017518  4.056157  5.36072e-06  -2.65615e-06  0.00506404  -0.00269128   0.0138837   0.0174469 
32.5665 -0.000038593  0.5572866486209063  0.017518  4.056157  5.3421e-06  -2.64125e-06  0.00506786  -0.00268938   0.0138763   0.0174470 
33.3617 0.000044958  0.5572358698292474  0.017518  4.056157  5.357e-06  -2.63007e-06  0.0050793  -0.00268938   0.0141298   0.0174464 
34.1745 0.000021087  0.5571334645204337  0.017518  4.056157  5.37562e-06  -2.63752e-06  0.00509265  -0.00269128   0.0138904   0.0174458 
34.9715 -0.000022081  0.5570818381471071  0.017518  4.056157  5.38307e-06  -2.67105e-06  0.005106  -0.00269319   0.0138821   0.0174466 
35.9536 0.000008952  0.5570818381471071  0.017518  4.056157  5.3421e-06  -2.6934e-06  0.00510791  -0.0026951   0.0149605   0.0174467 
36.7766 -0.000039786  0.5569794588380605  0.017518  4.056157  5.33092e-06  -2.68222e-06  0.00510982  -0.0026951   0.0138609   0.0174454 
37.5765 0.000008753  0.5569278455705317  0.017518  4.056157  5.35327e-06  -2.6636e-06  0.00511363  -0.0026951   0.0138630   0.0174468 
38.3747 -0.000032227  0.5568770968064704  0.017518  4.056157  5.36072e-06  -2.65242e-06  0.00511745  -0.0026951   0.0141433   0.0174479 
39.175 -0.000008554  0.5567738920796691  0.017518  4.056157  5.36072e-06  -2.62262e-06  0.00512126  -0.0026951   0.0138644   0.0174493 
39.9676 0.000009151  0.5567231561942606  0.017518  4.056157  5.4017e-06  -2.62634e-06  0.00512126  -0.0026951   0.0149235   0.0174500 
40.7757 0.000008554  0.5566208374033302  0.017518  4.056157  5.41288e-06  -2.6785e-06  0.00508121  -0.00269128   0.0138941   0.0174494 
42.9699 -0.000039189  0.5565176762657835  0.017518  4.056157  5.38307e-06  -2.6636e-06  0.00506595  -0.00268938   0.0150128   0.0174481 
43.7796 0.000012732  0.5564153921280522  0.017518  4.056157  5.41288e-06  -2.65242e-06  0.00507167  -0.00268938   0.0138611   0.0174470 
44.5785 -0.000001194  0.5563646862195332  0.017518  4.056157  5.43895e-06  -2.63007e-06  0.00508311  -0.00268938   0.0138586   0.0174477 
45.3749 -0.000011538  0.5563646862195332  0.017518  4.056157  5.42033e-06  -2.63379e-06  0.00509265  -0.00269128   0.0141834   0.0174451 
46.1727 -0.000015517  0.5562615686344361  0.017518  4.056157  5.42405e-06  -2.65242e-06  0.00510028  -0.00269128   0.0138845   0.0174427 
46.9846 0.000018501  0.5562108755828311  0.017518  4.056157  5.4464e-06  -2.63007e-06  0.00510982  -0.00268938   0.0138770   0.0174412 
47.9549 -0.000017705  0.5561593276715943  0.017518  4.056157  5.43895e-06  -2.63007e-06  0.00511172  -0.00268938   0.0148909   0.0174411 
48.7695 -0.000058287  0.5560571039395502  0.017518  4.056157  5.42778e-06  -2.64125e-06  0.00511172  -0.00269128   0.0139047   0.0174431 
49.5776 -0.000005570  0.5560055690943099  0.017518  4.056157  5.39797e-06  -2.64125e-06  0.00511554  -0.00269319   0.0139024   0.0174429 
50.3812 0.000011936  0.5559033712699242  0.017518  4.056157  5.3719e-06  -2.65615e-06  0.00512126  -0.00269319   0.0142576   0.0174444 
51.1512 0.000009748  0.555852708144629  0.017518  4.056157  5.37935e-06  -2.63752e-06  0.00512317  -0.00269319   0.0148497   0.0174447 
51.7684 0.000020092  0.5557496775542022  0.017518  4.056157  5.42033e-06  -2.60027e-06  0.00512317  -0.0026951   0.0138782   0.0174468 
52.9556 0.000013726  0.5556475228318847  0.017518  4.056157  5.33092e-06  -2.61517e-06  0.00508502  -0.00269319   0.0149271   0.0174448 
54.7723 0.000009549  0.5555453853113114  0.017518  4.056157  5.32719e-06  -2.6487e-06  0.00506976  -0.00269128   0.0149196   0.0174463 
55.7785 0.000008355  0.5554938939230265  0.017518  4.056157  5.357e-06  -2.62262e-06  0.00506976  -0.00269128   0.0138654   0.0174457 
56.5602 -0.000007161  0.555443264986689  0.017518  4.056157  5.39797e-06  -2.60027e-06  0.0050793  -0.00269128   0.0138659   0.0174450 
57.3733 -0.000031232  0.5553917822664364  0.017518  4.056157  5.44268e-06  -2.60772e-06  0.00509074  -0.00269319   0.0142610   0.0174456 
58.1714 -0.000016710  0.5552382181098114  0.017518  4.056157  5.47621e-06  -2.61517e-06  0.00510028  -0.00269319   0.0138784   0.0174480 
59.3814 -0.000002387  0.5552382181098114  0.017518  4.056157  5.4613e-06  -2.60772e-06  0.00509647  -0.00269319   0.0140949   0.0174466 
60.1778 -0.000001194  0.5551876105092042  0.017518  4.056157  5.4464e-06  -2.63752e-06  0.00509837  -0.00269319   0.0138544   0.0174459 
60.9596 -0.000025264  0.555136149482653  0.017518  4.056157  5.41288e-06  -2.6934e-06  0.005106  -0.00269128   0.0150017   0.0174460 
61.7663 0.000011538  0.555034098028258  0.017518  4.056157  5.42033e-06  -2.74555e-06  0.00511363  -0.00269128   0.0138864   0.0174489 
62.5839 -0.000013527  0.5549826500237  0.017518  4.056157  5.41288e-06  -2.77163e-06  0.00511935  -0.00269319   0.0138825   0.0174508 
63.3698 -0.000037598  0.554880624389724  0.017518  3.941483  5.35327e-06  -2.83124e-06  0.00509647  -0.00269319   0.0142056   0.0174495 
65.1742 -0.000033818  0.5548291894005709  0.017518  3.941483  5.33092e-06  -2.79398e-06  0.00508121  -0.00269128   0.0141293   0.0174495 
66.1592 -0.000007758  0.5547786159140476  0.017518  3.941483  5.36445e-06  -2.78281e-06  0.0050793  -0.00269319   0.0138918   0.0174490 
66.9495 -0.000033022  0.5546766245909026  0.017518  3.941483  5.38307e-06  -2.7381e-06  0.00508693  -0.00269319   0.0149646   0.0174488 
67.7786 0.000018699  0.5546252068969522  0.017518  3.941483  5.40543e-06  -2.71203e-06  0.00509456  -0.0026951   0.0138763   0.0174468 
68.5648 0.000032227  0.5545232413638105  0.017518  3.941483  5.41288e-06  -2.67105e-06  0.00510028  -0.00269701   0.0138728   0.0174485 
69.3669 -0.000006366  0.5544718366699359  0.017518  3.941483  5.39052e-06  -2.62262e-06  0.005106  -0.00269701   0.0140888   0.0174496 
70.1772 -0.000009947  0.5544212929687617  0.017518  3.941483  5.33464e-06  -2.58164e-06  0.00510982  -0.0026951   0.0143183   0.0174515 
71.1501 0.000011538  0.5543185052133863  0.017518  3.941483  5.32347e-06  -2.57046e-06  0.00510982  -0.00269319   0.0138641   0.0174557 
71.9783 -0.000024270  0.5542679742870101  0.017518  3.941483  5.33837e-06  -2.58537e-06  0.00510982  -0.00269128   0.0148656   0.0174547 
72.7757 -0.000001790  0.5542165912211434  0.017518  3.941483  5.357e-06  -2.57046e-06  0.00511172  -0.00269128   0.0138662   0.0174541 
73.5867 -0.000034614  0.5541660687839363  0.017518  3.941483  5.37562e-06  -2.53321e-06  0.00510982  -0.00269319   0.0138894   0.0174538 
74.3537 0.000036205  0.5541660687839363  0.017518  3.941483  5.38307e-06  -2.54066e-06  0.00511172  -0.0026951   0.0138682   0.0174524 
74.961 0.000000796  0.5539614531371737  0.017518  3.941483  5.4017e-06  -2.62262e-06  0.00507167  -0.0026951   0.0138891   0.0174498 
77.3813 0.000006366  0.5538595991143446  0.017518  3.941483  5.38307e-06  -2.60027e-06  0.00505641  -0.00269319   0.0138594   0.0174483 
78.3735 -0.000018103  0.5538082506299502  0.017518  3.941483  5.3719e-06  -2.61517e-06  0.00505832  -0.00269128   0.0138947   0.0174492 
79.1844 0.000016511  0.5537064223277435  0.017518  3.941483  5.37935e-06  -2.65615e-06  0.00507167  -0.00269319   0.0138849   0.0174486 
79.9683 0.000011140  0.5536559423648415  0.017518  3.941483  5.36817e-06  -2.65987e-06  0.00508884  -0.0026951   0.0149288   0.0174469 
80.7711 0.000037797  0.553553284213884  0.017518  3.941483  5.3719e-06  -2.64125e-06  0.005106  -0.0026951   0.0138708   0.0174473 
81.574 0.000019495  0.5535028169935848  0.017518  3.941483  5.37935e-06  -2.67477e-06  0.00512126  -0.0026951   0.0138679   0.0174459 
82.369 0.000003979  0.5534514987026813  0.017518  3.941483  5.39797e-06  -2.71203e-06  0.0051308  -0.0026951   0.0143466   0.0174470 
83.1645 0.000002387  0.5533497302691153  0.017518  3.941483  5.41288e-06  -2.75673e-06  0.00514033  -0.00269319   0.0138507   0.0174495 
83.9609 -0.000036603  0.5533497302691153  0.017518  3.941483  5.43523e-06  -2.77908e-06  0.00514606  -0.00269128   0.0150435   0.0174484 
84.7761 -0.000009151  0.5532984249280769  0.017518  3.941483  5.46503e-06  -2.76045e-06  0.00514606  -0.00269128   0.0139266   0.0174479 
85.5726 -0.000022280  0.5532479789074561  0.017518  3.941483  5.46876e-06  -2.74555e-06  0.00514224  -0.00269128   0.0139119   0.0174478 
86.3666 -0.000005968  0.5531966821719302  0.017518  3.941483  5.4315e-06  -2.74183e-06  0.00513843  -0.00269128   0.0143469   0.0174462 
87.1635 -0.000018501  0.553094956479077  0.017518  3.941483  5.40543e-06  -2.753e-06  0.00513461  -0.00268938   0.0139135   0.0174463 
87.9589 0.000013726  0.5530436726825417  0.017518  3.941483  5.39425e-06  -2.74183e-06  0.0051308  -0.00269128   0.0149181   0.0174463 
88.7663 -0.000003183  0.5529932478437947  0.017518  3.941483  5.40543e-06  -2.72693e-06  0.00512508  -0.00269319   0.0138790   0.0174480 
89.5661 -0.000013527  0.5528907017814758  0.017518  3.941483  5.43523e-06  -2.71948e-06  0.00512317  -0.0026951   0.0138816   0.0174495 
90.3773 0.000015716  0.5528402896575206  0.017518  3.941483  5.51346e-06  -2.71203e-06  0.00512126  -0.0026951   0.0142389   0.0174502 
91.1572 -0.000024866  0.552789027387401  0.017518  3.941483  5.57306e-06  -2.7083e-06  0.00512126  -0.00269701   0.0138712   0.0174497 
91.9649 0.000001393  0.5527386237127486  0.017518  3.941483  5.59169e-06  -2.6636e-06  0.00512126  -0.00269701   0.0150482   0.0174479 
92.7642 -0.000004376  0.5526361206851924  0.017518  3.941483  5.58051e-06  -2.61144e-06  0.00512126  -0.00269891   0.0138755   0.0174483 
93.5641 -0.000033022  0.5525857297146614  0.017518  3.941483  5.57306e-06  -2.58164e-06  0.00511935  -0.00269891   0.0138781   0.0174469 
94.3628 0.000003183  0.5525344889528943  0.017518  3.941483  5.57306e-06  -2.57046e-06  0.00511935  -0.00269891   0.0141822   0.0174448 
95.1761 -0.000018103  0.5525344889528943  0.017518  3.941483  5.55071e-06  -2.57419e-06  0.00511935  -0.00269891   0.0142135   0.0174456 
96.1593 0.000018699  0.5524841064245773  0.017518  3.941483  5.53954e-06  -2.61889e-06  0.00511745  -0.0026951   0.0138903   0.0174448 
96.9787 0.000000199  0.5523816463956784  0.017518  3.941483  5.54699e-06  -2.65242e-06  0.00511745  -0.0026951   0.0148539   0.0174435 
97.7797 -0.000044362  0.5523312765608273  0.017518  3.941483  5.53954e-06  -2.65987e-06  0.00511935  -0.0026951   0.0138805   0.0174450 
98.5778 -0.000003382  0.5522800572893707  0.017518  3.941483  5.53581e-06  -2.63379e-06  0.00511745  -0.0026951   0.0138829   0.0174470 
99.3803 0.000011140  0.5522296958896535  0.017518  3.941483  5.52463e-06  -2.61144e-06  0.00511935  -0.0026951   0.0141813   0.0174474 
100.175 -0.000008753  0.5521784851948626  0.017518  3.941483  5.47993e-06  -2.63379e-06  0.00511554  -0.00269701   0.0141659   0.0174484 
101.173 0.000014920  0.5520769301064581  0.017111  3.941483  5.42778e-06  -2.7232e-06  0.00507548  -0.0026951   0.0142674   0.0174494 
103.166 -0.000025662  0.552025732307294  0.017111  3.941483  5.39425e-06  -2.68595e-06  0.00506404  -0.00269319   0.0138819   0.0174508 
103.962 0.000031630  0.5519242027887753  0.017111  3.941483  5.39052e-06  -2.64125e-06  0.00506976  -0.00269319   0.0149874   0.0174508 
104.763 0.000003183  0.5518226902621071  0.017111  3.941483  5.4017e-06  -2.60027e-06  0.00508311  -0.00269319   0.0139199   0.0174509 
105.576 0.000002785  0.5517715139172401  0.017111  3.941483  5.39425e-06  -2.60027e-06  0.00509647  -0.00269128   0.0138227   0.0174523 
106.371 -0.000001790  0.5516700269390328  0.017111  3.941483  5.35327e-06  -2.60027e-06  0.00510982  -0.00269128   0.0143259   0.0174508 
107.161 0.000020092  0.5515685569384409  0.017111  3.941483  5.357e-06  -2.61517e-06  0.00511554  -0.0026951   0.0139342   0.0174496 
107.964 0.000020490  0.5515174020298972  0.017111  3.941483  5.39797e-06  -2.6636e-06  0.00511935  -0.0026951   0.0149067   0.0174503 
108.775 0.000002188  0.5514671039097856  0.017111  3.941483  5.41288e-06  -2.7083e-06  0.00512126  -0.00269891   0.0139371   0.0174514 
109.577 0.000000995  0.5513648155153743  0.017111  3.941483  5.37935e-06  -2.75673e-06  0.00512126  -0.00270082   0.0139289   0.0174507 
110.376 0.000034813  0.5513145300462374  0.017111  3.941483  5.33092e-06  -2.74928e-06  0.00512126  -0.00270082   0.0141061   0.0174489 
111.177 -0.000008753  0.5512131194938331  0.017111  3.941483  5.31974e-06  -2.70085e-06  0.00512317  -0.00270082   0.0138620   0.0174498 
111.967 -0.000024071  0.551161994551626  0.017111  3.941483  5.32719e-06  -2.67477e-06  0.00512508  -0.00270082   0.0150379   0.0174502 
112.766 0.000014522  0.5511108739182335  0.017111  3.941483  5.37562e-06  -2.71203e-06  0.00512317  -0.00270273   0.0138851   0.0174517 
113.577 -0.000031232  0.5510606094963854  0.017111  3.941483  5.4166e-06  -2.71948e-06  0.00512126  -0.00270273   0.0138819   0.0174503 
114.346 0.000008156  0.5509592413846793  0.017111  3.941483  5.45758e-06  -2.69712e-06  0.00512126  -0.00270273   0.0138949   0.0174504 
114.935 -0.000023474  0.5509081378357642  0.017111  3.941483  5.53954e-06  -2.6785e-06  0.00512698  -0.00270273   0.0148677   0.0174516 
115.766 -0.000021485  0.5508570385920581  0.017111  3.941483  5.59169e-06  -2.6636e-06  0.00512889  -0.00270273   0.0139182   0.0174525 
116.565 0.000018898  0.5508067951998876  0.017111  3.941483  5.58424e-06  -2.67105e-06  0.00512508  -0.00270273   0.0139110   0.0174541 
117.38 0.000000398  0.5507557044927006  0.017111  3.941483  5.53954e-06  -2.6636e-06  0.00512126  -0.00270464   0.0143420   0.0174539 
118.158 0.000006167  0.5507046180885595  0.017111  3.941483  5.46503e-06  -2.6636e-06  0.00512126  -0.00270464   0.0138949   0.0174545 
118.948 0.000020888  0.5506543873198518  0.017111  3.941483  5.41288e-06  -2.69712e-06  0.00512126  -0.00270273   0.0149368   0.0174535 
119.778 -0.000007559  0.5506033094479402  0.017111  3.941483  5.41288e-06  -2.68967e-06  0.00512317  -0.00269891   0.0139012   0.0174540 
120.56 -0.000013527  0.5504509526822432  0.017111  3.941483  5.46876e-06  -2.6785e-06  0.00511745  -0.00269891   0.0149117   0.0174504 
121.767 0.000020689  0.5504007429150687  0.017111  3.941483  5.47621e-06  -2.6636e-06  0.00510219  -0.00269701   0.0149096   0.0174504 
122.772 -0.000004973  0.5502994850115195  0.017111  3.941483  5.47248e-06  -2.6487e-06  0.00509647  -0.0026951   0.0138971   0.0174515 
123.57 -0.000010344  0.5502484370157845  0.017111  3.941483  5.45758e-06  -2.63007e-06  0.00509647  -0.0026951   0.0138909   0.0174507 
124.348 0.000009947  0.5501973933159031  0.017111  3.941483  5.46876e-06  -2.63379e-06  0.00510409  -0.0026951   0.0143320   0.0174486 
125.148 -0.000025662  0.5501472045327067  0.017111  3.941483  5.51346e-06  -2.63007e-06  0.00511172  -0.00269319   0.0139224   0.0174464 
125.966 0.000032028  0.5499439399009194  0.017111  3.941483  5.47621e-06  -2.70458e-06  0.00508693  -0.00268938   0.0139060   0.0174446 
127.959 -0.000012533  0.54989377208417  0.017111  3.941483  5.44268e-06  -2.71575e-06  0.00506976  -0.00268747   0.0139022   0.0174431 
128.945 -0.000024071  0.5498427582205141  0.017111  3.941483  5.45758e-06  -2.68595e-06  0.00507167  -0.00268938   0.0148029   0.0174426 
129.772 0.000018103  0.5497415934157411  0.017111  3.941483  5.46503e-06  -2.61517e-06  0.00508121  -0.00269319   0.0138835   0.0174426 
130.565 -0.000006167  0.5496905923487849  0.017111  3.941483  5.45758e-06  -2.60027e-06  0.00508884  -0.00269701   0.0138803   0.0174422 
131.343 0.000022081  0.5496404454809715  0.017111  3.941483  5.45385e-06  -2.65987e-06  0.00509837  -0.00269891   0.0142564   0.0174425 
132.156 -0.000024468  0.5495393144105801  0.017111  3.941483  5.46503e-06  -2.74183e-06  0.00510409  -0.00269891   0.0141564   0.0174415 
133.171 -0.000001989  0.5494883303482904  0.017111  3.941483  5.47248e-06  -2.79026e-06  0.00510219  -0.00270082   0.0138767   0.0174402 
133.955 0.000027850  0.5493872246347367  0.017111  3.941483  5.47993e-06  -2.82006e-06  0.005106  -0.00270082   0.0149093   0.0174411 
134.767 0.000000199  0.5492861357714862  0.017111  3.941483  5.47248e-06  -2.81261e-06  0.00511172  -0.00270082   0.0138841   0.0174421 
135.569 -0.000009947  0.5492351729847723  0.017111  3.941483  5.44268e-06  -2.77163e-06  0.00511745  -0.00269891   0.0138866   0.0174416 
136.373 -0.000018302  0.549184214479584  0.017111  3.941483  5.44268e-06  -2.77163e-06  0.00512126  -0.00269891   0.0141516   0.0174423 
137.174 0.000024270  0.5490831594415773  0.017111  3.941483  5.46876e-06  -2.753e-06  0.00512508  -0.00269891   0.0141892   0.0174439 
138.17 0.000010145  0.548931183986056  0.017111  3.941483  5.3868e-06  -2.74183e-06  0.00508502  -0.00269701   0.0141356   0.0174399 
140.176 -0.000001591  0.54888109986021  0.017111  3.941483  5.36072e-06  -2.76045e-06  0.00506976  -0.00269701   0.0138976   0.0174401 
140.959 0.000014522  0.5487800953056376  0.017111  3.941483  5.39425e-06  -2.77163e-06  0.00507548  -0.00269701   0.0148927   0.0174399 
141.766 0.000032028  0.5487291750168507  0.017111  3.941483  5.42778e-06  -2.76791e-06  0.00508502  -0.00269891   0.0138934   0.0174403 
142.573 0.000027055  0.5486782590024523  0.017111  3.941483  5.45013e-06  -2.73438e-06  0.00509647  -0.00269891   0.0138878   0.0174397 
143.371 -0.000032227  0.5485772882167359  0.017111  3.941483  5.47621e-06  -2.6785e-06  0.00510409  -0.00270082   0.0141878   0.0174400 
144.167 0.000003382  0.5485263849499995  0.017111  3.941483  5.47248e-06  -2.63752e-06  0.00510982  -0.00270273   0.0138821   0.0174412 
144.963 0.000004575  0.5484763342363824  0.017111  3.941483  5.44268e-06  -2.65987e-06  0.00511363  -0.00270273   0.0138809   0.0174413 
145.973 -0.000033619  0.548425439440817  0.017111  3.941483  5.44268e-06  -2.68967e-06  0.00511363  -0.00270273   0.0149684   0.0174412 
146.767 0.000015517  0.5483245107285857  0.017111  3.941483  5.45013e-06  -2.69712e-06  0.00511554  -0.00270273   0.0138829   0.0174429 
147.579 0.000010742  0.5482736286700607  0.017111  3.941483  5.47993e-06  -2.71203e-06  0.00511745  -0.00270464   0.0138815   0.0174431 
148.373 -0.000015716  0.5482235988077153  0.017111  3.941483  5.54699e-06  -2.72693e-06  0.00512126  -0.00270654   0.0140433   0.0174432 
149.182 -0.000028646  0.5480209776715318  0.017111  3.941483  5.57306e-06  -2.6934e-06  0.00508311  -0.00269701   0.0138703   0.0174427 
151.37 -0.000008554  0.5479709686430915  0.017111  3.941483  5.51346e-06  -2.71948e-06  0.00506595  -0.0026951   0.0141893   0.0174419 
152.168 0.000009549  0.5479201162321804  0.017111  3.941483  5.47993e-06  -2.77536e-06  0.00506786  -0.0026951   0.0138844   0.0174435 
152.966 0.000012533  0.5478701155184726  0.017111  3.941483  5.46876e-06  -2.82006e-06  0.00507739  -0.0026951   0.0148650   0.0174439 
153.773 0.000019296  0.5477684318667424  0.017111  3.941483  5.47248e-06  -2.86104e-06  0.00508884  -0.00269701   0.0149446   0.0174450 
154.77 0.000028447  0.5477184436548628  0.017111  3.941483  5.49111e-06  -2.88339e-06  0.00509456  -0.00269701   0.0138766   0.0174454 
155.566 0.000008355  0.5476176325057496  0.017111  3.941483  5.48738e-06  -2.88339e-06  0.00509837  -0.00269701   0.0138748   0.0174453 
156.348 -0.000016909  0.5475668097079222  0.017111  3.941483  5.47993e-06  -2.85359e-06  0.00510409  -0.00269701   0.0141348   0.0174431 
157.171 0.000039388  0.5475159911681319  0.017111  3.941483  5.49483e-06  -2.79398e-06  0.00510791  -0.00269701   0.0138687   0.0174430 
157.973 0.000005570  0.547466023755491  0.017111  3.941483  5.50973e-06  -2.753e-06  0.00511363  -0.0026951   0.0148961   0.0174448 
158.772 -0.000005570  0.5473652545469574  0.017111  3.941483  5.53954e-06  -2.7381e-06  0.00511745  -0.00269701   0.0139072   0.0174430 
159.568 -0.000007161  0.5473144528903559  0.017111  3.941483  5.53954e-06  -2.75673e-06  0.00511935  -0.00269891   0.0139000   0.0174445 
160.361 -0.000010543  0.5472137088575453  0.017111  3.941483  5.55071e-06  -2.83124e-06  0.00511363  -0.00270082   0.0138687   0.0174436 
161.561 0.000005769  0.5470622010217516  0.017111  3.86702  5.53209e-06  -2.92064e-06  0.00508311  -0.0026951   0.0138766   0.0174415 
163.375 -0.000000796  0.5469614988737067  0.017111  3.86702  5.48366e-06  -2.90574e-06  0.00507167  -0.00269319   0.0141815   0.0174408 
164.174 -0.000022081  0.5468608134417279  0.017111  3.86702  5.44268e-06  -2.86476e-06  0.0050793  -0.00269128   0.0138658   0.0174402 
164.968 0.000005371  0.5468100540148564  0.017111  3.86702  5.4315e-06  -2.83124e-06  0.00509265  -0.00269128   0.0148663   0.0174408 
165.777 0.000002785  0.5466586469592749  0.017111  3.86702  5.45385e-06  -2.79771e-06  0.00510409  -0.00269319   0.0138665   0.0174417 
166.575 0.000001194  0.5466087501208454  0.017111  3.86702  5.54326e-06  -2.79398e-06  0.00511172  -0.0026951   0.0138656   0.0174422 
167.368 0.000017108  0.546558011782522  0.017111  3.86702  5.58796e-06  -2.80888e-06  0.00511554  -0.0026951   0.0139267   0.0174425 
168.359 -0.000004575  0.5465072776880955  0.017111  3.86702  5.55816e-06  -2.76791e-06  0.00511363  -0.00269319   0.0142470   0.0174434 
169.15 0.000021485  0.546406667620147  0.017111  3.86702  5.55071e-06  -2.73065e-06  0.00511745  -0.00269319   0.0138597   0.0174447 
169.969 0.000017108  0.5463559461824633  0.017111  3.86702  5.55816e-06  -2.71948e-06  0.00511935  -0.00269319   0.0150007   0.0174446 
170.765 0.000014721  0.5462553612107931  0.017111  3.86702  5.60659e-06  -2.68595e-06  0.00512126  -0.00269319   0.0149991   0.0174452 
171.763 0.000033420  0.5462054975352557  0.017111  3.86702  5.64012e-06  -2.68967e-06  0.00511554  -0.0026951   0.0139139   0.0174446 
172.565 0.000001194  0.5460035493165959  0.017111  3.86702  5.54699e-06  -2.7232e-06  0.00507358  -0.0026951   0.0149352   0.0174406 
174.775 0.000013129  0.545903022760911  0.017111  3.86702  5.49856e-06  -2.6934e-06  0.00506023  -0.00269319   0.0138619   0.0174395 
175.57 -0.000009549  0.5458523434197515  0.017111  3.86702  5.47621e-06  -2.67477e-06  0.00506786  -0.0026951   0.0138604   0.0174405 
176.377 -0.000001591  0.5458025128630526  0.017111  3.86702  5.4613e-06  -2.67105e-06  0.00507739  -0.0026951   0.0144127   0.0174409 
177.16 -0.000018103  0.545702019617502  0.017111  3.86702  5.45013e-06  -2.66732e-06  0.00508884  -0.0026951   0.0150066   0.0174412 
177.778 -0.000033818  0.5456513570671825  0.017111  3.86702  5.48366e-06  -2.6934e-06  0.005106  -0.00269701   0.0138776   0.0174421 
178.571 0.000004774  0.5456006987480924  0.017111  3.86702  5.53209e-06  -2.7083e-06  0.00511554  -0.00269701   0.0138687   0.0174421 
179.371 -0.000011538  0.5455508888596706  0.017111  3.86702  5.58424e-06  -2.70458e-06  0.00512126  -0.00269701   0.0141938   0.0174412 
180.167 0.000013527  0.5454504372906556  0.017111  3.86702  5.60287e-06  -2.72693e-06  0.00512126  -0.00269891   0.0138859   0.0174423 
180.969 0.000014323  0.5453491584340265  0.017111  3.86702  5.56934e-06  -2.76045e-06  0.00512126  -0.00270082   0.0138793   0.0174446 
181.965 -0.000019893  0.5452993691967435  0.017111  3.86702  5.52836e-06  -2.79771e-06  0.00511554  -0.00270082   0.0150854   0.0174457 
182.763 0.000010543  0.5452487402651811  0.017111  3.86702  5.50228e-06  -2.80516e-06  0.00511554  -0.00269891   0.0139024   0.0174473 
183.374 -0.000014124  0.5451989592697107  0.017111  3.86702  5.47621e-06  -2.77908e-06  0.00512317  -0.00269891   0.0142857   0.0174477 
184.167 -0.000033619  0.5451483387182643  0.017111  3.86702  5.44268e-06  -2.74183e-06  0.0051308  -0.00269701   0.0138876   0.0174507 
184.962 0.000008753  0.5450479537877745  0.017111  3.86702  5.43895e-06  -2.72693e-06  0.0051327  -0.00269701   0.0148507   0.0174495 
185.776 -0.000017506  0.5449973458364905  0.017111  3.86702  5.50228e-06  -2.71203e-06  0.00512889  -0.0026951   0.0151131   0.0174485 
186.769 -0.000006167  0.5449475854682121  0.017111  3.86702  5.52836e-06  -2.71575e-06  0.00512317  -0.0026951   0.0138993   0.0174478 
187.581 -0.000024270  0.5448969858901012  0.017111  3.86702  5.51718e-06  -2.71203e-06  0.00512126  -0.0026951   0.0138876   0.0174477 
188.377 0.000026259  0.5447966425463733  0.017111  3.86702  5.49483e-06  -2.7232e-06  0.00511935  -0.00269701   0.0141028   0.0174467 
189.174 0.000008952  0.5447460555579867  0.017111  3.86702  5.4613e-06  -2.7083e-06  0.00512126  -0.00269891   0.0138760   0.0174464 
189.952 -0.000040980  0.5446457371776658  0.017111  3.86702  5.47621e-06  -2.6636e-06  0.00512126  -0.00269891   0.0149989   0.0174471 
190.776 -0.000005968  0.5445951627727393  0.017111  3.86702  5.49856e-06  -2.6636e-06  0.00512126  -0.00269891   0.0138743   0.0174483 
191.582 0.000004178  0.5444948693434087  0.017111  3.86702  5.55816e-06  -2.6785e-06  0.00512126  -0.00269891   0.0138738   0.0174498 
192.378 -0.000022081  0.5444451501782761  0.017111  3.86702  5.60659e-06  -2.66732e-06  0.00512126  -0.00269701   0.0141375   0.0174502 
193.159 -0.000004774  0.5443945924947393  0.017111  3.86702  5.63639e-06  -2.68595e-06  0.00511745  -0.00270082   0.0141990   0.0174507 
194.165 -0.000007957  0.5442943322212511  0.017111  3.86702  5.59542e-06  -2.70458e-06  0.00511172  -0.00270082   0.0138928   0.0174523 
194.964 0.000008554  0.5441932462035898  0.017111  3.86702  5.55816e-06  -2.73065e-06  0.00511554  -0.00269891   0.0149402   0.0174511 
195.776 0.000001393  0.5441932462035898  0.017111  3.86702  5.57306e-06  -2.753e-06  0.00512126  -0.00269701   0.0138787   0.0174512 
196.572 0.000007758  0.5441435517552116  0.017111  3.86702  5.55444e-06  -2.73438e-06  0.00512508  -0.0026951   0.0138747   0.0174512 
197.366 -0.000011140  0.5440433329652868  0.017111  3.86702  5.52836e-06  -2.7083e-06  0.00512889  -0.00269319   0.0141701   0.0174522 
198.176 -0.000009748  0.5438926148730772  0.016787  3.86702  5.41288e-06  -2.68967e-06  0.00509647  -0.00268747   0.0144339   0.0174475 
200.158 0.000011140  0.5437924375324017  0.016787  3.86702  5.40915e-06  -2.69712e-06  0.00508311  -0.00268365   0.0139083   0.0174489 
200.968 0.000008355  0.5437419342222254  0.016787  3.86702  5.42033e-06  -2.68967e-06  0.00508693  -0.00268365   0.0148839   0.0174476 
201.767 0.000014920  0.5436417817624394  0.016787  3.86702  5.45758e-06  -2.6487e-06  0.00509647  -0.00268365   0.0139429   0.0174485 
202.574 -0.000017904  0.5435912909941337  0.016787  3.86702  5.49111e-06  -2.65615e-06  0.005106  -0.00268556   0.0138285   0.0174475 
203.358 -0.000010344  0.5434911634028807  0.016787  3.86702  5.50228e-06  -2.68595e-06  0.00511363  -0.00268747   0.0142462   0.0174463 
204.169 -0.000006963  0.543440685170218  0.016787  3.86702  5.53581e-06  -2.6934e-06  0.00512126  -0.00268938   0.0138775   0.0174465 
204.966 0.000027452  0.543340582435151  0.016787  3.86702  5.57679e-06  -2.6785e-06  0.00512508  -0.00269128   0.0138743   0.0174463 
205.759 -0.000020092  0.5432909577925567  0.016787  3.86702  5.61404e-06  -2.67477e-06  0.00512508  -0.00269319   0.0138859   0.0174458 
206.573 -0.000030635  0.5431900388406897  0.016787  3.86702  5.60659e-06  -2.70085e-06  0.00512317  -0.0026951   0.0138802   0.0174460 
207.371 0.000013328  0.5431404265125942  0.016787  3.86702  5.57306e-06  -2.75673e-06  0.00512126  -0.0026951   0.0142842   0.0174448 
208.149 0.000003382  0.5430403733142062  0.016787  3.86702  5.53954e-06  -2.79026e-06  0.00512126  -0.00269701   0.0139081   0.0174447 
208.931 -0.000000597  0.5429899325812421  0.016787  3.86702  5.53954e-06  -2.79026e-06  0.00512317  -0.00269701   0.0148974   0.0174444 
209.778 0.000008952  0.5429899325812421  0.016787  3.86702  5.56561e-06  -2.76418e-06  0.00512126  -0.00269701   0.0138820   0.0174430 
210.571 0.000000199  0.5429394960425387  0.016787  3.86702  5.58051e-06  -2.74928e-06  0.00512126  -0.00269701   0.0138831   0.0174428 
211.368 -0.000013726  0.5428899042021236  0.016787  3.86702  5.59169e-06  -2.74555e-06  0.00512126  -0.00269701   0.0143424   0.0174440 
212.148 0.000002586  0.5427898923161533  0.016787  3.86702  5.58051e-06  -2.73438e-06  0.00512126  -0.00269701   0.0143033   0.0174447 
213.167 0.000013925  0.5427394724078131  0.016787  3.86702  5.55071e-06  -2.74183e-06  0.00512126  -0.0026951   0.0139027   0.0174468 
213.964 0.000007559  0.5426394853206228  0.016787  3.86702  5.52091e-06  -2.7381e-06  0.00512126  -0.0026951   0.0148840   0.0174461 
214.774 0.000004973  0.5425890779127686  0.016787  3.86702  5.50601e-06  -2.7232e-06  0.00512317  -0.00269701   0.0138782   0.0174460 
215.585 -0.000019097  0.5425395147129672  0.016787  3.86702  5.48366e-06  -2.7232e-06  0.00512317  -0.00269891   0.0138756   0.0174457 
216.358 0.000001989  0.5424891156120635  0.016787  3.86702  5.47993e-06  -2.71948e-06  0.00512508  -0.00269891   0.0138535   0.0174463 
216.971 0.000001393  0.5423891697827239  0.016787  3.86702  5.49856e-06  -2.7083e-06  0.0051327  -0.00270082   0.0148513   0.0174469 
217.777 0.000002586  0.542289240419324  0.016787  3.86702  5.52836e-06  -2.72693e-06  0.00512508  -0.00270082   0.0139247   0.0174462 
218.967 -0.000006565  0.5421389575031672  0.016787  3.86702  5.53954e-06  -2.74183e-06  0.00511554  -0.00269891   0.0149321   0.0174462 
219.77 -0.000012533  0.542088591672403  0.016787  3.86702  5.54699e-06  -2.73065e-06  0.00511363  -0.00269701   0.0138888   0.0174481 
220.547 -0.000004376  0.5419887118124939  0.016787  3.86702  5.55444e-06  -2.71948e-06  0.00511554  -0.00269701   0.0138947   0.0174477 
221.36 0.000018501  0.5419383584554189  0.016787  3.86702  5.55816e-06  -2.73065e-06  0.00511935  -0.00269701   0.0142241   0.0174471 
222.172 -0.000020092  0.5418385033288673  0.016787  3.86702  5.56189e-06  -2.77536e-06  0.00512126  -0.00269891   0.0138939   0.0174457 
222.938 0.000028248  0.5417881624393048  0.016787  3.86702  5.55816e-06  -2.81261e-06  0.00512317  -0.00269701   0.0149836   0.0174444 
223.775 -0.000004575  0.5415885180563551  0.016787  3.86702  5.51346e-06  -2.78281e-06  0.00509265  -0.00268938   0.0150029   0.0174421 
225.763 0.000038394  0.5414887205013735  0.016787  3.86702  5.50228e-06  -2.72693e-06  0.00507739  -0.00268556   0.0138853   0.0174414 
226.572 0.000012732  0.5413889393635148  0.016787  3.86702  5.50228e-06  -2.69712e-06  0.0050793  -0.00268556   0.0138839   0.0174419 
227.359 -0.000000796  0.5413386357699437  0.016787  3.86702  5.52091e-06  -2.71948e-06  0.00508884  -0.00268938   0.0142522   0.0174409 
228.167 0.000005172  0.5412883363478574  0.016787  3.86702  5.51718e-06  -2.74928e-06  0.00509647  -0.00269319   0.0138707   0.0174410 
228.966 0.000022280  0.5411885881658924  0.016787  3.86702  5.52463e-06  -2.77536e-06  0.00510409  -0.0026951   0.0147747   0.0174421 
229.779 -0.000011936  0.5411391392668196  0.016787  3.86702  5.56934e-06  -2.77908e-06  0.00510409  -0.0026951   0.0138811   0.0174440 
230.965 0.000011737  0.5410385776708561  0.016787  3.86702  5.59169e-06  -2.79026e-06  0.00510028  -0.0026951   0.0149989   0.0174464 
231.777 0.000003780  0.5409891409992245  0.016787  3.86702  5.58796e-06  -2.79026e-06  0.00510219  -0.00269319   0.0138988   0.0174463 
232.569 -0.000013726  0.5408894420037387  0.016787  3.86702  5.57679e-06  -2.77908e-06  0.005106  -0.0026951   0.0138930   0.0174464 
233.373 0.000037399  0.5408391798162472  0.016787  3.86702  5.57679e-06  -2.76045e-06  0.00510982  -0.0026951   0.0141558   0.0174450 
234.172 -0.000045953  0.5407395054646362  0.016787  3.86702  5.59914e-06  -2.74928e-06  0.00510982  -0.00269701   0.0141582   0.0174459 
235.17 0.000003183  0.5404899726282467  0.016787  3.86702  5.56934e-06  -2.72693e-06  0.00506786  -0.00269319   0.0138862   0.0174440 
237.37 0.000046351  0.5404397435304382  0.016787  3.86702  5.54326e-06  -2.79026e-06  0.00505641  -0.00269128   0.0142896   0.0174444 
238.167 0.000019296  0.5403903556400017  0.016787  3.86702  5.52463e-06  -2.80888e-06  0.00506595  -0.00269128   0.0142793   0.0174446 
239.168 0.000015119  0.5402899180987358  0.016787  3.86702  5.47993e-06  -2.78281e-06  0.00507739  -0.00269128   0.0138819   0.0174437 
239.967 0.000007559  0.540190333958061  0.016787  3.86702  5.4464e-06  -2.73438e-06  0.00509074  -0.00269319   0.0150890   0.0174437 
240.766 -0.000011538  0.540140966370397  0.016787  3.86702  5.45385e-06  -2.68595e-06  0.00510219  -0.0026951   0.0148363   0.0174458 
241.773 -0.000019893  0.5400405701127092  0.016787  3.86702  5.45013e-06  -2.68967e-06  0.00510219  -0.0026951   0.0139016   0.0174477 
242.568 0.000019893  0.5399912147123125  0.016787  3.86702  5.4464e-06  -2.71203e-06  0.00510219  -0.00269701   0.0138960   0.0174482 
243.368 0.000040980  0.5398908432361665  0.016787  3.86702  5.42778e-06  -2.71948e-06  0.00510791  -0.00269891   0.0143315   0.0174490 
244.162 0.000010145  0.5398415000170202  0.016787  3.86702  5.40915e-06  -2.73065e-06  0.00510982  -0.00269891   0.0138697   0.0174530 
244.972 -0.000024071  0.5397419894641523  0.016787  3.86702  5.42033e-06  -2.7381e-06  0.00511172  -0.00270082   0.0149542   0.0174513 
245.771 0.000014522  0.5396918222662797  0.016787  3.86702  5.49111e-06  -2.7381e-06  0.00511363  -0.00270082   0.0149887   0.0174485 
246.766 0.000025264  0.5394928665769597  0.016787  3.86702  5.55444e-06  -2.70458e-06  0.00507358  -0.0026951   0.0139171   0.0174488 
248.97 -0.000013129  0.5393925775255493  0.016787  3.86702  5.55816e-06  -2.69712e-06  0.00506213  -0.00269319   0.0149660   0.0174484 
249.767 0.000009549  0.5393432748219003  0.016787  3.86702  5.55071e-06  -2.7381e-06  0.00506595  -0.0026951   0.0139150   0.0174507 
250.575 0.000014522  0.5392438459666864  0.016787  3.86702  5.56561e-06  -2.76418e-06  0.0050793  -0.0026951   0.0139043   0.0174504 
251.373 0.000023076  0.5391937199507494  0.016787  3.86702  5.58424e-06  -2.79398e-06  0.00509265  -0.00269701   0.0142237   0.0174503 
252.171 -0.000007559  0.539094315606059  0.016787  3.86702  5.62522e-06  -2.80888e-06  0.00510219  -0.00269701   0.0138466   0.0174479 
252.97 0.000018103  0.5390442019453227  0.016787  3.86702  5.66992e-06  -2.79771e-06  0.00510982  -0.00269891   0.0150057   0.0174487 
253.778 0.000009350  0.5389949275493886  0.016787  3.86702  5.68855e-06  -2.79026e-06  0.00511172  -0.00270082   0.0139189   0.0174458 
254.572 -0.000002785  0.5389448220990747  0.016787  3.86702  5.66992e-06  -2.77908e-06  0.00511745  -0.00269891   0.0139097   0.0174448 
255.367 -0.000030039  0.5388454585328195  0.016787  3.86702  5.64757e-06  -2.80143e-06  0.00512126  -0.00269891   0.0142481   0.0174434 
256.168 0.000002188  0.5387953654275716  0.016787  3.86702  5.64012e-06  -2.80516e-06  0.00512126  -0.00269891   0.0138660   0.0174437 
256.96 0.000006963  0.538696026339665  0.016787  3.86702  5.64384e-06  -2.79771e-06  0.00512317  -0.00269891   0.0149192   0.0174433 
257.771 0.000012334  0.5384973969584533  0.016787  3.849795  5.52463e-06  -2.74928e-06  0.00507548  -0.00269128   0.0143665   0.0174420 
260.16 0.000014124  0.5383972723510575  0.016787  3.849795  5.50601e-06  -2.73065e-06  0.00506023  -0.00269128   0.0138813   0.0174428 
260.944 -0.000038394  0.5383480504791278  0.016787  3.849795  5.52463e-06  -2.73065e-06  0.00506595  -0.0026951   0.0148998   0.0174408 
261.77 0.000012930  0.5382487846174427  0.016787  3.849795  5.58051e-06  -2.73065e-06  0.00507739  -0.00269701   0.0139137   0.0174435 
262.58 -0.000035609  0.5381987407628728  0.016787  3.849795  5.63639e-06  -2.75673e-06  0.00509074  -0.00269891   0.0138989   0.0174435 
263.372 -0.000032625  0.5380994993314271  0.016787  3.849795  5.65502e-06  -2.77536e-06  0.00510028  -0.00270082   0.0142030   0.0174433 
264.169 0.000031431  0.5380494677915936  0.016787  3.849795  5.63639e-06  -2.78653e-06  0.005106  -0.00270273   0.0139908   0.0174423 
264.969 -0.000010145  0.5380002741346598  0.016787  3.849795  5.62522e-06  -2.78653e-06  0.00510982  -0.00270464   0.0138769   0.0174419 
265.757 -0.000011538  0.5379002315472078  0.016787  3.849795  5.61777e-06  -2.76418e-06  0.00511363  -0.00270464   0.0139177   0.0174423 
266.572 0.000005172  0.5378510499918271  0.016787  3.849795  5.60287e-06  -2.73438e-06  0.00511745  -0.00270464   0.0139095   0.0174413 
267.372 0.000006167  0.5378010389401826  0.016787  3.849795  5.58796e-06  -2.7232e-06  0.00512126  -0.00270273   0.0141392   0.0174423 
268.175 0.000015716  0.5377018625518674  0.016787  3.849795  5.55444e-06  -2.72693e-06  0.00512508  -0.00270273   0.0138653   0.0174394 
268.966 0.000002984  0.5376027023769594  0.016787  3.849795  5.55444e-06  -2.77536e-06  0.00512317  -0.00270464   0.0138629   0.0174405 
269.962 -0.000017108  0.5374035977083821  0.016787  3.849795  5.60287e-06  -2.83869e-06  0.00508311  -0.00269891   0.0138764   0.0174422 
271.948 -0.000007957  0.5373044862779948  0.016787  3.849795  5.64012e-06  -2.85359e-06  0.00506786  -0.00269891   0.0149394   0.0174419 
272.764 -0.000028646  0.537205391039784  0.016787  3.849795  5.66247e-06  -2.84614e-06  0.00506976  -0.00270082   0.0138726   0.0174422 
273.563 0.000000000  0.5371554331927014  0.016787  3.849795  5.67365e-06  -2.84241e-06  0.0050793  -0.00270082   0.0138764   0.0174414 
274.375 0.000003183  0.5371063119884613  0.016787  3.849795  5.69972e-06  -2.87966e-06  0.00508884  -0.00270273   0.0141155   0.0174408 
275.173 0.000004774  0.5370064167261936  0.016787  3.849795  5.69227e-06  -2.92437e-06  0.00509837  -0.00270654   0.0138950   0.0174408 
275.972 -0.000045953  0.5369573075878908  0.016787  3.849795  5.68855e-06  -2.94672e-06  0.005106  -0.00270654   0.0149380   0.0174412 
276.773 -0.000017108  0.5368582690486045  0.016787  3.849795  5.66992e-06  -2.91692e-06  0.00511172  -0.00270654   0.0138877   0.0174387 
277.577 0.000010742  0.5367584146254151  0.016787  3.849795  5.68855e-06  -2.85731e-06  0.00511745  -0.00270654   0.0138841   0.0174389 
278.359 0.000014522  0.5367093255613947  0.016787  3.849795  5.71835e-06  -2.79026e-06  0.00511935  -0.00270654   0.0143830   0.0174386 
279.161 -0.000035808  0.536659408553394  0.016787  3.849795  5.71835e-06  -2.75673e-06  0.00512126  -0.00270654   0.0138724   0.0174401 
279.959 -0.000014522  0.5366103275010289  0.016787  3.849795  5.6662e-06  -2.7381e-06  0.00512126  -0.00270464   0.0150347   0.0174396 
280.771 0.000000597  0.5365105138835398  0.016787  3.849795  5.64384e-06  -2.74183e-06  0.00512126  -0.00270273   0.0138558   0.0174396 
281.567 -0.000027253  0.5364614448773964  0.016787  3.849795  5.66247e-06  -2.753e-06  0.00512317  -0.00269891   0.0138568   0.0174395 
282.361 -0.000011737  0.5363624872628766  0.016787  3.849795  5.696e-06  -2.78653e-06  0.00512317  -0.00269891   0.0141214   0.0174400 
283.172 0.000000796  0.5363125987888518  0.016787  3.849795  5.7258e-06  -2.82006e-06  0.00512317  -0.00269891   0.0138493   0.0174400 
283.949 -0.000028447  0.5362136654531003  0.016787  3.849795  5.75188e-06  -2.84986e-06  0.00512126  -0.00270273   0.0149796   0.0174395 
284.761 0.000021087  0.5361637892174684  0.016787  3.849795  5.74815e-06  -2.85731e-06  0.00511745  -0.00270273   0.0138569   0.0174397 
285.571 -0.000001591  0.5360150161453318  0.016787  3.849795  5.70717e-06  -2.83496e-06  0.00511554  -0.00270273   0.0139563   0.0174399 
286.368 -0.000001989  0.5359659872058101  0.016787  3.849795  5.62522e-06  -2.78653e-06  0.00511363  -0.00270273   0.0143321   0.0174393 
287.165 -0.000026060  0.5358671103839168  0.016787  3.849795  5.53209e-06  -2.78653e-06  0.00511363  -0.00270464   0.0138993   0.0174388 
287.961 -0.000046550  0.5357674189836689  0.016787  3.849795  5.46876e-06  -2.81633e-06  0.00511745  -0.00270464   0.0148436   0.0174376 
288.78 0.000006764  0.5357184100529309  0.016787  3.849795  5.42778e-06  -2.84614e-06  0.00511745  -0.00270464   0.0138476   0.0174361 
289.557 -0.000003581  0.5356187430875189  0.016787  3.849795  5.4464e-06  -2.87594e-06  0.00511554  -0.00270464   0.0138549   0.0174382 
290.574 0.000005769  0.5355199228502483  0.016787  3.849795  5.49111e-06  -2.87221e-06  0.00511363  -0.00270464   0.0138556   0.0174390 
291.371 0.000014522  0.5354709339119693  0.016787  3.849795  5.53209e-06  -2.83496e-06  0.00511363  -0.00270273   0.0141819   0.0174408 
292.166 0.000005371  0.5354211187101553  0.016787  3.849795  5.54699e-06  -2.80143e-06  0.00511745  -0.00270082   0.0139117   0.0174441 
292.963 -0.000024270  0.535322330661997  0.016787  3.849795  5.55816e-06  -2.79398e-06  0.00512126  -0.00270082   0.0150225   0.0174424 
293.777 0.000029840  0.5352725276626573  0.016787  3.849795  5.58424e-06  -2.77908e-06  0.00512698  -0.00269891   0.0138946   0.0174432 
294.544 -0.000004575  0.5351737638101446  0.016787  3.849795  5.59914e-06  -2.76791e-06  0.00512889  -0.00269701   0.0138941   0.0174432 
295.368 -0.000029641  0.5350252333385844  0.016522  3.849795  5.53209e-06  -2.81633e-06  0.00509456  -0.00269128   0.0138873   0.0174417 
297.374 -0.000048141  0.5349780330980755  0.016522  3.849795  5.50973e-06  -2.82378e-06  0.00507739  -0.00269128   0.0141371   0.0174414 
298.174 -0.000000796  0.5348858283160747  0.016522  3.849795  5.55071e-06  -2.84986e-06  0.0050793  -0.0026951   0.0139128   0.0174412 
298.966 0.000034813  0.5347944068483912  0.016522  3.849795  5.62522e-06  -2.86104e-06  0.00508884  -0.00269891   0.0149486   0.0174394 
299.763 0.000004774  0.5347944068483912  0.016522  3.849795  5.65502e-06  -2.84986e-06  0.00509647  -0.00270273   0.0138879   0.0174380 
300.557 -0.000000398  0.5347490857539635  0.016522  3.849795  5.66247e-06  -2.83869e-06  0.00510219  -0.00270654   0.0138813   0.0174384 
301.361 0.000010344  0.5346569185349503  0.016522  3.849795  5.6662e-06  -2.83869e-06  0.00510791  -0.00270654   0.0142278   0.0174398 
302.154 0.000016909  0.53456553430506  0.016522  3.849795  5.67365e-06  -2.83496e-06  0.00510982  -0.00270654   0.0138709   0.0174421 
302.966 -0.000019097  0.5345202316685747  0.016522  3.849795  5.6662e-06  -2.84241e-06  0.00511554  -0.00270654   0.0148570   0.0174437 
303.777 -0.000017705  0.5344281019819571  0.016522  3.849795  5.67365e-06  -2.83496e-06  0.00511935  -0.00270464   0.0138944   0.0174446 
304.56 -0.000050926  0.5343828104253998  0.016522  3.849795  5.67365e-06  -2.80143e-06  0.00512126  -0.00270273   0.0138911   0.0174445 
305.371 -0.000028447  0.5342914707659657  0.016522  3.849795  5.65875e-06  -2.76045e-06  0.00512126  -0.00270273   0.0141924   0.0174437 
306.171 -0.000001194  0.5342454227866686  0.016522  3.849795  5.61777e-06  -2.753e-06  0.00512126  -0.00270273   0.0139039   0.0174438 
306.941 -0.000025463  0.5341993785811876  0.016522  3.849795  5.57679e-06  -2.75673e-06  0.00512126  -0.00270273   0.0138973   0.0174434 
307.566 -0.000021683  0.5341541054585259  0.016522  3.849795  5.56934e-06  -2.75673e-06  0.0051308  -0.00270273   0.0138967   0.0174431 
308.366 0.000003979  0.534108068735951  0.016522  3.849795  5.58796e-06  -2.77908e-06  0.0051327  -0.00270273   0.0142556   0.0174439 
309.167 -0.000037399  0.5340167737281829  0.016522  3.849795  5.61404e-06  -2.79026e-06  0.0051327  -0.00270273   0.0139074   0.0174435 
309.964 0.000010543  0.5339254935530628  0.016522  3.849795  5.63639e-06  -2.80516e-06  0.00512889  -0.00270273   0.0149398   0.0174411 
310.763 0.000002387  0.5338342282057712  0.016522  3.849795  5.65129e-06  -2.82006e-06  0.00512508  -0.00270464   0.0138881   0.0174423 
311.572 0.000026259  0.533788217685623  0.016522  3.849795  5.65502e-06  -2.82751e-06  0.00512317  -0.00270464   0.0138832   0.0174436 
312.369 0.000016113  0.5336969746333057  0.016522  3.849795  5.66247e-06  -2.81633e-06  0.00512126  -0.00270464   0.0143687   0.0174432 
313.157 0.000036006  0.5336509753515755  0.016522  3.849795  5.63267e-06  -2.79771e-06  0.00512126  -0.00270464   0.0139597   0.0174442 
313.953 0.000023872  0.5335137665345393  0.016522  3.849795  5.60659e-06  -2.81633e-06  0.00511935  -0.00270464   0.0150142   0.0174433 
314.772 0.000016710  0.5334685486236438  0.016522  3.849795  5.61032e-06  -2.84614e-06  0.00512126  -0.00270464   0.0138675   0.0174435 
315.569 0.000041974  0.5334225680395073  0.016522  3.849795  5.6662e-06  -2.86476e-06  0.00511935  -0.00270464   0.0138731   0.0174415 
316.567 0.000018103  0.5333313843457813  0.016522  3.849795  5.68482e-06  -2.88711e-06  0.00511172  -0.00270654   0.0138732   0.0174402 
317.362 -0.000025264  0.5332854149854446  0.016522  3.849795  5.6662e-06  -2.89457e-06  0.00511172  -0.00270654   0.0141351   0.0174386 
318.174 0.000011737  0.5331942535468214  0.016522  3.849795  5.63267e-06  -2.89084e-06  0.00511745  -0.00270654   0.0139009   0.0174379 
318.954 0.000016113  0.5331031068974788  0.016522  3.849795  5.60287e-06  -2.89084e-06  0.00512126  -0.00270654   0.0149211   0.0174383 
319.773 -0.000029840  0.5330571562104246  0.016522  3.849795  5.60287e-06  -2.89829e-06  0.00512126  -0.00270654   0.0138813   0.0174399 
320.564 0.000011936  0.5327838273004956  0.016522  3.849795  5.59169e-06  -2.77908e-06  0.00506023  -0.00269891   0.0144053   0.0174411 
323.159 0.000002785  0.5326919818892267  0.016522  3.849795  5.58051e-06  -2.74928e-06  0.00504878  -0.00269701   0.0138949   0.0174413 
323.964 -0.000027055  0.5326468300672524  0.016522  3.849795  5.60287e-06  -2.74183e-06  0.00505641  -0.00269891   0.0149635   0.0174418 
324.762 0.000013527  0.5326009166812882  0.016522  3.849795  5.65129e-06  -2.75673e-06  0.00506976  -0.00270273   0.0138606   0.0174412 
325.561 0.000053313  0.5325098662314269  0.016522  3.849795  5.70345e-06  -2.78281e-06  0.00508311  -0.00270464   0.0138679   0.0174427 
326.373 0.000002984  0.5324639640364849  0.016522  3.849795  5.7258e-06  -2.78281e-06  0.00509647  -0.00270273   0.0143196   0.0174426 
327.168 -0.000006565  0.5323729357767399  0.016522  3.849795  5.7258e-06  -2.77908e-06  0.005106  -0.00270464   0.0138809   0.0174425 
327.951 -0.000053711  0.5323278095868061  0.016522  3.849795  5.73698e-06  -2.76045e-06  0.00510982  -0.00270654   0.0150563   0.0174419 
328.768 0.000018699  0.5322360386869246  0.016522  3.849795  5.71835e-06  -2.76418e-06  0.00511745  -0.00270654   0.0138698   0.0174431 
329.565 0.000003183  0.5321450473454032  0.016522  3.849795  5.68855e-06  -2.76418e-06  0.00512126  -0.00270654   0.0138687   0.0174419 
330.361 -0.000008156  0.5320540707380288  0.016522  3.849795  5.6662e-06  -2.78281e-06  0.00512317  -0.00270654   0.0141371   0.0174409 
331.172 -0.000009549  0.5320082057655218  0.016522  3.849795  5.64757e-06  -2.80143e-06  0.00512317  -0.00270654   0.0138669   0.0174399 
331.963 0.000038791  0.5318263115812633  0.016522  3.849795  5.56561e-06  -2.82006e-06  0.00507358  -0.00269701   0.0138734   0.0174410 
334.362 0.000026458  0.5317353865676733  0.016522  3.849795  5.51718e-06  -2.82006e-06  0.00505641  -0.0026951   0.0142224   0.0174397 
335.152 0.000019694  0.5316437123769749  0.016522  3.849795  5.51718e-06  -2.82378e-06  0.00506404  -0.0026951   0.0138791   0.0174404 
335.962 -0.000002586  0.531598644717942  0.016522  3.849795  5.53581e-06  -2.79398e-06  0.00507739  -0.0026951   0.0148037   0.0174406 
336.772 0.000007758  0.5315077565388939  0.016522  3.849795  5.56189e-06  -2.79026e-06  0.00509074  -0.00269701   0.0139128   0.0174391 
337.569 0.000015318  0.5314619361412445  0.016522  3.849795  5.59914e-06  -2.77908e-06  0.00510219  -0.00269701   0.0139000   0.0174376 
338.38 0.000006167  0.5313710700732981  0.016522  3.849795  5.59914e-06  -2.79771e-06  0.00511172  -0.0026951   0.0138664   0.0174358 
339.348 -0.000003581  0.5313252608213916  0.016522  3.849795  5.57306e-06  -2.79398e-06  0.00511172  -0.0026951   0.0142932   0.0174329 
340.145 -0.000022479  0.5312344168537918  0.016522  3.849795  5.55816e-06  -2.75673e-06  0.00511172  -0.00269701   0.0138845   0.0174325 
340.97 0.000009748  0.531143587572653  0.016522  3.849795  5.56189e-06  -2.72693e-06  0.00511745  -0.00269701   0.0149650   0.0174312 
341.761 0.000008753  0.5310977968642062  0.016522  3.849795  5.56934e-06  -2.73438e-06  0.00512126  -0.0026951   0.0138815   0.0174315 
342.564 -0.000026856  0.5310069896655253  0.016522  3.849795  5.59542e-06  -2.75673e-06  0.00512508  -0.0026951   0.0138782   0.0174318 
343.359 0.000022280  0.5308704249614252  0.016522  3.849795  5.58424e-06  -2.80143e-06  0.00510028  -0.0026951   0.0141098   0.0174333 
345.175 -0.000013527  0.5307796545019108  0.016522  3.849795  5.60287e-06  -2.82006e-06  0.0050793  -0.0026951   0.0141360   0.0174338 
346.174 0.000014323  0.5306888987051006  0.016522  3.849795  5.63639e-06  -2.83869e-06  0.00507739  -0.00269701   0.0138833   0.0174324 
346.97 -0.000001591  0.5306431450385708  0.016522  3.849795  5.62894e-06  -2.83869e-06  0.00508311  -0.00269891   0.0148443   0.0174322 
347.763 0.000001790  0.5305524112885068  0.016522  3.849795  5.61032e-06  -2.81261e-06  0.00509074  -0.00270273   0.0138663   0.0174333 
348.559 -0.000016113  0.5304616921892906  0.016522  3.849795  5.60659e-06  -2.79026e-06  0.00509837  -0.00270273   0.0138659   0.0174347 
349.344 0.000013129  0.530415957021255  0.016522  3.849795  5.62149e-06  -2.79771e-06  0.00510409  -0.00270464   0.0141332   0.0174347 
350.169 0.000011737  0.530325259950961  0.016522  3.849795  5.63267e-06  -2.82006e-06  0.005106  -0.00270464   0.0142896   0.0174349 
351.165 0.000006167  0.5302795358872474  0.016522  3.849795  5.64012e-06  -2.81261e-06  0.00510409  -0.00270464   0.0138824   0.0174362 
351.95 0.000004575  0.5301888608351797  0.016522  3.849795  5.64012e-06  -2.80516e-06  0.00510791  -0.00270273   0.0150141   0.0174346 
352.762 -0.000018898  0.5300982004150115  0.016522  3.849795  5.64757e-06  -2.82006e-06  0.00511172  -0.00270082   0.0139014   0.0174350 
353.577 0.000013726  0.5300524948258675  0.016522  3.849795  5.64012e-06  -2.84241e-06  0.00511554  -0.00270082   0.0138925   0.0174351 
354.371 -0.000003780  0.5299618564061362  0.016522  3.849795  5.6662e-06  -2.86849e-06  0.00511745  -0.00270273   0.0138996   0.0174360 
355.183 0.000005371  0.5297806234222009  0.016522  3.860115  5.61404e-06  -2.87966e-06  0.00507739  -0.00269701   0.0138874   0.0174389 
357.354 0.000017904  0.5296892676115215  0.016522  3.860115  5.57306e-06  -2.85731e-06  0.00506023  -0.0026951   0.0141626   0.0174389 
358.154 0.000000000  0.5295986877665474  0.016522  3.860115  5.56561e-06  -2.82378e-06  0.00506404  -0.00269701   0.0138536   0.0174408 
358.966 0.000011737  0.5295537838461642  0.016522  3.860115  5.58051e-06  -2.80143e-06  0.00507167  -0.00269891   0.0138545   0.0174402 
359.572 -0.000008156  0.5294624649100768  0.016522  3.860115  5.63639e-06  -2.77163e-06  0.00508884  -0.00270273   0.0138515   0.0174405 
360.38 0.000041378  0.5293719216205691  0.016522  3.860115  5.71835e-06  -2.77908e-06  0.00510028  -0.00270464   0.0138703   0.0174395 
361.38 0.000026458  0.5293270358199553  0.016522  3.860115  5.73325e-06  -2.79398e-06  0.00510219  -0.00270273   0.0143888   0.0174393 
362.156 0.000003183  0.529281392920472  0.016522  3.860115  5.73325e-06  -2.79771e-06  0.00510791  -0.00269891   0.0139057   0.0174421 
362.962 0.000009350  0.529190878805084  0.016522  3.860115  5.7258e-06  -2.80143e-06  0.00511172  -0.00269701   0.0148792   0.0174409 
363.77 0.000018103  0.5291452469651685  0.016522  3.860115  5.72953e-06  -2.81633e-06  0.00511745  -0.00269701   0.0138944   0.0174437 
364.57 -0.000015119  0.5290547547792761  0.016522  3.860115  5.73325e-06  -2.85359e-06  0.00511935  -0.00269701   0.0138915   0.0174424 
365.392 -0.000004774  0.5290091339935707  0.016522  3.860115  5.71462e-06  -2.82751e-06  0.00512126  -0.00269701   0.0141429   0.0174448 
366.173 0.000000000  0.5288738141216414  0.016522  3.860115  5.69972e-06  -2.82378e-06  0.00512126  -0.00269891   0.0142247   0.0174468 
367.169 0.000017506  0.5287377668854888  0.016522  3.860115  5.60287e-06  -2.84614e-06  0.00508502  -0.0026951   0.0141540   0.0174439 
369.171 0.000008156  0.528601752585232  0.016522  3.860115  5.51718e-06  -2.82006e-06  0.00506976  -0.0026951   0.0138873   0.0174433 
369.955 -0.000004774  0.5285561685671494  0.016522  3.860115  5.50601e-06  -2.77163e-06  0.00507548  -0.00269701   0.0149549   0.0174425 
370.765 -0.000030237  0.5285113478889205  0.016522  3.860115  5.52463e-06  -2.77536e-06  0.00508693  -0.00269891   0.0138728   0.0174411 
371.559 -0.000007758  0.5284209577373931  0.016522  3.860115  5.58796e-06  -2.79398e-06  0.00510028  -0.00269891   0.0138776   0.0174430 
372.37 -0.000009947  0.5283753883851307  0.016522  3.860115  5.65502e-06  -2.82751e-06  0.00511172  -0.00269891   0.0142020   0.0174415 
373.155 -0.000032824  0.5283298227286448  0.016522  3.860115  5.69972e-06  -2.84986e-06  0.00511745  -0.00270082   0.0149757   0.0174416 
373.762 0.000021683  0.528239461774777  0.016522  3.860115  5.72208e-06  -2.86476e-06  0.00512698  -0.00270273   0.0138969   0.0174420 
374.557 0.000010145  0.5281491153516241  0.016522  3.860115  5.71462e-06  -2.85359e-06  0.00513461  -0.00270082   0.0138908   0.0174406 
375.374 -0.000010344  0.5280587834545121  0.016522  3.860115  5.70345e-06  -2.84614e-06  0.00513461  -0.00269891   0.0138888   0.0174400 
376.359 -0.000017904  0.5279684660787713  0.016522  3.860115  5.69227e-06  -2.86104e-06  0.00512889  -0.00269701   0.0141436   0.0174396 
377.17 -0.000006167  0.5279229334113077  0.016522  3.860115  5.7109e-06  -2.87221e-06  0.00512698  -0.00269701   0.0138848   0.0174391 
377.951 -0.000003581  0.5278774044336721  0.016522  3.860115  5.75933e-06  -2.87966e-06  0.00512698  -0.00269701   0.0149498   0.0174390 
378.764 -0.000022678  0.5277871162086021  0.016522  3.860115  5.80776e-06  -2.89084e-06  0.00512508  -0.00269701   0.0138834   0.0174396 
379.566 -0.000002785  0.5276968424908666  0.016522  3.860115  5.85246e-06  -2.90574e-06  0.00512698  -0.0026951   0.0138831   0.0174414 
380.36 0.000023474  0.5276513318305218  0.016522  3.860115  5.84873e-06  -2.92064e-06  0.00512889  -0.00269319   0.0142007   0.0174420 
381.17 0.000006366  0.5275610799259646  0.016522  3.860115  5.81893e-06  -2.92437e-06  0.0051308  -0.0026951   0.0138481   0.0174434 
381.952 0.000015716  0.5275155802612037  0.016522  3.860115  5.7854e-06  -2.92809e-06  0.0051308  -0.0026951   0.0138462   0.0174439 
382.559 -0.000003780  0.5274253501592866  0.016522  3.860115  5.7556e-06  -2.93182e-06  0.00513461  -0.0026951   0.0138558   0.0174448 
383.341 -0.000012732  0.5273351345460328  0.016522  3.860115  5.7258e-06  -2.91319e-06  0.00513461  -0.00269701   0.0142106   0.0174435 
384.142 -0.000021683  0.5272896531749887  0.016522  3.860115  5.70345e-06  -2.91692e-06  0.00513461  -0.00269701   0.0150399   0.0174449 
384.762 -0.000012135  0.5272449334167911  0.016522  3.860115  5.68482e-06  -2.90947e-06  0.00514033  -0.0026951   0.0138615   0.0174457 
385.561 0.000027055  0.5271547467669109  0.016522  3.860115  5.67365e-06  -2.91692e-06  0.00514033  -0.0026951   0.0138699   0.0174452 
386.372 -0.000005371  0.5270638169036888  0.016522  3.860115  5.68482e-06  -2.89457e-06  0.00513843  -0.00269128   0.0143003   0.0174457 
387.149 0.000012930  0.527019115116968  0.016522  3.860115  5.69227e-06  -2.84614e-06  0.00513652  -0.00268938   0.0138900   0.0174486 
387.965 -0.000010543  0.5269289647059416  0.016522  3.860115  5.68482e-06  -2.80516e-06  0.00513461  -0.00269128   0.0149164   0.0174490 
388.778 -0.000027452  0.5268380713743257  0.016522  3.860115  5.66992e-06  -2.78281e-06  0.0051308  -0.00269128   0.0138795   0.0174491 
389.603 -0.000010543  0.5267933875446429  0.016522  3.860115  5.65129e-06  -2.78653e-06  0.00512698  -0.00269319   0.0138772   0.0174489 
390.38 -0.000007161  0.5267032733433586  0.016522  3.860115  5.63639e-06  -2.82006e-06  0.00512698  -0.00269319   0.0143428   0.0174493 
391.159 0.000001591  0.5266124165140064  0.016522  3.860115  5.63639e-06  -2.85359e-06  0.00512698  -0.00269319   0.0138963   0.0174487 
391.969 0.000008156  0.5264322605929755  0.016275  3.860115  5.64384e-06  -2.83869e-06  0.00508311  -0.00268938   0.0142215   0.0174477 
394.167 0.000008355  0.5263422042910756  0.016275  3.860115  5.63639e-06  -2.80516e-06  0.00506786  -0.00268938   0.0141460   0.0174458 
395.169 -0.000008952  0.5262521624220824  0.016275  3.860115  5.62149e-06  -2.79026e-06  0.00506976  -0.00268938   0.0142300   0.0174457 
396.166 -0.000010941  0.5262067686320508  0.016275  3.860115  5.64384e-06  -2.79398e-06  0.00507548  -0.00269319   0.0138752   0.0174449 
396.949 0.000012732  0.5261167484643484  0.016275  3.860115  5.6811e-06  -2.82006e-06  0.00508884  -0.0026951   0.0149948   0.0174449 
397.764 0.000023275  0.5260713656135073  0.016275  3.860115  5.68482e-06  -2.86104e-06  0.00509837  -0.0026951   0.0138546   0.0174469 
398.563 0.000016312  0.525981367136638  0.016275  3.860115  5.67737e-06  -2.88711e-06  0.00510791  -0.00269701   0.0138556   0.0174471 
399.361 -0.000008156  0.5258913830741477  0.016275  3.860115  5.69972e-06  -2.89084e-06  0.00511172  -0.00269701   0.0144282   0.0174472 
400.155 0.000031033  0.525800657434959  0.016275  3.860115  5.75188e-06  -2.87966e-06  0.00511745  -0.00269701   0.0139021   0.0174493 
400.97 0.000005968  0.525756056034178  0.016275  3.860115  5.79658e-06  -2.86104e-06  0.00512126  -0.00269701   0.0149651   0.0174484 
401.767 -0.000008156  0.5256661080479491  0.016275  3.860115  5.83383e-06  -2.85359e-06  0.00512317  -0.00269701   0.0139048   0.0174495 
402.562 0.000002984  0.5255754187764874  0.016275  3.860115  5.82266e-06  -2.86104e-06  0.00512317  -0.00269891   0.0139001   0.0174507 
403.366 -0.000009151  0.5255308352521991  0.016275  3.860115  5.79286e-06  -2.87221e-06  0.00512317  -0.00269891   0.0142617   0.0174519 
404.167 0.000018302  0.5254409233133166  0.016275  3.860115  5.75188e-06  -2.88339e-06  0.00512317  -0.00270082   0.0138848   0.0174522 
404.967 0.000025065  0.5253502703804362  0.016275  3.860115  5.69972e-06  -2.87594e-06  0.00512508  -0.00270082   0.0150439   0.0174523 
405.764 0.000022479  0.5253057047183175  0.016275  3.860115  5.70345e-06  -2.83496e-06  0.00512698  -0.00269891   0.0138819   0.0174512 
406.557 -0.000011339  0.5252158287978999  0.016275  3.860115  5.72208e-06  -2.79771e-06  0.00512698  -0.00269701   0.0138837   0.0174516 
407.366 0.000030635  0.5251705186592701  0.016275  3.860115  5.7109e-06  -2.76791e-06  0.00512698  -0.00269701   0.0140430   0.0174524 
408.175 -0.000015517  0.5250806643602347  0.016275  3.860115  5.69972e-06  -2.76045e-06  0.00512508  -0.0026951   0.0138745   0.0174509 
408.959 0.000013925  0.5249908244294358  0.016275  3.860115  5.73698e-06  -2.77163e-06  0.00512508  -0.0026951   0.0149261   0.0174517 
409.769 0.000005769  0.5249455324324672  0.016275  3.860115  5.77423e-06  -2.80516e-06  0.00512508  -0.00269701   0.0139244   0.0174544 
410.575 0.000004376  0.5249002440864251  0.016275  3.860115  5.80031e-06  -2.86104e-06  0.00512317  -0.00269701   0.0139121   0.0174541 
411.37 0.000038394  0.5248104329989624  0.016275  3.860115  5.81893e-06  -2.90947e-06  0.00512126  -0.00269891   0.0141560   0.0174535 
412.17 0.000031431  0.5247206362659198  0.016275  3.860115  5.85246e-06  -2.92064e-06  0.00512126  -0.00269891   0.0142221   0.0174524 
413.172 -0.000016312  0.5246308538827111  0.016275  3.860115  5.86736e-06  -2.91692e-06  0.00511363  -0.00270082   0.0138726   0.0174508 
413.968 -0.000035609  0.5245410858447491  0.016275  3.860115  5.87854e-06  -2.90202e-06  0.00511363  -0.00270273   0.0150335   0.0174504 
414.772 0.000004376  0.524495830087556  0.016275  3.860115  5.90089e-06  -2.88339e-06  0.00511745  -0.00270082   0.0139066   0.0174517 
415.577 -0.000028447  0.524360838734687  0.016275  3.860115  5.90089e-06  -2.88711e-06  0.00512126  -0.00269891   0.0139029   0.0174506 
416.359 -0.000008952  0.5243163514844342  0.016275  3.860115  5.91206e-06  -2.86104e-06  0.00512508  -0.00269891   0.0142196   0.0174481 
417.17 -0.000015119  0.5241814032429812  0.016275  3.860115  5.86364e-06  -2.79771e-06  0.00512508  -0.00269891   0.0141628   0.0174480 
418.17 -0.000011936  0.5240012714714176  0.016275  3.860115  5.75188e-06  -2.81261e-06  0.00508121  -0.00269891   0.0142127   0.0174448 
420.169 -0.000009947  0.5239116039624959  0.016275  3.860115  5.75933e-06  -2.85731e-06  0.00506595  -0.00269891   0.0138684   0.0174456 
420.964 0.000000995  0.5238663988800404  0.016275  3.860115  5.76678e-06  -2.89829e-06  0.00506976  -0.00270082   0.0148890   0.0174451 
421.762 0.000016909  0.5237767528923551  0.016275  3.860115  5.76305e-06  -2.91692e-06  0.00508121  -0.00270082   0.0138768   0.0174472 
422.557 -0.000010344  0.5236871212063681  0.016275  3.860115  5.75933e-06  -2.91319e-06  0.00509456  -0.00270273   0.0138746   0.0174458 
423.371 -0.000040781  0.523597503817516  0.016275  3.860115  5.7556e-06  -2.88339e-06  0.00510219  -0.00270464   0.0142360   0.0174438 
424.154 -0.000006565  0.5235079007212396  0.016275  3.860115  5.72953e-06  -2.84241e-06  0.00510791  -0.00270464   0.0139610   0.0174437 
424.968 0.000019495  0.5234627281079554  0.016275  3.860115  5.69227e-06  -2.84241e-06  0.00511554  -0.00270464   0.0149326   0.0174435 
425.767 -0.000012930  0.5234175591263769  0.016275  3.860115  5.64757e-06  -2.84241e-06  0.00511935  -0.00270464   0.0138961   0.0174450 
426.547 0.000001393  0.5233279847215881  0.016275  3.860115  5.62149e-06  -2.84614e-06  0.00512126  -0.00270464   0.0138915   0.0174461 
427.377 0.000016710  0.5232384245956687  0.016275  3.860115  5.62149e-06  -2.86476e-06  0.00512126  -0.00270464   0.0144111   0.0174447 
428.144 0.000022280  0.5231932736429149  0.016275  3.860115  5.65875e-06  -2.87966e-06  0.00512317  -0.00270464   0.0138989   0.0174439 
428.968 0.000034415  0.5229690776596895  0.016275  3.860115  5.75933e-06  -2.92809e-06  0.00508121  -0.00270082   0.0141961   0.0174440 
431.171 -0.000028049  0.5228795747235704  0.016275  3.860115  5.74443e-06  -2.92437e-06  0.00506786  -0.00269891   0.0139055   0.0174446 
431.966 0.000002188  0.5227900860435452  0.016275  3.860115  5.75188e-06  -2.85731e-06  0.00507358  -0.00269701   0.0150378   0.0174434 
432.747 -0.000010145  0.5227006116150746  0.016275  3.860115  5.76305e-06  -2.81261e-06  0.00508693  -0.0026951   0.0138649   0.0174454 
433.563 0.000015318  0.5226555038607643  0.016275  3.860115  5.78168e-06  -2.80516e-06  0.00510028  -0.00269701   0.0138718   0.0174460 
434.379 -0.000033221  0.5225660508609574  0.016275  3.860115  5.82638e-06  -2.84614e-06  0.00510982  -0.00269701   0.0142880   0.0174463 
435.161 0.000016909  0.5224766121013432  0.016275  3.860115  5.85619e-06  -2.88711e-06  0.00511363  -0.00269701   0.0144393   0.0174440 
436.155 0.000018302  0.5223871875773879  0.016275  3.860115  5.84128e-06  -2.91692e-06  0.00511554  -0.00269701   0.0139147   0.0174437 
436.969 -0.000001194  0.522342104978994  0.016275  3.860115  5.82266e-06  -2.90574e-06  0.00511745  -0.00269891   0.0150619   0.0174449 
437.776 -0.000002586  0.5222527018598088  0.016275  3.860115  5.81148e-06  -2.89084e-06  0.00511935  -0.00270082   0.0138921   0.0174445 
438.571 -0.000003979  0.52216331296494  0.016275  3.860115  5.80403e-06  -2.88339e-06  0.00511935  -0.00270082   0.0138916   0.0174443 
439.368 -0.000005769  0.5220288808193428  0.016275  3.860115  5.80776e-06  -2.86849e-06  0.00512126  -0.00270082   0.0142439   0.0174441 
440.169 0.000034614  0.5218051489089022  0.016275  3.860115  5.82638e-06  -2.84614e-06  0.00512126  -0.00270082   0.0138790   0.0174432 
440.963 0.000020291  0.5211787232521744  0.016275  3.860115  5.79658e-06  -2.86104e-06  0.00507167  -0.00269701   0.0138850   0.0174429 
443.359 0.000005570  0.5210445264603973  0.016275  3.860115  5.7854e-06  -2.86476e-06  0.00506023  -0.0026951   0.0141914   0.0174437 
444.17 -0.000011538  0.5209553295682522  0.016275  3.860115  5.79658e-06  -2.85731e-06  0.00506786  -0.00269701   0.0138642   0.0174459 
444.942 0.000007559  0.5209553295682522  0.016275  3.860115  5.82638e-06  -2.83869e-06  0.00508121  -0.00269891   0.0149513   0.0174466 
445.765 0.000027850  0.5210003010211786  0.016275  3.860115  5.82266e-06  -2.85359e-06  0.00509647  -0.00269891   0.0138823   0.0174477 
446.564 0.000006167  0.5210895050539066  0.016275  3.860115  5.81521e-06  -2.85359e-06  0.005106  -0.00270082   0.0138818   0.0174470 
447.36 0.000024270  0.5211344872485708  0.016275  3.860115  5.77423e-06  -2.89084e-06  0.00510982  -0.00270273   0.0138923   0.0174462 
448.359 0.000041576  0.5211344872485708  0.016275  3.860115  5.79286e-06  -2.92064e-06  0.00510982  -0.00270464   0.0143559   0.0174447 
449.159 0.000000000  0.5210895050539066  0.016275  3.860115  5.83383e-06  -2.94672e-06  0.00510982  -0.00270654   0.0138791   0.0174451 
449.953 -0.000003780  0.5210003010211786  0.016275  3.860115  5.85991e-06  -2.93554e-06  0.00510982  -0.00270845   0.0150916   0.0174441 
450.76 0.000016710  0.5209553295682522  0.016275  3.860115  5.90834e-06  -2.90947e-06  0.00511172  -0.00270845   0.0138973   0.0174437 
451.559 0.000020888  0.5209111111494926  0.016275  3.860115  5.96049e-06  -2.85731e-06  0.00511363  -0.00270845   0.0138880   0.0174445 
452.353 0.000021683  0.5206878238264937  0.016275  3.88225  5.80031e-06  -2.81633e-06  0.00507548  -0.00270464   0.0138846   0.0174475 
454.56 -0.000005172  0.5205979345243962  0.016275  3.88225  5.70717e-06  -2.80143e-06  0.00505641  -0.00270464   0.0138804   0.0174466 
455.56 -0.000020291  0.5205088085000164  0.016275  3.88225  5.68855e-06  -2.80516e-06  0.00505641  -0.00270654   0.0138756   0.0174460 
456.365 0.000027452  0.5204646252090367  0.016275  3.88225  5.69972e-06  -2.82378e-06  0.00506595  -0.00270845   0.0140388   0.0174443 
457.176 -0.000013527  0.5203747716073898  0.016275  3.88225  5.7109e-06  -2.84614e-06  0.00507739  -0.00270845   0.0139110   0.0174436 
457.957 0.000000398  0.5203305988556358  0.016275  3.88225  5.74815e-06  -2.83124e-06  0.00509074  -0.00270845   0.0149024   0.0174427 
458.765 0.000045157  0.5201966044670358  0.016275  3.88225  5.75933e-06  -2.88339e-06  0.00509837  -0.00270845   0.0148558   0.0174428 
459.767 0.000033420  0.520107542079976  0.016275  3.88225  5.75188e-06  -2.94672e-06  0.00509647  -0.00270845   0.0138741   0.0174410 
460.56 -0.000006963  0.5200626420279926  0.016275  3.88225  5.76678e-06  -2.98025e-06  0.00509647  -0.00270845   0.0138783   0.0174409 
461.378 -0.000001591  0.5199287115232741  0.016275  3.88225  5.80403e-06  -2.9728e-06  0.00509647  -0.00270845   0.0138828   0.0174421 
462.379 0.000007360  0.5198845738268096  0.016275  3.88225  5.80776e-06  -2.98397e-06  0.00509647  -0.00270654   0.0142366   0.0174400 
463.164 0.000020490  0.519794812937659  0.016275  3.88225  5.79286e-06  -2.97652e-06  0.00509837  -0.00270654   0.0139341   0.0174393 
463.971 -0.000018699  0.5195719687352945  0.016275  3.88225  5.69972e-06  -2.90574e-06  0.00506595  -0.00270273   0.0141473   0.0174366 
466.171 0.000003183  0.5194830053038753  0.016275  3.88225  5.7109e-06  -2.85731e-06  0.00505069  -0.00270273   0.0141475   0.0174365 
467.175 0.000034813  0.5194389026071039  0.016275  3.88225  5.74443e-06  -2.84986e-06  0.00505641  -0.00270273   0.0138710   0.0174370 
467.959 0.000004575  0.5193492128868139  0.016275  3.88225  5.78913e-06  -2.84241e-06  0.00507167  -0.00270273   0.0148913   0.0174377 
468.775 -0.000004376  0.5192602847180782  0.016275  3.88225  5.80031e-06  -2.85359e-06  0.00508311  -0.00270464   0.0138753   0.0174371 
469.561 -0.000002586  0.5191713706229403  0.016275  3.88225  5.80031e-06  -2.86476e-06  0.00509456  -0.00270654   0.0138755   0.0174388 
470.36 -0.000002586  0.5190824705969473  0.016275  3.88225  5.80403e-06  -2.86476e-06  0.00510219  -0.00270654   0.0142217   0.0174386 
471.169 0.000028049  0.5189935846356463  0.016275  3.88225  5.81148e-06  -2.86849e-06  0.00510791  -0.00270464   0.0141822   0.0174380 
472.169 -0.000001393  0.5189039659714509  0.016275  3.88225  5.81893e-06  -2.89829e-06  0.005106  -0.00270464   0.0138552   0.0174360 
472.952 -0.000002785  0.5188599087030945  0.016275  3.88225  5.82638e-06  -2.89457e-06  0.00510791  -0.00270464   0.0138589   0.0174334 
473.566 -0.000021485  0.5187710579431025  0.016275  3.88225  5.85619e-06  -2.90202e-06  0.00511554  -0.00270464   0.0138578   0.0174306 
474.358 0.000038791  0.5186814747647507  0.016275  3.88225  5.84873e-06  -2.94672e-06  0.00511935  -0.00270654   0.0142107   0.0174294 
475.156 0.000000995  0.5185926522165392  0.016275  3.88225  5.85991e-06  -2.99142e-06  0.00512126  -0.00270845   0.0138828   0.0174304 
475.958 0.000009350  0.5185486193528968  0.016275  3.88225  5.87854e-06  -3.04358e-06  0.00512126  -0.00270845   0.0150216   0.0174309 
476.766 -0.000000796  0.5184590716322974  0.016275  3.88225  5.88226e-06  -3.0622e-06  0.00511935  -0.00270845   0.0139122   0.0174322 
477.562 -0.000013328  0.5183702842351958  0.016275  3.88225  5.89716e-06  -3.04358e-06  0.00512126  -0.00270654   0.0139015   0.0174321 
478.35 0.000003979  0.5183262687952946  0.016275  3.88225  5.90461e-06  -3.01377e-06  0.00512126  -0.00270654   0.0138767   0.0174319 
478.947 -0.000016312  0.5181927515238002  0.016275  3.88225  5.87854e-06  -2.99142e-06  0.00512508  -0.00270845   0.0149583   0.0174320 
479.777 -0.000005570  0.5181480042305866  0.016275  3.88225  5.82638e-06  -2.97652e-06  0.00512508  -0.00270845   0.0138818   0.0174332 
480.573 -0.000032625  0.5180592659747677  0.016275  3.88225  5.80403e-06  -2.98025e-06  0.00512126  -0.00270845   0.0138827   0.0174323 
481.357 -0.000031829  0.5179705417325049  0.016275  3.88225  5.81521e-06  -2.99887e-06  0.00511935  -0.00270845   0.0142497   0.0174330 
482.167 0.000002188  0.5179258121331267  0.016275  3.88225  5.84501e-06  -3.0026e-06  0.00511745  -0.00270845   0.0138922   0.0174322 
482.947 -0.000014323  0.5178371089617457  0.016275  3.88225  5.89716e-06  -2.9877e-06  0.00511554  -0.00270845   0.0149716   0.0174316 
483.759 -0.000037001  0.5177484197928427  0.016275  3.88225  5.97167e-06  -2.99887e-06  0.00510982  -0.00270845   0.0149144   0.0174328 
484.761 0.000010941  0.5176589995117926  0.016275  3.88225  5.95304e-06  -3.0026e-06  0.005106  -0.00270845   0.0138842   0.0174342 
485.561 -0.000032028  0.5175703384521636  0.016275  3.88225  5.93814e-06  -2.99887e-06  0.00510219  -0.00270845   0.0138831   0.0174342 
486.37 -0.000001194  0.5174370006832679  0.016275  3.88225  5.91952e-06  -2.96907e-06  0.00510028  -0.00270845   0.0138532   0.0174354 
487.36 0.000006366  0.5173930582960539  0.016275  3.88225  5.91952e-06  -2.96162e-06  0.00510028  -0.00270845   0.0143420   0.0174364 
488.163 0.000019893  0.5173044391907476  0.016275  3.88225  5.92697e-06  -2.94672e-06  0.00510409  -0.00270654   0.0138537   0.0174384 
488.956 0.000003382  0.5171711645046903  0.016275  3.88225  5.92324e-06  -2.91692e-06  0.00510791  -0.00270464   0.0138583   0.0174417 
489.966 -0.000004774  0.5169932660117829  0.016091  3.88225  5.79286e-06  -2.93182e-06  0.00506595  -0.00269891   0.0143689   0.0174434 
492.159 -0.000020092  0.5169047099395115  0.016091  3.88225  5.7407e-06  -2.88711e-06  0.0050545  -0.00269701   0.0138945   0.0174453 
492.952 0.000010941  0.5168608091630008  0.016091  3.88225  5.74815e-06  -2.83496e-06  0.00505641  -0.00269891   0.0138851   0.0174456 
493.558 0.000003780  0.5167715300304241  0.016091  3.88225  5.77423e-06  -2.78281e-06  0.00507739  -0.00270273   0.0138827   0.0174444 
494.367 -0.000015119  0.5166830088987069  0.016091  3.88225  5.81148e-06  -2.77908e-06  0.00509456  -0.00270273   0.0143658   0.0174428 
495.161 0.000008355  0.5165945017120589  0.016091  3.88225  5.85619e-06  -2.79398e-06  0.00510791  -0.00270273   0.0138723   0.0174420 
495.969 -0.000002984  0.5165060084660871  0.016091  3.88225  5.88226e-06  -2.80516e-06  0.00511554  -0.00270082   0.0150850   0.0174401 
496.768 0.000040383  0.5164613953078006  0.016091  3.88225  5.91206e-06  -2.81261e-06  0.00512126  -0.00269891   0.0139274   0.0174416 
497.563 -0.000000995  0.5163729230231492  0.016091  3.88225  5.92324e-06  -2.82751e-06  0.00512698  -0.00269701   0.0139171   0.0174418 
498.36 0.000002785  0.5162844646681813  0.016091  3.88225  5.89344e-06  -2.80516e-06  0.00512889  -0.0026951   0.0139001   0.0174420 
499.36 -0.000016511  0.5161514316876601  0.016091  3.88225  5.91579e-06  -2.79771e-06  0.00512317  -0.0026951   0.0140900   0.0174429 
500.174 -0.000024866  0.5161068466752111  0.016091  3.88225  5.90461e-06  -2.79771e-06  0.00512126  -0.00269701   0.0139156   0.0174428 
500.963 -0.000015914  0.5160184301999194  0.016091  3.88225  5.86736e-06  -2.81261e-06  0.00512126  -0.00270082   0.0150921   0.0174418 
501.763 0.000030039  0.5159300276367448  0.016091  3.88225  5.86736e-06  -2.87221e-06  0.00512126  -0.00270273   0.0139380   0.0174411 
502.561 0.000012533  0.5158416389813102  0.016091  3.88225  5.87109e-06  -2.93554e-06  0.00512508  -0.00270273   0.0139301   0.0174407 
503.355 -0.000037399  0.5157525216431613  0.016091  3.88225  5.85619e-06  -2.94299e-06  0.00512698  -0.00270654   0.0140244   0.0174428 
504.181 -0.000006764  0.5157087108016354  0.016091  3.88225  5.83383e-06  -2.90574e-06  0.00512698  -0.00270654   0.0138960   0.0174429 
504.948 0.000037399  0.5156203569547949  0.016091  3.88225  5.83383e-06  -2.87221e-06  0.00512889  -0.00270845   0.0148858   0.0174410 
505.764 -0.000011339  0.5155312747066628  0.016091  3.88225  5.82638e-06  -2.88711e-06  0.00512889  -0.00270845   0.0138797   0.0174423 
506.558 -0.000025264  0.5154429487569757  0.016091  3.88225  5.83383e-06  -2.90202e-06  0.00512698  -0.00270654   0.0138840   0.0174407 
507.366 -0.000048937  0.5153546366909356  0.016091  3.88225  5.85246e-06  -2.92437e-06  0.00512508  -0.00270654   0.0142630   0.0174408 
508.171 -0.000001989  0.5152663385041777  0.016091  3.88225  5.87481e-06  -2.92437e-06  0.00512508  -0.00270464   0.0138588   0.0174412 
508.939 -0.000004376  0.5152218236718032  0.016091  3.88225  5.87109e-06  -2.90574e-06  0.00512698  -0.00270464   0.0148729   0.0174416 
509.766 -0.000011339  0.5151335463540709  0.016091  3.88225  5.87481e-06  -2.89829e-06  0.00512126  -0.00270273   0.0149390   0.0174432 
510.766 0.000004376  0.5150007855828371  0.016091  3.88225  5.89344e-06  -2.87594e-06  0.00511363  -0.00270273   0.0149913   0.0174442 
511.766 -0.000014124  0.5149125429860784  0.016091  3.88225  5.89344e-06  -2.87966e-06  0.00510791  -0.00270082   0.0139386   0.0174470 
512.563 -0.000034415  0.5148243142467764  0.016091  3.88225  5.88971e-06  -2.90202e-06  0.00510982  -0.00270082   0.0139288   0.0174474 
513.355 0.000000398  0.5147798344216528  0.016091  3.88225  5.88971e-06  -2.90574e-06  0.00511554  -0.00270082   0.0142500   0.0174475 
514.17 -0.000023673  0.5146916265185655  0.016091  3.88225  5.88599e-06  -2.87221e-06  0.00512126  -0.00269891   0.0138735   0.0174478 
514.952 -0.000006366  0.5144263450359998  0.016091  3.88225  5.87109e-06  -2.90574e-06  0.00508311  -0.00269701   0.0143740   0.0174499 
517.165 0.000016113  0.5143381926093255  0.016091  3.88225  5.87481e-06  -2.89457e-06  0.00506595  -0.00269701   0.0142095   0.0174501 
518.169 -0.000026856  0.5142500540118046  0.016091  3.88225  5.91579e-06  -2.90202e-06  0.00506595  -0.00269891   0.0138896   0.0174501 
518.964 0.000002586  0.5141619292390984  0.016091  3.88225  5.94932e-06  -2.92064e-06  0.00507548  -0.00270273   0.0149641   0.0174496 
519.775 0.000018103  0.5140730779172458  0.016091  3.88225  5.95304e-06  -2.92809e-06  0.00508693  -0.00270273   0.0138800   0.0174467 
520.56 0.000017108  0.5140293978361712  0.016091  3.88225  5.95304e-06  -2.91692e-06  0.00510028  -0.00270082   0.0138762   0.0174463 
521.341 0.000004973  0.513941307664569  0.016091  3.88225  5.94559e-06  -2.91692e-06  0.00510791  -0.00270082   0.0142753   0.0174468 
522.163 0.000013726  0.5138524912235988  0.016091  3.88225  5.92697e-06  -2.88339e-06  0.00510982  -0.00270273   0.0138899   0.0174474 
522.963 0.000008753  0.5137644287829175  0.016091  3.88225  5.92324e-06  -2.85731e-06  0.00511363  -0.00270273   0.0138848   0.0174478 
523.756 0.000010145  0.513676380143173  0.016091  3.88225  5.94932e-06  -2.85731e-06  0.00511745  -0.00270273   0.0138883   0.0174462 
524.573 -0.000004575  0.5135883453000394  0.016091  3.88225  5.94187e-06  -2.87594e-06  0.00511935  -0.00270273   0.0138863   0.0174455 
525.367 0.000011737  0.513500324249194  0.016091  3.88225  5.92697e-06  -2.89457e-06  0.00512126  -0.00270464   0.0144345   0.0174447 
526.144 0.000008355  0.5132799622725089  0.016091  3.88225  5.88599e-06  -2.91692e-06  0.00507548  -0.00270273   0.0139036   0.0174445 
528.371 0.000021485  0.5131912503100586  0.016091  3.88225  5.83011e-06  -2.91692e-06  0.00506023  -0.00269891   0.0141850   0.0174443 
529.17 0.000020689  0.5131032914446478  0.016091  3.88225  5.81148e-06  -2.89457e-06  0.00506595  -0.00269891   0.0138743   0.0174428 
529.963 -0.000008156  0.5130596866927323  0.016091  3.88225  5.80031e-06  -2.88339e-06  0.00507739  -0.00270082   0.0149880   0.0174423 
530.762 -0.000000796  0.5129710095018528  0.016091  3.88225  5.81148e-06  -2.87966e-06  0.00508693  -0.00270273   0.0138669   0.0174428 
531.568 0.000001790  0.5128394974421429  0.016091  3.88225  5.82638e-06  -2.85359e-06  0.00509647  -0.00270464   0.0138694   0.0174416 
532.567 0.000013527  0.5127508549955876  0.016091  3.88225  5.82266e-06  -2.83496e-06  0.00509647  -0.00270464   0.0138653   0.0174418 
533.378 -0.000013527  0.512707277587339  0.016091  3.88225  5.84128e-06  -2.80888e-06  0.00509837  -0.00270464   0.0141189   0.0174417 
534.168 0.000054706  0.5126193944531007  0.016091  3.88225  5.90461e-06  -2.80143e-06  0.00510219  -0.00270464   0.0139250   0.0174428 
534.964 0.000009748  0.5125307867236532  0.016091  3.88225  5.93069e-06  -2.81261e-06  0.00510791  -0.00270464   0.0139132   0.0174442 
535.754 -0.000035410  0.5123986394916816  0.016091  3.88225  5.91206e-06  -2.80143e-06  0.00511172  -0.00270654   0.0138697   0.0174457 
536.564 -0.000038593  0.5123550893928289  0.016091  3.88225  5.89344e-06  -2.80143e-06  0.00511554  -0.00270845   0.0138731   0.0174453 
537.374 -0.000000199  0.5122672613273709  0.016091  3.88225  5.89344e-06  -2.82006e-06  0.00511554  -0.00270845   0.0138866   0.0174460 
538.355 -0.000018501  0.5120031218324159  0.016091  3.88225  5.79286e-06  -2.86849e-06  0.00507548  -0.00270273   0.0139136   0.0174452 
540.356 0.000014721  0.5119588647912529  0.016091  3.88225  5.76305e-06  -2.88339e-06  0.00506023  -0.00270273   0.0142125   0.0174455 
541.168 -0.000014124  0.5118710986389424  0.016091  3.88225  5.75188e-06  -2.90202e-06  0.00506595  -0.00270273   0.0138849   0.0174465 
541.969 -0.000010543  0.5117391064620272  0.016091  3.88225  5.74815e-06  -2.91692e-06  0.00508121  -0.00270082   0.0149749   0.0174468 
542.768 0.000019694  0.5116956074547367  0.016091  3.88225  5.78913e-06  -2.90947e-06  0.00509647  -0.00270082   0.0138708   0.0174488 
543.557 0.000009748  0.5116078824142813  0.016091  3.88225  5.84873e-06  -2.90947e-06  0.005106  -0.00269891   0.0138718   0.0174493 
544.366 -0.000007957  0.5115194340571083  0.016091  3.88225  5.85246e-06  -2.93182e-06  0.00510982  -0.00270082   0.0138758   0.0174487 
545.366 -0.000013328  0.5114317365181986  0.016091  3.88225  5.84501e-06  -2.93182e-06  0.00510791  -0.00270082   0.0142415   0.0174468 
546.16 -0.000009350  0.511299847509331  0.016091  3.88225  5.85619e-06  -2.90947e-06  0.005106  -0.00270273   0.0143673   0.0174477 
547.142 0.000018302  0.5112563824965353  0.016091  3.88225  5.88971e-06  -2.90574e-06  0.00510028  -0.00270464   0.0139027   0.0174496 
547.97 0.000012334  0.5111687260052404  0.016091  3.88225  5.91952e-06  -2.93182e-06  0.00510219  -0.00270654   0.0149192   0.0174499 
548.768 -0.000003979  0.5110803467516076  0.016091  3.88225  5.90461e-06  -2.95044e-06  0.005106  -0.00270845   0.0138891   0.0174493 
549.561 -0.000008355  0.5108609317169305  0.016091  3.909066  5.84128e-06  -2.87221e-06  0.00506786  -0.00269701   0.0138937   0.0174474 
551.958 -0.000016312  0.5107299125963571  0.016091  3.909066  5.79286e-06  -2.90202e-06  0.00505641  -0.0026951   0.0150851   0.0174470 
552.765 -0.000021683  0.5106857557322514  0.016091  3.909066  5.76305e-06  -2.91692e-06  0.00506404  -0.0026951   0.0138795   0.0174472 
553.559 -0.000020092  0.510554041704923  0.016091  3.909066  5.7556e-06  -2.90947e-06  0.00508311  -0.0026951   0.0138735   0.0174476 
554.341 -0.000004376  0.5105098986606357  0.016091  3.909066  5.78168e-06  -2.89457e-06  0.00509647  -0.0026951   0.0142145   0.0174466 
555.166 -0.000003183  0.5104223585490736  0.016091  3.909066  5.79286e-06  -2.91319e-06  0.00510791  -0.0026951   0.0139048   0.0174485 
555.948 0.000007162  0.5102907062502354  0.016091  3.909066  5.80776e-06  -2.93927e-06  0.00511363  -0.00269701   0.0139025   0.0174468 
556.969 -0.000000995  0.5102032002822694  0.016091  3.909066  5.81893e-06  -2.96535e-06  0.00511172  -0.00269701   0.0149868   0.0174445 
557.764 0.000023872  0.5101157079413859  0.016091  3.909066  5.84128e-06  -2.9877e-06  0.00511554  -0.00269891   0.0138678   0.0174429 
558.558 0.000008355  0.510028229223341  0.016091  3.909066  5.86736e-06  -3.02122e-06  0.00511935  -0.00269891   0.0138680   0.0174438 
559.379 -0.000007360  0.5099407641238944  0.016091  3.909066  5.86364e-06  -2.9877e-06  0.00512126  -0.00270082   0.0143515   0.0174455 
560.139 0.000039388  0.5098525778100479  0.016091  3.909066  5.85991e-06  -2.9579e-06  0.00512126  -0.00270464   0.0138851   0.0174453 
560.967 0.000009549  0.5095903053415154  0.016091  3.909066  5.81521e-06  -2.95417e-06  0.00507167  -0.00270464   0.0138889   0.0174441 
563.351 0.000008355  0.5095029083857479  0.016091  3.909066  5.84128e-06  -2.95044e-06  0.00505641  -0.00270464   0.0141499   0.0174443 
564.171 -0.000020291  0.5094147907667456  0.016091  3.909066  5.88226e-06  -2.9579e-06  0.00506404  -0.00270654   0.0138902   0.0174449 
564.969 -0.000014323  0.5092841084144419  0.016091  3.909066  5.90089e-06  -2.96907e-06  0.00507739  -0.00270845   0.0149717   0.0174461 
565.765 0.000008753  0.5092400650323874  0.016091  3.909066  5.93442e-06  -3.01005e-06  0.00509074  -0.00271036   0.0139114   0.0174443 
566.561 0.000001194  0.5091086894540184  0.016091  3.909066  5.96422e-06  -3.07338e-06  0.00510028  -0.00271226   0.0139031   0.0174441 
567.359 0.000030039  0.5090653936197964  0.016091  3.909066  5.95304e-06  -3.11808e-06  0.00510982  -0.00271226   0.0141480   0.0174432 
568.174 0.000016909  0.5089773445886979  0.016091  3.909066  5.93814e-06  -3.10318e-06  0.00511554  -0.00271417   0.0138870   0.0174434 
568.951 0.000004376  0.5088467639355206  0.016091  3.909066  5.91952e-06  -3.07338e-06  0.00512126  -0.00271608   0.0150058   0.0174443 
569.763 0.000012732  0.508802754823415  0.016091  3.909066  5.90089e-06  -3.03613e-06  0.00512126  -0.00271608   0.0138704   0.0174441 
570.559 0.000019694  0.5086714814518233  0.016091  3.909066  5.88971e-06  -3.01005e-06  0.00512126  -0.00271608   0.0138695   0.0174439 
571.358 -0.000024667  0.5086274860672212  0.016091  3.909066  5.89716e-06  -2.99515e-06  0.00512317  -0.00271608   0.0141730   0.0174429 
572.172 0.000018699  0.5085402387455165  0.016091  3.909066  5.92324e-06  -3.01377e-06  0.00512508  -0.00271608   0.0138705   0.0174441 
572.97 -0.000035012  0.5084530049704634  0.016091  3.909066  5.93442e-06  -3.04358e-06  0.00512698  -0.00271608   0.0138772   0.0174448 
573.561 0.000003979  0.508409026690171  0.016091  3.909066  5.95304e-06  -3.0771e-06  0.00513461  -0.00271608   0.0138805   0.0174464 
574.359 -0.000001393  0.508278578043488  0.016091  3.909066  5.99402e-06  -3.07338e-06  0.00513461  -0.00271608   0.0144057   0.0174451 
575.158 -0.000004178  0.5082346134141359  0.016091  3.909066  6.01637e-06  -3.06965e-06  0.00513461  -0.00271608   0.0138940   0.0174420 
575.968 0.000000796  0.5081474270761006  0.016091  3.909066  6.03127e-06  -3.06593e-06  0.0051308  -0.00271608   0.0148880   0.0174419 
576.761 -0.000001194  0.5080163067168438  0.016091  3.909066  6.04245e-06  -3.02495e-06  0.00512317  -0.00271608   0.0149743   0.0174443 
577.764 0.000012533  0.5079291542470481  0.016091  3.909066  6.04618e-06  -2.9877e-06  0.00511745  -0.00271226   0.0139704   0.0174482 
578.559 -0.000013328  0.5078420152944673  0.016091  3.909066  6.03127e-06  -2.96907e-06  0.00511363  -0.00271036   0.0139566   0.0174478 
579.365 -0.000014721  0.5077541577656004  0.016091  3.909066  6.01637e-06  -2.97652e-06  0.00511554  -0.00270845   0.0142887   0.0174489 
580.159 0.000014920  0.507667045948376  0.016091  3.909066  6.0052e-06  -2.9877e-06  0.00511745  -0.00270464   0.0138848   0.0174523 
580.945 0.000007758  0.5075799476357603  0.016091  3.909066  5.98657e-06  -2.98025e-06  0.00511554  -0.00270464   0.0138770   0.0174528 
581.948 0.000000995  0.5074489596330746  0.016091  3.909066  5.96422e-06  -2.9877e-06  0.00511172  -0.00270464   0.0138726   0.0174522 
582.757 -0.000017705  0.5073618951203576  0.016091  3.909066  5.98285e-06  -3.0324e-06  0.00510982  -0.00270654   0.0139076   0.0174530 
583.572 0.000006565  0.5073180021625102  0.016091  3.909066  6.02755e-06  -3.05848e-06  0.00511172  -0.00270845   0.0138971   0.0174512 
584.373 0.000013527  0.5071878065605838  0.016091  3.909066  6.035e-06  -3.03985e-06  0.00511363  -0.00270845   0.0144132   0.0174513 
585.143 -0.000030635  0.5071000512676961  0.016091  3.909066  6.01637e-06  -2.99887e-06  0.00511745  -0.00270845   0.0138889   0.0174535 
585.953 -0.000000199  0.5070569099412101  0.016091  3.909066  6.00892e-06  -2.96162e-06  0.00511935  -0.00270845   0.0149982   0.0174530 
586.776 -0.000005570  0.506839060288851  0.015974  3.909066  5.95304e-06  -2.85359e-06  0.00506213  -0.00270464   0.0141682   0.0174493 
589.17 0.000008156  0.5067513594474067  0.015974  3.909066  5.93069e-06  -2.86476e-06  0.00504497  -0.00270464   0.0143801   0.0174487 
590.155 -0.000001591  0.5066212950750029  0.015974  3.909066  5.95304e-06  -2.87594e-06  0.00504878  -0.00270654   0.0138627   0.0174478 
590.968 0.000011936  0.5065336282171607  0.015974  3.909066  5.97912e-06  -2.88711e-06  0.00506213  -0.00270845   0.0148964   0.0174434 
591.761 -0.000049932  0.5064036142342349  0.015974  3.909066  5.96049e-06  -2.84614e-06  0.0050793  -0.00270845   0.0149359   0.0174430 
592.765 0.000006565  0.5063159813336666  0.015974  3.909066  5.94187e-06  -2.82006e-06  0.00508311  -0.00270845   0.0139207   0.0174430 
593.563 0.000017705  0.5062290922035656  0.015974  3.909066  5.93442e-06  -2.80143e-06  0.00509074  -0.00270845   0.0138273   0.0174411 
594.36 -0.000030635  0.5061422165091216  0.015974  3.909066  5.90089e-06  -2.79771e-06  0.00509837  -0.00270845   0.0143878   0.0174404 
595.142 0.000001989  0.5060553542461811  0.015974  3.909066  5.86364e-06  -2.83496e-06  0.005106  -0.00270845   0.0138708   0.0174412 
595.966 -0.000000995  0.5059685054105902  0.015974  3.909066  5.87854e-06  -2.88339e-06  0.00510791  -0.00270845   0.0148997   0.0174417 
596.769 0.000015119  0.5058809403457141  0.015974  3.909066  5.93814e-06  -2.92809e-06  0.00510982  -0.00271226   0.0139029   0.0174430 
597.558 -0.000028049  0.5057941184651227  0.015974  3.909066  5.97912e-06  -2.94299e-06  0.00510982  -0.00271417   0.0139020   0.0174417 
598.371 -0.000018898  0.5057073099994001  0.015974  3.909066  6.03127e-06  -2.91692e-06  0.00511363  -0.00271417   0.0142338   0.0174418 
599.136 -0.000021485  0.5056205149444023  0.015974  3.909066  6.07598e-06  -2.90574e-06  0.00511935  -0.00271417   0.0139270   0.0174418 
599.965 -0.000021882  0.5055337332959862  0.015974  3.909066  6.0797e-06  -2.95417e-06  0.00512126  -0.00271417   0.0139156   0.0174391 
600.96 0.000017904  0.5054462359618612  0.015974  3.909066  6.05735e-06  -3.0026e-06  0.00511554  -0.00271608   0.0149495   0.0174382 
601.772 0.000038394  0.505359481226761  0.015974  3.909066  6.02755e-06  -3.0324e-06  0.00511172  -0.00271608   0.0139021   0.0174400 
602.567 -0.000035211  0.5052727398857906  0.015974  3.909066  5.99775e-06  -3.02122e-06  0.00510982  -0.00271799   0.0139001   0.0174393 
603.375 0.000006565  0.5051860119348148  0.015974  3.909066  5.97539e-06  -3.01005e-06  0.00511172  -0.00271989   0.0143899   0.0174388 
604.154 -0.000009350  0.5050992973697  0.015974  3.909066  5.95677e-06  -2.99887e-06  0.00511363  -0.00271989   0.0138747   0.0174383 
604.971 0.000017506  0.5050118676616293  0.015974  3.909066  5.92324e-06  -3.0175e-06  0.00511554  -0.00271989   0.0149277   0.0174393 
605.768 0.000007162  0.5049302451313797  0.015974  3.909066  5.90461e-06  -3.04358e-06  0.00511745  -0.00271799   0.0139125   0.0174418 
606.561 -0.000006366  0.5047686443041294  0.015974  3.909066  5.89344e-06  -3.08083e-06  0.00510982  -0.00271417   0.0138983   0.0174430 
607.961 -0.000005968  0.5046871837978073  0.015974  3.909066  5.90089e-06  -3.05848e-06  0.00509647  -0.00271226   0.0149707   0.0174433 
608.76 -0.000007758  0.5046064146379043  0.015974  3.909066  5.90834e-06  -2.98397e-06  0.00509647  -0.00271226   0.0139402   0.0174455 
609.552 0.000032625  0.5045256579306777  0.015974  3.909066  5.91206e-06  -2.94299e-06  0.00510409  -0.00271036   0.0139277   0.0174458 
610.379 -0.000019694  0.5044042070010205  0.015974  3.909066  5.92324e-06  -2.94299e-06  0.00510982  -0.00271036   0.0143898   0.0174456 
611.159 0.000000796  0.5043234814609672  0.015974  3.909066  5.94187e-06  -2.92064e-06  0.00511172  -0.00271036   0.0138830   0.0174477 
611.956 -0.000003780  0.504121382998004  0.015974  3.909066  5.91952e-06  -2.87594e-06  0.00508121  -0.00270845   0.0142976   0.0174461 
614.148 0.000023275  0.5040000257594393  0.015974  3.909066  5.91952e-06  -2.87966e-06  0.00506976  -0.00270654   0.0139042   0.0174486 
614.962 -0.000002188  0.5039600314892265  0.015974  3.909066  5.92697e-06  -2.91692e-06  0.00507548  -0.00270654   0.0139018   0.0174489 
615.757 0.000000597  0.5038387116238442  0.015974  3.909066  5.89716e-06  -2.98397e-06  0.00509074  -0.00270654   0.0139425   0.0174496 
616.564 -0.000023673  0.5037580731822999  0.015974  3.909066  5.89344e-06  -3.04358e-06  0.00510219  -0.00270845   0.0139356   0.0174497 
617.38 -0.000004376  0.5037174198517004  0.015974  3.909066  5.93814e-06  -3.06593e-06  0.00511172  -0.00270845   0.0144110   0.0174498 
618.156 0.000012334  0.5035561927138948  0.015974  3.909066  5.99775e-06  -3.01005e-06  0.00511554  -0.00270845   0.0138797   0.0174479 
619.373 -0.000013527  0.5034749205351077  0.015974  3.909066  5.96422e-06  -2.99887e-06  0.00510982  -0.00270654   0.0141954   0.0174466 
620.172 -0.000019694  0.5033943380755769  0.015974  3.909066  5.96049e-06  -2.99515e-06  0.00510982  -0.00270654   0.0138893   0.0174478 
620.941 0.000025264  0.503273149148541  0.015974  3.909066  5.97912e-06  -2.99142e-06  0.00511745  -0.00270654   0.0149303   0.0174468 
621.768 0.000021286  0.5031925977218568  0.015974  3.909066  6.0052e-06  -2.99515e-06  0.00511935  -0.00270845   0.0139266   0.0174481 
622.756 -0.000027055  0.5031120586808056  0.015974  3.909066  6.0201e-06  -3.0175e-06  0.00511745  -0.00270845   0.0138895   0.0174508 
623.564 0.000023474  0.5028698393991878  0.015974  3.909066  6.06853e-06  -3.05475e-06  0.00508311  -0.00270845   0.0139018   0.0174549 
625.752 0.000018501  0.5027893499665443  0.015974  3.909066  6.00892e-06  -3.04358e-06  0.00506786  -0.00270845   0.0139244   0.0174556 
626.561 -0.000034415  0.5027088729004792  0.015974  3.909066  5.96794e-06  -3.03613e-06  0.00507167  -0.00270845   0.0139197   0.0174566 
627.341 0.000012135  0.5026284081971928  0.015974  3.909066  5.97912e-06  -3.02495e-06  0.00508311  -0.00271036   0.0142325   0.0174551 
628.17 -0.000008952  0.5025073963311283  0.015974  3.909066  5.99402e-06  -3.01005e-06  0.00509647  -0.00271036   0.0139352   0.0174542 
628.956 -0.000015119  0.5024668399498096  0.015974  3.909066  6.01637e-06  -3.0175e-06  0.00510791  -0.00271036   0.0149747   0.0174540 
629.763 0.000010941  0.5023864124158574  0.015974  3.909066  6.03127e-06  -3.0324e-06  0.00511554  -0.00271036   0.0138872   0.0174552 
630.57 -0.000012930  0.5023059972294709  0.015974  3.909066  6.02755e-06  -3.03613e-06  0.00511935  -0.00271036   0.0138866   0.0174547 
631.355 0.000035211  0.5022255943868604  0.015974  3.909066  6.01637e-06  -3.02868e-06  0.00512508  -0.00270845   0.0142656   0.0174556 
632.164 -0.000001194  0.5021046755359576  0.015974  3.909066  5.9903e-06  -3.02495e-06  0.0051308  -0.00270654   0.0138923   0.0174550 
632.965 -0.000006764  0.5020641503232937  0.015974  3.909066  5.98285e-06  -3.0622e-06  0.00513461  -0.00270464   0.0150213   0.0174538 
633.761 0.000007957  0.5019432687319403  0.015974  3.909066  6.01637e-06  -3.08828e-06  0.00513461  -0.00270273   0.0139182   0.0174532 
634.566 -0.000007957  0.5019034311911075  0.015974  3.909066  6.04618e-06  -3.10318e-06  0.0051327  -0.00270273   0.0139076   0.0174533 
635.378 0.000000597  0.5016617700436274  0.015974  3.909066  6.01637e-06  -3.08083e-06  0.00509647  -0.00269891   0.0138887   0.0174505 
637.366 0.000005769  0.5015409812673501  0.015974  3.909066  5.94187e-06  -3.0473e-06  0.00507548  -0.00269701   0.0138754   0.0174500 
638.364 0.000011538  0.5014606957604082  0.015974  3.909066  5.90089e-06  -3.02122e-06  0.00507548  -0.0026951   0.0143486   0.0174495 
639.142 0.000004178  0.501420220338917  0.015974  3.909066  5.90089e-06  -3.01005e-06  0.00508311  -0.0026951   0.0150173   0.0174504 
639.766 -0.000013129  0.5013001616547516  0.015974  3.909066  5.93442e-06  -3.0026e-06  0.00509837  -0.00269701   0.0139192   0.0174506 
640.56 -0.000014522  0.5012596986358938  0.015974  3.909066  5.96422e-06  -2.9877e-06  0.00511172  -0.00270082   0.0139076   0.0174510 
641.386 0.000000000  0.5011390025322722  0.015974  3.909066  5.97167e-06  -2.98397e-06  0.00512126  -0.00270273   0.0144350   0.0174500 
642.136 -0.000003979  0.5010587786108888  0.015974  3.909066  5.99402e-06  -2.98025e-06  0.00512698  -0.00270273   0.0139417   0.0174493 
642.946 -0.000014124  0.5009381287902896  0.015974  3.909066  5.98285e-06  -2.99887e-06  0.0051327  -0.00270464   0.0148803   0.0174481 
643.767 0.000004376  0.5008579356262689  0.015974  3.909066  5.95304e-06  -2.98025e-06  0.00513652  -0.00270273   0.0139059   0.0174483 
644.56 -0.000008355  0.5007777547379617  0.015974  3.909066  5.93442e-06  -2.94672e-06  0.00513843  -0.00270273   0.0139020   0.0174496 
645.351 0.000003382  0.5006975861216106  0.015974  3.909066  5.95304e-06  -2.93182e-06  0.00514033  -0.00270273   0.0142518   0.0174515 
646.163 -0.000018501  0.500616756242672  0.015974  3.909066  5.98657e-06  -2.90574e-06  0.00514224  -0.00270273   0.0138976   0.0174510 
646.954 -0.000020490  0.5003763610789338  0.015974  3.93757  5.88971e-06  -2.89457e-06  0.00509265  -0.00270464   0.0144741   0.0174492 
649.154 0.000010344  0.5002962538690114  0.015974  3.93757  5.88226e-06  -2.87221e-06  0.00507167  -0.00270273   0.0142482   0.0174488 
650.167 -0.000025463  0.5001757795387233  0.015974  3.93757  5.91579e-06  -2.87221e-06  0.00507548  -0.00270273   0.0139093   0.0174481 
650.938 -0.000001393  0.5000957029967523  0.015974  3.93757  5.97167e-06  -2.89829e-06  0.00508884  -0.00270464   0.0151372   0.0174484 
651.763 -0.000016113  0.5000149659374102  0.015974  3.93757  5.98657e-06  -2.91319e-06  0.00510028  -0.00270654   0.0138846   0.0174476 
652.556 -0.000011936  0.49989522888209803  0.015974  3.93757  5.97912e-06  -2.94299e-06  0.00510982  -0.00270845   0.0139004   0.0174450 
653.559 -0.000022678  0.4998145227152666  0.015974  3.93757  5.95677e-06  -2.98025e-06  0.00511363  -0.00270845   0.0139024   0.0174458 
654.354 0.000033818  0.499734501378114  0.015974  3.93757  5.98285e-06  -3.03613e-06  0.00511935  -0.00270845   0.0141892   0.0174451 
655.167 -0.000009947  0.49961415616836247  0.015974  3.93757  6.035e-06  -3.07338e-06  0.00512317  -0.00270845   0.0138695   0.0174449 
655.964 -0.000011140  0.49957449536958165  0.015974  3.93757  6.09088e-06  -3.09201e-06  0.00512698  -0.00270845   0.0149656   0.0174457 
656.762 -0.000044163  0.4994541869123769  0.015974  3.93757  6.09833e-06  -3.10691e-06  0.00512889  -0.00270845   0.0138809   0.0174433 
657.554 0.000008554  0.4993742206013884  0.015974  3.93757  6.08343e-06  -3.07338e-06  0.00512889  -0.00270845   0.0138855   0.0174427 
658.379 -0.000007758  0.49913372326521405  0.015974  3.93757  5.98285e-06  -3.0473e-06  0.00507548  -0.00269891   0.0150412   0.0174425 
660.761 0.000028248  0.49905380585980413  0.015974  3.93757  5.97167e-06  -3.05475e-06  0.00505832  -0.00269701   0.0138902   0.0174433 
661.559 0.000008156  0.498973900645835  0.015974  3.93757  5.99775e-06  -3.05475e-06  0.00506404  -0.00269891   0.0138853   0.0174442 
662.346 0.000019694  0.4988537300420162  0.015974  3.93757  6.02382e-06  -3.04358e-06  0.0050793  -0.00270273   0.0143422   0.0174434 
663.159 0.000021286  0.49877385534156016  0.015974  3.93757  6.0201e-06  -3.02495e-06  0.00509265  -0.00270654   0.0138919   0.0174443 
663.967 -0.000008156  0.4986933217574795  0.015974  3.93757  6.00147e-06  -3.01377e-06  0.00510219  -0.00270845   0.0149554   0.0174443 
664.768 -0.000014920  0.4986134715124356  0.015974  3.93757  6.00147e-06  -3.01005e-06  0.00510791  -0.00271036   0.0139146   0.0174461 
665.567 -0.000001989  0.49849338356139905  0.015974  3.93757  6.01265e-06  -3.02122e-06  0.00511363  -0.00271036   0.0139081   0.0174451 
666.378 0.000009748  0.4984135637879087  0.015974  3.93757  6.03872e-06  -3.0473e-06  0.00511935  -0.00270845   0.0143020   0.0174446 
667.158 0.000016113  0.49833375617609166  0.015974  3.93757  6.0946e-06  -3.08455e-06  0.00512126  -0.00270845   0.0139041   0.0174460 
667.953 -0.000015517  0.4982539607222437  0.015974  3.93757  6.11323e-06  -3.0622e-06  0.00512508  -0.00270845   0.0149191   0.0174464 
668.764 -0.000026259  0.4981339551567733  0.015974  3.93757  6.0797e-06  -3.02495e-06  0.00512508  -0.00270845   0.0138859   0.0174501 
669.564 -0.000009151  0.49809373597932016  0.015974  3.93757  6.035e-06  -3.02495e-06  0.00512317  -0.00271036   0.0138811   0.0174501 
670.365 -0.000039189  0.49797376711277624  0.015974  3.93757  6.00892e-06  -3.02122e-06  0.00512126  -0.00271226   0.0142006   0.0174491 
671.168 0.000008753  0.49789402647699454  0.015974  3.93757  6.01265e-06  -2.99515e-06  0.00511935  -0.00271226   0.0139039   0.0174442 
671.947 -0.000023872  0.49777410333751587  0.015974  3.93757  6.04245e-06  -2.99515e-06  0.00512126  -0.00271417   0.0149037   0.0174422 
672.772 0.000001194  0.497694393089705  0.015974  3.93757  6.0797e-06  -2.99887e-06  0.00512126  -0.00271608   0.0138803   0.0174427 
673.572 -0.000031431  0.4976146949702177  0.015974  3.93757  6.11696e-06  -3.0324e-06  0.00511935  -0.00271799   0.0138763   0.0174444 
674.343 0.000030237  0.49753500897536435  0.015974  3.93757  6.12813e-06  -3.06965e-06  0.00512126  -0.00271799   0.0144507   0.0174429 
675.14 0.000036205  0.4974553351014556  0.015974  3.93757  6.10578e-06  -3.08455e-06  0.00512126  -0.00271608   0.0139224   0.0174432 
675.962 0.000029442  0.49733551234704193  0.015974  3.93757  6.05363e-06  -3.10691e-06  0.00512317  -0.00271608   0.0150431   0.0174417 
676.776 0.000004973  0.4972558688102511  0.015974  3.93757  6.01637e-06  -3.12181e-06  0.00512508  -0.00271417   0.0139464   0.0174400 
677.561 0.000012533  0.49717556826111414  0.015974  3.93757  5.98285e-06  -3.09573e-06  0.00512698  -0.00271226   0.0139432   0.0174415 
678.354 0.000015517  0.4970959490384104  0.015974  3.93757  5.97539e-06  -3.07338e-06  0.00512889  -0.00271226   0.0142958   0.0174418 
679.163 -0.000010145  0.4969762084591368  0.015974  3.93757  5.96794e-06  -3.06965e-06  0.0051308  -0.00271226   0.0139183   0.0174431 
679.954 0.000001790  0.4968966195319546  0.015974  3.93757  5.98285e-06  -3.0771e-06  0.0051308  -0.00271226   0.0149737   0.0174416 
680.77 -0.000019694  0.4968170426962076  0.015974  3.93757  5.99402e-06  -3.09573e-06  0.00512889  -0.00271226   0.0138834   0.0174416 
681.565 0.000018501  0.4967374779482227  0.015974  3.93757  6.0052e-06  -3.0771e-06  0.00512889  -0.00271036   0.0138829   0.0174424 
682.376 -0.000000597  0.4966579252843277  0.015974  3.93757  6.01637e-06  -3.0175e-06  0.00512889  -0.00271036   0.0142800   0.0174434 
683.157 -0.000026856  0.49657771634376346  0.015974  3.93757  6.02755e-06  -2.96907e-06  0.00512698  -0.00270845   0.0138743   0.0174444 
683.949 0.000000398  0.49614012556665094  0.015898  3.93757  5.99775e-06  -2.92437e-06  0.00508884  -0.00270273   0.0138838   0.0174431 
685.942 -0.000005172  0.49594115939680117  0.015898  3.93757  5.95677e-06  -2.94299e-06  0.00506976  -0.00270273   0.0138756   0.0174428 
686.754 0.000002785  0.49570223281712444  0.015898  3.93757  5.96422e-06  -2.98025e-06  0.00507167  -0.00270273   0.0138794   0.0174433 
687.553 -0.000003183  0.4955034328819446  0.015898  3.93757  5.97539e-06  -2.9877e-06  0.00508311  -0.00270464   0.0138759   0.0174441 
688.367 0.000011737  0.4953840557606642  0.015898  3.93757  5.98657e-06  -3.01005e-06  0.00509074  -0.00270654   0.0142628   0.0174441 
689.167 0.000033022  0.4952647058401911  0.015898  3.93757  6.0052e-06  -3.02122e-06  0.00509837  -0.00270654   0.0139072   0.0174442 
689.948 0.000007360  0.4952647058401911  0.015898  3.93757  6.02755e-06  -3.01005e-06  0.005106  -0.00270464   0.0139018   0.0174428 
690.552 -0.000000796  0.49530470837018575  0.015898  3.93757  6.08343e-06  -2.98397e-06  0.00511935  -0.00270464   0.0138996   0.0174436 
691.349 -0.000004575  0.49534471395542984  0.015898  3.93757  6.12813e-06  -3.01005e-06  0.00512508  -0.00270464   0.0142925   0.0174437 
692.144 -0.000009947  0.49534471395542984  0.015898  3.93757  6.13186e-06  -3.04358e-06  0.00512698  -0.00270654   0.0139067   0.0174442 
692.756 -0.000036006  0.49534471395542984  0.015898  3.93757  6.10578e-06  -3.06593e-06  0.0051308  -0.00270845   0.0138951   0.0174446 
693.569 -0.000018302  0.49530470837018575  0.015898  3.93757  6.0797e-06  -3.09201e-06  0.00512889  -0.00271036   0.0138936   0.0174444 
694.356 0.000006366  0.4952647058401911  0.015898  3.93757  6.0797e-06  -3.11063e-06  0.00512698  -0.00271226   0.0144427   0.0174426 
695.154 0.000002785  0.4951853765260713  0.015898  3.93757  6.10951e-06  -3.10318e-06  0.00512126  -0.00271226   0.0138764   0.0174421 
695.968 0.000012732  0.4951060592246395  0.015898  3.93757  6.14303e-06  -3.0771e-06  0.00511935  -0.00271608   0.0149326   0.0174419 
696.764 0.000025065  0.49506607186213697  0.015898  3.93757  6.20636e-06  -3.04358e-06  0.00511554  -0.00271608   0.0139148   0.0174413 
697.556 0.000015716  0.4949474606452895  0.015898  3.93757  6.25479e-06  -3.01005e-06  0.00511554  -0.00271417   0.0139116   0.0174405 
698.37 0.000018699  0.4948675131816545  0.015898  3.93757  6.24734e-06  -3.01005e-06  0.00511554  -0.00271226   0.0144852   0.0174408 
699.154 -0.000010344  0.49474894691398097  0.015898  3.93757  6.22499e-06  -3.03985e-06  0.00511745  -0.00271226   0.0138628   0.0174402 
699.966 0.000002188  0.49466902974167803  0.015898  3.93757  6.21381e-06  -3.04358e-06  0.00511935  -0.00271226   0.0149241   0.0174363 
700.76 0.000013527  0.4945897905852219  0.015898  3.93757  6.21754e-06  -3.03985e-06  0.00511935  -0.00271226   0.0138756   0.0174374 
701.556 0.000010941  0.4945105634141656  0.015898  3.93757  6.21754e-06  -3.0026e-06  0.00511745  -0.00271226   0.0138727   0.0174379 
702.358 0.000025861  0.4943914123357824  0.015898  3.93757  6.16538e-06  -2.94672e-06  0.00511172  -0.00271226   0.0139206   0.0174387 
703.377 0.000025065  0.4943122151626839  0.015898  3.93757  6.10951e-06  -2.93182e-06  0.005106  -0.00271036   0.0143660   0.0174385 
704.155 0.000003979  0.49419310919019466  0.015898  3.93757  6.06108e-06  -2.94672e-06  0.00510409  -0.00270845   0.0138848   0.0174396 
704.954 0.000009947  0.4941139419923448  0.015898  3.93757  6.01637e-06  -2.94672e-06  0.00510791  -0.00270654   0.0149239   0.0174374 
705.78 -0.000006764  0.4940347867581384  0.015898  3.93757  6.00892e-06  -2.92437e-06  0.00510982  -0.00270464   0.0139093   0.0174376 
706.575 0.000011538  0.49395497846509334  0.015898  3.93757  6.02382e-06  -2.92809e-06  0.00510982  -0.00270464   0.0139013   0.0174376 
707.358 0.000001790  0.4938366185556405  0.015898  3.93757  6.05735e-06  -2.96907e-06  0.00511363  -0.00270654   0.0141014   0.0174383 
708.174 0.000022280  0.49375684044857754  0.015898  3.93757  6.0797e-06  -2.98025e-06  0.00511554  -0.00270654   0.0138757   0.0174394 
708.966 -0.000027850  0.4934006465104125  0.015898  3.93757  6.04618e-06  -2.92064e-06  0.00504878  -0.0026951   0.0149162   0.0174337 
711.766 -0.000022280  0.49328174761609794  0.015898  3.93757  5.99402e-06  -2.96535e-06  0.00503352  -0.0026951   0.0149319   0.0174356 
712.774 -0.000014920  0.4932027180326874  0.015898  3.93757  5.99402e-06  -2.99887e-06  0.00504306  -0.0026951   0.0139095   0.0174369 
713.561 0.000015914  0.49308386405357096  0.015898  3.93757  6.03872e-06  -3.00632e-06  0.00505832  -0.0026951   0.0139014   0.0174381 
714.354 -0.000011339  0.4930048643187065  0.015898  3.93757  6.10205e-06  -2.95417e-06  0.0050793  -0.00269701   0.0142711   0.0174396 
715.166 -0.000003581  0.492846236971968  0.015898  3.93757  6.10951e-06  -2.90574e-06  0.00509456  -0.00269701   0.0138643   0.0174426 
716.368 0.000026060  0.49276727306562357  0.015898  3.93757  6.04245e-06  -2.90947e-06  0.00509265  -0.0026951   0.0143816   0.0174443 
717.127 0.000018898  0.49268832106156424  0.015898  3.93757  6.00892e-06  -2.91319e-06  0.00509647  -0.00269701   0.0138706   0.0174429 
717.95 0.000020291  0.4925695837333807  0.015898  3.93757  6.02755e-06  -2.96162e-06  0.00510028  -0.00269891   0.0149291   0.0174417 
718.768 -0.000002984  0.4924906615193047  0.015898  3.93757  6.06108e-06  -3.01005e-06  0.00510409  -0.00270273   0.0138827   0.0174410 
719.567 0.000018898  0.492411751194949  0.015898  3.93757  6.08715e-06  -3.05103e-06  0.00510982  -0.00270464   0.0138826   0.0174423 
720.37 -0.000005371  0.49229307653779497  0.015898  3.93757  6.06853e-06  -3.06593e-06  0.00511363  -0.00270654   0.0143433   0.0174418 
721.165 0.000021087  0.49201671523110324  0.015898  3.93757  6.0946e-06  -2.93554e-06  0.00507548  -0.00270273   0.0138849   0.0174403 
723.345 0.000026657  0.49193787626962443  0.015898  3.93757  6.0797e-06  -2.92809e-06  0.00506213  -0.00270082   0.0143281   0.0174400 
724.139 0.000017705  0.49185838681047866  0.015898  3.93757  6.09088e-06  -2.92809e-06  0.00506976  -0.00270082   0.0139403   0.0174418 
724.952 0.000000199  0.4917404996594403  0.015898  3.93757  6.10578e-06  -2.93927e-06  0.00508311  -0.00270082   0.0149330   0.0174414 
725.764 0.000000995  0.4916610401456182  0.015898  3.93757  6.10578e-06  -2.9728e-06  0.00509265  -0.00270273   0.0139019   0.0174417 
726.558 -0.000021485  0.4915822546963367  0.015898  3.93757  6.11323e-06  -3.01005e-06  0.00510028  -0.00270464   0.0139002   0.0174427 
727.339 0.000031829  0.49146376780569295  0.015898  3.93757  6.12441e-06  -3.0026e-06  0.00510791  -0.00270654   0.0138783   0.0174428 
728.352 -0.000006565  0.49134596942554887  0.015898  3.93757  6.08715e-06  -2.9877e-06  0.00510791  -0.00270464   0.0142327   0.0174428 
729.17 0.000000796  0.4912665697347384  0.015898  3.93757  6.10578e-06  -2.99887e-06  0.00510982  -0.00270464   0.0138629   0.0174451 
729.961 -0.000000398  0.49118784359203027  0.015898  3.93757  6.10951e-06  -2.9728e-06  0.00511172  -0.00270464   0.0149750   0.0174437 
730.76 0.000014124  0.4911091292800435  0.015898  3.93757  6.10578e-06  -2.9877e-06  0.00511363  -0.00270464   0.0138816   0.0174431 
731.562 0.000010742  0.4909907493539638  0.015898  3.93757  6.09833e-06  -3.04358e-06  0.00511745  -0.00270273   0.0138791   0.0174445 
732.344 -0.000018103  0.4907540697346839  0.015898  3.93757  6.04245e-06  -3.05848e-06  0.00507739  -0.00269701   0.0138872   0.0174432 
734.563 -0.000004774  0.4906364308353888  0.015898  3.93757  5.99402e-06  -3.04358e-06  0.00505832  -0.00269701   0.0138855   0.0174412 
735.554 0.000016312  0.4905181576809219  0.015898  3.93757  6.00147e-06  -3.03985e-06  0.00506023  -0.00269891   0.0138825   0.0174411 
736.352 0.000015716  0.4904395439354086  0.015898  3.93757  6.02755e-06  -3.04358e-06  0.00506976  -0.00270273   0.0142044   0.0174412 
737.165 -0.000006565  0.4903602815162599  0.015898  3.93757  6.0499e-06  -3.05475e-06  0.00508121  -0.00270464   0.0150057   0.0174428 
737.775 -0.000034415  0.4902427310145176  0.015898  3.93757  6.09833e-06  -3.0473e-06  0.00509647  -0.00270464   0.0138713   0.0174435 
738.553 0.000019694  0.4901634983699073  0.015898  3.93757  6.14303e-06  -3.0026e-06  0.00510982  -0.00270464   0.0138778   0.0174446 
739.364 0.000015914  0.49004599201714216  0.015898  3.93757  6.15421e-06  -2.98397e-06  0.00511172  -0.00270464   0.0143377   0.0174443 
740.161 -0.000015517  0.48996678912470976  0.015898  3.93757  6.16538e-06  -3.01005e-06  0.00511363  -0.00270273   0.0138629   0.0174471 
740.946 0.000010543  0.4898882580815589  0.015898  3.93757  6.17656e-06  -3.02868e-06  0.00511745  -0.00270082   0.0149402   0.0174481 
741.773 -0.000009947  0.4898097388105688  0.015898  3.93757  6.14676e-06  -3.03613e-06  0.00511935  -0.00269891   0.0138819   0.0174490 
742.544 0.000010145  0.48973123130821017  0.015898  3.93757  6.10578e-06  -3.04358e-06  0.00512126  -0.00269891   0.0144073   0.0174499 
743.154 0.000012732  0.4896131623486416  0.015898  3.93757  6.06853e-06  -3.06593e-06  0.00512698  -0.00269701   0.0142552   0.0174530 
744.167 0.000009947  0.4893382110193957  0.015898  3.97014  5.98657e-06  -3.06965e-06  0.00508693  -0.0026951   0.0142001   0.0174522 
746.152 -0.000018699  0.4892591150699493  0.015898  3.97014  5.93442e-06  -3.02495e-06  0.00506976  -0.00269319   0.0138678   0.0174534 
746.964 -0.000025065  0.48914181140559876  0.015898  3.97014  5.91952e-06  -2.99142e-06  0.00507167  -0.00269319   0.0149056   0.0174524 
747.761 -0.000033420  0.4890627451057789  0.015898  3.97014  5.92697e-06  -2.99142e-06  0.00508121  -0.0026951   0.0139067   0.0174506 
748.576 0.000026657  0.4889454854052227  0.015898  3.97014  5.96794e-06  -2.99887e-06  0.00509074  -0.0026951   0.0138967   0.0174490 
749.374 -0.000016710  0.4888664487328081  0.015898  3.97014  6.0052e-06  -3.01005e-06  0.00509647  -0.00269891   0.0141850   0.0174473 
750.166 -0.000021485  0.48874923296310463  0.015898  3.97014  6.05363e-06  -3.0622e-06  0.00510219  -0.00270273   0.0138703   0.0174459 
750.965 -0.000006565  0.48867022589590126  0.015898  3.97014  6.10205e-06  -3.10691e-06  0.005106  -0.00270464   0.0149949   0.0174453 
751.76 -0.000002785  0.488553054024146  0.015898  3.97014  6.11323e-06  -3.13298e-06  0.00510791  -0.00270464   0.0138764   0.0174455 
752.55 0.000008355  0.4884740765399823  0.015898  3.97014  6.10205e-06  -3.08083e-06  0.00510982  -0.00270654   0.0138757   0.0174469 
753.376 -0.000016511  0.4883957689594915  0.015898  3.97014  6.11323e-06  -3.04358e-06  0.00510791  -0.00270654   0.0144036   0.0174475 
754.137 -0.000003183  0.4882780006100379  0.015898  3.97014  6.12813e-06  -2.99887e-06  0.00510791  -0.00270654   0.0138644   0.0174480 
754.966 -0.000034216  0.48804320087184966  0.015898  3.97014  6.12068e-06  -2.95417e-06  0.00507358  -0.00270273   0.0138767   0.0174462 
756.959 0.000012732  0.4879255117570552  0.015898  3.97014  6.10578e-06  -3.0324e-06  0.0050545  -0.00269891   0.0143356   0.0174433 
758.144 -0.000031829  0.48780784907934516  0.015898  3.97014  6.13558e-06  -3.08083e-06  0.00505641  -0.00269701   0.0138747   0.0174411 
758.944 -0.000003581  0.48769021282684627  0.015898  3.97014  6.17284e-06  -3.10691e-06  0.00506786  -0.00269701   0.0138746   0.0174405 
759.751 -0.000005968  0.48761202233791084  0.015898  3.97014  6.20636e-06  -3.12181e-06  0.00508121  -0.00269891   0.0138604   0.0174401 
760.552 -0.000012334  0.4874944300519019  0.015898  3.97014  6.23989e-06  -3.11436e-06  0.00509265  -0.00270082   0.0138636   0.0174397 
761.339 -0.000009350  0.4874162687811616  0.015898  3.97014  6.23989e-06  -3.15161e-06  0.00510219  -0.00270082   0.0142946   0.0174392 
762.168 0.000007758  0.4872987204287901  0.015898  3.97014  6.21009e-06  -3.20376e-06  0.00510982  -0.00270082   0.0139002   0.0174377 
762.952 0.000008753  0.4872205883544166  0.015898  3.97014  6.21754e-06  -3.21121e-06  0.00511554  -0.00270082   0.0148833   0.0174359 
763.766 0.000003979  0.4871030839028663  0.015898  3.97014  6.22871e-06  -3.18514e-06  0.00511554  -0.00270273   0.0138867   0.0174325 
764.562 0.000013328  0.4870249810030567  0.015898  3.97014  6.23617e-06  -3.15906e-06  0.00511363  -0.00270464   0.0138858   0.0174326 
765.365 -0.000005570  0.4869075204195488  0.015898  3.97014  6.22499e-06  -3.13671e-06  0.00511172  -0.00270464   0.0144939   0.0174336 
766.155 -0.000004774  0.48682944667252265  0.015898  3.97014  6.19146e-06  -3.13671e-06  0.00511363  -0.00270464   0.0138879   0.0174362 
766.939 -0.000025264  0.4867513845609651  0.015898  3.97014  6.18774e-06  -3.14416e-06  0.00511363  -0.00270273   0.0138788   0.0174361 
767.757 0.000031232  0.48667333408140756  0.015898  3.97014  6.16538e-06  -3.12926e-06  0.00511363  -0.00270273   0.0138751   0.0174379 
768.555 0.000017904  0.48655595231910725  0.015898  3.97014  6.13558e-06  -3.08083e-06  0.00511554  -0.00270273   0.0138776   0.0174385 
769.352 0.000028447  0.48647793095322134  0.015898  3.97014  6.10578e-06  -3.02868e-06  0.00511554  -0.00270273   0.0143010   0.0174406 
770.166 0.000005371  0.48636059296742107  0.015898  3.97014  6.0797e-06  -3.01005e-06  0.00511554  -0.00270082   0.0138739   0.0174409 
770.964 0.000037001  0.48624328126120747  0.015898  3.97014  6.07598e-06  -3.04358e-06  0.00511554  -0.00270273   0.0149326   0.0174407 
771.776 -0.000027850  0.4861653064515552  0.015898  3.97014  6.0797e-06  -3.05475e-06  0.00511363  -0.00270273   0.0138894   0.0174410 
772.558 -0.000022280  0.48608734324790187  0.015898  3.97014  6.08343e-06  -3.03985e-06  0.00511554  -0.00270273   0.0138849   0.0174424 
773.358 0.000012732  0.48597009271721825  0.015898  3.97014  6.09833e-06  -3.03985e-06  0.00512126  -0.00270082   0.0141925   0.0174416 
774.171 -0.000010344  0.4858915037024375  0.015898  3.97014  6.10951e-06  -3.06965e-06  0.00512317  -0.00269891   0.0138834   0.0174409 
774.935 -0.000011538  0.48577495171018087  0.015898  3.97014  6.10578e-06  -3.11063e-06  0.00512508  -0.00269891   0.0150198   0.0174414 
775.763 -0.000001393  0.48565777107907326  0.015898  3.97014  6.0797e-06  -3.11436e-06  0.00512126  -0.00269701   0.0150731   0.0174418 
776.773 -0.000008753  0.48557988337627384  0.015898  3.97014  6.07598e-06  -3.06965e-06  0.00511554  -0.0026951   0.0139074   0.0174399 
777.556 0.000006167  0.48546274637180253  0.015898  3.97014  6.11323e-06  -3.02495e-06  0.00510982  -0.0026951   0.0138960   0.0174411 
778.352 -0.000011737  0.4853848876613883  0.015898  3.97014  6.13186e-06  -2.99142e-06  0.00510982  -0.00269701   0.0142193   0.0174410 
779.165 0.000022877  0.48526779425108046  0.015898  3.97014  6.14676e-06  -2.98397e-06  0.00510982  -0.00270082   0.0138834   0.0174413 
779.932 0.000002586  0.4851899645114756  0.015898  3.97014  6.15421e-06  -2.9728e-06  0.00511172  -0.00270082   0.0150671   0.0174421 
780.776 -0.000025662  0.4846833728683893  0.015842  3.97014  6.0201e-06  -2.94672e-06  0.00507358  -0.0026951   0.0138930   0.0174397 
782.966 -0.000004575  0.4843718172891157  0.015842  3.97014  5.97167e-06  -2.99515e-06  0.00505641  -0.00269319   0.0138810   0.0174398 
783.954 -0.000012732  0.4841772707051256  0.015842  3.97014  5.97912e-06  -3.04358e-06  0.00506023  -0.00269128   0.0147644   0.0174389 
784.766 0.000015517  0.4839827963522797  0.015842  3.97014  5.98285e-06  -3.02122e-06  0.00506976  -0.00269319   0.0138828   0.0174379 
785.755 0.000001393  0.48382687747034575  0.015842  3.97014  6.01637e-06  -3.01005e-06  0.00508121  -0.00269128   0.0138945   0.0174396 
786.558 -0.000012930  0.48382687747034575  0.015842  3.97014  6.0797e-06  -3.01377e-06  0.00509265  -0.00269128   0.0138952   0.0174398 
787.356 -0.000001194  0.48382687747034575  0.015842  3.97014  6.14303e-06  -3.03613e-06  0.00510219  -0.00269128   0.0144488   0.0174388 
788.153 0.000035012  0.4839051572999653  0.015842  3.97014  6.19146e-06  -3.04358e-06  0.00510982  -0.00269128   0.0139055   0.0174403 
788.954 -0.000018302  0.4839051572999653  0.015842  3.97014  6.22871e-06  -3.06965e-06  0.00511745  -0.00269128   0.0149466   0.0174406 
789.767 -0.000004774  0.48382687747034575  0.015842  3.97014  6.22871e-06  -3.0771e-06  0.00512126  -0.00268938   0.0149271   0.0174404 
790.767 -0.000004973  0.4837883941769619  0.015842  3.97014  6.17284e-06  -3.06965e-06  0.00511745  -0.00268938   0.0139042   0.0174416 
791.563 0.000021087  0.4837107839322511  0.015842  3.97014  6.13558e-06  -3.08828e-06  0.00511745  -0.00268938   0.0138959   0.0174442 
792.375 0.000009549  0.48359406412561623  0.015842  3.97014  6.0946e-06  -3.10691e-06  0.00511935  -0.00269128   0.0145181   0.0174452 
793.154 0.000023474  0.48351648266713876  0.015842  3.97014  6.04618e-06  -3.11063e-06  0.00512126  -0.00269128   0.0138444   0.0174456 
793.937 0.000010344  0.4834382608980585  0.015842  3.97014  6.04618e-06  -3.11063e-06  0.00512698  -0.00269128   0.0138481   0.0174440 
794.546 0.000008753  0.4833607025111  0.015842  3.97014  6.10205e-06  -3.10691e-06  0.00513461  -0.00269128   0.0138543   0.0174426 
795.344 -0.000009151  0.48324406068005904  0.015842  3.97014  6.12813e-06  -3.10691e-06  0.00513843  -0.00269128   0.0144981   0.0174416 
796.151 -0.000033022  0.48316653104088525  0.015842  3.97014  6.11323e-06  -3.12553e-06  0.00513652  -0.00269128   0.0138577   0.0174422 
796.962 -0.000037001  0.4830499324362836  0.015842  3.97014  6.10951e-06  -3.12553e-06  0.00513461  -0.00268938   0.0148939   0.0174410 
797.772 -0.000027452  0.4829724315235907  0.015842  3.97014  6.12441e-06  -3.13671e-06  0.0051308  -0.00269128   0.0139058   0.0174418 
798.569 0.000036404  0.4828558761134017  0.015842  3.97014  6.16166e-06  -3.15161e-06  0.00512508  -0.0026951   0.0138996   0.0174410 
799.367 0.000001194  0.48277840390591  0.015842  3.97014  6.16538e-06  -3.16279e-06  0.00512126  -0.0026951   0.0142588   0.0174382 
800.166 -0.000002586  0.4826618916581423  0.015842  3.97014  6.16166e-06  -3.14788e-06  0.00512126  -0.0026951   0.0138819   0.0174377 
800.965 0.000012930  0.48258444813459606  0.015842  3.97014  6.17284e-06  -3.13298e-06  0.00512317  -0.00269319   0.0149097   0.0174372 
801.774 -0.000015318  0.4824295954293001  0.015842  3.97014  6.17284e-06  -3.09946e-06  0.00512126  -0.00269128   0.0149901   0.0174356 
802.76 0.000026657  0.48231316073554775  0.015842  3.97014  6.17284e-06  -3.0473e-06  0.00511363  -0.00268938   0.0139076   0.0174362 
803.56 0.000028845  0.48223576875117674  0.015842  3.97014  6.13931e-06  -3.02495e-06  0.00510982  -0.00268938   0.0138959   0.0174369 
804.358 0.000015914  0.48211937713050196  0.015842  3.97014  6.08715e-06  -3.02868e-06  0.00511172  -0.00269128   0.0144002   0.0174359 
805.151 -0.000014522  0.4820420137707123  0.015842  3.97014  6.05735e-06  -3.02868e-06  0.00511363  -0.00269319   0.0138763   0.0174355 
805.946 -0.000004973  0.48189328319142255  0.015842  3.97014  6.05735e-06  -3.04358e-06  0.00511554  -0.00269319   0.0138672   0.0174346 
806.961 0.000005968  0.4816748628710071  0.015842  3.97014  6.07598e-06  -3.0473e-06  0.00508502  -0.00269128   0.0150126   0.0174351 
808.762 0.000033221  0.4815653831960278  0.015842  3.97014  6.05735e-06  -3.0473e-06  0.00507167  -0.00268938   0.0138934   0.0174370 
809.56 -0.000019296  0.48145592781597946  0.015842  3.97014  6.01637e-06  -3.05475e-06  0.00507548  -0.00268938   0.0138819   0.0174375 
810.374 -0.000023673  0.4813831748292807  0.015842  3.97014  5.98657e-06  -3.06593e-06  0.00508311  -0.00268938   0.0143771   0.0174375 
811.154 -0.000007957  0.48127375987163235  0.015842  3.97014  5.98285e-06  -3.0771e-06  0.00509456  -0.00269128   0.0138852   0.0174402 
811.965 0.000008355  0.4811643691802026  0.015842  3.97014  6.02755e-06  -3.09573e-06  0.00510028  -0.00269319   0.0149169   0.0174403 
812.76 -0.000002188  0.4810550027442305  0.015842  3.97014  6.10578e-06  -3.08455e-06  0.00510791  -0.00269319   0.0138760   0.0174415 
813.559 -0.000016710  0.4809456605529626  0.015842  3.97014  6.17656e-06  -3.08828e-06  0.00510982  -0.00269319   0.0138713   0.0174409 
814.351 0.000022678  0.48087298278689367  0.015842  3.97014  6.19891e-06  -3.08828e-06  0.00511363  -0.00269319   0.0142821   0.0174385 
815.166 -0.000000199  0.4808003157282286  0.015842  3.97014  6.17284e-06  -3.10691e-06  0.00511935  -0.00269128   0.0138997   0.0174373 
815.948 -0.000007161  0.4806910299759714  0.015842  3.97014  6.15048e-06  -3.13298e-06  0.00512126  -0.00269128   0.0149915   0.0174360 
816.767 -0.000008753  0.48061838971696846  0.015842  3.97014  6.13558e-06  -3.15906e-06  0.00512126  -0.00269319   0.0138956   0.0174344 
817.561 0.000023275  0.4803639279922121  0.015842  3.97014  6.18774e-06  -3.13298e-06  0.00507739  -0.00269128   0.0147816   0.0174334 
819.764 -0.000009748  0.48025473887640274  0.015842  3.97014  6.18774e-06  -3.11063e-06  0.00505832  -0.00269128   0.0138721   0.0174365 
820.558 -0.000012135  0.480145573926752  0.015842  3.97014  6.23617e-06  -3.06965e-06  0.00506404  -0.00269128   0.0138704   0.0174360 
821.358 -0.000006764  0.48003643313256444  0.015842  3.97014  6.24362e-06  -3.07338e-06  0.00507548  -0.00269319   0.0144194   0.0174357 
822.123 -0.000006366  0.47996388920681976  0.015842  3.97014  6.21381e-06  -3.09201e-06  0.00508693  -0.0026951   0.0139280   0.0174352 
822.952 0.000014522  0.4798547886030527  0.015842  3.97014  6.18401e-06  -3.0771e-06  0.00509837  -0.0026951   0.0149002   0.0174338 
823.765 0.000010344  0.4797097648295818  0.015842  3.97014  6.17284e-06  -3.07338e-06  0.00510409  -0.0026951   0.0139000   0.0174338 
824.939 0.000010344  0.47960072041576524  0.015842  3.97014  6.16911e-06  -3.07338e-06  0.00510028  -0.00269319   0.0138935   0.0174317 
825.753 0.000024071  0.47949170010410497  0.015842  3.97014  6.19146e-06  -3.08083e-06  0.00510219  -0.00269319   0.0139106   0.0174328 
826.567 -0.000021286  0.4793827038839485  0.015842  3.97014  6.21009e-06  -3.10691e-06  0.00510982  -0.00269319   0.0139019   0.0174346 
827.36 -0.000007161  0.47931025603629157  0.015842  3.97014  6.20636e-06  -3.10691e-06  0.00511554  -0.00269319   0.0143295   0.0174357 
828.144 -0.000016710  0.47920129990016835  0.015842  3.97014  6.16911e-06  -3.10691e-06  0.00512126  -0.00269319   0.0138932   0.0174368 
828.958 0.000011339  0.4789475680184469  0.015842  3.97014  6.06853e-06  -3.0324e-06  0.00508502  -0.00268747   0.0144609   0.0174367 
831.152 -0.000019296  0.47880281070623476  0.015842  3.97014  6.0946e-06  -3.03985e-06  0.00506404  -0.00268365   0.0138695   0.0174370 
832.356 0.000026060  0.47869396659504637  0.015842  3.97014  6.10578e-06  -3.03985e-06  0.00506404  -0.00268365   0.0144437   0.0174369 
833.151 -0.000021485  0.4785851464975596  0.015842  3.97014  6.12068e-06  -3.03985e-06  0.00507548  -0.00268747   0.0139034   0.0174382 
833.963 -0.000015716  0.4784763504031794  0.015842  3.97014  6.14303e-06  -3.03985e-06  0.00508884  -0.00268938   0.0149852   0.0174371 
834.766 -0.000027850  0.4783681859000696  0.015842  3.97014  6.13931e-06  -3.0771e-06  0.00509647  -0.00269128   0.0139028   0.0174373 
835.564 -0.000010941  0.4782594376462034  0.015842  3.97014  6.13186e-06  -3.10318e-06  0.00510409  -0.00269319   0.0138928   0.0174355 
836.564 0.000008952  0.47815071336376436  0.015842  3.97014  6.14676e-06  -3.0771e-06  0.005106  -0.00269128   0.0138855   0.0174367 
837.355 -0.000020888  0.4780420130421872  0.015842  3.97014  6.16538e-06  -3.06593e-06  0.00510982  -0.00268938   0.0144086   0.0174375 
838.141 -0.000007360  0.47796976183697515  0.015842  3.97014  6.18774e-06  -3.0622e-06  0.00511363  -0.00268938   0.0139125   0.0174361 
838.938 0.000012732  0.4778611013821291  0.015842  3.97014  6.18401e-06  -3.05103e-06  0.00512126  -0.00268747   0.0139015   0.0174344 
839.749 0.000018501  0.47775246486002326  0.015842  3.97014  6.18401e-06  -3.08083e-06  0.00512317  -0.00268747   0.0139124   0.0174337 
840.562 0.000008554  0.47753587014619475  0.015842  4.006393  6.18029e-06  -3.06593e-06  0.00510028  -0.00268365   0.0139032   0.0174360 
842.368 0.000004178  0.47735514400256823  0.015842  4.006393  6.17656e-06  -3.03613e-06  0.00507548  -0.00268175   0.0139121   0.0174362 
843.564 0.000004774  0.4772823870718792  0.015842  4.006393  6.19146e-06  -3.0175e-06  0.00507167  -0.00268175   0.0139046   0.0174381 
844.34 -0.000022280  0.4771744840543573  0.015842  4.006393  6.20636e-06  -3.01377e-06  0.00508311  -0.00268175   0.0142466   0.0174383 
845.164 0.000004575  0.4770659986396241  0.015842  4.006393  6.22871e-06  -3.01005e-06  0.00509647  -0.00268175   0.0138771   0.0174405 
845.96 0.000012334  0.4769938902530894  0.015842  4.006393  6.23989e-06  -3.02122e-06  0.00510791  -0.00268175   0.0149237   0.0174388 
846.761 0.000007360  0.4768854445476347  0.015842  4.006393  6.23989e-06  -3.02868e-06  0.00510982  -0.00268365   0.0138921   0.0174410 
847.556 -0.000013129  0.4767770226804253  0.015842  4.006393  6.23244e-06  -3.06965e-06  0.00510982  -0.00268747   0.0138851   0.0174401 
848.562 0.000018501  0.4766686246409836  0.015842  4.006393  6.22126e-06  -3.09201e-06  0.00510791  -0.00268938   0.0138892   0.0174391 
849.378 0.000013328  0.47656025041883954  0.015842  4.006393  6.19891e-06  -3.08455e-06  0.00510791  -0.00268938   0.0143483   0.0174405 
850.159 0.000005570  0.4764525052470019  0.015842  4.006393  6.17284e-06  -3.06965e-06  0.00510982  -0.00268938   0.0139024   0.0174408 
850.942 0.000011936  0.4763798813323783  0.015842  4.006393  6.18401e-06  -3.03613e-06  0.00511363  -0.00268938   0.0138888   0.0174408 
851.754 0.000005371  0.4762715705275962  0.015842  4.006393  6.21754e-06  -3.02868e-06  0.00511554  -0.00268938   0.0138804   0.0174409 
852.564 -0.000005371  0.4759836641637166  0.015842  4.006393  6.23617e-06  -3.05848e-06  0.00507739  -0.00268747   0.0138856   0.0174405 
854.755 -0.000011936  0.4758754403206415  0.015842  4.006393  6.19146e-06  -3.07338e-06  0.00506023  -0.00268747   0.0139056   0.0174394 
855.553 0.000004774  0.47576724021838335  0.015842  4.006393  6.18029e-06  -3.12553e-06  0.00506595  -0.00268938   0.0138979   0.0174389 
856.345 -0.000017904  0.4756590638465297  0.015842  4.006393  6.18401e-06  -3.14788e-06  0.00507739  -0.00269128   0.0143759   0.0174401 
857.138 -0.000025861  0.47558716083797925  0.015842  4.006393  6.21381e-06  -3.14788e-06  0.00509074  -0.00269319   0.0138625   0.0174391 
857.951 0.000035808  0.4754790239495273  0.015842  4.006393  6.26597e-06  -3.15906e-06  0.00510028  -0.00269319   0.0150234   0.0174392 
858.763 0.000001591  0.47540714718013893  0.015842  4.006393  6.29949e-06  -3.15534e-06  0.00510982  -0.00269128   0.0138681   0.0174396 
859.578 0.000002984  0.4752990497462771  0.015842  4.006393  6.28087e-06  -3.13298e-06  0.00511745  -0.00268938   0.0138641   0.0174393 
860.372 0.000005172  0.4751909759978117  0.015842  4.006393  6.27342e-06  -3.10691e-06  0.00512126  -0.00268938   0.0144382   0.0174376 
861.142 0.000019893  0.47508352949031724  0.015842  4.006393  6.30322e-06  -3.09573e-06  0.00512126  -0.00269319   0.0150107   0.0174364 
861.765 0.000003581  0.4749755029493433  0.015842  4.006393  6.36282e-06  -3.0771e-06  0.00512889  -0.0026951   0.0138701   0.0174378 
862.56 -0.000011538  0.4749036995126956  0.015842  4.006393  6.39635e-06  -3.0771e-06  0.00512889  -0.0026951   0.0138703   0.0174373 
863.379 -0.000007161  0.4747957123458447  0.015842  4.006393  6.35165e-06  -3.08828e-06  0.00512508  -0.00269319   0.0142369   0.0174372 
864.165 -0.000027452  0.47468774881609865  0.015842  4.006393  6.28087e-06  -3.09946e-06  0.00512126  -0.00269128   0.0138611   0.0174362 
864.935 0.000001591  0.4745798089131111  0.015842  4.006393  6.24734e-06  -3.10691e-06  0.00511935  -0.00269128   0.0149222   0.0174363 
865.76 0.000040383  0.4745080630527974  0.015842  4.006393  6.24362e-06  -3.11808e-06  0.00511745  -0.00268938   0.0138692   0.0174367 
866.559 0.000026458  0.47436399994606476  0.015842  4.006393  6.27342e-06  -3.10691e-06  0.00511745  -0.00268938   0.0138727   0.0174375 
867.364 0.000007758  0.4742567334164115  0.015842  4.006393  6.28459e-06  -3.08455e-06  0.00511554  -0.00268747   0.0143048   0.0174381 
868.16 -0.000011737  0.474184432064196  0.015842  4.006393  6.28087e-06  -3.08455e-06  0.00511745  -0.00268747   0.0138637   0.0174400 
868.96 -0.000002586  0.4740772045747107  0.015842  4.006393  6.28459e-06  -3.11063e-06  0.00511745  -0.00268747   0.0138671   0.0174393 
869.754 -0.000028845  0.4739693981860859  0.015842  4.006393  6.29204e-06  -3.12181e-06  0.00511745  -0.00268747   0.0138685   0.0174393 
870.54 0.000019495  0.4738616153555  0.015842  4.006393  6.33675e-06  -3.16279e-06  0.00511935  -0.00268747   0.0138731   0.0174395 
871.35 0.000004973  0.47378997387961397  0.015842  4.006393  6.38518e-06  -3.19631e-06  0.00512126  -0.00268747   0.0138588   0.0174376 
871.941 -0.000035808  0.47368223024572614  0.015842  4.006393  6.42243e-06  -3.26337e-06  0.00512317  -0.00268747   0.0138617   0.0174382 
872.958 0.000006963  0.4735390097879752  0.015842  4.006393  6.41498e-06  -3.30807e-06  0.00512126  -0.00268747   0.0138672   0.0174402 
873.757 0.000012334  0.4734313209553248  0.015842  4.006393  6.38145e-06  -3.282e-06  0.00511745  -0.00268747   0.0138782   0.0174416 
874.578 0.000015914  0.47335974194696884  0.015842  4.006393  6.3442e-06  -3.22612e-06  0.00511554  -0.00268747   0.0138785   0.0174403 
875.358 -0.000010543  0.4732160137998503  0.015842  4.006393  6.30322e-06  -3.17396e-06  0.00511745  -0.00268747   0.0143929   0.0174406 
876.155 -0.000007957  0.4731083954565128  0.015842  4.006393  6.26969e-06  -3.15161e-06  0.00512126  -0.00268556   0.0138804   0.0174429 
876.923 0.000010543  0.47303686329274347  0.015842  4.006393  6.25479e-06  -3.16651e-06  0.00512317  -0.00268556   0.0138737   0.0174423 
877.544 -0.000054706  0.4728938300797941  0.015842  4.006393  6.27342e-06  -3.17769e-06  0.00512317  -0.00268747   0.0138705   0.0174438 
878.752 0.000036802  0.47267875737058346  0.01581  4.006393  6.24734e-06  -3.10691e-06  0.00508311  -0.00268556   0.0138973   0.0174466 
880.553 0.000002586  0.472571256173698  0.01581  4.006393  6.23617e-06  -3.11808e-06  0.00507167  -0.00268175   0.0138932   0.0174464 
881.365 -0.000043964  0.47249980186114726  0.01581  4.006393  6.22499e-06  -3.09201e-06  0.00507548  -0.00268175   0.0144444   0.0174472 
882.15 0.000038791  0.47239233965642524  0.01581  4.006393  6.24734e-06  -3.05848e-06  0.00508502  -0.00268175   0.0138680   0.0174480 
882.919 -0.000004973  0.47228490085957486  0.01581  4.006393  6.28459e-06  -3.03613e-06  0.00509837  -0.00268175   0.0150128   0.0174477 
883.774 0.000038593  0.4721780854814572  0.01581  4.006393  6.29949e-06  -3.0473e-06  0.00510791  -0.00268175   0.0138613   0.0174460 
884.538 -0.000006167  0.4720706933391434  0.01581  4.006393  6.31067e-06  -3.08083e-06  0.00511363  -0.00268175   0.0138663   0.0174468 
885.355 -0.000015517  0.4719993115002732  0.01581  4.006393  6.32557e-06  -3.09573e-06  0.00511554  -0.00268365   0.0144415   0.0174455 
886.152 0.000023872  0.4718919582710659  0.01581  4.006393  6.28459e-06  -3.08083e-06  0.00511935  -0.00268556   0.0139046   0.0174462 
886.96 0.000035808  0.4717132879481387  0.01581  4.006393  6.24734e-06  -3.05475e-06  0.00511935  -0.00268747   0.0138934   0.0174486 
887.928 -0.000034216  0.4716413584417934  0.01581  4.006393  6.23617e-06  -3.02868e-06  0.00511554  -0.00268556   0.0148968   0.0174492 
888.762 0.000008355  0.4714987292799284  0.01581  4.006393  6.28087e-06  -3.0324e-06  0.00511745  -0.00268556   0.0139127   0.0174508 
889.57 -0.000014124  0.4713914849357082  0.01581  4.006393  6.34047e-06  -3.09201e-06  0.00511935  -0.00268365   0.0139012   0.0174525 
890.336 0.000026458  0.4712842639045565  0.01581  4.006393  6.33302e-06  -3.14416e-06  0.00512126  -0.00268175   0.0142319   0.0174511 
891.162 0.000012533  0.4711776649816195  0.01581  4.006393  6.28087e-06  -3.16279e-06  0.00512317  -0.00268175   0.0139223   0.0174516 
891.946 -0.000027850  0.47107049041610993  0.01581  4.006393  6.21009e-06  -3.14416e-06  0.00512698  -0.00268175   0.0139150   0.0174525 
892.752 -0.000024866  0.4709992531709071  0.01581  4.006393  6.17284e-06  -3.08828e-06  0.00512698  -0.00268365   0.0138801   0.0174529 
893.565 0.000025861  0.47089211736101594  0.01581  4.006393  6.16538e-06  -3.06965e-06  0.00512508  -0.00268365   0.0138759   0.0174521 
894.35 0.000016909  0.470749106375595  0.01581  4.006393  6.14676e-06  -3.06965e-06  0.00512317  -0.00268365   0.0142314   0.0174519 
895.132 -0.000014920  0.47067791552886096  0.01581  4.006393  6.13186e-06  -3.07338e-06  0.00512317  -0.00268175   0.0138695   0.0174533 
895.956 -0.000016113  0.47053556465379814  0.01581  4.006393  6.11696e-06  -3.07338e-06  0.00512126  -0.00268175   0.0138658   0.0174511 
896.753 -0.000018501  0.4704644046195411  0.01581  4.006393  6.14303e-06  -3.04358e-06  0.00512126  -0.00268175   0.0138660   0.0174512 
897.568 0.000024866  0.470357384908514  0.01581  4.006393  6.16166e-06  -3.02122e-06  0.00512126  -0.00268175   0.0138656   0.0174523 
898.359 0.000001194  0.47021452885922327  0.01581  4.006393  6.19146e-06  -3.06965e-06  0.00511935  -0.00268175   0.0138850   0.0174529 
899.356 -0.000016511  0.47010756334527254  0.01581  4.006393  6.23244e-06  -3.08455e-06  0.00511363  -0.00268175   0.0144145   0.0174528 
900.136 -0.000011339  0.4700012184020719  0.01581  4.006393  6.25479e-06  -3.0622e-06  0.00510982  -0.00268175   0.0139066   0.0174514 
900.958 -0.000013129  0.4698942991326114  0.01581  4.006393  6.25107e-06  -3.05848e-06  0.00510982  -0.00268365   0.0138998   0.0174498 
901.739 0.000007360  0.46978740303511757  0.01581  4.006393  6.25852e-06  -3.0622e-06  0.00511363  -0.00268365   0.0138801   0.0174486 
902.565 -0.000010145  0.4696805300995477  0.01581  4.006393  6.23244e-06  -3.0473e-06  0.00511363  -0.00268556   0.0138769   0.0174493 
903.375 0.000018898  0.46936064676748485  0.01581  4.006393  6.21381e-06  -2.99515e-06  0.00507358  -0.00268175   0.0138672   0.0174460 
905.564 0.000014323  0.46921807907038643  0.01581  4.006393  6.18401e-06  -3.01005e-06  0.00505641  -0.00267793   0.0138664   0.0174469 
906.554 -0.000014522  0.4691119257123599  0.01581  4.006393  6.18774e-06  -3.04358e-06  0.00506023  -0.00267793   0.0138678   0.0174468 
907.348 0.000013328  0.4690051990211851  0.01581  4.006393  6.22499e-06  -3.08455e-06  0.00507358  -0.00267984   0.0142602   0.0174493 
908.159 -0.000012334  0.4688984954185881  0.01581  4.006393  6.25107e-06  -3.11436e-06  0.00508311  -0.00268175   0.0138770   0.0174507 
908.954 -0.000019694  0.46879181489458105  0.01581  4.006393  6.28087e-06  -3.09573e-06  0.00509265  -0.00268556   0.0138714   0.0174503 
909.749 0.000013726  0.46868515743918315  0.01581  4.006393  6.29577e-06  -3.05848e-06  0.00509647  -0.00268747   0.0138682   0.0174500 
910.561 -0.000022678  0.46861426384706606  0.01581  4.006393  6.28459e-06  -3.05475e-06  0.00510219  -0.00268938   0.0138671   0.0174506 
911.358 0.000030237  0.46847250722444256  0.01581  4.006393  6.25107e-06  -3.0473e-06  0.005106  -0.00268938   0.0143135   0.0174517 
912.14 -0.000012334  0.4683659187863701  0.01581  4.006393  6.25852e-06  -3.03985e-06  0.00510982  -0.00268938   0.0138710   0.0174525 
912.925 -0.000007161  0.4682950710607711  0.01581  4.006393  6.27714e-06  -3.04358e-06  0.00511172  -0.00269128   0.0138647   0.0174525 
913.557 0.000006167  0.46818852095565056  0.01581  4.006393  6.27342e-06  -3.03985e-06  0.00511935  -0.00269128   0.0138603   0.0174519 
914.355 -0.000000995  0.4680819938627759  0.01581  4.006393  6.26224e-06  -3.02122e-06  0.00512126  -0.00269128   0.0143398   0.0174511 
915.162 -0.000013925  0.4677631452325375  0.01581  4.006393  6.17284e-06  -3.03613e-06  0.00508311  -0.00268175   0.0139026   0.0174500 
917.351 0.000036404  0.46762103847267833  0.01581  4.006393  6.12068e-06  -3.0026e-06  0.00506023  -0.00268175   0.0138975   0.0174492 
918.378 -0.000024667  0.4675146338586061  0.01581  4.006393  6.14303e-06  -2.99142e-06  0.00506023  -0.00268175   0.0143244   0.0174472 
919.141 -0.000024071  0.46737319287355306  0.01581  4.006393  6.17284e-06  -3.02868e-06  0.00506976  -0.00268175   0.0139022   0.0174457 
919.949 -0.000022877  0.4672668417073991  0.01581  4.006393  6.22871e-06  -3.0622e-06  0.00508121  -0.00268747   0.0148606   0.0174442 
920.773 0.000002586  0.46716051346764803  0.01581  4.006393  6.3144e-06  -3.03613e-06  0.00509265  -0.00268938   0.0148942   0.0174411 
921.769 0.000001989  0.4670542081444182  0.01581  4.006393  6.34792e-06  -3.01377e-06  0.00509456  -0.00268938   0.0138581   0.0174387 
922.555 0.000000796  0.46694851942074145  0.01581  4.006393  6.33675e-06  -3.04358e-06  0.00509647  -0.00268556   0.0138587   0.0174393 
923.562 0.000017904  0.46680664713607734  0.01581  4.006393  6.30322e-06  -3.07338e-06  0.00509647  -0.00268365   0.0138570   0.0174396 
924.363 0.000023673  0.46670041804474993  0.01581  4.006393  6.26969e-06  -3.09573e-06  0.00510028  -0.00268365   0.0142624   0.0174376 
925.163 0.000024667  0.46659480509453577  0.01581  4.006393  6.23617e-06  -3.09946e-06  0.00510409  -0.00268365   0.0138852   0.0174387 
925.955 -0.000022678  0.4664530344996114  0.01581  4.006393  6.22126e-06  -3.11436e-06  0.00510791  -0.00268556   0.0138812   0.0174382 
926.948 -0.000019097  0.46620577496795723  0.01581  4.006393  6.29577e-06  -3.12181e-06  0.00507739  -0.00268175   0.0138827   0.0174432 
928.939 0.000010742  0.4660996751947516  0.01581  4.006393  6.28832e-06  -3.07338e-06  0.00506595  -0.00267984   0.0138735   0.0174437 
929.749 -0.000007161  0.46595863932551373  0.01581  4.006393  6.26969e-06  -3.00632e-06  0.00506976  -0.00268175   0.0139139   0.0174434 
930.562 -0.000000398  0.46585259269449275  0.01581  4.006393  6.25479e-06  -2.99887e-06  0.00508121  -0.00268175   0.0139082   0.0174454 
931.331 0.000001591  0.4657465688587782  0.01581  4.006393  6.25107e-06  -3.0473e-06  0.00509265  -0.00268365   0.0143694   0.0174459 
932.154 -0.000017108  0.4656056339061493  0.01581  4.006393  6.27714e-06  -3.10318e-06  0.005106  -0.00268747   0.0143544   0.0174468 
933.156 -0.000019694  0.4654996631365962  0.01581  4.006393  6.30322e-06  -3.15906e-06  0.00511172  -0.00268938   0.0138597   0.0174473 
933.927 -0.000048141  0.4653937151297517  0.01581  4.006393  6.32185e-06  -3.18886e-06  0.00511745  -0.00268938   0.0138544   0.0174447 
934.544 0.000011538  0.46528778987583835  0.01581  4.006393  6.35165e-06  -3.17769e-06  0.0051327  -0.00269128   0.0138601   0.0174449 
935.343 -0.000030237  0.4651818873650856  0.01581  4.006393  6.37773e-06  -3.14788e-06  0.00514224  -0.00269128   0.0144828   0.0174446 
936.137 -0.000016312  0.4650765990317376  0.01581  4.006393  6.39635e-06  -3.11808e-06  0.00514796  -0.00269128   0.0138771   0.0174487 
936.964 -0.000018501  0.4649707418510992  0.01581  4.006393  6.39635e-06  -3.08455e-06  0.00514796  -0.00269128   0.0149241   0.0174516 
937.759 -0.000006565  0.46468876404865644  0.01581  4.048611  6.33302e-06  -3.09201e-06  0.00510982  -0.00268747   0.0149448   0.0174489 
939.761 0.000004178  0.46454813098119313  0.01581  4.048611  6.29577e-06  -3.10691e-06  0.00508884  -0.00268556   0.0138830   0.0174479 
940.755 0.000009350  0.46444238714622094  0.01581  4.048611  6.30322e-06  -3.08083e-06  0.00508693  -0.00268365   0.0138710   0.0174487 
941.566 0.000007162  0.4643366659765795  0.01581  4.048611  6.3144e-06  -3.03613e-06  0.00509647  -0.00268556   0.0138720   0.0174494 
942.375 0.000031431  0.4641961332503126  0.01581  4.048611  6.3442e-06  -2.99887e-06  0.00510791  -0.00268556   0.0143309   0.0174477 
943.158 0.000008554  0.4641252915944397  0.01581  4.048611  6.36655e-06  -2.99142e-06  0.00511745  -0.00268556   0.0138908   0.0174473 
943.936 0.000036404  0.4639848190714284  0.01581  4.048611  6.37773e-06  -3.04358e-06  0.00512126  -0.00268556   0.0138060   0.0174464 
944.936 -0.000018699  0.4638437965749786  0.01581  4.048611  6.374e-06  -3.13298e-06  0.00512317  -0.00268365   0.0138102   0.0174447 
945.75 -0.000025264  0.46377359538581997  0.01581  4.048611  6.3442e-06  -3.19631e-06  0.00512698  -0.00268365   0.0138817   0.0174449 
946.564 -0.000008753  0.46363322297512183  0.01581  4.048611  6.34047e-06  -3.17024e-06  0.0051327  -0.00268365   0.0138772   0.0174444 
947.354 -0.000029641  0.46352767508251225  0.01581  4.048611  6.3442e-06  -3.13298e-06  0.00513461  -0.00268365   0.0138699   0.0174459 
948.378 -0.000034813  0.46338737263203394  0.01581  4.048611  6.35165e-06  -3.15161e-06  0.00512698  -0.00268175   0.0143409   0.0174460 
949.158 -0.000024270  0.4633166470318952  0.01581  4.048611  6.35537e-06  -3.17396e-06  0.00512126  -0.00268175   0.0139036   0.0174451 
949.948 0.000032028  0.46300086310786653  0.01581  4.048611  6.29949e-06  -3.0771e-06  0.00507739  -0.00267412   0.0142440   0.0174447 
952.166 0.000005570  0.46286071040928567  0.01581  4.048611  6.25852e-06  -3.06593e-06  0.00506023  -0.0026703   0.0142391   0.0174443 
953.146 -0.000007360  0.4627200088980327  0.01581  4.048611  6.26224e-06  -3.05848e-06  0.00506595  -0.0026703   0.0138939   0.0174433 
953.955 -0.000001790  0.46261465622297065  0.01581  4.048611  6.29949e-06  -3.02868e-06  0.00507739  -0.00267221   0.0149574   0.0174428 
954.774 -0.000019296  0.4625093260458835  0.01581  4.048611  6.33675e-06  -2.98025e-06  0.00508884  -0.00267603   0.0138836   0.0174432 
955.557 -0.000021485  0.4624046066058271  0.01581  4.048611  6.35165e-06  -2.98025e-06  0.00509647  -0.00267793   0.0138785   0.0174431 
956.338 0.000011140  0.46229932127032336  0.01581  4.048611  6.33675e-06  -3.02495e-06  0.00510409  -0.00267984   0.0144474   0.0174429 
957.146 -0.000006963  0.4621587797881172  0.01581  4.048611  6.32557e-06  -3.09573e-06  0.00510791  -0.00268175   0.0138589   0.0174430 
957.944 -0.000000597  0.4620541347385313  0.01581  4.048611  6.29949e-06  -3.13671e-06  0.00510982  -0.00268365   0.0138659   0.0174431 
958.751 0.000008156  0.46195182403870205  0.01581  4.048611  6.26969e-06  -3.13298e-06  0.00511363  -0.00268365   0.0139069   0.0174436 
959.549 0.000001194  0.4618193560059455  0.01581  4.048611  6.26224e-06  -3.08828e-06  0.00511745  -0.00268365   0.0138992   0.0174419 
960.358 -0.000000995  0.46172072230659333  0.01581  4.048611  6.27714e-06  -3.02122e-06  0.00512126  -0.00268175   0.0142943   0.0174423 
961.159 0.000019296  0.4615883200509243  0.01581  4.048611  6.29577e-06  -2.98025e-06  0.00512126  -0.00268175   0.0138510   0.0174442 
961.949 0.000006963  0.4614891815282238  0.01581  4.048611  6.33302e-06  -2.98397e-06  0.00512508  -0.00267984   0.0148915   0.0174434 
962.762 -0.000021485  0.46139061779675367  0.01581  4.048611  6.35537e-06  -3.03613e-06  0.00512698  -0.00267793   0.0139027   0.0174455 
963.566 -0.000000597  0.46129152138990115  0.01581  4.048611  6.35165e-06  -3.07338e-06  0.00512889  -0.00267603   0.0138967   0.0174460 
964.365 0.000004774  0.4611924460864923  0.01581  4.048611  6.32557e-06  -3.08828e-06  0.0051308  -0.00267412   0.0143407   0.0174464 
965.155 -0.000021485  0.46109339187754117  0.01581  4.048611  6.29949e-06  -3.10318e-06  0.0051308  -0.00267412   0.0138985   0.0174457 
965.949 0.000013527  0.460961721170195  0.01581  4.048611  6.29949e-06  -3.11063e-06  0.0051308  -0.00267603   0.0138901   0.0174462 
966.75 0.000002586  0.46089534670709303  0.01581  4.048611  6.3293e-06  -3.09946e-06  0.0051308  -0.00267412   0.0138601   0.0174456 
967.565 -0.000007559  0.46076373203090154  0.01581  4.048611  6.33302e-06  -3.09946e-06  0.0051308  -0.00267412   0.0138635   0.0174450 
968.356 0.000006565  0.46066476904915976  0.01581  4.048611  6.36282e-06  -3.12181e-06  0.0051308  -0.00267412   0.0143856   0.0174442 
969.14 0.000046152  0.4605658271140773  0.01581  4.048611  6.40008e-06  -3.15906e-06  0.00512889  -0.00267603   0.0138683   0.0174425 
969.936 0.000003382  0.4604674587889972  0.01581  4.048611  6.38145e-06  -3.18514e-06  0.00512698  -0.00267793   0.0138641   0.0174417 
970.747 0.000008156  0.4603354126738017  0.01581  4.048611  6.33302e-06  -3.18141e-06  0.00512508  -0.00267793   0.0138997   0.0174424 
971.56 -0.000000995  0.46023654075138637  0.01581  4.048611  6.29577e-06  -3.13671e-06  0.00512126  -0.00267793   0.0138886   0.0174424 
972.354 0.000002188  0.4601382420183299  0.01581  4.048611  6.27342e-06  -3.08455e-06  0.00512126  -0.00267793   0.0143949   0.0174427 
973.151 -0.000003581  0.4600062892978602  0.01581  4.048611  6.26969e-06  -3.07338e-06  0.00512126  -0.00267793   0.0138763   0.0174426 
973.945 0.000003780  0.4599074872890976  0.01581  4.048611  6.27342e-06  -3.08083e-06  0.00512317  -0.00267603   0.0149749   0.0174410 
974.761 0.000014721  0.45977615174332936  0.01581  4.048611  6.29949e-06  -3.0622e-06  0.00512126  -0.00267412   0.0139012   0.0174420 
975.748 -0.000023076  0.4595130403874099  0.015871  4.048611  6.28459e-06  -3.09573e-06  0.00509074  -0.0026703   0.0138932   0.0174432 
977.549 0.000013129  0.4593818161314771  0.015871  4.048611  6.28087e-06  -3.10691e-06  0.00507167  -0.0026684   0.0138833   0.0174442 
978.549 0.000002586  0.4592831466398605  0.015871  4.048611  6.29949e-06  -3.10691e-06  0.00507358  -0.0026684   0.0138813   0.0174446 
979.351 -0.000017904  0.4591844980702679  0.015871  4.048611  6.34047e-06  -3.07338e-06  0.00508311  -0.0026684   0.0142788   0.0174451 
980.146 0.000037001  0.4590858704138286  0.015871  4.048611  6.36282e-06  -3.03985e-06  0.00509647  -0.0026684   0.0138885   0.0174442 
980.941 0.000027055  0.4589547665739214  0.015871  4.048611  6.36282e-06  -3.0473e-06  0.00510982  -0.0026684   0.0138826   0.0174434 
981.754 -0.000009947  0.4588892285059055  0.015871  4.048611  6.38145e-06  -3.08828e-06  0.00511745  -0.0026684   0.0138851   0.0174443 
982.539 0.000009947  0.4587576295148926  0.015871  4.048611  6.39635e-06  -3.12553e-06  0.00512508  -0.0026684   0.0138786   0.0174440 
983.357 0.000024071  0.45865909230201807  0.015871  4.048611  6.39635e-06  -3.11808e-06  0.00512698  -0.0026684   0.0144839   0.0174441 
984.123 -0.000025861  0.45856112626782397  0.015871  4.048611  6.36655e-06  -3.08083e-06  0.00512698  -0.0026703   0.0138974   0.0174448 
984.937 0.000019296  0.4584296200403379  0.015871  4.048611  6.35165e-06  -3.07338e-06  0.00512508  -0.00267221   0.0138919   0.0174460 
985.748 -0.000009151  0.45833115226872834  0.015871  4.048611  6.3591e-06  -3.05848e-06  0.00512508  -0.00267412   0.0138707   0.0174463 
986.562 -0.000001989  0.45820026090825783  0.015871  4.048611  6.374e-06  -3.0473e-06  0.00512317  -0.00267412   0.0138701   0.0174463 
987.357 -0.000006963  0.458101841664065  0.015871  4.048611  6.3889e-06  -3.06593e-06  0.00512508  -0.00267221   0.0142923   0.0174448 
988.143 0.000018898  0.4579710147942871  0.015871  4.048611  6.37773e-06  -3.08828e-06  0.00512889  -0.0026703   0.0138883   0.0174428 
988.954 0.000007162  0.45787264402970346  0.015871  4.048611  6.38145e-06  -3.10691e-06  0.0051308  -0.0026684   0.0138773   0.0174412 
989.748 -0.000022678  0.45777429406066383  0.015871  4.048611  6.39263e-06  -3.12181e-06  0.00512889  -0.0026684   0.0138838   0.0174409 
990.572 -0.000003979  0.45764355925438926  0.015871  4.048611  6.39263e-06  -3.12553e-06  0.0051308  -0.0026684   0.0138790   0.0174414 
991.338 0.000006565  0.4575452576967518  0.015871  4.048611  6.37773e-06  -3.10318e-06  0.0051327  -0.0026684   0.0144551   0.0174398 
992.149 -0.000021286  0.45741403826886406  0.015871  4.048611  6.37773e-06  -3.08455e-06  0.00513461  -0.0026684   0.0138638   0.0174395 
992.945 0.000002188  0.4573163340331595  0.015871  4.048611  6.38518e-06  -3.09201e-06  0.00513461  -0.00266649   0.0149238   0.0174377 
993.774 0.000014522  0.457185179148514  0.015871  4.048611  6.39635e-06  -3.08455e-06  0.0051327  -0.00266649   0.0138748   0.0174361 
994.555 0.000013925  0.45708697438665247  0.015871  4.048611  6.42243e-06  -3.11808e-06  0.00512698  -0.0026684   0.0138746   0.0174369 
995.349 -0.000033619  0.45692352862881475  0.015871  4.048611  6.37773e-06  -3.10691e-06  0.00511745  -0.0026684   0.0138992   0.0174359 
996.553 -0.000014920  0.4567930326438806  0.015871  4.048611  6.3144e-06  -3.07338e-06  0.00510409  -0.0026684   0.0138829   0.0174360 
997.562 0.000032227  0.45669491061565054  0.015871  4.048611  6.28087e-06  -3.05848e-06  0.00509837  -0.00266649   0.0138755   0.0174363 
998.337 -0.000011339  0.4565644787324868  0.015871  4.048611  6.29949e-06  -3.03613e-06  0.00510409  -0.00266458   0.0144006   0.0174377 
999.154 -0.000006167  0.4564335356043411  0.015871  4.048611  6.3591e-06  -3.04358e-06  0.00510791  -0.00266649   0.0143648   0.0174378 
1000.14 0.000011737  0.45630317696904843  0.015871  4.048611  6.38145e-06  -3.06593e-06  0.00510791  -0.00266649   0.0138552   0.0174402 
1000.96 -0.000021683  0.45600918256685224  0.015871  4.048611  6.34047e-06  -3.09573e-06  0.00506976  -0.00266458   0.0143046   0.0174396 
1003.16 0.000002785  0.4559117728913737  0.015871  4.048611  6.31067e-06  -3.10691e-06  0.00506023  -0.00266077   0.0138475   0.0174393 
1003.95 0.000026259  0.45578101331753357  0.015871  4.048611  6.29949e-06  -3.09946e-06  0.00506976  -0.00266267   0.0138497   0.0174385 
1004.75 -0.000008952  0.45571592078871276  0.015871  4.048611  6.28087e-06  -3.08828e-06  0.00508121  -0.00266267   0.0138674   0.0174399 
1005.36 0.000012135  0.45561802564716086  0.015871  4.048611  6.29204e-06  -3.08828e-06  0.00510028  -0.00266649   0.0143463   0.0174399 
1006.15 -0.000001989  0.45548789528655953  0.015871  4.048611  6.29949e-06  -3.09201e-06  0.00511172  -0.00266649   0.0138728   0.0174405 
1006.96 0.000034614  0.45535725477800937  0.015871  4.048611  6.30322e-06  -3.12181e-06  0.00511745  -0.00266649   0.0138732   0.0174392 
1007.96 0.000031431  0.45522719732710726  0.015871  4.048611  6.29577e-06  -3.14416e-06  0.00511363  -0.00266649   0.0148979   0.0174388 
1008.77 0.000004774  0.45512940495892623  0.015871  4.048611  6.29577e-06  -3.16651e-06  0.00511172  -0.00266649   0.0138620   0.0174396 
1009.56 0.000000597  0.4549994111797934  0.015871  4.048611  6.29949e-06  -3.16279e-06  0.00511172  -0.00266649   0.0138626   0.0174408 
1010.35 0.000018699  0.454901666675762  0.015871  4.048611  6.29949e-06  -3.13671e-06  0.00511554  -0.00266649   0.0142107   0.0174400 
1011.16 -0.000008554  0.4547711906575497  0.015871  4.048611  6.31812e-06  -3.10691e-06  0.00511935  -0.00266649   0.0138518   0.0174398 
1011.94 -0.000000398  0.4545114394329676  0.015871  4.048611  6.33302e-06  -3.11436e-06  0.00509265  -0.00266267   0.0138623   0.0174399 
1013.94 -0.000005968  0.45434889585611865  0.015871  4.048611  6.28832e-06  -3.08455e-06  0.00507358  -0.00266077   0.0138919   0.0174404 
1014.96 0.000025264  0.45421857475060107  0.015871  4.048611  6.29949e-06  -3.06593e-06  0.00507548  -0.00266077   0.0138832   0.0174396 
1015.75 0.000010145  0.4540888351883522  0.015871  4.048611  6.3293e-06  -3.05475e-06  0.00508693  -0.00266267   0.0138945   0.0174394 
1016.56 0.000026657  0.4539585869005867  0.015871  4.048611  6.32557e-06  -3.05103e-06  0.00510028  -0.00266267   0.0138840   0.0174389 
1017.36 0.000006764  0.45386106080455385  0.015871  4.048611  6.32185e-06  -3.08455e-06  0.00511172  -0.00266458   0.0143209   0.0174365 
1018.16 -0.000021683  0.4536987442595596  0.015871  4.048611  6.32557e-06  -3.06965e-06  0.00511935  -0.00266458   0.0142441   0.0174387 
1019.16 0.000010145  0.4536018170907201  0.015871  4.048611  6.3144e-06  -3.0324e-06  0.00511935  -0.00266458   0.0138604   0.0174407 
1019.94 0.000007162  0.4534717050600448  0.015871  4.048611  6.3144e-06  -3.02495e-06  0.00512126  -0.00266649   0.0138626   0.0174424 
1020.75 -0.000022479  0.45337428096437643  0.015871  4.048611  6.3442e-06  -3.03613e-06  0.00512126  -0.00266649   0.0138915   0.0174438 
1021.36 -0.000001989  0.4532774213640665  0.015871  4.048611  6.40008e-06  -3.0473e-06  0.00512698  -0.0026684   0.0143626   0.0174438 
1022.15 0.000006963  0.4531800379405004  0.015871  4.048611  6.42243e-06  -3.0622e-06  0.00512889  -0.0026703   0.0138775   0.0174450 
1022.95 -0.000001194  0.45305004379930425  0.015871  4.048611  6.41125e-06  -3.10318e-06  0.00512698  -0.0026703   0.0148602   0.0174456 
1023.77 0.000021882  0.4527586408284037  0.015871  4.048611  6.26969e-06  -3.18141e-06  0.0050793  -0.00266458   0.0138682   0.0174476 
1025.96 0.000010145  0.4525967083883052  0.015871  4.048611  6.26224e-06  -3.14043e-06  0.00506023  -0.00266077   0.0138611   0.0174483 
1026.95 0.000018699  0.4524668771147969  0.015871  4.048611  6.25107e-06  -3.13298e-06  0.00506023  -0.00266267   0.0148731   0.0174474 
1027.76 -0.000034017  0.4523702062287477  0.015871  4.048611  6.26969e-06  -3.15161e-06  0.00507167  -0.00266267   0.0138728   0.0174456 
1028.53 -0.000006167  0.4522404381404434  0.015871  4.048611  6.29577e-06  -3.16279e-06  0.00508502  -0.00266077   0.0138683   0.0174454 
1029.35 -0.000018699  0.4521432715159922  0.015871  4.048611  6.33302e-06  -3.14043e-06  0.00509837  -0.00266077   0.0143040   0.0174463 
1030.16 -0.000002984  0.45201410932535935  0.015871  4.048611  6.39635e-06  -3.11063e-06  0.00510982  -0.00266267   0.0138987   0.0174470 
1030.95 0.000019097  0.4519169899546294  0.015871  4.048611  6.41498e-06  -3.09201e-06  0.00511745  -0.00266649   0.0148645   0.0174456 
1031.76 0.000030237  0.45181989085377466  0.015871  4.048611  6.40753e-06  -3.07338e-06  0.00512126  -0.0026684   0.0138863   0.0174444 
1032.56 0.000002387  0.45169081839946823  0.015871  4.048611  6.39635e-06  -3.0473e-06  0.00512508  -0.0026684   0.0138814   0.0174440 
1033.36 0.000007360  0.45156178174463774  0.015871  4.048611  6.39263e-06  -3.02868e-06  0.00512508  -0.0026684   0.0143082   0.0174423 
1034.16 0.000012732  0.4514647567436023  0.015871  4.048611  6.32557e-06  -3.0175e-06  0.00512698  -0.0026684   0.0138715   0.0174411 
1034.96 0.000016312  0.4511738030898026  0.015871  4.103264  6.16911e-06  -3.04358e-06  0.00508502  -0.00266267   0.0143684   0.0174377 
1037.14 0.000039388  0.4510124212467025  0.015871  4.103264  6.17284e-06  -3.0473e-06  0.00506595  -0.00266267   0.0143810   0.0174375 
1038.16 0.000017307  0.45088357258863915  0.015871  4.103264  6.25479e-06  -3.05848e-06  0.00506595  -0.00266458   0.0138582   0.0174370 
1038.95 -0.000033221  0.45078668891149254  0.015871  4.103264  6.34792e-06  -3.06965e-06  0.00507739  -0.0026684   0.0149104   0.0174361 
1039.76 0.000006565  0.4506579027474149  0.015871  4.103264  6.39635e-06  -3.0771e-06  0.00508884  -0.0026684   0.0138599   0.0174379 
1040.56 0.000000796  0.4505610660492527  0.015871  4.103264  6.42243e-06  -3.09946e-06  0.00510028  -0.00266649   0.0138613   0.0174382 
1041.35 0.000034813  0.45039989657833474  0.015871  4.103264  6.40008e-06  -3.11063e-06  0.00510791  -0.00266649   0.0138495   0.0174388 
1042.35 0.000002984  0.4502706768336227  0.015871  4.103264  6.36282e-06  -3.12926e-06  0.00510982  -0.00266458   0.0144388   0.0174386 
1043.15 -0.000026458  0.45014203341366116  0.015871  4.103264  6.32185e-06  -3.12926e-06  0.00511172  -0.00266267   0.0144011   0.0174390 
1044.15 0.000006963  0.4500134255556114  0.015871  4.103264  6.30695e-06  -3.07338e-06  0.00511363  -0.00266077   0.0138571   0.0174382 
1044.93 -0.000006764  0.4499485947366626  0.015871  4.103264  6.32185e-06  -3.02495e-06  0.00511745  -0.00266267   0.0138503   0.0174379 
1045.55 0.000001194  0.4498200403338846  0.015871  4.103264  6.35537e-06  -3.0175e-06  0.00512698  -0.00266267   0.0138533   0.0174387 
1046.35 0.000010145  0.4496909815233826  0.015871  4.103264  6.37028e-06  -3.0622e-06  0.0051308  -0.00266267   0.0138660   0.0174405 
1047.38 -0.000030039  0.44933746818281173  0.015871  4.103264  6.25852e-06  -3.11808e-06  0.00508311  -0.00265504   0.0138664   0.0174393 
1049.56 0.000004774  0.4492409059108869  0.015871  4.103264  6.23989e-06  -3.12181e-06  0.00506976  -0.00265314   0.0138662   0.0174388 
1050.38 0.000045157  0.44911254688316826  0.015871  4.103264  6.26969e-06  -3.13671e-06  0.00507358  -0.00265314   0.0142544   0.0174395 
1051.15 -0.000002984  0.44898368416010126  0.015871  4.103264  6.29577e-06  -3.12181e-06  0.00508311  -0.00265504   0.0138646   0.0174408 
1051.96 0.000036404  0.44888719528301996  0.015871  4.103264  6.31812e-06  -3.08828e-06  0.00509456  -0.00265695   0.0149887   0.0174422 
1052.77 -0.000023872  0.44875893379459103  0.015871  4.103264  6.33675e-06  -3.09573e-06  0.00510409  -0.00265504   0.0138702   0.0174419 
1053.75 0.000026657  0.4486307076572555  0.015871  4.103264  6.34792e-06  -3.12181e-06  0.00510982  -0.00265504   0.0138991   0.0174401 
1054.53 -0.000000398  0.4485342919519032  0.015871  4.103264  6.3591e-06  -3.13671e-06  0.00511554  -0.00265504   0.0138975   0.0174408 
1055.35 -0.000009549  0.4484055892755342  0.015871  4.103264  6.35537e-06  -3.12926e-06  0.00512508  -0.00265314   0.0142812   0.0174408 
1056.16 -0.000041974  0.448277460475704  0.015871  4.103264  6.32557e-06  -3.11063e-06  0.0051327  -0.00265314   0.0138611   0.0174403 
1056.94 0.000012334  0.44818111794264487  0.015871  4.103264  6.32185e-06  -3.09573e-06  0.00513843  -0.00265314   0.0138599   0.0174389 
1057.75 0.000042173  0.44805305094062875  0.015871  4.103264  6.34047e-06  -3.0771e-06  0.00513843  -0.00265504   0.0138726   0.0174381 
1058.56 0.000016312  0.4479244813083572  0.015871  4.103264  6.34047e-06  -3.08083e-06  0.00513461  -0.00265504   0.0138692   0.0174388 
1059.38 0.000024667  0.44782821183661037  0.015871  4.103264  6.31812e-06  -3.08828e-06  0.00513461  -0.00265504   0.0143659   0.0174391 
1060.14 -0.000014323  0.4477002419307401  0.015871  4.103264  6.31067e-06  -3.08455e-06  0.0051327  -0.00265314   0.0138769   0.0174404 
1060.95 -0.000029442  0.4475723072154374  0.015871  4.103264  6.31067e-06  -3.09573e-06  0.0051327  -0.00265314   0.0150305   0.0174405 
1061.76 0.000026259  0.4474438703524832  0.015871  4.103264  6.30322e-06  -3.11436e-06  0.0051327  -0.00265314   0.0138716   0.0174400 
1062.56 0.000010941  0.44737993383744423  0.015871  4.103264  6.31067e-06  -3.15161e-06  0.0051308  -0.00265314   0.0138691   0.0174399 
1063.35 0.000050131  0.44728377697008725  0.015871  4.103264  6.32185e-06  -3.15534e-06  0.0051327  -0.00265314   0.0143113   0.0174409 
1064.16 0.000000796  0.4471559567119156  0.015871  4.103264  6.35165e-06  -3.14416e-06  0.0051327  -0.00265314   0.0138666   0.0174418 
1064.95 -0.000002586  0.4470598461214939  0.015871  4.103264  6.37773e-06  -3.12926e-06  0.00513461  -0.00265504   0.0149263   0.0174432 
1065.77 0.000016710  0.44696375538209066  0.015871  4.103264  6.41125e-06  -3.12926e-06  0.00513461  -0.00265504   0.0138988   0.0174406 
1066.55 0.000004774  0.4468676844855071  0.015871  4.103264  6.39635e-06  -3.14416e-06  0.00513461  -0.00265504   0.0138922   0.0174398 
1067.38 0.000024071  0.4467077892204369  0.015871  4.103264  6.37028e-06  -3.12926e-06  0.00512889  -0.00265504   0.0138543   0.0174393 
1068.38 -0.000008952  0.4466117711610943  0.015871  4.103264  6.34792e-06  -3.08083e-06  0.00512126  -0.00265504   0.0143367   0.0174403 
1069.13 -0.000007360  0.446516309162603  0.015871  4.103264  6.32185e-06  -3.04358e-06  0.00511935  -0.00265504   0.0139209   0.0174391 
1069.96 0.000013527  0.4463881634586452  0.015871  4.103264  6.31812e-06  -3.04358e-06  0.00511935  -0.00265695   0.0139140   0.0174384 
1070.75 0.000025861  0.44626058899535426  0.015871  4.103264  6.34047e-06  -3.07338e-06  0.00512126  -0.00265886   0.0138787   0.0174407 
1071.56 -0.000002785  0.4461646631785958  0.015871  4.103264  6.34047e-06  -3.09946e-06  0.00512126  -0.00266077   0.0138759   0.0174429 
1072.35 0.000008554  0.44578169297974524  0.015918  4.103264  6.3144e-06  -3.14416e-06  0.00507739  -0.00265504   0.0138836   0.0174389 
1074.75 -0.000000398  0.4456537494342845  0.015918  4.103264  6.26969e-06  -3.14043e-06  0.00506213  -0.00265314   0.0138942   0.0174375 
1075.56 0.000028646  0.4455579486467328  0.015918  4.103264  6.27714e-06  -3.13671e-06  0.00506976  -0.00265314   0.0138897   0.0174385 
1076.36 -0.000004178  0.445430601607998  0.015918  4.103264  6.33302e-06  -3.14788e-06  0.00508502  -0.00265504   0.0144071   0.0174397 
1077.15 -0.000014124  0.4453032894181452  0.015918  4.103264  6.374e-06  -3.18141e-06  0.00509647  -0.00265695   0.0139175   0.0174390 
1077.95 0.000011339  0.44514393082354237  0.015918  4.103264  6.40753e-06  -3.21867e-06  0.00510791  -0.00266077   0.0139053   0.0174386 
1078.75 -0.000003382  0.4450161625247868  0.015918  4.103264  6.40008e-06  -3.22612e-06  0.00511363  -0.00266077   0.0138934   0.0174381 
1079.55 -0.000014323  0.444888963681381  0.015918  4.103264  6.36282e-06  -3.21867e-06  0.00512126  -0.00266267   0.0138899   0.0174395 
1080.38 -0.000029641  0.44479332023316875  0.015918  4.103264  6.32557e-06  -3.17769e-06  0.00512126  -0.00266267   0.0142475   0.0174390 
1081.16 -0.000014920  0.4446661822939907  0.015918  4.103264  6.29577e-06  -3.10691e-06  0.00512126  -0.00266267   0.0138572   0.0174385 
1081.95 0.000014124  0.44453854511553664  0.015918  4.103264  6.26224e-06  -3.05103e-06  0.00512126  -0.00266267   0.0138575   0.0174374 
1082.75 -0.000012732  0.4443794482130266  0.015918  4.103264  6.24734e-06  -3.03613e-06  0.00512126  -0.00266267   0.0148150   0.0174388 
1083.76 0.000040781  0.444283909443973  0.015918  4.103264  6.23244e-06  -3.03985e-06  0.00511363  -0.00266267   0.0138673   0.0174393 
1084.56 0.000002188  0.44415691062054324  0.015918  4.103264  6.25107e-06  -3.04358e-06  0.00510982  -0.00266649   0.0138685   0.0174401 
1085.38 0.000046948  0.4439979441509022  0.015918  4.103264  6.28832e-06  -3.08828e-06  0.00510791  -0.00266649   0.0138767   0.0174432 
1086.35 -0.000034415  0.44390248368625657  0.015918  4.103264  6.28087e-06  -3.12926e-06  0.005106  -0.00266458   0.0142527   0.0174410 
1087.16 -0.000001194  0.44377558892729796  0.015918  4.103264  6.26969e-06  -3.13671e-06  0.00510982  -0.00266458   0.0138531   0.0174399 
1087.93 0.000034216  0.44364819581726045  0.015918  4.103264  6.29204e-06  -3.14043e-06  0.00511363  -0.00266267   0.0138683   0.0174394 
1088.74 0.000013129  0.44352137038834377  0.015918  4.103264  6.32185e-06  -3.13298e-06  0.00512126  -0.00266077   0.0138769   0.0174359 
1089.56 -0.000013129  0.44339404686161793  0.015918  4.103264  6.34792e-06  -3.12553e-06  0.00512317  -0.00265886   0.0138716   0.0174372 
1090.34 0.000018103  0.44329924276952015  0.015918  4.103264  6.3442e-06  -3.14043e-06  0.00512698  -0.00265886   0.0143125   0.0174376 
1091.16 -0.000019893  0.4431719800112444  0.015918  4.103264  6.30695e-06  -3.13671e-06  0.00512698  -0.00265886   0.0138455   0.0174383 
1091.95 -0.000031630  0.44307668885745627  0.015918  4.103264  6.31067e-06  -3.09946e-06  0.00512508  -0.00266077   0.0138455   0.0174374 
1092.75 0.000025065  0.4429500191082546  0.015918  4.103264  6.33302e-06  -3.08083e-06  0.00512508  -0.00266267   0.0138782   0.0174367 
1093.55 0.000006963  0.4428547734020743  0.015918  4.103264  6.35165e-06  -3.05103e-06  0.00512317  -0.00266267   0.0138755   0.0174356 
1094.33 -0.000013726  0.4427281640516017  0.015918  4.103264  6.37028e-06  -3.05103e-06  0.00512126  -0.00266267   0.0142434   0.0174341 
1095.16 -0.000022479  0.44260105739281064  0.015918  4.103264  6.35537e-06  -3.05103e-06  0.00512126  -0.00266077   0.0138517   0.0174339 
1095.95 0.000007758  0.4424745170609447  0.015918  4.103264  6.34047e-06  -3.04358e-06  0.00512126  -0.00266267   0.0138569   0.0174344 
1096.75 -0.000022678  0.4423474796729769  0.015918  4.103264  6.34792e-06  -3.0473e-06  0.00512126  -0.00266267   0.0138623   0.0174365 
1097.55 -0.000010145  0.442030834538921  0.015918  4.103264  6.28832e-06  -3.05475e-06  0.00508311  -0.00265504   0.0150170   0.0174396 
1099.76 0.000010145  0.4419101292867088  0.015918  4.103264  6.23989e-06  -3.02868e-06  0.00506595  -0.00264932   0.0150666   0.0174410 
1100.77 0.000008554  0.44179128930383005  0.015918  4.103264  6.22499e-06  -3.00632e-06  0.00506786  -0.00264932   0.0138912   0.0174394 
1101.54 0.000013726  0.4416719824635306  0.015918  4.103264  6.27342e-06  -3.01005e-06  0.00507739  -0.00264932   0.0138839   0.0174406 
1102.36 -0.000007957  0.4415826484313649  0.015918  4.103264  6.33302e-06  -3.00632e-06  0.00509074  -0.00265123   0.0143686   0.0174417 
1103.14 -0.000001989  0.4414339651790428  0.015918  4.103264  6.37773e-06  -3.0026e-06  0.00510219  -0.00265504   0.0138686   0.0174413 
1103.94 -0.000016909  0.4412853324303712  0.015918  4.103264  6.40008e-06  -3.0324e-06  0.00510791  -0.00265504   0.0142334   0.0174410 
1105.15 0.000017904  0.4411666619900436  0.015918  4.103264  6.4187e-06  -3.07338e-06  0.005106  -0.00265123   0.0138839   0.0174407 
1105.94 0.000019694  0.4410774310522631  0.015918  4.103264  6.42243e-06  -3.11436e-06  0.00510982  -0.00264741   0.0138770   0.0174389 
1106.74 0.000004376  0.44095881697363726  0.015918  4.103264  6.42615e-06  -3.14788e-06  0.00511745  -0.00264551   0.0138705   0.0174401 
1107.56 0.000017108  0.44083973686345573  0.015918  4.103264  6.43733e-06  -3.17024e-06  0.00512317  -0.00264551   0.0138683   0.0174400 
1108.34 0.000040383  0.4407505725608424  0.015918  4.103264  6.40008e-06  -3.18886e-06  0.0051308  -0.0026436   0.0142721   0.0174406 
1109.16 0.000010941  0.440483686384371  0.015918  4.103264  6.3442e-06  -3.12553e-06  0.00510982  -0.00264169   0.0138696   0.0174449 
1110.95 0.000004178  0.44036473548642313  0.015918  4.103264  6.34792e-06  -3.08083e-06  0.00509265  -0.0026436   0.0138664   0.0174443 
1111.95 0.000027055  0.44024631441526296  0.015918  4.103264  6.36282e-06  -3.08455e-06  0.00509074  -0.00264741   0.0138661   0.0174434 
1112.73 -0.000012930  0.4401279253836713  0.015918  4.103264  6.35165e-06  -3.12181e-06  0.00509837  -0.00264932   0.0149225   0.0174452 
1113.76 0.000012533  0.440009071143489  0.015918  4.103264  6.3591e-06  -3.14043e-06  0.00510219  -0.00264932   0.0138442   0.0174446 
1114.56 -0.000028646  0.4399200759266977  0.015918  4.103264  6.37028e-06  -3.14416e-06  0.00510791  -0.00264932   0.0138458   0.0174447 
1115.38 0.000004575  0.43977195642957223  0.015918  4.103264  6.40008e-06  -3.12553e-06  0.00511363  -0.00264741   0.0138674   0.0174432 
1116.35 0.000016511  0.43965369565165713  0.015918  4.103264  6.40753e-06  -3.12553e-06  0.00511172  -0.00264551   0.0138702   0.0174423 
1117.36 -0.000024468  0.439564772675221  0.015918  4.103264  6.40753e-06  -3.12926e-06  0.00511172  -0.00264551   0.0144396   0.0174415 
1118.15 0.000020888  0.43947586776578046  0.015918  4.103264  6.44106e-06  -3.14416e-06  0.00511554  -0.00264551   0.0138938   0.0174429 
1118.95 -0.000006565  0.4393576869718704  0.015918  4.103264  6.45223e-06  -3.14416e-06  0.00512126  -0.00264551   0.0138832   0.0174423 
1119.75 0.000002586  0.43929860854213004  0.015918  4.103264  6.45968e-06  -3.13298e-06  0.00512698  -0.00264741   0.0139081   0.0174403 
1120.56 -0.000007161  0.43917997931671304  0.015918  4.103264  6.48203e-06  -3.12553e-06  0.0051308  -0.00264741   0.0138968   0.0174402 
1121.36 0.000019296  0.4389433133260026  0.015918  4.103264  6.43733e-06  -3.11808e-06  0.00510409  -0.00264169   0.0138725   0.0174398 
1123.36 -0.000019097  0.4388252762577446  0.015918  4.103264  6.36282e-06  -3.15906e-06  0.00508693  -0.00264169   0.0144282   0.0174402 
1124.15 -0.000026856  0.4387365214539596  0.015918  4.103264  6.36282e-06  -3.18886e-06  0.00508884  -0.00264169   0.0138624   0.0174390 
1124.95 0.000025861  0.43861854014751916  0.015918  4.103264  6.40008e-06  -3.17396e-06  0.00510028  -0.00264169   0.0138630   0.0174392 
1125.75 -0.000017506  0.4385298272624337  0.015918  4.103264  6.42243e-06  -3.12926e-06  0.00510982  -0.0026436   0.0138535   0.0174386 
1126.54 -0.000011339  0.4384119016651506  0.015918  4.103264  6.4187e-06  -3.08455e-06  0.00511745  -0.00264551   0.0138501   0.0174393 
1127.36 -0.000040184  0.4383524554301777  0.015918  4.103264  6.41498e-06  -3.0771e-06  0.00512126  -0.00264551   0.0143144   0.0174375 
1128.15 -0.000017108  0.4382345776179866  0.015918  4.103264  6.45223e-06  -3.0622e-06  0.00512508  -0.00264551   0.0143142   0.0174352 
1129.15 0.000024071  0.43814594253427025  0.015918  4.103264  6.46341e-06  -3.0622e-06  0.00512317  -0.00264551   0.0138882   0.0174368 
1129.95 0.000002785  0.4380573254007655  0.015918  4.103264  6.45223e-06  -3.12926e-06  0.00512508  -0.0026436   0.0138796   0.0174368 
1130.74 0.000016113  0.4379692211279211  0.015918  4.103264  6.40008e-06  -3.17024e-06  0.00512698  -0.0026436   0.0138493   0.0174386 
1131.55 0.000019296  0.43788063977285663  0.015918  4.103264  6.38518e-06  -3.15161e-06  0.00512698  -0.0026436   0.0138481   0.0174403 
1132.35 -0.000017506  0.43761500324939256  0.015918  4.171388  6.32557e-06  -3.17769e-06  0.00508502  -0.00263597   0.0138818   0.0174422 
1134.75 0.000021683  0.4375264935646426  0.015918  4.171388  6.3442e-06  -3.19631e-06  0.00507358  -0.00263406   0.0138615   0.0174405 
1135.55 -0.000036603  0.43746766183638314  0.015918  4.171388  6.37028e-06  -3.21494e-06  0.00508311  -0.00263597   0.0138595   0.0174407 
1136.35 -0.000021683  0.4373500221041617  0.015918  4.171388  6.4038e-06  -3.21867e-06  0.00509647  -0.00263979   0.0144255   0.0174399 
1137.15 0.000014522  0.4372615659961887  0.015918  4.171388  6.45968e-06  -3.21494e-06  0.00510982  -0.00264169   0.0138642   0.0174405 
1137.94 0.000030237  0.4372027698740222  0.015918  4.171388  6.48203e-06  -3.19259e-06  0.00511745  -0.0026436   0.0138597   0.0174413 
1138.55 -0.000018699  0.437084707406418  0.015918  4.171388  6.49321e-06  -3.14788e-06  0.0051308  -0.00264741   0.0138614   0.0174414 
1139.57 -0.000021485  0.43699679872926334  0.015918  4.171388  6.50439e-06  -3.11436e-06  0.00512889  -0.00264741   0.0138630   0.0174418 
1140.55 -0.000017307  0.43687879181416783  0.015918  4.171388  6.46713e-06  -3.10691e-06  0.00512317  -0.00264741   0.0138635   0.0174419 
1141.35 -0.000004376  0.43684966529715225  0.015918  4.171388  6.43361e-06  -3.10691e-06  0.00512508  -0.00264932   0.0138698   0.0174418 
1141.94 0.000027452  0.4367316980494325  0.015918  4.171388  6.4038e-06  -3.10691e-06  0.00513461  -0.00265123   0.0138649   0.0174410 
1142.75 -0.000002586  0.4366729730765402  0.015918  4.171388  6.374e-06  -3.09201e-06  0.00513843  -0.00265123   0.0138870   0.0174408 
1143.55 0.000021882  0.4365550534476688  0.015918  4.171388  6.39635e-06  -3.05848e-06  0.00513652  -0.00265123   0.0138822   0.0174394 
1144.56 -0.000000199  0.43632029559123114  0.015918  4.171388  6.41498e-06  -3.11808e-06  0.00509647  -0.0026436   0.0138767   0.0174391 
1146.54 -0.000036404  0.4362320473769119  0.015918  4.171388  6.42615e-06  -3.11063e-06  0.0050793  -0.00264169   0.0138744   0.0174391 
1147.56 -0.000014124  0.43614381695646554  0.015918  4.171388  6.44478e-06  -3.06593e-06  0.00508121  -0.00264169   0.0138725   0.0174402 
1148.35 -0.000015716  0.43605560432271784  0.015918  4.171388  6.44478e-06  -3.0175e-06  0.00509074  -0.00264169   0.0143857   0.0174404 
1149.14 -0.000018302  0.43596740946849843  0.015918  4.171388  6.41498e-06  -3.01005e-06  0.00510219  -0.00264169   0.0138508   0.0174437 
1149.95 0.000031232  0.43585017232544637  0.015918  4.171388  6.37028e-06  -3.02495e-06  0.00510982  -0.0026436   0.0147992   0.0174448 
1150.76 -0.000009947  0.4357620188627924  0.015918  4.171388  6.38145e-06  -3.06965e-06  0.00511554  -0.00264551   0.0138467   0.0174475 
1151.56 -0.000025662  0.43567388315582517  0.015918  4.171388  6.4187e-06  -3.13671e-06  0.00511935  -0.00264741   0.0138470   0.0174472 
1152.36 0.000013726  0.43558625742720436  0.015918  4.171388  6.44106e-06  -3.14788e-06  0.00512126  -0.00264741   0.0142253   0.0174462 
1153.15 -0.000004376  0.43546863024770066  0.015918  4.171388  6.45223e-06  -3.12926e-06  0.00512698  -0.00264741   0.0138501   0.0174447 
1153.95 0.000008952  0.43541007452921654  0.015918  4.171388  6.43733e-06  -3.09946e-06  0.00512889  -0.00264932   0.0138504   0.0174434 
1154.75 -0.000024667  0.435322009674513  0.015918  4.171388  6.45223e-06  -3.0622e-06  0.00512889  -0.00265123   0.0138667   0.0174436 
1155.34 -0.000012334  0.4352634735719464  0.015918  4.171388  6.45596e-06  -3.04358e-06  0.00513461  -0.00265123   0.0142552   0.0174408 
1156.13 0.000019893  0.4351754382136558  0.015918  4.171388  6.42615e-06  -3.05103e-06  0.00513461  -0.00265123   0.0138816   0.0174400 
1156.96 0.000004376  0.43505841303836856  0.015918  4.171388  6.40753e-06  -3.05848e-06  0.00513461  -0.00264932   0.0148213   0.0174387 
1157.77 0.000014920  0.4349994206143917  0.015918  4.171388  6.38518e-06  -3.05475e-06  0.00513461  -0.00264741   0.0138991   0.0174389 
1158.55 0.000029442  0.43505841303836856  0.015918  4.171388  6.3442e-06  -3.05848e-06  0.00513461  -0.00264551   0.0138877   0.0174378 
1159.38 -0.000022280  0.4351459331180182  0.015918  4.171388  6.32185e-06  -3.09946e-06  0.0051327  -0.00264551   0.0143162   0.0174371 
1160.14 -0.000013527  0.43505841303836856  0.015918  4.171388  6.36655e-06  -3.12181e-06  0.0051308  -0.0026436   0.0139042   0.0174391 
1160.96 0.000013527  0.4349409276468982  0.015918  4.171388  6.41125e-06  -3.12926e-06  0.0051308  -0.00264551   0.0138932   0.0174393 
1161.76 -0.000001393  0.4347065426942314  0.015918  4.171388  6.40753e-06  -3.11808e-06  0.00512508  -0.00264741   0.0138630   0.0174401 
1162.75 -0.000001790  0.4345312046164221  0.015918  4.171388  6.36282e-06  -3.0771e-06  0.00512126  -0.00264741   0.0138825   0.0174396 
1163.55 0.000009947  0.43438489776180267  0.015918  4.171388  6.34047e-06  -3.04358e-06  0.00511935  -0.00264741   0.0138760   0.0174404 
1164.33 -0.000018302  0.434180248444273  0.015918  4.171388  6.45223e-06  -3.03613e-06  0.00511745  -0.00264551   0.0138531   0.0174397 
1165.55 0.000013925  0.4340629985642905  0.015918  4.171388  6.47831e-06  -3.02495e-06  0.00510982  -0.0026436   0.0138510   0.0174389 
1166.34 -0.000027452  0.43394627048179013  0.015918  4.171388  6.48576e-06  -3.02868e-06  0.00510791  -0.00264551   0.0142229   0.0174389 
1167.16 -0.000035808  0.43385849970472745  0.015918  4.171388  6.47086e-06  -3.03613e-06  0.00510791  -0.00264741   0.0138576   0.0174392 
1167.96 -0.000032824  0.4337707465295417  0.015918  4.171388  6.43361e-06  -3.02868e-06  0.00510982  -0.00264741   0.0138597   0.0174403 
1168.75 -0.000010344  0.43368301094917494  0.015918  4.171388  6.42615e-06  -3.03985e-06  0.00511363  -0.00264741   0.0138493   0.0174421 
1169.55 0.000009151  0.43344929864433984  0.016015  4.171388  6.43361e-06  -3.08455e-06  0.00508121  -0.00263979   0.0138570   0.0174450 
1171.75 0.000026856  0.43336211721950113  0.016015  4.171388  6.39263e-06  -3.07338e-06  0.00506786  -0.00263788   0.0138649   0.0174452 
1172.53 0.000010145  0.4332744635242955  0.016015  4.171388  6.374e-06  -3.08455e-06  0.00506976  -0.00263788   0.0143396   0.0174451 
1173.16 0.000024468  0.43321620067105193  0.016015  4.171388  6.42243e-06  -3.11436e-06  0.00508693  -0.00264169   0.0143169   0.0174447 
1174.15 0.000020092  0.43312857619752027  0.016015  4.171388  6.43733e-06  -3.09946e-06  0.00509647  -0.00264169   0.0138652   0.0174443 
1174.94 -0.000005172  0.43307033276450013  0.016015  4.171388  6.43733e-06  -3.10318e-06  0.00510219  -0.00264169   0.0138589   0.0174435 
1175.75 0.000002188  0.43298273749316485  0.016015  4.171388  6.42988e-06  -3.10318e-06  0.00510982  -0.00264169   0.0138962   0.0174427 
1176.55 0.000014522  0.4329245134674266  0.016015  4.171388  6.4187e-06  -3.08455e-06  0.00510982  -0.00264169   0.0138834   0.0174422 
1177.56 0.000004376  0.4328369473788305  0.016015  4.171388  6.39635e-06  -3.04358e-06  0.00510982  -0.00264169   0.0138742   0.0174425 
1178.36 -0.000027253  0.43277825366569667  0.016015  4.171388  6.374e-06  -3.01377e-06  0.00511172  -0.00264169   0.0143698   0.0174436 
1179.15 -0.000009947  0.4327200568404682  0.016015  4.171388  6.38145e-06  -3.02868e-06  0.00511363  -0.00264169   0.0138433   0.0174451 
1179.94 0.000045953  0.4326325316532986  0.016015  4.171388  6.3889e-06  -3.06965e-06  0.00511554  -0.0026436   0.0148694   0.0174451 
1180.76 0.000006565  0.4325743542043088  0.016015  4.171388  6.42615e-06  -3.10691e-06  0.00511554  -0.0026436   0.0138574   0.0174444 
1181.56 0.000023076  0.43251618448920615  0.016015  4.171388  6.46713e-06  -3.10691e-06  0.00511554  -0.00264551   0.0138534   0.0174436 
1182.36 -0.000003979  0.43242870006755796  0.016015  4.171388  6.49694e-06  -3.08455e-06  0.00511935  -0.00264551   0.0143045   0.0174445 
1183.13 -0.000009151  0.432399868252438  0.016015  4.171388  6.53046e-06  -3.08083e-06  0.00512317  -0.0026436   0.0138327   0.0174463 
1183.96 0.000001393  0.43234123313313255  0.016015  4.171388  6.56399e-06  -3.10691e-06  0.00512508  -0.00264169   0.0149558   0.0174472 
1184.77 0.000045754  0.4322830943979388  0.016015  4.171388  6.58634e-06  -3.10691e-06  0.00512508  -0.00264169   0.0138514   0.0174477 
1185.55 0.000018699  0.43222496338634286  0.016015  4.171388  6.57889e-06  -3.10691e-06  0.00512698  -0.00264169   0.0138527   0.0174474 
1186.34 -0.000003382  0.4321668400962936  0.016015  4.171388  6.54536e-06  -3.09946e-06  0.00512698  -0.00263979   0.0144844   0.0174438 
1187.15 -0.000005172  0.43210872452573895  0.016015  4.171388  6.50066e-06  -3.10318e-06  0.0051308  -0.00263788   0.0138556   0.0174434 
1187.93 0.000011538  0.43207942548405703  0.016015  4.171388  6.45968e-06  -3.11063e-06  0.0051308  -0.00263597   0.0138506   0.0174422 
1188.95 0.000015914  0.43202132152131917  0.016015  4.171388  6.42243e-06  -3.11063e-06  0.00512508  -0.00263788   0.0138560   0.0174418 
1189.75 -0.000013129  0.43199202833114864  0.016015  4.171388  6.4038e-06  -3.10691e-06  0.00512126  -0.00263979   0.0138704   0.0174408 
1190.56 0.000010941  0.43199202833114864  0.016015  4.171388  6.41498e-06  -3.05475e-06  0.00512317  -0.00263979   0.0138678   0.0174410 
1191.35 -0.000009748  0.4319632252729438  0.016015  4.171388  6.42615e-06  -3.0175e-06  0.00512508  -0.00264169   0.0145023   0.0174398 
1192.15 -0.000052319  0.4319632252729438  0.016015  4.171388  6.45968e-06  -2.99142e-06  0.00512889  -0.00264169   0.0138712   0.0174398 
1192.93 0.000012732  0.4319632252729438  0.016015  4.171388  6.46713e-06  -2.96162e-06  0.0051308  -0.00264169   0.0139081   0.0174400 
1193.75 0.000011737  0.4319632252729438  0.016015  4.171388  6.4187e-06  -2.98025e-06  0.00512889  -0.00263979   0.0148713   0.0174391 
1194.77 -0.000022081  0.4319632252729438  0.016015  4.171388  6.33302e-06  -3.02122e-06  0.00509074  -0.00263025   0.0149399   0.0174417 
1196.76 -0.000029840  0.4319339359715911  0.016015  4.171388  6.31812e-06  -3.02868e-06  0.00507358  -0.00262834   0.0138500   0.0174428 
1197.56 0.000014721  0.4319339359715911  0.016015  4.171388  6.34047e-06  -3.01005e-06  0.00507548  -0.00263216   0.0138491   0.0174425 
1198.34 -0.000021087  0.43190464863059536  0.016015  4.171388  6.3889e-06  -3.00632e-06  0.00508693  -0.00263406   0.0142772   0.0174430 
1199.16 0.000014721  0.43190464863059536  0.016015  4.171388  6.3889e-06  -3.01005e-06  0.00509837  -0.00263597   0.0138457   0.0174444 
1199.95 -0.000015716  0.43190464863059536  0.016015  4.171388  6.37028e-06  -2.99887e-06  0.00510982  -0.00263788   0.0138442   0.0174450 
1200.73 -0.000000995  0.43187585132331535  0.016015  4.171388  6.38145e-06  -3.01377e-06  0.00511554  -0.00263788   0.0138705   0.0174435 
1201.56 -0.000020092  0.43175921720833466  0.016015  4.171388  6.42243e-06  -3.06593e-06  0.00512126  -0.00263788   0.0138631   0.0174439 
1202.34 0.000005172  0.4315850559296342  0.016015  4.171388  6.45596e-06  -3.10318e-06  0.00512317  -0.00263788   0.0143340   0.0174415 
1203.14 -0.000007957  0.4313232127275014  0.016015  4.171388  6.43733e-06  -3.0771e-06  0.00512317  -0.00263788   0.0143575   0.0174412 
