# Supplementary material for: Bright triplet and bright charge-separated singlet excitons in organic diradicals enable optical read-out and writing of spin states
Source: Nat Chem. 2025 Jul 29;17(9):1410–7. doi: 10.1038/s41557-025-01875-z (PMC12411279; doi:10.1038/s41557-025-01875-z)
Supplement: Supplementary file 3 — Raw text files containing unprocessed data for absorption, PL, magneto-PL, transient absorption kinetics and transient PL spectra. [file 41557_2025_1875_MOESM3_ESM.zip › Figure 2/MPL/MPL_singlet.up]

# record 0 None bxC89_686nmPL_lowtemp_lowpow_MPL1T_405nm_slow.up 
# measuring amiZ.field , cernox.temp , cryo.mc.temp , cryo.mag.temp , srPL.x , srPL.y , sr405.x , sr405.y , sim.v1 , sim.v4  with wait 0
# when 03/10/2023 09:30 
# cryo.mc.temp = 0.017688
# cryo.fse.temp = 0.041752
# cryo.still.temp = 0.904035
# cryo.mag.temp = 3.811369
# amiZ.rate = 0.05000000,9.0
# sr405.frequency = 1279.6
# srODMR.frequency = 737.002
# arf.freq = +3.0000000000000E+09
# arf.amp = +1.50000000E+001
# jobin.lambda = 343.013
0 0.000582270  0.4306846216637928  0.017688  3.811369  6.41498e-06  -3.10318e-06  0.0051308  -0.00268175   0.0141410   0.0174313 
2.38492 0.000147209  0.4305975026239539  0.017688  3.811369  6.44851e-06  -3.18886e-06  0.00516704  -0.00269891   0.0137890   0.0174313 
3.3821 0.000083153  0.4305395950938414  0.017688  3.811369  6.43361e-06  -3.21867e-06  0.00516894  -0.0026951   0.0139079   0.0174308 
4.18393 0.000073008  0.4305104009255844  0.017688  3.811369  6.42615e-06  -3.19259e-06  0.00516132  -0.00268556   0.0140126   0.0174317 
4.98076 0.000044163  0.43048169522602303  0.017688  3.811369  6.42243e-06  -3.15161e-06  0.00515178  -0.00267793   0.0138685   0.0174310 
5.76084 0.000025662  0.43048169522602303  0.017688  3.811369  6.41125e-06  -3.11436e-06  0.00514224  -0.0026684   0.0138649   0.0174313 
6.76117 0.000015318  0.43048169522602303  0.017688  3.811369  6.38518e-06  -3.07338e-06  0.00513461  -0.00266077   0.0147622   0.0174316 
7.58372 0.000009947  0.4305104009255844  0.017688  3.811369  6.37773e-06  -3.05103e-06  0.00512126  -0.00265504   0.0138664   0.0174320 
8.75868 0.000002188  0.4305395950938414  0.017688  3.811369  6.3293e-06  -3.08828e-06  0.00510982  -0.00265504   0.0146694   0.0174313 
9.59064 -0.000015119  0.4305687912100012  0.017688  3.811369  6.29204e-06  -3.11808e-06  0.005106  -0.00265504   0.0138706   0.0174326 
10.387 0.000037399  0.43062670260422453  0.017688  3.811369  6.32185e-06  -3.10691e-06  0.00510982  -0.00265504   0.0138711   0.0174349 
11.1814 0.000011737  0.4307425483907364  0.017688  3.838324  6.30695e-06  -3.15161e-06  0.00509456  -0.00265314   0.0140471   0.0174377 
12.9585 -0.000027055  0.43082969631605433  0.017688  3.838324  6.26224e-06  -3.16651e-06  0.0050793  -0.00264932   0.0140883   0.0174375 
13.9632 -0.000011737  0.43088764225256065  0.017688  3.838324  6.26969e-06  -3.15534e-06  0.00508121  -0.00264932   0.0138398   0.0174409 
14.7646 -0.000004973  0.43094559586355985  0.017688  3.838324  6.28832e-06  -3.17396e-06  0.00508884  -0.00265123   0.0138374   0.0174417 
15.3865 0.000007758  0.43103278424133257  0.017688  3.838324  6.31067e-06  -3.22984e-06  0.00510409  -0.00265504   0.0138384   0.0174413 
16.1796 -0.000003581  0.4310907570797323  0.017688  3.838324  6.31067e-06  -3.24847e-06  0.00511554  -0.00265504   0.0138934   0.0174428 
16.9934 -0.000003581  0.43117797438898997  0.017688  3.838324  6.32557e-06  -3.19631e-06  0.00512126  -0.00265886   0.0138856   0.0174410 
17.7574 0.000003183  0.43126520908578725  0.017688  3.838324  6.36282e-06  -3.15534e-06  0.00512508  -0.00266077   0.0146659   0.0174401 
18.5833 -0.000029641  0.43135246117705905  0.017688  3.838324  6.39635e-06  -3.11808e-06  0.00512698  -0.00266077   0.0138461   0.0174399 
19.3783 -0.000012930  0.43143973066974306  0.017688  3.838324  6.38518e-06  -3.10691e-06  0.00512889  -0.00265886   0.0138447   0.0174398 
20.1941 0.000013328  0.43152652988609574  0.017688  3.838324  6.374e-06  -3.13671e-06  0.0051308  -0.00265695   0.0140082   0.0174401 
20.981 -0.000014124  0.4316138341051246  0.017688  3.838324  6.39635e-06  -3.15161e-06  0.0051327  -0.00265504   0.0138548   0.0174398 
21.7651 -0.000005769  0.43175921720833466  0.017688  3.838324  6.43361e-06  -3.14416e-06  0.0051308  -0.00265314   0.0138602   0.0174384 
22.7623 -0.000015716  0.43210872452573895  0.017688  3.838324  6.36282e-06  -3.14788e-06  0.00507739  -0.00263979   0.0138554   0.0174406 
25.1859 -0.000003581  0.43225427217483525  0.017688  3.838324  6.31067e-06  -3.15906e-06  0.00506213  -0.00263979   0.0138356   0.0174422 
26.1851 0.000002188  0.432399868252438  0.017688  3.838324  6.29577e-06  -3.17769e-06  0.00506976  -0.00263979   0.0138872   0.0174418 
26.9832 0.000000199  0.43251618448920615  0.017688  3.838324  6.26597e-06  -3.15534e-06  0.00508311  -0.00264169   0.0138796   0.0174398 
27.7844 0.000029442  0.4326325316532986  0.017688  3.838324  6.26969e-06  -3.13298e-06  0.00509647  -0.00264169   0.0138713   0.0174395 
28.3788 0.000003382  0.4327493988101175  0.017688  3.838324  6.3144e-06  -3.12553e-06  0.00511363  -0.00264551   0.0138615   0.0174398 
29.1787 0.000019097  0.4328951597533914  0.017688  3.838324  6.39635e-06  -3.14416e-06  0.00512508  -0.00264932   0.0138759   0.0174391 
29.9889 -0.000009151  0.43304096926723956  0.017688  3.838324  6.47831e-06  -3.13671e-06  0.00512889  -0.00264932   0.0138739   0.0174388 
30.7871 -0.000004575  0.43318682738404274  0.017688  3.838324  6.53419e-06  -3.13298e-06  0.0051308  -0.00265123   0.0147924   0.0174382 
31.5838 -0.000039388  0.43339101250887224  0.017688  3.838324  6.55281e-06  -3.14416e-06  0.00512889  -0.00265123   0.0148145   0.0174376 
32.5832 0.000016113  0.4335369873723893  0.017688  3.838324  6.53419e-06  -3.14788e-06  0.00512126  -0.00265123   0.0138605   0.0174366 
33.3815 -0.000018103  0.43374133599505676  0.017688  3.838324  6.50811e-06  -3.17024e-06  0.00512126  -0.00265123   0.0138518   0.0174369 
34.1809 0.000027253  0.4339168481479569  0.017688  3.838324  6.48948e-06  -3.17769e-06  0.00512317  -0.00265314   0.0140180   0.0174360 
34.9772 0.000001591  0.43409243072715  0.017688  3.838324  6.48576e-06  -3.16279e-06  0.00512508  -0.00265504   0.0138649   0.0174347 
35.7744 -0.000034813  0.4342386398096052  0.017688  3.838324  6.44106e-06  -3.10691e-06  0.00512508  -0.00265504   0.0147009   0.0174342 
36.5893 -0.000001194  0.43444331644430384  0.017688  3.838324  6.39635e-06  -3.08455e-06  0.00512317  -0.00265504   0.0138526   0.0174331 
37.3815 -0.000000995  0.4346191104446212  0.017688  3.838324  6.40753e-06  -3.10318e-06  0.00512126  -0.00265695   0.0138490   0.0174333 
38.1793 -0.000014721  0.4347944837571464  0.017688  3.838324  6.45596e-06  -3.11063e-06  0.00512126  -0.00265886   0.0139031   0.0174353 
38.9818 0.000010145  0.4349994206143917  0.017688  3.838324  6.52301e-06  -3.09946e-06  0.00512508  -0.00265886   0.0138921   0.0174356 
39.7683 -0.000023474  0.4351754382136558  0.017688  3.838324  6.56399e-06  -3.07338e-06  0.00512508  -0.00265886   0.0148135   0.0174359 
40.5796 0.000017506  0.4353515266455104  0.017688  3.838324  6.56772e-06  -3.0622e-06  0.00512508  -0.00265886   0.0138571   0.0174351 
41.3936 -0.000006366  0.43552719380306043  0.017688  3.838324  6.57889e-06  -3.0771e-06  0.00512317  -0.00265886   0.0138472   0.0174352 
42.1775 0.000018103  0.4357034238730059  0.017688  3.838324  6.56027e-06  -3.09573e-06  0.00512317  -0.00265886   0.0139660   0.0174350 
42.9791 0.000023474  0.43582062169997043  0.017688  3.838324  6.55281e-06  -3.08083e-06  0.00512317  -0.00265886   0.0146333   0.0174315 
43.5843 -0.000012533  0.4360851708219579  0.017688  3.838324  6.52301e-06  -3.0771e-06  0.00512126  -0.00265886   0.0138657   0.0174310 
44.7778 -0.000007957  0.4362320473769119  0.017688  3.838324  6.49694e-06  -3.0771e-06  0.00511363  -0.00265695   0.0146982   0.0174307 
45.5779 -0.000027452  0.43637897324890196  0.017688  3.838324  6.48203e-06  -3.09946e-06  0.00510982  -0.00265695   0.0138610   0.0174319 
46.3716 -0.000012732  0.4365550534476688  0.017688  3.838324  6.48203e-06  -3.14416e-06  0.00510982  -0.00265695   0.0138551   0.0174337 
47.3786 0.000015716  0.4367025813214904  0.017688  3.838324  6.51184e-06  -3.15534e-06  0.00510791  -0.00265504   0.0138430   0.0174341 
48.1927 0.000011737  0.43682004709854844  0.017688  3.838324  6.54909e-06  -3.14788e-06  0.00510982  -0.00265504   0.0138490   0.0174317 
48.9857 -0.000031431  0.4372027698740222  0.017681  3.838324  6.47458e-06  -3.13671e-06  0.00508502  -0.00264932   0.0139570   0.0174334 
50.9824 -0.000026856  0.4373500221041617  0.017681  3.838324  6.40008e-06  -3.13298e-06  0.00507358  -0.00264741   0.0138359   0.0174322 
51.783 -0.000014323  0.43749732390398405  0.017681  3.838324  6.4038e-06  -3.14788e-06  0.00507739  -0.00264741   0.0147413   0.0174323 
52.5682 0.000004575  0.43764467530687395  0.017681  3.838324  6.44478e-06  -3.14416e-06  0.00508693  -0.00265123   0.0138848   0.0174353 
53.3798 0.000023474  0.43776239429215696  0.017681  3.838324  6.48948e-06  -3.12926e-06  0.00509837  -0.00265504   0.0137793   0.0174350 
54.1792 0.000017108  0.4379098349981215  0.017681  3.838324  6.48203e-06  -3.10691e-06  0.00510791  -0.00265504   0.0138573   0.0174347 
54.9821 -0.000003581  0.4380281203335655  0.017681  3.838324  6.42615e-06  -3.0771e-06  0.00511363  -0.00265504   0.0138594   0.0174331 
55.7644 0.000003979  0.43814594253427025  0.017681  3.838324  6.39263e-06  -3.06593e-06  0.00511745  -0.00265695   0.0147833   0.0174330 
56.5785 0.000012732  0.4382345776179866  0.017681  3.838324  6.39635e-06  -3.05475e-06  0.00512126  -0.00265886   0.0138271   0.0174332 
57.3747 0.000010145  0.4383524554301777  0.017681  3.838324  6.40753e-06  -3.04358e-06  0.00512126  -0.00265886   0.0138221   0.0174311 
58.1672 -0.000004774  0.4384119016651506  0.017681  3.838324  6.3889e-06  -3.06593e-06  0.00512126  -0.00265695   0.0140563   0.0174302 
58.978 0.000004178  0.43850009512407345  0.017681  3.838324  6.374e-06  -3.13298e-06  0.00511935  -0.00265695   0.0138596   0.0174313 
59.7764 0.000013129  0.4385298272624337  0.017681  3.838324  6.36655e-06  -3.17024e-06  0.00511935  -0.00265886   0.0147903   0.0174331 
60.5855 0.000042571  0.4385888019809496  0.017681  3.838324  6.374e-06  -3.18141e-06  0.00511745  -0.00266077   0.0138433   0.0174320 
61.3799 0.000012930  0.4386477846489049  0.017681  3.838324  6.37028e-06  -3.18141e-06  0.00511363  -0.00266267   0.0138421   0.0174340 
62.3849 -0.000011936  0.4386477846489049  0.017681  3.838324  6.38145e-06  -3.14043e-06  0.00510982  -0.00266077   0.0138341   0.0174352 
63.1884 -0.000010145  0.4386477846489049  0.017681  3.838324  6.41498e-06  -3.09946e-06  0.00510982  -0.00266077   0.0138593   0.0174360 
63.9829 0.000006764  0.4386477846489049  0.017681  3.838324  6.44478e-06  -3.09201e-06  0.00511363  -0.00266077   0.0138556   0.0174368 
64.7738 -0.000001790  0.4386477846489049  0.017681  3.838324  6.47458e-06  -3.09573e-06  0.00511363  -0.00266267   0.0147241   0.0174368 
65.5882 -0.000041775  0.43861854014751916  0.017681  3.838324  6.47831e-06  -3.11063e-06  0.00511363  -0.00266267   0.0138662   0.0174374 
66.3857 -0.000004973  0.4385888019809496  0.017681  3.838324  6.45223e-06  -3.13671e-06  0.00511363  -0.00266267   0.0138599   0.0174395 
67.1659 -0.000020689  0.4385298272624337  0.017681  3.838324  6.41125e-06  -3.14416e-06  0.00511554  -0.00266267   0.0138607   0.0174403 
67.7709 0.000009350  0.43847086049121486  0.017681  3.838324  6.3889e-06  -3.17024e-06  0.00511935  -0.00266458   0.0138525   0.0174401 
68.7734 -0.000005968  0.4384119016651506  0.017681  3.838324  6.374e-06  -3.17396e-06  0.00511554  -0.00266077   0.0138499   0.0174395 
69.7627 -0.000019296  0.4383524554301777  0.017681  3.838324  6.32185e-06  -3.19259e-06  0.00511172  -0.00265886   0.0146334   0.0174406 
70.5874 -0.000015318  0.43829351255472354  0.017681  3.838324  6.30695e-06  -3.21121e-06  0.00511172  -0.00265886   0.0138460   0.0174400 
71.3857 0.000012533  0.4382345776179866  0.017681  3.838324  6.33302e-06  -3.21121e-06  0.00511363  -0.00265886   0.0138460   0.0174404 
72.1814 -0.000008554  0.43817565061782904  0.017681  3.838324  6.36282e-06  -3.20749e-06  0.00511745  -0.00266077   0.0139955   0.0174419 
72.9813 -0.000029641  0.4380870274683039  0.017681  3.838324  6.39635e-06  -3.20004e-06  0.00512126  -0.00266077   0.0138400   0.0174398 
73.7744 -0.000014721  0.4380281203335655  0.017681  3.838324  6.44851e-06  -3.21121e-06  0.00512126  -0.00265886   0.0138417   0.0174382 
74.7761 0.000048141  0.43793952705556477  0.017681  3.838324  6.42988e-06  -3.17024e-06  0.00508502  -0.00265123   0.0138490   0.0174403 
76.7874 0.000003780  0.43793952705556477  0.017681  3.838324  6.39635e-06  -3.15906e-06  0.00506976  -0.00264932   0.0138484   0.0174389 
77.7863 -0.000006565  0.43793952705556477  0.017681  3.838324  6.39635e-06  -3.18514e-06  0.00506976  -0.00264932   0.0148427   0.0174384 
78.5846 0.000012533  0.4379692211279211  0.017681  3.838324  6.41125e-06  -3.18141e-06  0.00508121  -0.00265314   0.0138707   0.0174369 
79.3846 0.000038593  0.4379692211279211  0.017681  3.838324  6.41498e-06  -3.15161e-06  0.00509456  -0.00265504   0.0138637   0.0174368 
80.1846 -0.000010941  0.4379692211279211  0.017681  3.838324  6.41125e-06  -3.16651e-06  0.005106  -0.00265504   0.0139771   0.0174378 
80.9504 0.000012930  0.4380281203335655  0.017681  3.838324  6.39263e-06  -3.20004e-06  0.00511363  -0.00265504   0.0138665   0.0174373 
81.7824 0.000003183  0.4380281203335655  0.017681  3.838324  6.38518e-06  -3.24474e-06  0.00511935  -0.00265504   0.0147483   0.0174378 
82.5767 -0.000006764  0.4380870274683039  0.017681  3.838324  6.38145e-06  -3.24102e-06  0.00512126  -0.00265504   0.0138367   0.0174388 
83.3882 -0.000010344  0.43811673155211384  0.017681  3.838324  6.37773e-06  -3.23729e-06  0.00512126  -0.00265504   0.0138353   0.0174381 
84.1839 -0.000016312  0.43817565061782904  0.017681  3.838324  6.36655e-06  -3.22239e-06  0.00512126  -0.00265695   0.0138746   0.0174372 
84.973 0.000025264  0.43820486553360194  0.017681  3.838324  6.36655e-06  -3.20004e-06  0.00512126  -0.00265695   0.0138695   0.0174358 
85.7828 -0.000006167  0.4384119016651506  0.017681  3.838324  6.23989e-06  -3.0771e-06  0.00506404  -0.00265314   0.0138661   0.0174336 
88.3559 -0.000020689  0.43847086049121486  0.017681  3.838324  6.21381e-06  -3.02495e-06  0.00505069  -0.00265123   0.0138629   0.0174339 
89.1741 0.000018302  0.4385298272624337  0.017681  3.838324  6.23617e-06  -2.99515e-06  0.00505832  -0.00265314   0.0138617   0.0174336 
89.9866 0.000000199  0.4385888019809496  0.017681  3.838324  6.27342e-06  -2.98025e-06  0.00507358  -0.00265504   0.0138622   0.0174326 
90.7865 -0.000028248  0.4386477846489049  0.017681  3.838324  6.26597e-06  -2.98025e-06  0.00508884  -0.00265504   0.0148693   0.0174329 
91.5833 -0.000001989  0.4387365214539596  0.017681  3.838324  6.23617e-06  -3.01377e-06  0.00510219  -0.00265504   0.0146890   0.0174355 
92.5845 -0.000001194  0.4387955240383204  0.017681  3.838324  6.23617e-06  -3.02868e-06  0.00510791  -0.00265504   0.0138726   0.0174336 
93.3803 0.000026259  0.4388550305002558  0.017681  3.838324  6.26224e-06  -3.08455e-06  0.00511363  -0.00265504   0.0138423   0.0174339 
94.1839 -0.000026657  0.4389433133260026  0.017681  3.838324  6.29204e-06  -3.08828e-06  0.00512317  -0.00265504   0.0139482   0.0174351 
94.9791 0.000037996  0.43903211008812093  0.017681  3.838324  6.34792e-06  -3.08455e-06  0.0051327  -0.00265695   0.0138201   0.0174346 
95.7725 -0.000025065  0.4390911525456697  0.017681  3.838324  6.4187e-06  -3.08083e-06  0.00513652  -0.00265886   0.0148523   0.0174335 
96.5843 -0.000008952  0.43917997931671304  0.017681  3.838324  6.45968e-06  -3.08455e-06  0.00513652  -0.00265886   0.0138788   0.0174307 
97.3796 0.000028646  0.43938747744042533  0.017681  3.838324  6.38145e-06  -3.06593e-06  0.00508502  -0.00264551   0.0138624   0.0174307 
99.7829 -0.000000597  0.43950566628151866  0.017681  3.838324  6.36282e-06  -3.02495e-06  0.00506976  -0.0026436   0.0138565   0.0174332 
100.774 0.000020490  0.439564772675221  0.017681  3.838324  6.37773e-06  -3.00632e-06  0.00507167  -0.0026436   0.0147520   0.0174342 
101.587 0.000007957  0.43965369565165713  0.017681  3.838324  6.38145e-06  -3.01377e-06  0.00508502  -0.0026436   0.0138689   0.0174368 
102.389 -0.000037598  0.4397426367024333  0.017681  3.838324  6.37028e-06  -3.03985e-06  0.00509837  -0.00264551   0.0138932   0.0174372 
103.186 0.000015914  0.4398315958348988  0.017681  3.838324  6.37773e-06  -3.14043e-06  0.00510982  -0.0026436   0.0138653   0.0174366 
104.374 0.000027651  0.4399200759266977  0.017681  3.838324  6.38518e-06  -3.19259e-06  0.00510982  -0.0026436   0.0138589   0.0174377 
105.182 -0.000017705  0.440009071143489  0.017681  3.838324  6.3889e-06  -3.16651e-06  0.00511363  -0.0026436   0.0138588   0.0174390 
105.983 -0.000007758  0.4400682455792236  0.017681  3.838324  6.40753e-06  -3.13671e-06  0.00512126  -0.00264551   0.0138574   0.0174364 
106.778 0.000000597  0.4401572709392485  0.017681  3.838324  6.42615e-06  -3.11436e-06  0.00512317  -0.00264932   0.0138574   0.0174363 
107.789 0.000041179  0.44024631441526296  0.017681  3.838324  6.41125e-06  -3.0771e-06  0.00512126  -0.00265123   0.0149595   0.0174362 
108.571 -0.000028646  0.44033537601464046  0.017681  3.838324  6.40753e-06  -3.0771e-06  0.00511935  -0.00265314   0.0138772   0.0174377 
109.378 -0.000015119  0.44057279631501256  0.017681  3.92959  6.3889e-06  -3.17024e-06  0.00508311  -0.00265123   0.0147689   0.0174367 
111.589 0.000010344  0.44066192439608126  0.017681  3.92959  6.33302e-06  -3.13298e-06  0.00506976  -0.00264932   0.0139065   0.0174376 
112.385 -0.000006963  0.4407505725608424  0.017681  3.92959  6.30695e-06  -3.0771e-06  0.00507548  -0.00265123   0.0138769   0.0174375 
113.375 0.000006167  0.4408696284054096  0.017681  3.92959  6.29204e-06  -2.99887e-06  0.00508311  -0.00265504   0.0138730   0.0174384 
114.379 -0.000005769  0.44095881697363726  0.017681  3.92959  6.26597e-06  -2.97652e-06  0.00508502  -0.00265504   0.0138656   0.0174379 
115.164 0.000023275  0.4410475253120899  0.017681  3.92959  6.29577e-06  -2.98397e-06  0.00509265  -0.00265695   0.0140451   0.0174364 
115.974 -0.000016909  0.4411666619900436  0.017681  3.92959  6.32557e-06  -3.00632e-06  0.00510409  -0.00266077   0.0138401   0.0174362 
116.766 0.000018103  0.4412559111275847  0.017681  3.92959  6.37028e-06  -3.02122e-06  0.00510982  -0.00266267   0.0147094   0.0174363 
117.581 0.000010941  0.44134467972147573  0.017681  3.92959  6.41125e-06  -3.04358e-06  0.00511554  -0.00266267   0.0138587   0.0174365 
118.382 -0.000024866  0.4414638973426542  0.017681  3.92959  6.43733e-06  -3.06593e-06  0.00512126  -0.00266267   0.0138510   0.0174350 
119.166 0.000027850  0.4415532071318324  0.017681  3.92959  6.45596e-06  -3.07338e-06  0.00512126  -0.00266077   0.0140097   0.0174368 
119.977 -0.000040383  0.4416719824635306  0.017681  3.92959  6.42988e-06  -3.08828e-06  0.00512126  -0.00266267   0.0138452   0.0174363 
120.77 -0.000037797  0.4419101292867088  0.017681  3.92959  6.31812e-06  -3.15534e-06  0.00508884  -0.00265695   0.0138512   0.0174367 
122.779 -0.000016312  0.4419995302080656  0.017681  3.92959  6.28459e-06  -3.14416e-06  0.00507358  -0.00265504   0.0148041   0.0174373 
123.561 0.000004575  0.4421259116945154  0.017681  3.92959  6.29949e-06  -3.13298e-06  0.00507548  -0.00265886   0.0138738   0.0174373 
124.379 -0.000013726  0.4422528885867958  0.017681  3.92959  6.30322e-06  -3.11436e-06  0.00508311  -0.00266458   0.0138690   0.0174355 
125.194 -0.000004973  0.4423474796729769  0.017681  3.92959  6.3293e-06  -3.10691e-06  0.00509265  -0.00266649   0.0140619   0.0174348 
125.976 0.000028845  0.4424745170609447  0.017681  3.92959  6.36655e-06  -3.09946e-06  0.00510219  -0.00266649   0.0138552   0.0174350 
126.762 0.000035410  0.4425696849421789  0.017681  3.92959  6.39635e-06  -3.09201e-06  0.00511172  -0.00266649   0.0147972   0.0174351 
127.564 0.000021485  0.4426962511652863  0.017681  3.92959  6.41498e-06  -3.09573e-06  0.00511745  -0.00266458   0.0138664   0.0174362 
128.376 0.000016511  0.4428228518300334  0.017681  3.92959  6.38518e-06  -3.10691e-06  0.00512126  -0.00266077   0.0138571   0.0174378 
129.384 -0.000029243  0.4429180910005573  0.017681  3.92959  6.33302e-06  -3.12926e-06  0.00512126  -0.00265886   0.0138534   0.0174389 
130.184 -0.000016312  0.4430452843178088  0.017681  3.92959  6.32185e-06  -3.14043e-06  0.00512126  -0.00265695   0.0140491   0.0174407 
130.977 -0.000012334  0.4431719800112444  0.017681  3.92959  6.33302e-06  -3.16279e-06  0.00512126  -0.00265504   0.0138544   0.0174381 
131.786 -0.000035012  0.44326729068702536  0.017681  3.92959  6.3442e-06  -3.15161e-06  0.00512317  -0.00265695   0.0147148   0.0174379 
132.587 -0.000002387  0.44339404686161793  0.017681  3.92959  6.34792e-06  -3.12926e-06  0.00512126  -0.00265886   0.0138424   0.0174348 
133.376 -0.000001393  0.44352137038834377  0.017681  3.92959  6.3442e-06  -3.13671e-06  0.00511935  -0.00266267   0.0138429   0.0174361 
134.395 0.000029840  0.44364819581726045  0.017681  3.92959  6.36282e-06  -3.14788e-06  0.00511172  -0.00266458   0.0138354   0.0174368 
135.194 -0.000046749  0.44377558892729796  0.017681  3.92959  6.3889e-06  -3.13298e-06  0.00510982  -0.00266649   0.0139842   0.0174372 
135.981 0.000008554  0.44387049014783464  0.017681  3.92959  6.40008e-06  -3.14043e-06  0.00511172  -0.00266649   0.0138565   0.0174351 
136.799 -0.000022280  0.4439979441509022  0.017681  3.92959  6.44106e-06  -3.19631e-06  0.00511554  -0.00266649   0.0138542   0.0174351 
137.78 -0.000010543  0.4441248995812697  0.017681  3.92959  6.46713e-06  -3.22239e-06  0.00511172  -0.00266458   0.0148501   0.0174354 
138.58 -0.000006366  0.44425242331037307  0.017681  3.92959  6.50811e-06  -3.23729e-06  0.00511172  -0.00266458   0.0138573   0.0174344 
139.376 -0.000018699  0.4443794482130266  0.017681  3.92959  6.50811e-06  -3.25592e-06  0.00511172  -0.00266649   0.0138541   0.0174350 
140.376 -0.000000995  0.44453854511553664  0.017681  3.92959  6.44106e-06  -3.22612e-06  0.005106  -0.00266458   0.0138550   0.0174364 
141.383 -0.000023275  0.4446661822939907  0.017681  3.92959  6.39635e-06  -3.21494e-06  0.00510219  -0.00266458   0.0138491   0.0174353 
142.179 -0.000029243  0.4447612653762903  0.017681  3.92959  6.36282e-06  -3.18141e-06  0.00510409  -0.00266649   0.0138766   0.0174362 
142.978 0.000000000  0.4449204929258869  0.017681  3.92959  6.3442e-06  -3.11808e-06  0.00510791  -0.00266649   0.0140029   0.0174386 
143.98 0.000005172  0.4450161625247868  0.017681  3.92959  6.34047e-06  -3.0771e-06  0.00510791  -0.00266649   0.0138648   0.0174394 
144.779 0.000025662  0.44514393082354237  0.017681  3.92959  6.34792e-06  -3.08455e-06  0.00510982  -0.00266649   0.0148267   0.0174406 
145.572 0.000009549  0.4453032894181452  0.017681  3.92959  6.36655e-06  -3.12926e-06  0.00510982  -0.00266649   0.0147604   0.0174421 
146.574 0.000007162  0.445622170458794  0.017477  3.92959  6.3442e-06  -3.09946e-06  0.00507358  -0.00265695   0.0138947   0.0174426 
148.777 0.000010543  0.445749569953223  0.017477  3.92959  6.33302e-06  -3.0473e-06  0.00506023  -0.00265504   0.0148910   0.0174429 
149.576 -0.000042969  0.4458454102116777  0.017477  3.92959  6.32557e-06  -3.04358e-06  0.00506786  -0.00265504   0.0138758   0.0174441 
150.375 -0.000004973  0.44597287086124365  0.017477  3.92959  6.34047e-06  -3.02122e-06  0.0050793  -0.00265886   0.0138689   0.0174436 
151.176 -0.000015119  0.4461009022104569  0.017477  3.92959  6.36282e-06  -3.02122e-06  0.00509074  -0.00266267   0.0138887   0.0174428 
151.985 -0.000015716  0.4461968148799502  0.017477  3.92959  6.38145e-06  -3.04358e-06  0.00509837  -0.00266458   0.0138833   0.0174425 
152.765 -0.000018501  0.4463243718541199  0.017477  3.92959  6.374e-06  -3.05848e-06  0.00510791  -0.00266458   0.0147033   0.0174424 
153.579 -0.000021087  0.44645196381132785  0.017477  3.92959  6.3889e-06  -3.0771e-06  0.00510982  -0.00266649   0.0138401   0.0174415 
154.362 -0.000042571  0.4465479488907281  0.017477  3.92959  6.44106e-06  -3.11063e-06  0.00511363  -0.0026684   0.0138388   0.0174406 
155.17 0.000002785  0.44667613862032435  0.017477  3.92959  6.46713e-06  -3.17024e-06  0.00511554  -0.0026684   0.0139687   0.0174411 
155.983 -0.000002188  0.44677163342355  0.017477  3.92959  6.50066e-06  -3.21121e-06  0.00511935  -0.0026684   0.0139495   0.0174421 
156.764 0.000025662  0.44689988481029946  0.017477  3.92959  6.49321e-06  -3.22239e-06  0.00512126  -0.0026684   0.0147874   0.0174422 
157.574 -0.000037399  0.4469959623571943  0.017477  3.92959  6.46713e-06  -3.17024e-06  0.00512317  -0.00266649   0.0138388   0.0174439 
158.386 0.000019893  0.4471559567119156  0.017477  3.92959  6.44106e-06  -3.12181e-06  0.00512126  -0.00266649   0.0138437   0.0174417 
159.387 -0.000007360  0.44728377697008725  0.017477  3.92959  6.4187e-06  -3.08083e-06  0.00511745  -0.00266649   0.0138382   0.0174410 
160.184 -0.000002188  0.4474121696375174  0.017477  3.92959  6.41125e-06  -3.04358e-06  0.00511554  -0.0026684   0.0138747   0.0174425 
160.966 0.000003780  0.4475078156554729  0.017477  3.92959  6.41498e-06  -3.04358e-06  0.00511745  -0.0026684   0.0138706   0.0174405 
161.776 0.000016909  0.44760401884435097  0.017477  3.92959  6.3889e-06  -3.07338e-06  0.00511745  -0.0026684   0.0148736   0.0174407 
162.557 -0.000020490  0.44773249993326575  0.017477  3.92959  6.38518e-06  -3.10691e-06  0.00511745  -0.0026684   0.0138547   0.0174418 
163.389 0.000001790  0.44786047871376344  0.017477  3.92959  6.41125e-06  -3.13298e-06  0.00511745  -0.0026684   0.0138455   0.0174419 
164.18 -0.000000398  0.4479884927090778  0.017477  3.92959  6.40008e-06  -3.15534e-06  0.00511745  -0.0026684   0.0139677   0.0174409 
164.966 -0.000020092  0.44811708003492673  0.017477  3.92959  6.36282e-06  -3.15161e-06  0.00511935  -0.0026703   0.0138410   0.0174405 
165.758 -0.000019495  0.4482134093062528  0.017477  3.92959  6.34792e-06  -3.13671e-06  0.00512126  -0.0026703   0.0147087   0.0174405 
166.586 -0.000037200  0.44834152046465464  0.017477  3.92959  6.36655e-06  -3.12926e-06  0.00512126  -0.0026703   0.0147077   0.0174402 
167.581 0.000011339  0.44846966691077184  0.017477  3.92959  6.38518e-06  -3.11063e-06  0.00511745  -0.0026703   0.0138593   0.0174415 
168.379 0.000002984  0.448598387317358  0.017477  3.92959  6.4187e-06  -3.08455e-06  0.00511554  -0.0026703   0.0138559   0.0174423 
169.178 0.000025065  0.4487266045457288  0.017477  3.92959  6.4187e-06  -3.09201e-06  0.00511554  -0.00267221   0.0140731   0.0174431 
169.955 0.000023872  0.44882306011870066  0.017477  3.92959  6.41125e-06  -3.10691e-06  0.00511745  -0.0026703   0.0138586   0.0174433 
170.78 0.000006565  0.44895187835272843  0.017477  3.92959  6.4187e-06  -3.09573e-06  0.00512126  -0.0026684   0.0148171   0.0174434 
171.572 -0.000006565  0.4492732709198294  0.017477  3.92959  6.35165e-06  -3.02122e-06  0.00508311  -0.00265886   0.0138681   0.0174446 
173.779 -0.000024468  0.4494340505010776  0.017477  3.92959  6.27714e-06  -3.04358e-06  0.00506213  -0.00265504   0.0140721   0.0174453 
174.975 -0.000031033  0.44953011314022684  0.017477  3.92959  6.25107e-06  -3.04358e-06  0.00506213  -0.00265504   0.0138657   0.0174456 
175.784 -0.000019893  0.44965912732621505  0.017477  3.92959  6.25107e-06  -3.0175e-06  0.00507167  -0.00265695   0.0147667   0.0174433 
176.568 -0.000015517  0.449787637266583  0.017477  3.92959  6.27714e-06  -3.01377e-06  0.00508311  -0.00265886   0.0138616   0.0174437 
177.382 0.000038394  0.4498843130949569  0.017477  3.92959  6.31067e-06  -3.0473e-06  0.00509647  -0.00266077   0.0138536   0.0174430 
178.19 -0.000017705  0.4500134255556114  0.017477  3.92959  6.33675e-06  -3.08083e-06  0.00510409  -0.00266267   0.0138692   0.0174433 
178.981 0.000016710  0.45014203341366116  0.017477  3.92959  6.36282e-06  -3.08828e-06  0.00511172  -0.00266267   0.0138654   0.0174459 
179.773 0.000013527  0.4502706768336227  0.017477  3.92959  6.37773e-06  -3.09201e-06  0.00511554  -0.00266458   0.0147011   0.0174473 
180.587 -0.000009151  0.45036745310073983  0.017477  3.92959  6.40008e-06  -3.09201e-06  0.00511935  -0.00266267   0.0138723   0.0174486 
181.385 -0.000001194  0.4504966997318885  0.017477  3.92959  6.42615e-06  -3.08455e-06  0.00512126  -0.00266077   0.0138622   0.0174483 
182.167 0.000019495  0.4505929820636658  0.017477  3.92959  6.44478e-06  -3.08455e-06  0.00512126  -0.00265886   0.0140031   0.0174468 
182.976 0.000001194  0.4509479924570038  0.017477  3.92959  6.33675e-06  -3.05475e-06  0.0050793  -0.00265123   0.0138578   0.0174449 
185.38 0.000006963  0.45107685896020666  0.017477  3.92959  6.28087e-06  -3.06965e-06  0.00506213  -0.00264932   0.0138538   0.0174425 
186.388 0.000015119  0.4512063028497939  0.017477  3.92959  6.26224e-06  -3.09946e-06  0.00506404  -0.00265314   0.0138453   0.0174418 
187.173 -0.000011737  0.4513352409331614  0.017477  3.92959  6.30322e-06  -3.13671e-06  0.00507548  -0.00265504   0.0141009   0.0174406 
187.971 -0.000005968  0.4514322389244024  0.017477  3.92959  6.38518e-06  -3.16279e-06  0.00508884  -0.00265886   0.0138734   0.0174415 
188.766 -0.000002984  0.45156178174463774  0.017477  3.92959  6.47086e-06  -3.18886e-06  0.00510028  -0.00266077   0.0148450   0.0174403 
189.582 -0.000004376  0.45165828477620845  0.017477  3.92959  6.50439e-06  -3.19631e-06  0.00510791  -0.00266458   0.0138763   0.0174404 
190.375 -0.000017705  0.45178789056241525  0.017477  3.92959  6.51929e-06  -3.18514e-06  0.00511172  -0.00266649   0.0138662   0.0174397 
191.187 0.000028845  0.4519169899546294  0.017477  3.92959  6.50439e-06  -3.16279e-06  0.00511554  -0.00266649   0.0138640   0.0174405 
191.987 -0.000020689  0.45201410932535935  0.017477  3.92959  6.49321e-06  -3.14416e-06  0.00511554  -0.0026684   0.0138621   0.0174415 
192.787 -0.000024667  0.4521432715159922  0.017477  3.92959  6.49321e-06  -3.11063e-06  0.00511935  -0.00266649   0.0146748   0.0174414 
193.585 -0.000015318  0.45227301250049307  0.017477  3.92959  6.49321e-06  -3.06965e-06  0.00512126  -0.00266458   0.0147834   0.0174400 
194.584 -0.000006764  0.45262876436325045  0.017477  3.92959  6.32185e-06  -3.09946e-06  0.00506786  -0.00265504   0.0140354   0.0174380 
196.971 0.000025861  0.4527586408284037  0.017477  3.92959  6.26969e-06  -3.04358e-06  0.00505641  -0.00265314   0.0138596   0.0174402 
197.78 0.000000796  0.452888009917104  0.017477  3.92959  6.26969e-06  -3.03985e-06  0.00506213  -0.00265314   0.0147263   0.0174391 
198.59 0.000041974  0.45298533222554505  0.017477  3.92959  6.28459e-06  -3.05103e-06  0.00507548  -0.00265504   0.0138653   0.0174368 
199.378 0.000026856  0.4531153082839185  0.017477  3.92959  6.31067e-06  -3.07338e-06  0.00509265  -0.00265695   0.0138560   0.0174387 
200.172 0.000015318  0.4532121341352776  0.017477  3.92959  6.34792e-06  -3.06593e-06  0.005106  -0.00265695   0.0138758   0.0174383 
200.982 0.000007758  0.45334217358159196  0.017477  3.92959  6.3889e-06  -3.06965e-06  0.00511172  -0.00265886   0.0138692   0.0174396 
201.773 0.000013527  0.4534717050600448  0.017477  3.92959  6.4038e-06  -3.08455e-06  0.00511745  -0.00265886   0.0148592   0.0174404 
202.577 -0.000007360  0.45353648432599214  0.017477  3.92959  6.41125e-06  -3.06593e-06  0.00512126  -0.00266077   0.0138723   0.0174433 
203.372 -0.000007957  0.4536987442595596  0.017477  3.92959  6.40008e-06  -3.07338e-06  0.00511935  -0.00266458   0.0138686   0.0174434 
204.384 -0.000011140  0.4537962363317478  0.017477  3.92959  6.38145e-06  -3.08828e-06  0.00511363  -0.00266267   0.0138697   0.0174430 
205.168 -0.000015517  0.4539264391687852  0.017477  3.92959  6.374e-06  -3.10691e-06  0.00511363  -0.00266267   0.0139965   0.0174438 
205.978 -0.000013726  0.4541864090491443  0.017477  4.056796  6.28832e-06  -3.14043e-06  0.00508502  -0.00265886   0.0140129   0.0174407 
207.964 -0.000006366  0.4543161758285048  0.017477  4.056796  6.26969e-06  -3.15906e-06  0.00506976  -0.00265695   0.0140088   0.0174408 
208.979 0.000015318  0.45444597881367177  0.017477  4.056796  6.28087e-06  -3.17024e-06  0.00507167  -0.00265504   0.0138649   0.0174382 
209.773 -0.000003581  0.45454362761532674  0.017477  4.056796  6.34047e-06  -3.15906e-06  0.00508311  -0.00265504   0.0147820   0.0174377 
210.571 -0.000005172  0.4546740398193734  0.017477  4.056796  6.40008e-06  -3.14416e-06  0.00509647  -0.00265695   0.0138596   0.0174403 
211.385 0.000005769  0.45480394270336283  0.017477  4.056796  6.44478e-06  -3.13671e-06  0.00510028  -0.00265886   0.0138513   0.0174412 
212.18 0.000012135  0.45496664537072656  0.017477  4.056796  6.43733e-06  -3.12181e-06  0.00510409  -0.00266077   0.0138567   0.0174446 
213.384 0.000025264  0.4550966299935838  0.017477  4.056796  6.42988e-06  -3.13671e-06  0.00510028  -0.00265886   0.0138507   0.0174451 
214.168 0.000046351  0.45519441547194933  0.017477  4.056796  6.43733e-06  -3.14416e-06  0.00510028  -0.00266077   0.0139989   0.0174454 
214.98 0.000029442  0.45529222150780285  0.017477  4.056796  6.44851e-06  -3.12926e-06  0.00510791  -0.00266267   0.0138540   0.0174450 
215.776 -0.000000398  0.4553900481097892  0.017477  4.056796  6.45596e-06  -3.09946e-06  0.00511363  -0.00266267   0.0148688   0.0174450 
216.571 0.000021087  0.455520151100567  0.017477  4.056796  6.45596e-06  -3.05475e-06  0.00511935  -0.00266267   0.0138896   0.0174435 
217.373 -0.000002785  0.45578101331753357  0.017477  4.056796  6.33302e-06  -3.02122e-06  0.00508884  -0.00265886   0.0138782   0.0174442 
219.373 0.000001790  0.45597689283033105  0.017477  4.056796  6.33302e-06  -3.02868e-06  0.00506404  -0.00265695   0.0138680   0.0174458 
220.773 0.000003581  0.4561071600597087  0.017477  4.056796  6.3293e-06  -3.02495e-06  0.00506213  -0.00265695   0.0147569   0.0174458 
221.584 -0.000013925  0.45620515819087554  0.017477  4.056796  6.32557e-06  -3.05103e-06  0.00506976  -0.00265886   0.0139051   0.0174461 
222.372 -0.000009748  0.45630317696904843  0.017477  4.056796  6.29949e-06  -3.07338e-06  0.00508502  -0.00266077   0.0138881   0.0174472 
223.188 -0.000021882  0.4564335356043411  0.017477  4.056796  6.29949e-06  -3.07338e-06  0.00510219  -0.00266077   0.0140793   0.0174466 
223.956 -0.000037001  0.4565316025157231  0.017477  4.056796  6.32557e-06  -3.06965e-06  0.00511172  -0.00266077   0.0138621   0.0174436 
224.757 0.000005172  0.45666202518079224  0.017477  4.056796  6.35165e-06  -3.04358e-06  0.00512126  -0.00266267   0.0147597   0.0174423 
225.574 0.000001989  0.4567601402726795  0.017477  4.056796  6.35165e-06  -3.04358e-06  0.00512126  -0.00266458   0.0138763   0.0174425 
226.379 -0.000029243  0.4568911753713633  0.017477  4.056796  6.35165e-06  -3.02122e-06  0.00512317  -0.00266649   0.0138667   0.0174419 
227.165 -0.000002984  0.45702169889173705  0.017477  4.056796  6.36282e-06  -3.01005e-06  0.00512317  -0.00266649   0.0140746   0.0174407 
227.974 -0.000008156  0.4571198898742687  0.017477  4.056796  6.36655e-06  -3.01005e-06  0.00512317  -0.0026684   0.0138340   0.0174383 
228.775 -0.000016113  0.45721810158515874  0.017477  4.056796  6.36655e-06  -3.03613e-06  0.00512508  -0.00266649   0.0149515   0.0174384 
229.575 -0.000019893  0.4573487168715959  0.017477  4.056796  6.37773e-06  -3.05848e-06  0.00512698  -0.00266458   0.0138522   0.0174396 
230.371 -0.000002984  0.4574799178741923  0.017477  4.056796  6.3889e-06  -3.04358e-06  0.00512698  -0.00266267   0.0138523   0.0174380 
231.182 -0.000012135  0.4575776564740608  0.017477  4.056796  6.4187e-06  -3.0473e-06  0.00512698  -0.00266077   0.0138416   0.0174390 
232.01 0.000002586  0.45767596487837786  0.017477  4.056796  6.40008e-06  -3.0473e-06  0.00512698  -0.00266077   0.0138446   0.0174399 
232.76 0.000009549  0.4578072582142426  0.017477  4.056796  6.3591e-06  -3.0473e-06  0.00512317  -0.00266267   0.0147622   0.0174397 
233.569 -0.000047942  0.4579380390360669  0.017477  4.056796  6.3144e-06  -3.06593e-06  0.00511935  -0.00266458   0.0147629   0.0174387 
234.586 0.000007162  0.4580364236304886  0.017477  4.056796  6.29204e-06  -3.06593e-06  0.00511363  -0.00266458   0.0138747   0.0174384 
235.38 -0.000003780  0.4581672688976042  0.017477  4.056796  6.26969e-06  -3.05848e-06  0.00511363  -0.00266458   0.0138646   0.0174389 
236.175 -0.000007559  0.45826570198527034  0.017477  4.056796  6.25479e-06  -3.0324e-06  0.00511554  -0.00266458   0.0140690   0.0174407 
236.974 0.000002188  0.4583971618800172  0.017477  4.056796  6.26597e-06  -3.0175e-06  0.00511745  -0.00266458   0.0138324   0.0174403 
237.776 -0.000017705  0.4585281086573436  0.017477  4.056796  6.27714e-06  -3.01005e-06  0.00511745  -0.00266649   0.0138423   0.0174406 
238.781 -0.000007161  0.45862661812857364  0.017477  4.056796  6.25479e-06  -3.02495e-06  0.00511363  -0.00266649   0.0148460   0.0174403 
239.571 0.000013328  0.4587576295148926  0.017477  4.056796  6.24362e-06  -3.07338e-06  0.00511363  -0.0026684   0.0138810   0.0174396 
240.381 -0.000000597  0.45885618760257835  0.017477  4.056796  6.26224e-06  -3.10691e-06  0.00511554  -0.0026684   0.0138687   0.0174399 
241.18 -0.000016909  0.45898726366167697  0.017477  4.056796  6.27342e-06  -3.11808e-06  0.00511745  -0.0026684   0.0140038   0.0174403 
241.963 0.000007758  0.4590533664377742  0.017477  4.056796  6.27714e-06  -3.13298e-06  0.00511935  -0.0026684   0.0147839   0.0174392 
242.582 0.000027850  0.4591844980702679  0.017477  4.056796  6.29949e-06  -3.12181e-06  0.00512698  -0.0026684   0.0138545   0.0174391 
243.381 -0.000008554  0.4594799551526954  0.017393  4.056796  6.28087e-06  -3.0771e-06  0.00509074  -0.00266267   0.0148140   0.0174401 
245.572 -0.000020092  0.45961175865359616  0.017393  4.056796  6.23617e-06  -3.05103e-06  0.00507358  -0.00266077   0.0138812   0.0174388 
246.369 0.000002984  0.459677398591902  0.017393  4.056796  6.24362e-06  -3.0473e-06  0.00507739  -0.00266077   0.0138755   0.0174392 
247.18 -0.000013328  0.45980925804966677  0.017393  4.056796  6.27714e-06  -3.05103e-06  0.00508884  -0.00266267   0.0140080   0.0174394 
247.977 0.000023275  0.4599406029430281  0.017393  4.056796  6.31067e-06  -3.06965e-06  0.00510219  -0.00266458   0.0138572   0.0174386 
248.763 -0.000013129  0.46007198492828444  0.017393  4.056796  6.36282e-06  -3.08455e-06  0.00510982  -0.00266649   0.0138559   0.0174392 
249.777 0.000023076  0.46017082188150976  0.017393  4.056796  6.39263e-06  -3.10318e-06  0.00510982  -0.00266458   0.0149357   0.0174389 
250.576 -0.000019694  0.46026967983675093  0.017393  4.056796  6.36655e-06  -3.10691e-06  0.00511363  -0.00266458   0.0138929   0.0174403 
251.381 0.000010344  0.46040115479957794  0.017393  4.056796  6.33302e-06  -3.10318e-06  0.00511745  -0.00266458   0.0138795   0.0174413 
252.179 0.000016312  0.4605000617159366  0.017393  4.056796  6.32185e-06  -3.09946e-06  0.00511935  -0.00266649   0.0140397   0.0174414 
252.978 -0.000026657  0.4605989896640586  0.017393  4.056796  6.31812e-06  -3.13671e-06  0.00512126  -0.00266649   0.0138934   0.0174410 
253.772 0.000012533  0.46073055773614735  0.017393  4.056796  6.3144e-06  -3.16651e-06  0.00512317  -0.0026684   0.0147850   0.0174405 
254.586 -0.000019495  0.4608295347147585  0.017393  4.056796  6.31812e-06  -3.14043e-06  0.00512317  -0.0026684   0.0138414   0.0174415 
255.383 0.000003382  0.4609285327549429  0.017393  4.056796  6.34047e-06  -3.11436e-06  0.00512317  -0.0026684   0.0138465   0.0174414 
256.188 -0.000020092  0.4610601940682652  0.017393  4.056796  6.35537e-06  -3.09946e-06  0.00512698  -0.0026684   0.0138924   0.0174423 
256.986 0.000013925  0.4611924460864923  0.017393  4.056796  6.33302e-06  -3.05475e-06  0.00512889  -0.0026684   0.0138829   0.0174436 
257.779 0.000039985  0.46125830944009877  0.017393  4.056796  6.32557e-06  -3.03985e-06  0.00512889  -0.0026684   0.0147832   0.0174441 
258.562 0.000010145  0.46139061779675367  0.017393  4.056796  6.35537e-06  -3.0622e-06  0.00512698  -0.0026684   0.0138643   0.0174450 
259.379 0.000002387  0.4614891815282238  0.017393  4.056796  6.3591e-06  -3.0771e-06  0.00512508  -0.0026684   0.0138578   0.0174453 
260.175 -0.000004178  0.4615883200509243  0.017393  4.056796  6.3293e-06  -3.09201e-06  0.00512317  -0.0026684   0.0140383   0.0174463 
260.974 0.000053313  0.4616874797040116  0.017393  4.056796  6.27342e-06  -3.09946e-06  0.00512508  -0.00266649   0.0138496   0.0174477 
261.763 0.000015318  0.4618193560059455  0.017393  4.056796  6.29949e-06  -3.11436e-06  0.00512508  -0.00266649   0.0147806   0.0174486 
262.571 0.000002785  0.4619185649195235  0.017393  4.056796  6.3442e-06  -3.13671e-06  0.00512508  -0.0026684   0.0139024   0.0174493 
263.177 0.000010145  0.4620541347385313  0.017393  4.056796  6.42615e-06  -3.15534e-06  0.00512508  -0.0026703   0.0139022   0.0174498 
264.178 0.000039189  0.46222933954345125  0.017393  4.056796  6.42615e-06  -3.17024e-06  0.00511745  -0.0026684   0.0138827   0.0174483 
265.382 0.000013925  0.4623693129278065  0.017393  4.056796  6.42243e-06  -3.17769e-06  0.00510791  -0.0026684   0.0138696   0.0174467 
266.179 -0.000021087  0.462474613206262  0.017393  4.056796  6.45223e-06  -3.17024e-06  0.00510409  -0.0026703   0.0140232   0.0174458 
266.976 0.000028049  0.4625799359699211  0.017393  4.056796  6.47458e-06  -3.12181e-06  0.005106  -0.00267412   0.0138904   0.0174460 
267.771 0.000017705  0.46268528122838776  0.017393  4.056796  6.45968e-06  -3.08083e-06  0.00510982  -0.00267603   0.0148354   0.0174457 
268.572 -0.000012135  0.4629655267402477  0.017393  4.056796  6.33302e-06  -3.0771e-06  0.00509074  -0.00267221   0.0138513   0.0174445 
270.382 0.000000199  0.46310629831582495  0.017393  4.056796  6.32185e-06  -3.06593e-06  0.00507358  -0.0026684   0.0138488   0.0174444 
271.374 0.000008156  0.4631764045875785  0.017393  4.056796  6.35165e-06  -3.07338e-06  0.00507358  -0.0026684   0.0138480   0.0174449 
272.167 0.000018699  0.4633166470318952  0.017393  4.056796  6.35165e-06  -3.08828e-06  0.00508121  -0.0026684   0.0139839   0.0174451 
272.982 0.000030039  0.46338737263203394  0.017393  4.056796  6.33675e-06  -3.13671e-06  0.00509265  -0.0026684   0.0138468   0.0174466 
273.781 0.000001989  0.46352767508251225  0.017393  4.056796  6.33302e-06  -3.20004e-06  0.00510219  -0.0026703   0.0147752   0.0174467 
274.575 0.000005968  0.46363322297512183  0.017393  4.056796  6.33302e-06  -3.22984e-06  0.00510982  -0.0026703   0.0138682   0.0174467 
275.371 -0.000018103  0.46377359538581997  0.017393  4.056796  6.3591e-06  -3.21121e-06  0.00511363  -0.0026703   0.0138684   0.0174488 
276.37 0.000014920  0.46387919592180904  0.017393  4.056796  6.37773e-06  -3.17024e-06  0.00511363  -0.0026684   0.0138636   0.0174508 
277.182 -0.000000597  0.4640196383625315  0.017393  4.056796  6.38518e-06  -3.17024e-06  0.00511554  -0.0026684   0.0138562   0.0174513 
277.983 -0.000026259  0.4641252915944397  0.017393  4.056796  6.374e-06  -3.18514e-06  0.00511745  -0.0026684   0.0138584   0.0174524 
278.781 0.000026458  0.4642663946083779  0.017393  4.056796  6.34792e-06  -3.16651e-06  0.00511554  -0.0026684   0.0138545   0.0174504 
279.782 -0.000002188  0.46437210071538176  0.017393  4.056796  6.33675e-06  -3.10691e-06  0.00510982  -0.0026703   0.0148330   0.0174504 
280.577 -0.000009947  0.46472422409258834  0.017393  4.056796  6.23617e-06  -2.9877e-06  0.00506976  -0.0026684   0.0138815   0.0174493 
282.783 -0.000016312  0.4648294372253014  0.017393  4.056796  6.20636e-06  -2.95044e-06  0.00505641  -0.00266458   0.0147388   0.0174488 
283.582 0.000007957  0.4649352640805675  0.017393  4.056796  6.21381e-06  -2.93182e-06  0.00506404  -0.00266649   0.0138624   0.0174488 
284.375 -0.000040980  0.46504111364650785  0.017393  4.056796  6.24734e-06  -2.93182e-06  0.00507548  -0.0026684   0.0138519   0.0174486 
285.175 -0.000018103  0.46514698593287174  0.017393  4.056796  6.26969e-06  -2.95417e-06  0.00508884  -0.0026684   0.0138736   0.0174466 
285.988 -0.000030436  0.46528778987583835  0.017393  4.056796  6.29204e-06  -3.00632e-06  0.00509647  -0.0026684   0.0138682   0.0174471 
286.741 0.000041974  0.4654292258925252  0.017393  4.056796  6.32557e-06  -3.07338e-06  0.00510409  -0.0026684   0.0138606   0.0174450 
287.774 -0.000001393  0.4654996631365962  0.017393  4.056796  6.34792e-06  -3.10691e-06  0.00510409  -0.0026684   0.0148163   0.0174451 
288.572 -0.000044759  0.4656056339061493  0.017393  4.056796  6.37028e-06  -3.12181e-06  0.00510409  -0.0026703   0.0138440   0.0174443 
289.182 -0.000026060  0.46571162744819306  0.017393  4.056796  6.41498e-06  -3.11808e-06  0.00511172  -0.00267221   0.0138691   0.0174420 
290.011 -0.000021286  0.46581705143924934  0.017393  4.056796  6.42988e-06  -3.10318e-06  0.00511554  -0.00267412   0.0138680   0.0174414 
290.773 -0.000012334  0.46592309042829344  0.017393  4.056796  6.41498e-06  -3.08828e-06  0.00511745  -0.00267603   0.0147965   0.0174421 
291.568 0.000003979  0.46620577496795723  0.017393  4.056796  6.29204e-06  -3.10318e-06  0.00509074  -0.00267412   0.0138622   0.0174410 
293.379 0.000011339  0.4663468815309328  0.017393  4.056796  6.24362e-06  -3.07338e-06  0.00506786  -0.00267221   0.0148116   0.0174408 
294.585 0.000012732  0.4664886216132703  0.017393  4.056796  6.26224e-06  -3.03985e-06  0.00506595  -0.00267221   0.0139237   0.0174390 
295.381 0.000007957  0.46655921031916425  0.017393  4.056796  6.31067e-06  -3.0473e-06  0.00507548  -0.00267412   0.0137792   0.0174396 
296.18 0.000000199  0.46670041804474993  0.017393  4.056796  6.36282e-06  -3.0771e-06  0.00508502  -0.00267603   0.0138615   0.0174389 
297.178 0.000005968  0.46684225977304417  0.017393  4.056796  6.3591e-06  -3.11063e-06  0.00509074  -0.00267603   0.0139917   0.0174401 
297.974 0.000034614  0.46698354856722507  0.017393  4.056796  6.374e-06  -3.17024e-06  0.00509647  -0.00267603   0.0140444   0.0174419 
298.975 0.000020291  0.46708983866091547  0.017393  4.056796  6.33302e-06  -3.18886e-06  0.00509647  -0.00267603   0.0138554   0.0174425 
299.778 -0.000005968  0.46719615166455997  0.017393  4.056796  6.27342e-06  -3.19259e-06  0.00509837  -0.00267793   0.0147825   0.0174429 
300.545 -0.000004973  0.46730248758803694  0.017393  4.056796  6.22126e-06  -3.18141e-06  0.00510028  -0.00267984   0.0138630   0.0174460 
301.38 0.000004178  0.46744390829610727  0.017393  4.056796  6.19891e-06  -3.17396e-06  0.00510409  -0.00268175   0.0138599   0.0174449 
302.193 -0.000022280  0.46755029765217904  0.017393  4.056796  6.20636e-06  -3.12553e-06  0.005106  -0.00267984   0.0138772   0.0174435 
303.178 -0.000014920  0.4678690086740197  0.017393  4.112728  6.16538e-06  -2.98397e-06  0.00505832  -0.0026684   0.0147600   0.0174454 
305.584 0.000039587  0.46801118690507426  0.017393  4.112728  6.15421e-06  -2.99887e-06  0.00504687  -0.00266649   0.0138773   0.0174448 
306.383 -0.000023872  0.4681176987048047  0.017393  4.112728  6.20636e-06  -3.02122e-06  0.0050545  -0.0026684   0.0138697   0.0174461 
307.176 0.000013328  0.46822363827974217  0.017393  4.112728  6.26969e-06  -3.08455e-06  0.00506786  -0.00267221   0.0140836   0.0174469 
307.957 -0.000024071  0.46833019597208375  0.017393  4.112728  6.30322e-06  -3.13671e-06  0.00508121  -0.00267603   0.0138543   0.0174446 
308.766 0.000021882  0.46847250722444256  0.017393  4.112728  6.37028e-06  -3.15534e-06  0.00509074  -0.00267793   0.0138484   0.0174446 
309.765 -0.000037200  0.46861426384706606  0.017393  4.112728  6.40753e-06  -3.18141e-06  0.00509456  -0.00267603   0.0138507   0.0174455 
310.782 0.000010344  0.46872090597186944  0.017393  4.112728  6.41498e-06  -3.18514e-06  0.00509647  -0.00267412   0.0148698   0.0174453 
311.58 0.000027452  0.46882757115865065  0.017393  4.112728  6.41125e-06  -3.16279e-06  0.00509837  -0.00267221   0.0139009   0.0174441 
312.374 0.000000995  0.46896942987845425  0.017393  4.112728  6.40008e-06  -3.13671e-06  0.00510219  -0.00267412   0.0138090   0.0174449 
313.174 -0.000007758  0.46907614882932763  0.017393  4.112728  6.4187e-06  -3.11808e-06  0.00510791  -0.00267412   0.0140511   0.0174447 
313.974 0.000020092  0.46918289087542225  0.017393  4.112728  6.43733e-06  -3.08083e-06  0.00511172  -0.00267221   0.0138698   0.0174448 
314.755 0.000025463  0.4694674504066663  0.017393  4.112728  6.37773e-06  -3.08828e-06  0.00508693  -0.0026684   0.0138610   0.0174417 
316.776 0.000035410  0.46964530889835526  0.017393  4.112728  6.32557e-06  -3.05475e-06  0.00506404  -0.0026684   0.0140096   0.0174407 
317.979 -0.000033818  0.4697163508498311  0.017393  4.112728  6.29949e-06  -3.05475e-06  0.00506213  -0.0026684   0.0138520   0.0174401 
318.78 -0.000028049  0.46982323154805616  0.017393  4.112728  6.29204e-06  -3.09573e-06  0.00506976  -0.0026703   0.0148512   0.0174396 
319.576 -0.000028049  0.46996537695836454  0.017393  4.112728  6.23989e-06  -3.13671e-06  0.00508121  -0.00267412   0.0138875   0.0174377 
320.387 0.000015914  0.4700364650282673  0.017393  4.112728  6.21754e-06  -3.17396e-06  0.00509074  -0.00267603   0.0137766   0.0174372 
321.184 0.000035410  0.4701792695067566  0.017393  4.112728  6.22126e-06  -3.20004e-06  0.00509837  -0.00267793   0.0140351   0.0174362 
321.975 -0.000006963  0.4702862505740586  0.017393  4.112728  6.24362e-06  -3.17396e-06  0.00510409  -0.00267793   0.0138716   0.0174370 
322.771 -0.000004178  0.47039265699644545  0.017393  4.112728  6.26969e-06  -3.12181e-06  0.00510982  -0.00267793   0.0147165   0.0174373 
323.58 -0.000045953  0.47049968436172257  0.017393  4.112728  6.29577e-06  -3.09573e-06  0.00510982  -0.00267603   0.0148426   0.0174395 
324.563 -0.000008156  0.47060673495591726  0.017393  4.112728  6.29577e-06  -3.11808e-06  0.00510791  -0.00267603   0.0138705   0.0174410 
325.376 0.000032824  0.4707138087891142  0.017393  4.112728  6.29949e-06  -3.11436e-06  0.00510791  -0.00267793   0.0138702   0.0174415 
326.175 -0.000017506  0.4708562111232081  0.017393  4.112728  6.28832e-06  -3.14416e-06  0.005106  -0.00267984   0.0138711   0.0174417 
327.176 -0.000022877  0.4709992531709071  0.017393  4.112728  6.26224e-06  -3.14416e-06  0.00510219  -0.00267793   0.0140045   0.0174400 
327.976 -0.000009549  0.47107049041610993  0.017393  4.112728  6.28087e-06  -3.13671e-06  0.00510409  -0.00267793   0.0138583   0.0174389 
328.774 0.000021683  0.47121299577996073  0.017393  4.112728  6.29949e-06  -3.12181e-06  0.005106  -0.00267793   0.0147869   0.0174404 
329.579 0.000006366  0.47132020131808916  0.017393  4.112728  6.31067e-06  -3.10691e-06  0.005106  -0.00267984   0.0138848   0.0174427 
330.35 -0.000013726  0.4714274301625479  0.017393  4.112728  6.31812e-06  -3.10318e-06  0.00510791  -0.00267984   0.0138746   0.0174438 
331.181 0.000008952  0.47153468232347256  0.017393  4.112728  6.3442e-06  -3.11808e-06  0.00510982  -0.00267984   0.0139772   0.0174443 
331.982 0.000011339  0.4716413584417934  0.017393  4.112728  6.36655e-06  -3.12553e-06  0.00511172  -0.00267793   0.0138581   0.0174432 
332.779 -0.000006366  0.4717132879481387  0.017393  4.112728  6.38518e-06  -3.09201e-06  0.00511363  -0.00267793   0.0147315   0.0174412 
333.575 -0.000000995  0.47185597917642813  0.017393  4.112728  6.3889e-06  -3.0622e-06  0.00511363  -0.00267984   0.0138736   0.0174399 
334.354 -0.000006764  0.47192734027355626  0.017393  4.112728  6.39263e-06  -3.0473e-06  0.00511363  -0.00267984   0.0138773   0.0174395 
334.98 -0.000000995  0.4720347012047972  0.017393  4.112728  6.41125e-06  -3.0622e-06  0.00511554  -0.00267984   0.0138729   0.0174399 
335.989 -0.000049733  0.4721780854814572  0.017393  4.112728  6.38518e-06  -3.08083e-06  0.00510982  -0.00267984   0.0138673   0.0174401 
336.774 -0.000009151  0.47224949319931264  0.017393  4.112728  6.38518e-06  -3.14043e-06  0.00510982  -0.00267793   0.0148744   0.0174398 
337.572 0.000019694  0.47239233965642524  0.017393  4.112728  6.3442e-06  -3.18141e-06  0.00510982  -0.00267603   0.0138542   0.0174401 
338.385 0.000038791  0.47253582795178417  0.017393  4.112728  6.29949e-06  -3.13671e-06  0.00510791  -0.00267412   0.0138538   0.0174415 
339.381 -0.000007360  0.47267875737058346  0.017393  4.112728  6.26597e-06  -3.12926e-06  0.00510409  -0.00267221   0.0138488   0.0174409 
340.38 0.000008355  0.47292928402658085  0.017404  4.112728  6.25107e-06  -3.18514e-06  0.00506595  -0.00266649   0.0147816   0.0174417 
342.573 0.000017705  0.47303686329274347  0.017404  4.112728  6.24734e-06  -3.13671e-06  0.00505641  -0.00266649   0.0138699   0.0174434 
343.372 -0.000020490  0.47317993799582303  0.017404  4.112728  6.24734e-06  -3.11436e-06  0.00506404  -0.0026684   0.0138689   0.0174445 
344.169 0.000030834  0.4732520922426919  0.017404  4.112728  6.26597e-06  -3.12553e-06  0.00507548  -0.0026684   0.0139787   0.0174441 
344.98 -0.000010344  0.47339522940064965  0.017404  4.112728  6.27714e-06  -3.13298e-06  0.00508884  -0.0026703   0.0138551   0.0174429 
345.761 -0.000018501  0.4735029103528172  0.017404  4.112728  6.29204e-06  -3.14416e-06  0.00509647  -0.00267412   0.0148541   0.0174424 
346.562 -0.000018103  0.47357451014246166  0.017404  4.112728  6.28087e-06  -3.14416e-06  0.00510409  -0.00267603   0.0138618   0.0174444 
347.158 0.000025662  0.47368223024572614  0.017404  4.112728  6.27714e-06  -3.15161e-06  0.00511554  -0.00267603   0.0138623   0.0174451 
347.985 0.000003581  0.47378997387961397  0.017404  4.112728  6.28832e-06  -3.15161e-06  0.00512126  -0.00267793   0.0138609   0.0174454 
348.787 0.000000796  0.473897741054407  0.017404  4.112728  6.30695e-06  -3.17769e-06  0.00512317  -0.00267984   0.0147908   0.0174456 
349.571 0.000043964  0.4740410657295924  0.017404  4.112728  6.30322e-06  -3.20376e-06  0.00512126  -0.00268175   0.0138606   0.0174468 
350.372 -0.000001393  0.47411274368795325  0.017404  4.112728  6.26597e-06  -3.18886e-06  0.00512126  -0.00268175   0.0138589   0.0174467 
351.184 -0.000018898  0.47422058141551127  0.017404  4.112728  6.23617e-06  -3.18141e-06  0.00512126  -0.00268175   0.0140179   0.0174455 
351.976 0.000004178  0.47436399994606476  0.017404  4.112728  6.26969e-06  -3.19259e-06  0.00512126  -0.00268175   0.0138491   0.0174430 
352.778 0.000034415  0.47443632762707816  0.017404  4.112728  6.3293e-06  -3.17769e-06  0.00512126  -0.00268175   0.0148243   0.0174409 
353.571 0.000024468  0.4745798089131111  0.017404  4.112728  6.3591e-06  -3.15906e-06  0.00511745  -0.00268175   0.0148194   0.0174418 
354.569 0.000002188  0.47468774881609865  0.017404  4.112728  6.30322e-06  -3.11063e-06  0.00510982  -0.00268175   0.0138634   0.0174426 
355.38 0.000006366  0.4747595208200657  0.017404  4.112728  6.26969e-06  -3.07338e-06  0.00510791  -0.00268175   0.0138595   0.0174409 
356.175 0.000007559  0.4748675000627113  0.017404  4.112728  6.25107e-06  -3.06593e-06  0.005106  -0.00268175   0.0141002   0.0174398 
356.965 0.000009151  0.4749755029493433  0.017404  4.112728  6.25479e-06  -3.10691e-06  0.00510791  -0.00268175   0.0138585   0.0174389 
357.765 -0.000015517  0.47508352949031724  0.017404  4.112728  6.27342e-06  -3.17024e-06  0.00510982  -0.00268175   0.0148629   0.0174388 
358.579 0.000011538  0.4752271991969072  0.017404  4.112728  6.26597e-06  -3.18141e-06  0.00511172  -0.00268175   0.0138709   0.0174393 
359.382 0.000008753  0.47533528088345495  0.017404  4.112728  6.28832e-06  -3.17396e-06  0.00511554  -0.00267984   0.0138609   0.0174398 
360.183 0.000003780  0.4754433862588786  0.017404  4.112728  6.31067e-06  -3.14788e-06  0.00511745  -0.00267603   0.0138855   0.0174396 
360.982 0.000045157  0.47551526830978036  0.017404  4.112728  6.3144e-06  -3.10691e-06  0.00511935  -0.00267603   0.0138775   0.0174388 
361.762 0.000009151  0.47558716083797925  0.017404  4.112728  6.3442e-06  -3.0771e-06  0.00511935  -0.00267603   0.0148507   0.0174382 
362.562 -0.000015716  0.47569532143951343  0.017404  4.112728  6.3442e-06  -3.10691e-06  0.00512126  -0.00267412   0.0138614   0.0174385 
363.378 -0.000025065  0.4758035057645328  0.017404  4.112728  6.33675e-06  -3.12553e-06  0.00512126  -0.00267412   0.0138549   0.0174390 
364.172 0.000003382  0.47591110924320523  0.017404  4.112728  6.32185e-06  -3.15161e-06  0.00512126  -0.00267412   0.0141167   0.0174402 
364.968 -0.000021087  0.4759836641637166  0.017404  4.112728  6.30322e-06  -3.15534e-06  0.00512126  -0.00267412   0.0138613   0.0174407 
365.781 -0.000028447  0.47623587552929125  0.017404  4.112728  6.22126e-06  -3.11436e-06  0.00508884  -0.0026703   0.0138633   0.0174353 
367.767 -0.000039388  0.4763798813323783  0.017404  4.112728  6.17284e-06  -3.08455e-06  0.00506976  -0.0026684   0.0138645   0.0174333 
368.776 -0.000045356  0.47648821592658813  0.017404  4.112728  6.15793e-06  -3.0324e-06  0.00506976  -0.0026684   0.0138658   0.0174332 
369.78 -0.000011737  0.4765965743206781  0.017404  4.112728  6.18774e-06  -3.05103e-06  0.00507358  -0.0026684   0.0148632   0.0174330 
370.58 0.000004178  0.476704956525108  0.017404  4.112728  6.23617e-06  -3.11436e-06  0.00508311  -0.0026684   0.0138751   0.0174337 
371.383 0.000038791  0.4768133625503435  0.017404  4.112728  6.28087e-06  -3.15161e-06  0.00509647  -0.0026703   0.0138602   0.0174352 
372.19 0.000014920  0.4769575370805952  0.017404  4.112728  6.32185e-06  -3.12926e-06  0.00510409  -0.0026684   0.0138752   0.0174375 
373.38 0.000011339  0.4770659986396241  0.017404  4.112728  6.3293e-06  -3.11436e-06  0.00510028  -0.0026684   0.0138607   0.0174389 
374.193 -0.000010145  0.47702964015230553  0.017404  4.112728  6.33302e-06  -3.14043e-06  0.00510219  -0.0026684   0.0139931   0.0174382 
374.978 -0.000018302  0.4769938902530894  0.017404  4.112728  6.3293e-06  -3.17024e-06  0.00510791  -0.0026703   0.0138683   0.0174366 
375.779 0.000002785  0.4769938902530894  0.017404  4.112728  6.3144e-06  -3.20376e-06  0.00510982  -0.00267412   0.0147912   0.0174376 
376.579 0.000010543  0.4769938902530894  0.017404  4.112728  6.30695e-06  -3.22612e-06  0.00510982  -0.00267603   0.0149365   0.0174352 
377.567 -0.000000398  0.47731876419568314  0.017404  4.112728  6.28087e-06  -3.02868e-06  0.00506023  -0.0026684   0.0140303   0.0174351 
379.962 -0.000032028  0.47753587014619475  0.017404  4.112728  6.21754e-06  -3.00632e-06  0.00504878  -0.0026684   0.0138612   0.0174332 
380.778 -0.000023872  0.47775246486002326  0.017404  4.112728  6.19146e-06  -3.00632e-06  0.00505641  -0.0026684   0.0148236   0.0174327 
381.574 -0.000035012  0.47796976183697515  0.017404  4.112728  6.22499e-06  -3.0324e-06  0.00506976  -0.0026684   0.0138842   0.0174314 
382.372 -0.000011339  0.4781142748325941  0.017404  4.112728  6.26969e-06  -3.09946e-06  0.00508502  -0.0026703   0.0138734   0.0174316 
383.185 0.000022877  0.4782594376462034  0.017404  4.112728  6.29577e-06  -3.12926e-06  0.00509647  -0.0026703   0.0139971   0.0174313 
383.977 -0.000023872  0.4784404954958841  0.017404  4.112728  6.33302e-06  -3.10691e-06  0.00510028  -0.0026703   0.0138497   0.0174316 
385.167 -0.000008355  0.4785492836809452  0.017404  4.112728  6.3144e-06  -3.05103e-06  0.00509647  -0.0026703   0.0139809   0.0174315 
385.978 0.000015517  0.4786574879096409  0.017404  4.112728  6.29949e-06  -3.04358e-06  0.00509647  -0.00267221   0.0138505   0.0174345 
386.762 0.000033818  0.47876632397036295  0.017404  4.112728  6.33302e-06  -3.06593e-06  0.00510219  -0.00267412   0.0147571   0.0174353 
387.578 0.000009350  0.47887518405183255  0.017404  4.112728  6.36655e-06  -3.0771e-06  0.005106  -0.00267412   0.0138484   0.0174360 
388.36 0.000020490  0.47898406816465533  0.017404  4.112728  6.3591e-06  -3.07338e-06  0.00510982  -0.00267603   0.0138428   0.0174352 
389.18 0.000018501  0.4792378188284044  0.017404  4.112728  6.20636e-06  -3.07338e-06  0.00507548  -0.0026684   0.0138535   0.0174361 
391.371 -0.000009748  0.4793467830327681  0.017404  4.112728  6.18401e-06  -3.05475e-06  0.00506213  -0.00266458   0.0138472   0.0174357 
392.181 -0.000014721  0.4794557713144827  0.017404  4.112728  6.20636e-06  -3.05475e-06  0.00506786  -0.00266649   0.0139157   0.0174349 
392.976 -0.000004376  0.4795647836841917  0.017404  4.112728  6.24362e-06  -3.08455e-06  0.00508121  -0.00266649   0.0139045   0.0174345 
393.775 -0.000010543  0.47967321094330484  0.017404  4.112728  6.26224e-06  -3.08828e-06  0.00509647  -0.0026684   0.0147976   0.0174372 
394.574 0.000003581  0.4797463214250792  0.017404  4.112728  6.28087e-06  -3.08828e-06  0.005106  -0.0026684   0.0138850   0.0174395 
395.375 -0.000008554  0.4798547886030527  0.017404  4.112728  6.3144e-06  -3.08455e-06  0.00510982  -0.0026703   0.0137894   0.0174412 
396.181 0.000001591  0.47992792600632644  0.017404  4.112728  6.34792e-06  -3.0771e-06  0.00511363  -0.00267412   0.0140048   0.0174416 
396.981 -0.000024667  0.48003643313256444  0.017404  4.112728  6.36282e-06  -3.08083e-06  0.00511745  -0.00267603   0.0138562   0.0174402 
397.756 -0.000006963  0.480145573926752  0.017404  4.112728  6.36655e-06  -3.08828e-06  0.00511935  -0.00267793   0.0147842   0.0174386 
398.572 -0.000018501  0.4802181445811111  0.017404  4.112728  6.38518e-06  -3.10691e-06  0.00511935  -0.00267984   0.0138822   0.0174349 
399.371 -0.000011936  0.48039992299801754  0.017404  4.112728  6.38518e-06  -3.19259e-06  0.00511172  -0.00267603   0.0148217   0.0174358 
400.562 -0.000027651  0.48065501372049474  0.017404  4.129269  6.21754e-06  -3.05848e-06  0.00506595  -0.0026684   0.0138816   0.0174417 
402.757 0.000030436  0.48076368093448146  0.017404  4.129269  6.20264e-06  -3.0175e-06  0.00505641  -0.0026684   0.0149126   0.0174441 
403.569 0.000013726  0.48083695324320264  0.017404  4.129269  6.17656e-06  -2.97652e-06  0.00506213  -0.0026684   0.0138533   0.0174454 
404.381 0.000012135  0.4809456605529626  0.017404  4.129269  6.17656e-06  -2.96907e-06  0.00507548  -0.0026703   0.0138491   0.0174453 
405.178 -0.000033022  0.4810550027442305  0.017404  4.129269  6.20636e-06  -3.0175e-06  0.00508884  -0.00267221   0.0140159   0.0174437 
405.974 0.000005371  0.4811283183460296  0.017404  4.129269  6.23617e-06  -3.08083e-06  0.00510028  -0.00267412   0.0138480   0.0174421 
406.77 0.000032625  0.48127375987163235  0.017404  4.129269  6.23989e-06  -3.10318e-06  0.00510982  -0.00267412   0.0138505   0.0174409 
407.767 -0.000014522  0.4813831748292807  0.017404  4.129269  6.25107e-06  -3.08455e-06  0.00510791  -0.00267412   0.0148362   0.0174408 
408.559 -0.000033022  0.48145592781597946  0.017404  4.129269  6.25852e-06  -3.10691e-06  0.00510982  -0.00267603   0.0138607   0.0174399 
409.377 0.000012930  0.48160146599077475  0.017404  4.129269  6.23617e-06  -3.12553e-06  0.00510982  -0.00267793   0.0138564   0.0174407 
410.172 0.000022280  0.4816748628710071  0.017404  4.129269  6.20636e-06  -3.15534e-06  0.00511363  -0.00267793   0.0139962   0.0174396 
410.965 0.000016312  0.48178375503008886  0.017404  4.129269  6.18029e-06  -3.17396e-06  0.00511554  -0.00267984   0.0138704   0.0174389 
411.775 0.000012135  0.48189328319142255  0.017404  4.129269  6.14676e-06  -3.17024e-06  0.00511745  -0.00267793   0.0138705   0.0174401 
412.777 0.000004973  0.48211937713050196  0.017404  4.129269  6.12068e-06  -3.17396e-06  0.00508884  -0.0026703   0.0148785   0.0174402 
414.569 -0.000010344  0.4822741381377021  0.017404  4.129269  6.13186e-06  -3.16651e-06  0.00507358  -0.00266649   0.0138637   0.0174411 
415.777 0.000048141  0.4823515357918686  0.017404  4.129269  6.15421e-06  -3.13298e-06  0.00507358  -0.00266458   0.0148189   0.0174397 
416.55 0.000008554  0.4824679790172931  0.017404  4.129269  6.20636e-06  -3.0771e-06  0.00508311  -0.00266649   0.0139047   0.0174384 
417.381 0.000009350  0.48258444813459606  0.017404  4.129269  6.23989e-06  -3.03613e-06  0.00509456  -0.0026684   0.0137720   0.0174365 
418.179 -0.000039189  0.4827009431552941  0.017404  4.129269  6.25852e-06  -3.05848e-06  0.00510219  -0.0026684   0.0139849   0.0174354 
418.979 -0.000016710  0.48281746409091203  0.017404  4.129269  6.26969e-06  -3.09946e-06  0.00510982  -0.0026703   0.0138544   0.0174340 
419.778 0.000002188  0.48289494207626416  0.017404  4.129269  6.29949e-06  -3.11808e-06  0.00511363  -0.00267221   0.0147510   0.0174339 
420.575 0.000006565  0.48301150618074196  0.017404  4.129269  6.36282e-06  -3.13671e-06  0.00511745  -0.00267412   0.0138963   0.0174353 
421.374 -0.000006764  0.483089012875578  0.017404  4.129269  6.3889e-06  -3.13671e-06  0.00511935  -0.00267603   0.0138025   0.0174337 
422.168 -0.000016312  0.4832056201809139  0.017404  4.129269  6.36282e-06  -3.12181e-06  0.00512317  -0.00267412   0.0140003   0.0174324 
422.975 -0.000031431  0.48332225345115587  0.017404  4.129269  6.32557e-06  -3.09201e-06  0.00512508  -0.00267221   0.0138362   0.0174311 
423.769 0.000001790  0.4833998061447461  0.017404  4.129269  6.27342e-06  -3.06965e-06  0.00512698  -0.00267221   0.0148525   0.0174305 
424.569 -0.000029044  0.48351648266713876  0.017404  4.129269  6.23244e-06  -3.03985e-06  0.00512698  -0.00267412   0.0138806   0.0174306 
425.367 -0.000000199  0.48359406412561623  0.017404  4.129269  6.23617e-06  -3.0473e-06  0.00512508  -0.00267603   0.0138722   0.0174324 
426.177 0.000015517  0.4837107839322511  0.017404  4.129269  6.25852e-06  -3.10691e-06  0.00512126  -0.00267984   0.0140092   0.0174311 
426.962 -0.000009350  0.48382687747034575  0.017404  4.129269  6.27342e-06  -3.18141e-06  0.00512126  -0.00268175   0.0138734   0.0174327 
427.759 0.000002984  0.4839436491732218  0.017404  4.129269  6.27342e-06  -3.19259e-06  0.00511935  -0.00268175   0.0148183   0.0174347 
428.577 0.000025065  0.4840604469142767  0.017404  4.129269  6.24734e-06  -3.15906e-06  0.00511935  -0.00268175   0.0138785   0.0174366 
429.375 0.000016113  0.4841772707051256  0.017404  4.129269  6.18774e-06  -3.11436e-06  0.00511745  -0.00267984   0.0138831   0.0174387 
430.365 0.000011538  0.4842549501046699  0.017404  4.129269  6.17284e-06  -3.09201e-06  0.00511554  -0.00267793   0.0138773   0.0174387 
431.166 -0.000013328  0.4843718172891157  0.017404  4.129269  6.20636e-06  -3.08455e-06  0.00511554  -0.00267603   0.0138672   0.0174396 
431.991 0.000023673  0.4844887105543442  0.017404  4.129269  6.26597e-06  -3.06593e-06  0.00511935  -0.00267603   0.0138701   0.0174379 
432.747 0.000016909  0.4846056299119991  0.017404  4.129269  6.29577e-06  -3.05475e-06  0.00511935  -0.00267793   0.0147573   0.0174370 
433.569 -0.000001989  0.4846833728683893  0.017404  4.129269  6.31067e-06  -3.08083e-06  0.00511745  -0.00267984   0.0139075   0.0174376 
434.368 -0.000013925  0.48480033569067876  0.017404  4.129269  6.33675e-06  -3.12926e-06  0.00511745  -0.00268175   0.0139005   0.0174368 
435.177 -0.000023076  0.4848781075532957  0.017404  4.129269  6.36655e-06  -3.14788e-06  0.00511935  -0.00267984   0.0140581   0.0174354 
435.975 -0.000012930  0.4849951138725485  0.017404  4.129269  6.38145e-06  -3.11063e-06  0.00512126  -0.00267984   0.0138265   0.0174345 
436.756 -0.000000199  0.48511149244945223  0.017404  4.129269  6.38518e-06  -3.09946e-06  0.00512126  -0.00267984   0.0148065   0.0174363 
437.565 -0.000016511  0.4853848876613883  0.017451  4.129269  6.28459e-06  -3.0622e-06  0.00507739  -0.00267412   0.0138709   0.0174378 
439.766 -0.000022678  0.48546274637180253  0.017451  4.129269  6.23989e-06  -3.09201e-06  0.00505832  -0.00267221   0.0147586   0.0174382 
440.578 0.000032426  0.48557988337627384  0.017451  4.129269  6.23244e-06  -3.10691e-06  0.00506213  -0.00267221   0.0138603   0.0174408 
441.405 -0.000016710  0.48565777107907326  0.017451  4.129269  6.22126e-06  -3.11063e-06  0.00507167  -0.00267412   0.0139049   0.0174404 
442.169 -0.000005371  0.48577495171018087  0.017451  4.129269  6.23617e-06  -3.10691e-06  0.00508311  -0.00267603   0.0141538   0.0174399 
442.969 0.000015517  0.4858135812387087  0.017451  4.129269  6.25107e-06  -3.08828e-06  0.00509265  -0.00267793   0.0147473   0.0174396 
443.58 0.000000000  0.4859307967359134  0.017451  4.129269  6.29949e-06  -3.0771e-06  0.005106  -0.00267984   0.0138782   0.0174368 
444.374 0.000007162  0.48604803846961286  0.017451  4.129269  6.35165e-06  -3.04358e-06  0.00510982  -0.00267984   0.0138675   0.0174365 
445.389 -0.000003382  0.4861653064515552  0.017451  4.129269  6.36655e-06  -3.01005e-06  0.00510791  -0.00267984   0.0138601   0.0174345 
446.169 0.000013527  0.48624328126120747  0.017451  4.129269  6.3591e-06  -3.01005e-06  0.00510791  -0.00267793   0.0138957   0.0174348 
446.966 0.000012533  0.48636059296742107  0.017451  4.129269  6.3293e-06  -3.02122e-06  0.00510982  -0.00267793   0.0138876   0.0174349 
447.777 -0.000005769  0.4864385968560043  0.017451  4.129269  6.28087e-06  -3.0324e-06  0.00510982  -0.00267793   0.0147003   0.0174333 
448.587 0.000004973  0.48655595231910725  0.017451  4.129269  6.25852e-06  -3.02495e-06  0.00511172  -0.00267984   0.0139378   0.0174319 
449.382 -0.000013925  0.48663398530831736  0.017451  4.129269  6.28832e-06  -3.03613e-06  0.00511172  -0.00268175   0.0137744   0.0174336 
450.165 0.000017506  0.4867513845609651  0.017451  4.129269  6.31812e-06  -3.0473e-06  0.00510982  -0.00268175   0.0140887   0.0174340 
450.975 -0.000009947  0.48682944667252265  0.017451  4.129269  6.3144e-06  -3.03985e-06  0.00510982  -0.00268175   0.0138376   0.0174351 
451.773 0.000018103  0.4869468897474055  0.017451  4.129269  6.26969e-06  -3.02495e-06  0.00510982  -0.00268175   0.0148049   0.0174354 
452.559 0.000020092  0.4870249810030567  0.017451  4.129269  6.23989e-06  -3.01377e-06  0.00510982  -0.00268365   0.0138749   0.0174367 
453.372 0.000007559  0.4871030839028663  0.017451  4.129269  6.22126e-06  -3.01005e-06  0.00510982  -0.00268556   0.0138717   0.0174376 
454.169 0.000013726  0.4872205883544166  0.017451  4.129269  6.21381e-06  -3.0175e-06  0.00511172  -0.00268556   0.0138661   0.0174368 
454.777 0.000011737  0.4872987204287901  0.017451  4.129269  6.21381e-06  -3.03985e-06  0.00511745  -0.00268556   0.0148428   0.0174368 
455.574 -0.000019296  0.4873768641594983  0.017451  4.129269  6.21381e-06  -3.09201e-06  0.00511935  -0.00268747   0.0138871   0.0174336 
456.368 -0.000018302  0.4874944300519019  0.017451  4.129269  6.23617e-06  -3.13671e-06  0.00511745  -0.00268747   0.0138785   0.0174328 
457.166 -0.000018501  0.48761202233791084  0.017451  4.129269  6.24734e-06  -3.15906e-06  0.00511554  -0.00268747   0.0140243   0.0174325 
457.958 -0.000007161  0.48769021282684627  0.017451  4.129269  6.27714e-06  -3.15534e-06  0.00511363  -0.00268747   0.0138886   0.0174330 
458.772 0.000037399  0.48780784907934516  0.017451  4.129269  6.32557e-06  -3.14788e-06  0.00511172  -0.00268747   0.0147764   0.0174329 
459.579 -0.000026657  0.48796495767614706  0.017451  4.129269  6.29204e-06  -3.12181e-06  0.00510982  -0.00268365   0.0147887   0.0174339 
460.577 -0.000017506  0.48804320087184966  0.017451  4.129269  6.25852e-06  -3.10691e-06  0.005106  -0.00268365   0.0138763   0.0174339 
461.38 -0.000006963  0.4881609164356126  0.017451  4.129269  6.23989e-06  -3.09946e-06  0.005106  -0.00268365   0.0138709   0.0174344 
462.162 0.000020092  0.4882391889108047  0.017451  4.129269  6.25852e-06  -3.09573e-06  0.005106  -0.00268365   0.0140377   0.0174334 
462.958 -0.000011538  0.4885135637935423  0.017451  4.129269  6.24734e-06  -3.08828e-06  0.00507548  -0.00268175   0.0139939   0.0174357 
464.98 -0.000003382  0.48859188898770545  0.017451  4.129269  6.23617e-06  -3.09946e-06  0.00506023  -0.00267793   0.0138231   0.0174356 
465.769 0.000020689  0.48867022589590126  0.017451  4.129269  6.22871e-06  -3.10691e-06  0.00506404  -0.00267984   0.0147472   0.0174364 
466.582 -0.000015517  0.48874923296310463  0.017451  4.129269  6.25479e-06  -3.13298e-06  0.00507358  -0.00268175   0.0138497   0.0174345 
467.376 -0.000012334  0.4888664487328081  0.017451  4.129269  6.28832e-06  -3.17024e-06  0.00508311  -0.00268365   0.0138453   0.0174341 
468.167 0.000009549  0.4889454854052227  0.017451  4.129269  6.31812e-06  -3.16279e-06  0.00509074  -0.00268556   0.0139784   0.0174334 
468.962 0.000008753  0.4890627451057789  0.017451  4.129269  6.31067e-06  -3.16279e-06  0.00509647  -0.00268556   0.0138704   0.0174335 
469.768 0.000010145  0.48914181140559876  0.017451  4.129269  6.29577e-06  -3.13671e-06  0.00510219  -0.00268365   0.0147924   0.0174336 
470.563 -0.000014721  0.4892591150699493  0.017451  4.129269  6.26969e-06  -3.10691e-06  0.005106  -0.00268175   0.0138452   0.0174356 
471.394 -0.000009947  0.4893382110193957  0.017451  4.129269  6.23617e-06  -3.08083e-06  0.005106  -0.00268175   0.0138525   0.0174350 
472.176 -0.000015119  0.4894166596327407  0.017451  4.129269  6.23617e-06  -3.06593e-06  0.005106  -0.00268175   0.0139936   0.0174349 
472.977 -0.000005769  0.4895346843018373  0.017451  4.129269  6.25852e-06  -3.03985e-06  0.00510791  -0.00268175   0.0138481   0.0174361 
473.772 0.000020689  0.4896131623486416  0.017451  4.129269  6.27714e-06  -2.99887e-06  0.00510982  -0.00268175   0.0148309   0.0174354 
474.573 0.000015119  0.4898882580815589  0.017451  4.129269  6.21381e-06  -2.94672e-06  0.00506404  -0.00267412   0.0140518   0.0174370 
476.97 0.000015318  0.49004599201714216  0.017451  4.129269  6.18029e-06  -2.99515e-06  0.00504497  -0.0026703   0.0138547   0.0174357 
478.182 -0.000004575  0.4901634983699073  0.017451  4.129269  6.18029e-06  -3.00632e-06  0.00505069  -0.0026703   0.0138777   0.0174361 
478.981 -0.000017705  0.4902427310145176  0.017451  4.129269  6.21381e-06  -2.99887e-06  0.00506404  -0.00267221   0.0138769   0.0174353 
479.777 0.000019893  0.4903602815162599  0.017451  4.129269  6.24362e-06  -3.00632e-06  0.00508121  -0.00267412   0.0148505   0.0174344 
480.579 -0.000016511  0.4904785190235729  0.017451  4.129269  6.28832e-06  -3.07338e-06  0.00509456  -0.00267603   0.0148310   0.0174355 
481.581 0.000004376  0.4905571386193148  0.017451  4.129269  6.31067e-06  -3.10318e-06  0.00509647  -0.00267793   0.0138820   0.0174354 
482.38 0.000009151  0.4906754205770154  0.017451  4.129269  6.28832e-06  -3.08083e-06  0.00510028  -0.00267984   0.0137909   0.0174345 
483.166 -0.000008554  0.4907540697346839  0.017451  4.129269  6.25852e-06  -3.02868e-06  0.00510409  -0.00268175   0.0140263   0.0174333 
483.975 0.000002586  0.49087239617620576  0.017451  4.129269  6.25852e-06  -3.01005e-06  0.00510791  -0.00268175   0.0138862   0.0174306 
484.777 -0.000031232  0.49095107491804035  0.017451  4.129269  6.27342e-06  -3.03985e-06  0.00510982  -0.00268365   0.0148492   0.0174291 
485.578 -0.000006963  0.4910304267952229  0.017451  4.129269  6.29949e-06  -3.0771e-06  0.00511172  -0.00268175   0.0138860   0.0174288 
486.367 -0.000000995  0.49134596942554887  0.017451  4.129269  6.19891e-06  -3.15161e-06  0.00506976  -0.0026703   0.0138754   0.0174301 
488.777 0.000004973  0.4914247193398644  0.017451  4.129269  6.13931e-06  -3.14788e-06  0.00505641  -0.0026684   0.0148025   0.0174307 
489.575 0.000011538  0.49150348109560604  0.017451  4.129269  6.14676e-06  -3.09946e-06  0.00506023  -0.0026703   0.0138774   0.0174296 
490.368 0.000002188  0.4915822546963367  0.017451  4.129269  6.21381e-06  -3.0175e-06  0.00507358  -0.00267412   0.0138730   0.0174293 
491.166 0.000005172  0.4917007683957825  0.017451  4.129269  6.24362e-06  -2.95044e-06  0.00508502  -0.00267603   0.0139813   0.0174308 
491.98 -0.000002984  0.49185838681047866  0.017451  4.129269  6.22871e-06  -2.96535e-06  0.00509265  -0.00267603   0.0138582   0.0174323 
493.371 -0.000034216  0.4919769630110241  0.017451  4.129269  6.21381e-06  -2.98025e-06  0.00508693  -0.00267603   0.0138530   0.0174335 
494.181 0.000024270  0.4920558078563013  0.017451  4.129269  6.21754e-06  -3.02868e-06  0.00508884  -0.00267793   0.0140002   0.0174323 
494.977 0.000023275  0.49213532728334974  0.017451  4.129269  6.22126e-06  -3.0473e-06  0.00509647  -0.00267984   0.0138565   0.0174313 
495.771 0.000001393  0.49225330333917605  0.017451  4.129269  6.21009e-06  -3.06593e-06  0.00510219  -0.00268175   0.0147913   0.0174305 
496.568 -0.000009748  0.4923328527567315  0.017451  4.129269  6.20264e-06  -3.08828e-06  0.00510791  -0.00268175   0.0138569   0.0174324 
497.365 -0.000001591  0.49245087331525655  0.017451  4.129269  6.17284e-06  -3.07338e-06  0.00510982  -0.00267984   0.0138595   0.0174322 
498.378 -0.000009947  0.49268832106156424  0.017451  4.128501  6.12068e-06  -3.07338e-06  0.00508121  -0.0026703   0.0138633   0.0174349 
500.373 0.000001989  0.49280708531200984  0.017451  4.128501  6.11323e-06  -3.10691e-06  0.00506976  -0.0026684   0.0138580   0.0174347 
501.167 0.000006167  0.4928860552208671  0.017451  4.128501  6.15048e-06  -3.13298e-06  0.00507358  -0.0026703   0.0140001   0.0174374 
501.979 -0.000009350  0.4930048643187065  0.017451  4.128501  6.20264e-06  -3.12553e-06  0.00508311  -0.00267221   0.0138707   0.0174390 
502.782 -0.000027452  0.49308386405357096  0.017451  4.128501  6.20636e-06  -3.09946e-06  0.00509647  -0.00267603   0.0149356   0.0174410 
503.579 -0.000001989  0.49324256339108435  0.017451  4.128501  6.17284e-06  -3.08455e-06  0.005106  -0.00267793   0.0147058   0.0174404 
504.569 -0.000012135  0.4933607891251966  0.017451  4.128501  6.12813e-06  -3.0771e-06  0.00510219  -0.00268175   0.0148390   0.0174403 
505.571 0.000000995  0.493440506928746  0.017451  4.128501  6.10205e-06  -3.09946e-06  0.00509647  -0.00268175   0.0138856   0.0174427 
506.373 -0.000004178  0.4935195724003144  0.017451  4.128501  6.08715e-06  -3.10691e-06  0.00509837  -0.00268365   0.0138768   0.0174435 
507.186 -0.000010145  0.49367773915662505  0.017451  4.128501  6.10578e-06  -3.05103e-06  0.00509837  -0.00268365   0.0138674   0.0174449 
508.358 -0.000004178  0.49375684044857754  0.017451  4.128501  6.10951e-06  -3.03613e-06  0.00509647  -0.00268175   0.0138609   0.0174462 
509.176 -0.000011538  0.49399488109161255  0.017451  4.128501  6.19146e-06  -3.05103e-06  0.00506786  -0.00267603   0.0138630   0.0174487 
511.385 -0.000031033  0.4941139419923448  0.017451  4.128501  6.19519e-06  -3.05103e-06  0.00505641  -0.00267412   0.0138600   0.0174503 
512.177 -0.000017904  0.49419310919019466  0.017451  4.128501  6.19146e-06  -3.10318e-06  0.00506595  -0.00267603   0.0140298   0.0174504 
512.977 0.000038593  0.4943122151626839  0.017451  4.128501  6.18401e-06  -3.13298e-06  0.0050793  -0.00267793   0.0138620   0.0174513 
513.772 0.000004178  0.4943914123357824  0.017451  4.128501  6.19891e-06  -3.13671e-06  0.00509265  -0.00268175   0.0149146   0.0174512 
514.552 0.000000597  0.4944706214852069  0.017451  4.128501  6.23244e-06  -3.14788e-06  0.00510219  -0.00268175   0.0138950   0.0174509 
515.381 0.000003979  0.4945498426145787  0.017451  4.128501  6.23617e-06  -3.16651e-06  0.00510982  -0.00268175   0.0139134   0.0174523 
516.174 -0.000014920  0.4946297416027854  0.017451  4.128501  6.23244e-06  -3.16651e-06  0.00511554  -0.00268175   0.0138529   0.0174527 
516.765 0.000011339  0.49470898680367575  0.017451  4.128501  6.23617e-06  -3.14043e-06  0.00512508  -0.00268175   0.0147680   0.0174509 
517.577 0.000019495  0.49482821015291373  0.017451  4.128501  6.25107e-06  -3.11436e-06  0.00512889  -0.00268365   0.0138777   0.0174483 
518.388 -0.000023275  0.4949074853881624  0.017451  4.128501  6.28087e-06  -3.06593e-06  0.00512889  -0.00268175   0.0138825   0.0174470 
519.167 0.000010742  0.4950267539322573  0.017451  4.128501  6.3144e-06  -3.0473e-06  0.00512889  -0.00268175   0.0139968   0.0174459 
519.981 -0.000027651  0.4951060592246395  0.017451  4.128501  6.31812e-06  -3.07338e-06  0.00512508  -0.00267793   0.0139809   0.0174450 
520.982 0.000011339  0.4952253729978692  0.017451  4.128501  6.25479e-06  -3.08083e-06  0.00512126  -0.00267412   0.0138766   0.0174461 
521.782 -0.000013129  0.49530470837018575  0.017451  4.128501  6.19519e-06  -3.11063e-06  0.00512126  -0.00267412   0.0148266   0.0174459 
522.581 -0.000015716  0.4953840557606642  0.017451  4.128501  6.12441e-06  -3.09573e-06  0.00512508  -0.00267412   0.0138761   0.0174467 
523.375 -0.000013925  0.4954634151729466  0.017451  4.128501  6.0946e-06  -3.05848e-06  0.00512698  -0.00267412   0.0138714   0.0174457 
524.162 -0.000029442  0.4955828103843069  0.017451  4.128501  6.12441e-06  -3.0175e-06  0.00512698  -0.00267603   0.0140109   0.0174449 
524.978 -0.000002984  0.49570223281712444  0.017451  4.128501  6.13186e-06  -3.01377e-06  0.00512698  -0.00267412   0.0138447   0.0174448 
525.756 0.000017705  0.4957816404542342  0.017451  4.128501  6.17284e-06  -3.05103e-06  0.00512698  -0.00267412   0.0149384   0.0174442 
526.568 0.000049136  0.4958610601314117  0.017451  4.128501  6.22871e-06  -3.08083e-06  0.00512698  -0.00267221   0.0138988   0.0174449 
527.365 -0.000001989  0.4959805460277453  0.017451  4.128501  6.26224e-06  -3.07338e-06  0.00512508  -0.00267412   0.0138040   0.0174430 
528.173 0.000001591  0.49605999587170707  0.017451  4.128501  6.26969e-06  -3.0324e-06  0.00512508  -0.00267412   0.0139475   0.0174431 
528.985 0.000012732  0.49614012556665094  0.017451  4.128501  6.28087e-06  -2.98397e-06  0.00512508  -0.00267603   0.0139333   0.0174401 
529.765 -0.000019893  0.49625900719587784  0.017451  4.128501  6.29949e-06  -2.99142e-06  0.00512508  -0.00267793   0.0147947   0.0174389 
530.561 0.000003979  0.4963391673435046  0.017451  4.128501  6.29949e-06  -3.02122e-06  0.00512508  -0.00267984   0.0138851   0.0174378 
531.17 0.000018302  0.49641867160631326  0.017451  4.128501  6.26969e-06  -3.05103e-06  0.00512508  -0.00268175   0.0138653   0.0174377 
532.169 -0.000005172  0.49653828478484535  0.017451  4.128501  6.22871e-06  -3.02122e-06  0.00511935  -0.00268175   0.0140181   0.0174382 
532.961 0.000004376  0.4966178192787429  0.017451  4.128501  6.21381e-06  -3.00632e-06  0.00511554  -0.00267984   0.0138900   0.0174382 
533.761 0.000004178  0.4967374779482227  0.017451  4.128501  6.21009e-06  -2.99887e-06  0.00511745  -0.00267793   0.0147446   0.0174388 
534.573 -0.000009947  0.4969762084591368  0.017523  4.128501  6.15421e-06  -2.93182e-06  0.00507739  -0.00267412   0.0138862   0.0174371 
536.765 0.000014323  0.4970959490384104  0.017523  4.128501  6.12068e-06  -2.93927e-06  0.00505641  -0.0026703   0.0140694   0.0174374 
537.974 -0.000006565  0.4972157169968709  0.017523  4.128501  6.10578e-06  -2.94672e-06  0.00505832  -0.0026703   0.0138466   0.0174364 
538.741 -0.000001393  0.4972953544283105  0.017523  4.128501  6.0648e-06  -2.96907e-06  0.00506976  -0.00267412   0.0148780   0.0174368 
539.57 0.000007162  0.49737500396960876  0.017523  4.128501  5.99775e-06  -2.99515e-06  0.00508311  -0.00267603   0.0138854   0.0174393 
540.382 -0.000019097  0.4974553351014556  0.017523  4.128501  5.96049e-06  -3.02868e-06  0.00509456  -0.00267793   0.0139232   0.0174404 
541.172 -0.000006764  0.49753500897536435  0.017523  4.128501  5.95304e-06  -3.06593e-06  0.00510409  -0.00267984   0.0141006   0.0174410 
541.968 0.000012930  0.49765487738030595  0.017523  4.128501  5.9903e-06  -3.06593e-06  0.00510982  -0.00268175   0.0138714   0.0174412 
542.768 -0.000022479  0.4977345816144533  0.017523  4.128501  6.035e-06  -3.0175e-06  0.00511554  -0.00268175   0.0147559   0.0174407 
543.578 -0.000007161  0.49781429797878496  0.017523  4.128501  6.08715e-06  -2.99142e-06  0.00511745  -0.00268365   0.0138891   0.0174421 
544.361 0.000033221  0.49789402647699454  0.017523  4.128501  6.14676e-06  -2.97652e-06  0.00511935  -0.00268556   0.0138816   0.0174441 
545.174 0.000021286  0.4980139770792204  0.017523  4.128501  6.17656e-06  -2.98025e-06  0.00512126  -0.00268556   0.0141580   0.0174447 
545.956 -0.000001790  0.49809373597932016  0.017523  4.128501  6.18401e-06  -2.9877e-06  0.00512508  -0.00268365   0.0139026   0.0174471 
546.754 -0.000010145  0.49821373232956  0.017523  4.128501  6.19146e-06  -2.98025e-06  0.00512698  -0.00268365   0.0148863   0.0174487 
547.572 0.000043964  0.498293521654745  0.017523  4.128501  6.21009e-06  -2.94672e-06  0.00512889  -0.00268175   0.0138705   0.0174493 
548.371 0.000016909  0.4983739937882292  0.017523  4.128501  6.21381e-06  -2.91692e-06  0.00512889  -0.00268175   0.0138695   0.0174504 
549.171 0.000000995  0.49849338356139905  0.017523  4.128501  6.16166e-06  -2.91692e-06  0.00512508  -0.00267984   0.0138551   0.0174510 
550.168 0.000019097  0.4985738864084552  0.017523  4.128501  6.09833e-06  -2.93182e-06  0.00511745  -0.00267984   0.0139868   0.0174506 
550.979 -0.000014522  0.4986933217574795  0.017523  4.128501  6.035e-06  -2.9728e-06  0.00511172  -0.00268175   0.0138459   0.0174530 
551.773 0.000013925  0.49877385534156016  0.017523  4.128501  6.01637e-06  -3.03985e-06  0.00511172  -0.00268365   0.0146702   0.0174537 
552.601 0.000006963  0.4988537300420162  0.017523  4.128501  6.01265e-06  -3.09573e-06  0.00511363  -0.00268556   0.0138637   0.0174552 
553.37 -0.000015119  0.498973900645835  0.017523  4.128501  5.99775e-06  -3.12181e-06  0.00511554  -0.00268556   0.0138603   0.0174540 
554.168 0.000025065  0.499013515993037  0.017523  4.128501  5.99775e-06  -3.12181e-06  0.00511935  -0.00268556   0.0138879   0.0174538 
554.752 -0.000012732  0.49913372326521405  0.017523  4.128501  6.0499e-06  -3.10691e-06  0.00512317  -0.00268747   0.0138820   0.0174544 
555.775 -0.000007360  0.4992136528657851  0.017523  4.128501  6.0797e-06  -3.06593e-06  0.00512126  -0.00268747   0.0149063   0.0174550 
556.572 0.000006366  0.4993339060820067  0.017523  4.128501  6.08715e-06  -3.03985e-06  0.00511935  -0.00268747   0.0139050   0.0174540 
557.376 -0.000022280  0.49941386623805895  0.017523  4.128501  6.13186e-06  -3.02868e-06  0.00512126  -0.00268747   0.0139002   0.0174517 
558.171 -0.000004376  0.4994541869123769  0.017523  4.128501  6.17284e-06  -3.02868e-06  0.00512508  -0.00268556   0.0140098   0.0174527 
558.977 -0.000020689  0.49957449536958165  0.017523  4.128501  6.21381e-06  -3.0324e-06  0.00512889  -0.00268175   0.0138517   0.0174511 
559.774 -0.000020092  0.4996544922641301  0.017523  4.128501  6.23244e-06  -3.03613e-06  0.0051308  -0.00268175   0.0148932   0.0174510 
560.564 0.000022479  0.49985487424428493  0.017523  4.128501  6.10578e-06  -3.09573e-06  0.00508311  -0.00267793   0.0138839   0.0174499 
562.773 0.000014522  0.4999752747795901  0.017523  4.128501  6.03127e-06  -3.08083e-06  0.00506976  -0.00267603   0.0148238   0.0174482 
563.572 0.000017307  0.5000553329114937  0.017523  4.128501  6.0201e-06  -3.06965e-06  0.00507167  -0.00267793   0.0138638   0.0174489 
564.368 -0.000034017  0.5001757795387233  0.017523  4.128501  6.01637e-06  -3.09201e-06  0.00508693  -0.00267793   0.0138603   0.0174467 
565.382 -0.000013925  0.5002558683244759  0.017523  4.128501  6.02382e-06  -3.09201e-06  0.00509456  -0.00267984   0.0138567   0.0174454 
566.179 0.000032227  0.5003359693577544  0.017523  4.128501  6.06108e-06  -3.09201e-06  0.00509837  -0.00268175   0.0140344   0.0174454 
566.977 -0.000010344  0.5004160826423055  0.017523  4.128501  6.11696e-06  -3.08455e-06  0.00510791  -0.00268175   0.0138477   0.0174435 
567.768 -0.000010742  0.5005366122620141  0.017523  4.128501  6.13931e-06  -3.06593e-06  0.00511172  -0.00268175   0.0148003   0.0174435 
568.565 -0.000035609  0.500616756242672  0.017523  4.128501  6.12068e-06  -3.03613e-06  0.00511554  -0.00268365   0.0138958   0.0174441 
569.369 -0.000014522  0.5006975861216106  0.017523  4.128501  6.10951e-06  -3.0175e-06  0.00511745  -0.00268556   0.0138838   0.0174461 
570.174 -0.000030039  0.5007777547379617  0.017523  4.128501  6.10578e-06  -3.03985e-06  0.00511935  -0.00268747   0.0139086   0.0174464 
570.977 -0.000024667  0.5008983676197553  0.017523  4.128501  6.07598e-06  -3.0473e-06  0.00511935  -0.00268938   0.0138988   0.0174459 
571.77 0.000011737  0.5011390025322722  0.017523  4.128501  6.04618e-06  -3.02122e-06  0.00507167  -0.00267603   0.0138836   0.0174459 
574.179 0.000000398  0.5012192387425503  0.017523  4.128501  6.06108e-06  -2.99142e-06  0.00505641  -0.00267412   0.0140192   0.0174450 
574.977 0.000035609  0.5013001616547516  0.017523  4.128501  6.08715e-06  -2.96535e-06  0.00506213  -0.00267603   0.0138515   0.0174446 
575.769 0.000013129  0.501420220338917  0.017523  4.128501  6.10578e-06  -2.96907e-06  0.00507358  -0.00267984   0.0150146   0.0174461 
576.562 0.000008952  0.5015011743098143  0.017523  4.128501  6.10951e-06  -2.98025e-06  0.00508502  -0.00268175   0.0138389   0.0174465 
577.363 -0.000037200  0.5015814660218837  0.017523  4.128501  6.11323e-06  -2.9877e-06  0.00509647  -0.00268175   0.0140900   0.0174470 
577.968 -0.000042173  0.5017022641355077  0.017523  4.128501  6.10578e-06  -3.01377e-06  0.00510791  -0.00268175   0.0139762   0.0174492 
578.978 -0.000007360  0.5017420863788203  0.017523  4.128501  6.10205e-06  -2.98397e-06  0.00510791  -0.00268175   0.0138438   0.0174492 
579.754 0.000022877  0.5018629215448123  0.017523  4.128501  6.10578e-06  -2.91692e-06  0.00510791  -0.00268365   0.0148774   0.0174500 
580.568 -0.000009549  0.5019034311911075  0.017523  4.128501  6.12068e-06  -2.91692e-06  0.00510982  -0.00268175   0.0138651   0.0174469 
581.366 0.000021882  0.5020243035880307  0.017523  4.128501  6.14303e-06  -2.93182e-06  0.00511172  -0.00268175   0.0138618   0.0174465 
582.174 0.000008355  0.5021046755359576  0.017523  4.128501  6.17656e-06  -2.92437e-06  0.00510982  -0.00268365   0.0138964   0.0174481 
582.981 -0.000012135  0.5021850598181754  0.017523  4.128501  6.19146e-06  -2.91692e-06  0.00510791  -0.00268556   0.0140098   0.0174474 
583.977 0.000017307  0.5023864124158574  0.017523  4.128501  6.10205e-06  -2.93182e-06  0.00507167  -0.00268175   0.0141375   0.0174453 
585.97 0.000005371  0.5024668399498096  0.017523  4.128501  6.0797e-06  -2.97652e-06  0.00505832  -0.00268175   0.0138583   0.0174454 
586.77 -0.000006366  0.5025878424454542  0.017523  4.128501  6.10951e-06  -3.01005e-06  0.00506404  -0.00268175   0.0148651   0.0174458 
587.571 -0.000025662  0.5026683009168471  0.017523  4.128501  6.15048e-06  -3.02495e-06  0.00507358  -0.00268556   0.0138760   0.0174477 
588.369 0.000032426  0.5027487717491039  0.017523  4.128501  6.18401e-06  -3.0473e-06  0.00508311  -0.00268556   0.0138692   0.0174471 
589.177 -0.000005172  0.5028299313278083  0.017523  4.128501  6.21381e-06  -3.06965e-06  0.00509265  -0.00268747   0.0140395   0.0174471 
589.972 0.000015914  0.5029104269971427  0.017523  4.128501  6.20636e-06  -3.06965e-06  0.00510028  -0.00268556   0.0138706   0.0174472 
590.758 0.000000199  0.5029909350387737  0.017523  4.128501  6.17284e-06  -3.06593e-06  0.00510791  -0.00268556   0.0138645   0.0174462 
591.369 -0.000002785  0.5030714554565051  0.017523  4.128501  6.13931e-06  -3.0473e-06  0.00511935  -0.00268556   0.0138643   0.0174460 
592.179 0.000007360  0.5031519882541429  0.017523  4.128501  6.09088e-06  -3.02495e-06  0.00512698  -0.00268556   0.0140268   0.0174461 
592.978 -0.000048141  0.5032332103382376  0.017523  4.128501  6.10578e-06  -3.0026e-06  0.0051308  -0.00268365   0.0138852   0.0174452 
593.741 0.000006565  0.5033137680112244  0.017523  4.128501  6.12068e-06  -2.98025e-06  0.0051327  -0.00268365   0.0138821   0.0174439 
594.371 -0.000016113  0.5033943380755769  0.017523  4.128501  6.12068e-06  -2.95417e-06  0.00513652  -0.00268365   0.0138813   0.0174438 
595.18 0.000010742  0.5036368000794681  0.017523  4.121425  6.02755e-06  -2.93554e-06  0.00508502  -0.00267793   0.0148342   0.0174395 
597.571 -0.000023872  0.5037580731822999  0.017523  4.121425  6.00147e-06  -2.98397e-06  0.00506595  -0.00267603   0.0148966   0.0174400 
598.58 -0.000001194  0.5038387116238442  0.017523  4.121425  6.04618e-06  -3.01005e-06  0.00506976  -0.00267603   0.0138653   0.0174396 
599.376 -0.000002586  0.5039193624816161  0.017523  4.121425  6.09088e-06  -3.0026e-06  0.00508311  -0.00267793   0.0138695   0.0174402 
600.365 0.000213850  0.5040000257594393  0.017523  4.121425  6.09088e-06  -3.0026e-06  0.00509074  -0.00267793   0.0138633   0.0174415 
601.164 -0.000038990  0.504162067694721  0.017523  4.121425  6.06108e-06  -3.0026e-06  0.00509647  -0.00267793   0.0139025   0.0174434 
602.378 -0.000049932  0.5042827842253264  0.017523  4.121425  6.07225e-06  -2.98397e-06  0.00509456  -0.00267793   0.0138938   0.0174446 
603.176 -0.000032824  0.5043641818589009  0.017523  4.121425  6.0797e-06  -2.99887e-06  0.00509837  -0.00267793   0.0141293   0.0174453 
603.97 -0.000032625  0.5044849449841392  0.017523  4.121425  6.10951e-06  -3.04358e-06  0.005106  -0.00267793   0.0138665   0.0174452 
604.764 -0.000001194  0.5045256579306777  0.017523  4.121425  6.17284e-06  -3.04358e-06  0.00511363  -0.00267984   0.0149026   0.0174454 
605.574 0.000013328  0.5046064146379043  0.017523  4.121425  6.22871e-06  -2.99515e-06  0.00511554  -0.00268175   0.0138686   0.0174443 
606.366 -0.000013129  0.5048494384856361  0.017523  4.121425  6.11323e-06  -2.9728e-06  0.0050793  -0.00268175   0.0148586   0.0174429 
608.574 0.000037001  0.5049302451313797  0.017523  4.121425  6.04245e-06  -2.96907e-06  0.00506595  -0.00267984   0.0138727   0.0174420 
609.376 0.000029243  0.5050555808149823  0.017523  4.121425  6.02755e-06  -2.94672e-06  0.00506976  -0.00267984   0.0138651   0.0174418 
610.166 -0.000000398  0.5051422886324894  0.017523  4.121425  6.08343e-06  -2.95417e-06  0.00508311  -0.00268175   0.0138863   0.0174386 
611.009 -0.000012334  0.5051860119348148  0.017523  4.121425  6.14303e-06  -2.96162e-06  0.00509456  -0.00268175   0.0138823   0.0174386 
611.769 -0.000003780  0.5053164733418014  0.017523  4.121425  6.14303e-06  -2.95417e-06  0.00510219  -0.00268175   0.0148099   0.0174374 
612.566 0.000030237  0.505359481226761  0.017523  4.121425  6.10951e-06  -2.9579e-06  0.00510982  -0.00268175   0.0138727   0.0174372 
613.373 -0.000023275  0.5054899829256095  0.017523  4.121425  6.12441e-06  -2.9579e-06  0.00511935  -0.00268365   0.0138679   0.0174368 
614.164 -0.000016909  0.5055767578159749  0.017523  4.121425  6.15048e-06  -2.9728e-06  0.00512126  -0.00268556   0.0139765   0.0174355 
614.979 -0.000032426  0.5056635461108335  0.017523  4.121425  6.14303e-06  -2.98025e-06  0.00512317  -0.00268556   0.0138442   0.0174330 
615.769 -0.000008156  0.505751077297232  0.017523  4.121425  6.10951e-06  -3.01005e-06  0.00512317  -0.00268747   0.0148326   0.0174340 
616.582 -0.000026856  0.5058378925262357  0.017523  4.121425  6.10951e-06  -3.0175e-06  0.00512126  -0.00268747   0.0138928   0.0174351 
617.38 0.000000597  0.5059247211721999  0.017523  4.121425  6.15421e-06  -3.01005e-06  0.00512126  -0.00268938   0.0137989   0.0174342 
618.186 0.000011140  0.5060115632392719  0.017523  4.121425  6.20636e-06  -3.00632e-06  0.00512126  -0.00268938   0.0139890   0.0174338 
618.978 -0.000025662  0.5060984187316008  0.017523  4.121425  6.22499e-06  -3.01377e-06  0.00512126  -0.00268938   0.0138467   0.0174329 
619.77 -0.000000796  0.5061860177011904  0.017523  4.121425  6.23244e-06  -3.03613e-06  0.00512317  -0.00268938   0.0148988   0.0174331 
620.578 0.000009947  0.5062729001693955  0.017523  4.121425  6.23989e-06  -3.07338e-06  0.00512317  -0.00268747   0.0138782   0.0174311 
621.368 -0.000010145  0.506359796075354  0.017523  4.121425  6.21009e-06  -3.08828e-06  0.00512508  -0.00268747   0.0138772   0.0174314 
622.175 0.000020888  0.5064467054232225  0.017523  4.121425  6.15793e-06  -3.08828e-06  0.00512508  -0.00268556   0.0140435   0.0174323 
622.974 0.000016312  0.5065774599361609  0.017523  4.121425  6.11696e-06  -3.10318e-06  0.00512698  -0.00268365   0.0138887   0.0174326 
623.752 0.000013527  0.5066212950750029  0.017523  4.121425  6.0797e-06  -3.10691e-06  0.00512508  -0.00268365   0.0148535   0.0174341 
624.575 0.000013726  0.5067513594474067  0.017523  4.121425  6.0648e-06  -3.08083e-06  0.00512126  -0.00268175   0.0148948   0.0174347 
625.574 0.000009151  0.506839060288851  0.017523  4.121425  6.0946e-06  -3.08455e-06  0.00511363  -0.00268175   0.0138698   0.0174332 
626.37 0.000023474  0.5069260438113763  0.017523  4.121425  6.14303e-06  -3.08455e-06  0.00510791  -0.00268175   0.0138709   0.0174327 
627.371 0.000026856  0.5070130408029339  0.017523  4.121425  6.15048e-06  -3.08083e-06  0.00510219  -0.00268175   0.0138624   0.0174314 
628.168 0.000004973  0.5071000512676961  0.017523  4.121425  6.16538e-06  -3.06593e-06  0.00510219  -0.00268175   0.0141266   0.0174306 
628.966 -0.000056496  0.5071878065605838  0.017523  4.121425  6.16911e-06  -3.05848e-06  0.005106  -0.00268365   0.0138832   0.0174309 
629.763 0.000014920  0.5072748440975867  0.017523  4.121425  6.14676e-06  -3.05848e-06  0.00510982  -0.00268365   0.0148517   0.0174306 
630.563 0.000032227  0.5073618951203576  0.017523  4.121425  6.15421e-06  -3.07338e-06  0.00511554  -0.00268556   0.0138653   0.0174304 
631.368 0.000151983  0.5074489596330746  0.017523  4.121425  6.15793e-06  -3.0771e-06  0.00512126  -0.00268556   0.0138629   0.0174327 
632.164 -0.000041974  0.5078852169514352  0.017561  4.121425  6.02382e-06  -2.96162e-06  0.00507167  -0.00267603   0.0148001   0.0174325 
634.578 0.000000398  0.5079723626053043  0.017561  4.121425  5.98657e-06  -2.94672e-06  0.00505641  -0.00267603   0.0138917   0.0174328 
635.378 0.000004973  0.5080602542657873  0.017561  4.121425  5.98285e-06  -2.96535e-06  0.00506404  -0.00267603   0.0139163   0.0174332 
636.18 -0.000014920  0.5081474270761006  0.017561  4.121425  5.98657e-06  -2.96535e-06  0.00507739  -0.00267793   0.0140156   0.0174331 
636.977 0.000032426  0.5081906522248592  0.017561  4.121425  6.01265e-06  -2.96535e-06  0.00509265  -0.00267984   0.0138720   0.0174348 
637.774 0.000005570  0.508278578043488  0.017561  4.121425  6.03127e-06  -2.9579e-06  0.00510219  -0.00268175   0.0149552   0.0174347 
638.573 -0.000010941  0.5083657847378551  0.017561  4.121425  6.04245e-06  -2.96535e-06  0.00510982  -0.00268365   0.0138621   0.0174381 
639.371 0.000007162  0.508409026690171  0.017561  4.121425  6.05735e-06  -2.95044e-06  0.00511554  -0.00268175   0.0138607   0.0174393 
640.19 -0.000007161  0.5084969866935066  0.017561  4.121425  6.09088e-06  -2.96535e-06  0.00511935  -0.00268175   0.0141527   0.0174392 
640.969 0.000009549  0.5085842272982788  0.017561  4.121425  6.12068e-06  -2.96535e-06  0.00512126  -0.00268175   0.0138542   0.0174416 
641.763 0.000027850  0.5086714814518233  0.017561  4.121425  6.13931e-06  -2.92809e-06  0.00512317  -0.00268175   0.0148679   0.0174422 
642.577 0.000000995  0.50875874915835  0.017561  4.121425  6.12813e-06  -2.89829e-06  0.00512508  -0.00268175   0.0138800   0.0174418 
643.167 0.000021087  0.508802754823415  0.017561  4.121425  6.12813e-06  -2.91692e-06  0.0051327  -0.00268175   0.0141880   0.0174416 
643.963 0.000022479  0.5088900429242911  0.017561  4.121425  6.13931e-06  -2.98025e-06  0.0051327  -0.00268175   0.0138763   0.0174385 
644.772 0.000002188  0.5089773445886979  0.017561  4.121425  6.13558e-06  -3.0324e-06  0.00512889  -0.00268365   0.0148095   0.0174369 
645.566 -0.000007559  0.5090653936197964  0.017561  4.121425  6.14303e-06  -3.05103e-06  0.00512508  -0.00268556   0.0138718   0.0174363 
646.375 0.000006764  0.5091086894540184  0.017561  4.121425  6.13931e-06  -3.04358e-06  0.00512126  -0.00268747   0.0138671   0.0174349 
647.173 0.000022081  0.5092400650323874  0.017561  4.121425  6.11323e-06  -3.01005e-06  0.00512126  -0.00268747   0.0141032   0.0174341 
647.973 0.000003581  0.5092841084144419  0.017561  4.121425  6.10205e-06  -2.98397e-06  0.00512126  -0.00268747   0.0138786   0.0174343 
648.77 -0.000011936  0.5094147907667456  0.017561  4.121425  6.07598e-06  -2.94672e-06  0.00512126  -0.00268556   0.0148873   0.0174352 
649.576 0.000010941  0.5094588478486965  0.017561  4.121425  6.0797e-06  -2.94672e-06  0.00512126  -0.00268365   0.0138746   0.0174360 
650.383 -0.000003382  0.5095462379502437  0.017561  4.121425  6.07225e-06  -2.96907e-06  0.00511935  -0.00268365   0.0138673   0.0174375 
651.167 -0.000000995  0.5096336416470424  0.017561  4.121425  6.03872e-06  -2.98025e-06  0.00511935  -0.00268175   0.0142276   0.0174385 
651.962 0.000017705  0.5097217936000833  0.017561  4.121425  5.99402e-06  -2.98025e-06  0.00511935  -0.00268175   0.0139030   0.0174412 
652.766 -0.000021882  0.5098092246144128  0.017561  4.121425  5.97167e-06  -2.96907e-06  0.00511935  -0.00268365   0.0147734   0.0174403 
653.575 0.000010344  0.509896669236726  0.017561  4.121425  5.96049e-06  -2.9579e-06  0.00512126  -0.00268365   0.0138909   0.0174402 
654.376 -0.000003979  0.5099841274712613  0.017561  4.121425  5.99402e-06  -2.9579e-06  0.00512317  -0.00268556   0.0138854   0.0174388 
655.171 0.000014920  0.5100715993222559  0.017561  4.121425  6.00147e-06  -2.96162e-06  0.00512698  -0.00268365   0.0141817   0.0174393 
655.966 0.000001194  0.5101598200237045  0.017561  4.121425  6.00892e-06  -2.92437e-06  0.00512698  -0.00268365   0.0138905   0.0174408 
656.763 -0.000024866  0.5102473192348556  0.017561  4.121425  6.01637e-06  -2.91692e-06  0.00512889  -0.00268556   0.0148932   0.0174416 
657.571 -0.000013726  0.5104664947155887  0.017561  4.121425  6.04245e-06  -2.96535e-06  0.00508693  -0.00267984   0.0138876   0.0174428 
659.775 -0.000019097  0.510554041704923  0.017561  4.121425  6.01637e-06  -2.98025e-06  0.00506976  -0.00267984   0.0148625   0.0174410 
660.572 -0.000019694  0.5106416023383697  0.017561  4.121425  6.01637e-06  -2.98025e-06  0.00507167  -0.00268175   0.0138768   0.0174413 
661.369 0.000016511  0.5107299125963571  0.017561  4.121425  6.03127e-06  -2.9877e-06  0.00508311  -0.00268747   0.0138756   0.0174424 
662.178 -0.000002785  0.5108175006455374  0.017561  4.121425  6.04245e-06  -3.0473e-06  0.00509456  -0.00268938   0.0140493   0.0174413 
662.971 -0.000000597  0.510905102351633  0.017561  4.121425  6.035e-06  -3.08455e-06  0.00510409  -0.00269319   0.0138620   0.0174422 
663.766 0.000029044  0.5110368987161423  0.017561  4.121425  6.04618e-06  -3.09946e-06  0.005106  -0.00269319   0.0140901   0.0174422 
664.973 0.000009549  0.5111245346406001  0.017561  4.121425  6.06108e-06  -3.08083e-06  0.00510028  -0.00269319   0.0138822   0.0174434 
665.763 0.000008952  0.5112121842369072  0.017561  4.121425  6.05363e-06  -3.05475e-06  0.00510219  -0.00269319   0.0147033   0.0174437 
666.579 -0.000007957  0.511299847509331  0.017561  4.121425  6.04245e-06  -3.02868e-06  0.005106  -0.00269319   0.0138695   0.0174439 
667.374 -0.000005570  0.5113882613012313  0.017561  4.121425  6.00892e-06  -3.03613e-06  0.00510982  -0.0026951   0.0138681   0.0174452 
668.176 0.000004178  0.5114759520537098  0.017561  4.121425  6.00147e-06  -3.0622e-06  0.00511172  -0.0026951   0.0140272   0.0174465 
668.973 0.000031232  0.5116956074547367  0.017561  4.121425  5.95304e-06  -3.03613e-06  0.00507548  -0.00268938   0.0138627   0.0174475 
671.178 -0.000015716  0.5117833461948639  0.017561  4.121425  5.93069e-06  -3.0324e-06  0.00506023  -0.00268556   0.0138656   0.0174483 
672.175 0.000015517  0.5119153487667671  0.017561  4.121425  5.94559e-06  -3.00632e-06  0.00506213  -0.00268556   0.0140636   0.0174478 
672.956 -0.000017108  0.5119588647912529  0.017561  4.121425  5.94559e-06  -2.9877e-06  0.00506976  -0.00268747   0.0138705   0.0174510 
673.765 0.000032824  0.5120473823601147  0.017561  4.121425  5.94559e-06  -3.01005e-06  0.00508311  -0.00268747   0.0149871   0.0174526 
674.565 0.000024468  0.5121351760570285  0.017561  4.121425  5.98285e-06  -3.01005e-06  0.00509456  -0.00268747   0.0138693   0.0174556 
675.364 0.000022877  0.5121787091120298  0.017561  4.121425  6.0499e-06  -3.0026e-06  0.00510409  -0.00268556   0.0138641   0.0174567 
676.152 0.000000597  0.5122672613273709  0.017561  4.121425  6.10205e-06  -2.98025e-06  0.00510982  -0.00268365   0.0141039   0.0174569 
676.971 0.000011140  0.5123550893928289  0.017561  4.121425  6.08343e-06  -2.95044e-06  0.00511554  -0.00268365   0.0140728   0.0174563 
677.975 0.000024071  0.5124429311901584  0.017561  4.121425  6.05363e-06  -2.91692e-06  0.00511554  -0.00268175   0.0138998   0.0174544 
678.769 -0.000004973  0.5125307867236532  0.017561  4.121425  6.01265e-06  -2.90947e-06  0.00511745  -0.00268175   0.0148705   0.0174549 
679.566 -0.000013527  0.5126193944531007  0.017561  4.121425  5.99775e-06  -2.94672e-06  0.00512126  -0.00268175   0.0138695   0.0174547 
680.373 0.000000000  0.512707277587339  0.017561  4.121425  6.03127e-06  -2.94672e-06  0.00512317  -0.00268175   0.0141235   0.0174540 
680.963 0.000022877  0.512927415014999  0.017561  4.121425  6.06108e-06  -2.96907e-06  0.00509456  -0.00268175   0.0140848   0.0174526 
682.964 0.000016909  0.5129710095018528  0.017561  4.121425  6.00892e-06  -2.94672e-06  0.00507739  -0.00267984   0.0138421   0.0174505 
683.761 -0.000026259  0.5130596866927323  0.017561  4.121425  5.91952e-06  -2.91692e-06  0.00507548  -0.00268175   0.0147091   0.0174493 
684.575 0.000023275  0.5131476387312078  0.017561  4.121425  5.90461e-06  -2.91319e-06  0.00508311  -0.00268365   0.0138731   0.0174461 
685.369 0.000033619  0.5132356045403503  0.017561  4.121425  5.91579e-06  -2.93927e-06  0.00508884  -0.00268556   0.0138676   0.0174454 
686.177 0.000024866  0.5133235841244743  0.017561  4.121425  5.89344e-06  -2.99142e-06  0.00509647  -0.00268747   0.0140417   0.0174447 
686.973 -0.000001989  0.5134115774878925  0.017561  4.121425  5.88971e-06  -3.02868e-06  0.00510409  -0.00268747   0.0138430   0.0174450 
687.763 0.000034216  0.513500324249194  0.017561  4.121425  5.92697e-06  -3.02868e-06  0.00510982  -0.00268556   0.0149227   0.0174465 
688.576 -0.000035012  0.5135883453000394  0.017561  4.121425  5.98285e-06  -2.99887e-06  0.00511554  -0.00268747   0.0138815   0.0174471 
689.37 0.000000199  0.5136319911031237  0.017561  4.121425  6.04618e-06  -2.94672e-06  0.00512126  -0.00268556   0.0138754   0.0174471 
690.168 0.000017506  0.5137644287829175  0.017561  4.121425  6.10951e-06  -2.91319e-06  0.00512317  -0.00268365   0.0140754   0.0174469 
690.972 -0.000031630  0.5138088282882466  0.017561  4.121425  6.10951e-06  -2.90947e-06  0.00512508  -0.00268175   0.0138985   0.0174490 
691.766 -0.000004774  0.5138968976890238  0.017561  4.121425  6.0648e-06  -2.94299e-06  0.00512508  -0.00268175   0.0147859   0.0174484 
692.573 -0.000029044  0.5141175018217335  0.017561  4.126668  5.90834e-06  -2.93554e-06  0.00508311  -0.00267412   0.0138643   0.0174480 
694.778 0.000016511  0.514205619625589  0.017561  4.126668  5.90834e-06  -2.92809e-06  0.00506976  -0.00267221   0.0148266   0.0174493 
695.571 -0.000016312  0.5142937512520732  0.017561  4.126668  5.94932e-06  -2.94299e-06  0.00507358  -0.00267221   0.0139020   0.0174488 
696.366 0.000012334  0.514382637482216  0.017561  4.126668  5.97912e-06  -2.90202e-06  0.00508884  -0.00267412   0.0138937   0.0174484 
697.176 0.000023673  0.5144707968832184  0.017561  4.126668  5.95677e-06  -2.85731e-06  0.00510219  -0.00267603   0.0140582   0.0174490 
697.967 -0.000016909  0.5145589701199039  0.017561  4.126668  5.95304e-06  -2.84614e-06  0.00510982  -0.00267793   0.0138568   0.0174499 
698.765 0.000015318  0.5146471571966152  0.017561  4.126668  5.96422e-06  -2.83869e-06  0.00511554  -0.00268175   0.0148331   0.0174485 
699.575 0.000012732  0.51473609936058  0.017561  4.126668  5.96049e-06  -2.87221e-06  0.00511363  -0.00268556   0.0149048   0.0174485 
700.568 0.000004774  0.5148243142467764  0.017561  4.126668  5.96794e-06  -2.90947e-06  0.00510982  -0.00268747   0.0138552   0.0174498 
701.368 -0.000008952  0.5149125429860784  0.017561  4.126668  6.02382e-06  -2.91692e-06  0.00510791  -0.00268938   0.0138548   0.0174512 
702.169 0.000009748  0.5150007855828371  0.017561  4.126668  6.05735e-06  -2.91692e-06  0.00510982  -0.00268938   0.0140771   0.0174529 
702.969 -0.000002387  0.5150890420414068  0.017561  4.126668  6.06108e-06  -2.94672e-06  0.00510982  -0.00268938   0.0138831   0.0174536 
703.776 0.000002586  0.5153546366909356  0.017561  4.126668  5.91579e-06  -2.92064e-06  0.00505641  -0.00267793   0.0138808   0.0174538 
706.367 -0.000000199  0.5153991620479957  0.017561  4.126668  5.90089e-06  -2.92064e-06  0.00504497  -0.00267603   0.0138765   0.0174527 
707.164 0.000010344  0.5154874811136482  0.017561  4.126668  5.93814e-06  -2.90947e-06  0.0050526  -0.00267793   0.0141577   0.0174510 
707.965 -0.000016710  0.515575814065148  0.017561  4.126668  5.94187e-06  -2.89457e-06  0.00506786  -0.00267984   0.0138999   0.0174523 
708.779 -0.000028248  0.5156641609068626  0.017561  4.126668  5.92324e-06  -2.88711e-06  0.00508311  -0.00268175   0.0148374   0.0174523 
709.567 -0.000029442  0.5157525216431613  0.017561  4.126668  5.93442e-06  -2.87966e-06  0.00509456  -0.00268175   0.0138686   0.0174504 
710.365 0.000010344  0.5158416389813102  0.017561  4.126668  5.94187e-06  -2.88339e-06  0.00510028  -0.00268175   0.0138689   0.0174488 
711.178 0.000022678  0.5158854601900515  0.017561  4.126668  5.96422e-06  -2.91319e-06  0.005106  -0.00268365   0.0140826   0.0174465 
711.971 -0.000013328  0.5160184301999194  0.017561  4.126668  6.0201e-06  -2.95417e-06  0.00511172  -0.00268175   0.0138712   0.0174459 
712.771 0.000000796  0.5160630081961943  0.017561  4.126668  6.06108e-06  -2.98025e-06  0.00512126  -0.00268175   0.0149412   0.0174483 
713.563 0.000001790  0.5161514316876601  0.017561  4.126668  6.06853e-06  -2.98025e-06  0.00512317  -0.00268175   0.0138785   0.0174494 
714.377 0.000002984  0.5162398690978319  0.017561  4.126668  6.0499e-06  -2.96535e-06  0.00512508  -0.00267984   0.0138672   0.0174481 
715.169 0.000006764  0.5162844646681813  0.017561  4.126668  6.05735e-06  -2.94299e-06  0.00512698  -0.00267793   0.0141835   0.0174461 
715.958 0.000002586  0.5163729230231492  0.017561  4.126668  6.06108e-06  -2.93554e-06  0.00512698  -0.00267793   0.0138760   0.0174453 
716.772 0.000015914  0.5164613953078006  0.017561  4.126668  6.03127e-06  -2.95417e-06  0.00512698  -0.00267984   0.0148989   0.0174447 
717.576 -0.000005968  0.5165498815265255  0.017561  4.126668  6.0052e-06  -2.9877e-06  0.00512698  -0.00268175   0.0138852   0.0174450 
718.383 -0.000046948  0.5165945017120589  0.017561  4.126668  5.98285e-06  -2.98397e-06  0.00512889  -0.00268175   0.0138779   0.0174456 
719.166 0.000010941  0.5166830088987069  0.017561  4.126668  5.96422e-06  -2.96162e-06  0.0051308  -0.00268365   0.0140858   0.0174448 
719.974 -0.000021286  0.5167715300304241  0.017561  4.126668  5.97912e-06  -2.95417e-06  0.0051327  -0.00268365   0.0138526   0.0174407 
720.771 0.000028845  0.5168608091630008  0.017561  4.126668  5.99775e-06  -2.95044e-06  0.0051327  -0.00268365   0.0147625   0.0174408 
721.582 -0.000015914  0.5169493583153218  0.017561  4.126668  5.99402e-06  -2.94672e-06  0.0051308  -0.00268556   0.0138696   0.0174405 
722.363 -0.000033221  0.5169932660117829  0.017561  4.126668  5.99402e-06  -2.95417e-06  0.00512889  -0.00268747   0.0138712   0.0174402 
723.194 0.000001790  0.5170825803896865  0.017561  4.126668  5.9903e-06  -2.94299e-06  0.00512698  -0.00268938   0.0140689   0.0174398 
723.97 0.000009350  0.5171711645046903  0.017561  4.126668  6.01265e-06  -2.93554e-06  0.00512508  -0.00268747   0.0140759   0.0174394 
724.973 0.000029243  0.5172597625890171  0.017561  4.126668  6.01265e-06  -2.91319e-06  0.00512317  -0.00268556   0.0138726   0.0174409 
725.754 -0.000022877  0.5173483746470734  0.017561  4.126668  6.0052e-06  -2.91319e-06  0.00512317  -0.00268365   0.0149421   0.0174407 
726.566 0.000007360  0.5174370006832679  0.017561  4.126668  6.0201e-06  -2.92437e-06  0.00512126  -0.00268556   0.0138774   0.0174442 
727.389 -0.000023474  0.5175263856353755  0.017561  4.126668  6.04618e-06  -2.91692e-06  0.00512126  -0.00268556   0.0138859   0.0174442 
728.166 0.000005968  0.5175703384521636  0.017561  4.126668  6.0499e-06  -2.89829e-06  0.00512126  -0.00268556   0.0141971   0.0174430 
728.963 -0.000012135  0.517792389983818  0.017601  4.126668  5.93442e-06  -2.89829e-06  0.00508502  -0.00267793   0.0138779   0.0174459 
731.181 -0.000007161  0.5179258121331267  0.017601  4.126668  5.94187e-06  -2.89457e-06  0.00506976  -0.00267603   0.0138528   0.0174476 
732.169 0.000030635  0.5180145293114089  0.017601  4.126668  5.94559e-06  -2.91692e-06  0.00507167  -0.00267603   0.0138954   0.0174464 
732.98 0.000013726  0.5180592659747677  0.017601  4.126668  5.96422e-06  -2.94299e-06  0.00508502  -0.00267603   0.0138876   0.0174434 
733.77 0.000006167  0.5181480042305866  0.017601  4.126668  6.0052e-06  -2.96535e-06  0.00509837  -0.00267793   0.0149249   0.0174440 
734.55 -0.000010941  0.5182367565043899  0.017601  4.126668  6.03872e-06  -2.94672e-06  0.00511172  -0.00267793   0.0138757   0.0174449 
735.374 -0.000006366  0.5183702842351958  0.017601  4.126668  6.04618e-06  -2.95044e-06  0.00512126  -0.00268175   0.0138655   0.0174441 
736.175 -0.000023275  0.5184150492362478  0.017601  4.126668  6.02755e-06  -2.99515e-06  0.00512698  -0.00268365   0.0140795   0.0174447 
736.969 -0.000031431  0.5185038437085178  0.017601  4.126668  6.0201e-06  -3.02868e-06  0.00512889  -0.00268747   0.0141730   0.0174455 
737.963 0.000012732  0.5185926522165392  0.017601  4.126668  5.99402e-06  -3.02495e-06  0.00512126  -0.00268747   0.0138818   0.0174468 
738.778 -0.000044759  0.5186374349394508  0.017601  4.126668  5.98285e-06  -3.03613e-06  0.00511935  -0.00268938   0.0148540   0.0174452 
739.575 0.000000398  0.5186814747647507  0.017601  4.126668  5.98285e-06  -3.0175e-06  0.00511935  -0.00268938   0.0138779   0.0174450 
740.374 0.000009350  0.5188151082442859  0.017601  4.126668  5.95677e-06  -3.00632e-06  0.00512126  -0.00268938   0.0138727   0.0174453 
741.168 -0.000001790  0.5188599087030945  0.017601  4.126668  5.93442e-06  -2.99142e-06  0.00512126  -0.00268938   0.0142185   0.0174461 
741.96 -0.000010742  0.5189935846356463  0.017601  4.126668  5.94559e-06  -2.98025e-06  0.00512317  -0.00268938   0.0138985   0.0174474 
742.774 0.000003780  0.5190376523881878  0.017601  4.126668  5.95304e-06  -2.98025e-06  0.00512508  -0.00268938   0.0149055   0.0174486 
743.566 -0.000001194  0.5191713706229403  0.017601  4.126668  5.99402e-06  -2.99515e-06  0.00512508  -0.00268938   0.0138813   0.0174496 
744.376 -0.000004575  0.5192161995003463  0.017601  4.126668  5.99775e-06  -3.00632e-06  0.00512508  -0.00268938   0.0138806   0.0174485 
745.183 0.000034415  0.5193051206908589  0.017601  4.126668  5.97912e-06  -3.01377e-06  0.00512508  -0.00268938   0.0140235   0.0174475 
745.975 0.000020490  0.5193940559572162  0.017601  4.126668  5.91952e-06  -3.0324e-06  0.00512317  -0.00268938   0.0142671   0.0174475 
746.962 0.000016710  0.5194830053038753  0.017601  4.126668  5.88599e-06  -3.00632e-06  0.00511935  -0.00268938   0.0138871   0.0174491 
747.76 0.000019893  0.5195719687352945  0.017601  4.126668  5.88599e-06  -2.96907e-06  0.00511745  -0.00268938   0.0148845   0.0174493 
748.565 -0.000003382  0.519661694025902  0.017601  4.126668  5.93442e-06  -2.92809e-06  0.00512126  -0.00268938   0.0138834   0.0174509 
749.362 0.000032028  0.5197506857586821  0.017601  4.126668  5.97912e-06  -2.91692e-06  0.00512126  -0.00268747   0.0138809   0.0174514 
750.375 -0.000013527  0.5198396915896504  0.017601  4.126668  5.97912e-06  -2.94672e-06  0.00511935  -0.00268556   0.0138753   0.0174510 
751.169 -0.000019893  0.5199287115232741  0.017601  4.126668  5.97539e-06  -2.96535e-06  0.00511745  -0.00268365   0.0138492   0.0174497 
752.165 -0.000029044  0.5200177455640241  0.017601  4.126668  5.98285e-06  -2.95044e-06  0.00511363  -0.00268175   0.0140277   0.0174475 
752.979 -0.000016511  0.520107542079976  0.017601  4.126668  5.98285e-06  -2.92437e-06  0.00511554  -0.00268175   0.0138633   0.0174440 
753.772 -0.000003979  0.5201516972971277  0.017601  4.126668  5.98657e-06  -2.90202e-06  0.00511935  -0.00267984   0.0148721   0.0174425 
754.574 -0.000007161  0.5203747716073898  0.017601  4.126668  5.92697e-06  -2.82378e-06  0.00508884  -0.00267603   0.0148313   0.0174406 
756.579 -0.000029044  0.5204646252090367  0.017601  4.126668  5.88971e-06  -2.87221e-06  0.00507358  -0.00267412   0.0148035   0.0174392 
757.573 -0.000018501  0.5205088085000164  0.017601  4.126668  5.90461e-06  -2.93554e-06  0.00507548  -0.00267412   0.0138831   0.0174409 
758.365 -0.000007360  0.5205979345243962  0.017601  4.126668  5.96049e-06  -2.96535e-06  0.00508311  -0.00267793   0.0138787   0.0174420 
759.177 0.000003382  0.5206878238264937  0.017601  4.126668  5.98657e-06  -2.98025e-06  0.00509456  -0.00268175   0.0140211   0.0174411 
759.957 0.000027651  0.520732024674384  0.017601  4.126668  5.9903e-06  -3.00632e-06  0.00510219  -0.00268365   0.0138779   0.0174399 
760.767 -0.000015318  0.5208661468348826  0.017601  4.126668  5.96422e-06  -2.97652e-06  0.005106  -0.00268365   0.0141033   0.0174379 
761.972 -0.000016511  0.5209553295682522  0.017601  4.126668  5.91952e-06  -2.94299e-06  0.00510219  -0.00268175   0.0138613   0.0174367 
762.766 -0.000001989  0.5210445264603973  0.017601  4.126668  5.88226e-06  -2.91692e-06  0.00510409  -0.00268175   0.0148625   0.0174384 
763.578 -0.000024468  0.5211344872485708  0.017601  4.126668  5.85619e-06  -2.93182e-06  0.00510982  -0.00268175   0.0138843   0.0174408 
764.372 0.000026657  0.5212237125908333  0.017601  4.126668  5.83756e-06  -2.9579e-06  0.00511363  -0.00268175   0.0138798   0.0174425 
765.171 -0.000017108  0.5213129521054044  0.017601  4.126668  5.80403e-06  -2.97652e-06  0.00512126  -0.00268175   0.0140946   0.0174446 
765.972 -0.000017108  0.5213579521943476  0.017601  4.126668  5.80776e-06  -2.99887e-06  0.00512698  -0.00267984   0.0138617   0.0174427 
766.987 -0.000027253  0.5215815060575284  0.017601  4.126668  5.7854e-06  -2.92809e-06  0.00509456  -0.00267221   0.0140050   0.0174440 
768.98 -0.000015119  0.5216257772728131  0.017601  4.126668  5.80776e-06  -2.94299e-06  0.0050793  -0.00267412   0.0138848   0.0174458 
769.771 -0.000007559  0.5217150806781703  0.017601  4.126668  5.86736e-06  -2.95417e-06  0.00508121  -0.00267793   0.0147593   0.0174481 
770.57 0.000001989  0.5218051489089022  0.017601  4.126668  5.89344e-06  -2.91319e-06  0.00509074  -0.00268175   0.0138893   0.0174493 
771.366 0.000005172  0.5218944808323752  0.017601  4.126668  5.89344e-06  -2.90202e-06  0.00510028  -0.00268175   0.0138837   0.0174491 
772.162 0.000008355  0.5219838269620379  0.017601  4.126668  5.89344e-06  -2.91692e-06  0.00510791  -0.00268365   0.0138548   0.0174497 
772.769 -0.000031431  0.52207318730241  0.017601  4.126668  5.87481e-06  -2.92437e-06  0.00511363  -0.00268365   0.0140634   0.0174488 
773.956 0.000000199  0.5221182483264921  0.017601  4.126668  5.86364e-06  -2.93182e-06  0.00510791  -0.00268365   0.0138969   0.0174470 
774.76 0.000003780  0.5222076300511523  0.017601  4.126668  5.85619e-06  -2.94672e-06  0.005106  -0.00268365   0.0138808   0.0174471 
775.759 0.000025065  0.522342104978994  0.017601  4.126668  5.85619e-06  -2.94672e-06  0.00510409  -0.00268175   0.0146926   0.0174463 
776.557 -0.000004774  0.5223871875773879  0.017601  4.126668  5.90834e-06  -2.95044e-06  0.005106  -0.00268175   0.0138765   0.0174465 
777.372 0.000013726  0.522431522327024  0.017601  4.126668  5.93442e-06  -2.98025e-06  0.00510982  -0.00268365   0.0138697   0.0174466 
778.165 -0.000004575  0.5226555038607643  0.017601  4.126668  5.94559e-06  -2.91692e-06  0.00506976  -0.00268175   0.0138570   0.0174481 
780.37 -0.000039189  0.5227006116150746  0.017601  4.126668  5.94932e-06  -2.86476e-06  0.00505641  -0.00267984   0.0138593   0.0174485 
781.167 -0.000009151  0.5228352046048124  0.017601  4.126668  6.0052e-06  -2.86104e-06  0.00506023  -0.00267984   0.0140217   0.0174478 
781.975 0.000015716  0.5229247004722163  0.017601  4.126668  6.01637e-06  -2.89829e-06  0.00507548  -0.00267984   0.0139937   0.0174486 
782.975 0.000027850  0.5229690776596895  0.017601  4.126668  5.97912e-06  -2.94672e-06  0.00508311  -0.00267984   0.0138478   0.0174479 
783.769 0.000024866  0.5230593471622325  0.017601  4.126668  5.93442e-06  -2.97652e-06  0.00509265  -0.00267984   0.0138518   0.0174470 
784.77 0.000017108  0.5231488787440668  0.017601  4.126668  5.91952e-06  -2.99142e-06  0.00509647  -0.00267984   0.0149768   0.0174466 
785.567 -0.000012930  0.5232384245956687  0.017601  4.126668  5.91206e-06  -2.98025e-06  0.00510219  -0.00267984   0.0138934   0.0174477 
786.384 0.000003382  0.52328357917723  0.017601  4.126668  5.91952e-06  -2.96162e-06  0.00510791  -0.00267984   0.0138807   0.0174476 
787.153 0.000015716  0.5234175591263769  0.017601  4.126668  5.90834e-06  -2.93927e-06  0.00510982  -0.00268175   0.0138647   0.0174480 
788.162 0.000000796  0.5234627281079554  0.017601  4.126668  5.91952e-06  -2.91692e-06  0.005106  -0.00268175   0.0139832   0.0174490 
788.974 0.000030436  0.523597503817516  0.017601  4.126668  5.90461e-06  -2.90574e-06  0.00510982  -0.00268175   0.0138697   0.0174471 
789.754 0.000016511  0.5237323118657827  0.017601  4.100621  5.82638e-06  -2.89457e-06  0.00508121  -0.00268365   0.0138726   0.0174462 
791.757 0.000029641  0.5238663988800404  0.017601  4.100621  5.82638e-06  -2.90947e-06  0.00506213  -0.00268175   0.0138687   0.0174485 
792.774 -0.000005371  0.5239116039624959  0.017601  4.100621  5.82638e-06  -2.92809e-06  0.00506404  -0.00268365   0.0148713   0.0174467 
793.57 0.000000000  0.5240012714714176  0.017601  4.100621  5.82638e-06  -2.94672e-06  0.00507358  -0.00268365   0.0138673   0.0174455 
794.366 -0.000012533  0.524091706982887  0.017601  4.100621  5.85246e-06  -2.91692e-06  0.00508693  -0.00268556   0.0138647   0.0174451 
795.168 -0.000010742  0.5241361764480155  0.017601  4.100621  5.86736e-06  -2.86476e-06  0.00509837  -0.00268365   0.0141563   0.0174459 
795.966 -0.000009947  0.5242258798085171  0.017601  4.100621  5.88971e-06  -2.84614e-06  0.00510982  -0.00268365   0.0139148   0.0174460 
796.762 0.000001790  0.5243163514844342  0.017601  4.100621  5.91579e-06  -2.85359e-06  0.00511935  -0.00268365   0.0148935   0.0174477 
797.576 -0.000015716  0.524360838734687  0.017601  4.100621  5.93069e-06  -2.87966e-06  0.00512317  -0.00268175   0.0138756   0.0174486 
798.376 -0.000019694  0.5244505779754498  0.017601  4.100621  5.96422e-06  -2.88339e-06  0.00512698  -0.00268175   0.0138724   0.0174477 
799.173 0.000000199  0.5245410858447491  0.017601  4.100621  5.96794e-06  -2.86849e-06  0.00512508  -0.00268175   0.0138548   0.0174474 
800.175 0.000020092  0.5246753660440965  0.017601  4.100621  5.91579e-06  -2.86104e-06  0.00511745  -0.00268175   0.0139978   0.0174480 
800.976 -0.000001194  0.5248104329989624  0.017601  4.100621  5.80403e-06  -2.79771e-06  0.00507358  -0.00267793   0.0138827   0.0174492 
803.166 0.000016312  0.5249002440864251  0.017601  4.100621  5.75933e-06  -2.76418e-06  0.00506213  -0.00267412   0.0140260   0.0174485 
803.977 0.000008156  0.5249908244294358  0.017601  4.100621  5.74443e-06  -2.77163e-06  0.00506976  -0.00267603   0.0138713   0.0174476 
804.773 0.000009947  0.52503536512052  0.017601  4.100621  5.7407e-06  -2.79026e-06  0.00508311  -0.00267603   0.0148012   0.0174460 
805.569 0.000004178  0.5251252121744915  0.017601  4.100621  5.73325e-06  -2.83124e-06  0.00509647  -0.00267984   0.0138704   0.0174470 
806.365 -0.000063459  0.5252158287978999  0.017601  4.100621  5.76678e-06  -2.87966e-06  0.005106  -0.00267984   0.0138667   0.0174460 
807.178 -0.000034017  0.5253057047183175  0.017601  4.100621  5.76678e-06  -2.93182e-06  0.00511554  -0.00267984   0.0141156   0.0174444 
807.952 -0.000023673  0.5253502703804362  0.017601  4.100621  5.72953e-06  -2.96907e-06  0.00512126  -0.00267984   0.0138936   0.0174449 
808.763 0.000008554  0.5254409233133166  0.017601  4.100621  5.73325e-06  -3.00632e-06  0.00512508  -0.00267984   0.0149470   0.0174456 
809.581 -0.000028845  0.5255308352521991  0.017601  4.100621  5.77423e-06  -2.98397e-06  0.00512889  -0.00267984   0.0138925   0.0174431 
810.377 -0.000016113  0.5255754187764874  0.017601  4.100621  5.81893e-06  -2.95044e-06  0.00512889  -0.00267984   0.0138840   0.0174448 
811.177 0.000004178  0.5256661080479491  0.017601  4.100621  5.81893e-06  -2.93182e-06  0.0051308  -0.00267793   0.0140975   0.0174459 
811.968 -0.000005172  0.525756056034178  0.017601  4.100621  5.7854e-06  -2.88711e-06  0.00512698  -0.00267793   0.0138645   0.0174466 
812.985 -0.000007559  0.5258460184232292  0.017601  4.100621  5.78913e-06  -2.81633e-06  0.00512126  -0.00267793   0.0138707   0.0174468 
813.748 -0.000009350  0.5258913830741477  0.017601  4.100621  5.80776e-06  -2.77163e-06  0.00511745  -0.00267984   0.0147725   0.0174468 
814.556 -0.000031630  0.525981367136638  0.017601  4.100621  5.84873e-06  -2.79398e-06  0.00511935  -0.00267984   0.0139112   0.0174495 
815.405 0.000007758  0.5260713656135073  0.017601  4.100621  5.85619e-06  -2.84614e-06  0.00512126  -0.00267984   0.0138142   0.0174513 
816.17 -0.000022280  0.5261613785093742  0.017601  4.100621  5.83383e-06  -2.89084e-06  0.00512126  -0.00267984   0.0140742   0.0174535 
816.942 -0.000008355  0.5262521624220824  0.017601  4.100621  5.81893e-06  -2.91319e-06  0.00512317  -0.00267984   0.0138772   0.0174534 
817.755 -0.000037001  0.5262968032257024  0.017601  4.100621  5.85619e-06  -2.93554e-06  0.00512508  -0.00268175   0.0149721   0.0174519 
818.576 -0.000003979  0.5264322605929755  0.017601  4.100621  5.88971e-06  -2.9579e-06  0.00512698  -0.00267984   0.0138929   0.0174510 
819.375 -0.000028248  0.5264776726063226  0.017601  4.100621  5.88599e-06  -2.95044e-06  0.00512889  -0.00267984   0.0138812   0.0174504 
820.162 0.000005172  0.5265223313324088  0.017601  4.100621  5.90834e-06  -2.88339e-06  0.00512698  -0.00267984   0.0140001   0.0174501 
820.976 -0.000021087  0.5266578430920582  0.017601  4.100621  5.91952e-06  -2.82006e-06  0.00511745  -0.00268175   0.0138536   0.0174486 
822.176 0.000003183  0.5267479500063079  0.017601  4.100621  5.91206e-06  -2.79771e-06  0.00510791  -0.00268175   0.0140794   0.0174474 
822.974 -0.000009151  0.5267933875446429  0.017601  4.100621  5.89344e-06  -2.77163e-06  0.00510791  -0.00268175   0.0138601   0.0174457 
823.764 0.000005769  0.5268835162020329  0.017601  4.100621  5.87854e-06  -2.77536e-06  0.00510982  -0.00267984   0.0148961   0.0174438 
824.561 -0.000004376  0.5269736593201683  0.017601  4.100621  5.84128e-06  -2.80888e-06  0.00511363  -0.00267984   0.0138513   0.0174453 
825.374 0.000016909  0.527019115116968  0.017601  4.100621  5.81893e-06  -2.85359e-06  0.00511745  -0.00268175   0.0138482   0.0174448 
826.172 -0.000011339  0.5271994593468458  0.017636  4.100621  5.7854e-06  -2.88339e-06  0.00509456  -0.00268175   0.0140361   0.0174431 
827.962 -0.000016113  0.5272896531749887  0.017636  4.100621  5.80403e-06  -2.82378e-06  0.00507167  -0.00267984   0.0139104   0.0174422 
829.169 0.000013726  0.527380619599193  0.017636  4.100621  5.7854e-06  -2.82006e-06  0.00507167  -0.00267793   0.0141464   0.0174426 
829.966 0.000016511  0.5274708425170738  0.017636  4.100621  5.79286e-06  -2.85359e-06  0.00508311  -0.00267793   0.0138983   0.0174438 
830.767 0.000019694  0.5275155802612037  0.017636  4.100621  5.80776e-06  -2.89457e-06  0.00509647  -0.00268175   0.0148961   0.0174428 
831.574 -0.000001393  0.5276065832758041  0.017636  4.100621  5.80031e-06  -2.94299e-06  0.00510409  -0.00268175   0.0138581   0.0174454 
832.372 -0.000016113  0.5276968424908666  0.017636  4.100621  5.79286e-06  -2.98025e-06  0.00510982  -0.00268365   0.0138616   0.0174448 
833.366 -0.000007559  0.5277415982354023  0.017636  4.100621  5.75933e-06  -2.95044e-06  0.00510982  -0.00268365   0.0138609   0.0174449 
834.165 0.000031431  0.5278326378698467  0.017636  4.100621  5.7556e-06  -2.92064e-06  0.00510982  -0.00268365   0.0140955   0.0174441 
834.967 0.000048738  0.5279229334113077  0.017636  4.100621  5.78913e-06  -2.87594e-06  0.00511172  -0.00268365   0.0139110   0.0174419 
835.983 0.000012930  0.5280132434671191  0.017636  4.100621  5.84128e-06  -2.82378e-06  0.00510982  -0.00268365   0.0139030   0.0174412 
836.764 0.000017705  0.5280587834545121  0.017636  4.100621  5.85619e-06  -2.81633e-06  0.00511172  -0.00268556   0.0148202   0.0174411 
837.577 -0.000030834  0.5281491153516241  0.017636  4.100621  5.89344e-06  -2.82006e-06  0.00511554  -0.00268556   0.0138883   0.0174410 
838.362 0.000003780  0.528239461774777  0.017636  4.100621  5.91579e-06  -2.81261e-06  0.00511745  -0.00268556   0.0138799   0.0174407 
839.37 -0.000003979  0.5283298227286448  0.017636  4.100621  5.90089e-06  -2.82006e-06  0.00511363  -0.00268556   0.0138737   0.0174418 
840.185 0.000028248  0.5283753883851307  0.017636  4.100621  5.89344e-06  -2.84614e-06  0.00511363  -0.00268365   0.0141482   0.0174424 
840.97 0.000004575  0.5284209577373931  0.017636  4.100621  5.90089e-06  -2.85359e-06  0.00511554  -0.00268556   0.0138615   0.0174438 
841.776 0.000055502  0.5285561685671494  0.017636  4.100621  5.88971e-06  -2.84614e-06  0.00511554  -0.00268556   0.0148110   0.0174453 
842.573 0.000012334  0.528601752585232  0.017636  4.100621  5.87109e-06  -2.84986e-06  0.00511745  -0.00268747   0.0138811   0.0174474 
843.368 -0.000006167  0.52864734030207  0.017636  4.100621  5.85619e-06  -2.87221e-06  0.00511935  -0.00268747   0.0138723   0.0174491 
844.151 0.000001194  0.5287377668854888  0.017636  4.100621  5.86364e-06  -2.89084e-06  0.00512126  -0.00268747   0.0142069   0.0174486 
844.965 -0.000020689  0.52882820802542  0.017636  4.100621  5.86364e-06  -2.90202e-06  0.00512126  -0.00268747   0.0138666   0.0174501 
845.775 0.000021485  0.5288738141216414  0.017636  4.100621  5.84128e-06  -2.88711e-06  0.00512317  -0.00268747   0.0148478   0.0174486 
846.571 0.000006565  0.5289642771663314  0.017636  4.100621  5.81521e-06  -2.86849e-06  0.00512126  -0.00268938   0.0138624   0.0174479 
847.373 0.000006565  0.5290547547792761  0.017636  4.100621  5.81893e-06  -2.83496e-06  0.00512126  -0.00268938   0.0138618   0.0174487 
848.155 0.000001790  0.5291452469651685  0.017636  4.100621  5.82266e-06  -2.83124e-06  0.00512126  -0.00268938   0.0141309   0.0174477 
848.969 0.000021683  0.529190878805084  0.017636  4.100621  5.82638e-06  -2.87966e-06  0.00511935  -0.00268938   0.0138706   0.0174474 
849.765 0.000021286  0.5292357537287035  0.017636  4.100621  5.80031e-06  -2.92437e-06  0.00511935  -0.00269128   0.0149889   0.0174472 
850.575 -0.000009151  0.5293719216205691  0.017636  4.100621  5.79286e-06  -2.96162e-06  0.00511554  -0.00269128   0.0148602   0.0174456 
851.573 0.000011140  0.5294624649100768  0.017636  4.100621  5.78168e-06  -2.97652e-06  0.005106  -0.00268747   0.0138786   0.0174453 
852.742 0.000011936  0.529644356451303  0.017636  4.100621  5.72953e-06  -2.95417e-06  0.00507739  -0.00267793   0.0148243   0.0174441 
854.566 0.000015119  0.5296892676115215  0.017636  4.100621  5.72953e-06  -2.93182e-06  0.00506786  -0.00267603   0.0138747   0.0174439 
855.373 0.000003979  0.5297806234222009  0.017636  4.100621  5.73698e-06  -2.89829e-06  0.00507167  -0.00267603   0.0138701   0.0174420 
856.154 0.000025463  0.5298255454769892  0.017636  4.100621  5.74815e-06  -2.87221e-06  0.00508311  -0.00267793   0.0138525   0.0174428 
856.759 0.000010941  0.5299169234514919  0.017636  4.100621  5.78913e-06  -2.87594e-06  0.00510409  -0.00267984   0.0148590   0.0174436 
857.571 0.000006963  0.5300075546220218  0.017636  4.100621  5.85619e-06  -2.88339e-06  0.00511745  -0.00268175   0.0138919   0.0174426 
858.365 0.000033619  0.5300524948258675  0.017636  4.100621  5.89716e-06  -2.87594e-06  0.00512317  -0.00268365   0.0138853   0.0174432 
859.174 0.000011737  0.5300982004150115  0.017636  4.100621  5.93069e-06  -2.84241e-06  0.00512508  -0.00268365   0.0139823   0.0174419 
859.965 -0.000014721  0.5301888608351797  0.017636  4.100621  5.94932e-06  -2.83124e-06  0.00512508  -0.00268556   0.0138710   0.0174412 
860.764 -0.000021485  0.5302795358872474  0.017636  4.100621  5.94187e-06  -2.82006e-06  0.00512317  -0.00268556   0.0149424   0.0174421 
861.564 0.000006565  0.530325259950961  0.017636  4.100621  5.89344e-06  -2.79398e-06  0.00512126  -0.00268747   0.0138625   0.0174423 
862.373 0.000057292  0.530415957021255  0.017636  4.100621  5.85619e-06  -2.81633e-06  0.00512126  -0.00268556   0.0138612   0.0174401 
863.171 0.000006167  0.5305066687352826  0.017636  4.100621  5.80776e-06  -2.85359e-06  0.00511745  -0.00268175   0.0138614   0.0174398 
864.376 -0.000002785  0.5306888987051006  0.017636  4.100621  5.7407e-06  -2.82006e-06  0.00508311  -0.00267793   0.0138622   0.0174377 
866.147 -0.000003780  0.5307338934442164  0.017636  4.100621  5.696e-06  -2.76418e-06  0.00506976  -0.00267793   0.0140979   0.0174376 
866.972 -0.000003979  0.5308254192871474  0.017636  4.100621  5.69227e-06  -2.72693e-06  0.00507358  -0.00267984   0.0138688   0.0174384 
867.736 -0.000003183  0.5309161971414195  0.017636  4.100621  5.71462e-06  -2.75673e-06  0.00508502  -0.00268175   0.0149090   0.0174382 
868.566 0.000015119  0.5309612100883836  0.017636  4.100621  5.7109e-06  -2.80143e-06  0.00509647  -0.00268365   0.0138802   0.0174404 
869.366 -0.000023275  0.5310527729732276  0.017636  4.100621  5.70345e-06  -2.84614e-06  0.00510409  -0.00268556   0.0138768   0.0174409 
870.37 -0.000000995  0.531143587572653  0.017636  4.100621  5.72953e-06  -2.86476e-06  0.005106  -0.00268556   0.0138706   0.0174402 
871.156 0.000014920  0.5311886187422072  0.017636  4.100621  5.7705e-06  -2.88339e-06  0.00510982  -0.00268747   0.0141006   0.0174394 
871.963 0.000021286  0.5312344168537918  0.017636  4.100621  5.79286e-06  -2.86476e-06  0.00511172  -0.00268747   0.0138651   0.0174406 
872.732 -0.000028646  0.5313252608213916  0.017636  4.100621  5.80403e-06  -2.87221e-06  0.00511363  -0.00269128   0.0148552   0.0174397 
873.563 0.000001989  0.5314161194802024  0.017636  4.100621  5.80031e-06  -2.88339e-06  0.00511554  -0.00269128   0.0138999   0.0174420 
874.363 -0.000015119  0.5315077565388939  0.017636  4.100621  5.78913e-06  -2.84614e-06  0.00511935  -0.00269128   0.0139131   0.0174433 
875.2 -0.000012135  0.5316895476025058  0.017636  4.100621  5.64012e-06  -2.83869e-06  0.00506976  -0.00268747   0.0148140   0.0174474 
877.576 -0.000000398  0.5317804651973447  0.017636  4.100621  5.57679e-06  -2.83869e-06  0.0050526  -0.00268938   0.0138712   0.0174471 
878.371 -0.000009748  0.5318263115812633  0.017636  4.100621  5.56561e-06  -2.85359e-06  0.00505641  -0.00269128   0.0138665   0.0174448 
879.153 -0.000003183  0.5318721617066385  0.017636  4.100621  5.56934e-06  -2.90574e-06  0.00507167  -0.00269128   0.0141786   0.0174441 
879.962 0.000033420  0.53196310886003  0.017636  4.100621  5.57306e-06  -2.93182e-06  0.00508502  -0.00269319   0.0138538   0.0174461 
880.733 0.000015119  0.5320082057655218  0.017636  4.100621  5.57679e-06  -2.93554e-06  0.00509647  -0.00269319   0.0148946   0.0174456 
881.574 0.000018699  0.5321450473454032  0.017636  4.100621  5.60659e-06  -2.85731e-06  0.00510219  -0.00269128   0.0138638   0.0174461 
882.754 0.000012334  0.5322360386869246  0.017636  4.100621  5.62522e-06  -2.83124e-06  0.00509647  -0.00268938   0.0148692   0.0174472 
883.568 0.000008753  0.5322819222631002  0.017636  4.100621  5.63639e-06  -2.84614e-06  0.00509647  -0.00268938   0.0139324   0.0174486 
884.367 -0.000028248  0.5323729357767399  0.017636  4.100621  5.64757e-06  -2.86476e-06  0.00510219  -0.00268747   0.0138333   0.0174497 
885.167 -0.000010742  0.5324188305348595  0.017636  4.100621  5.65502e-06  -2.90202e-06  0.00510791  -0.00268556   0.0141452   0.0174494 
885.95 0.000024866  0.5324639640364849  0.017636  4.100621  5.67737e-06  -2.93927e-06  0.00510982  -0.00268747   0.0138678   0.0174491 
886.757 0.000000398  0.5326919818892267  0.017636  4.084762  5.65875e-06  -2.92437e-06  0.00506976  -0.00268556   0.0141177   0.0174515 
888.97 0.000007758  0.5327838273004956  0.017636  4.084762  5.59914e-06  -2.82751e-06  0.0050526  -0.00268556   0.0140142   0.0174501 
889.974 -0.000027055  0.5328749221630628  0.017636  4.084762  5.59914e-06  -2.80143e-06  0.00505641  -0.00268556   0.0138645   0.0174508 
890.772 0.000014522  0.5329200923202648  0.017636  4.084762  5.65129e-06  -2.83496e-06  0.00506786  -0.00268747   0.0148275   0.0174513 
891.571 0.000000597  0.5330119750326197  0.017636  4.084762  5.72953e-06  -2.88339e-06  0.00508121  -0.00268747   0.0138667   0.0174528 
892.379 0.000005371  0.5330571562104246  0.017636  4.084762  5.7556e-06  -2.92809e-06  0.00509265  -0.00268938   0.0138590   0.0174524 
893.163 -0.000025662  0.5331482954048066  0.017636  4.084762  5.70717e-06  -2.93182e-06  0.00509647  -0.00268938   0.0138576   0.0174513 
894.162 -0.000040383  0.5332402154485574  0.017636  4.084762  5.6811e-06  -2.88711e-06  0.00509456  -0.00268938   0.0142484   0.0174530 
894.946 0.000023076  0.5332854149854446  0.017636  4.084762  5.65875e-06  -2.82751e-06  0.00509647  -0.00268938   0.0138588   0.0174553 
895.774 -0.000007360  0.5333313843457813  0.017636  4.084762  5.6662e-06  -2.82006e-06  0.00510028  -0.00269128   0.0148450   0.0174551 
896.571 -0.000007957  0.5334225680395073  0.017636  4.084762  5.70345e-06  -2.83496e-06  0.00510409  -0.00269319   0.0138822   0.0174575 
897.37 0.000004376  0.5335137665345393  0.017636  4.084762  5.72953e-06  -2.85359e-06  0.005106  -0.0026951   0.0138720   0.0174574 
898.175 -0.000006764  0.5336969746333057  0.017636  4.084762  5.6662e-06  -2.80516e-06  0.00506595  -0.0026951   0.0138644   0.0174569 
900.367 -0.000035808  0.533788217685623  0.017636  4.084762  5.6662e-06  -2.80143e-06  0.0050526  -0.00269319   0.0138564   0.0174568 
901.166 0.000021286  0.5338794755585256  0.017636  4.084762  5.69227e-06  -2.82006e-06  0.00505641  -0.00269319   0.0142617   0.0174569 
901.959 0.000011936  0.5339254935530628  0.017636  4.084762  5.7109e-06  -2.81261e-06  0.00506976  -0.0026951   0.0138563   0.0174586 
902.754 -0.000008753  0.5339707482568276  0.017636  4.084762  5.70717e-06  -2.82378e-06  0.00508121  -0.0026951   0.0147903   0.0174577 
903.567 0.000009549  0.5340628029702842  0.017636  4.084762  5.67737e-06  -2.83124e-06  0.00508884  -0.0026951   0.0138653   0.0174569 
904.382 0.000016511  0.534108068735951  0.017636  4.084762  5.64384e-06  -2.84614e-06  0.00509456  -0.00269701   0.0138570   0.0174583 
905.16 0.000027253  0.5341993785811876  0.017636  4.084762  5.63639e-06  -2.83869e-06  0.00509837  -0.00269891   0.0140691   0.0174585 
905.97 -0.000018699  0.5342454227866686  0.017636  4.084762  5.64384e-06  -2.81633e-06  0.00510219  -0.00269701   0.0138676   0.0174588 
906.774 -0.000006167  0.5343367549595366  0.017636  4.084762  5.69227e-06  -2.80143e-06  0.00510219  -0.00269891   0.0147911   0.0174570 
907.573 -0.000024071  0.5343828104253998  0.017636  4.084762  5.72208e-06  -2.79398e-06  0.00510219  -0.00269891   0.0138912   0.0174569 
908.371 -0.000021882  0.5344281019819571  0.017636  4.084762  5.71462e-06  -2.81261e-06  0.00510409  -0.00270082   0.0138865   0.0174567 
909.17 -0.000010742  0.5345202316685747  0.017636  4.084762  5.70345e-06  -2.84614e-06  0.00510982  -0.00269891   0.0138774   0.0174557 
909.982 -0.000012930  0.5346116085294796  0.017636  4.084762  5.70345e-06  -2.89829e-06  0.00511172  -0.00269891   0.0138758   0.0174544 
910.762 -0.000000995  0.5346569185349503  0.017636  4.084762  5.72953e-06  -2.92064e-06  0.00511363  -0.00269891   0.0148821   0.0174531 
911.571 -0.000027055  0.5347490857539635  0.017636  4.084762  5.74815e-06  -2.90947e-06  0.00511554  -0.00269701   0.0138693   0.0174521 
912.37 0.000008355  0.5347944068483912  0.017636  4.084762  5.77795e-06  -2.88339e-06  0.00511745  -0.00269701   0.0138605   0.0174539 
913.153 0.000007360  0.534840499846654  0.017636  4.084762  5.7854e-06  -2.86476e-06  0.00511554  -0.00269701   0.0138497   0.0174539 
913.766 -0.000062464  0.5349319288155501  0.017636  4.084762  5.80403e-06  -2.85731e-06  0.00512126  -0.00269701   0.0149333   0.0174539 
914.562 -0.000009947  0.5350252333385844  0.017636  4.084762  5.80403e-06  -2.88339e-06  0.00512126  -0.00269701   0.0138823   0.0174551 
915.378 -0.000001194  0.5350750160364466  0.017636  4.084762  5.75933e-06  -2.91319e-06  0.00512126  -0.0026951   0.0138755   0.0174544 
916.174 0.000011737  0.5351737638101446  0.017636  4.084762  5.74815e-06  -2.90947e-06  0.00511745  -0.0026951   0.0140584   0.0174537 
916.969 -0.000024071  0.5352235587005331  0.017636  4.084762  5.76678e-06  -2.88711e-06  0.00511745  -0.0026951   0.0138526   0.0174505 
917.768 -0.000029442  0.5352725276626573  0.017636  4.084762  5.79286e-06  -2.89457e-06  0.00511745  -0.00269319   0.0147878   0.0174496 
918.581 0.000020490  0.5353713075992222  0.017636  4.084762  5.76305e-06  -2.91319e-06  0.00511745  -0.00269319   0.0138706   0.0174478 
919.361 -0.000006366  0.5354709339119693  0.017636  4.084762  5.7109e-06  -2.90947e-06  0.00511935  -0.00269319   0.0138690   0.0174485 
920.171 -0.000010543  0.5355199228502483  0.017636  4.084762  5.70717e-06  -2.85731e-06  0.00511935  -0.00269128   0.0140790   0.0174486 
920.973 0.000012930  0.5355697461676308  0.017636  4.084762  5.73325e-06  -2.79026e-06  0.00511935  -0.00269128   0.0139269   0.0174480 
921.759 -0.000004575  0.5356685745231144  0.017636  4.084762  5.78168e-06  -2.753e-06  0.00511935  -0.00269128   0.0149747   0.0174482 
922.564 0.000010941  0.5357674189836689  0.017636  4.084762  5.79658e-06  -2.76791e-06  0.00512126  -0.00269128   0.0138711   0.0174492 
923.375 -0.000002188  0.5359659872058101  0.0176  4.084762  5.62522e-06  -2.84986e-06  0.00507548  -0.00269128   0.0148230   0.0174496 
925.565 -0.000021485  0.5360648801485748  0.0176  4.084762  5.57306e-06  -2.83869e-06  0.00505832  -0.00268938   0.0149854   0.0174520 
926.564 0.000006167  0.5361147482513914  0.0176  4.084762  5.54699e-06  -2.82006e-06  0.00506213  -0.00268747   0.0138818   0.0174541 
927.372 0.000024468  0.5361637892174684  0.0176  4.084762  5.55816e-06  -2.80143e-06  0.00507358  -0.00268747   0.0138780   0.0174543 
928.167 -0.000007161  0.5362627144177506  0.0176  4.084762  5.58796e-06  -2.79398e-06  0.00508311  -0.00268747   0.0141281   0.0174536 
928.951 0.000019495  0.5363624872628766  0.0176  4.084762  5.62522e-06  -2.80143e-06  0.00509456  -0.00268938   0.0138889   0.0174550 
929.76 0.000008156  0.5364115482639099  0.0176  4.084762  5.64757e-06  -2.79026e-06  0.00510028  -0.00269128   0.0148489   0.0174551 
930.544 0.000013726  0.5364614448773964  0.0176  4.084762  5.6662e-06  -2.78281e-06  0.005106  -0.00269128   0.0138791   0.0174557 
931.371 -0.000013527  0.5365604186391457  0.0176  4.084762  5.6662e-06  -2.79771e-06  0.00510982  -0.00269128   0.0138728   0.0174569 
932.168 -0.000009151  0.536659408553394  0.0176  4.084762  5.63639e-06  -2.82006e-06  0.00510982  -0.00269128   0.0138818   0.0174548 
933.153 0.000004973  0.5367093255613947  0.0176  4.084762  5.61032e-06  -2.83124e-06  0.00510219  -0.00269128   0.0138902   0.0174532 
933.968 0.000045555  0.5368083397821917  0.0176  4.084762  5.63267e-06  -2.82006e-06  0.00510219  -0.00269128   0.0138856   0.0174517 
934.74 -0.000028248  0.5368582690486045  0.0176  4.084762  5.64757e-06  -2.80888e-06  0.005106  -0.00269128   0.0147995   0.0174519 
935.564 0.000000796  0.5369573075878908  0.0176  4.084762  5.64757e-06  -2.83496e-06  0.00510791  -0.00269319   0.0139061   0.0174507 
936.366 0.000013328  0.5370064167261936  0.0176  4.084762  5.64012e-06  -2.87221e-06  0.00510982  -0.0026951   0.0138904   0.0174505 
937.168 0.000004973  0.5371063119884613  0.0176  4.084762  5.63639e-06  -2.91319e-06  0.00510982  -0.0026951   0.0141326   0.0174505 
937.968 0.000003780  0.5371554331927014  0.0176  4.084762  5.6662e-06  -2.91692e-06  0.00510982  -0.00269319   0.0138644   0.0174508 
938.749 -0.000003581  0.537205391039784  0.0176  4.084762  5.66992e-06  -2.90202e-06  0.00511172  -0.00269319   0.0149396   0.0174523 
939.56 0.000008156  0.5373044862779948  0.0176  4.084762  5.63639e-06  -2.89457e-06  0.00510982  -0.00269319   0.0138850   0.0174556 
940.372 0.000011737  0.5374035977083821  0.0176  4.084762  5.62149e-06  -2.87966e-06  0.00510982  -0.00269319   0.0138738   0.0174567 
941.167 0.000013328  0.537453576000076  0.0176  4.084762  5.62894e-06  -2.87594e-06  0.00510982  -0.00269319   0.0141201   0.0174556 
941.964 0.000021087  0.5375527117967316  0.0176  4.084762  5.66992e-06  -2.87221e-06  0.00510982  -0.00269128   0.0138573   0.0174557 
942.761 0.000010145  0.5376027023769594  0.0176  4.084762  5.71462e-06  -2.83869e-06  0.00510982  -0.00269128   0.0148314   0.0174537 
943.565 -0.000009151  0.5377018625518674  0.0176  4.084762  5.7407e-06  -2.80888e-06  0.00510791  -0.00269128   0.0148103   0.0174545 
944.566 -0.000028049  0.5377510320116479  0.0176  4.084762  5.73325e-06  -2.80888e-06  0.00510028  -0.00269319   0.0138592   0.0174554 
945.364 -0.000022280  0.5378510499918271  0.0176  4.084762  5.74443e-06  -2.85359e-06  0.00510028  -0.0026951   0.0138562   0.0174539 
946.167 0.000015119  0.5379002315472078  0.0176  4.084762  5.73325e-06  -2.86476e-06  0.00510219  -0.0026951   0.0141346   0.0174545 
946.968 0.000020490  0.5380002741346598  0.0176  4.084762  5.73698e-06  -2.87966e-06  0.005106  -0.0026951   0.0138551   0.0174532 
947.748 -0.000011538  0.5380994993314271  0.0176  4.084762  5.75933e-06  -2.88339e-06  0.005106  -0.0026951   0.0138584   0.0174533 
948.766 0.000000000  0.5381487010368229  0.0176  4.084762  5.75933e-06  -2.85731e-06  0.00509837  -0.0026951   0.0138606   0.0174527 
949.764 -0.000008156  0.5383480504791278  0.0176  4.084762  5.63267e-06  -2.85731e-06  0.00506976  -0.00269128   0.0148633   0.0174529 
951.565 -0.000008753  0.5383972723510575  0.0176  4.084762  5.58051e-06  -2.82006e-06  0.00505832  -0.00268938   0.0138700   0.0174541 
952.364 0.000008156  0.5384973969584533  0.0176  4.084762  5.58051e-06  -2.79026e-06  0.00506213  -0.00269128   0.0138709   0.0174548 
953.148 -0.000011538  0.5385466309517862  0.0176  4.084762  5.62894e-06  -2.77908e-06  0.00507167  -0.00269319   0.0140791   0.0174540 
953.975 -0.000006764  0.5386459455734016  0.0176  4.084762  5.6662e-06  -2.77163e-06  0.00508311  -0.0026951   0.0138743   0.0174532 
954.759 0.000023275  0.5387461112412232  0.0176  4.084762  5.6662e-06  -2.77536e-06  0.00509265  -0.0026951   0.0147897   0.0174547 
955.57 0.000006565  0.5387953654275716  0.0176  4.084762  5.65129e-06  -2.81261e-06  0.00509647  -0.00269701   0.0148521   0.0174556 
956.568 0.000003183  0.5388454585328195  0.0176  4.084762  5.66247e-06  -2.82751e-06  0.00509647  -0.00269701   0.0138681   0.0174562 
957.366 -0.000016113  0.5389448220990747  0.0176  4.084762  5.65875e-06  -2.84241e-06  0.00509647  -0.00269701   0.0138688   0.0174554 
958.166 -0.000014920  0.5390442019453227  0.0176  4.084762  5.65502e-06  -2.84614e-06  0.00510028  -0.0026951   0.0141629   0.0174556 
958.963 -0.000019296  0.539094315606059  0.0176  4.084762  5.6662e-06  -2.85359e-06  0.00510409  -0.0026951   0.0140478   0.0174547 
959.976 0.000021087  0.5391435980768995  0.0176  4.084762  5.66992e-06  -2.86104e-06  0.00510028  -0.0026951   0.0138334   0.0174535 
960.784 -0.000011936  0.5393432748219003  0.0176  4.084762  5.59542e-06  -2.81633e-06  0.00506404  -0.00268938   0.0141229   0.0174498 
962.94 0.000007360  0.5394427199785099  0.0176  4.084762  5.58424e-06  -2.82751e-06  0.00504878  -0.00268938   0.0141232   0.0174457 
963.972 -0.000042372  0.5394928665769597  0.0176  4.084762  5.62149e-06  -2.82006e-06  0.0050545  -0.00269128   0.0138717   0.0174426 
964.739 -0.000003979  0.5395421814418608  0.0176  4.084762  5.65875e-06  -2.79398e-06  0.00506404  -0.00269319   0.0138642   0.0174431 
965.378 -0.000005570  0.5396416592173024  0.0176  4.084762  5.66992e-06  -2.82006e-06  0.00508311  -0.0026951   0.0138605   0.0174426 
966.176 0.000011737  0.5396918222662797  0.0176  4.084762  5.65875e-06  -2.84986e-06  0.00509647  -0.0026951   0.0140560   0.0174437 
966.972 0.000009947  0.5397419894641523  0.0176  4.084762  5.61404e-06  -2.84986e-06  0.005106  -0.0026951   0.0138787   0.0174449 
967.769 -0.000021882  0.5398415000170202  0.0176  4.084762  5.59914e-06  -2.84986e-06  0.00510791  -0.00269701   0.0149041   0.0174452 
968.562 0.000039985  0.5399410268980865  0.0176  4.084762  5.61404e-06  -2.83869e-06  0.00510982  -0.00269701   0.0138803   0.0174491 
969.357 0.000030237  0.5399912147123125  0.0176  4.084762  5.64012e-06  -2.79398e-06  0.00511172  -0.00269701   0.0138758   0.0174498 
970.173 0.000001591  0.5400405701127092  0.0176  4.084762  5.6662e-06  -2.7381e-06  0.00511363  -0.00269701   0.0141380   0.0174502 
970.965 0.000009350  0.540140966370397  0.0176  4.084762  5.69972e-06  -2.72693e-06  0.00511554  -0.0026951   0.0138972   0.0174502 
971.758 0.000002586  0.5402405424055922  0.0176  4.084762  5.75933e-06  -2.753e-06  0.00511554  -0.0026951   0.0138854   0.0174493 
972.76 -0.000022479  0.5403903556400017  0.0176  4.084762  5.69972e-06  -2.77536e-06  0.00506786  -0.00268938   0.0141177   0.0174482 
974.954 0.000017904  0.5404899726282467  0.0176  4.084762  5.62522e-06  -2.80143e-06  0.0050545  -0.00268938   0.0138563   0.0174473 
975.765 -0.000022877  0.5405393686308323  0.0176  4.084762  5.62149e-06  -2.81261e-06  0.00506023  -0.00269128   0.0148808   0.0174489 
976.568 -0.000027253  0.5406398474896422  0.0176  4.084762  5.62149e-06  -2.80888e-06  0.00506976  -0.00269319   0.0138612   0.0174491 
977.364 0.000043964  0.5406892556995561  0.0176  4.084762  5.61032e-06  -2.80516e-06  0.00508311  -0.0026951   0.0138583   0.0174497 
978.365 -0.000008355  0.5408391798162472  0.0176  4.084762  5.62894e-06  -2.81633e-06  0.00508502  -0.0026951   0.0138573   0.0174499 
979.366 -0.000006167  0.5408894420037387  0.0176  4.084762  5.64757e-06  -2.80143e-06  0.00508502  -0.0026951   0.0138575   0.0174492 
980.16 0.000018103  0.5409388705498589  0.0176  4.084762  5.69972e-06  -2.78653e-06  0.00508884  -0.0026951   0.0141102   0.0174517 
980.973 -0.000015119  0.5410385776708561  0.0176  4.084762  5.76678e-06  -2.79026e-06  0.00509647  -0.0026951   0.0138839   0.0174523 
981.757 0.000017904  0.5411391392668196  0.0176  4.084762  5.78168e-06  -2.79026e-06  0.00510409  -0.00269128   0.0148307   0.0174528 
982.565 -0.000012533  0.5411885881658924  0.0176  4.084762  5.76305e-06  -2.79026e-06  0.00510982  -0.00268938   0.0138938   0.0174532 
983.361 -0.000014323  0.5412883363478574  0.0176  4.084762  5.70717e-06  -2.81261e-06  0.00511363  -0.00268747   0.0138854   0.0174537 
984.354 0.000018501  0.5414887205013735  0.0176  4.07193  5.53954e-06  -2.79398e-06  0.00506976  -0.00268175   0.0149299   0.0174522 
986.563 -0.000015517  0.541538197909074  0.0176  4.07193  5.53954e-06  -2.80516e-06  0.00505641  -0.00268365   0.0138836   0.0174536 
987.36 -0.000014124  0.5415885180563551  0.0176  4.07193  5.53954e-06  -2.80888e-06  0.00506213  -0.00268556   0.0138774   0.0174546 
988.173 -0.000011339  0.5416883320338641  0.0176  4.07193  5.52836e-06  -2.81261e-06  0.00507167  -0.00268938   0.0142803   0.0174547 
988.958 -0.000034216  0.5417881624393048  0.0176  4.07193  5.53954e-06  -2.80143e-06  0.00508311  -0.00269128   0.0138753   0.0174535 
989.766 0.000009151  0.5418385033288673  0.0176  4.07193  5.53954e-06  -2.78653e-06  0.00508884  -0.0026951   0.0138723   0.0174528 
990.753 0.000001790  0.5418888483967956  0.0176  4.07193  5.51346e-06  -2.77163e-06  0.00508884  -0.0026951   0.0148198   0.0174535 
991.561 -0.000029641  0.5419887118124939  0.0176  4.07193  5.52836e-06  -2.73438e-06  0.00509074  -0.0026951   0.0138725   0.0174539 
992.357 -0.000009151  0.542088591672403  0.0176  4.07193  5.59169e-06  -2.73065e-06  0.00509456  -0.0026951   0.0138695   0.0174531 
993.36 -0.000017904  0.5421389575031672  0.0176  4.07193  5.64384e-06  -2.77163e-06  0.00509456  -0.00269128   0.0138661   0.0174521 
994.169 -0.000022081  0.5421884879819403  0.0176  4.07193  5.6662e-06  -2.81633e-06  0.00509647  -0.00268938   0.0142106   0.0174510 
994.964 0.000037996  0.542289240419324  0.0176  4.07193  5.6662e-06  -2.91692e-06  0.00510409  -0.00268556   0.0142596   0.0174483 
995.958 -0.000001194  0.5424891156120635  0.0176  4.07193  5.59914e-06  -2.96535e-06  0.00507358  -0.00268175   0.0143003   0.0174480 
997.96 -0.000003581  0.5425395147129672  0.0176  4.07193  5.59914e-06  -2.89457e-06  0.00506404  -0.00268175   0.0138728   0.0174484 
998.77 -0.000014124  0.5425890779127686  0.0176  4.07193  5.61404e-06  -2.82751e-06  0.00507167  -0.00268175   0.0148328   0.0174469 
999.565 -0.000017307  0.5426890566902712  0.0176  4.07193  5.59914e-06  -2.77536e-06  0.00508311  -0.00268175   0.0138706   0.0174462 
1000.37 -0.000026458  0.5427394724078131  0.0176  4.07193  5.58796e-06  -2.753e-06  0.00509647  -0.00268365   0.0138688   0.0174458 
1001.17 0.000005570  0.5427898923161533  0.0176  4.07193  5.57679e-06  -2.72693e-06  0.005106  -0.00268365   0.0138630   0.0174458 
1001.76 -0.000004774  0.5428394759799731  0.0176  4.07193  5.60287e-06  -2.69712e-06  0.00511935  -0.00268556   0.0148998   0.0174442 
1002.56 0.000024071  0.5429394960425387  0.0176  4.07193  5.62149e-06  -2.71948e-06  0.00512698  -0.00268556   0.0139062   0.0174459 
1003.36 0.000003183  0.5429899325812421  0.0176  4.07193  5.61032e-06  -2.75673e-06  0.00512889  -0.00268747   0.0138967   0.0174476 
1004.17 -0.000016511  0.5430899774589502  0.0176  4.07193  5.61777e-06  -2.79771e-06  0.00512889  -0.00268747   0.0141250   0.0174486 
1004.97 -0.000007161  0.5431900388406897  0.0176  4.07193  5.6662e-06  -2.81261e-06  0.00512889  -0.00268747   0.0138598   0.0174482 
1005.76 -0.000037996  0.5432404962177596  0.0176  4.07193  5.696e-06  -2.83124e-06  0.00512889  -0.00268747   0.0149642   0.0174479 
1006.57 -0.000012334  0.543340582435151  0.0176  4.07193  5.71462e-06  -2.85359e-06  0.00512889  -0.00268938   0.0138940   0.0174503 
1007.37 -0.000035410  0.543440685170218  0.0176  4.07193  5.71462e-06  -2.84614e-06  0.00512508  -0.00268938   0.0138864   0.0174511 
1008.37 0.000012334  0.5434911634028807  0.0176  4.07193  5.67365e-06  -2.84614e-06  0.00511935  -0.00268747   0.0138818   0.0174513 
1009.17 -0.000006167  0.5435416458367409  0.0176  4.07193  5.63639e-06  -2.84614e-06  0.00511745  -0.00268747   0.0142240   0.0174502 
1009.96 -0.000001591  0.5435912909941337  0.0176  4.07193  5.61032e-06  -2.84986e-06  0.00511745  -0.00268747   0.0138787   0.0174491 
1010.75 0.000016710  0.5436914351167222  0.0176  4.07193  5.61404e-06  -2.87221e-06  0.00511935  -0.00268747   0.0148899   0.0174482 
1011.57 -0.000021286  0.5437419342222254  0.0176  4.07193  5.60659e-06  -2.88339e-06  0.00512126  -0.00268747   0.0139063   0.0174474 
1012.37 -0.000004774  0.5437924375324017  0.0176  4.07193  5.59169e-06  -2.88339e-06  0.00512317  -0.00268747   0.0138975   0.0174436 
1013.17 0.000000000  0.5438926148730772  0.0176  4.07193  5.57306e-06  -2.84241e-06  0.00512317  -0.00268938   0.0141493   0.0174433 
1013.95 -0.000009350  0.5439422887659092  0.0176  4.07193  5.55071e-06  -2.82751e-06  0.00512126  -0.00269128   0.0148540   0.0174460 
1014.57 -0.000018302  0.5439928087615213  0.0176  4.07193  5.54326e-06  -2.80888e-06  0.00512508  -0.0026951   0.0138764   0.0174451 
1015.37 -0.000008753  0.5440433329652868  0.0176  4.07193  5.53954e-06  -2.80516e-06  0.00512126  -0.0026951   0.0138727   0.0174459 
1016.37 -0.000030436  0.5441435517552116  0.0176  4.07193  5.49856e-06  -2.77163e-06  0.00511554  -0.0026951   0.0138675   0.0174471 
1017.16 -0.000004376  0.5442437871066025  0.0176  4.07193  5.49111e-06  -2.73438e-06  0.00510982  -0.0026951   0.0139143   0.0174465 
1018.15 -0.000007161  0.5442943322212511  0.0176  4.07193  5.51346e-06  -2.73065e-06  0.005106  -0.0026951   0.0142093   0.0174459 
1018.96 0.000029840  0.5443945924947393  0.0176  4.07193  5.55816e-06  -2.7232e-06  0.00510791  -0.00269319   0.0138732   0.0174455 
1019.77 0.000001989  0.5444451501782761  0.0176  4.07193  5.57306e-06  -2.69712e-06  0.00510982  -0.0026951   0.0148836   0.0174460 
1020.57 -0.000023076  0.5445951627727393  0.0176  4.07193  5.52091e-06  -2.68222e-06  0.00508693  -0.00268938   0.0138701   0.0174462 
1022.36 -0.000024071  0.5446963157998141  0.017587  4.07193  5.48366e-06  -2.70085e-06  0.00506595  -0.00268747   0.0149536   0.0174452 
1023.57 0.000045356  0.5447966425463733  0.017587  4.07193  5.50601e-06  -2.71203e-06  0.00506213  -0.00268938   0.0138835   0.0174445 
1024.35 0.000006167  0.5448463905327077  0.017587  4.07193  5.56189e-06  -2.68967e-06  0.00506976  -0.00269319   0.0138802   0.0174443 
1025.17 -0.000000995  0.5449475854682121  0.017587  4.07193  5.55816e-06  -2.6487e-06  0.00508311  -0.0026951   0.0138946   0.0174458 
1026.17 -0.000009350  0.5449973458364905  0.017587  4.07193  5.53581e-06  -2.6636e-06  0.00508884  -0.0026951   0.0141328   0.0174460 
1026.97 -0.000019097  0.5450977223910354  0.017587  4.07193  5.51346e-06  -2.67477e-06  0.00509456  -0.0026951   0.0138659   0.0174458 
1027.73 0.000021882  0.5451483387182643  0.017587  4.07193  5.50973e-06  -2.6636e-06  0.00510028  -0.0026951   0.0148711   0.0174449 
1028.56 -0.000019893  0.5451989592697107  0.017587  4.07193  5.55071e-06  -2.64497e-06  0.00510409  -0.0026951   0.0138705   0.0174465 
1029.38 0.000012334  0.5452487402651811  0.017587  4.07193  5.58051e-06  -2.63752e-06  0.00510791  -0.0026951   0.0138631   0.0174465 
1030.17 0.000000199  0.5453491584340265  0.017587  4.07193  5.59914e-06  -2.65615e-06  0.00510982  -0.0026951   0.0142831   0.0174457 
1030.93 -0.000012732  0.5453997957484804  0.017587  4.07193  5.58796e-06  -2.68967e-06  0.00511363  -0.0026951   0.0138853   0.0174461 
1031.77 -0.000007559  0.5454504372906556  0.017587  4.07193  5.57306e-06  -2.72693e-06  0.00511554  -0.0026951   0.0148700   0.0174454 
1032.57 0.000028049  0.5455508888596706  0.017587  4.07193  5.59169e-06  -2.74555e-06  0.00511745  -0.0026951   0.0138714   0.0174436 
1033.37 0.000015318  0.5456006987480924  0.017587  4.07193  5.60659e-06  -2.74928e-06  0.00511935  -0.0026951   0.0138665   0.0174432 
1034.17 0.000036205  0.545702019617502  0.017587  4.07193  5.60287e-06  -2.72693e-06  0.00511935  -0.00269319   0.0138845   0.0174425 
1035.17 -0.000006963  0.5458025128630526  0.017587  4.07193  5.60659e-06  -2.7083e-06  0.00511363  -0.00269128   0.0138835   0.0174409 
1035.98 -0.000028646  0.5458523434197515  0.017587  4.07193  5.60287e-06  -2.6785e-06  0.00511363  -0.00269128   0.0138824   0.0174407 
1036.73 -0.000007957  0.5459537063368121  0.017587  4.07193  5.58051e-06  -2.69712e-06  0.00511363  -0.00269319   0.0149321   0.0174423 
1037.56 -0.000024071  0.5460035493165959  0.017587  4.07193  5.58424e-06  -2.74555e-06  0.00511363  -0.00269319   0.0139125   0.0174432 
1038.36 -0.000017904  0.54610409253563  0.017587  4.07193  5.58424e-06  -2.76045e-06  0.00511745  -0.00269128   0.0138974   0.0174426 
1039.17 0.000006565  0.5461547929163133  0.017587  4.07193  5.58051e-06  -2.75673e-06  0.00512126  -0.00268938   0.0140255   0.0174409 
1039.97 0.000005570  0.5462054975352557  0.017587  4.07193  5.56561e-06  -2.76418e-06  0.00512126  -0.00268938   0.0138993   0.0174428 
1040.76 0.000020092  0.5463060742377113  0.017587  4.07193  5.56561e-06  -2.77908e-06  0.00511554  -0.00268938   0.0141003   0.0174435 
1041.96 0.000029641  0.546406667620147  0.017587  4.07193  5.58796e-06  -2.81261e-06  0.00510791  -0.00268938   0.0138608   0.0174451 
1042.76 0.000005769  0.5464573932996102  0.017587  4.07193  5.60659e-06  -2.84241e-06  0.00510791  -0.00268938   0.0148814   0.0174438 
1043.57 -0.000001591  0.546558011782522  0.017587  4.07193  5.61777e-06  -2.83124e-06  0.00510791  -0.00268938   0.0138519   0.0174427 
1044.37 0.000026458  0.5466087501208454  0.017587  4.07193  5.61404e-06  -2.81261e-06  0.00510982  -0.00268938   0.0138523   0.0174414 
1045.17 -0.000014721  0.5467093937167626  0.017587  4.07193  5.58424e-06  -2.79026e-06  0.00511363  -0.00268938   0.0140873   0.0174416 
1045.97 -0.000034614  0.5467592988354103  0.017587  4.07193  5.58051e-06  -2.75673e-06  0.00511554  -0.00268556   0.0138823   0.0174420 
1046.76 -0.000013925  0.546910731020671  0.017587  4.07193  5.50228e-06  -2.68595e-06  0.00507739  -0.00268175   0.0141563   0.0174427 
1048.96 0.000037399  0.5469614988737067  0.017587  4.07193  5.45013e-06  -2.67105e-06  0.00506213  -0.00268175   0.0138919   0.0174425 
1049.76 0.000013726  0.5470622010217516  0.017587  4.07193  5.43895e-06  -2.6487e-06  0.00506786  -0.00268175   0.0148427   0.0174428 
1050.57 0.000004575  0.547112981554709  0.017587  4.07193  5.47248e-06  -2.64497e-06  0.0050793  -0.00268175   0.0138658   0.0174439 
1051.36 0.000024468  0.5472137088575453  0.017587  4.07193  5.49856e-06  -2.6636e-06  0.00509265  -0.00268365   0.0138669   0.0174431 
1052.16 0.000005570  0.5472636554882494  0.017587  4.07193  5.50601e-06  -2.70458e-06  0.00510219  -0.00268747   0.0141488   0.0174455 
1052.97 -0.000019296  0.5473144528903559  0.017587  4.07193  5.52091e-06  -2.76791e-06  0.005106  -0.00268747   0.0138799   0.0174495 
1054.17 -0.000019893  0.5473652545469574  0.017587  4.07193  5.47621e-06  -2.79026e-06  0.00510028  -0.00268747   0.0140886   0.0174499 
1054.97 -0.000020490  0.547466023755491  0.017587  4.07193  5.46503e-06  -2.79771e-06  0.00510219  -0.00268747   0.0138542   0.0174508 
1055.76 -0.000015119  0.5475159911681319  0.017587  4.07193  5.48366e-06  -2.81261e-06  0.00510791  -0.00268747   0.0149112   0.0174504 
1056.56 -0.000027850  0.5475668097079222  0.017587  4.07193  5.50973e-06  -2.80888e-06  0.00511363  -0.00268938   0.0138786   0.0174520 
1057.37 0.000006963  0.5476676124098167  0.017587  4.07193  5.53209e-06  -2.753e-06  0.00511554  -0.00269128   0.0138768   0.0174513 
1058.37 0.000007559  0.5478192715618156  0.017587  4.07193  5.45013e-06  -2.77908e-06  0.00508311  -0.00268747   0.0138933   0.0174510 
1060.37 0.000022280  0.5479201162321804  0.017587  4.07193  5.4166e-06  -2.81261e-06  0.00506976  -0.00268747   0.0138822   0.0174494 
1061.17 0.000016113  0.5479709686430915  0.017587  4.07193  5.44268e-06  -2.83496e-06  0.00506976  -0.00268938   0.0141990   0.0174483 
1061.96 -0.000000398  0.5480209776715318  0.017587  4.07193  5.47993e-06  -2.82006e-06  0.00508121  -0.00269319   0.0138746   0.0174490 
1062.76 0.000000398  0.5481227036726206  0.017587  4.07193  5.49856e-06  -2.77908e-06  0.00509265  -0.0026951   0.0148965   0.0174503 
1063.57 0.000016113  0.5481727252133048  0.017587  4.07193  5.48738e-06  -2.71948e-06  0.00510028  -0.0026951   0.0138674   0.0174519 
1064.37 -0.000010344  0.5482736286700607  0.017587  4.07193  5.47248e-06  -2.6636e-06  0.00510791  -0.00269319   0.0138638   0.0174524 
1065.16 -0.000027850  0.5483245107285857  0.017587  4.07193  5.47993e-06  -2.63007e-06  0.00511172  -0.00269128   0.0142065   0.0174528 
1065.96 -0.000014920  0.548425439440817  0.017587  4.07193  5.49483e-06  -2.61517e-06  0.00511554  -0.00268938   0.0138765   0.0174508 
1066.73 0.000031431  0.5484763342363824  0.017587  4.07193  5.50228e-06  -2.63752e-06  0.00511935  -0.00268938   0.0148160   0.0174487 
1067.56 -0.000000199  0.5485263849499995  0.017587  4.07193  5.51718e-06  -2.68222e-06  0.00511935  -0.00268938   0.0139114   0.0174492 
1068.37 -0.000001393  0.5485772882167359  0.017587  4.07193  5.57306e-06  -2.70085e-06  0.00511745  -0.00268938   0.0139015   0.0174499 
1069.17 -0.000010742  0.5486782590024523  0.017587  4.07193  5.63639e-06  -2.6934e-06  0.00511745  -0.00269319   0.0142295   0.0174498 
1069.96 -0.000008554  0.5487800953056376  0.017587  4.07193  5.54699e-06  -2.64497e-06  0.00509647  -0.00268747   0.0138736   0.0174482 
1071.76 -0.000002188  0.54888109986021  0.017587  4.07193  5.47621e-06  -2.65987e-06  0.00508121  -0.00268556   0.0148738   0.0174459 
1072.55 0.000020689  0.548931183986056  0.017587  4.07193  5.4464e-06  -2.6636e-06  0.00508121  -0.00268556   0.0139172   0.0174445 
1073.38 -0.000006565  0.5489821212369884  0.017587  4.07193  5.46876e-06  -2.67477e-06  0.00508693  -0.00268556   0.0137905   0.0174445 
1074.16 -0.000010941  0.549033062765875  0.017587  4.07193  5.50601e-06  -2.67477e-06  0.00509456  -0.00268747   0.0142095   0.0174449 
1074.96 0.000002387  0.5491341094572009  0.017587  4.07193  5.52836e-06  -2.67105e-06  0.00510028  -0.00268747   0.0138783   0.0174468 
1075.77 0.000012533  0.5492351729847723  0.017587  4.07193  5.51718e-06  -2.71575e-06  0.005106  -0.00268938   0.0138750   0.0174442 
1076.76 -0.000019296  0.5492861357714862  0.017587  4.07193  5.50973e-06  -2.75673e-06  0.005106  -0.00268747   0.0149620   0.0174436 
1077.57 -0.000025463  0.5493872246347367  0.017587  4.07193  5.52091e-06  -2.79026e-06  0.00510791  -0.00268747   0.0138587   0.0174444 
1078.36 0.000007162  0.5494373505711017  0.017587  4.07193  5.54699e-06  -2.82378e-06  0.00511172  -0.00268747   0.0138570   0.0174457 
1079.16 -0.000021286  0.5494883303482904  0.017587  4.07193  5.56189e-06  -2.85359e-06  0.00511554  -0.00268938   0.0142780   0.0174465 
1079.94 -0.000017904  0.5495393144105801  0.017587  4.07193  5.55444e-06  -2.86849e-06  0.00511935  -0.00268938   0.0138681   0.0174481 
1080.76 -0.000025264  0.5496905923487849  0.017587  4.063745  5.4464e-06  -2.83869e-06  0.00509647  -0.00268747   0.0150161   0.0174497 
1082.56 0.000014323  0.5497925987713779  0.017587  4.063745  5.36817e-06  -2.80143e-06  0.0050793  -0.00268556   0.0148871   0.0174495 
1083.57 0.000062663  0.5498427582205141  0.017587  4.063745  5.3719e-06  -2.78653e-06  0.00507739  -0.00268747   0.0139009   0.0174486 
1084.37 -0.000007758  0.5499439399009194  0.017587  4.063745  5.39425e-06  -2.77536e-06  0.00508693  -0.00268747   0.0138923   0.0174472 
1085.17 -0.000020092  0.5499949622754322  0.017587  4.063745  5.4464e-06  -2.77908e-06  0.00509837  -0.00268747   0.0141607   0.0174473 
1085.96 -0.000000199  0.5500961693507981  0.017587  4.063745  5.51718e-06  -2.74183e-06  0.00510982  -0.00268747   0.0138599   0.0174497 
1086.77 -0.000030834  0.5501472045327067  0.017587  4.063745  5.52463e-06  -2.6934e-06  0.00511554  -0.00268747   0.0149677   0.0174502 
1087.56 -0.000002586  0.5501973933159031  0.017587  4.063745  5.50973e-06  -2.65242e-06  0.00511935  -0.00268747   0.0138871   0.0174501 
1088.36 0.000010543  0.5502484370157845  0.017587  4.063745  5.50601e-06  -2.65987e-06  0.00512126  -0.00268938   0.0138788   0.0174496 
1089.17 -0.000012334  0.5503496863970819  0.017587  4.063745  5.49483e-06  -2.68967e-06  0.00512317  -0.00268747   0.0140851   0.0174504 
1089.97 0.000007559  0.5504007429150687  0.017587  4.063745  5.49483e-06  -2.71203e-06  0.00512317  -0.00268938   0.0138503   0.0174526 
1090.77 0.000018898  0.5504509526822432  0.017587  4.063745  5.50601e-06  -2.72693e-06  0.00512317  -0.00268938   0.0148171   0.0174520 
1091.57 0.000007162  0.5505530870678575  0.017587  4.063745  5.50973e-06  -2.73438e-06  0.00512317  -0.00268938   0.0138633   0.0174522 
1092.36 0.000004575  0.5507557044927006  0.017587  4.063745  5.48366e-06  -2.74183e-06  0.00505641  -0.00268556   0.0142023   0.0174509 
1094.96 0.000019495  0.5508570385920581  0.017587  4.063745  5.45758e-06  -2.76418e-06  0.00504306  -0.00268365   0.0138615   0.0174495 
1095.77 -0.000018699  0.5509081378357642  0.017587  4.063745  5.45758e-06  -2.77536e-06  0.0050545  -0.00268365   0.0149361   0.0174481 
1096.55 -0.000023275  0.5509592413846793  0.017587  4.063745  5.45758e-06  -2.78281e-06  0.00507167  -0.00268365   0.0138923   0.0174471 
1097.37 -0.000033818  0.5510094974066589  0.017587  4.063745  5.4166e-06  -2.80516e-06  0.00508693  -0.00268556   0.0138849   0.0174474 
1098.17 -0.000029641  0.5511108739182335  0.017587  4.063745  5.39797e-06  -2.81633e-06  0.00509647  -0.00268938   0.0141672   0.0174466 
1098.96 0.000038195  0.551161994551626  0.017587  4.063745  5.42033e-06  -2.82378e-06  0.00510219  -0.00269319   0.0138780   0.0174458 
1099.74 0.000008554  0.5512131194938331  0.017587  4.063745  5.47621e-06  -2.80516e-06  0.00510791  -0.00269319   0.0148773   0.0174451 
1100.56 0.000006366  0.5513145300462374  0.017587  4.063745  5.52836e-06  -2.79771e-06  0.00510982  -0.0026951   0.0138768   0.0174474 
1101.36 0.000003581  0.5513648155153743  0.017587  4.063745  5.53954e-06  -2.79026e-06  0.00511172  -0.0026951   0.0138782   0.0174460 
1102.16 0.000014920  0.5514159575563681  0.017587  4.063745  5.55816e-06  -2.76045e-06  0.00511363  -0.0026951   0.0142756   0.0174460 
1102.96 0.000008554  0.5514671039097856  0.017587  4.063745  5.57679e-06  -2.74555e-06  0.00511363  -0.0026951   0.0138676   0.0174442 
1103.76 0.000019097  0.5515174020298972  0.017587  4.063745  5.56934e-06  -2.75673e-06  0.00511363  -0.00269701   0.0149677   0.0174437 
1104.57 0.000005371  0.5516188634725004  0.017587  4.063745  5.53954e-06  -2.74183e-06  0.00511172  -0.00269891   0.0138676   0.0174434 
1105.37 0.000020888  0.5516700269390328  0.017587  4.063745  5.56189e-06  -2.72693e-06  0.00511172  -0.00270082   0.0138669   0.0174427 
1106.15 0.000001194  0.5517715139172401  0.017587  4.063745  5.60287e-06  -2.73065e-06  0.00510982  -0.00270273   0.0140559   0.0174418 
1106.97 0.000009748  0.5518226902621071  0.017587  4.063745  5.60287e-06  -2.74183e-06  0.00510982  -0.00270464   0.0138390   0.0174408 
1107.76 -0.000003183  0.5518730178787454  0.017587  4.063745  5.57306e-06  -2.76418e-06  0.00510982  -0.00270654   0.0148381   0.0174395 
1108.57 0.000012334  0.5519242027887753  0.017587  4.063745  5.54326e-06  -2.75673e-06  0.00510982  -0.00270654   0.0139084   0.0174397 
1109.36 -0.000033818  0.552025732307294  0.017587  4.063745  5.52836e-06  -2.7381e-06  0.00511172  -0.00270464   0.0138988   0.0174414 
1110.17 -0.000014721  0.5520769301064581  0.017587  4.063745  5.50973e-06  -2.73065e-06  0.00511363  -0.00270273   0.0142002   0.0174405 
1110.96 -0.000001989  0.5521272788233521  0.017587  4.063745  5.46876e-06  -2.74183e-06  0.00511554  -0.00270082   0.0138553   0.0174400 
1111.74 0.000002387  0.5521784851948626  0.017587  4.063745  5.46876e-06  -2.76045e-06  0.00511554  -0.00270082   0.0148769   0.0174383 
1112.56 -0.000010742  0.5522800572893707  0.017587  4.063745  5.49111e-06  -2.80888e-06  0.00511363  -0.00269891   0.0148473   0.0174372 
1113.56 -0.000020092  0.5523312765608273  0.017587  4.063745  5.48366e-06  -2.82378e-06  0.00510791  -0.00269701   0.0138867   0.0174401 
1114.37 0.000002785  0.5523816463956784  0.017587  4.063745  5.47993e-06  -2.83124e-06  0.005106  -0.00269701   0.0138879   0.0174395 
1115.17 -0.000002984  0.5524841064245773  0.017587  4.063745  5.48366e-06  -2.81261e-06  0.00510409  -0.00269701   0.0141935   0.0174383 
1115.96 -0.000013726  0.5525344889528943  0.017587  4.063745  5.51346e-06  -2.76418e-06  0.005106  -0.00269701   0.0139079   0.0174384 
1116.75 0.000008952  0.5525344889528943  0.017587  4.063745  5.55071e-06  -2.72693e-06  0.00510982  -0.0026951   0.0148385   0.0174386 
1117.57 -0.000002785  0.5526361206851924  0.017587  4.063745  5.55816e-06  -2.72693e-06  0.00511172  -0.0026951   0.0149018   0.0174400 
1118.57 -0.000005371  0.552789027387401  0.017593  4.063745  5.45013e-06  -2.6636e-06  0.00507548  -0.00269128   0.0148120   0.0174401 
1120.56 0.000018699  0.5528402896575206  0.017593  4.063745  5.41288e-06  -2.60027e-06  0.00506404  -0.00268938   0.0138899   0.0174390 
1121.36 -0.000051722  0.5529419726455466  0.017593  4.063745  5.39425e-06  -2.58164e-06  0.00506976  -0.00268938   0.0138853   0.0174417 
1122.15 0.000005968  0.5529932478437947  0.017593  4.063745  5.42405e-06  -2.60027e-06  0.00508311  -0.00268747   0.0142350   0.0174431 
1122.96 -0.000005570  0.5530436726825417  0.017593  4.063745  5.43895e-06  -2.63752e-06  0.00509647  -0.00268747   0.0138839   0.0174446 
1123.76 0.000013925  0.5531462446119766  0.017593  4.063745  5.41288e-06  -2.6636e-06  0.00510791  -0.00268747   0.0148729   0.0174443 
1124.56 -0.000012732  0.5531966821719302  0.017593  4.063745  5.40915e-06  -2.67477e-06  0.00511363  -0.00268556   0.0139193   0.0174440 
1125.38 -0.000022678  0.5532479789074561  0.017593  4.063745  5.4166e-06  -2.6785e-06  0.00511935  -0.00268556   0.0139264   0.0174439 
1126.16 0.000006565  0.5532984249280769  0.017593  4.063745  5.40915e-06  -2.68595e-06  0.00512126  -0.00268556   0.0141772   0.0174442 
1126.96 0.000011737  0.5533497302691153  0.017593  4.063745  5.38307e-06  -2.7232e-06  0.00512317  -0.00268556   0.0138761   0.0174449 
1127.76 -0.000013925  0.5534514987026813  0.017593  4.063745  5.4017e-06  -2.76045e-06  0.00512317  -0.00268747   0.0149441   0.0174476 
1128.57 0.000040383  0.5535028169935848  0.017593  4.063745  5.42778e-06  -2.79398e-06  0.00512126  -0.00268938   0.0138999   0.0174490 
1129.37 0.000009350  0.5536046111175336  0.017593  4.063745  5.4464e-06  -2.80888e-06  0.00512126  -0.00269128   0.0138939   0.0174502 
1130.18 0.000022280  0.5537064223277435  0.017593  4.063745  5.4613e-06  -2.81261e-06  0.00512126  -0.00269319   0.0141971   0.0174502 
1130.96 -0.000007161  0.5537577621921479  0.017593  4.063745  5.43895e-06  -2.82006e-06  0.00511745  -0.0026951   0.0138801   0.0174520 
1131.75 0.000018699  0.5538082506299502  0.017593  4.063745  5.42778e-06  -2.82006e-06  0.00511554  -0.00269701   0.0149088   0.0174504 
1132.57 0.000013527  0.5538595991143446  0.017593  4.063745  5.43895e-06  -2.81633e-06  0.00511745  -0.00269701   0.0138701   0.0174507 
1133.36 0.000013527  0.5539614531371737  0.017593  4.063745  5.46876e-06  -2.80516e-06  0.00511935  -0.0026951   0.0138663   0.0174495 
1134.17 0.000028049  0.5540128145932247  0.017593  4.063745  5.47621e-06  -2.76418e-06  0.00511745  -0.0026951   0.0141288   0.0174483 
1134.97 0.000017108  0.5540633242663795  0.017593  4.063745  5.49856e-06  -2.74928e-06  0.00511554  -0.0026951   0.0138809   0.0174471 
1135.76 0.000005371  0.5541660687839363  0.017593  4.063745  5.53954e-06  -2.7232e-06  0.00511554  -0.0026951   0.0138873   0.0174484 
1136.76 -0.000012930  0.5542165912211434  0.017593  4.063745  5.55816e-06  -2.71948e-06  0.00511554  -0.00269319   0.0138814   0.0174486 
1137.37 0.000039985  0.5542679742870101  0.017593  4.063745  5.60287e-06  -2.73438e-06  0.00512126  -0.00269128   0.0138757   0.0174486 
1138.15 0.000017307  0.5543698969137583  0.017593  4.063745  5.58796e-06  -2.71203e-06  0.00512698  -0.00268938   0.0138878   0.0174481 
1139.16 0.000022678  0.5544212929687617  0.017593  4.063745  5.54699e-06  -2.65615e-06  0.00512317  -0.00268938   0.0143057   0.0174468 
1139.95 -0.000009350  0.5544718366699359  0.017593  4.063745  5.50973e-06  -2.62262e-06  0.00512126  -0.00268747   0.0138717   0.0174470 
1140.75 -0.000014323  0.5545232413638105  0.017593  4.063745  5.50228e-06  -2.63007e-06  0.00512317  -0.00268747   0.0149039   0.0174463 
1141.57 -0.000011936  0.5545737935613025  0.017593  4.063745  5.50973e-06  -2.65987e-06  0.00512317  -0.00268747   0.0138758   0.0174444 
1142.37 -0.000045555  0.5546766245909026  0.017593  4.063745  5.49483e-06  -2.67477e-06  0.00512126  -0.00268938   0.0138720   0.0174436 
1143.38 -0.000015119  0.5548291894005709  0.017593  4.063745  5.37562e-06  -2.68595e-06  0.00505641  -0.00268747   0.0140996   0.0174458 
1145.95 -0.000003780  0.5549320637408484  0.017593  4.063745  5.35327e-06  -2.68595e-06  0.00504497  -0.00268556   0.0138596   0.0174441 
1146.75 -0.000004178  0.5549826500237  0.017593  4.063745  5.38307e-06  -2.68222e-06  0.00505641  -0.00268747   0.0150876   0.0174436 
1147.56 -0.000018302  0.555034098028258  0.017593  4.063745  5.42778e-06  -2.64125e-06  0.00507167  -0.00268938   0.0138873   0.0174432 
1148.36 0.000017108  0.5550846928217505  0.017593  4.063745  5.46503e-06  -2.61517e-06  0.00508502  -0.00268938   0.0141946   0.0174423 
1148.96 0.000003780  0.5551876105092042  0.017593  4.063745  5.51346e-06  -2.58909e-06  0.00510409  -0.00269319   0.0138801   0.0174439 
1149.76 -0.000009151  0.5552382181098114  0.017593  4.063745  5.54326e-06  -2.57792e-06  0.00511172  -0.0026951   0.0138760   0.0174440 
1150.76 -0.000003780  0.5552896877970909  0.017593  4.063745  5.53954e-06  -2.58537e-06  0.00511172  -0.0026951   0.0149364   0.0174426 
1151.56 -0.000025264  0.555341161852229  0.017593  4.063745  5.54699e-06  -2.60772e-06  0.00511363  -0.00269319   0.0138817   0.0174428 
1152.35 0.000000597  0.5553917822664364  0.017593  4.063745  5.54699e-06  -2.63007e-06  0.00511554  -0.00269319   0.0138743   0.0174407 
1153.15 -0.000010742  0.5554938939230265  0.017593  4.063745  5.53581e-06  -2.63752e-06  0.00511935  -0.00269128   0.0142302   0.0174395 
1153.96 -0.000027850  0.5555453853113114  0.017593  4.063745  5.50228e-06  -2.64497e-06  0.00512317  -0.00268938   0.0139017   0.0174379 
1154.76 -0.000012930  0.555699027264137  0.017593  4.063745  5.32719e-06  -2.69712e-06  0.00509456  -0.00268556   0.0138882   0.0174414 
1156.75 -0.000010145  0.5557496775542022  0.017593  4.063745  5.31974e-06  -2.73065e-06  0.00506595  -0.00268747   0.0142423   0.0174412 
1157.94 0.000031232  0.555852708144629  0.017593  4.063745  5.30857e-06  -2.74928e-06  0.00506404  -0.00268938   0.0138937   0.0174432 
1158.75 -0.000018699  0.555954897432496  0.017593  4.063745  5.31229e-06  -2.77163e-06  0.00507358  -0.00268938   0.0147950   0.0174437 
1159.57 0.000013129  0.5560055690943099  0.017593  4.063745  5.35327e-06  -2.79026e-06  0.00508502  -0.00269319   0.0138776   0.0174448 
1160.36 -0.000030237  0.5560571039395502  0.017593  4.063745  5.4166e-06  -2.79026e-06  0.00509456  -0.0026951   0.0138786   0.0174461 
1161.17 0.000009151  0.5561593276715943  0.017593  4.063745  5.48738e-06  -2.76045e-06  0.00509456  -0.0026951   0.0139023   0.0174460 
1162.36 0.000031431  0.5562108755828311  0.017593  4.063745  5.46876e-06  -2.73438e-06  0.00508884  -0.0026951   0.0138957   0.0174461 
1163.18 -0.000009151  0.5562615686344361  0.017593  4.063745  5.45385e-06  -2.73438e-06  0.00509265  -0.0026951   0.0139937   0.0174471 
1163.97 0.000013328  0.5563646862195332  0.017593  4.063745  5.41288e-06  -2.74555e-06  0.00509837  -0.0026951   0.0138599   0.0174476 
1164.75 -0.000001989  0.5564153921280522  0.017593  4.063745  5.40543e-06  -2.72693e-06  0.00510409  -0.0026951   0.0147476   0.0174459 
1165.57 0.000005371  0.556466961806321  0.017593  4.063745  5.40915e-06  -2.69712e-06  0.00510791  -0.00269701   0.0138672   0.0174454 
1166.37 -0.000002984  0.5566208374033302  0.017593  4.063745  5.42405e-06  -2.67105e-06  0.0050793  -0.0026951   0.0138725   0.0174454 
1168.38 -0.000015517  0.5567231561942606  0.017593  4.063745  5.40543e-06  -2.61144e-06  0.00505641  -0.0026951   0.0149087   0.0174460 
1169.56 -0.000039388  0.5568254922480524  0.017593  4.063745  5.40915e-06  -2.55929e-06  0.00505641  -0.0026951   0.0138480   0.0174460 
1170.37 -0.000004575  0.5568770968064704  0.017593  4.063745  5.39425e-06  -2.53694e-06  0.00506595  -0.0026951   0.0138456   0.0174448 
1171.17 -0.000018898  0.5569278455705317  0.017593  4.063745  5.4017e-06  -2.55184e-06  0.00507739  -0.00269701   0.0140840   0.0174473 
1171.97 -0.000001790  0.5569794588380605  0.017593  4.063745  5.39797e-06  -2.58909e-06  0.00508693  -0.00269891   0.0138651   0.0174462 
1172.76 0.000007758  0.5570818381471071  0.017593  4.063745  5.4464e-06  -2.60772e-06  0.00509647  -0.00269891   0.0138612   0.0174459 
1173.77 -0.000035012  0.5571334645204337  0.017593  4.063745  5.4613e-06  -2.61517e-06  0.00509647  -0.00269891   0.0149891   0.0174451 
1174.57 -0.000026856  0.5571842347394433  0.017593  4.063745  5.45013e-06  -2.64125e-06  0.00509837  -0.00269891   0.0138761   0.0174465 
1175.37 0.000027452  0.5572358698292474  0.017593  4.063745  5.4017e-06  -2.65615e-06  0.00510028  -0.00269891   0.0138722   0.0174477 
1176.17 -0.000014124  0.5573382924301303  0.017593  4.063745  5.37562e-06  -2.64497e-06  0.00510219  -0.00269891   0.0141907   0.0174474 
1176.96 0.000000597  0.5573899406368176  0.017593  4.063745  5.37562e-06  -2.63379e-06  0.005106  -0.00269891   0.0138923   0.0174479 
1177.75 0.000016909  0.5574407323289243  0.017593  4.063745  5.4017e-06  -2.63379e-06  0.00510982  -0.00269701   0.0147677   0.0174486 
1178.58 -0.000039985  0.5576465252473338  0.017593  4.056157  5.42033e-06  -2.6636e-06  0.0050793  -0.0026951   0.0148877   0.0174517 
1180.56 -0.000000995  0.5576973384307087  0.017593  4.056157  5.43523e-06  -2.6934e-06  0.00506404  -0.00269319   0.0138811   0.0174536 
1181.36 -0.000024468  0.5577490172204677  0.017593  4.056157  5.45385e-06  -2.72693e-06  0.00506786  -0.00269319   0.0138782   0.0174525 
1182.17 -0.000014721  0.557800700413649  0.017593  4.056157  5.48738e-06  -2.72693e-06  0.0050793  -0.0026951   0.0141156   0.0174514 
1182.96 -0.000000398  0.5578515265149538  0.017593  4.056157  5.50973e-06  -2.74555e-06  0.00508884  -0.0026951   0.0138825   0.0174505 
1183.76 -0.000013527  0.5578515265149538  0.017593  4.056157  5.48366e-06  -2.77908e-06  0.00509837  -0.0026951   0.0148764   0.0174498 
1184.57 -0.000010742  0.5579540531366491  0.017593  4.056157  5.4315e-06  -2.80888e-06  0.005106  -0.0026951   0.0138691   0.0174512 
1185.37 0.000006366  0.5580057538041355  0.017593  4.056157  5.42405e-06  -2.78653e-06  0.00510791  -0.0026951   0.0138646   0.0174518 
1186.16 -0.000001591  0.5580574588787739  0.017593  4.056157  5.43523e-06  -2.7232e-06  0.00510982  -0.0026951   0.0140434   0.0174540 
1186.96 0.000004774  0.5581083065004824  0.017593  4.056157  5.4464e-06  -2.66732e-06  0.00511172  -0.0026951   0.0138862   0.0174560 
1187.74 -0.000028646  0.5581600203181952  0.017593  4.056157  5.45385e-06  -2.65242e-06  0.00511554  -0.0026951   0.0138900   0.0174544 
1188.36 -0.000016113  0.5582108765387143  0.017593  4.056157  5.45385e-06  -2.67105e-06  0.00512317  -0.0026951   0.0138858   0.0174542 
1189.17 -0.000022479  0.5582625991024596  0.017593  4.056157  5.4464e-06  -2.68595e-06  0.00512889  -0.00269701   0.0138851   0.0174532 
1189.76 -0.000008355  0.5584169309625483  0.017593  4.056157  5.36817e-06  -2.61889e-06  0.00508884  -0.0026951   0.0141956   0.0174515 
1191.96 0.000010145  0.558519553207548  0.017593  4.056157  5.36072e-06  -2.63007e-06  0.00506976  -0.0026951   0.0138519   0.0174488 
1192.73 0.000000398  0.5585713021007316  0.017593  4.056157  5.357e-06  -2.66732e-06  0.00506976  -0.0026951   0.0149713   0.0174508 
1193.56 0.000009748  0.5586221928179653  0.017593  4.056157  5.36817e-06  -2.68222e-06  0.00508121  -0.0026951   0.0138681   0.0174529 
1194.4 -0.000006167  0.5586739504690502  0.017593  4.056157  5.3868e-06  -2.66732e-06  0.00508884  -0.0026951   0.0138999   0.0174531 
1195.17 0.000030635  0.558776616211628  0.017593  4.056157  5.42033e-06  -2.64497e-06  0.00509647  -0.0026951   0.0139694   0.0174523 
1195.98 0.000003382  0.5588283870419471  0.017593  4.056157  5.4464e-06  -2.64125e-06  0.00510409  -0.0026951   0.0138396   0.0174505 
1196.75 0.000021683  0.558879299334349  0.017593  4.056157  5.4166e-06  -2.67477e-06  0.00510982  -0.0026951   0.0149371   0.0174508 
1197.56 -0.000016909  0.5589310789299968  0.017593  4.056157  5.39425e-06  -2.68967e-06  0.00510982  -0.00269701   0.0138698   0.0174517 
1198.37 0.000015716  0.5590337882070429  0.017593  4.056157  5.37935e-06  -2.6934e-06  0.00510982  -0.00269701   0.0138699   0.0174506 
1199.17 0.000009947  0.5590855809931047  0.017593  4.056157  5.37562e-06  -2.72693e-06  0.00510982  -0.00269891   0.0141294   0.0174501 
1199.97 0.000008156  0.5591365148789753  0.017593  4.056157  5.38307e-06  -2.74928e-06  0.00511172  -0.00269891   0.0138614   0.0174514 
1200.77 0.000020291  0.559188316437803  0.017593  4.056157  5.37935e-06  -2.76045e-06  0.00511172  -0.00269891   0.0148820   0.0174522 
1201.56 0.000013328  0.5592392589516875  0.017593  4.056157  5.37562e-06  -2.753e-06  0.00511172  -0.00269891   0.0138704   0.0174531 
1202.36 0.000005371  0.5592910692862532  0.017593  4.056157  5.39052e-06  -2.74183e-06  0.00510982  -0.00269891   0.0138702   0.0174518 
1203.15 0.000027253  0.5592910692862532  0.017593  4.056157  5.40915e-06  -2.72693e-06  0.00510982  -0.00270082   0.0141721   0.0174521 
1203.95 -0.000007559  0.5593428840466876  0.017593  4.056157  5.4166e-06  -2.73065e-06  0.00511554  -0.00270273   0.0138790   0.0174513 
1204.76 0.000002188  0.5593428840466876  0.017593  4.056157  5.45385e-06  -2.7381e-06  0.00512317  -0.00270273   0.0148813   0.0174514 
1205.57 -0.000037001  0.5593428840466876  0.017593  4.056157  5.49856e-06  -2.74183e-06  0.0051308  -0.00270082   0.0138741   0.0174504 
1206.37 0.000001591  0.5593428840466876  0.017593  4.056157  5.50973e-06  -2.75673e-06  0.0051327  -0.00270082   0.0138730   0.0174504 
1207.16 -0.000023673  0.5593428840466876  0.017593  4.056157  5.49856e-06  -2.76418e-06  0.0051327  -0.00270273   0.0143159   0.0174499 
1207.96 -0.000011140  0.5593428840466876  0.017593  4.056157  5.44268e-06  -2.74928e-06  0.00513461  -0.00270273   0.0138526   0.0174527 
1208.74 0.000006167  0.5593428840466876  0.017593  4.056157  5.40543e-06  -2.71203e-06  0.00513461  -0.00270273   0.0149299   0.0174553 
1209.56 -0.000016710  0.5593428840466876  0.017593  4.056157  5.42778e-06  -2.71203e-06  0.00513461  -0.00270273   0.0138754   0.0174559 
