# Supplementary material for: Bright triplet and bright charge-separated singlet excitons in organic diradicals enable optical read-out and writing of spin states
Source: Nat Chem. 2025 Jul 29;17(9):1410–7. doi: 10.1038/s41557-025-01875-z (PMC12411279; doi:10.1038/s41557-025-01875-z)
Supplement: Supplementary file 3 — Raw text files containing unprocessed data for absorption, PL, magneto-PL, transient absorption kinetics and transient PL spectra. [file 41557_2025_1875_MOESM3_ESM.zip › Figure 2/MPL/MPL_triplet.dn]

# record 0 None C89_640nmPL_0.25Ktemp_pow15mVhalf_MPL0T_405nm1.dn 
# measuring amiZ.field , cernox.temp , cryo.mc.temp , cryo.mag.temp , srPL.x , srPL.y , sr405.x , sr405.y , sim.v1 , sim.v4  with wait 0
# when 08/10/2023 12:10 
# amiZ.rate = 0.10000000,9.0
# sr405.frequency = 1279.6
# srODMR.frequency = 737.002
# arf.freq = +3.0000000000000E+09
# arf.amp = +1.50000000E+001
# jobin.lambda = 320.008
0 8.999941613  1.257970193757744  0.250201  3.745848  2.24636e-06  7.45064e-09  0.00400165  2.86103e-05   0.0180916   0.0171822 
0.701833 8.999674847  1.25765248048069  0.250201  3.745848  2.22029e-06  -1.49013e-08  0.00400165  2.86103e-05   0.0187906   0.0171828 
1.49676 8.999078851  1.2573401120077699  0.250201  3.745848  2.19421e-06  -4.8429e-08  0.00400165  2.86103e-05   0.0186536   0.0171839 
2.51787 8.997893424  1.2570224995611405  0.250201  3.745848  2.27617e-06  -8.94074e-08  0.00400165  2.86103e-05   0.0187956   0.0171843 
3.497 8.996945520  1.256710230206673  0.250201  3.745848  2.3544e-06  -1.11759e-07  0.00400165  2.86103e-05   0.0175981   0.0171826 
4.29599 8.995667988  1.256710230206673  0.250201  3.745848  2.36185e-06  -9.31327e-08  0.00400165  2.86103e-05   0.0175864   0.0171838 
5.09956 8.994550396  1.256710230206673  0.250201  3.745848  2.3693e-06  -4.8429e-08  0.00400165  2.86103e-05   0.0178177   0.0171832 
5.89753 8.993350049  1.2563927185264894  0.250201  3.745848  2.38048e-06  -2.60771e-08  0.00400165  2.86103e-05   0.0175885   0.0171836 
6.69886 8.992210773  1.256075257628674  0.250201  3.745848  2.3842e-06  -4.47037e-08  0.00400165  2.86103e-05   0.0187975   0.0171833 
7.49813 8.990762758  1.256075257628674  0.250201  3.745848  2.36557e-06  -5.58796e-08  0.00400165  2.86103e-05   0.0175847   0.0171820 
8.30696 8.989288085  1.2557631372499356  0.250201  3.745848  2.36185e-06  -8.19568e-08  0.00400165  2.86103e-05   0.0175876   0.0171825 
9.10008 8.988229973  1.2557631372499356  0.250201  3.745848  2.35067e-06  -1.26661e-07  0.00400165  2.86103e-05   0.0177989   0.0171834 
9.88498 8.986953038  1.2554457770224414  0.250201  3.745848  2.34322e-06  -1.1921e-07  0.00400165  2.86103e-05   0.0187308   0.0171808 
10.5089 8.985684657  1.2554457770224414  0.250201  3.745848  2.30969e-06  -8.94074e-08  0.00400165  2.86103e-05   0.0175810   0.0171792 
11.3079 8.984570646  1.2551337556047963  0.250201  3.745848  2.29852e-06  -8.94074e-08  0.00400165  2.86103e-05   0.0175822   0.0171779 
12.092 8.983107511  1.2551337556047963  0.250201  3.745848  2.3395e-06  -7.45063e-08  0.00400165  2.86103e-05   0.0177019   0.0171769 
12.9051 8.981856636  1.2548164959837989  0.250201  3.745848  2.35067e-06  -3.72531e-08  0.00400165  2.86103e-05   0.0175746   0.0171759 
13.6992 8.980358291  1.2544992870645777  0.250201  3.745848  2.38048e-06  3.72532e-09  0.00400165  2.86103e-05   0.0187297   0.0171763 
14.5081 8.979085135  1.2544992870645777  0.250201  3.745848  2.38048e-06  -7.45064e-09  0.00399974  2.86103e-05   0.0177589   0.0171722 
15.8992 8.976917190  1.2544992870645777  0.250201  3.745848  2.41773e-06  -4.09784e-08  0.00400165  2.86103e-05   0.0175872   0.0171716 
16.7007 8.975415861  1.2541874143862433  0.250201  3.745848  2.43635e-06  -5.21543e-08  0.00399974  2.86103e-05   0.0175830   0.0171724 
17.719 8.973794974  1.2541874143862433  0.250201  3.745848  2.3991e-06  -6.33304e-08  0.00400165  2.86103e-05   0.0187099   0.0171735 
18.5104 8.972476065  1.2538703059776235  0.250201  3.745848  2.34695e-06  -1.00583e-07  0.00400165  2.86103e-05   0.0175925   0.0171715 
19.3101 8.971242695  1.2538703059776235  0.250201  3.745848  2.37302e-06  -1.00583e-07  0.00400165  2.86103e-05   0.0175896   0.0171738 
20.1021 8.969955415  1.2532415241417034  0.249811  3.745848  2.43635e-06  1.37837e-07  0.00399974  2.86103e-05   0.0177234   0.0171750 
22.9007 8.965185259  1.2529245668013906  0.249811  3.745848  2.44753e-06  1.11759e-07  0.00399974  2.86103e-05   0.0178050   0.0171748 
23.8972 8.963539705  1.2529245668013906  0.249811  3.745848  2.43635e-06  7.45063e-08  0.00399974  2.86103e-05   0.0175694   0.0171742 
24.706 8.962276297  1.2529245668013906  0.249811  3.745848  2.39538e-06  4.47037e-08  0.00400165  2.86103e-05   0.0188046   0.0171756 
25.4966 8.960786705  1.2529245668013906  0.249811  3.745848  2.37302e-06  0.0  0.00400165  2.86103e-05   0.0175823   0.0171765 
26.2785 8.959507383  1.2526129414306195  0.249811  3.745848  2.3991e-06  -3.72531e-08  0.00400165  2.86103e-05   0.0175804   0.0171790 
27.3199 8.957860237  1.2526129414306195  0.249811  3.745848  2.44008e-06  -5.21543e-08  0.00400165  2.86103e-05   0.0175968   0.0171800 
28.1228 8.956589867  1.2526129414306195  0.249811  3.745848  2.44753e-06  -3.35278e-08  0.00400165  2.86103e-05   0.0177315   0.0171795 
28.9015 8.955300399  1.2522960844415654  0.249811  3.745848  2.46243e-06  -3.35278e-08  0.00400165  2.86103e-05   0.0175786   0.0171794 
29.7069 8.953848802  1.2522960844415654  0.249811  3.745848  2.46616e-06  -2.23519e-08  0.00400165  2.86103e-05   0.0188169   0.0171806 
30.4838 8.952552571  1.2522960844415654  0.249811  3.745848  2.49968e-06  -1.86266e-08  0.00400165  2.86103e-05   0.0175817   0.0171792 
31.3056 8.951254151  1.2522960844415654  0.249811  3.745848  2.53321e-06  -4.47037e-08  0.00400165  2.86103e-05   0.0175867   0.0171813 
32.298 8.949617350  1.2516678010169697  0.249811  3.720599  2.37675e-06  -1.1921e-07  0.00400165  2.86103e-05   0.0187496   0.0171815 
34.5036 8.945945291  1.2516678010169697  0.249811  3.720599  2.34322e-06  -1.11759e-07  0.00400165  2.86103e-05   0.0175892   0.0171813 
35.2936 8.944492501  1.2516678010169697  0.249811  3.720599  2.39165e-06  -9.6858e-08  0.00400165  2.86103e-05   0.0175820   0.0171814 
36.1074 8.943228894  1.2516678010169697  0.249811  3.720599  2.45498e-06  -1.15484e-07  0.00400165  2.86103e-05   0.0176104   0.0171822 
36.9053 8.941936442  1.2516678010169697  0.249811  3.720599  2.47733e-06  -1.00583e-07  0.00400165  2.86103e-05   0.0176045   0.0171820 
37.7012 8.940441280  1.2516678010169697  0.249811  3.720599  2.45871e-06  -1.04309e-07  0.00400165  2.86103e-05   0.0187445   0.0171808 
38.5 8.939169318  1.2513510948568243  0.249811  3.720599  2.414e-06  -1.04309e-07  0.00400165  2.86103e-05   0.0187376   0.0171778 
39.5047 8.937501881  1.2513510948568243  0.249811  3.720599  2.41028e-06  -9.6858e-08  0.00400165  2.86103e-05   0.0175954   0.0171772 
40.2895 8.936258168  1.2513510948568243  0.249811  3.720599  2.40655e-06  -5.21543e-08  0.00400165  2.86103e-05   0.0175855   0.0171776 
41.088 8.935007491  1.2513510948568243  0.249811  3.720599  2.39165e-06  -3.72532e-09  0.00400165  2.86103e-05   0.0177915   0.0171782 
41.8918 8.933458419  1.2513510948568243  0.249811  3.720599  2.3842e-06  3.72532e-09  0.00400165  2.86103e-05   0.0175943   0.0171748 
42.6933 8.932243947  1.2513510948568243  0.249811  3.720599  2.40283e-06  -4.09784e-08  0.00400165  2.86103e-05   0.0187937   0.0171746 
43.4934 8.930930011  1.2513510948568243  0.249811  3.720599  2.42145e-06  -6.70557e-08  0.00400165  2.86103e-05   0.0176058   0.0171757 
44.0998 8.929645118  1.251039716401708  0.249811  3.720599  2.45498e-06  -6.70557e-08  0.00400165  2.86103e-05   0.0175958   0.0171768 
45.1077 8.928230722  1.251039716401708  0.249811  3.720599  2.50713e-06  -4.09784e-08  0.00400165  2.86103e-05   0.0178475   0.0171751 
45.8856 8.926917780  1.251039716401708  0.249811  3.720599  2.55556e-06  1.49013e-08  0.00400165  2.86103e-05   0.0175948   0.0171760 
46.6996 8.925285157  1.251039716401708  0.249811  3.720599  2.57046e-06  7.82316e-08  0.00400165  2.86103e-05   0.0187544   0.0171769 
47.505 8.924140312  1.251039716401708  0.249811  3.720599  2.56301e-06  9.6858e-08  0.00400165  2.86103e-05   0.0175881   0.0171777 
48.7064 8.922207104  1.2507231104338585  0.249811  3.720599  2.51459e-06  7.45063e-08  0.00400165  2.86103e-05   0.0187649   0.0171788 
49.5028 8.920906098  1.2507231104338585  0.249811  3.720599  2.49968e-06  7.45064e-09  0.00400165  2.86103e-05   0.0175890   0.0171762 
50.2989 8.919578436  1.2507231104338585  0.249811  3.720599  2.46616e-06  -3.35278e-08  0.00400165  2.86103e-05   0.0175938   0.0171755 
51.0833 8.918306076  1.2507231104338585  0.249811  3.720599  2.43263e-06  -1.49013e-08  0.00400165  2.86103e-05   0.0177872   0.0171759 
51.8932 8.916853485  1.2507231104338585  0.249811  3.720599  2.36557e-06  3.72532e-09  0.00400165  2.86103e-05   0.0175883   0.0171762 
52.7085 8.915509112  1.2507231104338585  0.249811  3.720599  2.31715e-06  -3.72532e-09  0.00400165  2.86103e-05   0.0187856   0.0171777 
53.5021 8.914270570  1.2507231104338585  0.249811  3.720599  2.29107e-06  -5.58796e-08  0.00400165  2.86103e-05   0.0175970   0.0171771 
54.315 8.912790129  1.2507231104338585  0.249811  3.720599  2.30597e-06  -6.70557e-08  0.00400165  2.86103e-05   0.0175993   0.0171776 
55.1072 8.911503645  1.2504118304699998  0.249811  3.720599  2.27244e-06  -5.96051e-08  0.00400165  2.86103e-05   0.0175966   0.0171787 
55.9282 8.910070549  1.2504118304699998  0.249811  3.720599  2.20539e-06  -8.19568e-08  0.00400165  2.86103e-05   0.0175929   0.0171791 
56.7083 8.908833400  1.2504118304699998  0.249811  3.720599  2.20911e-06  -1.49013e-07  0.00400165  2.86103e-05   0.0175868   0.0171771 
57.7024 8.907156415  1.2500953246310724  0.250413  3.720599  2.36185e-06  -1.86266e-08  0.00400165  2.86103e-05   0.0175893   0.0171755 
60.1022 8.903112952  1.2500953246310724  0.250413  3.720599  2.37675e-06  1.49013e-08  0.00400165  2.86103e-05   0.0175919   0.0171768 
61.1004 8.901474958  1.2500953246310724  0.250413  3.720599  2.42145e-06  -3.72532e-09  0.00400165  2.86103e-05   0.0177531   0.0171791 
61.8833 8.900227862  1.2497788692533016  0.250413  3.720599  2.48851e-06  -5.21543e-08  0.00400165  2.86103e-05   0.0175859   0.0171771 
62.7084 8.898840719  1.2497788692533016  0.250413  3.720599  2.53694e-06  -8.19568e-08  0.00400165  2.86103e-05   0.0187830   0.0171763 
63.5034 8.897615904  1.2497788692533016  0.250413  3.720599  2.54066e-06  -6.70557e-08  0.00400165  2.86103e-05   0.0188165   0.0171778 
64.4957 8.895817969  1.2494677373228649  0.250413  3.720599  2.50713e-06  -1.86266e-08  0.00400165  2.86103e-05   0.0175959   0.0171805 
65.29 8.894481752  1.2494677373228649  0.250413  3.720599  2.42518e-06  5.96051e-08  0.00400165  2.86103e-05   0.0176103   0.0171816 
66.1068 8.893219140  1.2494677373228649  0.250413  3.720599  2.38048e-06  9.31327e-08  0.00400165  2.86103e-05   0.0176995   0.0171827 
66.9019 8.891947178  1.249151381978805  0.250413  3.720599  2.37302e-06  6.33304e-08  0.00400165  2.86103e-05   0.0175859   0.0171833 
67.6979 8.890279543  1.249151381978805  0.250413  3.720599  2.39165e-06  1.49013e-08  0.00400165  2.86103e-05   0.0187442   0.0171838 
68.4928 8.889180452  1.2488403483837585  0.250413  3.690237  2.37675e-06  -4.47037e-08  0.00400165  2.86103e-05   0.0175923   0.0171807 
70.7098 8.885505408  1.2488403483837585  0.250413  3.690237  2.37302e-06  -8.56821e-08  0.00400165  2.6703e-05   0.0175882   0.0171806 
71.705 8.883861247  1.2488403483837585  0.250413  3.690237  2.41773e-06  -7.0781e-08  0.00400165  2.6703e-05   0.0188002   0.0171807 
72.4954 8.882579935  1.2485240930101833  0.250413  3.690237  2.41773e-06  -5.21543e-08  0.00400165  2.6703e-05   0.0175871   0.0171799 
73.305 8.881096709  1.2485240930101833  0.250413  3.690237  2.40655e-06  -2.98025e-08  0.00400165  2.86103e-05   0.0175992   0.0171811 
74.0889 8.879684899  1.2482078880179424  0.250413  3.690237  2.414e-06  -5.96051e-08  0.00400165  2.86103e-05   0.0175964   0.0171812 
75.1002 8.878215398  1.2482078880179424  0.250413  3.690237  2.41028e-06  -3.35278e-08  0.00400165  2.86103e-05   0.0178211   0.0171793 
75.8923 8.876748285  1.2482078880179424  0.250413  3.690237  2.40283e-06  -4.47037e-08  0.00400165  2.86103e-05   0.0175908   0.0171771 
76.7022 8.875493232  1.2478970022221378  0.250413  3.690237  2.3395e-06  -8.19568e-08  0.00400165  2.86103e-05   0.0188253   0.0171773 
77.4953 8.874174522  1.2478970022221378  0.250413  3.690237  2.30597e-06  -1.34111e-07  0.00400165  2.86103e-05   0.0187635   0.0171762 
78.5036 8.872507285  1.2478970022221378  0.250413  3.690237  2.30224e-06  -1.41562e-07  0.00400165  2.86103e-05   0.0175898   0.0171786 
79.2872 8.871256409  1.2475808971053959  0.250413  3.690237  2.32087e-06  -1.15484e-07  0.00400165  2.86103e-05   0.0175836   0.0171806 
80.0953 8.869784124  1.2475808971053959  0.250413  3.690237  2.36557e-06  -1.11759e-07  0.00400165  2.86103e-05   0.0175975   0.0171806 
80.9028 8.868518925  1.2475808971053959  0.250413  3.690237  2.43635e-06  -1.00583e-07  0.00400165  2.6703e-05   0.0176097   0.0171782 
81.9044 8.866873372  1.2472701094894791  0.250413  3.690237  2.46988e-06  -7.45063e-08  0.00400165  2.6703e-05   0.0176072   0.0171760 
82.6999 8.865565801  1.2472701094894791  0.250413  3.690237  2.52204e-06  7.45064e-09  0.00400165  2.6703e-05   0.0187489   0.0171767 
83.51 8.863886230  1.2472701094894791  0.250413  3.690237  2.49968e-06  8.94074e-08  0.00400165  2.86103e-05   0.0187611   0.0171756 
84.5076 8.862464672  1.2469541041851644  0.250413  3.690237  2.52576e-06  1.26661e-07  0.00400165  2.86103e-05   0.0175867   0.0171762 
85.2871 8.861172618  1.2469541041851644  0.250413  3.690237  2.57419e-06  1.26661e-07  0.00400165  2.86103e-05   0.0175879   0.0171761 
86.1029 8.859713264  1.2466381491825442  0.250413  3.690237  2.58537e-06  1.15484e-07  0.00400165  2.86103e-05   0.0177429   0.0171768 
86.9015 8.858617554  1.2466381491825442  0.250413  3.690237  2.55184e-06  1.00583e-07  0.00400165  2.86103e-05   0.0175718   0.0171751 
87.6964 8.857196195  1.2466381491825442  0.250413  3.690237  2.52949e-06  6.70557e-08  0.00400165  2.86103e-05   0.0187796   0.0171758 
88.4882 8.855848043  1.2466381491825442  0.250413  3.690237  2.46243e-06  2.60771e-08  0.00400165  2.86103e-05   0.0175807   0.0171764 
89.3043 8.854554397  1.2466381491825442  0.250413  3.690237  2.36185e-06  3.72532e-09  0.00400165  2.86103e-05   0.0175756   0.0171780 
90.2987 8.852769791  1.2463275091322477  0.250413  3.690237  2.33577e-06  -1.86266e-08  0.00400165  2.86103e-05   0.0175821   0.0171779 
91.0756 8.851660355  1.2463275091322477  0.250413  3.690237  2.33205e-06  -4.09784e-08  0.00400165  2.86103e-05   0.0175735   0.0171784 
91.6983 8.850534806  1.2463275091322477  0.250413  3.690237  2.37302e-06  -4.8429e-08  0.00400165  2.86103e-05   0.0187678   0.0171780 
92.5021 8.849246531  1.246011653847292  0.250413  3.690237  2.414e-06  -1.11759e-08  0.00400165  2.86103e-05   0.0175798   0.0171765 
93.297 8.847807070  1.246011653847292  0.250413  3.690237  2.43635e-06  2.23519e-08  0.00400165  2.86103e-05   0.0175860   0.0171766 
94.1071 8.846529936  1.2456958488162875  0.249438  3.690237  2.47361e-06  4.09784e-08  0.00400165  2.86103e-05   0.0177812   0.0171772 
95.8953 8.843611823  1.245385356191542  0.249438  3.690237  2.38793e-06  4.8429e-08  0.00400165  2.86103e-05   0.0175883   0.0171786 
97.2975 8.841225452  1.245385356191542  0.249438  3.690237  2.35067e-06  7.0781e-08  0.00400165  2.86103e-05   0.0175847   0.0171789 
98.0965 8.839965624  1.245385356191542  0.249438  3.690237  2.3693e-06  6.70557e-08  0.00400165  2.86103e-05   0.0178384   0.0171784 
98.8936 8.838440225  1.245385356191542  0.249438  3.690237  2.38793e-06  3.35278e-08  0.00400165  2.86103e-05   0.0175808   0.0171757 
99.701 8.837210635  1.245385356191542  0.249438  3.690237  2.40655e-06  1.11759e-08  0.00400165  2.86103e-05   0.0188092   0.0171767 
100.492 8.835949415  1.245385356191542  0.249438  3.690237  2.39538e-06  -1.86266e-08  0.00400165  2.86103e-05   0.0187380   0.0171761 
101.509 8.834277802  1.245385356191542  0.249438  3.690237  2.41773e-06  -4.8429e-08  0.00400165  2.86103e-05   0.0175993   0.0171748 
102.303 8.832788806  1.245385356191542  0.249438  3.690237  2.42145e-06  -7.82316e-08  0.00400165  2.86103e-05   0.0175968   0.0171757 
103.101 8.831516645  1.2456958488162875  0.249438  3.690237  2.4438e-06  -8.19568e-08  0.00400165  2.86103e-05   0.0178564   0.0171777 
103.893 8.830233941  1.2456958488162875  0.249438  3.690237  2.42518e-06  -5.21543e-08  0.00400165  2.86103e-05   0.0175767   0.0171795 
104.718 8.828752107  1.2456958488162875  0.249438  3.690237  2.38793e-06  7.45064e-09  0.00400165  2.86103e-05   0.0188105   0.0171793 
105.483 8.827503221  1.2456958488162875  0.249438  3.690237  2.3693e-06  6.33304e-08  0.00400165  2.86103e-05   0.0175824   0.0171806 
106.321 8.826187295  1.2456958488162875  0.249438  3.680466  2.34322e-06  5.21543e-08  0.00400165  2.86103e-05   0.0175859   0.0171782 
108.289 8.822939157  1.2456958488162875  0.249438  3.680466  2.29107e-06  3.72531e-08  0.00400165  2.86103e-05   0.0175775   0.0171753 
109.082 8.821618059  1.2456958488162875  0.249438  3.680466  2.25009e-06  3.35278e-08  0.00400165  2.86103e-05   0.0175936   0.0171747 
109.701 8.820506833  1.2456958488162875  0.249438  3.680466  2.22774e-06  -7.45064e-09  0.00400165  2.86103e-05   0.0187269   0.0171740 
110.506 8.819268888  1.2456958488162875  0.249438  3.680466  2.27989e-06  -6.33304e-08  0.00400165  2.86103e-05   0.0175788   0.0171751 
111.303 8.817788844  1.2456958488162875  0.249438  3.680466  2.32832e-06  -1.15484e-07  0.00400165  2.86103e-05   0.0175881   0.0171747 
112.103 8.816320538  1.2456958488162875  0.249438  3.680466  2.32087e-06  -1.1921e-07  0.00400165  2.86103e-05   0.0177156   0.0171748 
112.9 8.815199962  1.2456958488162875  0.249438  3.680466  2.29107e-06  -8.94074e-08  0.00400165  2.86103e-05   0.0175706   0.0171713 
113.708 8.813758710  1.2456958488162875  0.249438  3.680466  2.28734e-06  -1.11759e-08  0.00400165  2.86103e-05   0.0187964   0.0171718 
114.5 8.812415332  1.2456958488162875  0.249438  3.680466  2.3246e-06  1.11759e-08  0.00400165  2.86103e-05   0.0175801   0.0171706 
115.303 8.811176193  1.2456958488162875  0.249438  3.680466  2.3693e-06  2.98025e-08  0.00400165  2.86103e-05   0.0175830   0.0171707 
116.096 8.809906419  1.2456958488162875  0.249438  3.680466  2.36557e-06  2.60771e-08  0.00400165  2.86103e-05   0.0177086   0.0171697 
116.904 8.808429161  1.2456958488162875  0.249438  3.680466  2.31715e-06  -3.35278e-08  0.00400165  2.86103e-05   0.0177274   0.0171705 
117.901 8.806768488  1.2456958488162875  0.249438  3.680466  2.33205e-06  -4.8429e-08  0.00400165  2.86103e-05   0.0175762   0.0171688 
118.694 8.805533925  1.2456958488162875  0.249438  3.680466  2.34322e-06  -1.11759e-08  0.00400165  2.86103e-05   0.0187648   0.0171699 
119.502 8.803997186  1.2456958488162875  0.249438  3.680466  2.34322e-06  9.31327e-08  0.00400165  2.86103e-05   0.0175747   0.0171705 
120.31 8.802757650  1.2456958488162875  0.249438  3.680466  2.3395e-06  1.26661e-07  0.00400165  2.86103e-05   0.0175853   0.0171717 
121.101 8.801345641  1.2456958488162875  0.249438  3.680466  2.3246e-06  9.31327e-08  0.00400165  2.86103e-05   0.0175865   0.0171717 
121.912 8.800172547  1.2456958488162875  0.249438  3.680466  2.3544e-06  3.35278e-08  0.00400165  2.86103e-05   0.0175848   0.0171722 
122.69 8.798934403  1.2456958488162875  0.249438  3.680466  2.36557e-06  2.23519e-08  0.00400165  2.86103e-05   0.0187826   0.0171717 
123.498 8.797466296  1.2456958488162875  0.249438  3.680466  2.36557e-06  3.35278e-08  0.00400165  2.86103e-05   0.0175909   0.0171725 
124.311 8.796137837  1.2456958488162875  0.249438  3.680466  2.3395e-06  3.35278e-08  0.00400165  2.86103e-05   0.0175738   0.0171734 
125.108 8.794676891  1.2456958488162875  0.249438  3.680466  2.27989e-06  6.70557e-08  0.00400165  2.86103e-05   0.0176065   0.0171741 
125.901 8.793595704  1.2456958488162875  0.249438  3.680466  2.24264e-06  9.31327e-08  0.00400165  2.86103e-05   0.0175982   0.0171718 
127.086 8.791604011  1.2456958488162875  0.249438  3.680466  2.27989e-06  8.56821e-08  0.00400165  2.86103e-05   0.0175767   0.0171696 
127.91 8.790115612  1.2456958488162875  0.249438  3.680466  2.3395e-06  8.56821e-08  0.00400165  2.86103e-05   0.0175758   0.0171679 
128.696 8.788853994  1.2456958488162875  0.249438  3.680466  2.40283e-06  2.98025e-08  0.00400165  2.86103e-05   0.0187814   0.0171681 
129.502 8.787594366  1.2456958488162875  0.249438  3.680466  2.45126e-06  -1.86266e-08  0.00400165  2.86103e-05   0.0188096   0.0171675 
130.494 8.785751672  1.2456958488162875  0.249438  3.680466  2.414e-06  -1.49013e-08  0.00400165  2.86103e-05   0.0188054   0.0171687 
131.492 8.784249149  1.2456958488162875  0.250297  3.680466  2.3693e-06  -1.30386e-07  0.00400165  2.6703e-05   0.0175880   0.0171719 
134.321 8.779510623  1.245385356191542  0.250297  3.680466  2.4289e-06  -1.45287e-07  0.00400165  2.6703e-05   0.0175845   0.0171734 
135.099 8.778036747  1.245385356191542  0.250297  3.680466  2.49596e-06  -1.37837e-07  0.00400165  2.6703e-05   0.0176054   0.0171751 
136.083 8.776553918  1.245385356191542  0.250297  3.680466  2.51086e-06  -1.04309e-07  0.00400165  2.6703e-05   0.0178432   0.0171762 
136.893 8.775307220  1.245385356191542  0.250297  3.680466  2.51831e-06  -8.56821e-08  0.00400165  2.6703e-05   0.0187967   0.0171758 
137.484 8.774161181  1.245385356191542  0.250297  3.680466  2.47733e-06  -7.82316e-08  0.00400165  2.86103e-05   0.0187408   0.0171792 
138.51 8.772568742  1.2450696507835752  0.250297  3.680466  2.42518e-06  -3.35278e-08  0.00400165  2.86103e-05   0.0187860   0.0171822 
139.504 8.770888972  1.2450696507835752  0.250297  3.680466  2.40655e-06  -3.72531e-08  0.00400165  2.86103e-05   0.0175757   0.0171821 
140.304 8.769586972  1.244759256090582  0.250297  3.680466  2.41028e-06  -6.70557e-08  0.00400165  2.86103e-05   0.0175663   0.0171820 
141.1 8.768164220  1.244759256090582  0.250297  3.680466  2.3991e-06  -7.82316e-08  0.00400165  2.86103e-05   0.0175826   0.0171804 
142.084 8.766466944  1.244759256090582  0.250297  3.680466  2.3991e-06  -3.35278e-08  0.00400165  2.86103e-05   0.0177776   0.0171806 
142.895 8.765182649  1.2444436502428209  0.250297  3.680782  2.4438e-06  1.49013e-08  0.00400165  2.6703e-05   0.0175791   0.0171807 
145.102 8.761530681  1.2444436502428209  0.250297  3.680782  2.41028e-06  3.72532e-09  0.00400165  2.6703e-05   0.0175837   0.0171801 
146.103 8.759899252  1.2441280945696733  0.250297  3.680782  2.43635e-06  3.72532e-09  0.00400165  2.6703e-05   0.0175909   0.0171795 
146.898 8.758430348  1.2441280945696733  0.250297  3.680782  2.47733e-06  -7.45064e-09  0.00400165  2.6703e-05   0.0175889   0.0171759 
147.685 8.757089357  1.2438178470694947  0.250297  3.680782  2.44753e-06  -2.23519e-08  0.00400165  2.6703e-05   0.0187868   0.0171749 
148.5 8.755873295  1.2438178470694947  0.250297  3.680782  2.3842e-06  -5.58796e-08  0.00400165  2.86103e-05   0.0175812   0.0171742 
149.295 8.754599343  1.2438178470694947  0.250297  3.680782  2.33577e-06  -5.58796e-08  0.00400165  2.86103e-05   0.0175920   0.0171743 
150.093 8.752942053  1.2438178470694947  0.250297  3.680782  2.26872e-06  -3.72532e-09  0.00400165  2.86103e-05   0.0175871   0.0171723 
151.102 8.751423019  1.2435023908621494  0.250297  3.680782  2.24636e-06  4.8429e-08  0.00400165  2.86103e-05   0.0177518   0.0171719 
151.898 8.750004047  1.2435023908621494  0.250297  3.680782  2.26872e-06  4.09784e-08  0.00400165  2.86103e-05   0.0175870   0.0171696 
152.694 8.748885460  1.2435023908621494  0.250297  3.680782  2.3395e-06  3.72531e-08  0.00400165  2.86103e-05   0.0175823   0.0171704 
153.301 8.747765879  1.2435023908621494  0.250297  3.680782  2.414e-06  5.21543e-08  0.00400165  2.86103e-05   0.0175862   0.0171695 
154.094 8.746536687  1.2435023908621494  0.250297  3.680782  2.46243e-06  8.19568e-08  0.00400165  2.6703e-05   0.0176057   0.0171708 
154.906 8.745047294  1.2431922411391805  0.250297  3.680782  2.42145e-06  3.35278e-08  0.00400165  2.6703e-05   0.0176051   0.0171717 
155.902 8.743596692  1.2431922411391805  0.250297  3.680782  2.34322e-06  -7.45064e-09  0.00400165  2.6703e-05   0.0176018   0.0171718 
156.696 8.742124009  1.2431922411391805  0.250297  3.680782  2.35067e-06  -2.23519e-08  0.00400165  2.6703e-05   0.0187515   0.0171724 
157.502 8.740883080  1.2428768843349516  0.250297  3.680782  2.3842e-06  -4.8429e-08  0.00400165  2.86103e-05   0.0175878   0.0171723 
158.298 8.739552632  1.2425615776261896  0.250297  3.680782  2.3395e-06  -7.45063e-08  0.00400165  2.86103e-05   0.0175859   0.0171749 
159.099 8.738243271  1.2425615776261896  0.250297  3.680782  2.28734e-06  -7.82316e-08  0.00400165  2.86103e-05   0.0178435   0.0171759 
159.893 8.736785707  1.2425615776261896  0.250297  3.680782  2.29107e-06  -3.35278e-08  0.00400165  2.86103e-05   0.0178498   0.0171746 
160.892 8.735144530  1.2425615776261896  0.250297  3.680782  2.33205e-06  -3.72532e-09  0.00400165  2.86103e-05   0.0175621   0.0171752 
161.701 8.733863019  1.2422515748638463  0.250297  3.680782  2.38048e-06  1.49013e-08  0.00400165  2.86103e-05   0.0187416   0.0171750 
162.503 8.732436289  1.2422515748638463  0.250297  3.680782  2.41773e-06  -2.23519e-08  0.00400165  2.86103e-05   0.0175814   0.0171750 
163.298 8.730976338  1.2422515748638463  0.250297  3.680782  2.44753e-06  -7.0781e-08  0.00400165  2.86103e-05   0.0175912   0.0171764 
164.103 8.729850391  1.2422515748638463  0.250297  3.680782  2.53321e-06  -1.04309e-07  0.00400165  2.86103e-05   0.0177606   0.0171767 
164.901 8.728588574  1.2422515748638463  0.250297  3.680782  2.58909e-06  -1.41562e-07  0.00400165  2.86103e-05   0.0175698   0.0171743 
165.706 8.727110520  1.2419363674640205  0.250297  3.680782  2.50341e-06  -1.41562e-07  0.00400165  2.86103e-05   0.0187932   0.0171756 
166.501 8.725828412  1.2419363674640205  0.250297  3.680782  2.37302e-06  -9.31327e-08  0.00400165  2.86103e-05   0.0175822   0.0171731 
167.307 8.724569977  1.2419363674640205  0.250297  3.680782  2.30597e-06  -4.8429e-08  0.00400165  2.86103e-05   0.0175894   0.0171730 
168.103 8.723238933  1.2419363674640205  0.250297  3.680782  2.29852e-06  -1.86266e-08  0.00400165  2.86103e-05   0.0175927   0.0171741 
168.901 8.721813993  1.2416264623247102  0.24984  3.680782  2.37302e-06  -1.86266e-08  0.00400165  2.6703e-05   0.0188244   0.0171737 
171.495 8.717398132  1.2416264623247102  0.24984  3.680782  2.414e-06  0.0  0.00400165  2.6703e-05   0.0187656   0.0171721 
172.477 8.715965434  1.2413113541712846  0.24984  3.680782  2.44008e-06  7.45064e-09  0.00400165  2.6703e-05   0.0175696   0.0171720 
173.105 8.714878279  1.2413113541712846  0.24984  3.680782  2.4438e-06  1.86266e-08  0.00400165  2.6703e-05   0.0177398   0.0171728 
173.898 8.713398434  1.2413113541712846  0.24984  3.680782  2.414e-06  -3.72532e-09  0.00400165  2.6703e-05   0.0175776   0.0171728 
174.717 8.712134230  1.2413113541712846  0.24984  3.680782  2.30969e-06  0.0  0.00400165  2.6703e-05   0.0175821   0.0171742 
176.282 8.709511331  1.2409962960343663  0.24984  3.680782  2.23146e-06  1.11759e-08  0.00400165  2.6703e-05   0.0175779   0.0171756 
177.094 8.708276967  1.2409962960343663  0.24984  3.680782  2.19421e-06  0.0  0.00400165  2.86103e-05   0.0175984   0.0171756 
177.899 8.706807665  1.2409962960343663  0.24984  3.680782  2.17186e-06  -6.70557e-08  0.00400165  2.86103e-05   0.0175966   0.0171730 
178.704 8.705502880  1.2409962960343663  0.24984  3.680782  2.17931e-06  -1.04309e-07  0.00400165  2.86103e-05   0.0187850   0.0171745 
179.5 8.704230719  1.2413113541712846  0.24984  3.680782  2.21656e-06  -5.58796e-08  0.00400165  2.86103e-05   0.0175992   0.0171749 
180.308 8.702775343  1.2409962960343663  0.24984  3.684984  2.3246e-06  -5.96051e-08  0.00400165  2.6703e-05   0.0188191   0.0171760 
182.492 8.699306988  1.2409962960343663  0.24984  3.684984  2.29479e-06  -1.22935e-07  0.00400165  2.6703e-05   0.0175774   0.0171772 
183.674 8.697213841  1.2409962960343663  0.24984  3.684984  2.26499e-06  -9.6858e-08  0.00400165  2.6703e-05   0.0187736   0.0171780 
184.504 8.695789100  1.2409962960343663  0.24984  3.684984  2.24636e-06  -2.60771e-08  0.00400165  2.6703e-05   0.0175926   0.0171785 
185.304 8.694543993  1.2409962960343663  0.24984  3.684984  2.23891e-06  3.35278e-08  0.00400165  2.6703e-05   0.0176089   0.0171812 
186.097 8.693251144  1.2409962960343663  0.24984  3.684984  2.30224e-06  2.60771e-08  0.00400165  2.6703e-05   0.0176056   0.0171807 
186.907 8.691764535  1.2409962960343663  0.24984  3.684984  2.3395e-06  0.0  0.00400165  2.6703e-05   0.0176020   0.0171810 
187.682 8.690489788  1.2409962960343663  0.24984  3.684984  2.35067e-06  -2.23519e-08  0.00400165  2.6703e-05   0.0187522   0.0171809 
188.504 8.689230757  1.2406865376240408  0.24984  3.684984  2.37302e-06  -1.49013e-08  0.00400165  2.6703e-05   0.0175794   0.0171812 
189.3 8.687922987  1.2406865376240408  0.24984  3.684984  2.35067e-06  1.11759e-08  0.00400165  2.6703e-05   0.0175736   0.0171803 
190.09 8.686472783  1.2406865376240408  0.24984  3.684984  2.26872e-06  1.34111e-07  0.00400165  2.6703e-05   0.0175778   0.0171802 
191.292 8.684467165  1.2406865376240408  0.24984  3.684984  2.27244e-06  1.86265e-07  0.00400165  2.6703e-05   0.0175748   0.0171797 
192.098 8.683191225  1.2406865376240408  0.24984  3.684984  2.33205e-06  1.30386e-07  0.00400165  2.6703e-05   0.0178681   0.0171794 
192.889 8.681881466  1.2406865376240408  0.24984  3.684984  2.37675e-06  6.33304e-08  0.00400165  2.6703e-05   0.0175804   0.0171806 
193.712 8.680460505  1.2406865376240408  0.24984  3.684984  2.414e-06  1.86266e-08  0.00400165  2.86103e-05   0.0188099   0.0171811 
194.494 8.679141595  1.2406865376240408  0.24984  3.684984  2.414e-06  -3.72531e-08  0.00400165  2.6703e-05   0.0175811   0.0171832 
195.305 8.677874606  1.2403715786395637  0.24984  3.684984  2.39165e-06  -4.8429e-08  0.00400165  2.6703e-05   0.0175914   0.0171829 
196.093 8.676578175  1.2403715786395637  0.24984  3.684984  2.34322e-06  -3.35278e-08  0.00400165  2.6703e-05   0.0176016   0.0171811 
196.904 8.675117229  1.2403715786395637  0.24984  3.684984  2.33577e-06  -1.11759e-08  0.00400165  2.86103e-05   0.0175965   0.0171790 
197.699 8.673809460  1.2403715786395637  0.24984  3.684984  2.37675e-06  3.35278e-08  0.00400165  2.86103e-05   0.0187438   0.0171762 
198.506 8.672561767  1.2403715786395637  0.24984  3.684984  2.40655e-06  8.19568e-08  0.00400165  2.86103e-05   0.0175920   0.0171741 
199.296 8.671296768  1.2403715786395637  0.24984  3.684984  2.3842e-06  1.26661e-07  0.00400165  2.6703e-05   0.0175904   0.0171740 
200.095 8.669800412  1.2403715786395637  0.24984  3.684984  2.3544e-06  1.41562e-07  0.00400165  2.6703e-05   0.0175903   0.0171747 
201.081 8.668163611  1.2403715786395637  0.24984  3.684984  2.37675e-06  1.56463e-07  0.00400165  2.6703e-05   0.0178799   0.0171754 
201.889 8.666882100  1.2403715786395637  0.24984  3.684984  2.39538e-06  1.52738e-07  0.00400165  2.6703e-05   0.0175848   0.0171768 
202.7 8.665563787  1.2403715786395637  0.24984  3.684984  2.39165e-06  1.26661e-07  0.00400165  2.6703e-05   0.0188348   0.0171770 
203.476 8.664271137  1.2403715786395637  0.24984  3.684984  2.3693e-06  7.82316e-08  0.00400165  2.6703e-05   0.0175856   0.0171781 
204.096 8.663207256  1.2403715786395637  0.24984  3.684984  2.32832e-06  1.11759e-08  0.00400165  2.6703e-05   0.0178220   0.0171787 
204.89 8.661884964  1.2400619176984597  0.24984  3.684984  2.33205e-06  -4.8429e-08  0.00400165  2.6703e-05   0.0175801   0.0171800 
205.693 8.660451670  1.2397685975506194  0.249671  3.684984  2.30969e-06  -7.45064e-09  0.00400165  2.86103e-05   0.0188304   0.0171815 
208.489 8.655863933  1.2397685975506194  0.249671  3.684984  2.3693e-06  6.70557e-08  0.00400165  2.86103e-05   0.0175682   0.0171851 
209.3 8.654641504  1.2400619176984597  0.249671  3.684984  2.43263e-06  1.34111e-07  0.00400165  2.6703e-05   0.0175614   0.0171845 
210.092 8.653261523  1.2400619176984597  0.249671  3.684984  2.45498e-06  1.56463e-07  0.00400165  2.6703e-05   0.0175857   0.0171851 
210.695 8.652200825  1.2400619176984597  0.249671  3.684984  2.46616e-06  1.41562e-07  0.00400165  2.6703e-05   0.0188027   0.0171844 
211.496 8.650943783  1.2397685975506194  0.249671  3.684984  2.47733e-06  1.08034e-07  0.00400165  2.86103e-05   0.0175961   0.0171820 
212.3 8.649421168  1.2400619176984597  0.249671  3.684984  2.4289e-06  1.11759e-07  0.00400165  2.6703e-05   0.0175871   0.0171822 
213.3 8.647832907  1.2397685975506194  0.249671  3.684984  2.40655e-06  8.56821e-08  0.00400165  2.6703e-05   0.0175804   0.0171807 
214.075 8.646550003  1.2397685975506194  0.249671  3.684984  2.43635e-06  4.8429e-08  0.00400165  2.6703e-05   0.0176115   0.0171817 
214.899 8.645236465  1.2397685975506194  0.249671  3.684984  2.48478e-06  1.86266e-08  0.00400165  2.86103e-05   0.0176049   0.0171808 
215.696 8.643783874  1.2397685975506194  0.249671  3.684984  2.50713e-06  2.98025e-08  0.00400165  2.86103e-05   0.0188312   0.0171804 
216.491 8.642322132  1.2397685975506194  0.249671  3.684984  2.49223e-06  6.70557e-08  0.00400165  2.86103e-05   0.0175875   0.0171793 
217.297 8.641210707  1.2397685975506194  0.249671  3.687926  2.44008e-06  7.82316e-08  0.00400165  2.86103e-05   0.0175911   0.0171831 
220.118 8.636401560  1.2397685975506194  0.249671  3.687926  2.3842e-06  5.96051e-08  0.00400165  2.6703e-05   0.0175815   0.0171842 
221.098 8.634804346  1.2397685975506194  0.249671  3.687926  2.34322e-06  -3.72532e-09  0.00400165  2.6703e-05   0.0177147   0.0171842 
221.904 8.633499561  1.2397685975506194  0.249671  3.687926  2.34322e-06  -2.23519e-08  0.00400165  2.86103e-05   0.0175754   0.0171829 
222.713 8.632043787  1.239480595800695  0.249671  3.687926  2.34322e-06  0.0  0.00400165  2.86103e-05   0.0175731   0.0171846 
223.693 8.630600943  1.239480595800695  0.249671  3.687926  2.35067e-06  2.60771e-08  0.00400165  2.86103e-05   0.0187657   0.0171861 
224.506 8.629136615  1.239480595800695  0.249671  3.687926  2.3246e-06  2.98025e-08  0.00400165  2.86103e-05   0.0175739   0.0171871 
225.288 8.627785877  1.239480595800695  0.249671  3.687926  2.23146e-06  2.60771e-08  0.00400165  2.86103e-05   0.0175657   0.0171870 
226.099 8.626563449  1.239480595800695  0.249671  3.687926  2.16068e-06  5.96051e-08  0.00400165  2.86103e-05   0.0178250   0.0171862 
226.895 8.625263636  1.239480595800695  0.249671  3.687926  2.18303e-06  8.56821e-08  0.00400165  2.86103e-05   0.0175719   0.0171863 
227.699 8.623781603  1.239480595800695  0.249671  3.687926  2.23519e-06  3.35278e-08  0.00400165  2.86103e-05   0.0188264   0.0171867 
228.485 8.622513222  1.239480595800695  0.249671  3.687926  2.30969e-06  -3.35278e-08  0.00400165  2.86103e-05   0.0175758   0.0171870 
229.299 8.621253594  1.239480595800695  0.249671  3.687926  2.39538e-06  -4.8429e-08  0.00400165  2.86103e-05   0.0175677   0.0171864 
230.098 8.619793642  1.239480595800695  0.249671  3.687926  2.42145e-06  -3.35278e-08  0.00400165  2.86103e-05   0.0175848   0.0171866 
230.903 8.618465383  1.239480595800695  0.249671  3.687926  2.40655e-06  -2.23519e-08  0.00400165  2.6703e-05   0.0175847   0.0171834 
231.702 8.617219679  1.239480595800695  0.249671  3.687926  2.34322e-06  0.0  0.00400165  2.6703e-05   0.0188162   0.0171821 
232.479 8.615963433  1.2391974386152933  0.249671  3.687926  2.25382e-06  4.47037e-08  0.00400165  2.6703e-05   0.0175962   0.0171826 
233.324 8.614433259  1.2391974386152933  0.249671  3.687926  2.22401e-06  7.45063e-08  0.00400165  2.6703e-05   0.0175977   0.0171829 
234.099 8.613193126  1.2391974386152933  0.249671  3.687926  2.25754e-06  1.08034e-07  0.00400165  2.6703e-05   0.0176101   0.0171839 
234.9 8.611911814  1.2391974386152933  0.249671  3.687926  2.31715e-06  6.33304e-08  0.00400165  2.6703e-05   0.0176034   0.0171860 
236.086 8.609892669  1.2391974386152933  0.249671  3.687926  2.32087e-06  4.47037e-08  0.00400165  2.6703e-05   0.0177965   0.0171870 
236.894 8.608607179  1.2391974386152933  0.249671  3.687926  2.35067e-06  6.33304e-08  0.00400165  2.6703e-05   0.0175753   0.0171884 
237.701 8.606952873  1.2391974386152933  0.249671  3.687926  2.43635e-06  9.31327e-08  0.00400165  2.6703e-05   0.0175711   0.0171875 
238.699 8.605492523  1.2391974386152933  0.249671  3.687926  2.46988e-06  7.82316e-08  0.00400165  2.86103e-05   0.0188376   0.0171869 
239.491 8.604217378  1.2391974386152933  0.249671  3.687926  2.50713e-06  3.72531e-08  0.00400165  2.86103e-05   0.0175786   0.0171872 
240.288 8.602931690  1.2391974386152933  0.249671  3.687926  2.52204e-06  1.86266e-08  0.00400165  2.86103e-05   0.0177730   0.0171864 
240.899 8.601830410  1.2391974386152933  0.249671  3.687926  2.55184e-06  4.8429e-08  0.00400165  2.86103e-05   0.0175819   0.0171840 
241.688 8.600343802  1.2391974386152933  0.249671  3.687926  2.52204e-06  8.19568e-08  0.00400165  2.86103e-05   0.0175818   0.0171830 
242.702 8.598859581  1.2389095274314779  0.250443  3.687926  2.3246e-06  -3.72532e-09  0.00400165  2.86103e-05   0.0175819   0.0171838 
245.31 8.594504195  1.2389095274314779  0.250443  3.687926  2.3246e-06  -3.35278e-08  0.00400165  2.86103e-05   0.0175870   0.0171849 
246.3 8.592868588  1.2389095274314779  0.250443  3.687926  2.31715e-06  -5.21543e-08  0.00400165  2.86103e-05   0.0174956   0.0171863 
247.083 8.591588470  1.23862645927475  0.250443  3.687926  2.30969e-06  -2.98025e-08  0.00400165  2.86103e-05   0.0178304   0.0171870 
247.896 8.590104050  1.238338638600102  0.250443  3.687926  2.33577e-06  2.60771e-08  0.00400165  2.86103e-05   0.0175690   0.0171885 
248.706 8.588607893  1.238338638600102  0.250443  3.687926  2.35067e-06  4.8429e-08  0.00400165  2.86103e-05   0.0187886   0.0171894 
249.501 8.587553760  1.238338638600102  0.250443  3.687926  2.40283e-06  3.72531e-08  0.00400165  2.86103e-05   0.0187997   0.0171905 
250.502 8.585870807  1.238338638600102  0.250443  3.687926  2.35812e-06  2.98025e-08  0.00400165  2.86103e-05   0.0187712   0.0171858 
251.489 8.584232415  1.238338638600102  0.250443  3.687926  2.27244e-06  7.0781e-08  0.00400165  2.6703e-05   0.0175907   0.0171851 
252.323 8.582803298  1.238050863538753  0.250443  3.687926  2.21656e-06  1.15484e-07  0.00400165  2.6703e-05   0.0175865   0.0171851 
253.091 8.581455941  1.238050863538753  0.250443  3.687926  2.19794e-06  1.11759e-07  0.00400165  2.6703e-05   0.0176036   0.0171851 
253.905 8.580017474  1.238050863538753  0.250443  3.687926  2.22029e-06  9.31327e-08  0.00400165  2.6703e-05   0.0176049   0.0171858 
254.907 8.578544791  1.2377679291937105  0.250443  3.691077  2.3693e-06  6.33304e-08  0.00400165  2.86103e-05   0.0177949   0.0171850 
256.898 8.575213102  1.2374802445559798  0.250443  3.691077  2.3842e-06  1.04309e-07  0.00400165  2.6703e-05   0.0175871   0.0171837 
257.905 8.573465894  1.2374802445559798  0.250443  3.691077  2.38793e-06  9.31327e-08  0.00400165  2.6703e-05   0.0175863   0.0171834 
258.7 8.572153947  1.2371973990995586  0.250443  3.691077  2.3991e-06  4.47037e-08  0.00400165  2.6703e-05   0.0188190   0.0171854 
259.496 8.570827279  1.2371973990995586  0.250443  3.691077  2.42145e-06  -3.35278e-08  0.00400165  2.86103e-05   0.0175831   0.0171867 
260.292 8.569568248  1.2371973990995586  0.250443  3.691077  2.44753e-06  -1.26661e-07  0.00400165  2.86103e-05   0.0175740   0.0171880 
261.108 8.568118840  1.2371973990995586  0.250443  3.691077  2.46988e-06  -1.30386e-07  0.00400165  2.86103e-05   0.0178618   0.0171905 
261.891 8.566802317  1.2371973990995586  0.250443  3.691077  2.45871e-06  -1.1921e-07  0.00400165  2.6703e-05   0.0175805   0.0171912 
262.702 8.565555022  1.236909804828637  0.250443  3.691077  2.42145e-06  -1.04309e-07  0.00400165  2.6703e-05   0.0188210   0.0171933 
263.478 8.564302953  1.236909804828637  0.250443  3.691077  2.39538e-06  -1.00583e-07  0.00400165  2.6703e-05   0.0175929   0.0171975 
264.297 8.562767806  1.2366222560992892  0.250443  3.691077  2.37675e-06  -7.82316e-08  0.00400165  2.6703e-05   0.0174953   0.0171973 
265.092 8.561508973  1.2366222560992892  0.250443  3.691077  2.29479e-06  -2.23519e-08  0.00400165  2.6703e-05   0.0175906   0.0171978 
266.092 8.559897835  1.2366222560992892  0.250443  3.691077  2.32087e-06  5.21543e-08  0.00400165  2.6703e-05   0.0178833   0.0171997 
266.888 8.558571366  1.2366222560992892  0.250443  3.691077  2.35812e-06  9.6858e-08  0.00400165  2.6703e-05   0.0175905   0.0171995 
267.695 8.557097489  1.2363395442441383  0.250443  3.691077  2.35067e-06  1.11759e-07  0.00400165  2.86103e-05   0.0187380   0.0171999 
268.507 8.555849995  1.2363395442441383  0.250443  3.691077  2.35812e-06  1.22935e-07  0.00400165  2.86103e-05   0.0175885   0.0171983 
269.304 8.554583007  1.2363395442441383  0.250443  3.691077  2.38793e-06  8.94074e-08  0.00400165  2.86103e-05   0.0175850   0.0171979 
270.084 8.553279017  1.2363395442441383  0.250443  3.691077  2.3991e-06  5.21543e-08  0.00400165  2.86103e-05   0.0175892   0.0171973 
270.696 8.552204394  1.236052085796251  0.250443  3.691077  2.42518e-06  0.0  0.00400165  2.86103e-05   0.0188432   0.0171984 
271.476 8.550883495  1.236052085796251  0.250443  3.691077  2.43635e-06  -6.33304e-08  0.00400165  2.86103e-05   0.0175834   0.0172006 
272.303 8.549631625  1.236052085796251  0.250443  3.691077  2.43635e-06  -1.56463e-07  0.00400165  2.86103e-05   0.0175787   0.0172010 
273.301 8.547767446  1.2357694626899978  0.250443  3.691077  2.42518e-06  -1.56463e-07  0.00400165  2.86103e-05   0.0175750   0.0172007 
274.097 8.546511597  1.2357694626899978  0.250443  3.691077  2.3693e-06  -9.6858e-08  0.00400165  2.6703e-05   0.0175949   0.0172022 
274.91 8.545235657  1.2357694626899978  0.250443  3.691077  2.25009e-06  -5.21543e-08  0.00400165  2.6703e-05   0.0175922   0.0172025 
276.101 8.543185876  1.2357694626899978  0.250443  3.691077  2.20166e-06  0.0  0.00400165  2.86103e-05   0.0177206   0.0172012 
276.901 8.541726919  1.2354820944668987  0.250443  3.691077  2.23146e-06  4.8429e-08  0.00400165  2.86103e-05   0.0175851   0.0171979 
277.717 8.540453963  1.2354820944668987  0.250443  3.691077  2.28734e-06  7.82316e-08  0.00400165  2.86103e-05   0.0188092   0.0171969 
278.483 8.539210448  1.2354820944668987  0.250443  3.691077  2.30597e-06  9.31327e-08  0.00400165  2.86103e-05   0.0175803   0.0171956 
279.292 8.537890145  1.2354820944668987  0.250443  3.691077  2.30597e-06  9.31327e-08  0.00400165  2.86103e-05   0.0175714   0.0171941 
280.1 8.536576806  1.2351947717138172  0.249388  3.691077  2.30224e-06  7.45063e-08  0.00400165  2.86103e-05   0.0175905   0.0171936 
283.081 8.531259789  1.2349122819989136  0.249388  3.691077  2.30969e-06  0.0  0.00400165  2.86103e-05   0.0175812   0.0171951 
284.07 8.529844796  1.2349122819989136  0.249388  3.691077  2.29852e-06  -9.6858e-08  0.00400165  2.86103e-05   0.0177692   0.0171953 
284.898 8.528530263  1.2349122819989136  0.249388  3.691077  2.27617e-06  -1.41562e-07  0.00400165  2.86103e-05   0.0175721   0.0171954 
285.698 8.527236617  1.2349122819989136  0.249388  3.691077  2.25382e-06  -1.1921e-07  0.00400165  2.86103e-05   0.0188208   0.0171946 
286.491 8.525817248  1.2349122819989136  0.249388  3.691077  2.24636e-06  -1.04309e-07  0.00400165  2.86103e-05   0.0187906   0.0171936 
287.498 8.524089735  1.2349122819989136  0.249388  3.691077  2.23891e-06  -1.00583e-07  0.00400165  2.86103e-05   0.0175879   0.0171971 
288.28 8.522851591  1.2349122819989136  0.249388  3.691077  2.26127e-06  -6.33304e-08  0.00400165  2.86103e-05   0.0175786   0.0171999 
289.091 8.521423468  1.2349122819989136  0.249388  3.691077  2.29107e-06  -3.72532e-09  0.00400165  2.86103e-05   0.0178280   0.0172023 
289.878 8.520263504  1.2349122819989136  0.249388  3.691077  2.29479e-06  -2.23519e-08  0.00400165  2.86103e-05   0.0175646   0.0172032 
290.689 8.518848710  1.2349122819989136  0.249388  3.691077  2.27617e-06  -8.56821e-08  0.00400165  2.86103e-05   0.0187632   0.0172024 
291.502 8.517537558  1.2351947717138172  0.249388  3.694789  2.28734e-06  -4.09784e-08  0.00400165  2.86103e-05   0.0175912   0.0171994 
293.906 8.513500461  1.2351947717138172  0.249388  3.694789  2.30224e-06  -3.35278e-08  0.00400165  2.86103e-05   0.0175882   0.0171971 
294.688 8.512251774  1.2351947717138172  0.249388  3.694789  2.3246e-06  -2.60771e-08  0.00400165  2.86103e-05   0.0175853   0.0171981 
295.293 8.511162828  1.2351947717138172  0.249388  3.694789  2.37302e-06  3.72532e-09  0.00400165  2.86103e-05   0.0175753   0.0172001 
296.089 8.509866398  1.2351947717138172  0.249388  3.694789  2.42145e-06  0.0  0.00400165  2.86103e-05   0.0176907   0.0172007 
296.882 8.508606371  1.2351947717138172  0.249388  3.694789  2.38048e-06  -7.45064e-09  0.00400165  2.86103e-05   0.0175739   0.0172039 
297.696 8.507122946  1.2351947717138172  0.249388  3.694789  2.35067e-06  5.96051e-08  0.00400165  2.86103e-05   0.0187313   0.0172062 
298.508 8.505814978  1.2351947717138172  0.249388  3.694789  2.3842e-06  1.00583e-07  0.00400165  2.86103e-05   0.0175774   0.0172066 
299.289 8.504570269  1.2351947717138172  0.249388  3.694789  2.42145e-06  1.04309e-07  0.00400165  2.86103e-05   0.0175712   0.0172071 
300.093 8.503261903  1.2351947717138172  0.249388  3.694789  2.43635e-06  1.08034e-07  0.00400165  2.86103e-05   0.0178345   0.0172055 
300.894 8.501830796  1.2351947717138172  0.249388  3.694789  2.41028e-06  1.00583e-07  0.00400165  2.86103e-05   0.0175733   0.0172034 
301.696 8.500522032  1.2351947717138172  0.249388  3.694789  2.41028e-06  7.45063e-08  0.00400165  2.86103e-05   0.0188199   0.0172027 
302.483 8.499237139  1.2351947717138172  0.249388  3.694789  2.48478e-06  5.96051e-08  0.00400165  2.86103e-05   0.0175673   0.0172040 
303.292 8.497960204  1.2351947717138172  0.249388  3.694789  2.56674e-06  7.45063e-08  0.00400165  2.86103e-05   0.0175645   0.0172032 
304.09 8.496490505  1.2351947717138172  0.249388  3.694789  2.57792e-06  6.33304e-08  0.00400165  2.86103e-05   0.0175709   0.0172043 
304.701 8.495597505  1.2351947717138172  0.249388  3.694789  2.53321e-06  2.98025e-08  0.00400165  2.86103e-05   0.0188093   0.0172052 
305.499 8.494102144  1.2351947717138172  0.249388  3.694789  2.48106e-06  7.45064e-09  0.00400165  2.86103e-05   0.0175817   0.0172048 
306.297 8.492860818  1.2351947717138172  0.249388  3.694789  2.41773e-06  -1.49013e-08  0.00400165  2.86103e-05   0.0175769   0.0172041 
307.096 8.491517638  1.2351947717138172  0.249388  3.694789  2.43635e-06  -1.11759e-08  0.00400165  2.86103e-05   0.0178687   0.0172045 
307.89 8.490239509  1.2351947717138172  0.249388  3.694789  2.49968e-06  -1.49013e-08  0.00400165  2.86103e-05   0.0175700   0.0172066 
308.702 8.488805419  1.2351947717138172  0.249388  3.694789  2.45498e-06  -7.45063e-08  0.00400165  2.86103e-05   0.0187810   0.0172083 
309.5 8.487531269  1.2351947717138172  0.249388  3.694789  2.3693e-06  -8.94074e-08  0.00400165  2.86103e-05   0.0175844   0.0172084 
310.301 8.486228870  1.2351947717138172  0.249388  3.694789  2.25382e-06  -6.33304e-08  0.00400165  2.86103e-05   0.0175775   0.0172086 
311.305 8.484592666  1.2351947717138172  0.249388  3.694789  2.24636e-06  -3.72531e-08  0.00400165  2.86103e-05   0.0175678   0.0172091 
312.1 8.483153204  1.2351947717138172  0.249388  3.694789  2.25382e-06  3.72532e-09  0.00400165  2.86103e-05   0.0175965   0.0172104 
313.097 8.481500290  1.2351947717138172  0.249388  3.694789  2.28734e-06  4.47037e-08  0.00400165  2.86103e-05   0.0178471   0.0172124 
313.892 8.480209032  1.2351947717138172  0.249388  3.694789  2.35067e-06  8.56821e-08  0.00400165  2.86103e-05   0.0175857   0.0172110 
314.708 8.478783893  1.2351947717138172  0.249388  3.694789  2.42145e-06  8.56821e-08  0.00400165  2.86103e-05   0.0188254   0.0172105 
315.494 8.477481893  1.2351947717138172  0.249388  3.694789  2.47361e-06  2.60771e-08  0.00400165  2.86103e-05   0.0175845   0.0172103 
316.279 8.476020151  1.2351947717138172  0.249388  3.694789  2.51459e-06  -5.21543e-08  0.00400165  2.86103e-05   0.0175777   0.0172110 
317.102 8.474914296  1.2351947717138172  0.25044  3.694789  2.3842e-06  -8.94074e-08  0.00400165  2.86103e-05   0.0175879   0.0172111 
320.093 8.469793624  1.2351947717138172  0.25044  3.694789  2.36557e-06  -8.56821e-08  0.00400165  2.86103e-05   0.0175919   0.0172113 
321.092 8.467903585  1.2351947717138172  0.25044  3.694789  2.3395e-06  -7.45063e-08  0.00400165  2.86103e-05   0.0176011   0.0172116 
321.91 8.466889039  1.2349122819989136  0.25044  3.694789  2.29479e-06  -5.58796e-08  0.00400165  2.86103e-05   0.0175981   0.0172125 
322.726 8.465406807  1.2349122819989136  0.25044  3.694789  2.29852e-06  -8.94074e-08  0.00400165  2.86103e-05   0.0188164   0.0172128 
323.477 8.464283844  1.2349122819989136  0.25044  3.694789  2.35067e-06  -1.08034e-07  0.00400165  2.86103e-05   0.0175849   0.0172138 
324.279 8.462621580  1.2349122819989136  0.25044  3.694789  2.39538e-06  -8.94074e-08  0.00400165  2.86103e-05   0.0175769   0.0172153 
325.084 8.461542581  1.2349122819989136  0.25044  3.694789  2.40655e-06  -7.82316e-08  0.00400165  2.86103e-05   0.0178515   0.0172156 
325.892 8.460213923  1.2346250493854702  0.25044  3.694789  2.39165e-06  -1.00583e-07  0.00400165  2.86103e-05   0.0175776   0.0172166 
326.704 8.458787392  1.2343426482800748  0.25044  3.694789  2.38048e-06  -1.30386e-07  0.00400165  2.86103e-05   0.0186797   0.0172173 
327.515 8.457487182  1.2343426482800748  0.25044  3.694789  2.3544e-06  -1.49013e-07  0.00400165  2.86103e-05   0.0175817   0.0172179 
328.296 8.456208257  1.2343426482800748  0.25044  3.694789  2.31342e-06  -8.19568e-08  0.00400165  2.86103e-05   0.0175738   0.0172178 
329.103 8.454925951  1.2340555057497318  0.25044  3.699797  2.21656e-06  8.56821e-08  0.00400165  2.86103e-05   0.0175808   0.0172179 
331.295 8.451264634  1.2340555057497318  0.25044  3.699797  2.23146e-06  8.94074e-08  0.00400165  2.86103e-05   0.0175760   0.0172163 
332.089 8.449809059  1.2340555057497318  0.25044  3.699797  2.26499e-06  4.47037e-08  0.00400165  2.86103e-05   0.0179162   0.0172158 
332.891 8.448557785  1.2337684086180152  0.25044  3.699797  2.31715e-06  -5.96051e-08  0.00400165  2.86103e-05   0.0175774   0.0172175 
333.706 8.447229725  1.2337684086180152  0.25044  3.699797  2.35067e-06  -1.08034e-07  0.00400165  2.86103e-05   0.0187065   0.0172176 
334.507 8.445772956  1.2337684086180152  0.25044  3.699797  2.3842e-06  -8.19568e-08  0.00400165  2.86103e-05   0.0175885   0.0172167 
335.303 8.444516710  1.2334861406945423  0.25044  3.699797  2.43263e-06  -4.47037e-08  0.00400165  2.86103e-05   0.0176063   0.0172188 
336.084 8.443218091  1.2334861406945423  0.25044  3.699797  2.3842e-06  -1.86266e-08  0.00400165  2.86103e-05   0.0177107   0.0172204 
336.903 8.441924047  1.2334861406945423  0.25044  3.699797  2.31715e-06  -1.49013e-08  0.00400165  2.86103e-05   0.0175693   0.0172199 
337.68 8.440451364  1.2334861406945423  0.25044  3.699797  2.32832e-06  -1.86266e-08  0.00400165  2.86103e-05   0.0188363   0.0172213 
338.49 8.439208645  1.2331991335609782  0.25044  3.699797  2.37302e-06  0.0  0.00400165  2.86103e-05   0.0175728   0.0172212 
339.279 8.437779130  1.2331991335609782  0.25044  3.699797  2.414e-06  -1.86266e-08  0.00400165  2.86103e-05   0.0175705   0.0172218 
340.092 8.436449677  1.2331991335609782  0.25044  3.699797  2.414e-06  -3.35278e-08  0.00400165  2.86103e-05   0.0178384   0.0172219 
340.892 8.435173139  1.232912171783243  0.25044  3.699797  2.414e-06  -3.72532e-09  0.00400165  2.86103e-05   0.0175774   0.0172224 
341.703 8.433883870  1.232912171783243  0.25044  3.699797  2.38048e-06  2.23519e-08  0.00400165  2.86103e-05   0.0175679   0.0172223 
342.292 8.432798704  1.232912171783243  0.25044  3.699797  2.3544e-06  9.31327e-08  0.00400165  2.86103e-05   0.0175633   0.0172221 
343.087 8.431498892  1.2326300369161327  0.25044  3.699797  2.37302e-06  1.37837e-07  0.00400165  2.86103e-05   0.0177033   0.0172229 
343.897 8.430224543  1.2326300369161327  0.25044  3.699797  2.43263e-06  1.7509e-07  0.00400165  2.86103e-05   0.0175816   0.0172245 
344.698 8.428949795  1.2326300369161327  0.25044  3.699797  2.46616e-06  1.97441e-07  0.00400165  2.86103e-05   0.0175796   0.0172257 
345.294 8.427860849  1.2326300369161327  0.25044  3.699797  2.52204e-06  1.89991e-07  0.00400165  2.86103e-05   0.0175723   0.0172255 
346.093 8.426781054  1.2323431650517211  0.25044  3.699797  2.54439e-06  1.30386e-07  0.00400165  2.86103e-05   0.0175887   0.0172274 
346.918 8.425109839  1.2323431650517211  0.25044  3.699797  2.53694e-06  3.72531e-08  0.00400165  2.86103e-05   0.0175835   0.0172283 
347.699 8.423796698  1.2323431650517211  0.25044  3.699797  2.56674e-06  -4.47037e-08  0.00400165  2.86103e-05   0.0188155   0.0172275 
348.482 8.422515386  1.2320611185716814  0.25044  3.699797  2.58537e-06  -8.56821e-08  0.00400165  2.86103e-05   0.0175629   0.0172264 
349.322 8.421076521  1.2320611185716814  0.25044  3.699797  2.55556e-06  -7.45063e-08  0.00400165  2.86103e-05   0.0175756   0.0172253 
350.301 8.419420026  1.2320611185716814  0.25044  3.699797  2.47361e-06  -3.35278e-08  0.00400165  2.86103e-05   0.0175666   0.0172237 
351.101 8.418136526  1.2317743365642688  0.25044  3.699797  2.39165e-06  -3.72532e-09  0.00400165  2.86103e-05   0.0176825   0.0172233 
351.888 8.416844870  1.2317743365642688  0.25044  3.699797  2.32832e-06  7.45063e-08  0.00400165  2.86103e-05   0.0175709   0.0172224 
352.702 8.415568134  1.2314875998415633  0.25044  3.699797  2.29107e-06  1.22935e-07  0.00400165  2.86103e-05   0.0188006   0.0172236 
353.502 8.414163883  1.2314875998415633  0.25044  3.699797  2.30224e-06  9.31327e-08  0.00400165  2.86103e-05   0.0175699   0.0172219 
354.299 8.412854323  1.2314875998415633  0.249519  3.699797  2.31342e-06  4.47037e-08  0.00400165  2.86103e-05   0.0188155   0.0172169 
356.492 8.409214291  1.2312056862092484  0.249519  3.699797  2.27617e-06  9.6858e-08  0.00400165  2.86103e-05   0.0178685   0.0172197 
357.895 8.406788532  1.2312056862092484  0.249519  3.699797  2.29479e-06  9.6858e-08  0.00400165  2.86103e-05   0.0175785   0.0172206 
358.696 8.405576050  1.2312056862092484  0.249519  3.699797  2.29479e-06  5.96051e-08  0.00400165  2.86103e-05   0.0187765   0.0172213 
359.506 8.404225908  1.2312056862092484  0.249519  3.699797  2.3395e-06  8.19568e-08  0.00400165  2.86103e-05   0.0175943   0.0172208 
360.305 8.402763171  1.2312056862092484  0.249519  3.699797  2.37302e-06  1.00583e-07  0.00400165  2.86103e-05   0.0175793   0.0172214 
361.088 8.401528608  1.2312056862092484  0.249519  3.699797  2.41028e-06  8.56821e-08  0.00400165  2.86103e-05   0.0179139   0.0172220 
361.889 8.400012161  1.2312056862092484  0.249519  3.699797  2.45498e-06  9.31327e-08  0.00400165  2.86103e-05   0.0175733   0.0172225 
362.699 8.398919634  1.2312056862092484  0.249519  3.699797  2.41773e-06  1.08034e-07  0.00400165  2.86103e-05   0.0175665   0.0172220 
363.703 8.397121500  1.2312056862092484  0.249519  3.699797  2.3693e-06  6.33304e-08  0.00400165  2.86103e-05   0.0188295   0.0172199 
364.496 8.395809155  1.2312056862092484  0.249519  3.699797  2.34322e-06  -7.45064e-09  0.00400165  2.86103e-05   0.0175589   0.0172198 
365.29 8.394510537  1.2312056862092484  0.249519  3.699797  2.29479e-06  -3.35278e-08  0.00400165  2.86103e-05   0.0175590   0.0172216 
366.088 8.393298254  1.2312056862092484  0.249519  3.701968  2.29479e-06  -7.45064e-09  0.00400165  2.86103e-05   0.0175854   0.0172222 
368.289 8.389593172  1.2312056862092484  0.249519  3.701968  2.31342e-06  -1.49013e-08  0.00400165  2.86103e-05   0.0175788   0.0172229 
369.088 8.388156694  1.2312056862092484  0.249519  3.701968  2.30969e-06  -4.09784e-08  0.00400165  2.86103e-05   0.0176100   0.0172238 
369.902 8.386809337  1.2312056862092484  0.249519  3.701968  2.34322e-06  -6.70557e-08  0.00400165  2.86103e-05   0.0176049   0.0172268 
370.701 8.385566021  1.2312056862092484  0.249519  3.701968  2.3693e-06  -5.58796e-08  0.00400165  2.86103e-05   0.0176012   0.0172268 
371.288 8.384455392  1.2312056862092484  0.249519  3.701968  2.4438e-06  -3.72531e-08  0.00400165  2.86103e-05   0.0175921   0.0172262 
372.1 8.383227195  1.2312056862092484  0.249519  3.701968  2.54439e-06  -2.23519e-08  0.00400165  2.86103e-05   0.0178215   0.0172260 
372.892 8.381899930  1.2312056862092484  0.249519  3.701968  2.58537e-06  -4.09784e-08  0.00400165  2.86103e-05   0.0175733   0.0172260 
373.702 8.380423865  1.2312056862092484  0.249519  3.701968  2.56301e-06  -5.96051e-08  0.00400165  2.86103e-05   0.0187883   0.0172247 
374.498 8.379158666  1.2312056862092484  0.249519  3.701968  2.51831e-06  -3.35278e-08  0.00400165  2.86103e-05   0.0175923   0.0172264 
375.294 8.377874371  1.2312056862092484  0.249519  3.701968  2.53321e-06  1.86266e-08  0.00400165  2.86103e-05   0.0175841   0.0172261 
376.092 8.376564015  1.2312056862092484  0.249519  3.701968  2.53321e-06  3.35278e-08  0.00400165  2.86103e-05   0.0175833   0.0172264 
376.688 8.375487999  1.2312056862092484  0.249519  3.701968  2.48106e-06  2.23519e-08  0.00400165  2.86103e-05   0.0187917   0.0172276 
377.497 8.374153374  1.2312056862092484  0.249519  3.701968  2.36185e-06  2.60771e-08  0.00400165  2.86103e-05   0.0187935   0.0172269 
378.501 8.372536665  1.2312056862092484  0.249519  3.701968  2.29479e-06  8.56821e-08  0.00400165  2.86103e-05   0.0175831   0.0172253 
379.292 8.371296930  1.2312056862092484  0.249519  3.701968  2.28734e-06  9.31327e-08  0.00400165  2.86103e-05   0.0175766   0.0172267 
380.103 8.369782671  1.2312056862092484  0.249519  3.701968  2.27244e-06  5.96051e-08  0.00400165  2.86103e-05   0.0178043   0.0172262 
380.896 8.368563226  1.2312056862092484  0.249519  3.701968  2.25382e-06  -3.35278e-08  0.00400165  2.86103e-05   0.0175900   0.0172245 
381.693 8.367237354  1.2312056862092484  0.249519  3.701968  2.28362e-06  -7.82316e-08  0.00400165  2.86103e-05   0.0188139   0.0172234 
382.492 8.365743385  1.2312056862092484  0.249519  3.701968  2.30597e-06  -1.26661e-07  0.00400165  2.86103e-05   0.0175830   0.0172247 
383.287 8.364503252  1.2312056862092484  0.249519  3.701968  2.33577e-06  -1.56463e-07  0.00400165  2.86103e-05   0.0175741   0.0172260 
384.088 8.363249194  1.2312056862092484  0.249519  3.701968  2.3693e-06  -1.34111e-07  0.00400165  2.86103e-05   0.0177471   0.0172270 
384.897 8.361923322  1.2312056862092484  0.249519  3.701968  2.38048e-06  -1.08034e-07  0.00400165  2.86103e-05   0.0188369   0.0172273 
385.491 8.360858247  1.2312056862092484  0.249519  3.701968  2.41028e-06  -5.58796e-08  0.00400165  2.86103e-05   0.0175840   0.0172297 
386.286 8.359539536  1.2312056862092484  0.249519  3.701968  2.40655e-06  -7.45064e-09  0.00400165  2.86103e-05   0.0175803   0.0172311 
387.302 8.357889606  1.2312056862092484  0.249519  3.701968  2.35812e-06  4.8429e-08  0.00400165  2.86103e-05   0.0176035   0.0172311 
388.101 8.356407772  1.2312056862092484  0.249519  3.701968  2.27989e-06  5.58796e-08  0.00400165  2.86103e-05   0.0177176   0.0172292 
388.902 8.355170026  1.2312056862092484  0.249519  3.701968  2.22774e-06  2.98025e-08  0.00400165  2.86103e-05   0.0175732   0.0172268 
389.699 8.353870413  1.2312056862092484  0.249519  3.701968  2.21656e-06  1.11759e-08  0.00400165  2.86103e-05   0.0188234   0.0172266 
390.492 8.352564235  1.2312056862092484  0.249519  3.701968  2.25382e-06  -1.49013e-08  0.00400165  2.86103e-05   0.0175795   0.0172259 
391.288 8.351309381  1.2312056862092484  0.250086  3.701968  2.40655e-06  3.35278e-08  0.00400165  2.86103e-05   0.0175784   0.0172253 
393.092 8.348151159  1.2312056862092484  0.250086  3.701968  2.27989e-06  6.33304e-08  0.00400165  2.86103e-05   0.0177619   0.0172295 
394.896 8.345246176  1.2309190392589118  0.250086  3.701968  2.24636e-06  1.86266e-08  0.00400165  2.86103e-05   0.0175715   0.0172314 
395.691 8.343815268  1.2309190392589118  0.250086  3.701968  2.33205e-06  -5.58796e-08  0.00400165  2.86103e-05   0.0187810   0.0172324 
396.498 8.342455578  1.2309190392589118  0.250086  3.701968  2.42518e-06  -7.82316e-08  0.00400165  2.86103e-05   0.0175791   0.0172350 
397.311 8.341205498  1.2309190392589118  0.250086  3.701968  2.49223e-06  -7.82316e-08  0.00400165  2.86103e-05   0.0175834   0.0172360 
398.09 8.339735799  1.2309190392589118  0.250086  3.701968  2.54439e-06  -3.72531e-08  0.00400165  2.86103e-05   0.0177771   0.0172371 
398.897 8.338471396  1.2306372138751263  0.250086  3.701968  2.54811e-06  2.98025e-08  0.00400165  2.86103e-05   0.0175692   0.0172349 
399.678 8.337177353  1.2303506566409674  0.250086  3.701968  2.48851e-06  9.6858e-08  0.00400165  2.86103e-05   0.0188029   0.0172347 
400.483 8.335954527  1.2303506566409674  0.250086  3.701968  2.36557e-06  1.56463e-07  0.00400165  2.86103e-05   0.0187080   0.0172356 
401.508 8.334095123  1.2303506566409674  0.250086  3.701968  2.27617e-06  1.63914e-07  0.00400165  2.86103e-05   0.0175776   0.0172358 
402.305 8.332792326  1.2303506566409674  0.250086  3.701968  2.23146e-06  8.19568e-08  0.00400165  2.86103e-05   0.0175836   0.0172363 
403.099 8.331516386  1.2303506566409674  0.250086  3.705961  2.33205e-06  4.8429e-08  0.00400165  2.86103e-05   0.0175816   0.0172361 
405.3 8.327845122  1.230064144620561  0.250086  3.705961  2.3693e-06  3.35278e-08  0.00400165  2.86103e-05   0.0175904   0.0172360 
406.293 8.326168933  1.230064144620561  0.250086  3.705961  2.35067e-06  2.98025e-08  0.00400165  2.86103e-05   0.0175796   0.0172363 
407.093 8.324909901  1.229782451876351  0.250086  3.705961  2.35067e-06  6.70557e-08  0.00400165  2.86103e-05   0.0178941   0.0172374 
407.876 8.323465466  1.229782451876351  0.250086  3.705961  2.3693e-06  3.35278e-08  0.00400165  2.86103e-05   0.0178069   0.0172348 
408.896 8.321777739  1.229782451876351  0.250086  3.705961  2.37302e-06  1.49013e-08  0.00400165  2.86103e-05   0.0175709   0.0172370 
409.699 8.320489266  1.229782451876351  0.250086  3.705961  2.40283e-06  -2.23519e-08  0.00400165  2.86103e-05   0.0187933   0.0172400 
410.493 8.319269822  1.229782451876351  0.250086  3.705961  2.414e-06  -6.70557e-08  0.00400165  2.86103e-05   0.0175879   0.0172415 
411.302 8.317747406  1.229782451876351  0.250086  3.705961  2.45498e-06  -9.6858e-08  0.00400165  2.86103e-05   0.0175779   0.0172422 
412.104 8.316493149  1.2294960294876927  0.250086  3.705961  2.47361e-06  -1.15484e-07  0.00400165  2.86103e-05   0.0176801   0.0172419 
412.902 8.315221584  1.2294960294876927  0.250086  3.705961  2.43635e-06  -1.11759e-07  0.00400165  2.86103e-05   0.0175760   0.0172436 
413.699 8.313916401  1.2294960294876927  0.250086  3.705961  2.42145e-06  -8.94074e-08  0.00400165  2.86103e-05   0.0188125   0.0172437 
414.495 8.312463810  1.2294960294876927  0.250086  3.705961  2.40283e-06  -3.72531e-08  0.00400165  2.86103e-05   0.0175958   0.0172449 
415.292 8.311161411  1.2294960294876927  0.250086  3.705961  2.35812e-06  -3.72531e-08  0.00400165  2.86103e-05   0.0175876   0.0172473 
416.094 8.309871943  1.2292144248537964  0.250086  3.705961  2.34695e-06  -3.72532e-09  0.00400165  2.86103e-05   0.0175970   0.0172490 
416.903 8.308417562  1.2292144248537964  0.250086  3.705961  2.3544e-06  5.58796e-08  0.00400165  2.86103e-05   0.0175934   0.0172487 
417.703 8.307157138  1.2289280920408214  0.250086  3.705961  2.37302e-06  1.30386e-07  0.00400165  2.86103e-05   0.0187807   0.0172476 
418.501 8.305890746  1.2292144248537964  0.250086  3.705961  2.37302e-06  1.7509e-07  0.00400165  2.86103e-05   0.0175811   0.0172468 
419.293 8.304376884  1.2289280920408214  0.250086  3.705961  2.36557e-06  1.7509e-07  0.00400165  2.86103e-05   0.0175772   0.0172500 
420.293 8.302956719  1.2289280920408214  0.250086  3.705961  2.35812e-06  1.34111e-07  0.00400165  2.86103e-05   0.0175708   0.0172486 
421.089 8.301489606  1.2289280920408214  0.250086  3.705961  2.32087e-06  7.45063e-08  0.00400165  2.86103e-05   0.0179128   0.0172507 
421.875 8.300175073  1.2289280920408214  0.250086  3.705961  2.29479e-06  1.86266e-08  0.00400165  2.86103e-05   0.0175786   0.0172536 
422.687 8.298939117  1.2289280920408214  0.250086  3.705961  2.21656e-06  -1.86266e-08  0.00400165  2.86103e-05   0.0175752   0.0172544 
423.704 8.297091649  1.2289280920408214  0.250086  3.705961  2.16813e-06  0.0  0.00400165  2.86103e-05   0.0188042   0.0172548 
424.469 8.295964309  1.2289280920408214  0.250086  3.705961  2.17931e-06  1.49013e-08  0.00400165  2.86103e-05   0.0175813   0.0172561 
425.095 8.294888294  1.2286418043708152  0.250086  3.705961  2.21656e-06  5.96051e-08  0.00400165  2.86103e-05   0.0178967   0.0172552 
425.891 8.293578137  1.2286418043708152  0.250086  3.705961  2.25754e-06  8.19568e-08  0.00400165  2.86103e-05   0.0175638   0.0172535 
426.698 8.292124750  1.2286418043708152  0.250086  3.705961  2.30224e-06  8.19568e-08  0.00400165  2.86103e-05   0.0188313   0.0172531 
427.493 8.290881434  1.2286418043708152  0.250086  3.705961  2.35067e-06  9.31327e-08  0.00400165  2.86103e-05   0.0175853   0.0172522 
428.287 8.289530894  1.2286418043708152  0.250086  3.705961  2.38048e-06  1.89991e-07  0.00400165  2.86103e-05   0.0175778   0.0172526 
429.299 8.287860076  1.2283603321688352  0.249823  3.705961  2.4438e-06  1.52738e-07  0.00400165  2.86103e-05   0.0176918   0.0172546 
431.902 8.283459931  1.2283603321688352  0.249823  3.705961  2.36557e-06  8.19568e-08  0.00400165  2.86103e-05   0.0177201   0.0172543 
432.902 8.281857744  1.2280741339902814  0.249823  3.705961  2.32832e-06  1.49013e-08  0.00400165  2.86103e-05   0.0175790   0.0172553 
433.698 8.280612041  1.2280741339902814  0.249823  3.705961  2.29107e-06  -1.86266e-08  0.00400165  2.86103e-05   0.0187661   0.0172533 
434.502 8.279092410  1.2277927497607255  0.249823  3.705961  2.24636e-06  -2.98025e-08  0.00400165  2.86103e-05   0.0187845   0.0172537 
435.466 8.277665084  1.2277927497607255  0.249823  3.705961  2.24636e-06  1.11759e-08  0.00400165  2.86103e-05   0.0187862   0.0172563 
436.49 8.275797921  1.2277927497607255  0.249823  3.705961  2.24636e-06  5.21543e-08  0.00400165  2.86103e-05   0.0175802   0.0172542 
437.291 8.274364229  1.2277927497607255  0.249823  3.705961  2.24264e-06  4.8429e-08  0.00400165  2.86103e-05   0.0175719   0.0172535 
438.086 8.273273293  1.2277927497607255  0.249823  3.705961  2.29479e-06  8.56821e-08  0.00400165  2.86103e-05   0.0177031   0.0172529 
438.901 8.271778529  1.2277927497607255  0.249823  3.705961  2.3544e-06  9.31327e-08  0.00400165  2.86103e-05   0.0175751   0.0172513 
439.698 8.270477722  1.2277927497607255  0.249823  3.705961  2.39165e-06  1.26661e-07  0.00400165  2.86103e-05   0.0188096   0.0172507 
440.491 8.269232019  1.2277927497607255  0.249823  3.710338  2.58537e-06  1.26661e-07  0.00400165  2.86103e-05   0.0175931   0.0172504 
442.692 8.265572691  1.2277927497607255  0.249823  3.710338  2.55184e-06  1.08034e-07  0.00400165  2.86103e-05   0.0188192   0.0172503 
443.493 8.264102594  1.2277927497607255  0.249823  3.710338  2.51459e-06  9.6858e-08  0.00400165  2.86103e-05   0.0175771   0.0172492 
444.292 8.262808948  1.2277927497607255  0.249823  3.710338  2.47733e-06  7.82316e-08  0.00400165  2.86103e-05   0.0175722   0.0172506 
445.086 8.261503964  1.2277927497607255  0.249823  3.710338  2.46243e-06  1.11759e-07  0.00400165  2.86103e-05   0.0178501   0.0172516 
445.879 8.260219668  1.2275066410176934  0.249823  3.710338  2.37302e-06  8.94074e-08  0.00400165  2.86103e-05   0.0178771   0.0172524 
446.89 8.258606938  1.2275066410176934  0.249823  3.710338  2.30969e-06  7.0781e-08  0.00400165  2.86103e-05   0.0175685   0.0172501 
447.7 8.257117147  1.2275066410176934  0.249823  3.710338  2.29479e-06  3.35278e-08  0.00400165  2.86103e-05   0.0188096   0.0172501 
448.466 8.255862492  1.2275066410176934  0.249823  3.710338  2.31342e-06  7.45064e-09  0.00400165  2.86103e-05   0.0175799   0.0172528 
449.293 8.254572228  1.2275066410176934  0.249823  3.710338  2.31715e-06  0.0  0.00400165  2.86103e-05   0.0177054   0.0172532 
449.883 8.253461201  1.2275066410176934  0.249823  3.710338  2.30969e-06  2.98025e-08  0.00400165  2.86103e-05   0.0175765   0.0172529 
450.703 8.252211917  1.2275066410176934  0.249823  3.710338  2.33577e-06  4.47037e-08  0.00400165  2.86103e-05   0.0187930   0.0172535 
451.468 8.250737244  1.2275066410176934  0.249823  3.710338  2.36557e-06  2.60771e-08  0.00400165  2.86103e-05   0.0175818   0.0172529 
452.292 8.249240491  1.2275066410176934  0.249823  3.710338  2.36557e-06  -3.72531e-08  0.00400165  2.86103e-05   0.0175734   0.0172496 
453.105 8.248136824  1.2275066410176934  0.249823  3.710338  2.3693e-06  -7.82316e-08  0.00400165  2.86103e-05   0.0179081   0.0172491 
453.89 8.246906239  1.2275066410176934  0.249823  3.710338  2.39538e-06  -7.0781e-08  0.00400165  2.86103e-05   0.0175779   0.0172502 
454.693 8.245435943  1.2275066410176934  0.249823  3.710338  2.45498e-06  -4.47037e-08  0.00400165  2.86103e-05   0.0188174   0.0172501 
455.494 8.244111862  1.2275066410176934  0.249823  3.710338  2.51831e-06  -1.49013e-08  0.00400165  2.86103e-05   0.0175957   0.0172510 
456.302 8.242884062  1.2275066410176934  0.249823  3.710338  2.55556e-06  -3.72532e-09  0.00400165  2.86103e-05   0.0175931   0.0172509 
457.093 8.241617073  1.2275066410176934  0.249823  3.710338  2.46988e-06  -2.23519e-08  0.00400165  2.86103e-05   0.0175968   0.0172508 
458.095 8.239927357  1.2275066410176934  0.249823  3.710338  2.43263e-06  -1.86266e-08  0.00400165  2.86103e-05   0.0178938   0.0172512 
458.886 8.238450894  1.2275066410176934  0.249823  3.710338  2.38793e-06  -1.86266e-08  0.00400165  2.86103e-05   0.0176889   0.0172511 
459.901 8.236840750  1.2275066410176934  0.249823  3.710338  2.3246e-06  -3.35278e-08  0.00400165  2.86103e-05   0.0175763   0.0172497 
460.7 8.235540341  1.2272205773470093  0.249823  3.710338  2.28362e-06  -7.45063e-08  0.00400165  2.86103e-05   0.0187894   0.0172485 
461.499 8.234259228  1.2272205773470093  0.249823  3.710338  2.22774e-06  -1.00583e-07  0.00400165  2.86103e-05   0.0175955   0.0172485 
462.288 8.232816385  1.2272205773470093  0.249823  3.710338  2.18303e-06  -7.45063e-08  0.00400165  2.86103e-05   0.0175887   0.0172487 
463.096 8.231532288  1.2272205773470093  0.249823  3.710338  2.20539e-06  -3.72531e-08  0.00400165  2.86103e-05   0.0178251   0.0172490 
463.892 8.230214970  1.2272205773470093  0.249823  3.710338  2.22401e-06  4.09784e-08  0.00400165  2.86103e-05   0.0175822   0.0172510 
464.686 8.228980605  1.2272205773470093  0.249823  3.710338  2.22774e-06  7.0781e-08  0.00400165  2.86103e-05   0.0187998   0.0172513 
465.495 8.227448442  1.2272205773470093  0.249894  3.710338  2.31342e-06  5.96051e-08  0.00400165  2.86103e-05   0.0175903   0.0172550 
468.085 8.223276669  1.2272205773470093  0.249894  3.710338  2.38793e-06  5.21543e-08  0.00400165  2.86103e-05   0.0175970   0.0172594 
469.3 8.221263293  1.226939325342199  0.249894  3.710338  2.42518e-06  5.96051e-08  0.00400165  2.86103e-05   0.0175735   0.0172605 
470.095 8.219805927  1.226939325342199  0.249894  3.710338  2.43635e-06  5.21543e-08  0.00400165  2.86103e-05   0.0177646   0.0172610 
470.894 8.218488609  1.226939325342199  0.249894  3.710338  2.414e-06  6.33304e-08  0.00400165  2.86103e-05   0.0175782   0.0172587 
471.673 8.217216846  1.226939325342199  0.249894  3.710338  2.3842e-06  7.45063e-08  0.00400165  2.86103e-05   0.0175712   0.0172607 
472.689 8.215627391  1.226939325342199  0.249894  3.710338  2.36557e-06  2.23519e-08  0.00400165  2.86103e-05   0.0188039   0.0172616 
473.498 8.214091050  1.226939325342199  0.249894  3.710338  2.32832e-06  -3.72531e-08  0.00400165  2.86103e-05   0.0175771   0.0172609 
474.293 8.212842363  1.226939325342199  0.249894  3.710338  2.32832e-06  -5.58796e-08  0.00400165  2.86103e-05   0.0175689   0.0172627 
475.093 8.211571992  1.2266533510230042  0.249894  3.710338  2.35812e-06  -9.31327e-08  0.00400165  2.86103e-05   0.0176767   0.0172624 
475.905 8.210066485  1.22637218685305  0.249894  3.710338  2.34695e-06  -1.04309e-07  0.00400165  2.86103e-05   0.0176550   0.0172640 
476.7 8.208603948  1.22637218685305  0.249894  3.710338  2.3395e-06  -1.56463e-07  0.00400165  2.86103e-05   0.0178709   0.0172636 
477.892 8.206810788  1.22637218685305  0.249894  3.714435  2.37675e-06  -5.21543e-08  0.00400165  2.86103e-05   0.0176888   0.0172659 
479.899 8.203499986  1.22637218685305  0.249894  3.714435  2.3842e-06  6.33304e-08  0.00400165  2.86103e-05   0.0175747   0.0172689 
480.698 8.202204351  1.22637218685305  0.249894  3.714435  2.3842e-06  8.94074e-08  0.00400165  2.86103e-05   0.0187013   0.0172699 
481.512 8.200756534  1.2260863018295416  0.249894  3.714435  2.34322e-06  4.09784e-08  0.00400165  2.86103e-05   0.0175899   0.0172672 
482.289 8.199466271  1.2260863018295416  0.249894  3.714435  2.32832e-06  -7.45064e-09  0.00400165  2.86103e-05   0.0175828   0.0172672 
483.1 8.198164469  1.2260863018295416  0.249894  3.714435  2.35812e-06  -2.98025e-08  0.00400165  2.86103e-05   0.0178249   0.0172677 
483.897 8.196687410  1.2260863018295416  0.249894  3.714435  2.34695e-06  0.0  0.00400165  2.86103e-05   0.0175770   0.0172688 
484.674 8.195603835  1.2260863018295416  0.249894  3.714435  2.36185e-06  7.45064e-09  0.00400165  2.86103e-05   0.0175719   0.0172685 
485.297 8.194506733  1.2260863018295416  0.249894  3.714435  2.37302e-06  -3.35278e-08  0.00400165  2.86103e-05   0.0175788   0.0172691 
486.08 8.193252674  1.2260863018295416  0.249894  3.714435  2.414e-06  -7.82316e-08  0.00400165  2.86103e-05   0.0178812   0.0172675 
486.892 8.191774023  1.2260863018295416  0.249894  3.714435  2.47733e-06  -7.0781e-08  0.00400165  2.86103e-05   0.0175727   0.0172655 
487.685 8.190530906  1.2260863018295416  0.249894  3.714435  2.52949e-06  -5.21543e-08  0.00400165  2.86103e-05   0.0188200   0.0172647 
488.495 8.189200856  1.2260863018295416  0.249894  3.714435  2.54066e-06  -1.00583e-07  0.00400165  2.86103e-05   0.0175773   0.0172630 
489.29 8.187911786  1.2260863018295416  0.249894  3.714435  2.53694e-06  -1.08034e-07  0.00400165  2.86103e-05   0.0175720   0.0172614 
490.104 8.186483465  1.2260863018295416  0.249894  3.714435  2.48851e-06  -7.45063e-08  0.00400165  2.86103e-05   0.0176039   0.0172611 
490.905 8.185148044  1.225800461807928  0.249894  3.714435  2.43635e-06  -3.35278e-08  0.00400165  2.86103e-05   0.0178582   0.0172624 
491.89 8.183552422  1.225800461807928  0.249894  3.714435  2.3991e-06  3.72532e-09  0.00400165  2.86103e-05   0.0175696   0.0172630 
492.686 8.182243061  1.225800461807928  0.249894  3.714435  2.37302e-06  5.58796e-08  0.00400165  2.86103e-05   0.0175682   0.0172622 
493.294 8.181179180  1.225800461807928  0.249894  3.714435  2.35067e-06  6.70557e-08  0.00400165  2.86103e-05   0.0175605   0.0172617 
494.093 8.179883943  1.225800461807928  0.249894  3.714435  2.31342e-06  3.72531e-08  0.00400165  2.86103e-05   0.0178597   0.0172623 
494.888 8.178578362  1.225800461807928  0.249894  3.714435  2.31342e-06  7.45064e-09  0.00400165  2.86103e-05   0.0175743   0.0172644 
495.699 8.177332857  1.225800461807928  0.249894  3.714435  2.37302e-06  -1.49013e-08  0.00400165  2.86103e-05   0.0187881   0.0172640 
496.498 8.175842271  1.225800461807928  0.249894  3.714435  2.45498e-06  -4.09784e-08  0.00400165  2.86103e-05   0.0175791   0.0172628 
497.297 8.174604326  1.225519429656033  0.249894  3.714435  2.51831e-06  -4.09784e-08  0.00400165  2.86103e-05   0.0175865   0.0172630 
498.289 8.172922567  1.225519429656033  0.249894  3.714435  2.53694e-06  -9.6858e-08  0.00400165  2.86103e-05   0.0175796   0.0172636 
499.298 8.171079674  1.225519429656033  0.249894  3.714435  2.53694e-06  -1.60188e-07  0.00400165  2.86103e-05   0.0175686   0.0172637 
500.099 8.169830191  1.225519429656033  0.249894  3.714435  2.58909e-06  -2.08617e-07  0.00400165  2.86103e-05   0.0175875   0.0172638 
500.909 8.168333039  1.225519429656033  0.249894  3.714435  2.61144e-06  -1.97441e-07  0.00400165  2.86103e-05   0.0178155   0.0172640 
501.879 8.166881841  1.225519429656033  0.249894  3.714435  2.56301e-06  -1.52738e-07  0.00400165  2.86103e-05   0.0175870   0.0172627 
502.693 8.165561936  1.225519429656033  0.250159  3.714435  2.43263e-06  -7.45064e-09  0.00400165  2.86103e-05   0.0188503   0.0172635 
505.488 8.160876127  1.2252336788462703  0.250159  3.714435  2.41773e-06  0.0  0.00400165  2.86103e-05   0.0187761   0.0172656 
506.501 8.159230971  1.2252336788462703  0.250159  3.714435  2.36557e-06  0.0  0.00400165  2.86103e-05   0.0175799   0.0172660 
507.292 8.157914448  1.2249527343919866  0.250159  3.714435  2.32087e-06  0.0  0.00400165  2.86103e-05   0.0175855   0.0172667 
508.088 8.156449722  1.2249527343919866  0.250159  3.714435  2.32087e-06  -2.98025e-08  0.00400165  2.86103e-05   0.0179182   0.0172676 
508.888 8.155188304  1.2246670727384075  0.250159  3.714435  2.31342e-06  -5.58796e-08  0.00400165  2.86103e-05   0.0175705   0.0172659 
509.686 8.153895852  1.2246670727384075  0.250159  3.714435  2.31715e-06  -4.8429e-08  0.00400165  2.86103e-05   0.0187699   0.0172658 
510.506 8.152396313  1.2246670727384075  0.250159  3.714435  2.30969e-06  -7.45064e-09  0.00400165  2.86103e-05   0.0175734   0.0172662 
511.286 8.151150411  1.2246670727384075  0.250159  3.714435  2.29852e-06  -1.49013e-08  0.00400165  2.86103e-05   0.0175858   0.0172681 
512.092 8.149841050  1.2246670727384075  0.250159  3.714435  2.27989e-06  -2.23519e-08  0.00400165  2.86103e-05   0.0175858   0.0172684 
512.907 8.148555958  1.2246670727384075  0.250159  3.714435  2.26127e-06  3.72531e-08  0.00400165  2.86103e-05   0.0175830   0.0172650 
513.685 8.147131417  1.2243814560164332  0.250159  3.714435  2.25009e-06  1.04309e-07  0.00400165  2.86103e-05   0.0175811   0.0172655 
514.701 8.145455029  1.2243814560164332  0.250159  3.716291  2.25754e-06  6.33304e-08  0.00400165  2.86103e-05   0.0175804   0.0172673 
516.702 8.142174663  1.2243814560164332  0.250159  3.716291  2.27244e-06  5.21543e-08  0.00400165  2.86103e-05   0.0187833   0.0172664 
517.497 8.140689249  1.2243814560164332  0.250159  3.716291  2.28734e-06  -2.60771e-08  0.00400165  2.86103e-05   0.0187917   0.0172661 
518.498 8.139207614  1.2241006433740054  0.250159  3.716291  2.31342e-06  -7.45063e-08  0.00400165  2.86103e-05   0.0175864   0.0172670 
519.281 8.137761985  1.2241006433740054  0.250159  3.716291  2.3246e-06  -7.0781e-08  0.00400165  2.86103e-05   0.0175817   0.0172681 
520.092 8.136479679  1.2241006433740054  0.250159  3.716291  2.30969e-06  -5.58796e-08  0.00400165  2.86103e-05   0.0178932   0.0172668 
520.887 8.135189813  1.2241006433740054  0.250159  3.716291  2.30969e-06  -6.70557e-08  0.00400165  2.86103e-05   0.0175866   0.0172662 
521.667 8.133933567  1.2241006433740054  0.250159  3.716291  2.27244e-06  -4.47037e-08  0.00400165  2.86103e-05   0.0187985   0.0172670 
522.482 8.132482169  1.2241006433740054  0.250159  3.716291  2.27244e-06  -1.86266e-08  0.00400165  2.86103e-05   0.0175876   0.0172689 
523.3 8.131156098  1.2241006433740054  0.250159  3.716291  2.27617e-06  -1.11759e-08  0.00400165  2.86103e-05   0.0175902   0.0172686 
524.094 8.129903034  1.2241006433740054  0.250159  3.716291  2.28362e-06  -2.23519e-08  0.00400165  2.86103e-05   0.0178874   0.0172709 
524.888 8.128586114  1.2241006433740054  0.250159  3.716291  2.32087e-06  -7.45063e-08  0.00400165  2.86103e-05   0.0175642   0.0172713 
525.7 8.127164755  1.2238151157245742  0.250159  3.716291  2.35067e-06  -1.22935e-07  0.00400165  2.86103e-05   0.0188032   0.0172724 
526.482 8.125872701  1.223534390642834  0.250159  3.716291  2.39538e-06  -9.6858e-08  0.00400165  2.86103e-05   0.0175710   0.0172747 
527.282 8.124594373  1.223534390642834  0.250159  3.716291  2.44008e-06  -2.60771e-08  0.00400165  2.86103e-05   0.0177955   0.0172753 
527.879 8.123476383  1.223534390642834  0.250159  3.716291  2.45126e-06  2.23519e-08  0.00400165  2.86103e-05   0.0175839   0.0172743 
528.694 8.122218545  1.223534390642834  0.250159  3.716291  2.39165e-06  2.98025e-08  0.00400165  2.86103e-05   0.0188226   0.0172742 
529.479 8.120956728  1.223534390642834  0.250159  3.716291  2.37302e-06  5.58796e-08  0.00400165  2.86103e-05   0.0175998   0.0172770 
530.087 8.119630856  1.223534390642834  0.250159  3.716291  2.37302e-06  5.96051e-08  0.00400165  2.86103e-05   0.0176083   0.0172777 
530.904 8.118569761  1.2232489520104066  0.250159  3.716291  2.39165e-06  3.72532e-09  0.00400165  2.86103e-05   0.0176032   0.0172778 
531.703 8.117101255  1.2232489520104066  0.250159  3.716291  2.39538e-06  3.72532e-09  0.00400165  2.6703e-05   0.0187765   0.0172788 
532.502 8.115815169  1.2232489520104066  0.250159  3.716291  2.3693e-06  2.60771e-08  0.00400165  2.6703e-05   0.0175817   0.0172786 
533.282 8.114530077  1.2232489520104066  0.250159  3.716291  2.36185e-06  6.70557e-08  0.00400165  2.6703e-05   0.0175837   0.0172810 
534.097 8.113216340  1.222963558239456  0.250159  3.716291  2.39165e-06  9.6858e-08  0.00400165  2.86103e-05   0.0178045   0.0172810 
534.896 8.111788416  1.222963558239456  0.250159  3.716291  2.40283e-06  1.8254e-07  0.00400165  2.86103e-05   0.0177049   0.0172799 
535.906 8.110183643  1.222963558239456  0.250159  3.716291  2.3544e-06  2.30969e-07  0.00400165  2.86103e-05   0.0175852   0.0172790 
536.688 8.108841061  1.222963558239456  0.250159  3.716291  2.28362e-06  2.23518e-07  0.00400165  2.86103e-05   0.0187957   0.0172809 
537.497 8.107380115  1.2226829647638544  0.250159  3.716291  2.22029e-06  2.3842e-07  0.00400165  2.86103e-05   0.0187775   0.0172820 
538.502 8.105880974  1.2226829647638544  0.250159  3.716291  2.20911e-06  2.3842e-07  0.00400165  2.86103e-05   0.0175780   0.0172809 
539.303 8.104441114  1.2226829647638544  0.250159  3.716291  2.24636e-06  2.01167e-07  0.00400165  2.86103e-05   0.0175940   0.0172796 
540.097 8.103192228  1.2223976599264639  0.249798  3.716291  2.36185e-06  1.00583e-07  0.00400165  2.86103e-05   0.0188013   0.0172799 
542.482 8.099144190  1.2223976599264639  0.249798  3.716291  2.34695e-06  6.33304e-08  0.00400165  2.86103e-05   0.0187599   0.0172799 
543.504 8.097335314  1.2226829647638544  0.249798  3.716291  2.36185e-06  1.11759e-08  0.00400165  2.86103e-05   0.0188096   0.0172782 
544.491 8.095826625  1.2223976599264639  0.249798  3.716291  2.36557e-06  2.23519e-08  0.00400165  2.86103e-05   0.0175827   0.0172794 
545.293 8.094581518  1.2223976599264639  0.249798  3.716291  2.37675e-06  6.33304e-08  0.00400165  2.86103e-05   0.0174913   0.0172787 
546.086 8.093287077  1.2223976599264639  0.249798  3.716291  2.414e-06  6.33304e-08  0.00400165  2.86103e-05   0.0177150   0.0172784 
546.898 8.091818970  1.2223976599264639  0.249798  3.716291  2.4438e-06  4.8429e-08  0.00400165  2.86103e-05   0.0175736   0.0172775 
547.679 8.090545615  1.2223976599264639  0.249798  3.716291  2.46616e-06  2.98025e-08  0.00400165  2.6703e-05   0.0187218   0.0172772 
548.503 8.089225512  1.2223976599264639  0.249798  3.716291  2.44008e-06  -3.72531e-08  0.00400165  2.6703e-05   0.0175903   0.0172787 
549.302 8.087779883  1.2223976599264639  0.249798  3.716291  2.40655e-06  -8.19568e-08  0.00400165  2.6703e-05   0.0175914   0.0172799 
550.095 8.086499367  1.2223976599264639  0.249798  3.716291  2.41773e-06  -7.82316e-08  0.00400165  2.6703e-05   0.0177783   0.0172815 
550.896 8.085213679  1.2223976599264639  0.249798  3.716291  2.44753e-06  -5.96051e-08  0.00400165  2.6703e-05   0.0175777   0.0172814 
551.702 8.083724882  1.2221171538749476  0.249798  3.720108  2.53694e-06  0.0  0.00400165  2.86103e-05   0.0178327   0.0172842 
553.877 8.080271249  1.2221171538749476  0.249798  3.720108  2.52949e-06  -1.49013e-08  0.00400165  2.86103e-05   0.0175833   0.0172887 
554.69 8.078803738  1.2221171538749476  0.249798  3.720108  2.56301e-06  -4.8429e-08  0.00400165  2.86103e-05   0.0188062   0.0172904 
555.499 8.077517652  1.2221171538749476  0.249798  3.720108  2.58537e-06  -3.72532e-09  0.00400165  2.86103e-05   0.0175898   0.0172898 
556.297 8.076218436  1.2221171538749476  0.249798  3.720108  2.53321e-06  -1.11759e-08  0.00400165  2.86103e-05   0.0175838   0.0172914 
557.095 8.074848600  1.2221171538749476  0.249798  3.720108  2.43635e-06  -1.86266e-08  0.00400165  2.86103e-05   0.0177724   0.0172909 
557.895 8.073509201  1.2221171538749476  0.249798  3.720108  2.40655e-06  2.23519e-08  0.00400165  2.86103e-05   0.0175917   0.0172883 
558.691 8.072209587  1.2221171538749476  0.249798  3.720108  2.42145e-06  4.09784e-08  0.00400165  2.86103e-05   0.0188252   0.0172891 
559.489 8.070903608  1.2221171538749476  0.249798  3.720108  2.45871e-06  2.98025e-08  0.00400165  2.86103e-05   0.0175932   0.0172878 
560.291 8.069460168  1.2221171538749476  0.249798  3.720108  2.44008e-06  1.11759e-08  0.00400165  2.86103e-05   0.0175846   0.0172880 
561.072 8.068204717  1.2221171538749476  0.249798  3.720108  2.40655e-06  2.23519e-08  0.00400165  2.86103e-05   0.0176992   0.0172880 
561.897 8.066893168  1.2221171538749476  0.249798  3.720108  2.41773e-06  3.72532e-09  0.00400165  2.86103e-05   0.0175781   0.0172866 
562.694 8.065437394  1.2221171538749476  0.249798  3.720108  2.45498e-06  -3.35278e-08  0.00400165  2.86103e-05   0.0188180   0.0172870 
563.479 8.064185126  1.2221171538749476  0.249798  3.720108  2.48106e-06  -3.72531e-08  0.00400165  2.86103e-05   0.0175921   0.0172870 
564.296 8.062855275  1.2221171538749476  0.249798  3.720108  2.48478e-06  0.0  0.00400165  2.86103e-05   0.0175810   0.0172880 
565.092 8.061571178  1.2221171538749476  0.249798  3.720108  2.46243e-06  5.58796e-08  0.00400165  2.86103e-05   0.0175800   0.0172844 
566.081 8.059932587  1.2221171538749476  0.249798  3.720108  2.39165e-06  5.96051e-08  0.00400165  2.86103e-05   0.0175828   0.0172842 
566.687 8.058819968  1.2221171538749476  0.249798  3.720108  2.31342e-06  3.72531e-08  0.00400165  2.86103e-05   0.0188573   0.0172861 
567.474 8.057541441  1.2221171538749476  0.249798  3.720108  2.25754e-06  -5.21543e-08  0.00400165  2.86103e-05   0.0175699   0.0172867 
568.289 8.056096609  1.2218319379157079  0.249798  3.720108  2.19794e-06  -1.30386e-07  0.00400165  2.86103e-05   0.0175637   0.0172881 
569.09 8.054774317  1.2218319379157079  0.249798  3.720108  2.19794e-06  -2.08617e-07  0.00400165  2.86103e-05   0.0179258   0.0172909 
569.886 8.053543931  1.2218319379157079  0.249798  3.720108  2.22774e-06  -1.8254e-07  0.00400165  2.86103e-05   0.0175754   0.0172922 
570.685 8.052246705  1.2221171538749476  0.249798  3.720108  2.25382e-06  -1.1921e-07  0.00400165  2.86103e-05   0.0188255   0.0172918 
571.495 8.050741994  1.2218319379157079  0.249798  3.720108  2.29479e-06  -3.35278e-08  0.00400165  2.86103e-05   0.0187558   0.0172899 
572.506 8.049124689  1.2218319379157079  0.249798  3.720108  2.38793e-06  1.86266e-08  0.00400165  2.86103e-05   0.0187797   0.0172869 
573.483 8.047503802  1.2218319379157079  0.249798  3.720108  2.41028e-06  2.60771e-08  0.00400165  2.86103e-05   0.0175852   0.0172876 
574.29 8.046215130  1.2215467667479856  0.249798  3.720108  2.3693e-06  0.0  0.00400165  2.86103e-05   0.0175777   0.0172874 
575.271 8.044568383  1.2215467667479856  0.249798  3.720108  2.31342e-06  7.45064e-09  0.00400165  2.86103e-05   0.0175738   0.0172878 
576.091 8.043114598  1.2215467667479856  0.249798  3.720108  2.28362e-06  -3.35278e-08  0.00400165  2.86103e-05   0.0176895   0.0172898 
576.897 8.041780769  1.2212663920973699  0.249988  3.720108  2.33577e-06  -7.0781e-08  0.00400165  2.86103e-05   0.0175734   0.0172878 
579.683 8.037046022  1.2212663920973699  0.249988  3.720108  2.33577e-06  1.86266e-08  0.00400165  2.86103e-05   0.0175677   0.0172895 
580.701 8.035570554  1.2212663920973699  0.249988  3.720108  2.33205e-06  4.8429e-08  0.00400165  2.86103e-05   0.0188137   0.0172895 
581.496 8.034110205  1.2209813097245497  0.249988  3.720108  2.28734e-06  1.08034e-07  0.00400165  2.86103e-05   0.0175907   0.0172909 
582.293 8.032803629  1.2209813097245497  0.249988  3.720108  2.22401e-06  1.15484e-07  0.00400165  2.86103e-05   0.0175809   0.0172908 
583.085 8.031518338  1.2209813097245497  0.249988  3.720108  2.18303e-06  8.56821e-08  0.00400165  2.86103e-05   0.0175838   0.0172884 
584.29 8.029496806  1.2209813097245497  0.249988  3.720108  2.23891e-06  9.31327e-08  0.00400165  2.86103e-05   0.0175781   0.0172893 
585.098 8.028240161  1.2209813097245497  0.249988  3.720108  2.27617e-06  1.08034e-07  0.00400165  2.86103e-05   0.0177169   0.0172911 
585.898 8.026787968  1.2209813097245497  0.249988  3.720108  2.27989e-06  6.33304e-08  0.00400165  2.86103e-05   0.0175830   0.0172946 
586.694 8.025441407  1.2209813097245497  0.249988  3.720108  2.27617e-06  4.47037e-08  0.00400165  2.86103e-05   0.0188184   0.0172945 
587.477 8.024234098  1.2209813097245497  0.249988  3.720108  2.28362e-06  5.58796e-08  0.00400165  2.86103e-05   0.0175738   0.0172959 
588.281 8.022922747  1.2209813097245497  0.249988  3.723085  2.27244e-06  9.31327e-08  0.00400165  2.86103e-05   0.0175746   0.0172986 
590.692 8.018712183  1.2206962721013013  0.249988  3.723085  2.24264e-06  9.31327e-08  0.00400165  2.86103e-05   0.0188253   0.0172969 
591.491 8.017421521  1.2206962721013013  0.249988  3.723085  2.19421e-06  7.0781e-08  0.00400165  2.86103e-05   0.0175794   0.0172935 
592.3 8.016131058  1.2206962721013013  0.249988  3.723085  2.21284e-06  4.47037e-08  0.00400165  2.86103e-05   0.0178892   0.0172891 
593.859 8.013616178  1.2206962721013013  0.249988  3.723085  2.29479e-06  2.23519e-08  0.00400165  2.86103e-05   0.0175793   0.0172883 
594.694 8.012118430  1.2204160287285353  0.249988  3.723085  2.37302e-06  -3.35278e-08  0.00400165  2.86103e-05   0.0187727   0.0172888 
595.485 8.010844280  1.2204160287285353  0.249988  3.723085  2.42145e-06  -8.19568e-08  0.00400165  2.86103e-05   0.0175934   0.0172905 
596.3 8.009584651  1.2204160287285353  0.249988  3.723085  2.38048e-06  -8.94074e-08  0.00400165  2.86103e-05   0.0175983   0.0172902 
597.081 8.008278473  1.2204160287285353  0.249988  3.723085  2.31342e-06  -1.08034e-07  0.00400165  2.86103e-05   0.0175953   0.0172904 
597.691 8.006967719  1.2204160287285353  0.249988  3.723085  2.28362e-06  -1.60188e-07  0.00400165  2.86103e-05   0.0187740   0.0172919 
598.502 8.005909011  1.2204160287285353  0.249988  3.723085  2.3395e-06  -1.97441e-07  0.00400165  2.86103e-05   0.0175673   0.0172956 
599.295 8.004477904  1.2204160287285353  0.249988  3.723085  2.39165e-06  -1.93716e-07  0.00400165  2.86103e-05   0.0175582   0.0172953 
600.093 8.003162774  1.2201310798170575  0.249988  3.723085  2.3842e-06  -1.26661e-07  0.00400165  2.86103e-05   0.0179506   0.0172956 
600.89 8.001831730  1.2201310798170575  0.249988  3.723085  2.41773e-06  -4.8429e-08  0.00400165  2.86103e-05   0.0175697   0.0172960 
601.695 8.000584236  1.2201310798170575  0.249988  3.723085  2.42145e-06  0.0  0.00400165  2.86103e-05   0.0175694   0.0172959 
602.684 7.998911628  1.2201310798170575  0.249988  3.723085  2.3842e-06  -1.86266e-08  0.00400165  2.86103e-05   0.0188063   0.0172950 
603.498 7.997466596  1.2201310798170575  0.249988  3.723085  2.37302e-06  -8.56821e-08  0.00400165  2.86103e-05   0.0175745   0.0172938 
604.319 7.996226264  1.2201310798170575  0.249988  3.723085  2.34322e-06  -8.19568e-08  0.00400165  2.86103e-05   0.0175679   0.0172947 
605.086 7.994908349  1.2201310798170575  0.249988  3.723085  2.3246e-06  -6.70557e-08  0.00400165  2.86103e-05   0.0177302   0.0172954 
605.899 7.993431886  1.2198509236503823  0.249988  3.723085  2.3395e-06  -3.35278e-08  0.00400165  2.86103e-05   0.0175944   0.0172989 
606.7 7.992214034  1.2195660633954717  0.249988  3.723085  2.31715e-06  2.98025e-08  0.00400165  2.86103e-05   0.0188221   0.0173007 
607.494 7.990920985  1.2195660633954717  0.249988  3.723085  2.32087e-06  8.56821e-08  0.00400165  2.86103e-05   0.0187862   0.0173030 
608.493 7.989238430  1.2195660633954717  0.249988  3.723085  2.36557e-06  1.7509e-07  0.00400165  2.86103e-05   0.0175719   0.0173069 
609.681 7.987221871  1.2192812478204353  0.249988  3.723085  2.42518e-06  2.19793e-07  0.00400165  2.86103e-05   0.0186451   0.0173082 
610.514 7.985698261  1.2195660633954717  0.249988  3.723085  2.45126e-06  1.63914e-07  0.00400165  2.86103e-05   0.0175762   0.0173079 
611.293 7.984482199  1.2192812478204353  0.249988  3.723085  2.46243e-06  6.70557e-08  0.00400165  2.86103e-05   0.0175748   0.0173085 
612.092 7.983167069  1.2192812478204353  0.249988  3.723085  2.42145e-06  7.45064e-09  0.00400165  2.86103e-05   0.0177040   0.0173094 
612.896 7.981711096  1.2192812478204353  0.249988  3.723085  2.27989e-06  -1.86266e-08  0.00400165  2.86103e-05   0.0177536   0.0173093 
613.896 7.980265070  1.2192812478204353  0.249642  3.723085  2.14951e-06  -5.96051e-08  0.00400165  2.86103e-05   0.0188299   0.0173108 
616.485 7.975878651  1.2192812478204353  0.249642  3.723085  2.1197e-06  4.47037e-08  0.00400165  2.86103e-05   0.0188391   0.0173123 
617.47 7.974214198  1.2192812478204353  0.249642  3.723085  2.14578e-06  8.94074e-08  0.00400165  2.86103e-05   0.0175879   0.0173119 
618.29 7.972921945  1.2192812478204353  0.249642  3.723085  2.22401e-06  6.33304e-08  0.00400165  2.86103e-05   0.0175794   0.0173113 
619.085 7.971429767  1.2192812478204353  0.249642  3.723085  2.26127e-06  -3.72532e-09  0.00400165  2.86103e-05   0.0177456   0.0173118 
619.898 7.970182671  1.2192812478204353  0.249642  3.723085  2.27244e-06  -9.6858e-08  0.00400165  2.86103e-05   0.0177359   0.0173101 
620.897 7.968493552  1.2192812478204353  0.249642  3.723085  2.25382e-06  -1.15484e-07  0.00400165  2.86103e-05   0.0175819   0.0173104 
621.696 7.967266150  1.2192812478204353  0.249642  3.723085  2.26499e-06  -7.45063e-08  0.00400165  2.86103e-05   0.0188375   0.0173113 
622.472 7.965796252  1.2192812478204353  0.249642  3.723085  2.31715e-06  -2.60771e-08  0.00400165  2.86103e-05   0.0188482   0.0173101 
623.491 7.964154677  1.2192812478204353  0.249642  3.723085  2.31342e-06  -4.47037e-08  0.00400165  2.86103e-05   0.0175862   0.0173106 
624.296 7.962887887  1.2192812478204353  0.249642  3.723085  2.29479e-06  -1.00583e-07  0.00400165  2.86103e-05   0.0175791   0.0173104 
625.084 7.961614732  1.2190012227271405  0.249642  3.723085  2.30969e-06  -1.26661e-07  0.00400165  2.86103e-05   0.0175904   0.0173103 
626.3 7.959578478  1.2190012227271405  0.249642  3.727217  2.27989e-06  -1.49013e-08  0.00400165  2.86103e-05   0.0187975   0.0173098 
628.496 7.955892892  1.2190012227271405  0.249642  3.727217  2.30224e-06  6.70557e-08  0.00400165  2.86103e-05   0.0175872   0.0173116 
629.282 7.954661113  1.2190012227271405  0.249642  3.727217  2.29852e-06  1.26661e-07  0.00400165  2.86103e-05   0.0175777   0.0173132 
630.101 7.953152822  1.2190012227271405  0.249642  3.727217  2.30969e-06  1.1921e-07  0.00400165  2.86103e-05   0.0178735   0.0173149 
630.892 7.951858977  1.2190012227271405  0.249642  3.727217  2.36557e-06  1.00583e-07  0.00400165  2.86103e-05   0.0175760   0.0173159 
631.684 7.950597758  1.2190012227271405  0.249642  3.727217  2.40283e-06  6.33304e-08  0.00400165  2.86103e-05   0.0188000   0.0173181 
632.496 7.949150935  1.2190012227271405  0.249642  3.727217  2.40655e-06  4.8429e-08  0.00400165  2.86103e-05   0.0175838   0.0173188 
633.292 7.947824069  1.2190012227271405  0.249642  3.727217  2.39538e-06  6.33304e-08  0.00400165  2.86103e-05   0.0175781   0.0173180 
634.07 7.946560660  1.2190012227271405  0.249642  3.727217  2.39538e-06  7.45063e-08  0.00400165  2.6703e-05   0.0179359   0.0173195 
634.886 7.945258063  1.2190012227271405  0.249642  3.727217  2.40283e-06  5.96051e-08  0.00400165  2.86103e-05   0.0175765   0.0173185 
635.686 7.943833123  1.2190012227271405  0.249642  3.727217  2.40283e-06  4.09784e-08  0.00400165  2.86103e-05   0.0187625   0.0173194 
636.491 7.942542462  1.2190012227271405  0.249642  3.727217  2.3991e-06  3.72531e-08  0.00400165  2.86103e-05   0.0175816   0.0173198 
637.284 7.941241854  1.2190012227271405  0.249642  3.727217  2.36557e-06  5.96051e-08  0.00400165  2.86103e-05   0.0175785   0.0173186 
638.096 7.939781703  1.2190012227271405  0.249642  3.727217  2.33205e-06  1.04309e-07  0.00400165  2.86103e-05   0.0178406   0.0173203 
638.891 7.938510537  1.2190012227271405  0.249642  3.727217  2.34695e-06  9.31327e-08  0.00400165  2.86103e-05   0.0175689   0.0173197 
639.673 7.937222461  1.2190012227271405  0.249642  3.727217  2.3693e-06  7.0781e-08  0.00400165  2.86103e-05   0.0187936   0.0173207 
640.496 7.935750375  1.218716495725733  0.249642  3.727217  2.36185e-06  6.33304e-08  0.00400165  2.86103e-05   0.0175789   0.0173233 
641.284 7.934446186  1.2190012227271405  0.249642  3.727217  2.35812e-06  5.96051e-08  0.00400165  2.86103e-05   0.0175753   0.0173228 
642.094 7.933198096  1.218716495725733  0.249642  3.727217  2.35812e-06  5.21543e-08  0.00400165  2.86103e-05   0.0177002   0.0173237 
642.899 7.931902063  1.218716495725733  0.249642  3.727217  2.37302e-06  5.96051e-08  0.00400165  2.86103e-05   0.0175746   0.0173243 
643.693 7.930429380  1.218716495725733  0.249642  3.727217  2.37302e-06  -7.45064e-09  0.00400165  2.86103e-05   0.0188191   0.0173215 
644.477 7.929128374  1.218716495725733  0.249642  3.727217  2.3842e-06  -4.47037e-08  0.00400165  2.86103e-05   0.0175846   0.0173213 
645.287 7.927896994  1.218716495725733  0.249642  3.727217  2.42518e-06  -7.82316e-08  0.00400165  2.86103e-05   0.0175792   0.0173212 
646.096 7.926390891  1.218716495725733  0.249642  3.727217  2.46988e-06  -3.72532e-09  0.00400165  2.86103e-05   0.0175749   0.0173205 
647.093 7.924796064  1.2190012227271405  0.249642  3.727217  2.49968e-06  7.0781e-08  0.00400165  2.86103e-05   0.0177746   0.0173212 
647.894 7.923469794  1.218716495725733  0.249642  3.727217  2.52949e-06  1.26661e-07  0.00400165  2.86103e-05   0.0175734   0.0173202 
648.693 7.922205391  1.218716495725733  0.249642  3.727217  2.52949e-06  9.31327e-08  0.00400165  2.86103e-05   0.0188325   0.0173203 
649.488 7.920922687  1.218716495725733  0.249642  3.727217  2.49596e-06  6.70557e-08  0.00400165  2.86103e-05   0.0175806   0.0173233 
650.288 7.919435482  1.218716495725733  0.249642  3.727217  2.45871e-06  1.00583e-07  0.00400165  2.86103e-05   0.0175738   0.0173229 
651.093 7.917979708  1.218716495725733  0.250602  3.727217  2.34322e-06  3.35278e-08  0.00400165  2.86103e-05   0.0175856   0.0173227 
653.672 7.913979015  1.218716495725733  0.250602  3.727217  2.3246e-06  -8.19568e-08  0.00400165  2.86103e-05   0.0177592   0.0173246 
654.897 7.911765913  1.2184365577027565  0.250602  3.727217  2.34322e-06  -8.94074e-08  0.00400165  2.86103e-05   0.0175626   0.0173228 
655.678 7.910441234  1.2181519192199046  0.250602  3.727217  2.34695e-06  -1.86266e-08  0.00400165  2.86103e-05   0.0188130   0.0173234 
656.494 7.909183794  1.2181519192199046  0.250602  3.727217  2.37302e-06  2.23519e-08  0.00400165  2.86103e-05   0.0175621   0.0173208 
657.291 7.907900493  1.217867325347389  0.250602  3.727217  2.34322e-06  -1.11759e-08  0.00400165  2.86103e-05   0.0175635   0.0173196 
658.291 7.906122849  1.217867325347389  0.250602  3.727217  2.29107e-06  -5.96051e-08  0.00400165  2.86103e-05   0.0175604   0.0173194 
659.1 7.904808117  1.217587518193799  0.250602  3.727217  2.27989e-06  -7.45063e-08  0.00400165  2.86103e-05   0.0177181   0.0173212 
659.901 7.903505520  1.217587518193799  0.250602  3.727217  2.30597e-06  -2.98025e-08  0.00400165  2.86103e-05   0.0175798   0.0173235 
660.684 7.902271951  1.217587518193799  0.250602  3.727217  2.30597e-06  1.86266e-08  0.00400165  2.86103e-05   0.0175976   0.0173235 
661.296 7.901155951  1.217587518193799  0.250602  3.727217  2.32087e-06  8.19568e-08  0.00400165  2.6703e-05   0.0175849   0.0173238 
662.098 7.899842412  1.2173030127570952  0.250602  3.727217  2.32087e-06  1.7509e-07  0.00400165  2.6703e-05   0.0177620   0.0173223 
662.896 7.898597703  1.2170232925383648  0.250602  3.730159  2.40655e-06  2.83124e-07  0.00400165  2.86103e-05   0.0175815   0.0173249 
665.292 7.894557026  1.2170232925383648  0.250602  3.730159  2.3395e-06  2.90574e-07  0.00400165  2.86103e-05   0.0175741   0.0173256 
666.093 7.893119155  1.2167388754825281  0.250602  3.730159  2.3246e-06  2.53322e-07  0.00400165  2.86103e-05   0.0178039   0.0173259 
666.893 7.891803628  1.2167388754825281  0.250602  3.730159  2.34322e-06  2.57047e-07  0.00400165  2.86103e-05   0.0175704   0.0173261 
667.687 7.890574634  1.2167388754825281  0.250602  3.730159  2.36185e-06  1.60188e-07  0.00400165  2.86103e-05   0.0175680   0.0173253 
668.688 7.888921521  1.216454502967655  0.250602  3.730159  2.37302e-06  3.72531e-08  0.00400165  2.86103e-05   0.0187723   0.0173250 
669.472 7.887585305  1.2161749134147928  0.250602  3.730159  2.39538e-06  -5.96051e-08  0.00400165  2.86103e-05   0.0175897   0.0173217 
670.297 7.885926622  1.2161749134147928  0.250602  3.730159  2.40655e-06  -1.78815e-07  0.00400165  2.86103e-05   0.0175799   0.0173173 
671.074 7.884680123  1.215890629198234  0.250602  3.730159  2.4289e-06  -2.57047e-07  0.00400165  2.86103e-05   0.0178979   0.0173157 
671.888 7.883580236  1.215890629198234  0.250602  3.730159  2.3991e-06  -2.45871e-07  0.00400165  2.86103e-05   0.0175762   0.0173096 
672.691 7.881939058  1.215890629198234  0.250602  3.730159  2.31342e-06  -1.89991e-07  0.00400165  2.86103e-05   0.0175697   0.0173089 
673.684 7.880486069  1.2156111264450922  0.250602  3.730159  2.19049e-06  -1.49013e-07  0.00400165  2.86103e-05   0.0175713   0.0173106 
674.685 7.878803316  1.2156111264450922  0.250602  3.730159  2.11225e-06  -7.45063e-08  0.00400165  2.86103e-05   0.0187866   0.0173112 
675.483 7.877531950  1.2153269304720313  0.250602  3.730159  2.13088e-06  -6.33304e-08  0.00400165  2.86103e-05   0.0175900   0.0173132 
676.277 7.876264365  1.2153269304720313  0.250602  3.730159  2.20911e-06  -4.47037e-08  0.00400165  2.86103e-05   0.0175836   0.0173131 
677.103 7.874736578  1.2153269304720313  0.250602  3.730159  2.30224e-06  -1.49013e-08  0.00400165  2.86103e-05   0.0179448   0.0173129 
677.889 7.873508182  1.2153269304720313  0.250602  3.730159  2.37302e-06  8.56821e-08  0.00400165  2.86103e-05   0.0175843   0.0173165 
678.686 7.872234827  1.215042778970721  0.250602  3.730159  2.30969e-06  1.60188e-07  0.00400165  2.86103e-05   0.0188513   0.0173162 
679.485 7.870771096  1.215042778970721  0.250602  3.730159  2.25382e-06  1.49013e-07  0.00400165  2.86103e-05   0.0175845   0.0173162 
680.279 7.869489784  1.215042778970721  0.250602  3.730159  2.30597e-06  9.31327e-08  0.00400165  2.86103e-05   0.0175769   0.0173159 
681.072 7.868174455  1.215042778970721  0.250602  3.730159  2.3246e-06  6.33304e-08  0.00400165  2.86103e-05   0.0179228   0.0173159 
681.888 7.866886181  1.2147634066804038  0.250602  3.730159  2.26499e-06  4.47037e-08  0.00400165  2.86103e-05   0.0175849   0.0173169 
682.67 7.865654999  1.2144793433402319  0.250602  3.730159  2.18303e-06  7.0781e-08  0.00400165  2.86103e-05   0.0178730   0.0173212 
683.892 7.863425187  1.2144793433402319  0.250602  3.730159  2.16441e-06  9.6858e-08  0.00400165  2.86103e-05   0.0175820   0.0173211 
684.699 7.862167349  1.214200057714808  0.250602  3.730159  2.19794e-06  6.70557e-08  0.00400165  2.86103e-05   0.0188020   0.0173221 
685.495 7.860825562  1.214200057714808  0.250602  3.730159  2.23519e-06  -1.11759e-08  0.00400165  2.86103e-05   0.0175864   0.0173217 
686.29 7.859581450  1.214200057714808  0.250602  3.730159  2.26127e-06  -5.96051e-08  0.00400165  2.86103e-05   0.0175791   0.0173209 
687.086 7.858130450  1.214200057714808  0.250602  3.730159  2.26127e-06  -3.72531e-08  0.00400165  2.86103e-05   0.0177886   0.0173195 
687.891 7.856843966  1.2139160824810873  0.250602  3.730159  2.29107e-06  -4.47037e-08  0.00400165  2.86103e-05   0.0178700   0.0173169 
688.887 7.855158627  1.2139160824810873  0.24949  3.730159  2.28734e-06  -7.82316e-08  0.00400165  2.86103e-05   0.0187482   0.0173196 
691.503 7.850781955  1.2139160824810873  0.24949  3.730159  2.29479e-06  -4.09784e-08  0.00400165  2.86103e-05   0.0175842   0.0173157 
692.297 7.849491095  1.2139160824810873  0.24949  3.730159  2.32832e-06  -7.45063e-08  0.00400165  2.86103e-05   0.0175754   0.0173164 
693.1 7.848214756  1.2139160824810873  0.24949  3.730159  2.34322e-06  -1.00583e-07  0.00400165  2.86103e-05   0.0178768   0.0173169 
693.888 7.846748041  1.2139160824810873  0.24949  3.730159  2.34322e-06  -1.1921e-07  0.00400165  2.86103e-05   0.0175869   0.0173154 
694.698 7.845475482  1.2139160824810873  0.24949  3.730159  2.30597e-06  -8.19568e-08  0.00400165  2.86103e-05   0.0175838   0.0173155 
695.683 7.843811229  1.214200057714808  0.24949  3.730159  2.27244e-06  -4.8429e-08  0.00400165  2.86103e-05   0.0188155   0.0173144 
696.494 7.842541654  1.214200057714808  0.24949  3.730159  2.21284e-06  -1.49013e-08  0.00400165  2.86103e-05   0.0175689   0.0173129 
697.306 7.841099208  1.2139160824810873  0.24949  3.730159  2.21656e-06  -1.49013e-08  0.00400165  2.86103e-05   0.0175733   0.0173134 
698.1 7.839752647  1.2139160824810873  0.24949  3.730159  2.27989e-06  0.0  0.00400165  2.86103e-05   0.0175817   0.0173119 
699.058 7.838346407  1.2139160824810873  0.24949  3.730159  2.30224e-06  2.98025e-08  0.00400165  2.86103e-05   0.0175720   0.0173101 
699.698 7.837229014  1.214200057714808  0.24949  3.732996  2.27617e-06  7.82316e-08  0.00400165  2.86103e-05   0.0179477   0.0173070 
701.888 7.833579434  1.214200057714808  0.24949  3.732996  2.32087e-06  2.98025e-08  0.00400165  2.86103e-05   0.0175688   0.0173079 
703.087 7.831530051  1.214200057714808  0.24949  3.732996  2.3842e-06  -4.09784e-08  0.00400165  2.86103e-05   0.0177112   0.0173103 
703.894 7.830284945  1.214200057714808  0.24949  3.732996  2.3842e-06  -1.04309e-07  0.00400165  2.86103e-05   0.0175926   0.0173104 
704.689 7.828772077  1.214200057714808  0.24949  3.732996  2.34322e-06  -1.30386e-07  0.00400165  2.86103e-05   0.0188386   0.0173133 
705.486 7.827540896  1.214200057714808  0.24949  3.732996  2.30597e-06  -9.6858e-08  0.00400165  2.86103e-05   0.0175982   0.0173183 
706.305 7.826184786  1.214200057714808  0.24949  3.732996  2.30597e-06  -8.19568e-08  0.00400165  2.86103e-05   0.0175824   0.0173206 
707.08 7.824946046  1.214200057714808  0.24949  3.732996  2.34695e-06  -1.30386e-07  0.00400165  2.86103e-05   0.0177635   0.0173223 
707.896 7.823468389  1.214200057714808  0.24949  3.732996  2.4289e-06  -1.52738e-07  0.00400165  2.86103e-05   0.0175809   0.0173269 
708.688 7.822038278  1.214200057714808  0.24949  3.732996  2.43263e-06  -1.49013e-07  0.00400165  2.86103e-05   0.0188444   0.0173291 
709.485 7.820910142  1.214200057714808  0.24949  3.732996  2.41028e-06  -7.0781e-08  0.00400165  2.86103e-05   0.0175884   0.0173297 
710.293 7.819429900  1.214200057714808  0.24949  3.732996  2.39538e-06  1.86266e-08  0.00400165  2.6703e-05   0.0175793   0.0173299 
711.09 7.818140034  1.214200057714808  0.24949  3.732996  2.40655e-06  6.70557e-08  0.00400165  2.6703e-05   0.0178589   0.0173283 
711.893 7.816872846  1.214200057714808  0.24949  3.732996  2.43263e-06  9.31327e-08  0.00400165  2.6703e-05   0.0175744   0.0173267 
712.671 7.815623761  1.214200057714808  0.24949  3.732996  2.40283e-06  1.45287e-07  0.00400165  2.86103e-05   0.0188098   0.0173267 
713.481 7.814128798  1.214200057714808  0.24949  3.732996  2.38048e-06  1.86265e-07  0.00400165  2.86103e-05   0.0175723   0.0173256 
714.297 7.812879514  1.214200057714808  0.24949  3.732996  2.37675e-06  1.71364e-07  0.00400165  2.86103e-05   0.0175669   0.0173267 
715.095 7.811569556  1.214200057714808  0.24949  3.732996  2.38048e-06  7.82316e-08  0.00400165  2.86103e-05   0.0178368   0.0173269 
715.893 7.810081158  1.214200057714808  0.24949  3.732996  2.34322e-06  0.0  0.00400165  2.86103e-05   0.0175775   0.0173255 
716.677 7.808809991  1.214200057714808  0.24949  3.732996  2.30969e-06  -1.49013e-08  0.00400165  2.86103e-05   0.0188239   0.0173261 
717.492 7.807566277  1.214200057714808  0.24949  3.732996  2.26499e-06  -2.98025e-08  0.00400165  2.86103e-05   0.0175729   0.0173269 
718.291 7.806058185  1.214200057714808  0.24949  3.732996  2.22774e-06  -1.11759e-08  0.00400165  2.86103e-05   0.0175668   0.0173283 
719.096 7.804770507  1.214200057714808  0.24949  3.732996  2.22401e-06  4.8429e-08  0.00400165  2.86103e-05   0.0178207   0.0173280 
719.89 7.803470098  1.214200057714808  0.24949  3.732996  2.22774e-06  1.49013e-08  0.00400165  2.86103e-05   0.0175964   0.0173268 
720.904 7.801896159  1.2144793433402319  0.24949  3.732996  2.18303e-06  1.11759e-08  0.00400165  2.86103e-05   0.0175939   0.0173257 
721.692 7.800585605  1.2144793433402319  0.24949  3.732996  2.14206e-06  4.47037e-08  0.00400165  2.86103e-05   0.0175863   0.0173260 
722.285 7.799484723  1.2144793433402319  0.24949  3.732996  2.09363e-06  6.33304e-08  0.00400165  2.86103e-05   0.0175786   0.0173223 
723.097 7.798193464  1.2144793433402319  0.24949  3.732996  2.0601e-06  3.72531e-08  0.00400165  2.86103e-05   0.0177379   0.0173208 
723.898 7.796727744  1.2144793433402319  0.24949  3.732996  2.07128e-06  2.60771e-08  0.00400165  2.86103e-05   0.0175862   0.0173213 
724.696 7.795437281  1.2144793433402319  0.24949  3.732996  2.11598e-06  0.0  0.00400165  2.86103e-05   0.0188300   0.0173215 
725.489 7.793814605  1.214200057714808  0.250729  3.732996  2.25754e-06  -3.35278e-08  0.00400165  2.86103e-05   0.0188140   0.0173220 
728.495 7.789236416  1.214200057714808  0.250729  3.732996  2.34322e-06  -3.35278e-08  0.00400165  2.86103e-05   0.0175687   0.0173239 
729.684 7.787159780  1.2139160824810873  0.250729  3.732996  2.3544e-06  -2.23519e-08  0.00400165  2.86103e-05   0.0187888   0.0173252 
730.498 7.785737625  1.2139160824810873  0.250729  3.732996  2.34695e-06  3.72532e-09  0.00400165  2.86103e-05   0.0175728   0.0173271 
731.281 7.784438012  1.2139160824810873  0.250729  3.732996  2.27989e-06  2.60771e-08  0.00400165  2.86103e-05   0.0188007   0.0173277 
732.497 7.782454077  1.213632151650066  0.250729  3.732996  2.19794e-06  2.23519e-08  0.00400165  2.86103e-05   0.0175786   0.0173269 
733.292 7.781345437  1.213632151650066  0.250729  3.732996  2.19049e-06  0.0  0.00400165  2.86103e-05   0.0175720   0.0173297 
734.092 7.779881109  1.213632151650066  0.250729  3.732996  2.25009e-06  -3.35278e-08  0.00400165  2.86103e-05   0.0178432   0.0173331 
734.887 7.778567770  1.213632151650066  0.250729  3.732996  2.29107e-06  -3.72531e-08  0.00400165  2.86103e-05   0.0175800   0.0173358 
735.702 7.777142830  1.2133529962848952  0.250729  3.732996  2.34322e-06  2.98025e-08  0.00400165  2.86103e-05   0.0187946   0.0173366 
736.498 7.775853760  1.2133529962848952  0.250729  3.732996  2.3842e-06  1.08034e-07  0.00400165  2.86103e-05   0.0175791   0.0173353 
737.285 7.774526097  1.2127900846433644  0.250729  3.735937  2.31715e-06  1.56463e-07  0.00400165  2.86103e-05   0.0175806   0.0173342 
739.697 7.770347163  1.2127900846433644  0.250729  3.735937  2.20166e-06  1.89991e-07  0.00400165  2.86103e-05   0.0175813   0.0173337 
740.697 7.768861350  1.2125063298063472  0.250729  3.735937  2.16441e-06  1.78815e-07  0.00400165  2.86103e-05   0.0188060   0.0173338 
741.479 7.767646680  1.2125063298063472  0.250729  3.735937  2.18676e-06  1.60188e-07  0.00400165  2.86103e-05   0.0175924   0.0173336 
742.086 7.766504620  1.2122226193031378  0.250729  3.735937  2.20539e-06  1.34111e-07  0.00400165  2.86103e-05   0.0179675   0.0173356 
742.887 7.765203017  1.2122226193031378  0.250729  3.735937  2.24636e-06  8.56821e-08  0.00400165  2.86103e-05   0.0175603   0.0173375 
743.653 7.763917130  1.2122226193031378  0.250729  3.735937  2.31715e-06  2.60771e-08  0.00400165  2.86103e-05   0.0188052   0.0173393 
744.497 7.762500943  1.2119436805265018  0.250729  3.735937  2.3693e-06  3.72532e-09  0.00400165  2.86103e-05   0.0175685   0.0173400 
745.264 7.761155178  1.2119436805265018  0.250729  3.735937  2.34695e-06  0.0  0.00400165  2.86103e-05   0.0175667   0.0173411 
746.079 7.759906689  1.2116600579110364  0.250729  3.735937  2.3395e-06  -7.45064e-09  0.00400165  2.86103e-05   0.0175742   0.0173415 
746.683 7.758856137  1.2116600579110364  0.250729  3.735937  2.31342e-06  -1.86266e-08  0.00400165  2.86103e-05   0.0187959   0.0173412 
747.496 7.757502414  1.2116600579110364  0.250729  3.735937  2.34695e-06  7.45064e-09  0.00400165  2.86103e-05   0.0175861   0.0173432 
748.283 7.756233635  1.2116600579110364  0.250729  3.735937  2.39538e-06  1.49013e-08  0.00400165  2.86103e-05   0.0178028   0.0173429 
748.894 7.755149066  1.2116600579110364  0.250729  3.735937  2.43263e-06  1.49013e-08  0.00400165  2.86103e-05   0.0175677   0.0173372 
749.67 7.753886453  1.2113812055305802  0.250729  3.735937  2.42145e-06  3.72532e-09  0.00400165  2.86103e-05   0.0188418   0.0173386 
750.487 7.752581270  1.2113812055305802  0.250729  3.735937  2.40655e-06  7.45064e-09  0.00400165  2.86103e-05   0.0175679   0.0173383 
751.082 7.751477404  1.2113812055305802  0.250729  3.735937  2.41028e-06  0.0  0.00400165  2.86103e-05   0.0178413   0.0173390 
751.891 7.749817925  1.2110976707484262  0.250729  3.735937  2.3991e-06  -1.00583e-07  0.00400165  2.86103e-05   0.0178790   0.0173354 
752.893 7.748534823  1.2110976707484262  0.250729  3.735937  2.37302e-06  -1.7509e-07  0.00400165  2.86103e-05   0.0175782   0.0173315 
754.089 7.746554270  1.2108141802313477  0.250729  3.735937  2.3991e-06  -1.93716e-07  0.00400165  2.86103e-05   0.0179133   0.0173330 
754.887 7.745254060  1.2108141802313477  0.250729  3.735937  2.40655e-06  -2.08617e-07  0.00400165  2.86103e-05   0.0175784   0.0173319 
755.698 7.743778194  1.2108141802313477  0.250729  3.735937  2.38793e-06  -1.93716e-07  0.00400165  2.86103e-05   0.0187944   0.0173334 
756.482 7.742522743  1.2108141802313477  0.250729  3.735937  2.36557e-06  -1.71364e-07  0.00400165  2.86103e-05   0.0175746   0.0173339 
757.294 7.741250185  1.2105354577074185  0.250729  3.735937  2.33205e-06  -1.26661e-07  0.00400165  2.86103e-05   0.0175873   0.0173313 
758.089 7.739743285  1.2105354577074185  0.250729  3.735937  2.31715e-06  -3.35278e-08  0.00400165  2.86103e-05   0.0175829   0.0173307 
759.085 7.738101710  1.210252054941866  0.250729  3.735937  2.3842e-06  1.86266e-08  0.00400165  2.86103e-05   0.0179396   0.0173304 
759.886 7.736858195  1.210252054941866  0.250729  3.735937  2.41028e-06  7.45064e-09  0.00400165  2.86103e-05   0.0175832   0.0173337 
760.69 7.735519989  1.2099734186802271  0.250729  3.735937  2.33577e-06  2.60771e-08  0.00400165  2.86103e-05   0.0187904   0.0173383 
761.481 7.734131454  1.2099734186802271  0.250729  3.735937  2.25382e-06  5.21543e-08  0.00400165  2.86103e-05   0.0175830   0.0173444 
762.291 7.732812146  1.2096901036118903  0.249083  3.735937  2.25009e-06  -1.41562e-07  0.00400165  2.86103e-05   0.0175808   0.0173453 
764.689 7.728809066  1.2096901036118903  0.249083  3.735937  2.26499e-06  -1.41562e-07  0.00400165  2.86103e-05   0.0175814   0.0173472 
765.685 7.727123130  1.2096901036118903  0.249083  3.735937  2.29107e-06  -1.22935e-07  0.00400165  2.86103e-05   0.0187778   0.0173459 
766.482 7.725896126  1.2096901036118903  0.249083  3.735937  2.3246e-06  -1.37837e-07  0.00400165  2.86103e-05   0.0175727   0.0173452 
767.292 7.724565281  1.2099734186802271  0.249083  3.735937  2.3246e-06  -1.71364e-07  0.00400165  2.86103e-05   0.0175687   0.0173447 
768.089 7.723079269  1.2099734186802271  0.249083  3.735937  2.29852e-06  -1.34111e-07  0.00400165  2.86103e-05   0.0175994   0.0173439 
768.902 7.721834759  1.2099734186802271  0.249083  3.735937  2.29107e-06  -3.35278e-08  0.00400165  2.86103e-05   0.0175938   0.0173438 
769.694 7.720559813  1.210252054941866  0.249083  3.735937  2.33577e-06  2.60771e-08  0.00400165  2.86103e-05   0.0188265   0.0173442 
770.49 7.719072211  1.210252054941866  0.249083  3.735937  2.37675e-06  6.33304e-08  0.00400165  2.86103e-05   0.0175693   0.0173472 
771.281 7.717781549  1.210252054941866  0.249083  3.735937  2.39165e-06  7.0781e-08  0.00400165  2.86103e-05   0.0175671   0.0173479 
772.098 7.716551760  1.210252054941866  0.249083  3.735937  2.4438e-06  8.56821e-08  0.00400165  2.86103e-05   0.0177805   0.0173474 
772.894 7.715260104  1.210252054941866  0.249083  3.735937  2.49968e-06  7.82316e-08  0.00400165  2.86103e-05   0.0175837   0.0173470 
773.699 7.713791797  1.210252054941866  0.249083  3.735937  2.48106e-06  6.70557e-08  0.00400165  2.86103e-05   0.0178344   0.0173460 
774.891 7.711759324  1.210252054941866  0.249083  3.739474  2.43263e-06  -2.23519e-08  0.00400165  2.86103e-05   0.0178745   0.0173387 
776.889 7.708480749  1.210252054941866  0.249083  3.739474  2.40283e-06  -9.31327e-08  0.00400165  2.86103e-05   0.0179349   0.0173334 
777.872 7.706834598  1.2105354577074185  0.249083  3.739474  2.3991e-06  -9.6858e-08  0.00400165  2.86103e-05   0.0175811   0.0173327 
778.686 7.705524044  1.2105354577074185  0.249083  3.739474  2.4438e-06  -6.33304e-08  0.00400165  2.86103e-05   0.0188095   0.0173342 
779.494 7.704081996  1.2105354577074185  0.249083  3.739474  2.49223e-06  -5.96051e-08  0.00400165  2.86103e-05   0.0175785   0.0173321 
780.278 7.702820776  1.2105354577074185  0.249083  3.739474  2.52204e-06  -9.6858e-08  0.00400165  2.86103e-05   0.0175679   0.0173314 
781.08 7.701525738  1.2108141802313477  0.249083  3.739474  2.43635e-06  -9.6858e-08  0.00400165  2.86103e-05   0.0178231   0.0173312 
781.894 7.700272675  1.2108141802313477  0.249083  3.739474  2.27989e-06  -8.94074e-08  0.00400165  2.86103e-05   0.0175838   0.0173335 
782.701 7.698767367  1.2108141802313477  0.249083  3.739474  2.16441e-06  -3.35278e-08  0.00400165  2.86103e-05   0.0175822   0.0173325 
783.688 7.697087995  1.2108141802313477  0.249083  3.739474  2.12343e-06  -1.86266e-08  0.00400165  2.86103e-05   0.0188305   0.0173321 
784.488 7.695829759  1.2110976707484262  0.249083  3.739474  2.11598e-06  3.72532e-09  0.00400165  2.86103e-05   0.0175767   0.0173317 
785.279 7.694565754  1.2110976707484262  0.249083  3.739474  2.22401e-06  4.47037e-08  0.00400165  2.86103e-05   0.0175756   0.0173319 
786.292 7.692911249  1.2110976707484262  0.249083  3.739474  2.26872e-06  6.33304e-08  0.00400165  2.86103e-05   0.0175680   0.0173348 
787.094 7.691495858  1.2110976707484262  0.249083  3.739474  2.26499e-06  7.45064e-09  0.00400165  2.86103e-05   0.0178181   0.0173359 
787.892 7.690189878  1.2110976707484262  0.249083  3.739474  2.25382e-06  -4.8429e-08  0.00400165  2.86103e-05   0.0175864   0.0173366 
788.687 7.688860028  1.2113812055305802  0.249083  3.739474  2.24264e-06  -6.70557e-08  0.00400165  2.86103e-05   0.0187566   0.0173361 
789.501 7.687409824  1.2113812055305802  0.249083  3.739474  2.23891e-06  -5.96051e-08  0.00400165  2.86103e-05   0.0175927   0.0173364 
790.3 7.686167502  1.2113812055305802  0.249083  3.739474  2.31715e-06  2.98025e-08  0.00400165  2.86103e-05   0.0175739   0.0173376 
791.079 7.684693228  1.2113812055305802  0.249083  3.739474  2.42145e-06  7.0781e-08  0.00400165  2.86103e-05   0.0178176   0.0173400 
791.891 7.683584389  1.2113812055305802  0.249083  3.739474  2.46988e-06  6.33304e-08  0.00400165  2.86103e-05   0.0175816   0.0173399 
792.689 7.682098576  1.2116600579110364  0.249083  3.739474  2.41028e-06  0.0  0.00400165  2.86103e-05   0.0175786   0.0173413 
793.658 7.680498379  1.2116600579110364  0.249083  3.739474  2.3544e-06  -8.19568e-08  0.00400165  2.86103e-05   0.0188145   0.0173431 
794.491 7.679184442  1.2116600579110364  0.249083  3.739474  2.29479e-06  -1.11759e-07  0.00400165  2.86103e-05   0.0188600   0.0173415 
795.484 7.677563755  1.2116600579110364  0.249083  3.739474  2.24636e-06  -5.58796e-08  0.00400165  2.86103e-05   0.0175733   0.0173425 
796.301 7.676100024  1.2116600579110364  0.249083  3.739474  2.24636e-06  -2.98025e-08  0.00400165  2.6703e-05   0.0175633   0.0173433 
797.097 7.674825675  1.2116600579110364  0.249083  3.739474  2.22774e-06  -2.98025e-08  0.00400165  2.6703e-05   0.0178117   0.0173443 
797.892 7.673538594  1.2116600579110364  0.249083  3.739474  2.18676e-06  -8.94074e-08  0.00400165  2.6703e-05   0.0178337   0.0173431 
798.892 7.671906567  1.2116600579110364  0.249083  3.739474  2.18303e-06  -1.08034e-07  0.00400165  2.6703e-05   0.0175767   0.0173439 
799.687 7.670580098  1.2116600579110364  0.250807  3.739474  2.15323e-06  1.11759e-08  0.00400165  2.86103e-05   0.0175811   0.0173370 
802.294 7.666177765  1.2113812055305802  0.250807  3.739474  2.14951e-06  6.33304e-08  0.00400165  2.86103e-05   0.0175702   0.0173347 
803.092 7.664915351  1.2113812055305802  0.250807  3.739474  2.21656e-06  6.33304e-08  0.00400165  2.86103e-05   0.0179243   0.0173330 
803.883 7.663457588  1.2110976707484262  0.250807  3.739474  2.27989e-06  5.58796e-08  0.00400165  2.86103e-05   0.0175746   0.0173350 
804.697 7.661974958  1.2110976707484262  0.250807  3.739474  2.29107e-06  7.0781e-08  0.00400165  2.86103e-05   0.0188102   0.0173350 
805.48 7.660859953  1.2108141802313477  0.250807  3.739474  2.25754e-06  8.56821e-08  0.00400165  2.86103e-05   0.0175842   0.0173357 
806.292 7.659191124  1.2108141802313477  0.250807  3.739474  2.26499e-06  8.19568e-08  0.00400165  2.86103e-05   0.0175736   0.0173349 
807.086 7.658112721  1.2108141802313477  0.250807  3.739474  2.3395e-06  8.94074e-08  0.00400165  2.86103e-05   0.0179928   0.0173357 
807.884 7.656839964  1.2105354577074185  0.250807  3.739474  2.39538e-06  7.82316e-08  0.00400165  2.86103e-05   0.0175808   0.0173391 
808.682 7.655570389  1.210252054941866  0.250807  3.739474  2.39165e-06  6.70557e-08  0.00400165  2.86103e-05   0.0175779   0.0173401 
809.275 7.654088953  1.210252054941866  0.250807  3.739474  2.4289e-06  8.94074e-08  0.00400165  2.86103e-05   0.0175716   0.0173389 
810.094 7.653200927  1.210252054941866  0.250807  3.739474  2.44753e-06  1.11759e-07  0.00400165  2.86103e-05   0.0178324   0.0173403 
810.893 7.651897335  1.2099734186802271  0.250807  3.742066  2.414e-06  1.49013e-08  0.00400165  2.86103e-05   0.0175777   0.0173423 
812.688 7.648803566  1.2096901036118903  0.250807  3.742066  2.3693e-06  1.41562e-07  0.00400165  2.86103e-05   0.0175950   0.0173481 
814.085 7.646399490  1.2096901036118903  0.250807  3.742066  2.41028e-06  1.78815e-07  0.00400165  2.86103e-05   0.0179669   0.0173466 
814.882 7.645107635  1.209406832740059  0.250807  3.742066  2.43263e-06  1.45287e-07  0.00400165  2.86103e-05   0.0175679   0.0173481 
815.68 7.643845023  1.209406832740059  0.250807  3.742066  2.46243e-06  9.31327e-08  0.00400165  2.86103e-05   0.0188322   0.0173484 
816.493 7.642581814  1.2091283261337864  0.250807  3.742066  2.46988e-06  4.47037e-08  0.00400165  2.86103e-05   0.0175645   0.0173471 
817.277 7.641270861  1.2091283261337864  0.250807  3.742066  2.40655e-06  2.23519e-08  0.00400165  2.86103e-05   0.0178662   0.0173467 
817.889 7.640191464  1.2088451428775766  0.250807  3.742066  2.30969e-06  -1.49013e-08  0.00400165  2.86103e-05   0.0175863   0.0173473 
818.681 7.638906571  1.2088451428775766  0.250807  3.742066  2.22401e-06  -9.31327e-08  0.00400165  2.86103e-05   0.0188328   0.0173467 
819.489 7.637452588  1.2085620037767602  0.250807  3.742066  2.20166e-06  -1.37837e-07  0.00400165  2.86103e-05   0.0175807   0.0173489 
820.279 7.636117366  1.2085620037767602  0.250807  3.742066  2.17186e-06  -2.27244e-07  0.00400165  2.86103e-05   0.0175748   0.0173488 
821.093 7.634876835  1.2082836267052466  0.250807  3.742066  2.14951e-06  -2.86849e-07  0.00400165  2.86103e-05   0.0179067   0.0173507 
821.885 7.633411512  1.2082836267052466  0.250807  3.742066  2.17558e-06  -2.75673e-07  0.00400165  2.86103e-05   0.0175754   0.0173509 
822.682 7.632112098  1.208000575138569  0.250807  3.742066  2.21656e-06  -1.60188e-07  0.00400165  2.86103e-05   0.0188100   0.0173510 
823.493 7.630834963  1.2077222841156832  0.250807  3.742066  2.25382e-06  -2.98025e-08  0.00400165  2.86103e-05   0.0175783   0.0173517 
824.293 7.629554646  1.2077222841156832  0.250807  3.742066  2.25009e-06  1.30386e-07  0.00400165  2.86103e-05   0.0175782   0.0173514 
825.091 7.628076990  1.2074393200290368  0.250807  3.742066  2.22774e-06  1.63914e-07  0.00400165  2.86103e-05   0.0178783   0.0173511 
825.892 7.626784339  1.2074393200290368  0.250807  3.742066  2.24264e-06  1.04309e-07  0.00400165  2.86103e-05   0.0175797   0.0173502 
826.698 7.625549577  1.2074393200290368  0.250807  3.742066  2.26872e-06  8.19568e-08  0.00400165  2.6703e-05   0.0188067   0.0173484 
827.496 7.623885125  1.2071564000294674  0.250807  3.742066  2.3395e-06  8.94074e-08  0.00400165  2.6703e-05   0.0188147   0.0173404 
828.465 7.622622512  1.2071564000294674  0.250807  3.742066  2.40283e-06  7.0781e-08  0.00400165  2.6703e-05   0.0175732   0.0173421 
829.089 7.621514270  1.2071564000294674  0.250807  3.742066  2.45871e-06  1.00583e-07  0.00400165  2.6703e-05   0.0179396   0.0173433 
829.888 7.620021097  1.2068782383409284  0.250807  3.742066  2.47733e-06  1.41562e-07  0.00400165  2.6703e-05   0.0175811   0.0173432 
830.682 7.618950652  1.2068782383409284  0.250807  3.742066  2.4289e-06  1.52738e-07  0.00400165  2.86103e-05   0.0188152   0.0173414 
831.494 7.617467227  1.2068782383409284  0.250807  3.742066  2.3842e-06  1.04309e-07  0.00400165  2.86103e-05   0.0175781   0.0173402 
832.288 7.616167016  1.2068782383409284  0.250807  3.742066  2.33205e-06  4.8429e-08  0.00400165  2.6703e-05   0.0175710   0.0173407 
833.071 7.614910571  1.206595405740099  0.250807  3.742066  2.25754e-06  2.60771e-08  0.00400165  2.6703e-05   0.0179289   0.0173416 
833.889 7.613437490  1.2063173299671057  0.250807  3.742066  2.19794e-06  3.72531e-08  0.00400165  2.86103e-05   0.0175829   0.0173403 
834.685 7.612210486  1.2063173299671057  0.250807  3.742066  2.16441e-06  4.09784e-08  0.00400165  2.86103e-05   0.0188366   0.0173416 
835.486 7.610893964  1.2060345847110343  0.250807  3.742066  2.15696e-06  2.60771e-08  0.00400165  2.86103e-05   0.0175803   0.0173397 
836.297 7.609407554  1.2060345847110343  0.250807  3.742066  2.19049e-06  -2.60771e-08  0.00400165  2.86103e-05   0.0175811   0.0173365 
837.277 7.607808351  1.2057518834738818  0.249659  3.742066  2.42518e-06  -6.70557e-08  0.00400165  2.86103e-05   0.0175807   0.0173405 
839.685 7.603757926  1.2057518834738818  0.249659  3.742066  2.49968e-06  -7.45063e-08  0.00400165  2.86103e-05   0.0175816   0.0173435 
840.699 7.602056672  1.2057518834738818  0.249659  3.742066  2.54811e-06  -1.08034e-07  0.00400165  2.86103e-05   0.0188152   0.0173465 
841.494 7.600858712  1.2057518834738818  0.249659  3.742066  2.52949e-06  -1.22935e-07  0.00400165  2.86103e-05   0.0175851   0.0173458 
842.294 7.599540996  1.2057518834738818  0.249659  3.742066  2.46988e-06  -8.19568e-08  0.00400165  2.86103e-05   0.0175767   0.0173451 
843.085 7.598248743  1.2057518834738818  0.249659  3.742066  2.40283e-06  -5.96051e-08  0.00400165  2.86103e-05   0.0175933   0.0173437 
844.688 7.595527174  1.2057518834738818  0.249659  3.742066  2.3991e-06  -3.72531e-08  0.00400165  2.86103e-05   0.0187613   0.0173438 
845.487 7.594196527  1.2057518834738818  0.249659  3.742066  2.37675e-06  -2.60771e-08  0.00400165  2.86103e-05   0.0175918   0.0173428 
846.281 7.592757065  1.2057518834738818  0.249659  3.742066  2.29107e-06  -3.35278e-08  0.00400165  2.86103e-05   0.0175860   0.0173421 
847.094 7.591473366  1.2057518834738818  0.249659  3.742066  2.22029e-06  -1.11759e-08  0.00400165  2.6703e-05   0.0177955   0.0173419 
847.897 7.590171565  1.2057518834738818  0.249659  3.742066  2.14206e-06  -1.86266e-08  0.00400165  2.6703e-05   0.0175758   0.0173425 
848.69 7.588751399  1.2057518834738818  0.249659  3.745603  2.18303e-06  1.11759e-08  0.00400165  2.86103e-05   0.0175757   0.0173445 
851.093 7.584883393  1.2057518834738818  0.249659  3.745603  2.16441e-06  4.47037e-08  0.00400165  2.86103e-05   0.0178493   0.0173434 
851.889 7.583434383  1.2057518834738818  0.249659  3.745603  2.17558e-06  2.98025e-08  0.00400165  2.86103e-05   0.0175711   0.0173457 
852.702 7.582123232  1.2057518834738818  0.249659  3.745603  2.23519e-06  1.49013e-08  0.00400165  2.86103e-05   0.0188444   0.0173449 
853.489 7.580834758  1.2057518834738818  0.249659  3.745603  2.25754e-06  1.49013e-08  0.00400165  2.86103e-05   0.0175710   0.0173358 
854.288 7.579576920  1.2057518834738818  0.249659  3.745603  2.27244e-06  -1.86266e-08  0.00400165  2.86103e-05   0.0175658   0.0173327 
855.084 7.578120152  1.2054739368352858  0.249659  3.745603  2.30597e-06  1.49013e-08  0.00400165  2.86103e-05   0.0177983   0.0173339 
855.894 7.576828694  1.2054739368352858  0.249659  3.745603  2.29852e-06  2.98025e-08  0.00400165  2.86103e-05   0.0175959   0.0173319 
856.678 7.575554544  1.2057518834738818  0.249659  3.745603  2.26499e-06  -3.72532e-09  0.00400165  2.86103e-05   0.0188581   0.0173344 
857.486 7.574239613  1.2054739368352858  0.249659  3.745603  2.28362e-06  -7.0781e-08  0.00400165  2.86103e-05   0.0175892   0.0173357 
858.291 7.572775086  1.2054739368352858  0.249659  3.745603  2.32087e-06  -8.56821e-08  0.00400165  2.86103e-05   0.0187969   0.0173334 
859.495 7.570761909  1.2054739368352858  0.249659  3.745603  2.34695e-06  0.0  0.00400165  2.86103e-05   0.0175762   0.0173358 
860.281 7.569492732  1.2057518834738818  0.249659  3.745603  2.31715e-06  6.70557e-08  0.00400165  2.86103e-05   0.0175718   0.0173372 
861.091 7.568184962  1.2057518834738818  0.249659  3.745603  2.24264e-06  9.31327e-08  0.00400165  2.86103e-05   0.0179083   0.0173385 
861.889 7.566941845  1.2057518834738818  0.249659  3.745603  2.21284e-06  5.58796e-08  0.00400165  2.86103e-05   0.0175828   0.0173396 
862.687 7.565472544  1.2057518834738818  0.249659  3.745603  2.27244e-06  4.47037e-08  0.00400165  2.86103e-05   0.0188544   0.0173384 
863.483 7.564193818  1.2057518834738818  0.249659  3.745603  2.29479e-06  7.45063e-08  0.00400165  2.6703e-05   0.0175687   0.0173361 
864.309 7.562713973  1.2057518834738818  0.249659  3.745603  2.37675e-06  1.1921e-07  0.00400165  2.6703e-05   0.0175769   0.0173362 
865.088 7.561435049  1.2057518834738818  0.249659  3.745603  2.43635e-06  1.49013e-07  0.00400165  2.6703e-05   0.0179458   0.0173363 
865.887 7.560127677  1.2057518834738818  0.249659  3.745603  2.42518e-06  1.37837e-07  0.00400165  2.6703e-05   0.0175900   0.0173415 
866.686 7.558860489  1.2057518834738818  0.249659  3.745603  2.34322e-06  1.26661e-07  0.00400165  2.6703e-05   0.0188581   0.0173437 
867.47 7.557620356  1.2057518834738818  0.249659  3.745603  2.29107e-06  1.04309e-07  0.00400165  2.6703e-05   0.0175948   0.0173464 
868.283 7.556165577  1.2057518834738818  0.249659  3.745603  2.24636e-06  1.11759e-08  0.00400165  2.6703e-05   0.0175889   0.0173462 
869.294 7.554482425  1.2057518834738818  0.249659  3.745603  2.19794e-06  -3.72532e-09  0.00400165  2.86103e-05   0.0175783   0.0173469 
870.089 7.553183806  1.2057518834738818  0.249659  3.745603  2.18676e-06  -1.86266e-08  0.00400165  2.86103e-05   0.0178480   0.0173469 
870.888 7.551868875  1.2057518834738818  0.249659  3.745603  2.20166e-06  -3.35278e-08  0.00400165  2.86103e-05   0.0175829   0.0173459 
871.688 7.550442145  1.2057518834738818  0.249659  3.745603  2.25009e-06  -3.72532e-09  0.00400165  2.86103e-05   0.0188578   0.0173470 
872.485 7.549178140  1.2057518834738818  0.249659  3.745603  2.27989e-06  2.98025e-08  0.00400165  2.86103e-05   0.0175904   0.0173473 
873.295 7.547897425  1.2057518834738818  0.249659  3.745603  2.26127e-06  4.8429e-08  0.00400165  2.86103e-05   0.0175793   0.0173474 
874.274 7.546261619  1.2057518834738818  0.250116  3.745603  2.11225e-06  -3.72532e-09  0.00400165  2.86103e-05   0.0177863   0.0173469 
876.894 7.541823677  1.2054739368352858  0.250116  3.745603  2.16068e-06  -3.35278e-08  0.00400165  2.86103e-05   0.0179230   0.0173436 
877.889 7.540188468  1.2054739368352858  0.250116  3.745603  2.22029e-06  -1.49013e-08  0.00400165  2.86103e-05   0.0175723   0.0173417 
878.69 7.538886666  1.2054739368352858  0.250116  3.745603  2.23891e-06  3.35278e-08  0.00400165  2.86103e-05   0.0187885   0.0173405 
879.498 7.537446608  1.2054739368352858  0.250116  3.745603  2.23519e-06  5.96051e-08  0.00400165  2.86103e-05   0.0175716   0.0173405 
880.294 7.536135456  1.2054739368352858  0.250116  3.745603  2.25382e-06  4.47037e-08  0.00400165  2.86103e-05   0.0175641   0.0173413 
881.09 7.534898904  1.2051913228617859  0.250116  3.745603  2.30969e-06  -2.98025e-08  0.00400165  2.86103e-05   0.0178702   0.0173417 
881.887 7.533395983  1.2051913228617859  0.250116  3.745603  2.3395e-06  -6.33304e-08  0.00400165  2.86103e-05   0.0175847   0.0173410 
882.697 7.532146103  1.2051913228617859  0.250116  3.745603  2.3395e-06  -6.33304e-08  0.00400165  2.86103e-05   0.0188705   0.0173397 
883.482 7.530871554  1.2051913228617859  0.250116  3.745603  2.30969e-06  -4.09784e-08  0.00400165  2.86103e-05   0.0175910   0.0173380 
884.283 7.529375000  1.2049134620059638  0.250116  3.745603  2.27244e-06  -2.60771e-08  0.00400165  2.86103e-05   0.0175822   0.0173378 
885.096 7.528097467  1.2049134620059638  0.250116  3.748789  2.26499e-06  -3.35278e-08  0.00400165  2.86103e-05   0.0175929   0.0173331 
887.283 7.524405117  1.2049134620059638  0.250116  3.748789  2.31715e-06  -5.96051e-08  0.00400165  2.86103e-05   0.0175833   0.0173310 
888.278 7.522799946  1.2049134620059638  0.250116  3.748789  2.3395e-06  -4.47037e-08  0.00400165  2.86103e-05   0.0175777   0.0173325 
889.282 7.521152204  1.2049134620059638  0.250116  3.748789  2.33205e-06  -3.72532e-09  0.00400165  2.86103e-05   0.0175727   0.0173338 
890.069 7.519880242  1.2049134620059638  0.250116  3.748789  2.33577e-06  -1.49013e-08  0.00400165  2.86103e-05   0.0179156   0.0173356 
890.885 7.518410344  1.2049134620059638  0.250116  3.748789  2.36557e-06  -7.0781e-08  0.00400165  2.6703e-05   0.0175784   0.0173373 
891.691 7.517112521  1.2049134620059638  0.250116  3.748789  2.34322e-06  -6.70557e-08  0.00400165  2.6703e-05   0.0188271   0.0173399 
892.491 7.515858264  1.2049134620059638  0.250116  3.748789  2.29479e-06  -2.98025e-08  0.00400165  2.86103e-05   0.0175754   0.0173407 
893.279 7.514560839  1.2046309352422628  0.250116  3.748789  2.29107e-06  -1.49013e-08  0.00400165  2.86103e-05   0.0175691   0.0173432 
894.078 7.513255456  1.2046309352422628  0.250116  3.748789  2.30969e-06  7.45064e-09  0.00400165  2.86103e-05   0.0177493   0.0173451 
894.898 7.511804059  1.2046309352422628  0.250116  3.748789  2.31715e-06  6.33304e-08  0.00400165  2.86103e-05   0.0175749   0.0173454 
895.696 7.510471025  1.20434845242948  0.250116  3.748789  2.33577e-06  9.31327e-08  0.00400165  2.86103e-05   0.0188676   0.0173463 
896.482 7.509246806  1.20434845242948  0.250116  3.748789  2.3544e-06  1.1921e-07  0.00400165  2.86103e-05   0.0175618   0.0173465 
897.27 7.507747864  1.20434845242948  0.250116  3.748789  2.37302e-06  1.00583e-07  0.00400165  2.86103e-05   0.0175613   0.0173469 
898.082 7.506441090  1.20434845242948  0.250116  3.748789  2.3842e-06  8.56821e-08  0.00400165  2.86103e-05   0.0177658   0.0173468 
898.894 7.505182257  1.20407072050857  0.250116  3.748789  2.44008e-06  7.45063e-08  0.00400165  2.86103e-05   0.0175697   0.0173433 
899.695 7.503876874  1.20407072050857  0.250116  3.748789  2.45126e-06  6.33304e-08  0.00400165  2.86103e-05   0.0187528   0.0173432 
900.501 7.502444176  1.20407072050857  0.250116  3.748789  2.42145e-06  5.96051e-08  0.00400165  2.86103e-05   0.0175767   0.0173445 
901.284 7.501153515  1.203788324824668  0.250116  3.748789  2.37302e-06  2.98025e-08  0.00400165  2.6703e-05   0.0175741   0.0173438 
902.083 7.499907414  1.203788324824668  0.250116  3.748789  2.34322e-06  -2.60771e-08  0.00400165  2.86103e-05   0.0179479   0.0173430 
902.886 7.498395939  1.203788324824668  0.250116  3.748789  2.33205e-06  -6.33304e-08  0.00400165  2.86103e-05   0.0175713   0.0173418 
903.683 7.497124773  1.203788324824668  0.250116  3.748789  2.36185e-06  -4.09784e-08  0.00400165  2.86103e-05   0.0187963   0.0173423 
904.498 7.495870118  1.203788324824668  0.250116  3.748789  2.3991e-06  0.0  0.00400165  2.86103e-05   0.0175670   0.0173386 
905.268 7.494565929  1.203788324824668  0.250116  3.748789  2.39538e-06  7.45064e-09  0.00400165  2.86103e-05   0.0175662   0.0173367 
906.087 7.493094042  1.203788324824668  0.250116  3.748789  2.40283e-06  -3.72532e-09  0.00400165  2.86103e-05   0.0177537   0.0173376 
906.891 7.491814321  1.2035106785540646  0.250116  3.748789  2.40655e-06  3.72531e-08  0.00400165  2.86103e-05   0.0175703   0.0173361 
907.687 7.490521471  1.2035106785540646  0.250116  3.748789  2.3991e-06  5.58796e-08  0.00400165  2.86103e-05   0.0187532   0.0173356 
908.504 7.489068880  1.2035106785540646  0.250116  3.748789  2.37675e-06  6.70557e-08  0.00400165  2.86103e-05   0.0175834   0.0173336 
909.283 7.487818403  1.2035106785540646  0.250116  3.748789  2.37302e-06  1.11759e-07  0.00400165  2.86103e-05   0.0175773   0.0173331 
910.082 7.486541666  1.2035106785540646  0.250116  3.748789  2.37302e-06  1.00583e-07  0.00400165  2.86103e-05   0.0177837   0.0173321 
910.888 7.485040735  1.2032283699453123  0.249947  3.748789  2.50341e-06  -1.49013e-07  0.00400165  3.05178e-05   0.0175797   0.0173295 
913.686 7.480426143  1.2032283699453123  0.249947  3.748789  2.51086e-06  -9.6858e-08  0.00400165  2.86103e-05   0.0178477   0.0173276 
914.889 7.478452950  1.2032283699453123  0.249947  3.748789  2.48851e-06  0.0  0.00400165  2.86103e-05   0.0175681   0.0173289 
915.67 7.477160299  1.2032283699453123  0.249947  3.748789  2.47733e-06  8.19568e-08  0.00400165  2.86103e-05   0.0187869   0.0173293 
916.498 7.475881773  1.2032283699453123  0.249947  3.748789  2.40655e-06  1.60188e-07  0.00400165  2.86103e-05   0.0175613   0.0173303 
917.29 7.474438332  1.2032283699453123  0.249947  3.748789  2.31342e-06  1.52738e-07  0.00400165  2.86103e-05   0.0175565   0.0173311 
918.089 7.473125789  1.2029461052196364  0.249947  3.748789  2.24636e-06  1.04309e-07  0.00400165  2.86103e-05   0.0177369   0.0173320 
918.896 7.471878693  1.2029461052196364  0.249947  3.748789  2.24636e-06  8.56821e-08  0.00400165  2.86103e-05   0.0175775   0.0173321 
919.69 7.470412972  1.2029461052196364  0.249947  3.748789  2.24264e-06  9.6858e-08  0.00400165  2.6703e-05   0.0188346   0.0173334 
920.487 7.469086901  1.2029461052196364  0.249947  3.748789  2.27989e-06  1.49013e-07  0.00400165  2.6703e-05   0.0175612   0.0173338 
921.288 7.467816928  1.2029461052196364  0.249947  3.748789  2.32832e-06  2.27244e-07  0.00400165  2.6703e-05   0.0175584   0.0173336 
922.094 7.466568838  1.2026685876849232  0.249947  3.748789  2.36557e-06  2.64497e-07  0.00400165  2.6703e-05   0.0175923   0.0173339 
922.903 7.465092773  1.2026685876849232  0.249947  3.751031  2.47361e-06  1.89991e-07  0.00400165  2.86103e-05   0.0177754   0.0173365 
924.897 7.461808827  1.2026685876849232  0.249947  3.751031  2.48106e-06  1.71364e-07  0.00400165  2.86103e-05   0.0175703   0.0173354 
925.694 7.460516972  1.202386409953668  0.249947  3.751031  2.47733e-06  1.52738e-07  0.00400165  2.86103e-05   0.0188614   0.0173362 
926.483 7.459214375  1.202386409953668  0.249947  3.751031  2.44753e-06  9.6858e-08  0.00400165  2.86103e-05   0.0175641   0.0173376 
927.294 7.457792021  1.202386409953668  0.249947  3.751031  2.38048e-06  8.56821e-08  0.00400165  2.86103e-05   0.0175547   0.0173385 
928.093 7.456278756  1.202386409953668  0.249947  3.751031  2.31342e-06  1.26661e-07  0.00400165  2.86103e-05   0.0178655   0.0173383 
928.886 7.455198364  1.202386409953668  0.249947  3.751031  2.28734e-06  8.94074e-08  0.00400165  2.86103e-05   0.0175737   0.0173370 
929.686 7.453767258  1.202386409953668  0.249947  3.751031  2.26499e-06  1.86266e-08  0.00400165  2.86103e-05   0.0188146   0.0173350 
930.492 7.452457101  1.202386409953668  0.249947  3.751031  2.22029e-06  -1.86266e-08  0.00400165  2.86103e-05   0.0175778   0.0173341 
931.288 7.451191107  1.202386409953668  0.249947  3.751031  2.21284e-06  -2.23519e-08  0.00400165  2.6703e-05   0.0175695   0.0173359 
932.09 7.449855885  1.202386409953668  0.249947  3.751031  2.21656e-06  2.23519e-08  0.00400165  2.6703e-05   0.0178489   0.0173348 
932.889 7.448413240  1.2021089779371046  0.249947  3.751031  2.23891e-06  7.45063e-08  0.00400165  2.86103e-05   0.0175871   0.0173339 
933.67 7.447124369  1.2021089779371046  0.249947  3.751031  2.25009e-06  8.56821e-08  0.00400165  2.6703e-05   0.0188437   0.0173336 
934.48 7.445886822  1.2021089779371046  0.249947  3.751031  2.25382e-06  5.21543e-08  0.00400165  2.86103e-05   0.0175792   0.0173330 
935.278 7.444565923  1.2021089779371046  0.249947  3.751031  2.30597e-06  3.35278e-08  0.00400165  2.86103e-05   0.0179356   0.0173307 
935.888 7.443482547  1.2021089779371046  0.249947  3.751031  2.35812e-06  1.11759e-08  0.00400165  2.86103e-05   0.0175790   0.0173273 
936.676 7.442180347  1.2021089779371046  0.249947  3.751031  2.30597e-06  0.0  0.00400165  2.86103e-05   0.0188528   0.0173256 
937.476 7.440951951  1.2021089779371046  0.249947  3.751031  2.20911e-06  3.72532e-09  0.00400165  2.86103e-05   0.0175710   0.0173273 
938.293 7.439469719  1.2021089779371046  0.249947  3.751031  2.16813e-06  2.98025e-08  0.00400165  2.86103e-05   0.0175643   0.0173269 
939.095 7.438167719  1.2021089779371046  0.249947  3.751031  2.20166e-06  4.47037e-08  0.00400165  2.86103e-05   0.0178715   0.0173269 
939.891 7.436925000  1.2021089779371046  0.249947  3.751031  2.23146e-06  3.35278e-08  0.00400165  2.86103e-05   0.0175728   0.0173266 
940.689 7.435453510  1.2021089779371046  0.249947  3.751031  2.24636e-06  2.60771e-08  0.00400165  2.86103e-05   0.0188637   0.0173259 
941.482 7.434147929  1.2018268871466604  0.249947  3.751031  2.34695e-06  1.86266e-08  0.00400165  2.86103e-05   0.0175684   0.0173290 
942.279 7.432902424  1.2018268871466604  0.249947  3.751031  2.41028e-06  0.0  0.00400165  2.86103e-05   0.0175655   0.0173288 
943.085 7.431408655  1.2018268871466604  0.249947  3.751031  2.35812e-06  -1.86266e-08  0.00400165  2.86103e-05   0.0175921   0.0173308 
944.279 7.429588440  1.2018268871466604  0.249947  3.751031  2.33577e-06  -3.72531e-08  0.00400165  2.86103e-05   0.0178625   0.0173316 
944.889 7.428504069  1.2018268871466604  0.249947  3.751031  2.30597e-06  -7.82316e-08  0.00400165  2.86103e-05   0.0175773   0.0173366 
945.703 7.427012090  1.2018268871466604  0.249947  3.751031  2.27989e-06  -1.15484e-07  0.00400165  2.86103e-05   0.0175733   0.0173379 
946.702 7.425577602  1.2018268871466604  0.249947  3.751031  2.29107e-06  -9.31327e-08  0.00400165  2.86103e-05   0.0188572   0.0173390 
947.488 7.424095967  1.2018268871466604  0.249947  3.751031  2.31342e-06  2.98025e-08  0.00400165  2.6703e-05   0.0187687   0.0173380 
948.497 7.422422762  1.2018268871466604  0.24972  3.751031  2.26127e-06  1.26661e-07  0.00400165  2.86103e-05   0.0175783   0.0173362 
951.091 7.418227316  1.2018268871466604  0.24972  3.751031  2.21284e-06  1.34111e-07  0.00400165  2.86103e-05   0.0175992   0.0173323 
951.915 7.416754235  1.2018268871466604  0.24972  3.751031  2.17558e-06  1.11759e-07  0.00400165  2.86103e-05   0.0175930   0.0173312 
952.692 7.415473321  1.2015448401716093  0.24972  3.751031  2.15696e-06  1.22935e-07  0.00400165  2.86103e-05   0.0188549   0.0173296 
953.484 7.414220854  1.2015448401716093  0.24972  3.751031  2.19421e-06  1.04309e-07  0.00400165  2.86103e-05   0.0175702   0.0173264 
954.283 7.412741010  1.2015448401716093  0.24972  3.751031  2.21656e-06  7.82316e-08  0.00400165  2.86103e-05   0.0175698   0.0173243 
955.296 7.411089687  1.2018268871466604  0.24972  3.751031  2.21656e-06  1.11759e-07  0.00400165  2.86103e-05   0.0175656   0.0173229 
956.092 7.409821107  1.2018268871466604  0.24972  3.751031  2.22401e-06  1.97441e-07  0.00400165  2.86103e-05   0.0178106   0.0173215 
956.893 7.408539198  1.2018268871466604  0.24972  3.751031  2.24636e-06  2.53322e-07  0.00400165  2.86103e-05   0.0175753   0.0173260 
957.688 7.407293296  1.2015448401716093  0.24972  3.751031  2.27244e-06  2.34694e-07  0.00400165  2.86103e-05   0.0188413   0.0173270 
958.487 7.405775655  1.2015448401716093  0.24972  3.751031  2.30969e-06  1.71364e-07  0.00400165  2.86103e-05   0.0175733   0.0173269 
959.283 7.404477235  1.2015448401716093  0.24972  3.751031  2.29107e-06  1.15484e-07  0.00400165  2.86103e-05   0.0175709   0.0173256 
960.091 7.403222977  1.2015448401716093  0.24972  3.754778  2.22029e-06  1.15484e-07  0.00400165  2.86103e-05   0.0175799   0.0173227 
962.081 7.399906208  1.2015448401716093  0.24972  3.754778  2.26872e-06  1.15484e-07  0.00400165  2.86103e-05   0.0177468   0.0173242 
962.894 7.398442676  1.2015448401716093  0.24972  3.754778  2.27989e-06  1.41562e-07  0.00400165  2.86103e-05   0.0175796   0.0173241 
963.687 7.397203935  1.2015448401716093  0.24972  3.754778  2.23146e-06  1.37837e-07  0.00400165  2.86103e-05   0.0175753   0.0173261 
964.688 7.395518993  1.2015448401716093  0.24972  3.754778  2.19421e-06  8.94074e-08  0.00400165  2.86103e-05   0.0188297   0.0173268 
965.485 7.394248424  1.2015448401716093  0.24972  3.754778  2.19049e-06  2.23519e-08  0.00400165  2.86103e-05   0.0175841   0.0173284 
966.283 7.392797822  1.2015448401716093  0.24972  3.754778  2.21656e-06  -3.35278e-08  0.00400165  2.86103e-05   0.0175777   0.0173292 
967.093 7.391478514  1.2015448401716093  0.24972  3.754778  2.34322e-06  -6.70557e-08  0.00400165  2.86103e-05   0.0178342   0.0173296 
967.891 7.390178105  1.2015448401716093  0.24972  3.754778  2.44008e-06  -7.0781e-08  0.00400165  2.86103e-05   0.0175761   0.0173313 
968.692 7.388773058  1.2015448401716093  0.24972  3.754778  2.45126e-06  -1.00583e-07  0.00400165  2.86103e-05   0.0188192   0.0173325 
969.489 7.387224384  1.2015448401716093  0.24972  3.754778  2.43263e-06  -1.15484e-07  0.00400165  2.86103e-05   0.0175741   0.0173356 
970.289 7.386201881  1.2015448401716093  0.24972  3.754778  2.40655e-06  -1.45287e-07  0.00400165  2.6703e-05   0.0175698   0.0173360 
971.267 7.384505998  1.2015448401716093  0.24972  3.754778  2.3842e-06  -1.11759e-07  0.00400165  2.86103e-05   0.0175671   0.0173374 
972.083 7.383195841  1.2012675366923695  0.24972  3.754778  2.35812e-06  -7.0781e-08  0.00400165  2.86103e-05   0.0179945   0.0173367 
972.879 7.381789999  1.2012675366923695  0.24972  3.754778  2.32087e-06  -3.35278e-08  0.00400165  2.86103e-05   0.0175731   0.0173371 
973.69 7.380526392  1.200985576577588  0.24972  3.754778  2.29479e-06  -7.0781e-08  0.00400165  2.86103e-05   0.0188388   0.0173358 
974.488 7.379185003  1.200985576577588  0.24972  3.754778  2.25754e-06  -1.15484e-07  0.00400165  2.86103e-05   0.0175722   0.0173368 
975.274 7.377896132  1.200985576577588  0.24972  3.754778  2.20539e-06  -1.30386e-07  0.00400165  2.86103e-05   0.0179622   0.0173359 
975.882 7.376800820  1.2012675366923695  0.24972  3.754778  2.17558e-06  -1.34111e-07  0.00400165  2.86103e-05   0.0175828   0.0173368 
976.685 7.375562278  1.200985576577588  0.24972  3.754778  2.20166e-06  -1.30386e-07  0.00400165  2.86103e-05   0.0188260   0.0173349 
977.478 7.374256498  1.200985576577588  0.24972  3.754778  2.23146e-06  -1.11759e-07  0.00400165  2.86103e-05   0.0175722   0.0173353 
978.07 7.373134728  1.2012675366923695  0.24972  3.754778  2.29107e-06  -9.31327e-08  0.00400165  2.6703e-05   0.0175841   0.0173342 
979.073 7.371539305  1.2012675366923695  0.24972  3.754778  2.30969e-06  -5.58796e-08  0.00400165  2.6703e-05   0.0179639   0.0173337 
979.884 7.370255805  1.200985576577588  0.24972  3.754778  2.27244e-06  -3.72532e-09  0.00400165  2.6703e-05   0.0179330   0.0173354 
980.888 7.368565094  1.200985576577588  0.24972  3.754778  2.25009e-06  1.86266e-08  0.00400165  2.86103e-05   0.0175816   0.0173345 
981.685 7.367101761  1.200985576577588  0.24972  3.754778  2.25382e-06  -3.72532e-09  0.00400165  2.86103e-05   0.0188715   0.0173336 
982.479 7.365818062  1.200985576577588  0.24972  3.754778  2.28734e-06  -4.09784e-08  0.00400165  2.86103e-05   0.0175782   0.0173332 
983.275 7.364542519  1.200985576577588  0.24972  3.754778  2.31715e-06  -5.96051e-08  0.00400165  2.86103e-05   0.0175708   0.0173363 
984.087 7.363094304  1.200985576577588  0.24972  3.754778  2.29479e-06  -6.70557e-08  0.00400165  2.6703e-05   0.0179170   0.0173336 
984.886 7.361785938  1.200985576577588  0.24972  3.754778  2.26872e-06  -6.70557e-08  0.00400165  2.6703e-05   0.0180370   0.0173287 
985.881 7.360137599  1.200708358484647  0.25072  3.754778  2.23146e-06  -5.96051e-08  0.00400165  2.86103e-05   0.0188519   0.0173219 
988.484 7.355742825  1.200708358484647  0.25072  3.754778  2.26872e-06  -9.6858e-08  0.00400165  2.86103e-05   0.0188282   0.0173177 
989.489 7.354112390  1.200708358484647  0.25072  3.754778  2.25382e-06  -1.26661e-07  0.00400165  2.86103e-05   0.0175768   0.0173152 
990.289 7.352582216  1.200426485176653  0.25072  3.754778  2.24636e-06  -1.08034e-07  0.00400165  2.86103e-05   0.0175724   0.0173142 
991.086 7.351550960  1.200426485176653  0.25072  3.754778  2.20911e-06  -8.94074e-08  0.00400165  2.86103e-05   0.0179211   0.0173161 
991.887 7.350090213  1.200426485176653  0.25072  3.754778  2.17931e-06  -5.96051e-08  0.00400165  2.86103e-05   0.0175834   0.0173192 
992.674 7.348797761  1.2001446556165196  0.25072  3.754778  2.17931e-06  -3.72531e-08  0.00400165  2.6703e-05   0.0188626   0.0173180 
993.485 7.347542111  1.2001446556165196  0.25072  3.754778  2.17186e-06  -1.49013e-08  0.00400165  2.6703e-05   0.0175802   0.0173207 
994.291 7.346267762  1.1998675658627984  0.25072  3.754778  2.19421e-06  -3.72532e-09  0.00400165  2.6703e-05   0.0175747   0.0173226 
995.086 7.344750717  1.199585823029097  0.25072  3.754778  2.27244e-06  -2.23519e-08  0.00400165  2.6703e-05   0.0179490   0.0173226 
995.872 7.343498250  1.199585823029097  0.25072  3.754778  2.30969e-06  -4.8429e-08  0.00400165  2.6703e-05   0.0175878   0.0173242 
996.699 7.342029148  1.1993088185301244  0.25072  3.757229  2.3395e-06  -1.08034e-07  0.00400165  2.86103e-05   0.0188261   0.0173297 
998.474 7.339250486  1.1990271623694952  0.25072  3.757229  2.40283e-06  -1.08034e-07  0.00400165  2.86103e-05   0.0188529   0.0173313 
999.487 7.337440019  1.1990271623694952  0.25072  3.757229  2.40283e-06  -1.86266e-08  0.00400165  2.86103e-05   0.0175757   0.0173314 
1000.28 7.336149755  1.198745549889354  0.25072  3.757229  2.38048e-06  5.21543e-08  0.00400165  2.86103e-05   0.0175717   0.0173302 
1001.08 7.334857900  1.198468673531954  0.25072  3.757229  2.3544e-06  7.45063e-08  0.00400165  2.6703e-05   0.0180715   0.0173313 
1001.88 7.333592502  1.198468673531954  0.25072  3.757229  2.34322e-06  7.82316e-08  0.00400165  2.6703e-05   0.0188042   0.0173318 
1002.49 7.332463770  1.198468673531954  0.25072  3.757229  2.31342e-06  4.8429e-08  0.00400165  2.6703e-05   0.0175832   0.0173298 
1003.29 7.331188426  1.1981871476447135  0.25072  3.757229  2.34695e-06  -2.60771e-08  0.00400165  2.6703e-05   0.0175782   0.0173293 
1004.3 7.329417546  1.1981871476447135  0.25072  3.757229  2.40655e-06  -3.35278e-08  0.00400165  2.6703e-05   0.0175716   0.0173309 
1005.28 7.327700975  1.1981871476447135  0.25072  3.757229  2.45126e-06  -3.35278e-08  0.00400165  2.6703e-05   0.0175689   0.0173301 
1006.08 7.326465019  1.1981871476447135  0.25072  3.757229  2.43635e-06  -3.35278e-08  0.00400165  2.6703e-05   0.0177669   0.0173310 
1006.89 7.325164610  1.1979103564108202  0.25072  3.757229  2.4289e-06  -4.09784e-08  0.00400165  2.6703e-05   0.0175841   0.0173317 
1007.67 7.323899809  1.1979103564108202  0.25072  3.757229  2.40655e-06  -9.6858e-08  0.00400165  2.6703e-05   0.0175805   0.0173311 
1008.27 7.322789379  1.1976289170632415  0.25072  3.757229  2.34322e-06  -1.8254e-07  0.00400165  2.6703e-05   0.0175775   0.0173332 
1009.09 7.321485588  1.1976289170632415  0.25072  3.757229  2.29107e-06  -1.86265e-07  0.00400165  2.6703e-05   0.0178290   0.0173332 
1009.86 7.320240282  1.1976289170632415  0.25072  3.757229  2.27617e-06  -1.37837e-07  0.00400165  2.6703e-05   0.0188705   0.0173304 
1010.48 7.319101803  1.1973475213289353  0.25072  3.757229  2.22401e-06  -3.35278e-08  0.00400165  2.6703e-05   0.0175788   0.0173287 
1011.28 7.317828448  1.1970708580394263  0.25072  3.757229  2.17186e-06  6.70557e-08  0.00400165  2.6703e-05   0.0175748   0.0173284 
1012.08 7.316535797  1.1970708580394263  0.25072  3.757229  2.17558e-06  1.15484e-07  0.00400165  2.6703e-05   0.0177816   0.0173297 
1012.89 7.315078034  1.1970708580394263  0.25072  3.757229  2.20166e-06  8.56821e-08  0.00400165  2.6703e-05   0.0175787   0.0173239 
1013.69 7.313821588  1.1967895487647977  0.25072  3.757229  2.26127e-06  4.47037e-08  0.00400165  2.6703e-05   0.0188669   0.0173223 
1014.48 7.312505066  1.1967895487647977  0.25072  3.757229  2.37302e-06  5.21543e-08  0.00400165  2.6703e-05   0.0175846   0.0173192 
1015.29 7.311060034  1.1967895487647977  0.25072  3.757229  2.44008e-06  7.82316e-08  0.00400165  2.6703e-05   0.0175771   0.0173189 
1016.08 7.309574421  1.196508283063138  0.25072  3.757229  2.46243e-06  9.31327e-08  0.00400165  2.6703e-05   0.0177981   0.0173193 
1016.89 7.308515911  1.196508283063138  0.25072  3.757229  2.37675e-06  1.56463e-07  0.00400165  2.6703e-05   0.0178442   0.0173210 
1017.89 7.306892638  1.196508283063138  0.25072  3.757229  2.33577e-06  1.15484e-07  0.00400165  2.6703e-05   0.0175797   0.0173241 
1018.7 7.305398470  1.1962317475997837  0.25072  3.757229  2.3246e-06  -5.58796e-08  0.00400165  2.6703e-05   0.0175958   0.0173253 
1019.68 7.303774600  1.1962317475997837  0.25072  3.757229  2.28734e-06  -8.94074e-08  0.00400165  2.86103e-05   0.0188641   0.0173254 
1020.47 7.302502041  1.1959505682779283  0.25072  3.757229  2.25009e-06  -4.47037e-08  0.00400165  2.86103e-05   0.0175705   0.0173275 
1021.29 7.301157867  1.1956741177286299  0.25072  3.757229  2.25382e-06  5.58796e-08  0.00400165  2.86103e-05   0.0175673   0.0173260 
1022.09 7.299901024  1.1956741177286299  0.25072  3.757229  2.36185e-06  7.0781e-08  0.00400165  2.86103e-05   0.0175880   0.0173247 
1023.07 7.298271583  1.1953930247335371  0.248772  3.757229  2.29107e-06  -2.98025e-08  0.00400165  2.86103e-05   0.0188602   0.0173315 
1025.49 7.294229712  1.1956741177286299  0.248772  3.757229  2.13833e-06  -4.8429e-08  0.00400165  2.86103e-05   0.0175854   0.0173311 
1026.27 7.292951384  1.1956741177286299  0.248772  3.757229  2.0899e-06  -7.45064e-09  0.00400165  2.86103e-05   0.0179630   0.0173313 
1026.88 7.291817082  1.1956741177286299  0.248772  3.757229  2.08618e-06  2.98025e-08  0.00400165  2.86103e-05   0.0175840   0.0173327 
1027.68 7.290570782  1.1956741177286299  0.248772  3.757229  2.14951e-06  -5.21543e-08  0.00400165  2.6703e-05   0.0175817   0.0173340 
1028.68 7.288869727  1.1959505682779283  0.248772  3.757229  2.24636e-06  -1.08034e-07  0.00400165  2.6703e-05   0.0175807   0.0173338 
1029.68 7.287284051  1.1959505682779283  0.248772  3.757229  2.24636e-06  -1.11759e-07  0.00400165  2.6703e-05   0.0175808   0.0173344 
1030.29 7.286179588  1.1962317475997837  0.248772  3.757229  2.25009e-06  -8.56821e-08  0.00400165  2.6703e-05   0.0175719   0.0173344 
1031.07 7.284889524  1.1962317475997837  0.248772  3.757229  2.28734e-06  -4.47037e-08  0.00400165  2.6703e-05   0.0178672   0.0173361 
1031.89 7.283546941  1.1962317475997837  0.248772  3.757229  2.27989e-06  0.0  0.00400165  2.6703e-05   0.0175846   0.0173378 
1032.67 7.282160196  1.196508283063138  0.248772  3.757229  2.24264e-06  7.45064e-09  0.00400165  2.6703e-05   0.0188543   0.0173401 
1033.48 7.280862373  1.196508283063138  0.248772  3.757229  2.20911e-06  -1.15484e-07  0.00400165  2.6703e-05   0.0175880   0.0173400 
1034.68 7.278819953  1.1967895487647977  0.248772  3.759715  2.26127e-06  -1.60188e-07  0.00400165  2.86103e-05   0.0175869   0.0173365 
1037.09 7.274799367  1.1967895487647977  0.248772  3.759715  2.29852e-06  -8.56821e-08  0.00400165  2.86103e-05   0.0175905   0.0173341 
1038.08 7.273138496  1.1967895487647977  0.248772  3.759715  2.32087e-06  -2.23519e-08  0.00400165  2.86103e-05   0.0178870   0.0173321 
1038.89 7.271686104  1.1970708580394263  0.248772  3.759715  2.34322e-06  0.0  0.00400165  2.86103e-05   0.0175746   0.0173296 
1039.67 7.270599346  1.1970708580394263  0.248772  3.759715  2.37302e-06  6.33304e-08  0.00400165  2.86103e-05   0.0188422   0.0173264 
1040.49 7.269285608  1.1970708580394263  0.248772  3.759715  2.414e-06  1.00583e-07  0.00400165  2.86103e-05   0.0175768   0.0173258 
1041.29 7.267622350  1.1973475213289353  0.248772  3.759715  2.42518e-06  3.72531e-08  0.00400165  2.86103e-05   0.0175728   0.0173240 
1042.09 7.266561254  1.1973475213289353  0.248772  3.759715  2.48851e-06  1.11759e-08  0.00400165  2.86103e-05   0.0175840   0.0173240 
1043.08 7.264921271  1.1976289170632415  0.248772  3.759715  2.47361e-06  5.96051e-08  0.00400165  2.86103e-05   0.0179729   0.0173251 
1043.89 7.263442023  1.1976289170632415  0.248772  3.759715  2.46243e-06  9.6858e-08  0.00400165  2.86103e-05   0.0175790   0.0173255 
1044.68 7.262121124  1.1976289170632415  0.248772  3.759715  2.43263e-06  1.26661e-07  0.00400165  2.86103e-05   0.0188307   0.0173251 
1045.49 7.260883179  1.1979103564108202  0.248772  3.759715  2.41028e-06  1.89991e-07  0.00400165  2.86103e-05   0.0175812   0.0173261 
1046.26 7.259623352  1.1979103564108202  0.248772  3.759715  2.3991e-06  2.19793e-07  0.00400165  2.6703e-05   0.0178721   0.0173263 
1046.89 7.258448070  1.1979103564108202  0.248772  3.759715  2.40283e-06  2.27244e-07  0.00400165  2.6703e-05   0.0175902   0.0173265 
1047.69 7.257218480  1.1981871476447135  0.248772  3.759715  2.40283e-06  1.89991e-07  0.00400165  2.6703e-05   0.0188316   0.0173291 
1048.49 7.255766486  1.1981871476447135  0.248772  3.759715  2.37302e-06  9.31327e-08  0.00400165  2.6703e-05   0.0188033   0.0173310 
1049.49 7.254085721  1.198468673531954  0.248772  3.759715  2.36557e-06  6.33304e-08  0.00400165  2.86103e-05   0.0175876   0.0173308 
1050.29 7.252805802  1.198468673531954  0.248772  3.759715  2.32832e-06  -3.72531e-08  0.00400165  2.6703e-05   0.0175796   0.0173318 
1051.09 7.251325758  1.198468673531954  0.248772  3.759715  2.34322e-06  -1.08034e-07  0.00400165  2.86103e-05   0.0180498   0.0173316 
1051.88 7.250262276  1.198745549889354  0.248772  3.759715  2.35812e-06  -1.26661e-07  0.00400165  2.6703e-05   0.0175830   0.0173325 
1052.68 7.248791980  1.198745549889354  0.248772  3.759715  2.37302e-06  -1.1921e-07  0.00400165  2.6703e-05   0.0188609   0.0173329 
1053.48 7.247485802  1.198745549889354  0.248772  3.759715  2.3991e-06  -9.31327e-08  0.00400165  2.6703e-05   0.0175928   0.0173350 
1054.28 7.246243480  1.198745549889354  0.248772  3.759715  2.40655e-06  -5.58796e-08  0.00400165  2.6703e-05   0.0175225   0.0173329 
1055.7 7.243869244  1.198745549889354  0.248772  3.759715  2.39165e-06  -8.56821e-08  0.00400165  2.6703e-05   0.0188597   0.0173324 
1056.48 7.242577389  1.198745549889354  0.248772  3.759715  2.37302e-06  -1.22935e-07  0.00400165  2.6703e-05   0.0175642   0.0173320 
1057.09 7.241438312  1.198745549889354  0.248772  3.759715  2.34322e-06  -1.41562e-07  0.00400165  2.6703e-05   0.0179173   0.0173305 
1057.87 7.240168538  1.198745549889354  0.248772  3.759715  2.32832e-06  -1.08034e-07  0.00400165  2.6703e-05   0.0175980   0.0173288 
1058.69 7.238879866  1.1990271623694952  0.248772  3.759715  2.30224e-06  -6.70557e-08  0.00400165  2.6703e-05   0.0188354   0.0173299 
1059.49 7.237445974  1.198745549889354  0.250985  3.759715  2.23891e-06  -1.30386e-07  0.00400165  2.86103e-05   0.0175863   0.0173295 
1062.28 7.232840334  1.198745549889354  0.250985  3.759715  2.29852e-06  -1.11759e-07  0.00400165  2.86103e-05   0.0175795   0.0173301 
1063.09 7.231379388  1.198468673531954  0.250985  3.759715  2.34322e-06  -1.11759e-07  0.00400165  2.86103e-05   0.0178488   0.0173284 
1063.87 7.230096484  1.198468673531954  0.250985  3.759715  2.34322e-06  -1.26661e-07  0.00400165  2.86103e-05   0.0175921   0.0173251 
1064.69 7.228807613  1.1981871476447135  0.250985  3.759715  2.37302e-06  -1.34111e-07  0.00400165  2.86103e-05   0.0188417   0.0173230 
1065.48 7.227514167  1.1979103564108202  0.250985  3.759715  2.40655e-06  -1.56463e-07  0.00400165  2.86103e-05   0.0175863   0.0173224 
1066.28 7.226100765  1.1979103564108202  0.250985  3.759715  2.46243e-06  -1.04309e-07  0.00400165  2.86103e-05   0.0175800   0.0173211 
1067.29 7.224396129  1.1976289170632415  0.250985  3.759715  2.45498e-06  -4.47037e-08  0.00400165  2.86103e-05   0.0175737   0.0173220 
1068.09 7.223192002  1.1973475213289353  0.250985  3.759715  2.39165e-06  4.09784e-08  0.00400165  2.86103e-05   0.0180589   0.0173248 
1068.88 7.221868517  1.1970708580394263  0.250985  3.759715  2.27989e-06  9.6858e-08  0.00400165  2.86103e-05   0.0175839   0.0173274 
1069.69 7.220438803  1.1967895487647977  0.250985  3.759715  2.20539e-06  4.8429e-08  0.00400165  2.6703e-05   0.0188273   0.0173275 
1070.49 7.218893311  1.1967895487647977  0.250985  3.759715  2.13088e-06  0.0  0.00400165  2.6703e-05   0.0188494   0.0173268 
1071.47 7.217500399  1.1962317475997837  0.250985  3.762342  2.16068e-06  7.82316e-08  0.00400165  2.86103e-05   0.0188473   0.0173241 
1073.48 7.214201534  1.1959505682779283  0.250985  3.762342  2.28362e-06  9.6858e-08  0.00400165  2.86103e-05   0.0188175   0.0173239 
1074.49 7.212507441  1.1956741177286299  0.250985  3.762342  2.36185e-06  6.70557e-08  0.00400165  2.86103e-05   0.0175793   0.0173252 
1075.27 7.211295357  1.1956741177286299  0.250985  3.762342  2.35812e-06  1.11759e-08  0.00400165  2.86103e-05   0.0175759   0.0173242 
1076.1 7.209768565  1.1956741177286299  0.250985  3.762342  2.34695e-06  -1.49013e-08  0.00400165  2.86103e-05   0.0178396   0.0173246 
1076.89 7.208527039  1.1953930247335371  0.250985  3.762342  2.33205e-06  -2.60771e-08  0.00400165  2.86103e-05   0.0175690   0.0173250 
1077.67 7.207215689  1.1953930247335371  0.250985  3.762342  2.34695e-06  -4.8429e-08  0.00400165  2.86103e-05   0.0188365   0.0173264 
1078.48 7.205757329  1.1951119752444435  0.250985  3.762342  2.45498e-06  -6.70557e-08  0.00400165  2.6703e-05   0.0188415   0.0173267 
1079.47 7.204109985  1.1951119752444435  0.250985  3.762342  2.46988e-06  -3.35278e-08  0.00400165  2.6703e-05   0.0175849   0.0173275 
1080.29 7.202620790  1.1948356523248391  0.250985  3.762342  2.41773e-06  4.09784e-08  0.00400165  2.6703e-05   0.0175764   0.0173274 
1081.09 7.201556910  1.1948356523248391  0.250985  3.762342  2.34322e-06  5.58796e-08  0.00400165  2.6703e-05   0.0179626   0.0173276 
1081.88 7.200038274  1.194554689082817  0.250985  3.762342  2.29107e-06  3.72531e-08  0.00400165  2.6703e-05   0.0175677   0.0173292 
1082.68 7.198836335  1.1942784509468083  0.250985  3.762342  2.29479e-06  -7.45064e-09  0.00400165  2.6703e-05   0.0188078   0.0173303 
1083.48 7.197528963  1.1942784509468083  0.250985  3.762342  2.3246e-06  -7.0781e-08  0.00400165  2.6703e-05   0.0175794   0.0173287 
1084.29 7.196045737  1.1939975738989406  0.250985  3.762342  2.3842e-06  -6.70557e-08  0.00400165  2.6703e-05   0.0175715   0.0173289 
1085.07 7.194789888  1.1939975738989406  0.250985  3.762342  2.37302e-06  -3.72531e-08  0.00400165  2.6703e-05   0.0178149   0.0173257 
1085.89 7.193479334  1.1937167402902575  0.250985  3.762342  2.3246e-06  -6.33304e-08  0.00400165  2.6703e-05   0.0175781   0.0173237 
1086.68 7.192228657  1.1937167402902575  0.250985  3.762342  2.27989e-06  -1.11759e-07  0.00400165  2.6703e-05   0.0188190   0.0173220 
1087.49 7.190768109  1.1934406295879334  0.250985  3.762342  2.25009e-06  -1.56463e-07  0.00400165  2.6703e-05   0.0175784   0.0173210 
1088.29 7.189438059  1.1931598820938958  0.250985  3.762342  2.23519e-06  -1.60188e-07  0.00400165  2.6703e-05   0.0175716   0.0173190 
1089.09 7.188188775  1.1931598820938958  0.250985  3.762342  2.23519e-06  -1.22935e-07  0.00400165  2.6703e-05   0.0175839   0.0173168 
1090.09 7.186579825  1.1931598820938958  0.250985  3.762342  2.24636e-06  -8.94074e-08  0.00400165  2.86103e-05   0.0179313   0.0173147 
1090.89 7.185027569  1.192883856045008  0.250985  3.762342  2.22401e-06  -4.47037e-08  0.00400165  2.86103e-05   0.0175778   0.0173152 
1091.67 7.183771721  1.192883856045008  0.250985  3.762342  2.23146e-06  0.0  0.00400165  2.6703e-05   0.0188819   0.0173131 
1092.48 7.182513684  1.1926031946128206  0.250985  3.762342  2.23891e-06  7.45064e-09  0.00400165  2.6703e-05   0.0175734   0.0173130 
1093.29 7.181097099  1.1926031946128206  0.250985  3.762342  2.22774e-06  0.0  0.00400165  2.6703e-05   0.0175706   0.0173106 
1094.26 7.179594775  1.1923225765531584  0.250985  3.762342  2.25009e-06  -7.45064e-09  0.00400165  2.6703e-05   0.0175691   0.0173108 
1095.09 7.178094043  1.1923225765531584  0.250985  3.762342  2.28362e-06  -7.45064e-09  0.00400165  2.6703e-05   0.0179762   0.0173117 
1095.85 7.176818898  1.1920466777423948  0.250985  3.762342  2.34695e-06  1.49013e-08  0.00400165  2.6703e-05   0.0175874   0.0173134 
1096.68 7.175556485  1.191766145665256  0.249288  3.762342  2.3991e-06  3.35278e-08  0.00400165  2.86103e-05   0.0188548   0.0173163 
1099.48 7.170771807  1.191766145665256  0.249288  3.762342  2.3693e-06  5.58796e-08  0.00400165  2.86103e-05   0.0175862   0.0173189 
1100.29 7.169521926  1.191766145665256  0.249288  3.762342  2.31342e-06  9.31327e-08  0.00400165  2.86103e-05   0.0175783   0.0173202 
1101.09 7.168259115  1.191766145665256  0.249288  3.762342  2.26499e-06  5.96051e-08  0.00400165  2.86103e-05   0.0178442   0.0173194 
1101.89 7.166758979  1.191766145665256  0.249288  3.762342  2.23891e-06  2.98025e-08  0.00400165  2.86103e-05   0.0175815   0.0173199 
1102.68 7.165520039  1.191766145665256  0.249288  3.762342  2.27617e-06  4.09784e-08  0.00400165  2.86103e-05   0.0175816   0.0173228 
1103.67 7.163845044  1.191766145665256  0.249288  3.762342  2.32087e-06  7.0781e-08  0.00400165  2.86103e-05   0.0188454   0.0173241 
1104.47 7.162560350  1.1920466777423948  0.249288  3.762342  2.35812e-06  8.19568e-08  0.00400165  2.86103e-05   0.0175733   0.0173272 
1105.29 7.161092442  1.1920466777423948  0.249288  3.762342  2.36185e-06  1.00583e-07  0.00400165  2.6703e-05   0.0175689   0.0173280 
1106.09 7.159807350  1.1923225765531584  0.249288  3.762342  2.3395e-06  7.0781e-08  0.00400165  2.6703e-05   0.0179218   0.0173276 
1106.88 7.158522060  1.1923225765531584  0.249288  3.762342  2.3246e-06  3.72531e-08  0.00400165  2.6703e-05   0.0175760   0.0173255 
1107.69 7.157089163  1.1923225765531584  0.249288  3.762342  2.30224e-06  -2.98025e-08  0.00400165  2.6703e-05   0.0187814   0.0173262 
1108.5 7.155829932  1.1923225765531584  0.249288  3.764863  2.18303e-06  -1.41562e-07  0.00400165  2.86103e-05   0.0175725   0.0173205 
1110.68 7.152121667  1.1923225765531584  0.249288  3.764863  2.11598e-06  -1.56463e-07  0.00400165  2.86103e-05   0.0188084   0.0173202 
1111.49 7.150832398  1.1926031946128206  0.249288  3.764863  2.11598e-06  -1.63914e-07  0.00400165  2.86103e-05   0.0175832   0.0173212 
1112.29 7.149535769  1.1926031946128206  0.249288  3.764863  2.17931e-06  -2.16068e-07  0.00400165  2.6703e-05   0.0175764   0.0173192 
1113.29 7.147739625  1.1926031946128206  0.249288  3.764863  2.21656e-06  -2.08617e-07  0.00400165  2.6703e-05   0.0175711   0.0173186 
1114.09 7.146444985  1.1926031946128206  0.249288  3.764863  2.21284e-06  -1.45287e-07  0.00400165  2.6703e-05   0.0178369   0.0173171 
1114.89 7.145121500  1.1926031946128206  0.249288  3.764863  2.19794e-06  -5.58796e-08  0.00400165  2.6703e-05   0.0175898   0.0173150 
1115.68 7.143877587  1.1926031946128206  0.249288  3.764863  2.25382e-06  2.98025e-08  0.00400165  2.6703e-05   0.0187962   0.0173147 
1116.49 7.142396747  1.1926031946128206  0.249288  3.764863  2.27244e-06  7.45063e-08  0.00400165  2.6703e-05   0.0175742   0.0173114 
1117.28 7.141126974  1.1926031946128206  0.249288  3.764863  2.29479e-06  8.94074e-08  0.00400165  2.6703e-05   0.0175738   0.0173114 
1118.09 7.139860780  1.1926031946128206  0.249288  3.764863  2.3246e-06  9.31327e-08  0.00400165  2.6703e-05   0.0178936   0.0173089 
1118.89 7.138575490  1.1926031946128206  0.249288  3.764863  2.29479e-06  6.70557e-08  0.00400165  2.6703e-05   0.0175783   0.0173050 
1119.68 7.137100022  1.1926031946128206  0.249288  3.764863  2.32832e-06  2.98025e-08  0.00400165  2.6703e-05   0.0188520   0.0173050 
1120.48 7.135841786  1.1926031946128206  0.249288  3.764863  2.3395e-06  7.45064e-09  0.00400165  2.6703e-05   0.0175722   0.0173067 
1121.28 7.134580765  1.1926031946128206  0.249288  3.764863  2.29479e-06  5.96051e-08  0.00400165  2.6703e-05   0.0175707   0.0173052 
1122.09 7.132868570  1.1926031946128206  0.249288  3.764863  2.24636e-06  1.41562e-07  0.00400165  2.6703e-05   0.0179252   0.0173047 
1122.89 7.131813840  1.1926031946128206  0.249288  3.764863  2.21284e-06  2.23518e-07  0.00400165  2.6703e-05   0.0175781   0.0173054 
1123.68 7.130307538  1.192883856045008  0.249288  3.764863  2.18676e-06  2.57047e-07  0.00400165  2.6703e-05   0.0188784   0.0173054 
1124.48 7.129223963  1.192883856045008  0.249288  3.764863  2.20166e-06  2.19793e-07  0.00400165  2.6703e-05   0.0175656   0.0173056 
1125.28 7.127767791  1.192883856045008  0.249288  3.764863  2.25754e-06  2.19793e-07  0.00400165  2.6703e-05   0.0175647   0.0173065 
1126.09 7.126507765  1.192883856045008  0.249288  3.764863  2.3246e-06  2.04892e-07  0.00400165  2.6703e-05   0.0180981   0.0173060 
1126.88 7.125202183  1.192883856045008  0.249288  3.764863  2.40655e-06  1.15484e-07  0.00400165  2.6703e-05   0.0175708   0.0173098 
1127.67 7.123882279  1.192883856045008  0.249288  3.764863  2.4289e-06  3.72531e-08  0.00400165  2.6703e-05   0.0175668   0.0173145 
1128.29 7.122802285  1.192883856045008  0.249288  3.764863  2.40655e-06  -8.19568e-08  0.00400165  2.6703e-05   0.0175654   0.0173177 
1129.29 7.121175232  1.192883856045008  0.249288  3.764863  2.34322e-06  -1.41562e-07  0.00400165  2.6703e-05   0.0175612   0.0173168 
1130.09 7.119875618  1.192883856045008  0.249288  3.764863  2.27989e-06  -1.45287e-07  0.00400165  2.6703e-05   0.0179896   0.0173169 
1130.88 7.118454458  1.192883856045008  0.249288  3.764863  2.25382e-06  -1.26661e-07  0.00400165  2.6703e-05   0.0175846   0.0173178 
1131.67 7.117161807  1.192883856045008  0.249288  3.764863  2.31715e-06  -1.11759e-07  0.00400165  2.6703e-05   0.0188644   0.0173202 
1132.48 7.115862791  1.1931598820938958  0.249288  3.764863  2.42518e-06  -6.70557e-08  0.00400165  2.47956e-05   0.0175764   0.0173232 
1133.28 7.114565962  1.1931598820938958  0.249288  3.764863  2.51086e-06  0.0  0.00400165  2.47956e-05   0.0175719   0.0173245 
1134.09 7.112949850  1.192883856045008  0.250573  3.764863  2.45126e-06  8.19568e-08  0.00400165  2.86103e-05   0.0179232   0.0173239 
1136.88 7.108558060  1.192883856045008  0.250573  3.764863  2.44753e-06  9.31327e-08  0.00400165  2.86103e-05   0.0179697   0.0173255 
1137.88 7.106915689  1.192883856045008  0.250573  3.764863  2.43635e-06  1.1921e-07  0.00400165  2.86103e-05   0.0175802   0.0173256 
1138.67 7.105453550  1.1926031946128206  0.250573  3.764863  2.4438e-06  9.31327e-08  0.00400165  2.86103e-05   0.0188735   0.0173267 
1139.48 7.104199690  1.1926031946128206  0.250573  3.764863  2.4438e-06  4.09784e-08  0.00400165  2.86103e-05   0.0175761   0.0173284 
1140.29 7.102888340  1.1923225765531584  0.250573  3.764863  2.38048e-06  9.31327e-08  0.00400165  2.6703e-05   0.0175706   0.0173292 
1141.28 7.101227667  1.1920466777423948  0.250573  3.764863  2.33205e-06  1.1921e-07  0.00400165  2.6703e-05   0.0175656   0.0173295 
1142.08 7.099597033  1.191766145665256  0.250573  3.764863  2.29852e-06  1.45287e-07  0.00400165  2.6703e-05   0.0175855   0.0173297 
1143.08 7.098085559  1.191766145665256  0.250573  3.764863  2.24636e-06  1.37837e-07  0.00400165  2.6703e-05   0.0179821   0.0173265 
1143.88 7.096864125  1.191766145665256  0.250573  3.764863  2.21656e-06  9.6858e-08  0.00400165  2.6703e-05   0.0175778   0.0173233 
1144.68 7.095583012  1.191766145665256  0.250573  3.764863  2.16068e-06  5.21543e-08  0.00400165  2.6703e-05   0.0188227   0.0173215 
1145.49 7.094094415  1.1914903313780705  0.250573  3.767875  2.06383e-06  -2.98025e-08  0.00400165  2.86103e-05   0.0175803   0.0173167 
1148.08 7.089802488  1.1914903313780705  0.250573  3.767875  2.0899e-06  -1.08034e-07  0.00400165  2.86103e-05   0.0180871   0.0173158 
1148.88 7.088579662  1.1914903313780705  0.250573  3.767875  2.0899e-06  -1.49013e-07  0.00400165  2.86103e-05   0.0175760   0.0173161 
1149.69 7.087122097  1.1912098852307842  0.250573  3.767875  2.1048e-06  -1.34111e-07  0.00400165  2.86103e-05   0.0188352   0.0173154 
1150.49 7.085798214  1.1912098852307842  0.250573  3.767875  2.11225e-06  -8.19568e-08  0.00400165  2.6703e-05   0.0175634   0.0173157 
1151.28 7.084587523  1.1909294823895138  0.250573  3.767875  2.15696e-06  -5.96051e-08  0.00400165  2.6703e-05   0.0175615   0.0173175 
1152.08 7.083091565  1.1909294823895138  0.250573  3.767875  2.22401e-06  -7.45063e-08  0.00400165  2.6703e-05   0.0178119   0.0173182 
1152.89 7.081788172  1.1906537951453418  0.250573  3.767875  2.26872e-06  -5.58796e-08  0.00400165  2.6703e-05   0.0175723   0.0173164 
1153.69 7.080503279  1.190373478154779  0.250573  3.767875  2.30969e-06  0.0  0.00400165  2.6703e-05   0.0175691   0.0173177 
1154.45 7.079276076  1.190373478154779  0.250573  3.767875  2.3246e-06  7.0781e-08  0.00400165  2.6703e-05   0.0175783   0.0173220 
1155.29 7.077749682  1.190373478154779  0.250573  3.767875  2.31715e-06  1.15484e-07  0.00400165  2.6703e-05   0.0175710   0.0173220 
1156.08 7.076496618  1.190373478154779  0.250573  3.767875  2.34322e-06  1.22935e-07  0.00400165  2.6703e-05   0.0175943   0.0173206 
1156.92 7.075040845  1.1900978753046272  0.250573  3.767875  2.32832e-06  8.19568e-08  0.00400165  2.6703e-05   0.0178475   0.0173205 
1157.89 7.073575721  1.1898176441122186  0.250573  3.767875  2.27617e-06  -1.11759e-08  0.00400165  2.6703e-05   0.0175739   0.0173192 
1158.69 7.072085731  1.1898176441122186  0.250573  3.767875  2.23146e-06  -6.70557e-08  0.00400165  2.6703e-05   0.0188165   0.0173205 
1159.48 7.070814167  1.1895374561594705  0.250573  3.767875  2.23519e-06  -5.21543e-08  0.00400165  2.6703e-05   0.0175877   0.0173220 
1160.28 7.069514354  1.1895374561594705  0.250573  3.767875  2.30969e-06  -7.0781e-08  0.00400165  2.6703e-05   0.0175800   0.0173214 
1161.08 7.068194052  1.1892619801576725  0.250573  3.767875  2.33577e-06  -8.56821e-08  0.00400165  2.6703e-05   0.0175968   0.0173210 
1161.89 7.066801140  1.1892619801576725  0.250573  3.767875  2.34695e-06  -6.70557e-08  0.00400165  2.6703e-05   0.0175948   0.0173187 
1162.69 7.065517441  1.1892619801576725  0.250573  3.767875  2.33577e-06  0.0  0.00400165  2.6703e-05   0.0175881   0.0173189 
1163.47 7.064163719  1.1889818779241192  0.250573  3.767875  2.31342e-06  5.58796e-08  0.00400165  2.6703e-05   0.0175926   0.0173194 
1164.28 7.062757279  1.1889818779241192  0.250573  3.767875  2.34695e-06  7.82316e-08  0.00400165  2.86103e-05   0.0175879   0.0173193 
1165.09 7.061435784  1.1889818779241192  0.250573  3.767875  2.39538e-06  1.08034e-07  0.00400165  2.86103e-05   0.0178331   0.0173194 
1165.89 7.059774117  1.1889818779241192  0.250573  3.767875  2.35812e-06  1.41562e-07  0.00400165  2.6703e-05   0.0175805   0.0173171 
1166.68 7.058929656  1.1889818779241192  0.250573  3.767875  2.32087e-06  1.67639e-07  0.00400165  2.6703e-05   0.0188409   0.0173161 
1167.48 7.057407440  1.1887064861870773  0.250573  3.767875  2.30969e-06  2.04892e-07  0.00400165  2.6703e-05   0.0175898   0.0173109 
1168.28 7.056135477  1.1887064861870773  0.250573  3.767875  2.3395e-06  1.93716e-07  0.00400165  2.6703e-05   0.0175851   0.0173079 
1169.07 7.054850983  1.1887064861870773  0.250573  3.767875  2.33577e-06  1.26661e-07  0.00400165  2.6703e-05   0.0180886   0.0173051 
1169.88 7.053569472  1.1887064861870773  0.250573  3.767875  2.28362e-06  1.00583e-07  0.00400165  2.6703e-05   0.0175733   0.0173063 
1170.67 7.052105542  1.1887064861870773  0.250573  3.767875  2.22774e-06  5.96051e-08  0.00400165  2.6703e-05   0.0188232   0.0173062 
1171.49 7.050841935  1.188426469620284  0.249143  3.767875  2.1197e-06  0.0  0.00400165  2.86103e-05   0.0179253   0.0173016 
1173.86 7.046790316  1.188426469620284  0.249143  3.767875  2.19049e-06  -1.11759e-08  0.00400165  2.86103e-05   0.0175907   0.0173031 
1175.09 7.044976268  1.1887064861870773  0.249143  3.767875  2.25009e-06  -3.35278e-08  0.00400165  2.86103e-05   0.0178670   0.0173044 
1175.89 7.043478918  1.1887064861870773  0.249143  3.767875  2.29479e-06  -4.09784e-08  0.00400165  2.86103e-05   0.0175794   0.0173073 
1176.69 7.042239381  1.1887064861870773  0.249143  3.767875  2.3395e-06  -1.11759e-08  0.00400165  2.86103e-05   0.0188250   0.0173057 
1177.49 7.040738649  1.1887064861870773  0.249143  3.767875  2.3693e-06  -1.49013e-08  0.00400165  2.86103e-05   0.0175736   0.0173059 
1178.28 7.039258407  1.1887064861870773  0.249143  3.767875  2.3246e-06  7.45064e-09  0.00400165  2.6703e-05   0.0175754   0.0173058 
1179.26 7.037805816  1.1889818779241192  0.249143  3.767875  2.31342e-06  6.33304e-08  0.00400165  2.6703e-05   0.0175768   0.0173056 
1180.28 7.036178961  1.1889818779241192  0.249143  3.767875  2.30969e-06  7.45063e-08  0.00400165  2.6703e-05   0.0175734   0.0173098 
1181.08 7.034849309  1.1889818779241192  0.249143  3.767875  2.30597e-06  5.21543e-08  0.00400165  2.6703e-05   0.0178304   0.0173141 
1181.89 7.033432327  1.1889818779241192  0.249143  3.767875  2.28362e-06  -1.11759e-08  0.00400165  2.6703e-05   0.0175867   0.0173147 
1182.68 7.032143456  1.1892619801576725  0.249143  3.771692  2.19794e-06  -7.45064e-09  0.00400165  2.86103e-05   0.0175819   0.0173201 
1185.29 7.027778322  1.1892619801576725  0.249143  3.771692  2.23146e-06  1.86266e-08  0.00400165  2.86103e-05   0.0175735   0.0173194 
1186.09 7.026458617  1.1895374561594705  0.249143  3.771692  2.27617e-06  2.60771e-08  0.00400165  2.86103e-05   0.0179747   0.0173196 
1186.88 7.025164772  1.1898176441122186  0.249143  3.771692  2.29479e-06  4.47037e-08  0.00400165  2.86103e-05   0.0175787   0.0173180 
1187.69 7.023896192  1.1898176441122186  0.249143  3.771692  2.28734e-06  5.96051e-08  0.00400165  2.6703e-05   0.0187988   0.0173183 
1188.48 7.022464886  1.1898176441122186  0.249143  3.771692  2.27244e-06  5.58796e-08  0.00400165  2.6703e-05   0.0175805   0.0173180 
1189.29 7.020946250  1.1898176441122186  0.249143  3.771692  2.22774e-06  9.31327e-08  0.00400165  2.6703e-05   0.0175760   0.0173190 
1190.09 7.019723225  1.1898176441122186  0.249143  3.771692  2.22401e-06  1.52738e-07  0.00400165  2.6703e-05   0.0177058   0.0173201 
1190.9 7.018449274  1.1900978753046272  0.249143  3.771692  2.25382e-06  1.8254e-07  0.00400165  2.6703e-05   0.0175727   0.0173214 
1191.67 7.017069690  1.1898176441122186  0.249143  3.771692  2.27617e-06  1.8254e-07  0.00400165  2.6703e-05   0.0188420   0.0173240 
1192.47 7.015799917  1.1898176441122186  0.249143  3.771692  2.34322e-06  1.52738e-07  0.00400165  2.6703e-05   0.0175735   0.0173230 
1193.28 7.014584849  1.1900978753046272  0.249143  3.771692  2.38793e-06  1.52738e-07  0.00400165  2.6703e-05   0.0175702   0.0173211 
1194.08 7.012870266  1.1900978753046272  0.249143  3.771692  2.3544e-06  1.26661e-07  0.00400165  2.6703e-05   0.0175842   0.0173131 
1195.08 7.011439159  1.1900978753046272  0.249143  3.771692  2.31715e-06  8.94074e-08  0.00400165  2.6703e-05   0.0181054   0.0173086 
1195.88 7.010176547  1.1900978753046272  0.249143  3.771692  2.25382e-06  7.45064e-09  0.00400165  2.6703e-05   0.0175792   0.0173049 
1196.69 7.008870369  1.1900978753046272  0.249143  3.771692  2.15323e-06  -3.72532e-09  0.00400165  2.6703e-05   0.0188509   0.0173071 
1197.49 7.007429316  1.190373478154779  0.249143  3.771692  2.06383e-06  1.86266e-08  0.00400165  2.6703e-05   0.0175747   0.0173073 
1198.29 7.006155563  1.190373478154779  0.249143  3.771692  2.02285e-06  5.58796e-08  0.00400165  2.6703e-05   0.0175693   0.0173067 
1199.08 7.004859531  1.190373478154779  0.249143  3.771692  2.08245e-06  9.6858e-08  0.00400165  2.6703e-05   0.0179569   0.0173083 
1199.87 7.003557132  1.190373478154779  0.249143  3.771692  2.15323e-06  5.96051e-08  0.00400165  2.6703e-05   0.0178129   0.0173069 
1200.89 7.001754026  1.190373478154779  0.249143  3.771692  2.17558e-06  0.0  0.00400165  2.6703e-05   0.0175784   0.0173074 
1201.68 7.000438697  1.190373478154779  0.249143  3.771692  2.19421e-06  -6.70557e-08  0.00400165  2.6703e-05   0.0188233   0.0173074 
1202.49 6.999160966  1.190373478154779  0.249143  3.771692  2.25382e-06  -1.1921e-07  0.00400165  2.6703e-05   0.0175742   0.0173100 
1203.29 6.997904321  1.190373478154779  0.249143  3.771692  2.38793e-06  -1.49013e-07  0.00400165  2.6703e-05   0.0175744   0.0173122 
1204.27 6.996267122  1.190373478154779  0.249143  3.771692  2.3991e-06  -1.22935e-07  0.00400165  2.6703e-05   0.0179114   0.0173121 
1204.89 6.995138191  1.190373478154779  0.249143  3.771692  2.39165e-06  -3.35278e-08  0.00400165  2.6703e-05   0.0175867   0.0173118 
1205.7 6.993829427  1.190373478154779  0.249143  3.771692  2.38793e-06  4.47037e-08  0.00400165  2.6703e-05   0.0188488   0.0173121 
1206.49 6.992432537  1.190373478154779  0.249143  3.771692  2.3693e-06  4.47037e-08  0.00400165  2.6703e-05   0.0175882   0.0173120 
1207.28 6.991120590  1.1906537951453418  0.249143  3.771692  2.34322e-06  4.09784e-08  0.00400165  2.6703e-05   0.0175820   0.0173145 
1208.07 6.989851413  1.190373478154779  0.251098  3.771692  2.19421e-06  1.22935e-07  0.00400165  2.86103e-05   0.0175870   0.0173152 
1210.68 6.985433363  1.190373478154779  0.251098  3.771692  2.23891e-06  1.08034e-07  0.00400165  2.86103e-05   0.0175832   0.0173160 
1211.69 6.983826203  1.1900978753046272  0.251098  3.771692  2.30597e-06  6.33304e-08  0.00400165  2.86103e-05   0.0188501   0.0173166 
1212.48 6.982495955  1.1900978753046272  0.251098  3.771692  2.34322e-06  7.45064e-09  0.00400165  2.86103e-05   0.0175725   0.0173163 
1213.28 6.981219616  1.1898176441122186  0.251098  3.771692  2.31342e-06  -3.72532e-09  0.00400165  2.6703e-05   0.0175722   0.0173153 
1214.09 6.979802236  1.1895374561594705  0.251098  3.771692  2.27989e-06  -1.11759e-08  0.00400165  2.6703e-05   0.0188642   0.0173111 
1215.48 6.977537212  1.1892619801576725  0.251098  3.771692  2.26499e-06  -2.60771e-08  0.00400165  2.6703e-05   0.0175961   0.0173123 
1216.29 6.976130375  1.1892619801576725  0.251098  3.771692  2.26499e-06  -2.23519e-08  0.00400165  2.6703e-05   0.0175876   0.0173124 
1217.09 6.974806094  1.1889818779241192  0.251098  3.771692  2.33577e-06  2.23519e-08  0.00400165  2.6703e-05   0.0178308   0.0173154 
1217.89 6.973512847  1.1889818779241192  0.251098  3.771692  2.414e-06  2.60771e-08  0.00400165  2.6703e-05   0.0175833   0.0173161 
1218.68 6.972113569  1.1887064861870773  0.251098  3.771692  2.4289e-06  1.11759e-08  0.00400165  2.6703e-05   0.0188348   0.0173146 
1219.48 6.970981455  1.188426469620284  0.251098  3.773688  2.41773e-06  -1.45287e-07  0.00400165  2.6703e-05   0.0175874   0.0173101 
1221.28 6.967926279  1.18814649622695  0.251098  3.773688  2.34322e-06  -1.30386e-07  0.00400165  2.86103e-05   0.0175822   0.0173083 
1222.29 6.966043401  1.1878712311440478  0.251098  3.773688  2.27617e-06  -3.35278e-08  0.00400165  2.86103e-05   0.0175761   0.0173130 
1223.09 6.964754729  1.1878712311440478  0.251098  3.773688  2.22774e-06  2.98025e-08  0.00400165  2.6703e-05   0.0177026   0.0173117 
1223.9 6.963522951  1.1875913433386946  0.251098  3.773688  2.20539e-06  1.15484e-07  0.00400165  2.6703e-05   0.0175930   0.0173079 
1224.68 6.962255366  1.1873161623915813  0.251098  3.773688  2.22029e-06  1.26661e-07  0.00400165  2.86103e-05   0.0188113   0.0173071 
1225.47 6.960903831  1.1873161623915813  0.251098  3.773688  2.28734e-06  1.22935e-07  0.00400165  2.86103e-05   0.0175945   0.0173086 
1226.29 6.959431148  1.1873161623915813  0.251098  3.773688  2.31715e-06  8.19568e-08  0.00400165  2.86103e-05   0.0175854   0.0173105 
1227.09 6.958184450  1.1870363601219005  0.251098  3.773688  2.27989e-06  5.58796e-08  0.00400165  2.6703e-05   0.0176070   0.0173110 
1227.88 6.956899359  1.1870363601219005  0.251098  3.773688  2.20166e-06  8.19568e-08  0.00400165  2.6703e-05   0.0176030   0.0173125 
1228.67 6.955439407  1.1867566009596244  0.251098  3.773688  2.12343e-06  1.11759e-07  0.00400165  2.6703e-05   0.0188545   0.0173119 
1229.48 6.954153719  1.1864815464728826  0.251098  3.773688  2.12716e-06  9.31327e-08  0.00400165  2.86103e-05   0.0175785   0.0173143 
1230.28 6.952828443  1.1864815464728826  0.251098  3.773688  2.12716e-06  2.23519e-08  0.00400165  2.86103e-05   0.0175756   0.0173161 
1231.06 6.951556481  1.186201872767678  0.251098  3.773688  2.14206e-06  -7.45064e-09  0.00400165  2.86103e-05   0.0175752   0.0173150 
1231.68 6.950455202  1.186201872767678  0.251098  3.773688  2.16813e-06  -7.45064e-09  0.00400165  2.6703e-05   0.0188549   0.0173154 
1232.48 6.949176874  1.1859269022880565  0.251098  3.773688  2.16068e-06  0.0  0.00400165  2.6703e-05   0.0175804   0.0173218 
1233.25 6.947909089  1.1856473139877317  0.251098  3.773688  2.25754e-06  -4.47037e-08  0.00400165  2.6703e-05   0.0175814   0.0173209 
1234.26 6.946257170  1.1856473139877317  0.251098  3.773688  2.30969e-06  -2.98025e-08  0.00400165  2.6703e-05   0.0178181   0.0173210 
1234.89 6.945155293  1.1853677687289133  0.251098  3.773688  2.3544e-06  1.11759e-08  0.00400165  2.6703e-05   0.0175897   0.0173221 
1235.68 6.943840362  1.1850929245163389  0.251098  3.773688  2.3991e-06  6.70557e-08  0.00400165  2.6703e-05   0.0175857   0.0173195 
1236.68 6.942236584  1.1850929245163389  0.251098  3.773688  2.40283e-06  6.33304e-08  0.00400165  2.86103e-05   0.0188279   0.0173195 
1237.49 6.940781208  1.1848134645839812  0.251098  3.773688  2.3991e-06  7.45063e-08  0.00400165  2.86103e-05   0.0175796   0.0173190 
1238.29 6.939477417  1.1848134645839812  0.251098  3.773688  2.37302e-06  7.0781e-08  0.00400165  2.6703e-05   0.0175734   0.0173179 
1239.09 6.938200879  1.1845340476536186  0.251098  3.773688  2.37302e-06  5.96051e-08  0.00400165  2.6703e-05   0.0178871   0.0173182 
1239.88 6.936692190  1.1845340476536186  0.251098  3.773688  2.44753e-06  5.21543e-08  0.00400165  2.6703e-05   0.0178488   0.0173178 
1240.89 6.935059169  1.1839799979099699  0.251098  3.773688  2.43635e-06  2.98025e-08  0.00400165  2.6703e-05   0.0175874   0.0173172 
1241.68 6.933827590  1.1839799979099699  0.251098  3.773688  2.39538e-06  0.0  0.00400165  2.6703e-05   0.0188734   0.0173176 
1242.48 6.932532353  1.1837053636503072  0.251098  3.773688  2.37302e-06  1.49013e-08  0.00400165  2.6703e-05   0.0175808   0.0173177 
1243.28 6.931241094  1.1837053636503072  0.251098  3.773688  2.3395e-06  1.86266e-08  0.00400165  2.6703e-05   0.0175771   0.0173176 
1244.08 6.929791288  1.1837053636503072  0.251098  3.773688  2.28362e-06  2.98025e-08  0.00400165  2.6703e-05   0.0180818   0.0173151 
1244.87 6.928525692  1.1834261171642435  0.251098  3.773688  2.32832e-06  -3.72531e-08  0.00400165  2.86103e-05   0.0175908   0.0173170 
1246.29 6.926094959  1.1834261171642435  0.248992  3.773688  2.23146e-06  -2.12342e-07  0.00400165  2.86103e-05   0.0181124   0.0173133 
1248.88 6.921887976  1.1834261171642435  0.248992  3.773688  2.19794e-06  -2.19793e-07  0.00400165  2.86103e-05   0.0178156   0.0173102 
1249.89 6.920075121  1.1834261171642435  0.248992  3.773688  2.25382e-06  -2.08617e-07  0.00400165  2.86103e-05   0.0175900   0.0173054 
1250.69 6.918783465  1.1834261171642435  0.248992  3.773688  2.31715e-06  -2.08617e-07  0.00400165  2.86103e-05   0.0188307   0.0173055 
1251.48 6.917509514  1.1837053636503072  0.248992  3.773688  2.34695e-06  -1.34111e-07  0.00400165  2.86103e-05   0.0188192   0.0173071 
1252.49 6.915854809  1.1837053636503072  0.248992  3.773688  2.31342e-06  -4.47037e-08  0.00400165  2.86103e-05   0.0175874   0.0173061 
1253.29 6.914409380  1.1837053636503072  0.248992  3.773688  2.30597e-06  -3.72532e-09  0.00400165  2.86103e-05   0.0175818   0.0173065 
1254.08 6.913114938  1.1839799979099699  0.248992  3.773688  2.3693e-06  -1.86266e-08  0.00400165  2.6703e-05   0.0175929   0.0173050 
1255.09 6.911522499  1.1839799979099699  0.248992  3.773688  2.3991e-06  -2.23519e-08  0.00400165  2.6703e-05   0.0178467   0.0173026 
1255.89 6.910219902  1.1839799979099699  0.248992  3.773688  2.3991e-06  -1.49013e-08  0.00400165  2.6703e-05   0.0175917   0.0173036 
1256.68 6.908896417  1.1839799979099699  0.248992  3.775894  2.37302e-06  2.23519e-08  0.00400165  2.86103e-05   0.0175855   0.0173042 
1259.09 6.904863099  1.184259329592181  0.248992  3.775894  2.34695e-06  2.23519e-08  0.00400165  2.86103e-05   0.0179432   0.0173075 
1259.89 6.903437762  1.184259329592181  0.248992  3.775894  2.3246e-06  2.23519e-08  0.00400165  2.86103e-05   0.0175789   0.0173073 
1260.68 6.902130390  1.1845340476536186  0.248992  3.775894  2.31342e-06  5.96051e-08  0.00400165  2.6703e-05   0.0188812   0.0173092 
1261.48 6.900836148  1.1845340476536186  0.248992  3.775894  2.34322e-06  7.0781e-08  0.00400165  2.6703e-05   0.0175886   0.0173111 
1262.28 6.899560804  1.1848134645839812  0.248992  3.775894  2.3842e-06  7.0781e-08  0.00400165  2.6703e-05   0.0175871   0.0173132 
1263.08 6.898113783  1.1848134645839812  0.248992  3.775894  2.37302e-06  5.96051e-08  0.00400165  2.6703e-05   0.0175981   0.0173143 
1264.08 6.896480364  1.1848134645839812  0.248992  3.775894  2.31342e-06  3.35278e-08  0.00400165  2.6703e-05   0.0178975   0.0173138 
1264.89 6.895174981  1.1848134645839812  0.248992  3.775894  2.30969e-06  7.45064e-09  0.00400165  2.6703e-05   0.0175817   0.0173111 
1265.68 6.893914955  1.1850929245163389  0.248992  3.775894  2.30597e-06  -5.96051e-08  0.00400165  2.6703e-05   0.0188702   0.0173106 
1266.46 6.892438890  1.1850929245163389  0.248992  3.775894  2.27244e-06  -1.34111e-07  0.00400165  2.6703e-05   0.0175887   0.0173116 
1267.28 6.891131519  1.1850929245163389  0.248992  3.775894  2.25382e-06  -1.45287e-07  0.00400165  2.6703e-05   0.0175838   0.0173114 
1268.09 6.889672960  1.1850929245163389  0.248992  3.775894  2.27617e-06  -1.08034e-07  0.00400165  2.86103e-05   0.0175975   0.0173123 
1269.07 6.888032976  1.1853677687289133  0.248992  3.775894  2.24264e-06  -1.08034e-07  0.00400165  2.86103e-05   0.0175929   0.0173110 
1270.08 6.886545970  1.1853677687289133  0.248992  3.775894  2.21656e-06  -1.15484e-07  0.00400165  2.86103e-05   0.0175959   0.0173112 
1270.69 6.885469358  1.1856473139877317  0.248992  3.775894  2.18676e-06  -8.94074e-08  0.00400165  2.86103e-05   0.0188557   0.0173123 
1271.46 6.884194014  1.1856473139877317  0.248992  3.775894  2.19421e-06  -3.35278e-08  0.00400165  2.86103e-05   0.0175813   0.0173131 
1272.27 6.882927224  1.1856473139877317  0.248992  3.775894  2.20539e-06  0.0  0.00400165  2.86103e-05   0.0175779   0.0173123 
1273.05 6.881444793  1.1859269022880565  0.248992  3.775894  2.19794e-06  6.33304e-08  0.00400165  2.86103e-05   0.0179391   0.0173102 
1273.89 6.880166863  1.1859269022880565  0.248992  3.775894  2.17558e-06  7.82316e-08  0.00400165  2.86103e-05   0.0175693   0.0173108 
1274.68 6.878538815  1.1859269022880565  0.248992  3.775894  2.16068e-06  0.0  0.00400165  2.86103e-05   0.0175636   0.0173099 
1275.46 6.877593895  1.1859269022880565  0.248992  3.775894  2.17931e-06  -8.56821e-08  0.00400165  2.86103e-05   0.0188480   0.0173077 
1276.48 6.875735287  1.1859269022880565  0.248992  3.775894  2.21284e-06  -5.21543e-08  0.00400165  2.86103e-05   0.0175665   0.0173094 
1277.29 6.874463524  1.186201872767678  0.248992  3.775894  2.23146e-06  1.49013e-08  0.00400165  2.86103e-05   0.0175659   0.0173089 
1278.07 6.873199121  1.186201872767678  0.248992  3.775894  2.27989e-06  5.21543e-08  0.00400165  2.86103e-05   0.0179616   0.0173074 
1278.88 6.871760455  1.186201872767678  0.248992  3.775894  2.37302e-06  6.33304e-08  0.00400165  2.6703e-05   0.0175616   0.0173041 
1279.68 6.870435379  1.1864815464728826  0.248992  3.775894  2.414e-06  8.56821e-08  0.00400165  2.6703e-05   0.0188780   0.0173045 
1280.48 6.869140341  1.1864815464728826  0.248992  3.775894  2.42145e-06  1.08034e-07  0.00400165  2.6703e-05   0.0175712   0.0173070 
1281.27 6.867906573  1.1864815464728826  0.248992  3.775894  2.38793e-06  1.15484e-07  0.00400165  2.6703e-05   0.0175723   0.0173090 
1282.09 6.866422551  1.1864815464728826  0.250495  3.775894  2.23146e-06  -1.00583e-07  0.00400165  2.86103e-05   0.0175801   0.0173136 
1284.28 6.862753674  1.186201872767678  0.250495  3.775894  2.22401e-06  -1.00583e-07  0.00400165  2.86103e-05   0.0188583   0.0173182 
1285.48 6.860762976  1.186201872767678  0.250495  3.775894  2.27989e-06  -2.60771e-08  0.00400165  2.86103e-05   0.0188251   0.0173202 
1286.49 6.859105089  1.186201872767678  0.250495  3.775894  2.30969e-06  5.96051e-08  0.00400165  2.86103e-05   0.0175644   0.0173205 
1287.28 6.857773249  1.186201872767678  0.250495  3.775894  2.33577e-06  5.58796e-08  0.00400165  2.86103e-05   0.0175614   0.0173193 
1288.08 6.856531723  1.1859269022880565  0.250495  3.775894  2.31715e-06  -1.11759e-08  0.00400165  2.86103e-05   0.0180382   0.0173187 
1288.88 6.855104197  1.1856473139877317  0.250495  3.775894  2.27617e-06  -5.96051e-08  0.00400165  2.6703e-05   0.0175664   0.0173188 
1289.67 6.853579593  1.1856473139877317  0.250495  3.775894  2.30597e-06  -4.09784e-08  0.00400165  2.6703e-05   0.0175702   0.0173186 
1290.69 6.852147890  1.1856473139877317  0.250495  3.775894  2.34322e-06  1.49013e-08  0.00400165  2.6703e-05   0.0188465   0.0173176 
1291.48 6.850838927  1.1853677687289133  0.250495  3.775894  2.32832e-06  5.21543e-08  0.00400165  2.6703e-05   0.0175689   0.0173161 
1292.28 6.849420552  1.1853677687289133  0.250495  3.775894  2.28734e-06  6.33304e-08  0.00400165  2.6703e-05   0.0175670   0.0173146 
1293.08 6.848093685  1.1850929245163389  0.250495  3.775894  2.16441e-06  3.72531e-08  0.00400165  2.6703e-05   0.0175972   0.0173142 
1294.09 6.846459868  1.1848134645839812  0.250495  3.779607  2.20166e-06  -1.11759e-08  0.00400165  2.86103e-05   0.0175835   0.0173147 
1296.29 6.842805513  1.1845340476536186  0.250495  3.779607  2.27617e-06  -2.60771e-08  0.00400165  2.86103e-05   0.0175777   0.0173133 
1297.07 6.841567966  1.1845340476536186  0.250495  3.779607  2.34695e-06  -1.49013e-08  0.00400165  2.86103e-05   0.0178909   0.0173119 
1297.89 6.840217029  1.184259329592181  0.250495  3.779607  2.39165e-06  1.49013e-08  0.00400165  2.86103e-05   0.0175811   0.0173121 
1298.69 6.838746932  1.1839799979099699  0.250495  3.779607  2.43263e-06  2.60771e-08  0.00400165  2.86103e-05   0.0188564   0.0173118 
1299.48 6.837516546  1.1839799979099699  0.250495  3.779607  2.48851e-06  3.35278e-08  0.00400165  2.86103e-05   0.0175734   0.0173106 
1300.27 6.836152081  1.1837053636503072  0.250495  3.779607  2.55929e-06  0.0  0.00400165  2.86103e-05   0.0175721   0.0173060 
1301.09 6.834751013  1.1837053636503072  0.250495  3.779607  2.57046e-06  -5.21543e-08  0.00400165  2.6703e-05   0.0181227   0.0173052 
1301.86 6.833498546  1.1837053636503072  0.250495  3.779607  2.50713e-06  -7.0781e-08  0.00400165  2.6703e-05   0.0175879   0.0173070 
1302.69 6.832166507  1.1834261171642435  0.250495  3.779607  2.49968e-06  -7.82316e-08  0.00400165  2.6703e-05   0.0188099   0.0173018 
1303.48 6.830881615  1.1834261171642435  0.250495  3.779607  2.52576e-06  -7.45063e-08  0.00400165  2.6703e-05   0.0175907   0.0173012 
1304.07 6.829783120  1.1834261171642435  0.250495  3.779607  2.53694e-06  -2.60771e-08  0.00400165  2.6703e-05   0.0179917   0.0173019 
1304.88 6.828530454  1.1831469136145176  0.250495  3.779607  2.48851e-06  0.0  0.00400165  2.6703e-05   0.0175717   0.0173029 
1305.66 6.827218507  1.1831469136145176  0.250495  3.779607  2.42145e-06  -1.49013e-08  0.00400165  2.6703e-05   0.0188280   0.0173032 
1306.49 6.825786406  1.1831469136145176  0.250495  3.779607  2.30969e-06  -2.98025e-08  0.00400165  2.6703e-05   0.0175630   0.0173020 
1307.29 6.824501314  1.1828724053133783  0.250495  3.779607  2.27989e-06  -1.11759e-08  0.00400165  2.6703e-05   0.0175616   0.0173042 
1308.08 6.823170867  1.1825932868816706  0.250495  3.779607  2.30969e-06  2.60771e-08  0.00400165  2.6703e-05   0.0180208   0.0173041 
1308.88 6.821783326  1.1825932868816706  0.250495  3.779607  2.35812e-06  6.33304e-08  0.00400165  2.6703e-05   0.0175868   0.0173014 
1309.68 6.820463024  1.1823188622543992  0.250495  3.779607  2.35812e-06  1.26661e-07  0.00400165  2.6703e-05   0.0188146   0.0173029 
1310.49 6.819112882  1.1823188622543992  0.250495  3.779607  2.30969e-06  1.26661e-07  0.00400165  2.6703e-05   0.0175763   0.0173041 
1311.28 6.817709825  1.1823188622543992  0.250495  3.779607  2.30224e-06  5.96051e-08  0.00400165  2.6703e-05   0.0175741   0.0173029 
1312.08 6.816395093  1.1823188622543992  0.250495  3.779607  2.3246e-06  -2.60771e-08  0.00400165  2.6703e-05   0.0181214   0.0173030 
1312.88 6.815137056  1.1820398288888263  0.250495  3.779607  2.3395e-06  -2.60771e-08  0.00400165  2.6703e-05   0.0175875   0.0173053 
1313.69 6.813833861  1.1820398288888263  0.250495  3.779607  2.30969e-06  -4.47037e-08  0.00400165  2.6703e-05   0.0188419   0.0173060 
1314.48 6.812376695  1.1820398288888263  0.250495  3.779607  2.27989e-06  -6.70557e-08  0.00400165  2.6703e-05   0.0188401   0.0173076 
1315.48 6.810748050  1.1817608383940845  0.250495  3.779607  2.35067e-06  -4.8429e-08  0.00400165  2.6703e-05   0.0175841   0.0173070 
1316.28 6.809445254  1.1817608383940845  0.250495  3.779607  2.40283e-06  -2.23519e-08  0.00400165  2.6703e-05   0.0175809   0.0173064 
1317.09 6.808168518  1.1817608383940845  0.250495  3.779607  2.41773e-06  2.23519e-08  0.00400165  2.6703e-05   0.0179335   0.0173059 
1317.89 6.806702399  1.1817608383940845  0.250495  3.779607  2.41773e-06  -3.72532e-09  0.00400165  2.6703e-05   0.0175911   0.0173057 
1318.69 6.805397813  1.1817608383940845  0.250495  3.779607  2.39165e-06  -1.11759e-08  0.00400165  2.6703e-05   0.0188594   0.0173054 
1319.48 6.804333534  1.1814865395331615  0.249356  3.779607  2.25754e-06  1.08034e-07  0.00400165  2.86103e-05   0.0175830   0.0173022 
1322.09 6.799750174  1.1814865395331615  0.249356  3.779607  2.22029e-06  1.30386e-07  0.00400165  2.86103e-05   0.0175807   0.0173040 
1323.09 6.798118943  1.1817608383940845  0.249356  3.779607  2.23519e-06  2.27244e-07  0.00400165  2.86103e-05   0.0175832   0.0173040 
1324.29 6.796056232  1.1817608383940845  0.249356  3.779607  2.26499e-06  2.27244e-07  0.00400165  2.86103e-05   0.0175787   0.0173051 
1325.09 6.794828034  1.1817608383940845  0.249356  3.779607  2.31715e-06  1.63914e-07  0.00400165  2.86103e-05   0.0178652   0.0173070 
1325.89 6.793536378  1.1817608383940845  0.249356  3.779607  2.3991e-06  9.6858e-08  0.00400165  2.86103e-05   0.0175734   0.0173002 
1326.7 6.792068668  1.1817608383940845  0.249356  3.779607  2.45126e-06  2.98025e-08  0.00400165  2.86103e-05   0.0188536   0.0172996 
1327.48 6.790821970  1.1817608383940845  0.249356  3.779607  2.44008e-06  -7.82316e-08  0.00400165  2.86103e-05   0.0175782   0.0172982 
1328.28 6.789508631  1.1817608383940845  0.249356  3.779607  2.38048e-06  -1.34111e-07  0.00400165  2.6703e-05   0.0175719   0.0172960 
1329.09 6.788185743  1.1817608383940845  0.249356  3.779607  2.30224e-06  -1.41562e-07  0.00400165  2.6703e-05   0.0179385   0.0172949 
1329.89 6.786772341  1.1817608383940845  0.249356  3.779607  2.22401e-06  -7.45063e-08  0.00400165  2.6703e-05   0.0179352   0.0172917 
1330.88 6.785117636  1.1817608383940845  0.249356  3.780902  2.30969e-06  5.58796e-08  0.00400165  2.86103e-05   0.0175761   0.0172915 
1333.09 6.781480191  1.1817608383940845  0.249356  3.780902  2.33205e-06  1.86266e-08  0.00400165  2.86103e-05   0.0181130   0.0172927 
1333.88 6.780183561  1.1817608383940845  0.249356  3.780902  2.32832e-06  -5.21543e-08  0.00400165  2.86103e-05   0.0175818   0.0172973 
1334.68 6.778870818  1.1817608383940845  0.249356  3.780902  2.32832e-06  -9.6858e-08  0.00400165  2.6703e-05   0.0175797   0.0172996 
1335.7 6.777088400  1.1817608383940845  0.249356  3.780902  2.29479e-06  -9.31327e-08  0.00400165  2.6703e-05   0.0188597   0.0173014 
1336.48 6.775769093  1.1817608383940845  0.249356  3.780902  2.28734e-06  -9.31327e-08  0.00400165  2.6703e-05   0.0175831   0.0173007 
1337.29 6.774530750  1.1820398288888263  0.249356  3.780902  2.29479e-06  -5.58796e-08  0.00400165  2.86103e-05   0.0175793   0.0173051 
1338.07 6.773213830  1.1820398288888263  0.249356  3.780902  2.24264e-06  -3.72532e-09  0.00400165  2.86103e-05   0.0179799   0.0173074 
1338.88 6.771542017  1.1820398288888263  0.249356  3.780902  2.20539e-06  1.86266e-08  0.00400165  2.86103e-05   0.0179097   0.0173065 
1339.88 6.770125035  1.1820398288888263  0.249356  3.780902  2.24636e-06  2.23519e-08  0.00400165  2.86103e-05   0.0175866   0.0173079 
1340.68 6.768866003  1.1820398288888263  0.249356  3.780902  2.24636e-06  5.21543e-08  0.00400165  2.6703e-05   0.0188043   0.0173084 
1341.49 6.767524017  1.1820398288888263  0.249356  3.780902  2.23519e-06  1.08034e-07  0.00400165  2.6703e-05   0.0188115   0.0173087 
1342.49 6.765851011  1.1820398288888263  0.249356  3.780902  2.22774e-06  8.19568e-08  0.00400165  2.6703e-05   0.0175686   0.0173083 
1343.29 6.764439002  1.1823188622543992  0.249356  3.780902  2.3395e-06  -1.86266e-08  0.00400165  2.6703e-05   0.0175637   0.0173092 
1344.08 6.763104775  1.1823188622543992  0.249356  3.780902  2.41773e-06  -9.6858e-08  0.00400165  2.6703e-05   0.0178581   0.0173081 
1344.89 6.761856286  1.1823188622543992  0.249356  3.780902  2.33577e-06  -6.70557e-08  0.00400165  2.6703e-05   0.0181240   0.0173079 
1345.86 6.760211131  1.1823188622543992  0.249356  3.780902  2.27617e-06  -5.96051e-08  0.00400165  2.6703e-05   0.0175791   0.0173091 
1346.68 6.758886651  1.1820398288888263  0.249356  3.780902  2.29852e-06  1.11759e-08  0.00400165  2.6703e-05   0.0188880   0.0173100 
1347.47 6.757409591  1.1820398288888263  0.249356  3.780902  2.30224e-06  7.45063e-08  0.00400165  2.6703e-05   0.0175784   0.0173101 
1348.28 6.756136038  1.1820398288888263  0.249356  3.780902  2.28362e-06  1.08034e-07  0.00400165  2.6703e-05   0.0175733   0.0173098 
1349.08 6.754889141  1.1820398288888263  0.249356  3.780902  2.29107e-06  1.37837e-07  0.00400165  2.6703e-05   0.0175841   0.0173109 
1349.68 6.753780501  1.1823188622543992  0.249356  3.780902  2.37302e-06  1.52738e-07  0.00400165  2.6703e-05   0.0175830   0.0173117 
1350.69 6.752144695  1.1823188622543992  0.249356  3.780902  2.45871e-06  1.34111e-07  0.00400165  2.6703e-05   0.0188266   0.0173109 
1351.48 6.750885663  1.1823188622543992  0.249356  3.780902  2.43263e-06  9.6858e-08  0.00400165  2.6703e-05   0.0188462   0.0173049 
1352.48 6.749218426  1.1823188622543992  0.249356  3.780902  2.3693e-06  2.98025e-08  0.00400165  2.6703e-05   0.0175753   0.0173058 
1353.28 6.747755093  1.1823188622543992  0.249356  3.780902  2.32832e-06  -3.35278e-08  0.00400165  2.6703e-05   0.0175797   0.0173056 
1354.28 6.746088452  1.1823188622543992  0.249356  3.780902  2.27244e-06  -3.72531e-08  0.00400165  2.6703e-05   0.0175779   0.0173048 
1355.08 6.744813307  1.1823188622543992  0.249356  3.780902  2.24264e-06  -5.58796e-08  0.00400165  2.6703e-05   0.0178480   0.0173031 
1355.89 6.743568400  1.1823188622543992  0.249356  3.780902  2.20911e-06  -6.70557e-08  0.00400165  2.6703e-05   0.0175881   0.0172973 
1356.7 6.742041011  1.1823188622543992  0.250813  3.780902  2.26499e-06  -1.08034e-07  0.00400165  2.86103e-05   0.0188362   0.0172961 
1359.48 6.737296119  1.1820398288888263  0.250813  3.780902  2.27617e-06  -1.08034e-07  0.00400165  2.86103e-05   0.0187927   0.0172981 
1360.49 6.735875158  1.1820398288888263  0.250813  3.780902  2.22029e-06  -5.58796e-08  0.00400165  2.86103e-05   0.0188458   0.0172999 
1361.48 6.734214088  1.1817608383940845  0.250813  3.780902  2.16068e-06  -2.60771e-08  0.00400165  2.86103e-05   0.0175912   0.0173030 
1362.29 6.732378953  1.1814865395331615  0.250813  3.780902  2.16813e-06  -4.09784e-08  0.00400165  2.86103e-05   0.0175859   0.0173034 
1363.07 6.731491922  1.1812076340266018  0.250813  3.780902  2.25382e-06  -8.94074e-08  0.00400165  2.6703e-05   0.0175828   0.0173047 
1364.08 6.729654400  1.1812076340266018  0.250813  3.780902  2.38048e-06  -6.70557e-08  0.00400165  2.6703e-05   0.0180188   0.0173085 
1364.88 6.728499409  1.1812076340266018  0.250813  3.780902  2.46988e-06  -7.45064e-09  0.00400165  2.6703e-05   0.0175765   0.0173099 
1365.69 6.727065120  1.1809334187119367  0.250813  3.780902  2.46988e-06  -7.45064e-09  0.00400165  2.6703e-05   0.0175724   0.0173108 
1366.69 6.725409420  1.180654598141796  0.250813  3.780902  2.47733e-06  -4.8429e-08  0.00400165  2.6703e-05   0.0188457   0.0173117 
1367.48 6.724118958  1.180654598141796  0.250813  3.780902  2.48106e-06  -4.09784e-08  0.00400165  2.6703e-05   0.0175882   0.0173137 
1368.3 6.722904884  1.179833808340353  0.250813  3.783389  2.3246e-06  2.60771e-08  0.00400165  2.86103e-05   0.0175835   0.0173152 
1370.68 6.718853862  1.179833808340353  0.250813  3.783389  2.3395e-06  1.11759e-07  0.00400165  2.86103e-05   0.0188304   0.0173131 
1371.48 6.717406244  1.1795764791055334  0.250813  3.783389  2.33577e-06  1.56463e-07  0.00400165  2.86103e-05   0.0175801   0.0173133 
1372.28 6.716089523  1.1795764791055334  0.250813  3.783389  2.31715e-06  1.37837e-07  0.00400165  2.86103e-05   0.0175757   0.0173120 
1373.08 6.714777377  1.179314828174842  0.250813  3.783389  2.30969e-06  9.31327e-08  0.00400165  2.86103e-05   0.0180832   0.0173105 
1373.88 6.713384863  1.179314828174842  0.250813  3.783389  2.27989e-06  7.0781e-08  0.00400165  2.6703e-05   0.0175854   0.0173110 
1374.69 6.711859662  1.179053217383076  0.250813  3.783389  2.24264e-06  2.60771e-08  0.00400165  2.6703e-05   0.0188648   0.0173096 
1375.48 6.710769125  1.1787960059002565  0.250813  3.783389  2.22401e-06  -7.82316e-08  0.00400165  2.6703e-05   0.0175879   0.0173064 
1376.28 6.709515663  1.1787960059002565  0.250813  3.783389  2.27244e-06  -1.63914e-07  0.00400165  2.6703e-05   0.0175823   0.0173065 
1377.08 6.708199539  1.1785344746809332  0.250813  3.783389  2.38793e-06  -2.12342e-07  0.00400165  2.6703e-05   0.0181362   0.0173060 
1377.87 6.706766443  1.1785344746809332  0.250813  3.783389  2.45871e-06  -1.89991e-07  0.00400165  2.6703e-05   0.0175715   0.0173030 
1378.67 6.705499653  1.1782773414205547  0.250813  3.783389  2.49223e-06  -1.63914e-07  0.00400165  2.6703e-05   0.0188345   0.0173023 
1379.49 6.704192082  1.1782773414205547  0.250813  3.783389  2.47361e-06  -1.63914e-07  0.00400165  2.6703e-05   0.0175799   0.0173011 
1380.28 6.702728749  1.1780158897252855  0.250813  3.783389  2.42145e-06  -1.49013e-07  0.00400165  2.6703e-05   0.0175753   0.0173030 
1381.09 6.701411630  1.1780158897252855  0.250813  3.783389  2.40283e-06  -1.30386e-07  0.00400165  2.6703e-05   0.0175757   0.0172990 
1382.09 6.699834110  1.1777544781078402  0.250813  3.783389  2.45498e-06  -8.19568e-08  0.00400165  2.6703e-05   0.0181263   0.0172984 
1382.87 6.698539271  1.1774974624202177  0.250813  3.783389  2.47361e-06  -5.58796e-08  0.00400165  2.6703e-05   0.0175699   0.0173009 
1383.68 6.697027399  1.1772361302541168  0.250813  3.783389  2.49968e-06  7.45064e-09  0.00400165  2.86103e-05   0.0175730   0.0173004 
1384.68 6.695400544  1.1772361302541168  0.250813  3.783389  2.46243e-06  5.21543e-08  0.00400165  2.86103e-05   0.0188541   0.0172998 
1385.48 6.694114458  1.1772361302541168  0.250813  3.783389  2.40655e-06  5.96051e-08  0.00400165  2.86103e-05   0.0175840   0.0173040 
1386.29 6.692839512  1.176979192669908  0.250813  3.783389  2.35812e-06  4.47037e-08  0.00400165  2.6703e-05   0.0175793   0.0173062 
1387.1 6.691377770  1.176979192669908  0.250813  3.783389  2.36185e-06  5.21543e-08  0.00400165  2.6703e-05   0.0178547   0.0173075 
1387.89 6.690074974  1.176979192669908  0.250813  3.783389  2.37302e-06  7.45063e-08  0.00400165  2.6703e-05   0.0175764   0.0173078 
1388.68 6.688786899  1.1767179399068726  0.250813  3.783389  2.39538e-06  1.11759e-07  0.00400165  2.6703e-05   0.0175741   0.0173082 
1389.66 6.687010051  1.1767179399068726  0.250813  3.783389  2.40655e-06  1.08034e-07  0.00400165  2.6703e-05   0.0188886   0.0173083 
1390.48 6.685845312  1.1767179399068726  0.250813  3.783389  2.36557e-06  3.72531e-08  0.00400165  2.6703e-05   0.0188533   0.0173096 
1391.47 6.684253669  1.1767179399068726  0.250813  3.783389  2.37675e-06  -1.11759e-08  0.00400165  2.6703e-05   0.0175860   0.0173080 
1392.06 6.683157163  1.1764567271607012  0.250813  3.783389  2.3991e-06  -4.8429e-08  0.00400165  2.86103e-05   0.0178076   0.0173067 
1392.89 6.681665383  1.1764567271607012  0.250813  3.783389  2.41028e-06  0.0  0.00400165  2.86103e-05   0.0175729   0.0173056 
1393.66 6.680595733  1.1759387735547657  0.249458  3.783389  2.30597e-06  7.82316e-08  0.00400165  2.86103e-05   0.0175778   0.0173084 
1396.29 6.676159581  1.1759387735547657  0.249458  3.783389  2.33205e-06  6.33304e-08  0.00400165  2.86103e-05   0.0175729   0.0173086 
1397.08 6.674738024  1.1759387735547657  0.249458  3.783389  2.30969e-06  4.8429e-08  0.00400165  2.86103e-05   0.0176889   0.0173081 
1397.9 6.673464669  1.1759387735547657  0.249458  3.783389  2.30224e-06  4.47037e-08  0.00400165  2.86103e-05   0.0175762   0.0173081 
1398.68 6.671842987  1.1759387735547657  0.249458  3.783389  2.36185e-06  5.96051e-08  0.00400165  2.6703e-05   0.0175719   0.0173087 
1399.68 6.670536013  1.176199906970414  0.249458  3.783389  2.34322e-06  1.37837e-07  0.00400165  2.6703e-05   0.0175694   0.0173079 
1401.07 6.668161976  1.176199906970414  0.249458  3.783389  2.3395e-06  1.30386e-07  0.00400165  2.6703e-05   0.0179352   0.0173063 
1401.89 6.666836302  1.176199906970414  0.249458  3.783389  2.35812e-06  8.19568e-08  0.00400165  2.6703e-05   0.0175872   0.0173068 
1402.68 6.665398631  1.176199906970414  0.249458  3.783389  2.36557e-06  -1.11759e-08  0.00400165  2.6703e-05   0.0187975   0.0173037 
1403.46 6.664097028  1.1764567271607012  0.249458  3.783389  2.3395e-06  -7.0781e-08  0.00400165  2.6703e-05   0.0175881   0.0173042 
1404.3 6.662856298  1.1767179399068726  0.249458  3.783389  2.26127e-06  -7.0781e-08  0.00400165  2.6703e-05   0.0175818   0.0173036 
1405.09 6.661559470  1.1767179399068726  0.249458  3.787031  2.23146e-06  2.98025e-08  0.00400165  2.86103e-05   0.0175850   0.0172983 
1407.69 6.657173051  1.1767179399068726  0.249458  3.787031  2.19421e-06  9.31327e-08  0.00400165  2.86103e-05   0.0188322   0.0172986 
1408.47 6.655879803  1.1767179399068726  0.249458  3.787031  2.23146e-06  9.31327e-08  0.00400165  2.86103e-05   0.0175746   0.0172987 
1409.28 6.654380861  1.1767179399068726  0.249458  3.787031  2.30969e-06  8.56821e-08  0.00400165  2.6703e-05   0.0175702   0.0172999 
1410.08 6.653140728  1.1767179399068726  0.249458  3.787031  2.3395e-06  1.00583e-07  0.00400165  2.6703e-05   0.0180768   0.0172986 
1410.88 6.651683164  1.1767179399068726  0.249458  3.787031  2.37302e-06  1.56463e-07  0.00400165  2.6703e-05   0.0181050   0.0172961 
1411.88 6.650193174  1.1767179399068726  0.249458  3.787031  2.36557e-06  1.67639e-07  0.00400165  2.6703e-05   0.0175865   0.0172945 
1412.69 6.648716512  1.1767179399068726  0.249458  3.787031  2.33205e-06  1.41562e-07  0.00400165  2.6703e-05   0.0188627   0.0172932 
1413.48 6.647450120  1.176979192669908  0.249458  3.787031  2.28734e-06  1.22935e-07  0.00400165  2.6703e-05   0.0175831   0.0172966 
1414.28 6.646187707  1.176979192669908  0.249458  3.787031  2.24636e-06  7.82316e-08  0.00400165  2.6703e-05   0.0175734   0.0172990 
1415.07 6.644926885  1.176979192669908  0.249458  3.787031  2.21656e-06  3.35278e-08  0.00400165  2.6703e-05   0.0181620   0.0173012 
1415.87 6.643420184  1.176979192669908  0.249458  3.787031  2.18303e-06  -3.35278e-08  0.00400165  2.6703e-05   0.0175905   0.0173034 
1416.67 6.642135491  1.176979192669908  0.249458  3.787031  2.18303e-06  -1.49013e-07  0.00400165  2.6703e-05   0.0188535   0.0173031 
1417.48 6.640867905  1.176979192669908  0.249458  3.787031  2.25382e-06  -1.7509e-07  0.00400165  2.6703e-05   0.0175774   0.0173017 
1418.28 6.639426056  1.176979192669908  0.249458  3.787031  2.26127e-06  -1.30386e-07  0.00400165  2.6703e-05   0.0175752   0.0173008 
1419.06 6.638098394  1.176979192669908  0.249458  3.787031  2.18303e-06  -1.08034e-07  0.00400165  2.6703e-05   0.0181624   0.0173010 
1419.86 6.636677234  1.176979192669908  0.249458  3.787031  2.17186e-06  -1.15484e-07  0.00400165  2.6703e-05   0.0181071   0.0173013 
1420.87 6.635184459  1.176979192669908  0.249458  3.787031  2.18303e-06  -7.0781e-08  0.00400165  2.6703e-05   0.0175832   0.0173030 
1421.69 6.633668409  1.176979192669908  0.249458  3.787031  2.20911e-06  -3.35278e-08  0.00400165  2.6703e-05   0.0188044   0.0173026 
1422.49 6.632420517  1.176979192669908  0.249458  3.787031  2.18303e-06  -2.98025e-08  0.00400165  2.6703e-05   0.0175625   0.0173010 
1423.28 6.631189137  1.176979192669908  0.249458  3.787031  2.17186e-06  -4.09784e-08  0.00400165  2.6703e-05   0.0175619   0.0173009 
1424.08 6.629858093  1.176979192669908  0.249458  3.787031  2.17558e-06  -3.72532e-09  0.00400165  2.6703e-05   0.0181339   0.0173007 
1424.88 6.628602244  1.176979192669908  0.249458  3.787031  2.18303e-06  5.96051e-08  0.00400165  2.6703e-05   0.0175715   0.0173000 
1425.69 6.627118819  1.176979192669908  0.249458  3.787031  2.19794e-06  9.6858e-08  0.00400165  2.6703e-05   0.0175688   0.0173004 
1426.68 6.625510266  1.176979192669908  0.249458  3.787031  2.23519e-06  6.33304e-08  0.00400165  2.6703e-05   0.0175677   0.0173016 
1427.69 6.623863718  1.176979192669908  0.249458  3.787031  2.27989e-06  4.09784e-08  0.00400165  2.6703e-05   0.0188341   0.0173009 
1428.48 6.622574846  1.176979192669908  0.249458  3.787031  2.3246e-06  -1.11759e-08  0.00400165  2.6703e-05   0.0175798   0.0173007 
1429.28 6.621073716  1.1772361302541168  0.249458  3.787031  2.34322e-06  -4.09784e-08  0.00400165  2.6703e-05   0.0175774   0.0173005 
1430.07 6.619832589  1.1772361302541168  0.249458  3.787031  2.28734e-06  -2.23519e-08  0.00400165  2.6703e-05   0.0181119   0.0172996 
1430.87 6.618557444  1.1772361302541168  0.250256  3.787031  2.40655e-06  1.00583e-07  0.00400165  2.86103e-05   0.0188543   0.0172996 
1433.48 6.614132034  1.176979192669908  0.250256  3.787031  2.42518e-06  1.26661e-07  0.00400165  2.86103e-05   0.0175823   0.0173002 
1434.29 6.612838388  1.176979192669908  0.250256  3.787031  2.4289e-06  9.6858e-08  0.00400165  2.86103e-05   0.0175769   0.0173028 
1435.09 6.611193034  1.176979192669908  0.250256  3.787031  2.40655e-06  0.0  0.00400165  2.86103e-05   0.0175895   0.0173012 
1436.07 6.609725921  1.1767179399068726  0.250256  3.787031  2.34322e-06  -2.98025e-08  0.00400165  2.86103e-05   0.0178611   0.0172995 
1436.89 6.608448588  1.1767179399068726  0.250256  3.787031  2.35067e-06  -3.35278e-08  0.00400165  2.86103e-05   0.0178884   0.0172975 
1437.89 6.606816959  1.1764567271607012  0.250256  3.787031  2.33205e-06  -2.98025e-08  0.00400165  2.86103e-05   0.0175828   0.0172981 
1438.68 6.605557132  1.176199906970414  0.250256  3.787031  2.30224e-06  -3.72532e-09  0.00400165  2.86103e-05   0.0188751   0.0172975 
1439.48 6.604035512  1.176199906970414  0.250256  3.787031  2.25754e-06  7.0781e-08  0.00400165  2.6703e-05   0.0175961   0.0172977 
1440.28 6.602787421  1.176199906970414  0.250256  3.787031  2.20539e-06  1.34111e-07  0.00400165  2.6703e-05   0.0175879   0.0172979 
1441.08 6.601499545  1.176199906970414  0.250256  3.787031  2.21656e-06  1.26661e-07  0.00400165  2.6703e-05   0.0181575   0.0172977 
1441.87 6.600203910  1.1759387735547657  0.250256  3.787031  2.25754e-06  7.82316e-08  0.00400165  2.6703e-05   0.0175797   0.0172978 
1443.09 6.598225744  1.1759387735547657  0.250256  3.789657  2.32087e-06  -2.23519e-08  0.00400165  2.86103e-05   0.0175814   0.0173024 
1445.08 6.594923099  1.1756820313491376  0.250256  3.789657  2.30597e-06  0.0  0.00400165  2.86103e-05   0.0181822   0.0173018 
1445.86 6.593444846  1.1756820313491376  0.250256  3.789657  2.23891e-06  5.58796e-08  0.00400165  2.86103e-05   0.0175796   0.0173061 
1446.66 6.592174873  1.1756820313491376  0.250256  3.789657  2.15696e-06  1.37837e-07  0.00400165  2.86103e-05   0.0188417   0.0173076 
1447.48 6.590891572  1.1756820313491376  0.250256  3.789657  2.13088e-06  2.42146e-07  0.00400165  2.86103e-05   0.0175742   0.0173087 
1448.28 6.589392431  1.1754209772158413  0.250256  3.789657  2.15696e-06  3.05476e-07  0.00400165  2.86103e-05   0.0175713   0.0173079 
1449.09 6.588153889  1.1754209772158413  0.250256  3.789657  2.21656e-06  2.83124e-07  0.00400165  2.86103e-05   0.0181423   0.0173061 
1449.87 6.586815882  1.1754209772158413  0.250256  3.789657  2.20911e-06  2.27244e-07  0.00400165  2.86103e-05   0.0175858   0.0173070 
1450.72 6.585390744  1.1751599630385885  0.250256  3.789657  2.23519e-06  1.67639e-07  0.00400165  2.6703e-05   0.0188458   0.0173060 
1451.48 6.584125943  1.1751599630385885  0.250256  3.789657  2.25382e-06  1.41562e-07  0.00400165  2.6703e-05   0.0175805   0.0173058 
1452.28 6.582809023  1.1751599630385885  0.250256  3.789657  2.31715e-06  1.34111e-07  0.00400165  2.6703e-05   0.0175755   0.0173062 
1453.08 6.581524528  1.1749033380484544  0.250256  3.789657  2.37675e-06  5.96051e-08  0.00400165  2.6703e-05   0.0179709   0.0173062 
1453.88 6.580106750  1.1749033380484544  0.250256  3.789657  2.43263e-06  2.23519e-08  0.00400165  2.6703e-05   0.0175839   0.0173061 
1454.66 6.578823648  1.1749033380484544  0.250256  3.789657  2.39538e-06  -7.45064e-09  0.00400165  2.6703e-05   0.0188821   0.0173049 
1455.48 6.577517668  1.1749033380484544  0.250256  3.789657  2.33577e-06  -5.21543e-08  0.00400165  2.6703e-05   0.0175871   0.0173061 
1456.32 6.576041802  1.1749033380484544  0.250256  3.789657  2.25754e-06  -8.19568e-08  0.00400165  2.6703e-05   0.0175769   0.0173038 
1457.29 6.574393066  1.1749033380484544  0.250256  3.789657  2.24636e-06  3.72532e-09  0.00400165  2.6703e-05   0.0175729   0.0173037 
1458.08 6.573091662  1.174642403081177  0.250256  3.789657  2.27989e-06  4.47037e-08  0.00400165  2.6703e-05   0.0181199   0.0173019 
1458.87 6.571826066  1.1743858559572171  0.250256  3.789657  2.30597e-06  3.72532e-09  0.00400165  2.6703e-05   0.0175842   0.0173010 
1459.68 6.570526850  1.1743858559572171  0.250256  3.789657  2.31715e-06  -7.82316e-08  0.00400165  2.6703e-05   0.0188523   0.0173014 
1460.48 6.568877716  1.1743858559572171  0.250256  3.789657  2.41773e-06  -7.0781e-08  0.00400165  2.6703e-05   0.0188180   0.0173007 
1461.49 6.567440044  1.174125000151856  0.250256  3.789657  2.4438e-06  -3.35278e-08  0.00400165  2.6703e-05   0.0175781   0.0172980 
1462.27 6.565948662  1.174125000151856  0.250256  3.789657  2.42518e-06  -1.86266e-08  0.00400165  2.6703e-05   0.0175751   0.0172961 
1463.27 6.564246413  1.173864184241854  0.250256  3.789657  2.39538e-06  -3.72532e-09  0.00400165  2.6703e-05   0.0175669   0.0172965 
1464.08 6.563239228  1.173864184241854  0.250256  3.789657  2.33577e-06  2.23519e-08  0.00400165  2.6703e-05   0.0178789   0.0172955 
1464.89 6.561756001  1.173864184241854  0.250256  3.789657  2.29479e-06  3.72531e-08  0.00400165  2.6703e-05   0.0175747   0.0172966 
1465.69 6.560469517  1.173607754155368  0.250256  3.789657  2.30969e-06  5.21543e-08  0.00400165  2.6703e-05   0.0188300   0.0172975 
1466.48 6.559200141  1.173607754155368  0.250256  3.789657  2.34695e-06  6.33304e-08  0.00400165  2.6703e-05   0.0175806   0.0173001 
1467.28 6.557895554  1.173607754155368  0.250256  3.789657  2.414e-06  7.45063e-08  0.00400165  2.6703e-05   0.0175779   0.0173019 
1468.09 6.556409543  1.1733470173350695  0.249729  3.789657  2.38793e-06  4.47037e-08  0.00400165  2.86103e-05   0.0175859   0.0173007 
1470.68 6.552184059  1.1733470173350695  0.249729  3.789657  2.50713e-06  8.19568e-08  0.00400165  2.86103e-05   0.0179963   0.0172994 
1471.88 6.550171876  1.1733470173350695  0.249729  3.789657  2.57792e-06  6.33304e-08  0.00400165  2.86103e-05   0.0175670   0.0173016 
1472.68 6.548773792  1.1733470173350695  0.249729  3.789657  2.53321e-06  -3.72532e-09  0.00400165  2.86103e-05   0.0188766   0.0173011 
1473.46 6.547422059  1.1733470173350695  0.249729  3.789657  2.40283e-06  -9.6858e-08  0.00400165  2.86103e-05   0.0175766   0.0173019 
1474.27 6.546013033  1.1733470173350695  0.249729  3.789657  2.30597e-06  -1.56463e-07  0.00400165  2.86103e-05   0.0175764   0.0173007 
1475.29 6.544568996  1.1733470173350695  0.249729  3.789657  2.24264e-06  -1.67639e-07  0.00400165  2.86103e-05   0.0175726   0.0173012 
1476.07 6.543246904  1.1733470173350695  0.249729  3.789657  2.20911e-06  -1.45287e-07  0.00400165  2.86103e-05   0.0179623   0.0173022 
1476.88 6.541729262  1.1733470173350695  0.249729  3.789657  2.19049e-06  -6.70557e-08  0.00400165  2.86103e-05   0.0175674   0.0173036 
1477.67 6.540484355  1.1730863203737458  0.249729  3.789657  2.21284e-06  5.96051e-08  0.00400165  2.6703e-05   0.0188337   0.0173057 
1478.49 6.539198866  1.1730863203737458  0.249729  3.789657  2.24264e-06  1.00583e-07  0.00400165  2.6703e-05   0.0175809   0.0173061 
1479.28 6.537725984  1.1730863203737458  0.249729  3.791688  2.34322e-06  1.86266e-08  0.00400165  2.86103e-05   0.0175821   0.0173002 
1481.28 6.534258226  1.1728300072179987  0.249729  3.791688  2.34695e-06  -5.21543e-08  0.00400165  2.86103e-05   0.0175788   0.0172966 
1482.67 6.532081329  1.1728300072179987  0.249729  3.791688  2.33205e-06  -4.47037e-08  0.00400165  2.86103e-05   0.0188849   0.0172933 
1483.47 6.530753666  1.1730863203737458  0.249729  3.791688  2.34322e-06  -6.33304e-08  0.00400165  2.86103e-05   0.0175690   0.0172927 
1484.27 6.529497022  1.1730863203737458  0.249729  3.791688  2.3842e-06  -6.70557e-08  0.00400165  2.86103e-05   0.0175641   0.0172911 
1485.06 6.528248135  1.1730863203737458  0.249729  3.791688  2.40655e-06  -6.70557e-08  0.00400165  2.86103e-05   0.0175740   0.0172897 
1485.69 6.527129151  1.1730863203737458  0.249729  3.791688  2.3991e-06  -8.19568e-08  0.00400165  2.6703e-05   0.0188334   0.0172883 
1486.48 6.525862759  1.1730863203737458  0.249729  3.791688  2.3991e-06  -6.70557e-08  0.00400165  2.6703e-05   0.0188668   0.0172855 
1487.46 6.524205468  1.1730863203737458  0.249729  3.791688  2.37302e-06  -2.60771e-08  0.00400165  2.6703e-05   0.0175816   0.0172852 
1488.28 6.522734576  1.1730863203737458  0.249729  3.791688  2.31342e-06  2.60771e-08  0.00400165  2.6703e-05   0.0175768   0.0172870 
1489.28 6.520866220  1.1730863203737458  0.249729  3.791688  2.23519e-06  3.72531e-08  0.00400165  2.6703e-05   0.0175737   0.0172884 
1490.07 6.519820641  1.1730863203737458  0.249729  3.791688  2.17931e-06  6.33304e-08  0.00400165  2.6703e-05   0.0178903   0.0172879 
1490.88 6.518548082  1.1730863203737458  0.249729  3.791688  2.13833e-06  7.82316e-08  0.00400165  2.6703e-05   0.0175793   0.0172895 
1491.67 6.517232952  1.1728300072179987  0.249729  3.791688  2.14951e-06  5.58796e-08  0.00400165  2.6703e-05   0.0175720   0.0172878 
1492.28 6.516147785  1.1728300072179987  0.249729  3.791688  2.21656e-06  1.49013e-08  0.00400165  2.6703e-05   0.0175703   0.0172890 
1493.09 6.514899098  1.1728300072179987  0.249729  3.791688  2.28734e-06  0.0  0.00400165  2.6703e-05   0.0179624   0.0172896 
1493.86 6.513587748  1.1728300072179987  0.249729  3.791688  2.3395e-06  3.72532e-09  0.00400165  2.6703e-05   0.0175830   0.0172911 
1494.67 6.512110290  1.1728300072179987  0.249729  3.791688  2.36557e-06  -4.09784e-08  0.00400165  2.6703e-05   0.0188806   0.0172948 
1495.47 6.510847678  1.1728300072179987  0.249729  3.791688  2.3991e-06  -9.6858e-08  0.00400165  2.6703e-05   0.0188630   0.0172997 
1496.48 6.508956644  1.1728300072179987  0.249729  3.791688  2.41028e-06  -1.11759e-07  0.00400165  2.6703e-05   0.0175872   0.0173006 
1497.27 6.507925388  1.1728300072179987  0.249729  3.791688  2.40655e-06  -9.6858e-08  0.00400165  2.6703e-05   0.0175862   0.0173018 
1498.08 6.506451312  1.1728300072179987  0.249729  3.791688  2.414e-06  -8.19568e-08  0.00400165  2.6703e-05   0.0181471   0.0173031 
1498.87 6.505117284  1.1728300072179987  0.249729  3.791688  2.38793e-06  -9.6858e-08  0.00400165  2.6703e-05   0.0175786   0.0173023 
1499.67 6.503844526  1.1728300072179987  0.249729  3.791688  2.32087e-06  -1.11759e-07  0.00400165  2.6703e-05   0.0188414   0.0173015 
1500.47 6.502429931  1.1728300072179987  0.249729  3.791688  2.27989e-06  -1.56463e-07  0.00400165  2.6703e-05   0.0188174   0.0173018 
1501.49 6.500743199  1.1725693892742668  0.249729  3.791688  2.28362e-06  -1.63914e-07  0.00400165  2.6703e-05   0.0175898   0.0173046 
1502.29 6.499481581  1.1725693892742668  0.249729  3.791688  2.32087e-06  -1.67639e-07  0.00400165  2.6703e-05   0.0175841   0.0173065 
1503.09 6.498173016  1.1725693892742668  0.249729  3.791688  2.28734e-06  -2.08617e-07  0.00400165  2.6703e-05   0.0179074   0.0173047 
1503.88 6.496710478  1.1725693892742668  0.249729  3.791688  2.29479e-06  -1.93716e-07  0.00400165  2.6703e-05   0.0175770   0.0173056 
1504.68 6.495453237  1.1725693892742668  0.249729  3.791688  2.37302e-06  -2.60771e-08  0.00400165  2.86103e-05   0.0181407   0.0173064 
1506.87 6.491766257  1.1725693892742668  0.25022  3.791688  2.35812e-06  -5.96051e-08  0.00400165  2.86103e-05   0.0175853   0.0173069 
1508.09 6.489776355  1.1725693892742668  0.25022  3.791688  2.34322e-06  -9.31327e-08  0.00400165  2.86103e-05   0.0175879   0.0173068 
1509.08 6.488109516  1.1725693892742668  0.25022  3.791688  2.33205e-06  -9.6858e-08  0.00400165  2.86103e-05   0.0180680   0.0173037 
1509.87 6.486823827  1.1725693892742668  0.25022  3.791688  2.31342e-06  -8.94074e-08  0.00400165  2.86103e-05   0.0175788   0.0173014 
1510.66 6.485385957  1.1725693892742668  0.25022  3.791688  2.29479e-06  -6.70557e-08  0.00400165  2.86103e-05   0.0175756   0.0172998 
1511.67 6.483706983  1.1723131537956029  0.25022  3.791688  2.24264e-06  -6.33304e-08  0.00400165  2.86103e-05   0.0175745   0.0172988 
1512.68 6.482114146  1.1723131537956029  0.25022  3.791688  2.20539e-06  -6.33304e-08  0.00400165  2.86103e-05   0.0188902   0.0172986 
1513.46 6.480814930  1.1723131537956029  0.25022  3.791688  2.22401e-06  -5.58796e-08  0.00400165  2.86103e-05   0.0175791   0.0172974 
1514.27 6.479518699  1.1723131537956029  0.25022  3.791688  2.26499e-06  -6.33304e-08  0.00400165  2.86103e-05   0.0175709   0.0172969 
1515.08 6.478234801  1.172052614821576  0.25022  3.791688  2.28734e-06  -3.35278e-08  0.00400165  2.86103e-05   0.0180054   0.0172975 
1515.88 6.476798522  1.172052614821576  0.25022  3.791688  2.31715e-06  -3.72532e-09  0.00400165  2.86103e-05   0.0175725   0.0172957 
1516.67 6.475347125  1.171792115646061  0.25022  3.794315  2.31342e-06  2.60771e-08  0.00400165  2.86103e-05   0.0175777   0.0172933 
1519.06 6.471682824  1.171792115646061  0.25022  3.794315  2.24636e-06  3.72532e-09  0.00400165  2.86103e-05   0.0180627   0.0172912 
1519.88 6.470152252  1.171792115646061  0.25022  3.794315  2.18676e-06  -3.35278e-08  0.00400165  2.86103e-05   0.0175785   0.0172928 
1520.67 6.468873128  1.171792115646061  0.25022  3.794315  2.19049e-06  -4.47037e-08  0.00400165  2.86103e-05   0.0175737   0.0172943 
1521.28 6.467747380  1.171792115646061  0.25022  3.794315  2.23891e-06  -2.98025e-08  0.00400165  2.6703e-05   0.0175709   0.0172967 
1522.08 6.466494316  1.171792115646061  0.25022  3.794315  2.28734e-06  7.45064e-09  0.00400165  2.6703e-05   0.0181097   0.0172971 
1522.87 6.465085888  1.1715359969207613  0.25022  3.794315  2.27244e-06  5.96051e-08  0.00400165  2.6703e-05   0.0181901   0.0172986 
1523.88 6.463420640  1.1712755766430036  0.25022  3.794315  2.30969e-06  8.56821e-08  0.00400165  2.6703e-05   0.0175779   0.0172986 
1524.66 6.462138135  1.1712755766430036  0.25022  3.794315  2.35067e-06  1.1921e-07  0.00400165  2.6703e-05   0.0188867   0.0172975 
1525.48 6.460811467  1.1712755766430036  0.25022  3.794315  2.36185e-06  1.1921e-07  0.00400165  2.6703e-05   0.0175765   0.0172994 
1526.28 6.459585458  1.1710195354770032  0.25022  3.794315  2.37302e-06  9.31327e-08  0.00400165  2.6703e-05   0.0175676   0.0172999 
1527.08 6.458094672  1.1710195354770032  0.25022  3.794315  2.3544e-06  7.0781e-08  0.00400165  2.6703e-05   0.0180491   0.0172993 
1527.88 6.456788096  1.1710195354770032  0.25022  3.794315  2.30224e-06  2.60771e-08  0.00400165  2.86103e-05   0.0175772   0.0173011 
1528.68 6.455528070  1.1710195354770032  0.25022  3.794315  2.23891e-06  0.0  0.00400165  2.86103e-05   0.0175714   0.0172997 
1529.46 6.454242978  1.1710195354770032  0.25022  3.794315  2.20911e-06  -1.49013e-08  0.00400165  2.86103e-05   0.0175761   0.0173024 
1530.28 6.452777655  1.1710195354770032  0.25022  3.794315  2.18676e-06  -5.21543e-08  0.00400165  2.86103e-05   0.0175738   0.0173045 
1531.08 6.451463122  1.1707591940492243  0.25022  3.794315  2.16813e-06  -7.82316e-08  0.00400165  2.86103e-05   0.0178473   0.0173051 
1531.88 6.450007547  1.1707591940492243  0.25022  3.794315  2.14206e-06  -1.04309e-07  0.00400165  2.86103e-05   0.0175827   0.0173059 
1532.68 6.448754881  1.1704988923596358  0.25022  3.794315  2.14578e-06  -6.70557e-08  0.00400165  2.86103e-05   0.0188534   0.0173066 
1533.48 6.447487694  1.1704988923596358  0.25022  3.794315  2.14951e-06  0.0  0.00400165  2.86103e-05   0.0175787   0.0173035 
1534.25 6.446215930  1.1702429677700297  0.25022  3.794315  2.13461e-06  1.86266e-08  0.00400165  2.86103e-05   0.0175775   0.0173025 
1535.08 6.444917113  1.1702429677700297  0.25022  3.794315  2.1197e-06  0.0  0.00400165  2.86103e-05   0.0180939   0.0173046 
1535.86 6.443409418  1.1702429677700297  0.25022  3.794315  2.15323e-06  -3.35278e-08  0.00400165  2.6703e-05   0.0175843   0.0173044 
1536.69 6.442178833  1.1702429677700297  0.25022  3.794315  2.22029e-06  -1.11759e-08  0.00400165  2.86103e-05   0.0175808   0.0173039 
1537.67 6.440500257  1.1702429677700297  0.25022  3.794315  2.25754e-06  -2.60771e-08  0.00400165  2.86103e-05   0.0188341   0.0173043 
1538.48 6.439189504  1.1699827448586344  0.25022  3.794315  2.21284e-06  -7.45063e-08  0.00400165  2.86103e-05   0.0188459   0.0173004 
1539.48 6.437406887  1.1699827448586344  0.25022  3.794315  2.22029e-06  -9.6858e-08  0.00400165  2.86103e-05   0.0175841   0.0172962 
1540.28 6.436086187  1.1697268977108108  0.25022  3.794315  2.30224e-06  -8.56821e-08  0.00400165  2.6703e-05   0.0175766   0.0172955 
1541.08 6.434798310  1.1697268977108108  0.25022  3.794315  2.34695e-06  -6.70557e-08  0.00400165  2.6703e-05   0.0177242   0.0172928 
1541.89 6.433570113  1.1697268977108108  0.25022  3.794315  2.32832e-06  -8.56821e-08  0.00400165  2.6703e-05   0.0181129   0.0172896 
1542.87 6.431871246  1.1697268977108108  0.249778  3.794315  2.33577e-06  -5.58796e-08  0.00400165  2.86103e-05   0.0175881   0.0172927 
1545.08 6.428083011  1.1697268977108108  0.249778  3.794315  2.3395e-06  -6.70557e-08  0.00400165  2.86103e-05   0.0181512   0.0172933 
1545.87 6.426755945  1.1697268977108108  0.249778  3.794315  2.27244e-06  -1.45287e-07  0.00400165  2.86103e-05   0.0178919   0.0172938 
1546.88 6.425142817  1.1697268977108108  0.249778  3.794315  2.24636e-06  -1.56463e-07  0.00400165  2.86103e-05   0.0175829   0.0172974 
1547.69 6.423826891  1.1697268977108108  0.249778  3.794315  2.28362e-06  -1.11759e-07  0.00400165  2.86103e-05   0.0187804   0.0172976 
1548.49 6.422415678  1.1697268977108108  0.249778  3.794315  2.31715e-06  -4.8429e-08  0.00400165  2.86103e-05   0.0188384   0.0172977 
1549.48 6.420714026  1.1697268977108108  0.249778  3.794315  2.3395e-06  -5.58796e-08  0.00400165  2.86103e-05   0.0175846   0.0172977 
1550.27 6.419439278  1.169466753529942  0.249778  3.794315  2.3544e-06  -2.23519e-08  0.00400165  2.86103e-05   0.0175791   0.0172984 
1551.07 6.418121165  1.169466753529942  0.249778  3.794315  2.38793e-06  1.11759e-08  0.00400165  2.86103e-05   0.0178717   0.0172980 
1551.89 6.416868499  1.169466753529942  0.249778  3.794315  2.3991e-06  7.45064e-09  0.00400165  2.86103e-05   0.0175805   0.0172967 
1552.68 6.415397009  1.169466753529942  0.249778  3.794315  2.3842e-06  -1.49013e-08  0.00400165  2.86103e-05   0.0188605   0.0172967 
1553.47 6.414111321  1.169466753529942  0.249778  3.794315  2.44753e-06  3.72532e-09  0.00400165  2.86103e-05   0.0175887   0.0172989 
1554.68 6.412101127  1.169466753529942  0.249778  3.797151  2.51831e-06  5.96051e-08  0.00400165  2.86103e-05   0.0188812   0.0172980 
1556.48 6.409186795  1.169466753529942  0.249778  3.797151  2.46988e-06  1.49013e-08  0.00400165  2.86103e-05   0.0175805   0.0173003 
1557.27 6.407733010  1.169466753529942  0.249778  3.797151  2.38048e-06  2.23519e-08  0.00400165  2.86103e-05   0.0175782   0.0173000 
1558.07 6.406445332  1.169466753529942  0.249778  3.797151  2.27989e-06  7.45064e-09  0.00400165  2.86103e-05   0.0178713   0.0172994 
1558.89 6.405153676  1.169466753529942  0.249778  3.797151  2.23146e-06  -3.72532e-09  0.00400165  2.6703e-05   0.0175719   0.0172990 
1559.67 6.403881316  1.169466753529942  0.249778  3.797151  2.25754e-06  -4.09784e-08  0.00400165  2.6703e-05   0.0188737   0.0172981 
1560.47 6.402361487  1.1692066490270723  0.249778  3.797151  2.31715e-06  -1.15484e-07  0.00400165  2.6703e-05   0.0175738   0.0172948 
1561.26 6.400943509  1.169466753529942  0.249778  3.797151  2.35067e-06  -1.11759e-07  0.00400165  2.6703e-05   0.0175714   0.0172921 
1562.09 6.399692037  1.1692066490270723  0.249778  3.797151  2.35067e-06  -5.21543e-08  0.00400165  2.6703e-05   0.0175828   0.0172913 
1563.09 6.398214978  1.1692066490270723  0.249778  3.797151  2.35812e-06  0.0  0.00400165  2.6703e-05   0.0178499   0.0172892 
1563.86 6.396913972  1.1692066490270723  0.249778  3.797151  2.3395e-06  1.86266e-08  0.00400165  2.6703e-05   0.0188117   0.0172891 
1564.48 6.395823037  1.1692066490270723  0.249778  3.797151  2.29852e-06  2.23519e-08  0.00400165  2.6703e-05   0.0175929   0.0172876 
1565.28 6.394539735  1.1692066490270723  0.249778  3.797151  2.25754e-06  1.11759e-08  0.00400165  2.6703e-05   0.0175865   0.0172879 
1566.08 6.393055514  1.1689509182790774  0.249778  3.797151  2.27989e-06  7.45064e-09  0.00400165  2.6703e-05   0.0180965   0.0172883 
1566.88 6.391782956  1.1689509182790774  0.249778  3.797151  2.30597e-06  0.0  0.00400165  2.6703e-05   0.0175779   0.0172926 
1567.65 6.390509999  1.1689509182790774  0.249778  3.797151  2.31342e-06  2.23519e-08  0.00400165  2.6703e-05   0.0188597   0.0172941 
1568.48 6.389078295  1.1689509182790774  0.249778  3.797151  2.33205e-06  2.98025e-08  0.00400165  2.6703e-05   0.0175865   0.0172943 
1569.29 6.387737901  1.1689509182790774  0.249778  3.797151  2.34322e-06  4.47037e-08  0.00400165  2.6703e-05   0.0175955   0.0172973 
1570.09 6.386506521  1.1689509182790774  0.249778  3.797151  2.34322e-06  6.70557e-08  0.00400165  2.6703e-05   0.0177973   0.0172980 
1570.89 6.384836300  1.1689509182790774  0.249778  3.797151  2.30224e-06  6.33304e-08  0.00400165  2.6703e-05   0.0175829   0.0172958 
1571.68 6.383709159  1.1689509182790774  0.249778  3.797151  2.25754e-06  7.0781e-08  0.00400165  2.6703e-05   0.0188887   0.0172959 
1572.47 6.382465047  1.1689509182790774  0.249778  3.797151  2.20539e-06  8.56821e-08  0.00400165  2.6703e-05   0.0175668   0.0172987 
1573.25 6.381199849  1.1689509182790774  0.249778  3.797151  2.16068e-06  1.34111e-07  0.00400165  2.6703e-05   0.0175662   0.0172981 
1574.08 6.379886310  1.1689509182790774  0.249778  3.797151  2.20911e-06  1.30386e-07  0.00400165  2.6703e-05   0.0175787   0.0173001 
1575.08 6.378036256  1.1689509182790774  0.249778  3.797151  2.25009e-06  1.00583e-07  0.00400165  2.6703e-05   0.0180225   0.0173009 
1575.88 6.376806467  1.1686908924351125  0.249778  3.797151  2.24636e-06  7.45063e-08  0.00400165  2.6703e-05   0.0175867   0.0173036 
1576.68 6.375503472  1.1686908924351125  0.249778  3.797151  2.27617e-06  7.82316e-08  0.00400165  2.6703e-05   0.0188769   0.0173041 
1577.48 6.374198885  1.1686908924351125  0.249778  3.797151  2.31342e-06  3.35278e-08  0.00400165  2.6703e-05   0.0175763   0.0173055 
1578.28 6.372787075  1.1686908924351125  0.249778  3.797151  2.34322e-06  3.35278e-08  0.00400165  2.6703e-05   0.0175739   0.0173058 
1579.08 6.371481494  1.1684352390116517  0.250591  3.797151  2.26872e-06  6.33304e-08  0.00400165  2.86103e-05   0.0188972   0.0173013 
1581.47 6.367396653  1.1681752917790293  0.250591  3.797151  2.22029e-06  -7.45064e-09  0.00400165  2.86103e-05   0.0175825   0.0173011 
1582.68 6.365431418  1.1681752917790293  0.250591  3.797151  2.27989e-06  -5.21543e-08  0.00400165  2.86103e-05   0.0188644   0.0173015 
1583.48 6.364183726  1.1679153841643566  0.250591  3.797151  2.34695e-06  -9.31327e-08  0.00400165  2.86103e-05   0.0175750   0.0173028 
1584.28 6.362860837  1.1676598469645583  0.250591  3.797151  2.34322e-06  -1.41562e-07  0.00400165  2.86103e-05   0.0175730   0.0173017 
1585.08 6.361416999  1.1676598469645583  0.250591  3.797151  2.27989e-06  -1.45287e-07  0.00400165  2.6703e-05   0.0179108   0.0172992 
1585.88 6.360136483  1.1676598469645583  0.250591  3.797151  2.22401e-06  -9.6858e-08  0.00400165  2.6703e-05   0.0178763   0.0172999 
1586.88 6.358468251  1.1674000178897703  0.250591  3.797151  2.21656e-06  -4.09784e-08  0.00400165  2.6703e-05   0.0179088   0.0172942 
1587.88 6.356797632  1.1674000178897703  0.250591  3.797151  2.27989e-06  1.11759e-08  0.00400165  2.86103e-05   0.0175808   0.0172848 
1588.67 6.355523681  1.1671445578975197  0.250591  3.797151  2.36185e-06  6.33304e-08  0.00400165  2.86103e-05   0.0188008   0.0172821 
1589.49 6.354064525  1.1671445578975197  0.250591  3.797151  2.43263e-06  1.00583e-07  0.00400165  2.86103e-05   0.0175874   0.0172820 
1590.29 6.352754368  1.1671445578975197  0.250591  3.797151  2.43263e-06  8.56821e-08  0.00400165  2.86103e-05   0.0175801   0.0172850 
1591.08 6.351477632  1.1666250962908407  0.250591  3.798097  2.3395e-06  -1.34111e-07  0.00400165  2.86103e-05   0.0187680   0.0172823 
1593.48 6.347466794  1.1663697523464855  0.250591  3.798097  2.26499e-06  -8.56821e-08  0.00400165  2.86103e-05   0.0175694   0.0172818 
1594.67 6.345436906  1.1663697523464855  0.250591  3.798097  2.26499e-06  -3.72531e-08  0.00400165  2.86103e-05   0.0188806   0.0172838 
1595.47 6.344171310  1.1663697523464855  0.250591  3.798097  2.26499e-06  3.35278e-08  0.00400165  2.86103e-05   0.0175857   0.0172868 
1596.28 6.342891987  1.1661101197432975  0.250591  3.798097  2.25382e-06  1.00583e-07  0.00400165  2.86103e-05   0.0175802   0.0172868 
1597.08 6.341394637  1.1661101197432975  0.250591  3.798097  2.24636e-06  1.15484e-07  0.00400165  2.86103e-05   0.0180294   0.0172890 
1597.88 6.340173402  1.1661101197432975  0.250591  3.798097  2.22774e-06  9.6858e-08  0.00400165  2.6703e-05   0.0175720   0.0172896 
1598.68 6.338870606  1.1661101197432975  0.250591  3.798097  2.22774e-06  7.82316e-08  0.00400165  2.6703e-05   0.0188562   0.0172906 
1599.48 6.337448252  1.1658548528897752  0.250591  3.798097  2.26499e-06  4.8429e-08  0.00400165  2.6703e-05   0.0175839   0.0172947 
1600.28 6.336133719  1.1658548528897752  0.250591  3.798097  2.37675e-06  2.98025e-08  0.00400165  2.6703e-05   0.0175768   0.0172949 
1601.06 6.334641740  1.1655952986603761  0.250591  3.798097  2.45126e-06  5.21543e-08  0.00400165  2.6703e-05   0.0181657   0.0172964 
1601.87 6.333544240  1.1655952986603761  0.250591  3.798097  2.46616e-06  9.6858e-08  0.00400165  2.6703e-05   0.0175658   0.0172985 
1602.69 6.332053255  1.1655952986603761  0.250591  3.798097  2.44008e-06  1.34111e-07  0.00400165  2.6703e-05   0.0188379   0.0172978 
1603.48 6.330800987  1.1653357839292318  0.250591  3.798097  2.37675e-06  1.22935e-07  0.00400165  2.6703e-05   0.0175742   0.0172976 
1604.27 6.329352574  1.1653357839292318  0.250591  3.798097  2.31342e-06  9.31327e-08  0.00400165  2.6703e-05   0.0175724   0.0172974 
1605.29 6.327865568  1.1650806329482375  0.250591  3.798097  2.31342e-06  4.8429e-08  0.00400165  2.6703e-05   0.0175666   0.0172960 
1606.07 6.326591417  1.1650806329482375  0.250591  3.798097  2.30969e-06  -4.09784e-08  0.00400165  2.6703e-05   0.0179288   0.0172955 
1606.88 6.325150563  1.164821196519747  0.250591  3.798097  2.25754e-06  -6.70557e-08  0.00400165  2.6703e-05   0.0175777   0.0172965 
1607.68 6.323820314  1.164821196519747  0.250591  3.798097  2.23146e-06  -1.86266e-08  0.00400165  2.6703e-05   0.0188670   0.0172981 
1608.48 6.322557901  1.164821196519747  0.250591  3.798097  2.31342e-06  -2.23519e-08  0.00400165  2.6703e-05   0.0175719   0.0173010 
1609.27 6.321108891  1.1645661225131307  0.250591  3.798097  2.41773e-06  -1.04309e-07  0.00400165  2.6703e-05   0.0175707   0.0173000 
1610.08 6.319777647  1.1645661225131307  0.250591  3.798097  2.46616e-06  -1.15484e-07  0.00400165  2.6703e-05   0.0182068   0.0172998 
1610.87 6.318532740  1.1643067643400549  0.250591  3.798097  2.46243e-06  2.60771e-08  0.00400165  2.6703e-05   0.0181731   0.0173006 
1611.86 6.316870078  1.1640474456055918  0.250591  3.798097  2.38793e-06  1.04309e-07  0.00400165  2.6703e-05   0.0175880   0.0173015 
1612.68 6.315405949  1.1640474456055918  0.250591  3.798097  2.30969e-06  5.58796e-08  0.00400165  2.6703e-05   0.0188976   0.0173024 
1613.47 6.314136374  1.1640474456055918  0.250591  3.798097  2.23891e-06  -4.09784e-08  0.00400165  2.6703e-05   0.0175747   0.0173031 
1614.28 6.312850686  1.1640474456055918  0.250591  3.798097  2.13833e-06  -9.6858e-08  0.00400165  2.6703e-05   0.0175737   0.0172985 
1615.09 6.311360099  1.1640474456055918  0.250591  3.798097  2.0601e-06  -9.6858e-08  0.00400165  2.6703e-05   0.0179099   0.0172971 
1615.89 6.310070034  1.1637924872965317  0.250591  3.798097  2.08245e-06  -9.6858e-08  0.00400165  2.6703e-05   0.0178897   0.0172960 
1616.88 6.308467251  1.1635332467465085  0.249322  3.798097  2.1197e-06  -4.47037e-08  0.00400165  2.86103e-05   0.0188657   0.0172879 
1619.48 6.304052185  1.1635332467465085  0.249322  3.798097  2.17558e-06  -3.72531e-08  0.00400165  2.86103e-05   0.0175677   0.0172900 
1620.27 6.302725120  1.1635332467465085  0.249322  3.798097  2.22029e-06  -3.72532e-09  0.00400165  2.86103e-05   0.0175650   0.0172869 
1621.08 6.301475836  1.1637924872965317  0.249322  3.798097  2.27989e-06  2.98025e-08  0.00400165  2.86103e-05   0.0181862   0.0172838 
1621.87 6.300251617  1.1637924872965317  0.249322  3.798097  2.37302e-06  2.23519e-08  0.00400165  2.86103e-05   0.0175730   0.0172822 
1622.67 6.298749890  1.1637924872965317  0.249322  3.798097  2.43635e-06  4.8429e-08  0.00400165  2.86103e-05   0.0175712   0.0172835 
1623.67 6.297082454  1.1637924872965317  0.249322  3.798097  2.39538e-06  8.94074e-08  0.00400165  2.6703e-05   0.0188448   0.0172823 
1624.49 6.295840530  1.1640474456055918  0.249322  3.798097  2.3544e-06  1.04309e-07  0.00400165  2.6703e-05   0.0175655   0.0172814 
1625.29 6.294545890  1.1640474456055918  0.249322  3.798097  2.29852e-06  7.82316e-08  0.00400165  2.6703e-05   0.0175626   0.0172803 
1626.08 6.293031829  1.1640474456055918  0.249322  3.798097  2.27244e-06  9.31327e-08  0.00400165  2.6703e-05   0.0180105   0.0172845 
1626.88 6.291813380  1.1640474456055918  0.249322  3.798097  2.26499e-06  8.94074e-08  0.00400165  2.6703e-05   0.0175784   0.0172864 
1627.66 6.290520132  1.1640474456055918  0.249322  3.798097  2.21656e-06  4.09784e-08  0.00400165  2.6703e-05   0.0178954   0.0172868 
1628.88 6.288489449  1.1643067643400549  0.249322  3.801073  2.22774e-06  1.11759e-07  0.00400165  2.86103e-05   0.0180527   0.0172873 
1630.88 6.285177056  1.1645661225131307  0.249322  3.801073  2.28734e-06  1.1921e-07  0.00400165  2.86103e-05   0.0175817   0.0172871 
1631.68 6.283893954  1.1645661225131307  0.249322  3.801073  2.25754e-06  1.26661e-07  0.00400165  2.86103e-05   0.0188919   0.0172881 
1632.47 6.282460261  1.1645661225131307  0.249322  3.801073  2.22029e-06  1.22935e-07  0.00400165  2.86103e-05   0.0175861   0.0172878 
1633.27 6.281141550  1.1645661225131307  0.249322  3.801073  2.18676e-06  8.94074e-08  0.00400165  2.86103e-05   0.0175836   0.0172871 
1634.08 6.279846711  1.1645661225131307  0.249322  3.801073  2.20911e-06  6.33304e-08  0.00400165  2.86103e-05   0.0181218   0.0172867 
1634.87 6.278432911  1.164821196519747  0.249322  3.801073  2.20911e-06  3.72531e-08  0.00400165  2.86103e-05   0.0175836   0.0172877 
1635.67 6.277155777  1.164821196519747  0.249322  3.801073  2.25009e-06  -4.09784e-08  0.00400165  2.86103e-05   0.0188815   0.0172885 
1636.47 6.275812797  1.164821196519747  0.249322  3.801073  2.33205e-06  -8.56821e-08  0.00400165  2.86103e-05   0.0175809   0.0172883 
1637.28 6.274417896  1.164821196519747  0.249322  3.801073  2.40655e-06  -1.11759e-07  0.00400165  2.86103e-05   0.0175775   0.0172883 
1638.06 6.273152896  1.164821196519747  0.249322  3.801073  2.42145e-06  -1.56463e-07  0.00400165  2.86103e-05   0.0178844   0.0172892 
1638.89 6.271796389  1.164821196519747  0.249322  3.801073  2.36185e-06  -2.34694e-07  0.00400165  2.86103e-05   0.0177619   0.0172872 
1639.89 6.270164760  1.164821196519747  0.249322  3.801073  2.26872e-06  -2.57047e-07  0.00400165  2.86103e-05   0.0175855   0.0172814 
1640.67 6.268719529  1.164821196519747  0.249322  3.801073  2.20166e-06  -1.93716e-07  0.00400165  2.86103e-05   0.0188707   0.0172770 
1641.47 6.267417330  1.164821196519747  0.249322  3.801073  2.18303e-06  -9.6858e-08  0.00400165  2.86103e-05   0.0175861   0.0172747 
1642.26 6.266149148  1.164821196519747  0.249322  3.801073  2.23891e-06  -5.58796e-08  0.00400165  2.6703e-05   0.0175787   0.0172746 
1643.07 6.264857093  1.164821196519747  0.249322  3.801073  2.25009e-06  -9.6858e-08  0.00400165  2.6703e-05   0.0180820   0.0172736 
1643.88 6.263177722  1.164821196519747  0.249322  3.801073  2.29107e-06  -1.11759e-07  0.00400165  2.6703e-05   0.0180452   0.0172724 
1644.88 6.261734480  1.164821196519747  0.249322  3.801073  2.35812e-06  -1.11759e-07  0.00400165  2.6703e-05   0.0175806   0.0172764 
1645.67 6.260438448  1.164821196519747  0.249322  3.801073  2.30969e-06  -1.1921e-07  0.00400165  2.6703e-05   0.0175806   0.0172750 
1646.68 6.258798464  1.1650806329482375  0.249322  3.801073  2.22774e-06  -1.1921e-07  0.00400165  2.86103e-05   0.0188020   0.0172752 
1647.49 6.257375116  1.1650806329482375  0.249322  3.801073  2.20911e-06  -1.49013e-07  0.00400165  2.86103e-05   0.0175873   0.0172755 
1648.27 6.255907804  1.1650806329482375  0.249322  3.801073  2.22774e-06  -1.34111e-07  0.00400165  2.86103e-05   0.0175832   0.0172765 
1649.08 6.254793793  1.164821196519747  0.249322  3.801073  2.24636e-06  -5.21543e-08  0.00400165  2.86103e-05   0.0181861   0.0172769 
1649.87 6.253555450  1.1650806329482375  0.249322  3.801073  2.26872e-06  5.96051e-08  0.00400165  2.86103e-05   0.0175854   0.0172801 
1650.68 6.252083761  1.1650806329482375  0.249322  3.801073  2.31715e-06  1.56463e-07  0.00400165  2.86103e-05   0.0188614   0.0172825 
1651.47 6.250766642  1.1650806329482375  0.249322  3.801073  2.37302e-06  1.04309e-07  0.00400165  2.86103e-05   0.0175822   0.0172848 
1652.27 6.249459668  1.1650806329482375  0.249322  3.801073  2.37302e-06  6.33304e-08  0.00400165  2.86103e-05   0.0175793   0.0172863 
1653.09 6.248013841  1.1650806329482375  0.249322  3.801073  2.35812e-06  -3.35278e-08  0.00400165  2.6703e-05   0.0175746   0.0172903 
1654.08 6.246526636  1.164821196519747  0.25083  3.801073  2.30224e-06  -1.34111e-07  0.00400165  2.86103e-05   0.0179237   0.0172846 
1656.88 6.241771996  1.164821196519747  0.25083  3.801073  2.27989e-06  -1.52738e-07  0.00400165  2.86103e-05   0.0181557   0.0172824 
1657.87 6.240128233  1.1645661225131307  0.25083  3.801073  2.27244e-06  -1.52738e-07  0.00400165  2.86103e-05   0.0175722   0.0172830 
1658.67 6.238848711  1.1643067643400549  0.25083  3.801073  2.30969e-06  -1.41562e-07  0.00400165  2.86103e-05   0.0188643   0.0172828 
1659.48 6.237350565  1.1640474456055918  0.25083  3.801073  2.36185e-06  -1.30386e-07  0.00400165  2.86103e-05   0.0175791   0.0172839 
1660.28 6.236124158  1.1640474456055918  0.25083  3.801073  2.38793e-06  -1.30386e-07  0.00400165  2.86103e-05   0.0175730   0.0172853 
1661.09 6.234823948  1.1637924872965317  0.25083  3.801073  2.40283e-06  -9.6858e-08  0.00400165  2.86103e-05   0.0181669   0.0172859 
1661.86 6.233524931  1.1635332467465085  0.25083  3.801073  2.42145e-06  -5.58796e-08  0.00400165  2.86103e-05   0.0175867   0.0172876 
1662.69 6.232090642  1.1635332467465085  0.25083  3.801073  2.39538e-06  -7.45064e-09  0.00400165  2.6703e-05   0.0188546   0.0172854 
1663.46 6.230777899  1.1632783652956364  0.25083  3.801073  2.34695e-06  1.86266e-08  0.00400165  2.6703e-05   0.0175856   0.0172830 
1664.28 6.229146867  1.1630192028829232  0.25083  3.801073  2.29852e-06  4.09784e-08  0.00400165  2.6703e-05   0.0175820   0.0172817 
1665.07 6.228236362  1.1627600798493134  0.25083  3.80363  2.26499e-06  -2.98025e-08  0.00400165  2.86103e-05   0.0188087   0.0172735 
1667.48 6.224165646  1.1625053139214239  0.25083  3.80363  2.24636e-06  0.0  0.00400165  2.86103e-05   0.0175779   0.0172744 
1668.24 6.222930486  1.1625053139214239  0.25083  3.80363  2.22029e-06  5.21543e-08  0.00400165  2.86103e-05   0.0175769   0.0172715 
1669.08 6.221437114  1.1622462689543098  0.25083  3.80363  2.20911e-06  7.45063e-08  0.00400165  2.86103e-05   0.0179784   0.0172693 
1669.88 6.220182857  1.1622462689543098  0.25083  3.80363  2.16068e-06  1.15484e-07  0.00400165  2.86103e-05   0.0175757   0.0172657 
1670.68 6.218701421  1.1619872633306179  0.25083  3.80363  2.14951e-06  9.6858e-08  0.00400165  2.86103e-05   0.0188541   0.0172659 
1671.48 6.217414539  1.1617326128210366  0.25083  3.80363  2.14951e-06  7.0781e-08  0.00400165  2.86103e-05   0.0188233   0.0172683 
1672.48 6.215765404  1.161473685193124  0.25083  3.80363  2.17186e-06  7.82316e-08  0.00400165  2.86103e-05   0.0175760   0.0172696 
1673.26 6.214497222  1.161473685193124  0.25083  3.80363  2.23146e-06  1.34111e-07  0.00400165  2.86103e-05   0.0175729   0.0172693 
1674.06 6.213237792  1.161473685193124  0.25083  3.80363  2.25754e-06  1.30386e-07  0.00400165  2.86103e-05   0.0181653   0.0172696 
1674.87 6.211531167  1.1612191113562962  0.25083  3.80363  2.20911e-06  6.70557e-08  0.00400165  2.86103e-05   0.0182087   0.0172711 
1675.87 6.210075791  1.1612191113562962  0.25083  3.80363  2.20539e-06  4.8429e-08  0.00400165  2.86103e-05   0.0175810   0.0172735 
1676.69 6.208811388  1.1609602616772001  0.25083  3.80363  2.21656e-06  7.0781e-08  0.00400165  2.86103e-05   0.0188881   0.0172742 
1677.47 6.207499839  1.1609602616772001  0.25083  3.80363  2.20166e-06  1.30386e-07  0.00400165  2.86103e-05   0.0175861   0.0172781 
1678.28 6.206044662  1.1609602616772001  0.25083  3.80363  2.20539e-06  1.60188e-07  0.00400165  2.86103e-05   0.0175771   0.0172787 
1679.08 6.204978792  1.1607014512822333  0.25083  3.80363  2.18303e-06  1.52738e-07  0.00400165  2.6703e-05   0.0179026   0.0172808 
1679.88 6.203465129  1.1604469926897711  0.25083  3.80363  2.19421e-06  7.45063e-08  0.00400165  2.6703e-05   0.0175682   0.0172820 
1680.68 6.202210076  1.1604469926897711  0.25083  3.80363  2.28362e-06  4.8429e-08  0.00400165  2.6703e-05   0.0188766   0.0172812 
1681.46 6.200768824  1.160188260173063  0.25083  3.80363  2.34322e-06  4.47037e-08  0.00400165  2.6703e-05   0.0175824   0.0172806 
1682.28 6.199454689  1.160188260173063  0.25083  3.80363  2.34322e-06  -2.60771e-08  0.00400165  2.6703e-05   0.0175773   0.0172816 
1683.06 6.198166414  1.1599338781378465  0.25083  3.80363  2.26127e-06  -9.6858e-08  0.00400165  2.6703e-05   0.0175899   0.0172825 
1683.91 6.196747840  1.1599338781378465  0.25083  3.80363  2.16441e-06  -9.6858e-08  0.00400165  2.6703e-05   0.0175871   0.0172805 
1684.68 6.195431716  1.1599338781378465  0.25083  3.80363  2.09735e-06  -3.72531e-08  0.00400165  2.6703e-05   0.0188465   0.0172798 
1685.48 6.194153189  1.1596752234525431  0.25083  3.80363  2.09363e-06  1.49013e-08  0.00400165  2.6703e-05   0.0175753   0.0172792 
1686.27 6.192852581  1.1596752234525431  0.25083  3.80363  2.11598e-06  3.72532e-09  0.00400165  2.6703e-05   0.0175680   0.0172798 
1687.08 6.191362591  1.1596752234525431  0.25083  3.80363  2.10853e-06  4.8429e-08  0.00400165  2.6703e-05   0.0180221   0.0172783 
1687.88 6.190109527  1.1596752234525431  0.25083  3.80363  2.13833e-06  7.45063e-08  0.00400165  2.6703e-05   0.0175981   0.0172780 
1688.67 6.188843732  1.1594166079922101  0.25083  3.80363  2.19421e-06  6.70557e-08  0.00400165  2.6703e-05   0.0188106   0.0172793 
1689.49 6.187380200  1.1591623410278105  0.25083  3.80363  2.19421e-06  8.19568e-08  0.00400165  2.6703e-05   0.0188931   0.0172790 
1690.47 6.185919055  1.1589038033284826  0.25083  3.80363  2.23519e-06  6.33304e-08  0.00400165  2.86103e-05   0.0188478   0.0172798 
1692.48 6.182267087  1.1589038033284826  0.248732  3.80363  2.24264e-06  -5.58796e-08  0.00400165  2.86103e-05   0.0175771   0.0172764 
1694.08 6.179876340  1.1591623410278105  0.248732  3.80363  2.27617e-06  -1.49013e-07  0.00400165  2.86103e-05   0.0175778   0.0172743 
1695.08 6.178008183  1.1591623410278105  0.248732  3.80363  2.27989e-06  -1.41562e-07  0.00400165  2.86103e-05   0.0180836   0.0172746 
1695.88 6.176735027  1.1596752234525431  0.248732  3.80363  2.30224e-06  -1.00583e-07  0.00400165  2.86103e-05   0.0175762   0.0172754 
1696.67 6.175481565  1.1596752234525431  0.248732  3.80363  2.3246e-06  -3.35278e-08  0.00400165  2.86103e-05   0.0175721   0.0172732 
1697.68 6.173793441  1.1599338781378465  0.248732  3.80363  2.34695e-06  -2.98025e-08  0.00400165  2.86103e-05   0.0188786   0.0172699 
1698.47 6.172380039  1.1599338781378465  0.248732  3.80363  2.36185e-06  -8.94074e-08  0.00400165  2.86103e-05   0.0175834   0.0172711 
1699.66 6.170524215  1.160188260173063  0.248732  3.80363  2.33577e-06  -9.31327e-08  0.00400165  2.86103e-05   0.0188497   0.0172697 
1700.48 6.169010553  1.160188260173063  0.248732  3.80363  2.29107e-06  -5.58796e-08  0.00400165  2.86103e-05   0.0175779   0.0172706 
1701.27 6.167792899  1.1604469926897711  0.248732  3.80363  2.28734e-06  -1.86266e-08  0.00400165  2.6703e-05   0.0175689   0.0172703 
1702.08 6.166545206  1.1607014512822333  0.248732  3.80468  2.34322e-06  2.60771e-08  0.00400165  2.86103e-05   0.0175878   0.0172738 
1704.28 6.162849275  1.1609602616772001  0.248732  3.80468  2.36557e-06  -3.72531e-08  0.00400165  2.86103e-05   0.0175794   0.0172789 
1705.07 6.161565377  1.1612191113562962  0.248732  3.80468  2.39538e-06  -5.21543e-08  0.00400165  2.86103e-05   0.0182086   0.0172828 
1705.87 6.160094285  1.1612191113562962  0.248732  3.80468  2.45871e-06  -7.0781e-08  0.00400165  2.86103e-05   0.0177962   0.0172867 
1706.89 6.158430430  1.1612191113562962  0.248732  3.80468  2.46616e-06  -5.21543e-08  0.00400165  2.86103e-05   0.0175720   0.0172850 
1707.67 6.157185523  1.161473685193124  0.248732  3.80468  2.46243e-06  -5.96051e-08  0.00400165  2.86103e-05   0.0188121   0.0172858 
1708.49 6.155824838  1.161473685193124  0.248732  3.80468  2.42518e-06  -6.70557e-08  0.00400165  2.86103e-05   0.0175611   0.0172846 
1709.28 6.154413027  1.161473685193124  0.248732  3.80468  2.41773e-06  -4.8429e-08  0.00400165  2.86103e-05   0.0175596   0.0172845 
1710.07 6.153127339  1.1617326128210366  0.248732  3.80468  2.38793e-06  -1.49013e-08  0.00400165  2.86103e-05   0.0179308   0.0172838 
1710.88 6.151826532  1.1617326128210366  0.248732  3.80468  2.3544e-06  3.35278e-08  0.00400165  2.6703e-05   0.0175720   0.0172810 
1711.68 6.150538059  1.1617326128210366  0.248732  3.80468  2.34322e-06  5.21543e-08  0.00400165  2.6703e-05   0.0188903   0.0172782 
1712.47 6.149070349  1.1619872633306179  0.248732  3.80468  2.30224e-06  4.09784e-08  0.00400165  2.6703e-05   0.0175769   0.0172769 
1713.27 6.147824248  1.1619872633306179  0.248732  3.80468  2.23891e-06  1.11759e-08  0.00400165  2.6703e-05   0.0175726   0.0172750 
1714.07 6.146486042  1.1619872633306179  0.248732  3.80468  2.28734e-06  -1.86266e-08  0.00400165  2.6703e-05   0.0179516   0.0172755 
1714.88 6.145107055  1.1622462689543098  0.248732  3.80468  2.34322e-06  2.23519e-08  0.00400165  2.6703e-05   0.0175791   0.0172734 
1715.68 6.143760693  1.1622462689543098  0.248732  3.80468  2.30969e-06  5.58796e-08  0.00400165  2.6703e-05   0.0188735   0.0172765 
1716.48 6.142328592  1.1622462689543098  0.248732  3.80468  2.26127e-06  8.56821e-08  0.00400165  2.6703e-05   0.0175772   0.0172775 
1717.28 6.141259738  1.1622462689543098  0.248732  3.80468  2.22774e-06  4.09784e-08  0.00400165  2.6703e-05   0.0175720   0.0172750 
1718.08 6.139577979  1.1625053139214239  0.248732  3.80468  2.16441e-06  -1.49013e-08  0.00400165  2.6703e-05   0.0175838   0.0172706 
1719.07 6.138060536  1.1625053139214239  0.248732  3.80468  2.17931e-06  -3.72531e-08  0.00400165  2.6703e-05   0.0179817   0.0172690 
1719.88 6.136810854  1.1625053139214239  0.248732  3.80468  2.16068e-06  -2.60771e-08  0.00400165  2.6703e-05   0.0175873   0.0172669 
1720.68 6.135528747  1.1627600798493134  0.248732  3.80468  2.12716e-06  -3.35278e-08  0.00400165  2.6703e-05   0.0188871   0.0172643 
1721.46 6.134061833  1.1627600798493134  0.248732  3.80468  2.16813e-06  -4.09784e-08  0.00400165  2.6703e-05   0.0175908   0.0172648 
1722.28 6.132792656  1.1627600798493134  0.248732  3.80468  2.28362e-06  -6.70557e-08  0.00400165  2.6703e-05   0.0175827   0.0172612 
1723.28 6.131147301  1.1627600798493134  0.248732  3.80468  2.37675e-06  -6.33304e-08  0.00400165  2.6703e-05   0.0175765   0.0172622 
1724.08 6.129863602  1.1627600798493134  0.248732  3.80468  2.39538e-06  -4.09784e-08  0.00400165  2.6703e-05   0.0179504   0.0172606 
1724.88 6.128415586  1.1627600798493134  0.248732  3.80468  2.36557e-06  2.98025e-08  0.00400165  2.6703e-05   0.0175809   0.0172589 
1725.68 6.126958022  1.1627600798493134  0.248732  3.80468  2.37675e-06  8.19568e-08  0.00400165  2.6703e-05   0.0188411   0.0172602 
1726.48 6.125813375  1.1630192028829232  0.248732  3.80468  2.35812e-06  3.72531e-08  0.00400165  2.86103e-05   0.0188490   0.0172620 
1727.48 6.124190301  1.1630192028829232  0.248732  3.80468  2.3842e-06  7.45064e-09  0.00400165  2.86103e-05   0.0175846   0.0172635 
1728.68 6.121936020  1.1627600798493134  0.251121  3.80468  2.39538e-06  -7.0781e-08  0.00400165  3.05178e-05   0.0175806   0.0172609 
1731.27 6.117736197  1.1625053139214239  0.251121  3.80468  2.4289e-06  -5.21543e-08  0.00400165  3.05178e-05   0.0175777   0.0172614 
1732.09 6.116447525  1.1622462689543098  0.251121  3.80468  2.43635e-06  0.0  0.00400165  3.05178e-05   0.0182171   0.0172631 
1732.87 6.115172380  1.1619872633306179  0.251121  3.80468  2.38048e-06  6.33304e-08  0.00400165  2.86103e-05   0.0175751   0.0172652 
1733.68 6.113726354  1.1617326128210366  0.251121  3.80468  2.36557e-06  5.58796e-08  0.00400165  2.86103e-05   0.0188600   0.0172666 
1734.48 6.112429923  1.161473685193124  0.251121  3.80468  2.37675e-06  -1.49013e-08  0.00400165  2.86103e-05   0.0175736   0.0172680 
1735.27 6.111170295  1.1612191113562962  0.251121  3.80468  2.36557e-06  -7.82316e-08  0.00400165  2.86103e-05   0.0175718   0.0172682 
1736.08 6.109723672  1.1612191113562962  0.251121  3.80468  2.30224e-06  -1.11759e-07  0.00400165  2.86103e-05   0.0180922   0.0172693 
1736.87 6.108398993  1.1609602616772001  0.251121  3.80468  2.23891e-06  -1.15484e-07  0.00400165  2.86103e-05   0.0175688   0.0172710 
1737.66 6.107110520  1.1607014512822333  0.251121  3.80468  2.19049e-06  -8.56821e-08  0.00400165  2.6703e-05   0.0188992   0.0172705 
1738.46 6.105837961  1.1604469926897711  0.251121  3.80468  2.16068e-06  -4.47037e-08  0.00400165  2.6703e-05   0.0175696   0.0172699 
1739.27 6.104196784  1.1599338781378465  0.251121  3.807342  2.13461e-06  1.11759e-08  0.00400165  2.86103e-05   0.0175737   0.0172686 
1741.27 6.101099037  1.1594166079922101  0.251121  3.807342  2.13833e-06  -3.72532e-09  0.00400165  2.86103e-05   0.0175737   0.0172662 
1742.27 6.099470193  1.1591623410278105  0.251121  3.807342  2.1197e-06  -2.23519e-08  0.00400165  2.86103e-05   0.0175723   0.0172638 
1743.27 6.097781074  1.1589038033284826  0.251121  3.807342  2.1197e-06  -3.72532e-09  0.00400165  2.86103e-05   0.0175725   0.0172624 
1744.07 6.096517069  1.1586496128060806  0.251121  3.807342  2.12716e-06  3.72532e-09  0.00400165  2.86103e-05   0.0179301   0.0172612 
1744.88 6.095021509  1.1586496128060806  0.251121  3.807342  2.14578e-06  1.86266e-08  0.00400165  2.86103e-05   0.0175741   0.0172596 
1745.65 6.093785752  1.1583911528210102  0.251121  3.807342  2.15323e-06  4.09784e-08  0.00400165  2.6703e-05   0.0188814   0.0172630 
1746.47 6.092474800  1.1581327320018844  0.251121  3.807342  2.21284e-06  5.96051e-08  0.00400165  2.6703e-05   0.0175765   0.0172623 
1747.32 6.090980433  1.1578786563771375  0.251121  3.807342  2.31342e-06  3.72531e-08  0.00400165  2.6703e-05   0.0175813   0.0172611 
1748.08 6.089510933  1.1578786563771375  0.251121  3.807342  2.40655e-06  7.82316e-08  0.00400165  2.6703e-05   0.0175936   0.0172552 
1749.08 6.088058541  1.1576203132020302  0.251121  3.807342  2.38793e-06  1.30386e-07  0.00400165  2.6703e-05   0.0180344   0.0172534 
1749.87 6.086809058  1.1576203132020302  0.251121  3.807342  2.33577e-06  1.34111e-07  0.00400165  2.6703e-05   0.0179466   0.0172515 
1750.88 6.085144208  1.1573663139042942  0.251121  3.807342  2.29107e-06  1.45287e-07  0.00400165  2.6703e-05   0.0175799   0.0172528 
1751.67 6.083841611  1.1568498218558778  0.251121  3.807342  2.26872e-06  1.34111e-07  0.00400165  2.6703e-05   0.0188404   0.0172524 
1752.48 6.082398966  1.1568498218558778  0.251121  3.807342  2.25754e-06  8.94074e-08  0.00400165  2.6703e-05   0.0175789   0.0172560 
1753.28 6.081120837  1.1565959372830312  0.251121  3.807342  2.23146e-06  2.60771e-08  0.00400165  2.6703e-05   0.0175741   0.0172590 
1754.06 6.079891048  1.1565959372830312  0.251121  3.807342  2.19794e-06  -7.45064e-09  0.00400165  2.6703e-05   0.0180503   0.0172600 
1754.88 6.078570547  1.1563377883396402  0.251121  3.807342  2.20911e-06  -7.45064e-09  0.00400165  2.6703e-05   0.0175772   0.0172618 
1755.68 6.077076976  1.1563377883396402  0.251121  3.807342  2.31342e-06  -3.72532e-09  0.00400165  2.6703e-05   0.0188449   0.0172628 
1756.47 6.075837838  1.1560839799790776  0.251121  3.807342  2.414e-06  1.86266e-08  0.00400165  2.6703e-05   0.0175865   0.0172637 
1757.28 6.074535837  1.1558259085164415  0.251121  3.807342  2.41773e-06  5.96051e-08  0.00400165  2.6703e-05   0.0175800   0.0172634 
1758.06 6.073214341  1.1555678761020969  0.251121  3.807342  2.38793e-06  9.6858e-08  0.00400165  2.6703e-05   0.0175895   0.0172644 
1758.69 6.072134745  1.1555678761020969  0.251121  3.807342  2.3544e-06  1.41562e-07  0.00400165  2.6703e-05   0.0188651   0.0172625 
1759.48 6.070897198  1.1553141822940434  0.251121  3.807342  2.3544e-06  1.93716e-07  0.00400165  2.86103e-05   0.0180579   0.0172616 
1760.88 6.068513214  1.1550562272905305  0.251121  3.807342  2.36185e-06  1.00583e-07  0.00400165  2.86103e-05   0.0175793   0.0172601 
1761.7 6.067021235  1.1548026095802908  0.251121  3.807342  2.38048e-06  -3.72532e-09  0.00400165  2.86103e-05   0.0188796   0.0172584 
1762.47 6.065723213  1.1548026095802908  0.251121  3.807342  2.3991e-06  -3.72531e-08  0.00400165  2.86103e-05   0.0175790   0.0172552 
1763.26 6.064443890  1.1548026095802908  0.251121  3.807342  2.3842e-06  0.0  0.00400165  2.6703e-05   0.0175750   0.0172551 
1764.06 6.063157008  1.154544731941174  0.251121  3.807342  2.3544e-06  5.58796e-08  0.00400165  2.6703e-05   0.0181989   0.0172561 
1764.87 6.061923241  1.1542868932917218  0.248659  3.807342  2.21284e-06  8.19568e-08  0.00400165  2.86103e-05   0.0175773   0.0172599 
1767.08 6.058084478  1.1542868932917218  0.248659  3.807342  2.21656e-06  -7.45064e-09  0.00400165  2.86103e-05   0.0188528   0.0172588 
1768.48 6.055817664  1.154544731941174  0.248659  3.807342  2.27989e-06  -2.23519e-08  0.00400165  2.86103e-05   0.0189142   0.0172584 
1769.47 6.054223633  1.1548026095802908  0.248659  3.807342  2.25009e-06  5.58796e-08  0.00400165  2.86103e-05   0.0175774   0.0172556 
1770.27 6.052705196  1.1550562272905305  0.248659  3.807342  2.13833e-06  1.30386e-07  0.00400165  2.86103e-05   0.0175731   0.0172538 
1771.06 6.051448353  1.1550562272905305  0.248659  3.807342  2.03775e-06  2.12342e-07  0.00400165  2.86103e-05   0.0175803   0.0172512 
1772.28 6.049463026  1.1553141822940434  0.248659  3.807342  1.99304e-06  2.19793e-07  0.00400165  2.86103e-05   0.0175747   0.0172523 
1773.07 6.048151476  1.1553141822940434  0.248659  3.807342  2.02285e-06  1.71364e-07  0.00400165  2.86103e-05   0.0182297   0.0172537 
1773.87 6.046893042  1.1555678761020969  0.248659  3.807342  2.09735e-06  1.34111e-07  0.00400165  2.86103e-05   0.0175682   0.0172512 
1774.68 6.045404444  1.1555678761020969  0.248659  3.807342  2.23146e-06  1.15484e-07  0.00400165  2.86103e-05   0.0188696   0.0172504 
1775.48 6.044122138  1.1558259085164415  0.248659  3.807342  2.30969e-06  1.1921e-07  0.00400165  2.86103e-05   0.0175795   0.0172539 
1776.28 6.042853358  1.1560839799790776  0.248659  3.807342  2.30969e-06  1.89991e-07  0.00400165  2.86103e-05   0.0175749   0.0172501 
1777.28 6.041201837  1.1563377883396402  0.248659  3.809898  2.20539e-06  3.16651e-07  0.00400165  2.86103e-05   0.0175775   0.0172487 
1779.28 6.037697277  1.1565959372830312  0.248659  3.809898  2.19049e-06  2.86849e-07  0.00400165  2.86103e-05   0.0175743   0.0172490 
1780.08 6.036251648  1.1565959372830312  0.248659  3.809898  2.17558e-06  2.42146e-07  0.00400165  2.86103e-05   0.0181179   0.0172502 
1780.87 6.035139825  1.1565959372830312  0.248659  3.809898  2.12343e-06  1.56463e-07  0.00400165  2.86103e-05   0.0175753   0.0172506 
1781.68 6.033913219  1.1568498218558778  0.248659  3.809898  2.0899e-06  4.47037e-08  0.00400165  2.86103e-05   0.0188336   0.0172496 
1782.47 6.032403138  1.1568498218558778  0.248659  3.809898  2.11225e-06  -3.35278e-08  0.00400165  2.86103e-05   0.0175827   0.0172470 
1783.28 6.030918121  1.1571080483265606  0.248659  3.809898  2.1197e-06  -6.70557e-08  0.00400165  2.86103e-05   0.0175788   0.0172516 
1784.28 6.029463143  1.1571080483265606  0.248659  3.809898  2.15323e-06  -6.70557e-08  0.00400165  2.86103e-05   0.0175714   0.0172539 
1785.07 6.028187003  1.1573663139042942  0.248659  3.809898  2.13833e-06  -7.82316e-08  0.00400165  2.86103e-05   0.0182023   0.0172565 
1785.87 6.026916831  1.1573663139042942  0.248659  3.809898  2.14206e-06  -5.96051e-08  0.00400165  2.86103e-05   0.0175898   0.0172583 
1786.67 6.025428234  1.1573663139042942  0.248659  3.809898  2.21656e-06  -1.86266e-08  0.00400165  2.86103e-05   0.0175843   0.0172593 
1787.67 6.023801976  1.1576203132020302  0.248659  3.809898  2.32087e-06  -2.60771e-08  0.00400165  2.86103e-05   0.0188794   0.0172586 
1788.47 6.022152842  1.1576203132020302  0.248659  3.809898  2.37302e-06  -4.8429e-08  0.00400165  2.86103e-05   0.0175824   0.0172610 
1789.68 6.020498734  1.1578786563771375  0.248659  3.809898  2.32832e-06  -7.82316e-08  0.00400165  2.86103e-05   0.0188788   0.0172603 
1790.46 6.019238708  1.1578786563771375  0.248659  3.809898  2.29107e-06  -1.26661e-07  0.00400165  2.86103e-05   0.0175703   0.0172635 
1791.06 6.018107986  1.1578786563771375  0.248659  3.809898  2.25009e-06  -1.45287e-07  0.00400165  2.6703e-05   0.0181137   0.0172635 
1791.87 6.016847562  1.1581327320018844  0.248659  3.809898  2.21284e-06  -1.67639e-07  0.00400165  2.6703e-05   0.0175899   0.0172641 
1792.67 6.015412676  1.1581327320018844  0.248659  3.809898  2.16813e-06  -1.26661e-07  0.00400165  2.6703e-05   0.0175856   0.0172617 
1793.47 6.014081632  1.1581327320018844  0.248659  3.809898  2.14951e-06  -6.33304e-08  0.00400165  2.6703e-05   0.0175887   0.0172602 
1794.28 6.012795347  1.1581327320018844  0.248659  3.809898  2.15696e-06  -3.35278e-08  0.00400165  2.6703e-05   0.0175823   0.0172593 
1795.09 6.011159540  1.1583911528210102  0.248659  3.809898  2.17186e-06  -1.11759e-08  0.00400165  2.6703e-05   0.0175938   0.0172578 
1796.07 6.009905880  1.1583911528210102  0.248659  3.809898  2.16813e-06  -1.11759e-08  0.00400165  2.6703e-05   0.0180994   0.0172585 
1796.87 6.008411116  1.1586496128060806  0.248659  3.809898  2.15323e-06  -3.72532e-09  0.00400165  2.86103e-05   0.0181091   0.0172588 
1797.88 6.006795004  1.1583911528210102  0.248659  3.809898  2.18676e-06  3.72531e-08  0.00400165  2.86103e-05   0.0175801   0.0172579 
1798.67 6.005493401  1.1583911528210102  0.248659  3.809898  2.21656e-06  7.82316e-08  0.00400165  2.86103e-05   0.0188656   0.0172547 
1799.47 6.004220643  1.1586496128060806  0.248659  3.809898  2.30969e-06  1.11759e-07  0.00400165  2.86103e-05   0.0175826   0.0172504 
1800.26 6.002739008  1.1586496128060806  0.248659  3.809898  2.42145e-06  8.94074e-08  0.00400165  2.6703e-05   0.0175779   0.0172484 
1801.09 6.001459288  1.1586496128060806  0.248659  3.809898  2.45498e-06  4.47037e-08  0.00400165  2.86103e-05   0.0181555   0.0172469 
1801.87 6.000177578  1.1586496128060806  0.248659  3.809898  2.42518e-06  -1.86266e-08  0.00400165  2.6703e-05   0.0175842   0.0172413 
1803.06 5.998158234  1.1583911528210102  0.251456  3.809898  2.26127e-06  -1.04309e-07  0.00400165  2.86103e-05   0.0188868   0.0172402 
1805.47 5.994151772  1.1581327320018844  0.251456  3.809898  2.12716e-06  -1.63914e-07  0.00400165  2.86103e-05   0.0188451   0.0172399 
1806.48 5.992471803  1.1576203132020302  0.251456  3.809898  2.1048e-06  -1.45287e-07  0.00400165  2.86103e-05   0.0175790   0.0172368 
1807.27 5.991232068  1.1573663139042942  0.251456  3.809898  2.1048e-06  -1.00583e-07  0.00400165  2.86103e-05   0.0175760   0.0172366 
1808.09 5.989749836  1.1568498218558778  0.251456  3.809898  2.11225e-06  -5.58796e-08  0.00400165  2.86103e-05   0.0181985   0.0172375 
1808.87 5.988463750  1.1565959372830312  0.251456  3.809898  2.20539e-06  -4.09784e-08  0.00400165  2.6703e-05   0.0175700   0.0172385 
1809.68 5.986827745  1.1563377883396402  0.251456  3.809898  2.32087e-06  0.0  0.00400165  2.6703e-05   0.0175695   0.0172393 
1810.66 5.985565730  1.1560839799790776  0.251456  3.809898  2.39165e-06  3.72531e-08  0.00400165  2.86103e-05   0.0188699   0.0172386 
1811.47 5.984047492  1.1555678761020969  0.251456  3.809898  2.40655e-06  4.47037e-08  0.00400165  2.86103e-05   0.0175753   0.0172419 
1812.27 5.982810541  1.1553141822940434  0.251456  3.809898  2.37675e-06  -7.45064e-09  0.00400165  2.6703e-05   0.0175737   0.0172428 
1813.08 5.981535197  1.1550562272905305  0.251456  3.809898  2.3246e-06  -3.72531e-08  0.00400165  2.6703e-05   0.0180313   0.0172438 
1813.88 5.980078429  1.1542868932917218  0.251456  3.81291  2.26499e-06  7.0781e-08  0.00400165  2.86103e-05   0.0175842   0.0172481 
1816.28 5.976016863  1.1540333899620012  0.251456  3.81291  2.29107e-06  1.15484e-07  0.00400165  2.86103e-05   0.0175794   0.0172474 
1817.07 5.974728987  1.1537756286071805  0.251456  3.81291  2.30597e-06  1.26661e-07  0.00400165  2.86103e-05   0.0177757   0.0172477 
1817.89 5.973427981  1.1535222012610615  0.251456  3.81291  2.29107e-06  9.31327e-08  0.00400165  2.86103e-05   0.0175851   0.0172435 
1818.67 5.972192423  1.1532645171545428  0.251456  3.81291  2.27989e-06  -3.72532e-09  0.00400165  2.86103e-05   0.0188669   0.0172438 
1819.48 5.970734660  1.1532645171545428  0.251456  3.81291  2.33577e-06  -9.31327e-08  0.00400165  2.86103e-05   0.0188573   0.0172438 
1820.48 5.969089902  1.153006871979193  0.251456  3.81291  2.37302e-06  -1.00583e-07  0.00400165  2.86103e-05   0.0175844   0.0172440 
1821.28 5.967820725  1.1527535588419904  0.251456  3.81291  2.3693e-06  -6.70557e-08  0.00400165  2.86103e-05   0.0175783   0.0172434 
1822.08 5.966470384  1.1524959908453316  0.251456  3.81291  2.3991e-06  -3.72531e-08  0.00400165  2.86103e-05   0.0181332   0.0172447 
1822.87 5.965221100  1.152242753577778  0.251456  3.81291  2.43263e-06  -3.35278e-08  0.00400165  2.86103e-05   0.0175847   0.0172468 
1823.67 5.963767713  1.151985262713589  0.251456  3.81291  2.41773e-06  -1.11759e-08  0.00400165  2.86103e-05   0.0188872   0.0172429 
1824.48 5.962464121  1.1517278107222038  0.251456  3.81291  2.37302e-06  1.11759e-08  0.00400165  2.86103e-05   0.0175799   0.0172356 
1825.27 5.961198127  1.1517278107222038  0.251456  3.81291  2.34322e-06  7.45064e-09  0.00400165  2.86103e-05   0.0175776   0.0172387 
1826.08 5.959759063  1.1514746874923456  0.251456  3.81291  2.29479e-06  4.47037e-08  0.00400165  2.6703e-05   0.0180547   0.0172401 
1826.87 5.958414094  1.151217312563976  0.251456  3.81291  2.26127e-06  7.45063e-08  0.00400165  2.6703e-05   0.0175731   0.0172422 
1827.66 5.957165605  1.150959976473417  0.251456  3.81291  2.21656e-06  5.21543e-08  0.00400165  2.6703e-05   0.0188671   0.0172413 
1828.48 5.955707444  1.1507069671785932  0.251456  3.81291  2.26127e-06  2.60771e-08  0.00400165  2.6703e-05   0.0175759   0.0172425 
1829.26 5.954424939  1.1507069671785932  0.251456  3.81291  2.34322e-06  -4.47037e-08  0.00400165  2.6703e-05   0.0175741   0.0172428 
1830.04 5.953122142  1.1504497080816902  0.251456  3.81291  2.42518e-06  -1.00583e-07  0.00400165  2.6703e-05   0.0180621   0.0172430 
1830.88 5.951851772  1.1504497080816902  0.251456  3.81291  2.48106e-06  -1.37837e-07  0.00400165  2.6703e-05   0.0175790   0.0172451 
1831.67 5.950404751  1.150196774474647  0.251456  3.81291  2.50713e-06  -9.31327e-08  0.00400165  2.6703e-05   0.0188521   0.0172440 
1832.48 5.949104143  1.1499395923253406  0.251456  3.81291  2.51831e-06  -5.58796e-08  0.00400165  2.6703e-05   0.0175777   0.0172420 
1833.26 5.947867590  1.1499395923253406  0.251456  3.81291  2.46616e-06  -5.21543e-08  0.00400165  2.6703e-05   0.0175754   0.0172406 
1834.07 5.946544702  1.14942962911308  0.251456  3.81291  2.34695e-06  -8.56821e-08  0.00400165  2.6703e-05   0.0175803   0.0172431 
1835.08 5.944541869  1.1491725626218239  0.251456  3.81291  2.25754e-06  -1.41562e-07  0.00400165  2.6703e-05   0.0180829   0.0172422 
1835.88 5.943453719  1.1491725626218239  0.251456  3.81291  2.21284e-06  -1.97441e-07  0.00400165  2.6703e-05   0.0175761   0.0172463 
1836.67 5.942160471  1.1489198183537004  0.251456  3.81291  2.21284e-06  -2.01167e-07  0.00400165  2.6703e-05   0.0188452   0.0172481 
1837.48 5.940867223  1.1489198183537004  0.251456  3.81291  2.21656e-06  -1.71364e-07  0.00400165  2.6703e-05   0.0175797   0.0172518 
1838.28 5.939407869  1.1486628286948852  0.251456  3.81291  2.26499e-06  -1.41562e-07  0.00400165  2.6703e-05   0.0175728   0.0172535 
1839.08 5.938155800  1.1484058777577  0.248457  3.81291  2.39538e-06  -1.26661e-07  0.00400165  2.86103e-05   0.0177812   0.0172526 
1840.89 5.935224757  1.1481532470837907  0.248457  3.81291  2.37302e-06  -1.71364e-07  0.00400165  2.86103e-05   0.0175752   0.0172521 
1842.27 5.932592507  1.1484058777577  0.248457  3.81291  2.3544e-06  -2.53322e-07  0.00400165  2.86103e-05   0.0175741   0.0172500 
1843.27 5.931179901  1.1486628286948852  0.248457  3.81291  2.3246e-06  -2.49596e-07  0.00400165  2.86103e-05   0.0175725   0.0172503 
1844.07 5.929895009  1.1489198183537004  0.248457  3.81291  2.29107e-06  -2.23518e-07  0.00400165  2.86103e-05   0.0179302   0.0172494 
1844.88 5.928385524  1.1491725626218239  0.248457  3.81291  2.29107e-06  -1.60188e-07  0.00400165  2.86103e-05   0.0175805   0.0172520 
1845.68 5.927085114  1.1491725626218239  0.248457  3.81291  2.28362e-06  -1.45287e-07  0.00400165  2.86103e-05   0.0188501   0.0172533 
1846.48 5.925640679  1.14942962911308  0.248457  3.81291  2.22774e-06  -1.11759e-07  0.00400165  2.86103e-05   0.0189050   0.0172524 
1847.47 5.924201616  1.14942962911308  0.248457  3.81291  2.21656e-06  -8.19568e-08  0.00400165  2.86103e-05   0.0175720   0.0172514 
1848.27 5.922769514  1.1496824489556907  0.248457  3.81291  2.20911e-06  -3.72531e-08  0.00400165  2.6703e-05   0.0175700   0.0172517 
1849.09 5.921464132  1.1499395923253406  0.248457  3.81291  2.20911e-06  -5.21543e-08  0.00400165  2.86103e-05   0.0179134   0.0172503 
1849.88 5.920158949  1.150196774474647  0.248457  3.81291  2.17186e-06  -6.70557e-08  0.00400165  2.86103e-05   0.0175844   0.0172491 
1850.67 5.918878234  1.1504497080816902  0.248457  3.814801  2.15696e-06  -4.8429e-08  0.00400165  2.86103e-05   0.0175821   0.0172413 
1853.05 5.914856056  1.1504497080816902  0.248457  3.814801  2.17558e-06  -7.45063e-08  0.00400165  2.86103e-05   0.0179278   0.0172399 
1853.88 5.913368453  1.1507069671785932  0.248457  3.814801  2.17931e-06  -1.11759e-07  0.00400165  2.86103e-05   0.0175823   0.0172383 
1854.68 5.912126928  1.1507069671785932  0.248457  3.814801  2.21656e-06  -1.60188e-07  0.00400165  2.86103e-05   0.0188676   0.0172385 
1855.48 5.910773404  1.1507069671785932  0.248457  3.814801  2.23146e-06  -1.7509e-07  0.00400165  2.6703e-05   0.0175957   0.0172389 
1856.29 5.909338916  1.150959976473417  0.248457  3.814801  2.21656e-06  -1.71364e-07  0.00400165  2.6703e-05   0.0175903   0.0172380 
1857.28 5.907693561  1.151217312563976  0.248457  3.814801  2.18676e-06  -1.86265e-07  0.00400165  2.6703e-05   0.0175823   0.0172363 
1858.06 5.906405486  1.151217312563976  0.248457  3.814801  2.24264e-06  -1.26661e-07  0.00400165  2.6703e-05   0.0180463   0.0172357 
1858.87 5.905113431  1.1514746874923456  0.248457  3.814801  2.3842e-06  -6.70557e-08  0.00400165  2.6703e-05   0.0181980   0.0172366 
1859.85 5.903524573  1.1517278107222038  0.248457  3.814801  2.46616e-06  -7.82316e-08  0.00400165  2.6703e-05   0.0175940   0.0172371 
1860.68 5.902014491  1.1517278107222038  0.248457  3.814801  2.49596e-06  -8.19568e-08  0.00400165  2.6703e-05   0.0188347   0.0172389 
1861.48 5.900574631  1.151985262713589  0.248457  3.814801  2.50341e-06  -1.08034e-07  0.00400165  2.6703e-05   0.0188780   0.0172402 
1862.48 5.899103540  1.151985262713589  0.248457  3.814801  2.50713e-06  -1.15484e-07  0.00400165  2.86103e-05   0.0175801   0.0172398 
1863.28 5.897805319  1.152242753577778  0.248457  3.814801  2.52204e-06  -1.08034e-07  0.00400165  2.6703e-05   0.0175742   0.0172409 
1864.06 5.896480242  1.1524959908453316  0.248457  3.814801  2.50713e-06  -8.19568e-08  0.00400165  2.6703e-05   0.0177369   0.0172406 
1864.89 5.895056695  1.1524959908453316  0.248457  3.814801  2.46988e-06  -6.70557e-08  0.00400165  2.6703e-05   0.0175889   0.0172398 
1865.66 5.893805024  1.1524959908453316  0.248457  3.814801  2.40655e-06  -5.96051e-08  0.00400165  2.6703e-05   0.0188992   0.0172385 
1866.48 5.892496857  1.1524959908453316  0.248457  3.814801  2.3544e-06  -5.58796e-08  0.00400165  2.6703e-05   0.0175851   0.0172406 
1867.27 5.891236830  1.1527535588419904  0.248457  3.814801  2.29107e-06  -3.35278e-08  0.00400165  2.6703e-05   0.0175829   0.0172405 
1868.08 5.889747238  1.1527535588419904  0.248457  3.814801  2.30597e-06  -7.45064e-09  0.00400165  2.86103e-05   0.0180425   0.0172416 
1868.88 5.888487610  1.1527535588419904  0.248457  3.814801  2.36185e-06  0.0  0.00400165  2.86103e-05   0.0175834   0.0172417 
1869.66 5.887220223  1.1527535588419904  0.248457  3.814801  2.39165e-06  -3.72531e-08  0.00400165  2.86103e-05   0.0188594   0.0172412 
1870.48 5.885508028  1.153006871979193  0.248457  3.814801  2.3842e-06  -2.60771e-08  0.00400165  2.86103e-05   0.0188978   0.0172395 
1871.48 5.884054442  1.1532645171545428  0.248457  3.814801  2.30969e-06  -1.86266e-08  0.00400165  2.86103e-05   0.0175825   0.0172408 
1872.68 5.882062749  1.1532645171545428  0.248457  3.814801  2.30969e-06  2.60771e-08  0.00400165  2.86103e-05   0.0188424   0.0172398 
1873.48 5.880340607  1.1532645171545428  0.248457  3.814801  2.31715e-06  7.45063e-08  0.00400165  2.86103e-05   0.0175828   0.0172394 
1874.28 5.879472673  1.1532645171545428  0.248457  3.814801  2.31715e-06  7.45063e-08  0.00400165  2.86103e-05   0.0175782   0.0172405 
1875.28 5.877848206  1.1535222012610615  0.248457  3.814801  2.35812e-06  1.11759e-07  0.00400165  2.6703e-05   0.0175736   0.0172381 
1876.09 5.876395018  1.1535222012610615  0.25129  3.814801  2.34695e-06  5.21543e-08  0.00400165  2.6703e-05   0.0175754   0.0172355 
1878.08 5.873089787  1.1535222012610615  0.25129  3.814801  2.27244e-06  1.86266e-08  0.00400165  2.86103e-05   0.0175893   0.0172329 
1879.67 5.870505678  1.153006871979193  0.25129  3.814801  2.25382e-06  -2.60771e-08  0.00400165  2.86103e-05   0.0175857   0.0172315 
1880.69 5.868640903  1.1527535588419904  0.25129  3.814801  2.28734e-06  0.0  0.00400165  2.86103e-05   0.0175814   0.0172313 
1881.43 5.867576824  1.1524959908453316  0.25129  3.814801  2.30969e-06  4.09784e-08  0.00400165  2.86103e-05   0.0175908   0.0172307 
1882.07 5.866489668  1.151985262713589  0.25129  3.814801  2.34322e-06  8.94074e-08  0.00400165  2.6703e-05   0.0179878   0.0172314 
1882.88 5.865207958  1.1517278107222038  0.25129  3.814801  2.35812e-06  1.00583e-07  0.00400165  2.6703e-05   0.0182757   0.0172304 
1883.86 5.863529581  1.1514746874923456  0.25129  3.814801  2.3544e-06  7.82316e-08  0.00400165  2.6703e-05   0.0175938   0.0172309 
1884.66 5.862092507  1.151217312563976  0.25129  3.814801  2.40655e-06  2.60771e-08  0.00400165  2.6703e-05   0.0188850   0.0172321 
1885.47 5.860808211  1.1507069671785932  0.25129  3.814801  2.42145e-06  5.21543e-08  0.00400165  2.6703e-05   0.0175854   0.0172333 
1886.28 5.859539034  1.1507069671785932  0.25129  3.814801  2.42145e-06  7.0781e-08  0.00400165  2.6703e-05   0.0175775   0.0172348 
1887.08 5.858035715  1.1504497080816902  0.25129  3.814801  2.38793e-06  1.08034e-07  0.00400165  2.6703e-05   0.0180531   0.0172357 
1887.87 5.856757189  1.1499395923253406  0.25129  3.817463  2.32832e-06  1.04309e-07  0.00400165  2.86103e-05   0.0180696   0.0172378 
1889.88 5.853462501  1.14942962911308  0.25129  3.817463  2.29852e-06  1.11759e-08  0.00400165  2.86103e-05   0.0175832   0.0172388 
1891.07 5.851460065  1.1491725626218239  0.25129  3.817463  2.30969e-06  -8.56821e-08  0.00400165  2.86103e-05   0.0182150   0.0172406 
1891.87 5.849955355  1.1489198183537004  0.25129  3.817463  2.32832e-06  -8.19568e-08  0.00400165  2.86103e-05   0.0182418   0.0172392 
1892.87 5.848489634  1.1486628286948852  0.25129  3.817463  2.36185e-06  -3.72531e-08  0.00400165  2.86103e-05   0.0175668   0.0172405 
1893.65 5.847259050  1.1484058777577  0.25129  3.817463  2.32087e-06  -4.8429e-08  0.00400165  2.86103e-05   0.0189172   0.0172400 
1894.47 5.845746381  1.1481532470837907  0.25129  3.817463  2.25009e-06  -9.31327e-08  0.00400165  2.86103e-05   0.0175761   0.0172402 
1895.26 5.844483769  1.1478963729099967  0.25129  3.817463  2.21656e-06  -6.33304e-08  0.00400165  2.6703e-05   0.0175754   0.0172377 
1896.27 5.842853732  1.1476438176975396  0.25129  3.817463  2.22029e-06  -3.72531e-08  0.00400165  2.6703e-05   0.0175727   0.0172386 
1897.08 5.841573216  1.1473870202412857  0.25129  3.817463  2.26872e-06  0.0  0.00400165  2.86103e-05   0.0181405   0.0172401 
1897.86 5.839901801  1.1471302614487686  0.25129  3.817463  2.27244e-06  3.72531e-08  0.00400165  2.86103e-05   0.0181204   0.0172416 
1898.87 5.838480044  1.1468778196606861  0.25129  3.817463  2.23519e-06  6.33304e-08  0.00400165  2.86103e-05   0.0175675   0.0172432 
1899.67 5.837151984  1.1468778196606861  0.25129  3.817463  2.18303e-06  5.58796e-08  0.00400165  2.86103e-05   0.0188751   0.0172436 
1900.48 5.835663983  1.1466211375168165  0.25129  3.817463  2.15696e-06  1.86266e-08  0.00400165  2.86103e-05   0.0175764   0.0172428 
1901.26 5.834419871  1.1463687710774038  0.25129  3.817463  2.16441e-06  1.11759e-08  0.00400165  2.6703e-05   0.0175733   0.0172431 
1902.07 5.833160044  1.1461121655364308  0.25129  3.817463  2.15323e-06  2.23519e-08  0.00400165  2.6703e-05   0.0180631   0.0172377 
1902.88 5.831803139  1.1458555986014298  0.25129  3.817463  2.15323e-06  1.11759e-08  0.00400165  2.6703e-05   0.0175766   0.0172342 
1903.68 5.830229598  1.1456033454169354  0.25129  3.817463  2.17558e-06  -2.98025e-08  0.00400165  2.86103e-05   0.0189072   0.0172299 
1904.47 5.829092113  1.1456033454169354  0.25129  3.817463  2.21284e-06  -6.70557e-08  0.00400165  2.86103e-05   0.0175734   0.0172324 
1905.28 5.827826715  1.145346855016094  0.25129  3.817463  2.23891e-06  -9.31327e-08  0.00400165  2.6703e-05   0.0175704   0.0172317 
1906.08 5.826334935  1.14509467706774  0.25129  3.817463  2.24264e-06  -1.22935e-07  0.00400165  2.6703e-05   0.0180904   0.0172302 
1906.87 5.825085253  1.1448382631554084  0.25129  3.817463  2.23519e-06  -1.04309e-07  0.00400165  2.6703e-05   0.0175789   0.0172306 
1907.65 5.823777285  1.1448382631554084  0.25129  3.817463  2.21284e-06  -7.45064e-09  0.00400165  2.6703e-05   0.0189119   0.0172311 
1908.49 5.822543517  1.144581887791416  0.25129  3.817463  2.20539e-06  7.45063e-08  0.00400165  2.6703e-05   0.0175895   0.0172322 
1909.29 5.821041989  1.1443298229289027  0.25129  3.817463  2.21656e-06  1.08034e-07  0.00400165  2.6703e-05   0.0175807   0.0172349 
1910.06 5.819737800  1.1443298229289027  0.25129  3.817463  2.29479e-06  1.15484e-07  0.00400165  2.6703e-05   0.0175968   0.0172361 
1911.08 5.818319226  1.1440735239848348  0.25129  3.817463  2.35812e-06  9.31327e-08  0.00400165  2.6703e-05   0.0179350   0.0172349 
1911.88 5.816825059  1.1440735239848348  0.25129  3.817463  2.38048e-06  8.19568e-08  0.00400165  2.6703e-05   0.0175882   0.0172349 
1912.69 5.815167967  1.143821534246185  0.25129  3.817463  2.34322e-06  6.33304e-08  0.00400165  2.86103e-05   0.0188842   0.0172334 
1913.48 5.814131937  1.1433091275976457  0.248801  3.817463  2.29107e-06  9.31327e-08  0.00400165  2.86103e-05   0.0175855   0.0172399 
1916.68 5.808765586  1.1435653116764986  0.248801  3.817463  2.34322e-06  1.30386e-07  0.00400165  2.86103e-05   0.0175824   0.0172402 
1917.68 5.807108693  1.1435653116764986  0.248801  3.817463  2.39165e-06  9.31327e-08  0.00400165  2.86103e-05   0.0188732   0.0172403 
1918.47 5.805876517  1.143821534246185  0.248801  3.817463  2.41773e-06  1.86266e-08  0.00400165  2.86103e-05   0.0175687   0.0172430 
1919.28 5.804405425  1.1440735239848348  0.248801  3.817463  2.3991e-06  -1.49013e-08  0.00400165  2.86103e-05   0.0175660   0.0172418 
1920.08 5.803125506  1.1443298229289027  0.248801  3.817463  2.32832e-06  -1.49013e-08  0.00400165  2.86103e-05   0.0181392   0.0172427 
1920.87 5.801822511  1.1443298229289027  0.248801  3.817463  2.27989e-06  -2.98025e-08  0.00400165  2.86103e-05   0.0175788   0.0172416 
1921.67 5.800542194  1.1443298229289027  0.248801  3.817463  2.24636e-06  -5.58796e-08  0.00400165  2.6703e-05   0.0188691   0.0172414 
1922.48 5.799101538  1.144581887791416  0.248801  3.817463  2.24264e-06  -1.86266e-08  0.00400165  2.6703e-05   0.0188616   0.0172415 
1923.48 5.797458372  1.144581887791416  0.248801  3.817463  2.32087e-06  2.98025e-08  0.00400165  2.86103e-05   0.0175965   0.0172423 
1924.28 5.796144833  1.1448382631554084  0.248801  3.817463  2.36185e-06  6.33304e-08  0.00400165  2.6703e-05   0.0175880   0.0172420 
1925.07 5.794643902  1.14509467706774  0.248801  3.818688  2.37302e-06  1.11759e-07  0.00400165  2.86103e-05   0.0188040   0.0172406 
1927.49 5.790854871  1.145346855016094  0.248801  3.818688  2.3991e-06  1.00583e-07  0.00400165  2.86103e-05   0.0175850   0.0172364 
1928.27 5.789528999  1.145346855016094  0.248801  3.818688  2.4289e-06  9.31327e-08  0.00400165  2.86103e-05   0.0175793   0.0172366 
1929.06 5.788110027  1.1456033454169354  0.248801  3.818688  2.37675e-06  9.31327e-08  0.00400165  2.86103e-05   0.0179722   0.0172369 
1929.88 5.786803252  1.1456033454169354  0.248801  3.818688  2.29479e-06  1.41562e-07  0.00400165  2.86103e-05   0.0175747   0.0172354 
1930.68 5.785363194  1.1458555986014298  0.248801  3.818688  2.20539e-06  1.11759e-07  0.00400165  2.86103e-05   0.0188107   0.0172343 
1931.49 5.784084070  1.1458555986014298  0.248801  3.818688  2.14951e-06  2.98025e-08  0.00400165  2.86103e-05   0.0188679   0.0172335 
1932.48 5.782434538  1.1458555986014298  0.248801  3.818688  2.16441e-06  -7.0781e-08  0.00400165  2.6703e-05   0.0175795   0.0172350 
1933.28 5.781110456  1.1461121655364308  0.248801  3.818688  2.21656e-06  -5.96051e-08  0.00400165  2.6703e-05   0.0175747   0.0172333 
1934.08 5.779828548  1.1461121655364308  0.248801  3.818688  2.27989e-06  3.72532e-09  0.00400165  2.6703e-05   0.0181371   0.0172337 
1934.87 5.778407786  1.1463687710774038  0.248801  3.818688  2.32087e-06  4.09784e-08  0.00400165  2.6703e-05   0.0175710   0.0172364 
1935.68 5.777091263  1.1463687710774038  0.248801  3.818688  2.34322e-06  3.35278e-08  0.00400165  2.6703e-05   0.0188231   0.0172355 
1936.49 5.775769966  1.1463687710774038  0.248801  3.818688  2.32087e-06  2.98025e-08  0.00400165  2.6703e-05   0.0175690   0.0172320 
1937.27 5.774348010  1.1466211375168165  0.248801  3.818688  2.21656e-06  9.31327e-08  0.00400165  2.6703e-05   0.0188600   0.0172329 
1938.48 5.772508897  1.1466211375168165  0.248801  3.818688  2.16068e-06  1.11759e-07  0.00400165  2.6703e-05   0.0175857   0.0172322 
1939.28 5.771050935  1.1466211375168165  0.248801  3.818688  2.14951e-06  7.82316e-08  0.00400165  2.6703e-05   0.0175800   0.0172309 
1940.08 5.769769822  1.1466211375168165  0.248801  3.818688  2.17558e-06  3.72531e-08  0.00400165  2.6703e-05   0.0181361   0.0172305 
1940.87 5.768313252  1.1466211375168165  0.248801  3.818688  2.19421e-06  1.49013e-08  0.00400165  2.6703e-05   0.0175817   0.0172331 
1941.67 5.767195661  1.1468778196606861  0.248801  3.818688  2.23146e-06  -1.86266e-08  0.00400165  2.6703e-05   0.0189075   0.0172323 
1942.48 5.765913354  1.1468778196606861  0.248801  3.818688  2.31342e-06  -7.45064e-09  0.00400165  2.6703e-05   0.0175593   0.0172338 
1943.25 5.764439676  1.1468778196606861  0.248801  3.818688  2.3842e-06  1.86266e-08  0.00400165  2.6703e-05   0.0175600   0.0172347 
1944.08 5.763174478  1.1468778196606861  0.248801  3.818688  2.37302e-06  8.56821e-08  0.00400165  2.6703e-05   0.0179923   0.0172347 
1944.88 5.761752323  1.1471302614487686  0.248801  3.818688  2.29479e-06  1.00583e-07  0.00400165  2.6703e-05   0.0175690   0.0172342 
1945.68 5.760426849  1.1471302614487686  0.248801  3.818688  2.26872e-06  6.33304e-08  0.00400165  2.6703e-05   0.0188577   0.0172330 
1946.46 5.759144144  1.1471302614487686  0.248801  3.818688  2.23519e-06  5.96051e-08  0.00400165  2.6703e-05   0.0175761   0.0172349 
1947.27 5.757889887  1.1471302614487686  0.248801  3.818688  2.16813e-06  8.94074e-08  0.00400165  2.6703e-05   0.0175734   0.0172353 
1948.09 5.756236376  1.1471302614487686  0.248801  3.818688  2.10108e-06  1.04309e-07  0.00400165  2.6703e-05   0.0181742   0.0172372 
1948.87 5.755109236  1.1473870202412857  0.248801  3.818688  2.11225e-06  6.33304e-08  0.00400165  2.6703e-05   0.0175886   0.0172388 
1949.68 5.753863135  1.1473870202412857  0.248801  3.818688  2.18303e-06  -7.45064e-09  0.00400165  2.6703e-05   0.0189009   0.0172374 
1950.47 5.752395226  1.1473870202412857  0.248801  3.818688  2.17558e-06  -7.45063e-08  0.00400165  2.86103e-05   0.0175992   0.0172414 
1953.05 5.748226636  1.1471302614487686  0.251209  3.818688  2.20166e-06  -1.11759e-07  0.00400165  2.86103e-05   0.0175832   0.0172432 
1954.27 5.746148408  1.1468778196606861  0.251209  3.818688  2.19421e-06  -1.60188e-07  0.00400165  2.86103e-05   0.0175794   0.0172417 
1955.09 5.744500666  1.1466211375168165  0.251209  3.818688  2.19049e-06  -1.8254e-07  0.00400165  2.86103e-05   0.0180285   0.0172401 
1955.86 5.743424054  1.1463687710774038  0.251209  3.818688  2.19049e-06  -1.78815e-07  0.00400165  2.86103e-05   0.0175789   0.0172381 
1956.68 5.741956742  1.1458555986014298  0.251209  3.818688  2.24264e-06  -2.01167e-07  0.00400165  2.6703e-05   0.0175772   0.0172380 
1957.68 5.740489430  1.1456033454169354  0.251209  3.818688  2.28362e-06  -2.30969e-07  0.00400165  2.6703e-05   0.0188572   0.0172391 
1958.48 5.739032462  1.1456033454169354  0.251209  3.818688  2.32087e-06  -2.12342e-07  0.00400165  2.6703e-05   0.0175801   0.0172391 
1959.27 5.737719322  1.145346855016094  0.251209  3.818688  2.33577e-06  -5.96051e-08  0.00400165  2.6703e-05   0.0175768   0.0172361 
1960.07 5.736441989  1.1448382631554084  0.251209  3.818688  2.34322e-06  8.94074e-08  0.00400165  2.6703e-05   0.0179632   0.0172337 
1960.88 5.735220754  1.144581887791416  0.251209  3.818688  2.34322e-06  1.78815e-07  0.00400165  2.6703e-05   0.0175723   0.0172323 
1961.67 5.733891301  1.1443298229289027  0.251209  3.818688  2.32832e-06  1.86265e-07  0.00400165  2.6703e-05   0.0175731   0.0172339 
1962.67 5.732044628  1.1435653116764986  0.251209  3.820754  2.34695e-06  9.6858e-08  0.00400165  2.86103e-05   0.0182497   0.0172384 
1964.87 5.728201886  1.1433091275976457  0.251209  3.820754  2.30969e-06  1.04309e-07  0.00400165  2.86103e-05   0.0181244   0.0172387 
1965.87 5.726725026  1.143057250776136  0.251209  3.820754  2.29479e-06  1.08034e-07  0.00400165  2.86103e-05   0.0175810   0.0172374 
1966.67 5.725251149  1.143057250776136  0.251209  3.820754  2.29479e-06  9.31327e-08  0.00400165  2.86103e-05   0.0188832   0.0172376 
1967.48 5.724172150  1.1428011430032323  0.251209  3.820754  2.30969e-06  1.00583e-07  0.00400165  2.6703e-05   0.0175744   0.0172390 
1968.25 5.722935597  1.1425493411935588  0.251209  3.820754  2.33577e-06  1.1921e-07  0.00400165  2.6703e-05   0.0182376   0.0172384 
1968.87 5.721794134  1.142293309681161  0.251209  3.820754  2.33205e-06  1.22935e-07  0.00400165  2.6703e-05   0.0175849   0.0172365 
1969.68 5.720548231  1.142293309681161  0.251209  3.820754  2.33577e-06  1.26661e-07  0.00400165  2.6703e-05   0.0175866   0.0172328 
1970.46 5.719067193  1.1420373166022202  0.251209  3.820754  2.34322e-06  1.11759e-07  0.00400165  2.6703e-05   0.0175853   0.0172325 
1971.28 5.717810947  1.1417856275413656  0.251209  3.820754  2.31342e-06  9.31327e-08  0.00400165  2.86103e-05   0.0175795   0.0172305 
1972.08 5.716508150  1.141529710654652  0.251209  3.820754  2.28362e-06  3.35278e-08  0.00400165  2.86103e-05   0.0179357   0.0172318 
1972.88 5.715237979  1.141529710654652  0.251209  3.820754  2.29852e-06  -2.60771e-08  0.00400165  2.6703e-05   0.0175766   0.0172346 
1973.66 5.713746397  1.1410222557540302  0.251209  3.820754  2.32087e-06  -5.96051e-08  0.00400165  2.6703e-05   0.0188061   0.0172342 
1974.49 5.712466478  1.1410222557540302  0.251209  3.820754  2.28362e-06  -8.94074e-08  0.00400165  2.6703e-05   0.0175843   0.0172340 
1975.28 5.711194516  1.140766453390411  0.251209  3.820754  2.25754e-06  -6.70557e-08  0.00400165  2.6703e-05   0.0175777   0.0172343 
1976.07 5.709725016  1.1405149518104876  0.251209  3.820754  2.25754e-06  -4.09784e-08  0.00400165  2.6703e-05   0.0182260   0.0172349 
1976.87 5.708412671  1.1400035375826487  0.251209  3.820754  2.19421e-06  -5.21543e-08  0.00400165  2.6703e-05   0.0178072   0.0172360 
1977.89 5.706778854  1.1400035375826487  0.251209  3.820754  2.14951e-06  -6.70557e-08  0.00400165  2.86103e-05   0.0175836   0.0172360 
1978.67 5.705509080  1.1397521484828972  0.251209  3.820754  2.10853e-06  -7.82316e-08  0.00400165  2.6703e-05   0.0189181   0.0172366 
1979.48 5.703991439  1.1397521484828972  0.251209  3.820754  2.0899e-06  -3.72531e-08  0.00400165  2.6703e-05   0.0175889   0.0172377 
1980.28 5.702791688  1.1394965365506449  0.251209  3.820754  2.10108e-06  3.72532e-09  0.00400165  2.6703e-05   0.0175804   0.0172378 
1981.07 5.701303489  1.1394965365506449  0.251209  3.820754  2.11225e-06  -1.11759e-08  0.00400165  2.6703e-05   0.0181358   0.0172357 
1981.87 5.700222699  1.139245222172555  0.251209  3.820754  2.13833e-06  2.23519e-08  0.00400165  2.6703e-05   0.0175818   0.0172314 
1982.67 5.698715402  1.1389896862058473  0.251209  3.820754  2.21656e-06  6.70557e-08  0.00400165  2.6703e-05   0.0181684   0.0172282 
1983.85 5.696877681  1.1387341885239772  0.251209  3.820754  2.26872e-06  6.33304e-08  0.00400165  2.6703e-05   0.0175836   0.0172295 
1984.67 5.695443193  1.1387341885239772  0.251209  3.820754  2.30597e-06  8.19568e-08  0.00400165  2.6703e-05   0.0188847   0.0172276 
1985.47 5.693971902  1.1384829864587132  0.251209  3.820754  2.33577e-06  1.26661e-07  0.00400165  2.6703e-05   0.0175848   0.0172293 
1986.28 5.692720231  1.1384829864587132  0.251209  3.820754  2.37302e-06  1.30386e-07  0.00400165  2.6703e-05   0.0175808   0.0172296 
1987.09 5.691407290  1.1382275646745048  0.251209  3.820754  2.35812e-06  1.11759e-07  0.00400165  2.6703e-05   0.0182508   0.0172299 
1987.86 5.690137516  1.1379764372197747  0.248602  3.820754  2.11598e-06  8.94074e-08  0.00400165  2.86103e-05   0.0179432   0.0172255 
1990.88 5.685214581  1.1382275646745048  0.248602  3.820754  2.15323e-06  9.31327e-08  0.00400165  3.05178e-05   0.0175780   0.0172232 
1991.68 5.683744683  1.1384829864587132  0.248602  3.820754  2.23146e-06  -3.72531e-08  0.00400165  2.86103e-05   0.0175756   0.0172262 
1992.68 5.682054370  1.1384829864587132  0.248602  3.820754  2.27989e-06  -1.22935e-07  0.00400165  2.86103e-05   0.0188681   0.0172285 
1993.48 5.680786187  1.1387341885239772  0.248602  3.820754  2.28734e-06  -1.30386e-07  0.00400165  2.86103e-05   0.0175711   0.0172313 
1994.27 5.679506268  1.1389896862058473  0.248602  3.820754  2.32832e-06  -1.49013e-07  0.00400165  2.86103e-05   0.0175693   0.0172326 
1995.08 5.678093662  1.139245222172555  0.248602  3.820754  2.34322e-06  -1.71364e-07  0.00400165  2.86103e-05   0.0175855   0.0172343 
1996.06 5.676420855  1.1394965365506449  0.248602  3.820754  2.28734e-06  -1.60188e-07  0.00400165  2.86103e-05   0.0182661   0.0172360 
1996.86 5.675138747  1.1397521484828972  0.248602  3.820754  2.24636e-06  -1.1921e-07  0.00400165  2.86103e-05   0.0175656   0.0172393 
1997.67 5.673779455  1.1400035375826487  0.248602  3.820754  2.23519e-06  -1.1921e-07  0.00400165  2.6703e-05   0.0175678   0.0172391 
1998.67 5.672160955  1.1402592255256276  0.248602  3.820754  2.27989e-06  -1.26661e-07  0.00400165  2.6703e-05   0.0188481   0.0172376 
1999.48 5.670750140  1.1405149518104876  0.248602  3.823451  2.32087e-06  -4.8429e-08  0.00400165  2.86103e-05   0.0180867   0.0172338 
2001.87 5.666872585  1.1405149518104876  0.248602  3.823451  2.28362e-06  -2.98025e-08  0.00400165  2.86103e-05   0.0175660   0.0172358 
2002.67 5.665390353  1.140766453390411  0.248602  3.823451  2.26127e-06  3.72532e-09  0.00400165  2.86103e-05   0.0188967   0.0172380 
2003.47 5.664106455  1.1410222557540302  0.248602  3.823451  2.26499e-06  1.86266e-08  0.00400165  2.86103e-05   0.0175724   0.0172406 
2004.28 5.662868709  1.1410222557540302  0.248602  3.823451  2.30597e-06  8.94074e-08  0.00400165  2.6703e-05   0.0175676   0.0172418 
2005.09 5.661341321  1.1412780964938574  0.248602  3.823451  2.33577e-06  1.45287e-07  0.00400165  2.6703e-05   0.0180739   0.0172426 
2005.88 5.660104569  1.141529710654652  0.248602  3.823451  2.35812e-06  1.30386e-07  0.00400165  2.6703e-05   0.0175977   0.0172430 
2006.68 5.658813510  1.141529710654652  0.248602  3.823451  2.35812e-06  9.6858e-08  0.00400165  2.6703e-05   0.0188645   0.0172447 
2007.48 5.657389167  1.141529710654652  0.248602  3.823451  2.30224e-06  1.30386e-07  0.00400165  2.6703e-05   0.0175924   0.0172419 
2008.28 5.656052751  1.1417856275413656  0.248602  3.823451  2.23891e-06  9.31327e-08  0.00400165  2.6703e-05   0.0175867   0.0172382 
2009.08 5.654776612  1.1417856275413656  0.248602  3.823451  2.21656e-06  1.86266e-08  0.00400165  2.6703e-05   0.0181357   0.0172365 
2009.86 5.653131456  1.1420373166022202  0.248602  3.823451  2.21284e-06  -2.60771e-08  0.00400165  2.6703e-05   0.0181932   0.0172360 
2010.87 5.651852730  1.1420373166022202  0.248602  3.823451  2.20539e-06  -6.70557e-08  0.00400165  2.86103e-05   0.0175829   0.0172343 
2011.67 5.650398349  1.1420373166022202  0.248602  3.823451  2.16813e-06  -1.04309e-07  0.00400165  2.86103e-05   0.0189077   0.0172346 
2012.48 5.649141505  1.1420373166022202  0.248602  3.823451  2.15323e-06  -1.00583e-07  0.00400165  2.86103e-05   0.0175837   0.0172333 
2013.27 5.647826574  1.142293309681161  0.248602  3.823451  2.24264e-06  -6.70557e-08  0.00400165  2.86103e-05   0.0175782   0.0172319 
2014.28 5.646166896  1.142293309681161  0.248602  3.823451  2.26872e-06  -4.8429e-08  0.00400165  2.86103e-05   0.0175744   0.0172312 
2015.27 5.644532682  1.1425493411935588  0.248602  3.823451  2.23146e-06  -4.47037e-08  0.00400165  2.86103e-05   0.0180490   0.0172302 
2015.88 5.643416681  1.1425493411935588  0.248602  3.823451  2.22774e-06  -2.23519e-08  0.00400165  2.6703e-05   0.0175824   0.0172309 
2016.67 5.642115874  1.1428011430032323  0.248602  3.823451  2.25009e-06  5.21543e-08  0.00400165  2.6703e-05   0.0175809   0.0172337 
2017.47 5.640860025  1.1428011430032323  0.248602  3.823451  2.21656e-06  1.11759e-07  0.00400165  2.6703e-05   0.0175924   0.0172342 
2018.28 5.639423150  1.1428011430032323  0.248602  3.823451  2.19794e-06  1.15484e-07  0.00400165  2.6703e-05   0.0175826   0.0172360 
2019.06 5.638135472  1.1428011430032323  0.248602  3.823451  2.20166e-06  2.60771e-08  0.00400165  2.6703e-05   0.0180823   0.0172418 
2019.88 5.636831880  1.1428011430032323  0.248602  3.823451  2.25009e-06  -1.11759e-08  0.00400165  2.6703e-05   0.0179551   0.0172410 
2020.88 5.635167428  1.143057250776136  0.248602  3.823451  2.3395e-06  2.60771e-08  0.00400165  2.6703e-05   0.0175823   0.0172392 
2021.67 5.633752236  1.143057250776136  0.248602  3.823451  2.37675e-06  -3.72532e-09  0.00400165  2.6703e-05   0.0188293   0.0172401 
2022.48 5.632464757  1.143057250776136  0.248602  3.823451  2.37675e-06  -6.70557e-08  0.00400165  2.6703e-05   0.0175792   0.0172400 
2023.25 5.631176483  1.143057250776136  0.248602  3.823451  2.34695e-06  -6.33304e-08  0.00400165  2.6703e-05   0.0175787   0.0172401 
2024.06 5.629838476  1.143057250776136  0.248602  3.823451  2.31715e-06  -2.23519e-08  0.00400165  2.6703e-05   0.0175879   0.0172395 
2024.67 5.628794886  1.143057250776136  0.248602  3.823451  2.26127e-06  0.0  0.00400165  2.6703e-05   0.0175843   0.0172377 
2025.45 5.627488708  1.1428011430032323  0.251065  3.823451  2.30969e-06  2.98025e-08  0.00400165  2.86103e-05   0.0175844   0.0172380 
2028.27 5.622756150  1.142293309681161  0.251065  3.823451  2.29852e-06  1.04309e-07  0.00400165  2.86103e-05   0.0188529   0.0172413 
2029.48 5.620724472  1.142293309681161  0.251065  3.823451  2.28362e-06  9.6858e-08  0.00400165  2.86103e-05   0.0175817   0.0172423 
2030.28 5.619454101  1.1420373166022202  0.251065  3.823451  2.31715e-06  3.35278e-08  0.00400165  2.86103e-05   0.0175780   0.0172435 
2031.07 5.618167219  1.1417856275413656  0.251065  3.823451  2.37302e-06  2.98025e-08  0.00400165  2.86103e-05   0.0182239   0.0172436 
2031.87 5.616859649  1.1412780964938574  0.251065  3.823451  2.33205e-06  1.11759e-08  0.00400165  2.6703e-05   0.0182699   0.0172420 
2032.85 5.615202159  1.1410222557540302  0.251065  3.823451  2.24636e-06  -5.21543e-08  0.00400165  2.6703e-05   0.0175875   0.0172416 
2033.68 5.613758122  1.140766453390411  0.251065  3.823451  2.18303e-06  -1.37837e-07  0.00400165  2.6703e-05   0.0188911   0.0172334 
2034.47 5.612483375  1.1405149518104876  0.251065  3.823451  2.14206e-06  -1.45287e-07  0.00400165  2.6703e-05   0.0175752   0.0172310 
2035.27 5.611212606  1.1400035375826487  0.251065  3.823451  2.15323e-06  -1.11759e-07  0.00400165  2.6703e-05   0.0175733   0.0172288 
2036.09 5.609751461  1.1397521484828972  0.251065  3.823451  2.20911e-06  -5.96051e-08  0.00400165  2.6703e-05   0.0178805   0.0172274 
2036.88 5.608458015  1.139245222172555  0.251065  3.825412  2.13833e-06  1.56463e-07  0.00400165  2.86103e-05   0.0175832   0.0172253 
2039.27 5.604428278  1.1389896862058473  0.251065  3.825412  2.15323e-06  1.26661e-07  0.00400165  2.86103e-05   0.0175811   0.0172254 
2040.07 5.602992795  1.1387341885239772  0.251065  3.825412  2.18303e-06  4.47037e-08  0.00400165  2.86103e-05   0.0175938   0.0172251 
2041.05 5.601505988  1.1384829864587132  0.251065  3.825412  2.24264e-06  -3.72531e-08  0.00400165  2.86103e-05   0.0182385   0.0172251 
2041.87 5.600228257  1.1382275646745048  0.251065  3.825412  2.30969e-06  -6.70557e-08  0.00400165  2.6703e-05   0.0175767   0.0172258 
2042.67 5.598761741  1.1382275646745048  0.251065  3.825412  2.34322e-06  -7.0781e-08  0.00400165  2.6703e-05   0.0175748   0.0172259 
2043.45 5.597449595  1.1379764372197747  0.251065  3.825412  2.3693e-06  -6.33304e-08  0.00400165  2.6703e-05   0.0175849   0.0172286 
2044.28 5.596190563  1.1379764372197747  0.251065  3.825412  2.38793e-06  -2.23519e-08  0.00400165  2.6703e-05   0.0175813   0.0172292 
2045.06 5.594894331  1.1377210912881506  0.251065  3.825412  2.3693e-06  2.23519e-08  0.00400165  2.86103e-05   0.0181437   0.0172299 
2045.87 5.593422444  1.1374657835844446  0.251065  3.825412  2.34322e-06  3.72532e-09  0.00400165  2.86103e-05   0.0175993   0.0172304 
2046.68 5.592139541  1.1372147682755676  0.251065  3.825412  2.37302e-06  -2.23519e-08  0.00400165  2.86103e-05   0.0188695   0.0172305 
2047.46 5.590903187  1.1369595363567147  0.251065  3.825412  2.42518e-06  2.60771e-08  0.00400165  2.86103e-05   0.0175939   0.0172302 
2048.27 5.589410611  1.1369595363567147  0.251065  3.825412  2.40655e-06  4.47037e-08  0.00400165  2.6703e-05   0.0175885   0.0172294 
2049.07 5.588095481  1.1367085955474883  0.251065  3.825412  2.33577e-06  2.98025e-08  0.00400165  2.6703e-05   0.0182609   0.0172278 
2049.87 5.586868676  1.1364534393685104  0.251065  3.825412  2.23891e-06  -1.49013e-08  0.00400165  2.6703e-05   0.0175723   0.0172290 
2050.67 5.585394800  1.1364534393685104  0.251065  3.825412  2.18676e-06  -5.58796e-08  0.00400165  2.86103e-05   0.0175700   0.0172280 
2051.46 5.584114483  1.1361983213606603  0.251065  3.825412  2.17558e-06  -6.70557e-08  0.00400165  2.86103e-05   0.0175772   0.0172277 
2052.28 5.582846698  1.1361983213606603  0.251065  3.825412  2.18676e-06  -3.72531e-08  0.00400165  2.6703e-05   0.0175728   0.0172288 
2053.07 5.581582096  1.1359474925306872  0.251065  3.825412  2.16813e-06  3.72532e-09  0.00400165  2.6703e-05   0.0182996   0.0172282 
2053.87 5.580092703  1.1356924501951293  0.251065  3.825412  2.17558e-06  3.72531e-08  0.00400165  2.6703e-05   0.0175741   0.0172302 
2054.68 5.578589982  1.1354416957541744  0.251065  3.825412  2.17558e-06  5.96051e-08  0.00400165  2.6703e-05   0.0188762   0.0172307 
2055.47 5.577514165  1.1351867290460318  0.251065  3.825412  2.19421e-06  0.0  0.00400165  2.6703e-05   0.0175854   0.0172299 
2056.24 5.576200626  1.1351867290460318  0.251065  3.825412  2.25009e-06  -7.0781e-08  0.00400165  2.6703e-05   0.0175815   0.0172287 
2057.07 5.574757385  1.1349355142891084  0.251065  3.825412  2.25382e-06  -9.6858e-08  0.00400165  2.6703e-05   0.0179643   0.0172298 
2057.86 5.573467320  1.1349355142891084  0.251065  3.825412  2.15323e-06  -4.09784e-08  0.00400165  2.6703e-05   0.0180280   0.0172272 
2058.88 5.571864736  1.1346985205171498  0.251065  3.825412  2.13088e-06  -3.72532e-09  0.00400165  2.6703e-05   0.0180209   0.0172214 
2059.87 5.570149954  1.1346985205171498  0.251065  3.825412  2.17931e-06  4.8429e-08  0.00400165  2.86103e-05   0.0175835   0.0172180 
2060.67 5.568743117  1.1346985205171498  0.251065  3.825412  2.22029e-06  8.19568e-08  0.00400165  2.86103e-05   0.0175798   0.0172182 
2061.46 5.567416449  1.1344575456189556  0.251065  3.825412  2.24636e-06  6.33304e-08  0.00400165  2.6703e-05   0.0175835   0.0172187 
2062.27 5.566129368  1.1339797185855516  0.248897  3.825412  2.34322e-06  -2.60771e-08  0.00400165  2.86103e-05   0.0182436   0.0172150 
2064.86 5.561746530  1.1339797185855516  0.248897  3.825412  2.29107e-06  -5.21543e-08  0.00400165  2.86103e-05   0.0180682   0.0172161 
2065.88 5.560088841  1.1339797185855516  0.248897  3.825412  2.30597e-06  -4.47037e-08  0.00400165  2.86103e-05   0.0175841   0.0172194 
2066.68 5.558856666  1.1342206220807531  0.248897  3.825412  2.35067e-06  -3.72532e-09  0.00400165  2.86103e-05   0.0188740   0.0172194 
2067.47 5.557523433  1.1344575456189556  0.248897  3.825412  2.38048e-06  3.72531e-08  0.00400165  2.86103e-05   0.0175865   0.0172190 
2068.27 5.556071240  1.1344575456189556  0.248897  3.825412  2.4289e-06  6.33304e-08  0.00400165  2.6703e-05   0.0175821   0.0172172 
2069.26 5.554454929  1.1346985205171498  0.248897  3.825412  2.45126e-06  5.58796e-08  0.00400165  2.6703e-05   0.0175807   0.0172178 
2070.08 5.553126868  1.1349355142891084  0.248897  3.825412  2.46988e-06  6.33304e-08  0.00400165  2.86103e-05   0.0181847   0.0172162 
2070.87 5.551873606  1.1349355142891084  0.248897  3.825412  2.47361e-06  8.94074e-08  0.00400165  2.86103e-05   0.0175803   0.0172167 
2071.67 5.550428574  1.1351867290460318  0.248897  3.825412  2.46616e-06  7.45063e-08  0.00400165  2.6703e-05   0.0189108   0.0172208 
2072.47 5.549093750  1.1351867290460318  0.248897  3.825412  2.4438e-06  3.35278e-08  0.00400165  2.6703e-05   0.0175803   0.0172252 
2073.27 5.547825169  1.1351867290460318  0.248897  3.825412  2.38793e-06  -1.11759e-08  0.00400165  2.6703e-05   0.0175769   0.0172249 
2074.08 5.546539083  1.1354416957541744  0.248897  3.828003  2.16068e-06  -7.45063e-08  0.00400165  2.86103e-05   0.0175902   0.0172243 
2076.68 5.542176138  1.1354416957541744  0.248897  3.828003  2.18676e-06  -6.70557e-08  0.00400165  2.86103e-05   0.0188231   0.0172234 
2077.47 5.540885079  1.1354416957541744  0.248897  3.828003  2.21284e-06  -1.86266e-08  0.00400165  2.86103e-05   0.0175778   0.0172270 
2078.27 5.539260810  1.1356924501951293  0.248897  3.828003  2.18303e-06  -7.45064e-09  0.00400165  2.86103e-05   0.0175764   0.0172280 
2079.27 5.537775595  1.1356924501951293  0.248897  3.828003  2.13088e-06  -7.0781e-08  0.00400165  2.86103e-05   0.0175751   0.0172278 
2080.07 5.536471804  1.1356924501951293  0.248897  3.828003  2.15323e-06  -8.19568e-08  0.00400165  2.86103e-05   0.0182654   0.0172277 
2080.87 5.535170997  1.1356924501951293  0.248897  3.828003  2.23146e-06  -3.35278e-08  0.00400165  2.6703e-05   0.0175671   0.0172290 
2081.66 5.533730938  1.1356924501951293  0.248897  3.828003  2.33205e-06  -2.23519e-08  0.00400165  2.6703e-05   0.0188674   0.0172284 
2082.48 5.532251492  1.1356924501951293  0.248897  3.828003  2.3991e-06  -1.86266e-08  0.00400165  2.6703e-05   0.0175758   0.0172295 
2083.27 5.531138674  1.1359474925306872  0.248897  3.828003  2.41028e-06  -3.35278e-08  0.00400165  2.6703e-05   0.0175746   0.0172296 
2084.09 5.529725670  1.1359474925306872  0.248897  3.828003  2.39165e-06  -5.21543e-08  0.00400165  2.6703e-05   0.0181777   0.0172311 
2084.87 5.528400991  1.1359474925306872  0.248897  3.828003  2.3246e-06  -3.35278e-08  0.00400165  2.6703e-05   0.0175822   0.0172286 
2085.67 5.527130422  1.1361983213606603  0.248897  3.828003  2.27617e-06  0.0  0.00400165  2.6703e-05   0.0175786   0.0172232 
2086.45 5.525886310  1.1361983213606603  0.248897  3.828003  2.25382e-06  -1.49013e-08  0.00400165  2.6703e-05   0.0175738   0.0172154 
2087.25 5.524425762  1.1364534393685104  0.248897  3.828003  2.21284e-06  -2.60771e-08  0.00400165  2.6703e-05   0.0175736   0.0172132 
2088.07 5.523122966  1.1364534393685104  0.248897  3.828003  2.22401e-06  -4.09784e-08  0.00400165  2.6703e-05   0.0180685   0.0172116 
2088.87 5.521832105  1.1364534393685104  0.248897  3.828003  2.23891e-06  -7.45063e-08  0.00400165  2.86103e-05   0.0180950   0.0172093 
2089.87 5.520014476  1.1364534393685104  0.248897  3.828003  2.21656e-06  -6.70557e-08  0.00400165  2.86103e-05   0.0175762   0.0172119 
2090.67 5.518732170  1.1364534393685104  0.248897  3.828003  2.18676e-06  -9.31327e-08  0.00400165  2.86103e-05   0.0189256   0.0172146 
2091.47 5.517243572  1.1364534393685104  0.248897  3.828003  2.16068e-06  -1.11759e-07  0.00400165  2.86103e-05   0.0175881   0.0172178 
2092.27 5.516216693  1.1364534393685104  0.248897  3.828003  2.18303e-06  -3.35278e-08  0.00400165  2.86103e-05   0.0175828   0.0172201 
2093.27 5.514454566  1.1367085955474883  0.248897  3.828003  2.21656e-06  2.60771e-08  0.00400165  2.86103e-05   0.0175796   0.0172198 
2094.08 5.513058471  1.1364534393685104  0.248897  3.828003  2.25009e-06  4.09784e-08  0.00400165  2.86103e-05   0.0175819   0.0172228 
2095.09 5.511424853  1.1364534393685104  0.248897  3.828003  2.26872e-06  0.0  0.00400165  2.86103e-05   0.0181989   0.0172205 
2095.85 5.510137176  1.1367085955474883  0.248897  3.828003  2.23891e-06  1.11759e-08  0.00400165  2.86103e-05   0.0175768   0.0172190 
2096.67 5.508823040  1.1367085955474883  0.248897  3.828003  2.20539e-06  6.33304e-08  0.00400165  2.86103e-05   0.0175737   0.0172197 
2097.47 5.507562218  1.1367085955474883  0.248897  3.828003  2.18303e-06  1.22935e-07  0.00400165  2.6703e-05   0.0175713   0.0172216 
2098.26 5.506043781  1.1367085955474883  0.248897  3.828003  2.15696e-06  1.45287e-07  0.00400165  2.6703e-05   0.0175727   0.0172179 
2099.07 5.504778583  1.1369595363567147  0.248897  3.828003  2.13833e-06  6.33304e-08  0.00400165  2.6703e-05   0.0179945   0.0172193 
2099.88 5.503367767  1.1364534393685104  0.251353  3.828003  2.25382e-06  -6.33304e-08  0.00400165  2.86103e-05   0.0189120   0.0172223 
2102.47 5.499116024  1.1361983213606603  0.251353  3.828003  2.19421e-06  -3.35278e-08  0.00400165  2.86103e-05   0.0188434   0.0172235 
2103.48 5.497455153  1.1359474925306872  0.251353  3.828003  2.21656e-06  4.47037e-08  0.00400165  2.86103e-05   0.0175810   0.0172225 
2104.27 5.496197712  1.1356924501951293  0.251353  3.828003  2.21284e-06  8.19568e-08  0.00400165  2.86103e-05   0.0175778   0.0172212 
2105.27 5.494375309  1.1351867290460318  0.251353  3.828003  2.21656e-06  6.70557e-08  0.00400165  2.6703e-05   0.0175776   0.0172202 
2106.07 5.493030141  1.1349355142891084  0.251353  3.828003  2.27617e-06  3.35278e-08  0.00400165  2.6703e-05   0.0181955   0.0172209 
2106.87 5.491783244  1.1346985205171498  0.251353  3.828003  2.33577e-06  -7.45064e-09  0.00400165  2.6703e-05   0.0175809   0.0172238 
2107.68 5.490536944  1.1344575456189556  0.251353  3.828003  2.35067e-06  -3.35278e-08  0.00400165  2.86103e-05   0.0188749   0.0172220 
2108.48 5.489018706  1.1342206220807531  0.251353  3.828003  2.38793e-06  -2.98025e-08  0.00400165  2.86103e-05   0.0175716   0.0172221 
2109.27 5.487794288  1.1339797185855516  0.251353  3.828003  2.4289e-06  2.98025e-08  0.00400165  2.86103e-05   0.0175700   0.0172188 
2110.06 5.486497062  1.1337388510758135  0.251353  3.828003  2.41773e-06  9.6858e-08  0.00400165  2.6703e-05   0.0180269   0.0172169 
2110.88 5.484979023  1.133261236934615  0.251353  3.830805  2.26872e-06  9.31327e-08  0.00400165  2.86103e-05   0.0175906   0.0172149 
2112.67 5.482062303  1.133261236934615  0.251353  3.830805  2.27244e-06  1.45287e-07  0.00400165  2.86103e-05   0.0175847   0.0172143 
2113.67 5.480439825  1.1327837642201561  0.251353  3.830805  2.24264e-06  2.42146e-07  0.00400165  2.86103e-05   0.0187838   0.0172138 
2114.48 5.479182982  1.13254307527905  0.251353  3.830805  2.23519e-06  2.83124e-07  0.00400165  2.86103e-05   0.0175794   0.0172135 
2115.28 5.477714874  1.1323064328487074  0.251353  3.830805  2.20166e-06  2.53322e-07  0.00400165  2.86103e-05   0.0175759   0.0172113 
2116.06 5.476403126  1.1320658151412555  0.251353  3.830805  2.19421e-06  2.12342e-07  0.00400165  2.86103e-05   0.0181127   0.0172103 
2116.87 5.475146083  1.131829242736611  0.251353  3.830805  2.24636e-06  1.41562e-07  0.00400165  2.6703e-05   0.0175756   0.0172107 
2117.67 5.473840701  1.131588696220664  0.251353  3.830805  2.30597e-06  6.33304e-08  0.00400165  2.6703e-05   0.0189069   0.0172098 
2118.47 5.472417154  1.1313481855836174  0.251353  3.830805  2.37302e-06  5.21543e-08  0.00400165  2.6703e-05   0.0175709   0.0172121 
2119.26 5.471122911  1.1311117184337267  0.251353  3.830805  2.42518e-06  7.45063e-08  0.00400165  2.6703e-05   0.0175710   0.0172125 
2120.06 5.469840207  1.1311117184337267  0.251353  3.830805  2.3991e-06  8.56821e-08  0.00400165  2.6703e-05   0.0183079   0.0172123 
2120.86 5.468537411  1.130634881696974  0.251353  3.830805  2.33577e-06  9.31327e-08  0.00400165  2.6703e-05   0.0175823   0.0172128 
2121.67 5.467090390  1.130634881696974  0.251353  3.830805  2.26127e-06  3.72531e-08  0.00400165  2.6703e-05   0.0188580   0.0172131 
2122.48 5.465798734  1.1303945132742075  0.251353  3.830805  2.22401e-06  -3.72531e-08  0.00400165  2.6703e-05   0.0175810   0.0172144 
2123.28 5.464512051  1.1303945132742075  0.251353  3.830805  2.22029e-06  -6.33304e-08  0.00400165  2.6703e-05   0.0175790   0.0172146 
2124.08 5.463038970  1.1301541806772404  0.251353  3.830805  2.22401e-06  -8.19568e-08  0.00400165  2.6703e-05   0.0180690   0.0172157 
2124.88 5.461774368  1.1299178885483325  0.251353  3.830805  2.27617e-06  -6.33304e-08  0.00400165  2.6703e-05   0.0175808   0.0172186 
2125.67 5.460528466  1.1299178885483325  0.251353  3.830805  2.33205e-06  -1.49013e-08  0.00400165  2.6703e-05   0.0188270   0.0172194 
2126.48 5.458979195  1.1296776269742823  0.251353  3.830805  2.3842e-06  4.8429e-08  0.00400165  2.6703e-05   0.0175791   0.0172195 
2127.27 5.457756368  1.1294374011941906  0.251353  3.830805  2.43635e-06  9.6858e-08  0.00400165  2.6703e-05   0.0175792   0.0172215 
2128.06 5.456472470  1.1294374011941906  0.251353  3.830805  2.43263e-06  1.1921e-07  0.00400165  2.6703e-05   0.0181563   0.0172223 
2128.87 5.455166690  1.1292012140708414  0.251353  3.830805  2.39538e-06  1.63914e-07  0.00400165  2.6703e-05   0.0175788   0.0172268 
2129.67 5.453702163  1.1289610592505555  0.251353  3.830805  2.3395e-06  2.12342e-07  0.00400165  2.6703e-05   0.0188817   0.0172275 
2130.46 5.452483316  1.1289610592505555  0.251353  3.830805  2.25754e-06  1.89991e-07  0.00400165  2.86103e-05   0.0175805   0.0172314 
2131.27 5.451134566  1.1284848579813527  0.251353  3.830805  2.18676e-06  1.04309e-07  0.00400165  2.86103e-05   0.0188824   0.0172299 
2132.47 5.449162568  1.1282448098200093  0.251353  3.830805  2.22029e-06  4.8429e-08  0.00400165  2.86103e-05   0.0175781   0.0172297 
2133.27 5.447829733  1.1280087973035187  0.251353  3.830805  2.27617e-06  -7.45064e-09  0.00400165  2.86103e-05   0.0175765   0.0172307 
2134.3 5.446032196  1.1280087973035187  0.251353  3.830805  2.32087e-06  -3.72531e-08  0.00400165  2.86103e-05   0.0175808   0.0172304 
2135.27 5.444554540  1.1277688199971043  0.251353  3.830805  2.32087e-06  -3.35278e-08  0.00400165  2.86103e-05   0.0180404   0.0172308 
2135.86 5.443415065  1.1277688199971043  0.251353  3.830805  2.29107e-06  -2.98025e-08  0.00400165  2.86103e-05   0.0175928   0.0172308 
2136.66 5.442138528  1.1275328771340616  0.248463  3.830805  2.22774e-06  4.09784e-08  0.00400165  2.86103e-05   0.0175810   0.0172217 
2139.27 5.437775185  1.1275328771340616  0.248463  3.830805  2.17558e-06  6.33304e-08  0.00400165  2.86103e-05   0.0175773   0.0172171 
2140.09 5.436265302  1.1277688199971043  0.248463  3.830805  2.075e-06  6.33304e-08  0.00400165  2.86103e-05   0.0175917   0.0172154 
2141.07 5.434858266  1.1280087973035187  0.248463  3.830805  2.03402e-06  6.33304e-08  0.00400165  2.86103e-05   0.0180402   0.0172168 
2141.88 5.432991501  1.1282448098200093  0.248463  3.830805  2.06755e-06  4.8429e-08  0.00400165  2.6703e-05   0.0180101   0.0172157 
2142.88 5.431711980  1.1284848579813527  0.248463  3.830805  2.12716e-06  5.58796e-08  0.00400165  2.6703e-05   0.0180369   0.0172129 
2143.87 5.430108798  1.12872494188374  0.248463  3.830805  2.18676e-06  3.72532e-09  0.00400165  2.6703e-05   0.0175765   0.0172124 
2144.67 5.428825895  1.1289610592505555  0.248463  3.830805  2.24636e-06  -5.58796e-08  0.00400165  2.6703e-05   0.0189095   0.0172147 
2145.47 5.427471974  1.1292012140708414  0.248463  3.830805  2.3246e-06  -7.82316e-08  0.00400165  2.6703e-05   0.0175802   0.0172118 
2146.25 5.426223087  1.1292012140708414  0.248463  3.830805  2.3842e-06  -9.6858e-08  0.00400165  2.6703e-05   0.0175763   0.0172123 
2147.06 5.424782034  1.1294374011941906  0.248463  3.830805  2.4289e-06  -1.30386e-07  0.00400165  2.6703e-05   0.0180923   0.0172139 
2147.86 5.423479039  1.1299178885483325  0.248463  3.833606  2.26872e-06  -9.31327e-08  0.00400165  2.86103e-05   0.0175840   0.0172145 
2149.64 5.420546007  1.1301541806772404  0.248463  3.833606  2.30969e-06  -2.23519e-08  0.00400165  2.86103e-05   0.0175781   0.0172181 
2151.07 5.418152076  1.1301541806772404  0.248463  3.833606  2.33205e-06  3.72532e-09  0.00400165  2.86103e-05   0.0182457   0.0172185 
2151.85 5.416904185  1.1301541806772404  0.248463  3.833606  2.32087e-06  3.72532e-09  0.00400165  2.86103e-05   0.0175858   0.0172236 
2152.46 5.415591243  1.1303945132742075  0.248463  3.833606  2.30969e-06  -2.98025e-08  0.00400165  2.6703e-05   0.0188914   0.0172242 
2153.47 5.414123334  1.130634881696974  0.248463  3.833606  2.28362e-06  -1.11759e-08  0.00400165  2.6703e-05   0.0175973   0.0172248 
2154.3 5.412699588  1.130634881696974  0.248463  3.833606  2.26127e-06  2.60771e-08  0.00400165  2.6703e-05   0.0175023   0.0172243 
2155.08 5.411414696  1.1308712789248496  0.248463  3.833606  2.24636e-06  4.8429e-08  0.00400165  2.6703e-05   0.0181331   0.0172224 
2155.87 5.410100958  1.1311117184337267  0.248463  3.833606  2.23519e-06  6.70557e-08  0.00400165  2.6703e-05   0.0175968   0.0172220 
2156.67 5.408838545  1.1311117184337267  0.248463  3.833606  2.22029e-06  5.96051e-08  0.00400165  2.6703e-05   0.0188773   0.0172201 
2157.47 5.407393911  1.1313481855836174  0.248463  3.833606  2.24636e-06  1.86266e-08  0.00400165  2.6703e-05   0.0175922   0.0172191 
2158.25 5.405889001  1.1313481855836174  0.248463  3.833606  2.25009e-06  -1.86266e-08  0.00400165  2.6703e-05   0.0175860   0.0172206 
2159.06 5.404787522  1.131588696220664  0.248463  3.833606  2.19049e-06  -8.56821e-08  0.00400165  2.6703e-05   0.0180267   0.0172221 
2159.88 5.403330754  1.131588696220664  0.248463  3.833606  2.15696e-06  -9.6858e-08  0.00400165  2.6703e-05   0.0175687   0.0172235 
2160.67 5.402066948  1.131588696220664  0.248463  3.833606  2.19421e-06  -1.1921e-07  0.00400165  2.6703e-05   0.0189070   0.0172217 
2161.48 5.400790013  1.131829242736611  0.248463  3.833606  2.28734e-06  -1.52738e-07  0.00400165  2.6703e-05   0.0175751   0.0172212 
2162.26 5.399502136  1.131829242736611  0.248463  3.833606  2.37302e-06  -2.01167e-07  0.00400165  2.6703e-05   0.0175734   0.0172228 
2163.07 5.397810629  1.1320658151412555  0.248463  3.833606  2.40655e-06  -2.16068e-07  0.00400165  2.6703e-05   0.0175859   0.0172220 
2164.09 5.396411352  1.1320658151412555  0.248463  3.833606  2.4289e-06  -1.63914e-07  0.00400165  2.6703e-05   0.0182016   0.0172215 
2164.87 5.395108754  1.1323064328487074  0.248463  3.833606  2.47733e-06  -1.71364e-07  0.00400165  2.6703e-05   0.0175796   0.0172205 
2165.68 5.393808146  1.1323064328487074  0.248463  3.833606  2.45871e-06  -1.86265e-07  0.00400165  2.6703e-05   0.0188870   0.0172178 
2166.47 5.392380024  1.1323064328487074  0.248463  3.833606  2.36185e-06  -1.78815e-07  0.00400165  2.6703e-05   0.0175756   0.0172133 
2167.27 5.390904357  1.13254307527905  0.248463  3.833606  2.26127e-06  -9.31327e-08  0.00400165  2.6703e-05   0.0175742   0.0172120 
2168.27 5.389420533  1.13254307527905  0.248463  3.833606  2.23146e-06  -1.86266e-08  0.00400165  2.6703e-05   0.0175749   0.0172101 
2169.27 5.387787910  1.13254307527905  0.248463  3.833606  2.23891e-06  -7.45064e-09  0.00400165  2.6703e-05   0.0175764   0.0172110 
2170.07 5.386532459  1.13254307527905  0.248463  3.833606  2.20911e-06  -4.47037e-08  0.00400165  2.6703e-05   0.0182185   0.0172122 
2170.87 5.385212555  1.1327837642201561  0.248463  3.833606  2.13088e-06  -7.82316e-08  0.00400165  2.6703e-05   0.0175901   0.0172140 
2171.65 5.383728931  1.1327837642201561  0.248463  3.833606  2.10108e-06  -1.1921e-07  0.00400165  2.6703e-05   0.0188640   0.0172121 
2172.46 5.382509685  1.1327837642201561  0.248463  3.833606  2.0899e-06  -8.56821e-08  0.00400165  2.6703e-05   0.0175718   0.0172112 
2173.28 5.380990254  1.1327837642201561  0.248463  3.833606  2.13461e-06  3.35278e-08  0.00400165  2.6703e-05   0.0188277   0.0172108 
2174.48 5.379152533  1.13254307527905  0.251663  3.833606  2.27617e-06  2.23519e-08  0.00400165  2.86103e-05   0.0179983   0.0172151 
2176.88 5.375148856  1.1323064328487074  0.251663  3.833606  2.20911e-06  -2.23519e-08  0.00400165  2.86103e-05   0.0180246   0.0172205 
2177.88 5.373503501  1.131829242736611  0.251663  3.833606  2.16813e-06  -8.94074e-08  0.00400165  2.86103e-05   0.0175900   0.0172201 
2178.67 5.372049319  1.1313481855836174  0.251663  3.833606  2.14206e-06  -9.6858e-08  0.00400165  2.86103e-05   0.0175825   0.0172207 
2179.46 5.370800035  1.1311117184337267  0.251663  3.833606  2.12716e-06  -9.31327e-08  0.00400165  2.6703e-05   0.0175925   0.0172193 
2180.27 5.369471378  1.130634881696974  0.251663  3.833606  2.19421e-06  -9.6858e-08  0.00400165  2.6703e-05   0.0175866   0.0172195 
2181.26 5.367809910  1.1303945132742075  0.251663  3.833606  2.25009e-06  -9.6858e-08  0.00400165  2.6703e-05   0.0175813   0.0172200 
2182.09 5.366535162  1.1299178885483325  0.251663  3.833606  2.25009e-06  -8.19568e-08  0.00400165  2.6703e-05   0.0182377   0.0172180 
2182.86 5.365052334  1.1294374011941906  0.251663  3.833606  2.21656e-06  -7.45063e-08  0.00400165  2.6703e-05   0.0175864   0.0172185 
2183.67 5.363786937  1.1292012140708414  0.251663  3.833606  2.25382e-06  -9.6858e-08  0.00400165  2.6703e-05   0.0188650   0.0172176 
2184.47 5.362505227  1.1289610592505555  0.251663  3.833606  2.29107e-06  -1.08034e-07  0.00400165  2.6703e-05   0.0175913   0.0172181 
2185.27 5.361054028  1.1282448098200093  0.251663  3.834565  2.38048e-06  0.0  0.00400165  2.86103e-05   0.0175865   0.0172160 
2187.46 5.357387340  1.1277688199971043  0.251663  3.834565  2.29107e-06  -5.96051e-08  0.00400165  2.86103e-05   0.0188621   0.0172123 
2188.47 5.355719307  1.1275328771340616  0.251663  3.834565  2.22029e-06  -7.0781e-08  0.00400165  2.86103e-05   0.0175757   0.0172088 
2189.25 5.354444759  1.1272929706407584  0.251663  3.834565  2.20911e-06  -4.47037e-08  0.00400165  2.86103e-05   0.0175752   0.0172074 
2190.07 5.353212185  1.1270530998357013  0.251663  3.834565  2.22401e-06  -5.21543e-08  0.00400165  2.6703e-05   0.0182319   0.0172051 
2190.87 5.351722394  1.126817261668096  0.251663  3.834565  2.21656e-06  -4.8429e-08  0.00400165  2.6703e-05   0.0175746   0.0172054 
2191.65 5.350405076  1.1265774616133206  0.251663  3.834565  2.26499e-06  -7.45064e-09  0.00400165  2.6703e-05   0.0189267   0.0172041 
2192.48 5.349128339  1.1263416929963066  0.251663  3.834565  2.35067e-06  7.45064e-09  0.00400165  2.6703e-05   0.0175650   0.0172040 
2193.27 5.347699620  1.1261019636500909  0.251663  3.834565  2.39165e-06  3.72532e-09  0.00400165  2.6703e-05   0.0175646   0.0172032 
2194.09 5.346236883  1.125862269939439  0.251663  3.834565  2.38793e-06  2.98025e-08  0.00400165  2.6703e-05   0.0175738   0.0172006 
2195.06 5.344770765  1.1256266058633155  0.251663  3.834565  2.37302e-06  5.21543e-08  0.00400165  2.6703e-05   0.0181051   0.0171994 
2195.87 5.343483485  1.1253869827985308  0.251663  3.834565  2.39165e-06  4.47037e-08  0.00400165  2.6703e-05   0.0175891   0.0172006 
2196.67 5.342187453  1.1249118357098233  0.251663  3.834565  2.41773e-06  -3.72532e-09  0.00400165  2.6703e-05   0.0189014   0.0172001 
2197.47 5.340735260  1.124672318832274  0.251663  3.834565  2.3842e-06  -6.33304e-08  0.00400165  2.6703e-05   0.0175678   0.0172008 
2198.25 5.339464292  1.124672318832274  0.251663  3.834565  2.30224e-06  -8.56821e-08  0.00400165  2.6703e-05   0.0175679   0.0172020 
2199.06 5.338151947  1.124436828590802  0.251663  3.834565  2.21656e-06  -5.96051e-08  0.00400165  2.6703e-05   0.0180025   0.0172022 
2199.88 5.336693189  1.1239619613590262  0.251663  3.834565  2.21656e-06  -2.60771e-08  0.00400165  2.6703e-05   0.0175703   0.0172029 
2200.68 5.335232243  1.1237225855233068  0.251663  3.834565  2.31342e-06  3.72531e-08  0.00400165  2.6703e-05   0.0175719   0.0172051 
2201.66 5.333778458  1.1234832452181378  0.251663  3.834565  2.3544e-06  7.45064e-09  0.00400165  2.6703e-05   0.0188801   0.0172060 
2202.48 5.332456963  1.1234832452181378  0.251663  3.834565  2.40655e-06  -6.33304e-08  0.00400165  2.6703e-05   0.0175696   0.0172066 
2203.27 5.331004968  1.1232479285550503  0.251663  3.834565  2.38793e-06  -8.56821e-08  0.00400165  2.6703e-05   0.0175714   0.0172088 
2204.05 5.329727038  1.123008658687613  0.251663  3.834565  2.37302e-06  -6.70557e-08  0.00400165  2.6703e-05   0.0182892   0.0172089 
2204.86 5.328474572  1.122773411267912  0.251663  3.834565  2.36557e-06  1.11759e-08  0.00400165  2.6703e-05   0.0175768   0.0172107 
2205.67 5.327160834  1.122773411267912  0.251663  3.834565  2.31715e-06  8.56821e-08  0.00400165  2.6703e-05   0.0189077   0.0172090 
2206.47 5.325698296  1.1225342117967574  0.251663  3.834565  2.25754e-06  1.22935e-07  0.00400165  2.6703e-05   0.0175739   0.0172091 
2207.26 5.324425936  1.1222950478038207  0.251663  3.834565  2.22401e-06  1.22935e-07  0.00400165  2.6703e-05   0.0175744   0.0172091 
2208.07 5.323303172  1.1222950478038207  0.251663  3.834565  2.27244e-06  1.04309e-07  0.00400165  2.86103e-05   0.0180653   0.0172109 
2208.87 5.321877238  1.122059904463421  0.251663  3.834565  2.29479e-06  6.70557e-08  0.00400165  2.86103e-05   0.0175876   0.0172109 
2209.67 5.320171209  1.1218208108044918  0.251663  3.834565  2.32832e-06  2.60771e-08  0.00400165  2.86103e-05   0.0188687   0.0172133 
2210.48 5.319072914  1.1215857366055273  0.251663  3.834565  2.37302e-06  5.58796e-08  0.00400165  2.6703e-05   0.0175785   0.0172175 
2211.66 5.317055161  1.1215857366055273  0.247964  3.834565  2.38793e-06  3.72531e-08  0.00400165  2.86103e-05   0.0175779   0.0172172 
2214.07 5.313070184  1.1218208108044918  0.247964  3.834565  2.40655e-06  -4.09784e-08  0.00400165  2.86103e-05   0.0175868   0.0172171 
2215.07 5.311401952  1.1222950478038207  0.247964  3.834565  2.3693e-06  -8.56821e-08  0.00400165  2.86103e-05   0.0180806   0.0172157 
2215.87 5.310132775  1.1225342117967574  0.247964  3.834565  2.3544e-06  -1.52738e-07  0.00400165  2.86103e-05   0.0175913   0.0172123 
2216.67 5.308852060  1.122773411267912  0.247964  3.834565  2.34695e-06  -2.01167e-07  0.00400165  2.86103e-05   0.0189320   0.0172067 
2217.48 5.307369828  1.1232479285550503  0.247964  3.834565  2.30969e-06  -1.71364e-07  0.00400165  2.86103e-05   0.0189147   0.0172010 
2218.47 5.305728253  1.1237225855233068  0.247964  3.834565  2.3246e-06  -8.19568e-08  0.00400165  2.86103e-05   0.0175807   0.0172001 
2219.27 5.304439780  1.1239619613590262  0.247964  3.834565  2.33577e-06  -4.09784e-08  0.00400165  2.86103e-05   0.0175803   0.0171939 
2220.26 5.302798403  1.124436828590802  0.247964  3.834565  2.27244e-06  0.0  0.00400165  2.86103e-05   0.0175763   0.0171908 
2221.06 5.301529226  1.124436828590802  0.247964  3.834565  2.17558e-06  0.0  0.00400165  2.6703e-05   0.0181066   0.0171912 
2221.85 5.300018349  1.1249118357098233  0.247964  3.834565  2.1197e-06  -1.86266e-08  0.00400165  2.6703e-05   0.0181722   0.0171924 
2222.87 5.298431877  1.1256266058633155  0.247964  3.836828  2.15323e-06  1.11759e-08  0.00400165  2.86103e-05   0.0175863   0.0171963 
2225.08 5.294536817  1.1256266058633155  0.247964  3.836828  2.17931e-06  3.72532e-09  0.00400165  2.86103e-05   0.0175763   0.0171965 
2226.06 5.293096758  1.125862269939439  0.247964  3.836828  2.19794e-06  -1.11759e-08  0.00400165  2.86103e-05   0.0182687   0.0171949 
2226.86 5.291857023  1.1261019636500909  0.247964  3.836828  2.25009e-06  1.49013e-08  0.00400165  2.86103e-05   0.0175689   0.0171979 
2227.67 5.290559200  1.1263416929963066  0.247964  3.836828  2.30969e-06  5.58796e-08  0.00400165  2.86103e-05   0.0188979   0.0171983 
2228.47 5.289051107  1.1265774616133206  0.247964  3.836828  2.38048e-06  2.98025e-08  0.00400165  2.6703e-05   0.0175665   0.0172008 
2229.27 5.287836835  1.1265774616133206  0.247964  3.836828  2.3842e-06  -1.49013e-08  0.00400165  2.6703e-05   0.0175670   0.0172030 
2230.05 5.286512554  1.126817261668096  0.247964  3.836828  2.36185e-06  -1.11759e-08  0.00400165  2.6703e-05   0.0183342   0.0172061 
2230.86 5.285034699  1.1270530998357013  0.247964  3.836828  2.29107e-06  3.72532e-09  0.00400165  2.6703e-05   0.0175773   0.0172070 
2231.67 5.283777458  1.1270530998357013  0.247964  3.836828  2.24636e-06  -3.72532e-09  0.00400165  2.6703e-05   0.0175758   0.0172068 
2232.47 5.282481823  1.1272929706407584  0.247964  3.836828  2.24264e-06  2.98025e-08  0.00400165  2.6703e-05   0.0175802   0.0172063 
2233.46 5.280810209  1.1272929706407584  0.247964  3.836828  2.24636e-06  5.58796e-08  0.00400165  2.6703e-05   0.0175787   0.0172080 
2234.27 5.279360403  1.1275328771340616  0.247964  3.836828  2.27989e-06  2.60771e-08  0.00400165  2.6703e-05   0.0175781   0.0172076 
2235.27 5.277721414  1.1277688199971043  0.247964  3.836828  2.28734e-06  1.49013e-08  0.00400165  2.6703e-05   0.0175779   0.0172088 
2236.09 5.276423591  1.1277688199971043  0.247964  3.836828  2.27989e-06  4.47037e-08  0.00400165  2.6703e-05   0.0180943   0.0172104 
2236.87 5.275152624  1.1280087973035187  0.247964  3.836828  2.27617e-06  5.58796e-08  0.00400165  2.6703e-05   0.0175754   0.0172140 
2237.67 5.273848037  1.1280087973035187  0.247964  3.836828  2.26499e-06  1.86266e-08  0.00400165  2.6703e-05   0.0189244   0.0172130 
2238.48 5.272423694  1.1282448098200093  0.247964  3.836828  2.26127e-06  0.0  0.00400165  2.6703e-05   0.0175687   0.0172143 
2239.26 5.271164265  1.1282448098200093  0.247964  3.836828  2.28362e-06  -1.11759e-08  0.00400165  2.6703e-05   0.0175690   0.0172138 
2240.08 5.269840183  1.1284848579813527  0.247964  3.836828  2.31715e-06  -1.49013e-08  0.00400165  2.86103e-05   0.0181769   0.0172131 
2240.87 5.268354370  1.1284848579813527  0.247964  3.836828  2.37302e-06  -5.21543e-08  0.00400165  2.86103e-05   0.0175833   0.0172128 
2241.67 5.267064306  1.1284848579813527  0.247964  3.836828  2.40655e-06  -9.6858e-08  0.00400165  2.86103e-05   0.0189050   0.0172116 
2242.48 5.265797317  1.12872494188374  0.247964  3.836828  2.414e-06  -1.37837e-07  0.00400165  2.6703e-05   0.0175782   0.0172086 
2243.46 5.264135849  1.12872494188374  0.247964  3.836828  2.40655e-06  -1.45287e-07  0.00400165  2.6703e-05   0.0175795   0.0172075 
2244.27 5.262728614  1.1289610592505555  0.247964  3.836828  2.37302e-06  -1.1921e-07  0.00400165  2.6703e-05   0.0175767   0.0172037 
2245.05 5.261419850  1.1289610592505555  0.247964  3.836828  2.32087e-06  -7.0781e-08  0.00400165  2.6703e-05   0.0182526   0.0172011 
2245.86 5.260119042  1.1292012140708414  0.247964  3.836828  2.30224e-06  -3.35278e-08  0.00400165  2.6703e-05   0.0175894   0.0171997 
2246.66 5.258864387  1.1292012140708414  0.247964  3.836828  2.26872e-06  -3.72532e-09  0.00400165  2.6703e-05   0.0175829   0.0171994 
2247.45 5.257406226  1.1292012140708414  0.247964  3.836828  2.22029e-06  -3.72531e-08  0.00400165  2.6703e-05   0.0175861   0.0171974 
2248.27 5.256086720  1.1292012140708414  0.251633  3.836828  2.23891e-06  -5.58796e-08  0.00400165  2.86103e-05   0.0182504   0.0171975 
2250.86 5.251865214  1.1289610592505555  0.251633  3.836828  2.26872e-06  -1.04309e-07  0.00400165  2.86103e-05   0.0183176   0.0171982 
2251.86 5.250055742  1.1284848579813527  0.251633  3.836828  2.32832e-06  -1.30386e-07  0.00400165  2.86103e-05   0.0175837   0.0172011 
2252.67 5.248779005  1.1280087973035187  0.251633  3.836828  2.38048e-06  -1.60188e-07  0.00400165  2.86103e-05   0.0189022   0.0171983 
2253.47 5.247475811  1.1277688199971043  0.251633  3.836828  2.37302e-06  -1.71364e-07  0.00400165  2.86103e-05   0.0175707   0.0171983 
2254.27 5.246034360  1.126817261668096  0.251633  3.836828  2.34695e-06  -3.35278e-08  0.00400165  2.6703e-05   0.0188660   0.0171998 
2255.47 5.244033914  1.1265774616133206  0.251633  3.836828  2.30969e-06  2.23519e-08  0.00400165  2.86103e-05   0.0175826   0.0172044 
2256.28 5.242719779  1.1261019636500909  0.251633  3.836828  2.32087e-06  -7.45064e-09  0.00400165  2.6703e-05   0.0175799   0.0172042 
2257.07 5.241451199  1.125862269939439  0.251633  3.836828  2.3246e-06  -5.21543e-08  0.00400165  2.6703e-05   0.0180449   0.0172056 
2257.88 5.239965983  1.1253869827985308  0.251633  3.836828  2.3246e-06  -6.70557e-08  0.00400165  2.86103e-05   0.0180423   0.0172062 
2258.87 5.238528113  1.1249118357098233  0.251633  3.836828  2.34322e-06  -9.31327e-08  0.00400165  2.86103e-05   0.0175835   0.0172045 
2259.67 5.237043892  1.124436828590802  0.251633  3.839475  2.21656e-06  -3.35278e-08  0.00400165  2.86103e-05   0.0183362   0.0172053 
2261.86 5.233380983  1.1239619613590262  0.251633  3.839475  2.17186e-06  -1.11759e-08  0.00400165  2.86103e-05   0.0175803   0.0172046 
2262.66 5.232115188  1.1237225855233068  0.251633  3.839475  2.16068e-06  -5.21543e-08  0.00400165  2.86103e-05   0.0188923   0.0172047 
2263.47 5.230823731  1.1232479285550503  0.251633  3.839475  2.15323e-06  -7.45063e-08  0.00400165  2.86103e-05   0.0175729   0.0172038 
2264.26 5.229342295  1.123008658687613  0.251633  3.839475  2.20539e-06  -1.26661e-07  0.00400165  2.86103e-05   0.0175760   0.0172026 
2265.25 5.227780491  1.122773411267912  0.251633  3.839475  2.24636e-06  -1.49013e-07  0.00400165  2.86103e-05   0.0175760   0.0172025 
2266.08 5.226459989  1.1225342117967574  0.251633  3.839475  2.24636e-06  -1.30386e-07  0.00400165  2.86103e-05   0.0182461   0.0172024 
2266.87 5.225006404  1.122059904463421  0.251633  3.839475  2.17931e-06  -1.00583e-07  0.00400165  2.86103e-05   0.0182583   0.0172038 
2267.87 5.223531334  1.1218208108044918  0.251633  3.839475  2.15323e-06  -9.6858e-08  0.00400165  2.86103e-05   0.0175814   0.0172048 
2268.68 5.222013692  1.1215857366055273  0.251633  3.839475  2.10853e-06  -1.22935e-07  0.00400165  2.6703e-05   0.0189272   0.0172046 
2269.48 5.220779925  1.1213467132392494  0.251633  3.839475  2.0899e-06  -1.04309e-07  0.00400165  2.6703e-05   0.0175853   0.0172026 
2270.27 5.219500602  1.1211077252989734  0.251633  3.839475  2.11598e-06  -3.35278e-08  0.00400165  2.6703e-05   0.0175812   0.0172030 
2271.09 5.218025333  1.1208727550261257  0.251633  3.839475  2.19421e-06  3.72531e-08  0.00400165  2.6703e-05   0.0182219   0.0172009 
2271.87 5.216714580  1.1203989360832247  0.251633  3.839475  2.30969e-06  8.56821e-08  0.00400165  2.6703e-05   0.0175847   0.0171956 
2272.68 5.215461715  1.1203989360832247  0.251633  3.839475  2.41773e-06  6.70557e-08  0.00400165  2.6703e-05   0.0175827   0.0171942 
2273.46 5.214166478  1.1201600885627088  0.251633  3.839475  2.48851e-06  1.86266e-08  0.00400165  2.6703e-05   0.0175870   0.0171926 
2274.27 5.212685639  1.1199212764160915  0.251633  3.839475  2.45871e-06  -4.09784e-08  0.00400165  2.6703e-05   0.0175786   0.0171911 
2275.06 5.211459630  1.1194477369368554  0.251633  3.839475  2.41028e-06  -4.47037e-08  0.00400165  2.6703e-05   0.0179022   0.0171942 
2275.88 5.210143704  1.1192090302601447  0.251633  3.839475  2.35812e-06  -3.72532e-09  0.00400165  2.6703e-05   0.0175889   0.0171944 
2276.66 5.208849064  1.1192090302601447  0.251633  3.839475  2.3246e-06  3.35278e-08  0.00400165  2.6703e-05   0.0188724   0.0171934 
2277.47 5.207389510  1.1189743364819016  0.251633  3.839475  2.28362e-06  2.23519e-08  0.00400165  2.6703e-05   0.0175928   0.0171964 
2278.27 5.206121328  1.1187356998705158  0.251633  3.839475  2.27989e-06  -4.47037e-08  0.00400165  2.6703e-05   0.0175871   0.0171985 
2279.06 5.204820918  1.1185010749696218  0.251633  3.839475  2.31715e-06  -1.04309e-07  0.00400165  2.6703e-05   0.0180802   0.0172005 
2279.87 5.203380263  1.1182625083824436  0.251633  3.839475  2.31715e-06  -1.78815e-07  0.00400165  2.6703e-05   0.0175819   0.0172011 
2281.05 5.201550699  1.118023977086006  0.251633  3.839475  2.26499e-06  -2.08617e-07  0.00400165  2.86103e-05   0.0175874   0.0172028 
2281.67 5.200409633  1.1177894557144277  0.251633  3.839475  2.19794e-06  -2.23518e-07  0.00400165  2.86103e-05   0.0188901   0.0172013 
2282.48 5.199153784  1.1177894557144277  0.251633  3.839475  2.14206e-06  -1.78815e-07  0.00400165  2.6703e-05   0.0175904   0.0172015 
2283.25 5.197932947  1.1175509943804138  0.251633  3.839475  2.13833e-06  -1.04309e-07  0.00400165  2.6703e-05   0.0182209   0.0172017 
2283.85 5.196796457  1.1175509943804138  0.251633  3.839475  2.14206e-06  -3.72531e-08  0.00400165  2.6703e-05   0.0179305   0.0172048 
2284.88 5.195120467  1.1168397941987414  0.24873  3.839475  2.23519e-06  -5.96051e-08  0.00400165  2.86103e-05   0.0175831   0.0172040 
2287.27 5.191103462  1.1168397941987414  0.24873  3.839475  2.32832e-06  -4.8429e-08  0.00400165  2.86103e-05   0.0175839   0.0172040 
2288.27 5.189468650  1.1168397941987414  0.24873  3.839475  2.42518e-06  -8.94074e-08  0.00400165  2.86103e-05   0.0175822   0.0172026 
2289.07 5.188201264  1.1170781503724228  0.24873  3.839475  2.50341e-06  -1.11759e-07  0.00400165  2.86103e-05   0.0181354   0.0172016 
2289.87 5.186700730  1.1173165417850413  0.24873  3.839475  2.51831e-06  -4.8429e-08  0.00400165  2.86103e-05   0.0175817   0.0172015 
2290.67 5.185425188  1.1175509943804138  0.24873  3.839475  2.49968e-06  5.21543e-08  0.00400165  2.86103e-05   0.0175808   0.0172015 
2291.46 5.184153424  1.1177894557144277  0.24873  3.839475  2.4289e-06  6.33304e-08  0.00400165  2.86103e-05   0.0175880   0.0172018 
2292.45 5.182484795  1.118023977086006  0.24873  3.839475  2.40283e-06  6.70557e-08  0.00400165  2.6703e-05   0.0175755   0.0172014 
2293.26 5.181036182  1.1182625083824436  0.24873  3.839475  2.40283e-06  7.45063e-08  0.00400165  2.6703e-05   0.0175776   0.0171996 
2294.09 5.179750892  1.1185010749696218  0.24873  3.839475  2.37302e-06  3.35278e-08  0.00400165  2.6703e-05   0.0182733   0.0171964 
2294.86 5.178460031  1.1187356998705158  0.24873  3.839475  2.34322e-06  -2.98025e-08  0.00400165  2.6703e-05   0.0175822   0.0171936 
2295.67 5.177216118  1.1187356998705158  0.24873  3.839475  2.31715e-06  -4.8429e-08  0.00400165  2.6703e-05   0.0175802   0.0171934 
2296.46 5.175763726  1.1192090302601447  0.24873  3.841355  2.34695e-06  5.21543e-08  0.00400165  2.86103e-05   0.0175865   0.0171945 
2298.28 5.172794091  1.1194477369368554  0.24873  3.841355  2.38793e-06  6.33304e-08  0.00400165  2.86103e-05   0.0175820   0.0171895 
2299.26 5.171174398  1.1194477369368554  0.24873  3.841355  2.3544e-06  1.15484e-07  0.00400165  2.86103e-05   0.0175812   0.0171838 
2300.26 5.169465187  1.1194477369368554  0.24873  3.841355  2.33577e-06  1.45287e-07  0.00400165  2.86103e-05   0.0175780   0.0171845 
2301.07 5.168069490  1.1196864789562255  0.24873  3.841355  2.33577e-06  8.94074e-08  0.00400165  2.86103e-05   0.0180741   0.0171853 
2301.87 5.166767290  1.1196864789562255  0.24873  3.841355  2.30969e-06  -3.72531e-08  0.00400165  2.86103e-05   0.0176018   0.0171847 
2302.67 5.165451961  1.1199212764160915  0.24873  3.841355  2.27244e-06  -1.15484e-07  0.00400165  2.6703e-05   0.0188677   0.0171841 
2303.48 5.164018269  1.1199212764160915  0.24873  3.841355  2.26872e-06  -1.34111e-07  0.00400165  2.6703e-05   0.0175938   0.0171872 
2304.28 5.162688219  1.1201600885627088  0.24873  3.841355  2.27989e-06  -1.52738e-07  0.00400165  2.6703e-05   0.0175886   0.0171852 
2305.07 5.161449080  1.1201600885627088  0.24873  3.841355  2.30224e-06  -1.37837e-07  0.00400165  2.6703e-05   0.0181122   0.0171831 
2305.87 5.160158618  1.1203989360832247  0.24873  3.841355  2.34322e-06  -1.08034e-07  0.00400165  2.6703e-05   0.0175994   0.0171863 
2306.67 5.158750388  1.1203989360832247  0.24873  3.841355  2.32832e-06  -9.6858e-08  0.00400165  2.6703e-05   0.0188437   0.0171869 
2307.48 5.157201515  1.1203989360832247  0.24873  3.841355  2.32087e-06  -4.47037e-08  0.00400165  2.6703e-05   0.0175844   0.0171876 
2308.27 5.156097450  1.1206338373163611  0.24873  3.841355  2.36557e-06  0.0  0.00400165  2.6703e-05   0.0175808   0.0171909 
2309.08 5.154695586  1.1208727550261257  0.24873  3.841355  2.41028e-06  5.21543e-08  0.00400165  2.6703e-05   0.0181432   0.0171928 
2309.87 5.153395575  1.1208727550261257  0.24873  3.841355  2.46243e-06  7.82316e-08  0.00400165  2.6703e-05   0.0175787   0.0171970 
2310.67 5.152095762  1.1208727550261257  0.24873  3.841355  2.50713e-06  1.08034e-07  0.00400165  2.6703e-05   0.0189406   0.0171968 
2311.48 5.150823005  1.1211077252989734  0.24873  3.841355  2.50341e-06  9.6858e-08  0.00400165  2.6703e-05   0.0175944   0.0171954 
2312.28 5.149360268  1.1211077252989734  0.24873  3.841355  2.51459e-06  4.8429e-08  0.00400165  2.6703e-05   0.0175845   0.0171955 
2313.07 5.148058665  1.1211077252989734  0.24873  3.841355  2.46988e-06  -2.98025e-08  0.00400165  2.47956e-05   0.0180951   0.0171952 
2313.87 5.146809779  1.1211077252989734  0.24873  3.841355  2.38793e-06  -2.23519e-08  0.00400165  2.6703e-05   0.0175882   0.0171983 
2314.67 5.145540204  1.1211077252989734  0.24873  3.841355  2.3246e-06  5.96051e-08  0.00400165  2.6703e-05   0.0189031   0.0171986 
2315.47 5.144045639  1.1213467132392494  0.24873  3.841355  2.33205e-06  1.52738e-07  0.00400165  2.6703e-05   0.0175816   0.0171979 
2316.27 5.142762338  1.1213467132392494  0.24873  3.841355  2.34695e-06  1.56463e-07  0.00400165  2.6703e-05   0.0175776   0.0171983 
2317.05 5.141523796  1.1213467132392494  0.24873  3.841355  2.35812e-06  8.56821e-08  0.00400165  2.6703e-05   0.0182123   0.0171990 
2317.87 5.140184198  1.1213467132392494  0.24873  3.841355  2.37302e-06  -2.23519e-08  0.00400165  2.6703e-05   0.0175931   0.0171992 
2318.68 5.138748118  1.1213467132392494  0.24873  3.841355  2.34695e-06  -3.72531e-08  0.00400165  2.6703e-05   0.0175875   0.0171986 
2319.46 5.137443531  1.1213467132392494  0.24873  3.841355  2.29852e-06  -5.58796e-08  0.00400165  2.6703e-05   0.0175954   0.0171962 
2320.26 5.136129595  1.1213467132392494  0.24873  3.841355  2.26127e-06  -9.31327e-08  0.00400165  2.6703e-05   0.0175925   0.0171944 
2321.06 5.134714800  1.1213467132392494  0.24873  3.841355  2.25382e-06  -1.45287e-07  0.00400165  2.6703e-05   0.0180754   0.0171935 
2321.87 5.133426924  1.1213467132392494  0.24873  3.841355  2.25009e-06  -2.16068e-07  0.00400165  2.86103e-05   0.0175909   0.0171953 
2323.09 5.131405988  1.1211077252989734  0.251241  3.841355  2.24636e-06  -1.30386e-07  0.00400165  2.86103e-05   0.0175899   0.0171964 
2325.46 5.127406489  1.1211077252989734  0.251241  3.841355  2.27989e-06  -9.6858e-08  0.00400165  3.05178e-05   0.0176008   0.0171926 
2326.26 5.126074649  1.1208727550261257  0.251241  3.841355  2.30969e-06  -1.11759e-07  0.00400165  2.86103e-05   0.0175943   0.0171939 
2327.06 5.124782396  1.1203989360832247  0.251241  3.841355  2.31342e-06  -7.0781e-08  0.00400165  2.86103e-05   0.0181226   0.0171950 
2327.87 5.123383715  1.1201600885627088  0.251241  3.841355  2.29852e-06  3.72532e-09  0.00400165  2.86103e-05   0.0176010   0.0171959 
2328.67 5.122035562  1.1196864789562255  0.251241  3.841355  2.29107e-06  7.82316e-08  0.00400165  2.86103e-05   0.0188437   0.0171970 
2329.48 5.120802193  1.1194477369368554  0.251241  3.841355  2.27244e-06  8.94074e-08  0.00400165  2.6703e-05   0.0175938   0.0171966 
2330.27 5.119537392  1.1192090302601447  0.251241  3.841355  2.21284e-06  7.45063e-08  0.00400165  2.6703e-05   0.0175877   0.0171950 
2331.07 5.117999460  1.1189743364819016  0.251241  3.841355  2.16441e-06  6.33304e-08  0.00400165  2.6703e-05   0.0180339   0.0171939 
2331.87 5.116745601  1.1187356998705158  0.251241  3.841355  2.17931e-06  5.58796e-08  0.00400165  2.6703e-05   0.0175863   0.0171927 
2332.67 5.115499698  1.1185010749696218  0.251241  3.841355  2.16441e-06  5.21543e-08  0.00400165  2.6703e-05   0.0189035   0.0171931 
2333.48 5.114173030  1.118023977086006  0.251241  3.841355  2.20166e-06  1.11759e-08  0.00400165  2.6703e-05   0.0175913   0.0171915 
2334.67 5.112197451  1.1175509943804138  0.251241  3.843657  2.31715e-06  3.72531e-08  0.00400165  2.86103e-05   0.0189067   0.0171938 
2336.48 5.109025901  1.1173165417850413  0.251241  3.843657  2.3395e-06  4.8429e-08  0.00400165  2.86103e-05   0.0175770   0.0171931 
2337.27 5.107799295  1.1170781503724228  0.251241  3.843657  2.3842e-06  5.58796e-08  0.00400165  2.86103e-05   0.0175744   0.0171909 
2338.06 5.106495902  1.1168397941987414  0.251241  3.843657  2.3991e-06  3.35278e-08  0.00400165  2.86103e-05   0.0182844   0.0171896 
2338.87 5.105191116  1.1166054449807117  0.251241  3.843657  2.36185e-06  3.72531e-08  0.00400165  2.86103e-05   0.0175851   0.0171932 
2339.66 5.103736337  1.1166054449807117  0.251241  3.843657  2.30597e-06  4.09784e-08  0.00400165  2.86103e-05   0.0175814   0.0171929 
2340.44 5.102468154  1.1163671586667787  0.251241  3.843657  2.27244e-06  3.72531e-08  0.00400165  2.86103e-05   0.0175916   0.0171975 
2341.27 5.101175504  1.1163671586667787  0.251241  3.843657  2.21656e-06  7.45064e-09  0.00400165  2.6703e-05   0.0175856   0.0171983 
2342.07 5.099741015  1.116132878124034  0.251241  3.843657  2.12716e-06  -6.70557e-08  0.00400165  2.6703e-05   0.0182472   0.0171993 
2342.87 5.098410369  1.1158946616289103  0.251241  3.843657  2.07873e-06  -1.00583e-07  0.00400165  2.6703e-05   0.0175860   0.0172011 
2343.67 5.097130648  1.1156564803210338  0.251241  3.843657  2.08245e-06  -8.56821e-08  0.00400165  2.6703e-05   0.0189140   0.0172018 
2344.48 5.095706902  1.115422303003996  0.251241  3.843657  2.10853e-06  -1.86266e-08  0.00400165  2.6703e-05   0.0175889   0.0172005 
2345.26 5.094217907  1.115184191453417  0.251241  3.843657  2.15323e-06  2.98025e-08  0.00400165  2.86103e-05   0.0175872   0.0172004 
2346.07 5.093099320  1.1149500827109675  0.251241  3.843657  2.22029e-06  3.35278e-08  0.00400165  2.86103e-05   0.0180843   0.0172010 
2346.87 5.091832132  1.1149500827109675  0.251241  3.843657  2.20911e-06  2.23519e-08  0.00400165  2.6703e-05   0.0175772   0.0171996 
2347.67 5.090395058  1.1147120408768356  0.251241  3.843657  2.19794e-06  -2.60771e-08  0.00400165  2.6703e-05   0.0188754   0.0171966 
2348.47 5.089062223  1.1147120408768356  0.251241  3.843657  2.21656e-06  -6.70557e-08  0.00400165  2.6703e-05   0.0175830   0.0171930 
2349.25 5.087790261  1.114474034178377  0.251241  3.843657  2.21656e-06  -6.33304e-08  0.00400165  2.6703e-05   0.0175803   0.0171905 
2350.06 5.086545155  1.1142400285103295  0.251241  3.843657  2.22029e-06  -4.09784e-08  0.00400165  2.6703e-05   0.0175854   0.0171896 
2350.65 5.085419804  1.114002091466943  0.251241  3.843657  2.21656e-06  -2.98025e-08  0.00400165  2.6703e-05   0.0175802   0.0171882 
2351.46 5.084113029  1.1137681542730065  0.251241  3.843657  2.17931e-06  -7.45064e-09  0.00400165  2.6703e-05   0.0175916   0.0171872 
2352.26 5.082881450  1.1137681542730065  0.251241  3.843657  2.13088e-06  7.45064e-09  0.00400165  2.6703e-05   0.0181937   0.0171863 
2352.87 5.081763460  1.1135302868439343  0.251241  3.843657  2.05637e-06  2.98025e-08  0.00400165  2.6703e-05   0.0182481   0.0171875 
2353.86 5.080123875  1.1132924544990699  0.251241  3.843657  2.1048e-06  9.31327e-08  0.00400165  2.6703e-05   0.0183367   0.0171896 
2354.86 5.078478918  1.1132924544990699  0.251241  3.843657  2.16813e-06  9.6858e-08  0.00400165  2.6703e-05   0.0175859   0.0171912 
2355.66 5.077196611  1.1130586202285622  0.251241  3.843657  2.18676e-06  9.6858e-08  0.00400165  2.86103e-05   0.0189083   0.0171898 
2356.48 5.075682153  1.1130586202285622  0.251241  3.843657  2.15696e-06  8.19568e-08  0.00400165  2.86103e-05   0.0175754   0.0171876 
2357.26 5.074443213  1.1125870915401175  0.251241  3.843657  2.18676e-06  2.98025e-08  0.00400165  2.6703e-05   0.0175731   0.0171889 
2358.06 5.073163692  1.1125870915401175  0.251241  3.843657  2.23519e-06  -4.8429e-08  0.00400165  2.6703e-05   0.0180470   0.0171906 
2358.88 5.071666341  1.1123493982607284  0.251241  3.843657  2.24636e-06  -1.1921e-07  0.00400165  2.6703e-05   0.0175871   0.0171910 
2359.67 5.070401541  1.1123493982607284  0.248528  3.843657  2.22029e-06  -1.93716e-07  0.00400165  3.05178e-05   0.0175889   0.0171951 
2362.66 5.065472041  1.1125870915401175  0.248528  3.843657  2.22029e-06  -1.78815e-07  0.00400165  3.05178e-05   0.0175833   0.0171944 
2363.67 5.063795653  1.1128208574367706  0.248528  3.843657  2.28362e-06  -1.71364e-07  0.00400165  3.05178e-05   0.0189028   0.0171946 
2364.47 5.062497034  1.1130586202285622  0.248528  3.843657  2.38048e-06  -1.93716e-07  0.00400165  2.86103e-05   0.0175799   0.0171956 
2365.27 5.061027534  1.1132924544990699  0.248528  3.843657  2.42518e-06  -1.93716e-07  0.00400165  2.86103e-05   0.0175768   0.0171959 
2366.06 5.059801127  1.1135302868439343  0.248528  3.843657  2.41028e-06  -1.34111e-07  0.00400165  2.86103e-05   0.0183076   0.0171950 
2366.86 5.058450190  1.1137681542730065  0.248528  3.843657  2.40655e-06  -3.72531e-08  0.00400165  2.6703e-05   0.0175757   0.0171951 
2367.68 5.057040766  1.1137681542730065  0.248528  3.843657  2.37302e-06  1.86266e-08  0.00400165  2.6703e-05   0.0189040   0.0171961 
2368.47 5.055770595  1.1142400285103295  0.248528  3.843657  2.33205e-06  2.98025e-08  0.00400165  2.6703e-05   0.0175800   0.0171977 
2369.26 5.054273244  1.1142400285103295  0.248528  3.843657  2.30969e-06  2.60771e-08  0.00400165  2.6703e-05   0.0175774   0.0171969 
2370.07 5.053162217  1.114474034178377  0.248528  3.843657  2.30224e-06  -3.72532e-09  0.00400165  2.6703e-05   0.0181375   0.0171987 
2370.87 5.051735288  1.1147120408768356  0.248528  3.847186  2.31715e-06  -1.49013e-07  0.00400165  2.86103e-05   0.0175875   0.0172004 
2373.06 5.048094063  1.1149500827109675  0.248528  3.847186  2.37302e-06  -6.70557e-08  0.00400165  2.86103e-05   0.0181445   0.0171996 
2373.87 5.046811557  1.1149500827109675  0.248528  3.847186  2.35812e-06  4.47037e-08  0.00400165  2.86103e-05   0.0175920   0.0171957 
2374.67 5.045449480  1.115184191453417  0.248528  3.847186  2.37675e-06  1.30386e-07  0.00400165  2.86103e-05   0.0188294   0.0171917 
2375.48 5.044063928  1.115422303003996  0.248528  3.847186  2.3842e-06  1.56463e-07  0.00400165  2.86103e-05   0.0175814   0.0171881 
2376.27 5.042753175  1.115422303003996  0.248528  3.847186  2.37302e-06  8.19568e-08  0.00400165  2.86103e-05   0.0175781   0.0171885 
2377.06 5.041443416  1.115422303003996  0.248528  3.847186  2.3395e-06  3.35278e-08  0.00400165  2.6703e-05   0.0181728   0.0171893 
2377.87 5.040177422  1.1156564803210338  0.248528  3.847186  2.27989e-06  2.23519e-08  0.00400165  2.6703e-05   0.0175898   0.0171894 
2378.67 5.038502426  1.1156564803210338  0.248528  3.847186  2.26127e-06  -7.45064e-09  0.00400165  2.6703e-05   0.0175871   0.0171889 
2379.46 5.037435960  1.1156564803210338  0.248528  3.847186  2.26499e-06  -7.0781e-08  0.00400165  2.6703e-05   0.0175862   0.0171879 
2380.26 5.036147486  1.1158946616289103  0.248528  3.847186  2.25754e-06  -1.15484e-07  0.00400165  2.6703e-05   0.0175813   0.0171867 
2381.09 5.034721552  1.1158946616289103  0.248528  3.847186  2.26499e-06  -1.34111e-07  0.00400165  2.6703e-05   0.0182144   0.0171835 
2381.85 5.033421342  1.116132878124034  0.248528  3.847186  2.30224e-06  -1.1921e-07  0.00400165  2.6703e-05   0.0175909   0.0171835 
2382.66 5.032093679  1.1163671586667787  0.248528  3.847186  2.3395e-06  -5.58796e-08  0.00400165  2.6703e-05   0.0175845   0.0171835 
2383.45 5.030839422  1.1163671586667787  0.248528  3.847186  2.3544e-06  3.72531e-08  0.00400165  2.6703e-05   0.0175864   0.0171837 
2384.27 5.029366938  1.1163671586667787  0.248528  3.847186  2.36185e-06  1.11759e-07  0.00400165  2.6703e-05   0.0175817   0.0171870 
2385.06 5.028100347  1.1163671586667787  0.248528  3.847186  2.3544e-06  8.19568e-08  0.00400165  2.6703e-05   0.0183299   0.0171849 
2385.86 5.026814062  1.1163671586667787  0.248528  3.847186  2.3395e-06  4.47037e-08  0.00400165  2.6703e-05   0.0175955   0.0171900 
2386.66 5.025393100  1.1166054449807117  0.248528  3.847186  2.34322e-06  3.72531e-08  0.00400165  2.6703e-05   0.0175862   0.0171935 
2387.46 5.023878045  1.1166054449807117  0.248528  3.847186  2.30224e-06  2.98025e-08  0.00400165  2.6703e-05   0.0175919   0.0171953 
2388.26 5.022752496  1.1166054449807117  0.248528  3.847186  2.25754e-06  1.11759e-08  0.00400165  2.6703e-05   0.0175879   0.0171963 
2389.06 5.021536235  1.1166054449807117  0.248528  3.847186  2.20911e-06  1.86266e-08  0.00400165  2.6703e-05   0.0176092   0.0171975 
2390.06 5.019880137  1.1166054449807117  0.248528  3.847186  2.19421e-06  3.35278e-08  0.00400165  2.6703e-05   0.0177691   0.0171982 
2390.89 5.018395320  1.1166054449807117  0.248528  3.847186  2.22774e-06  -5.58796e-08  0.00400165  2.6703e-05   0.0175943   0.0171974 
2392.06 5.016391691  1.1168397941987414  0.248528  3.847186  2.27989e-06  -1.11759e-07  0.00400165  2.6703e-05   0.0181619   0.0171956 
2392.87 5.015117143  1.1168397941987414  0.248528  3.847186  2.3544e-06  -1.26661e-07  0.00400165  2.6703e-05   0.0175839   0.0171961 
2393.66 5.013808975  1.1168397941987414  0.248528  3.847186  2.34695e-06  -1.04309e-07  0.00400165  2.6703e-05   0.0189399   0.0171940 
2394.48 5.012382842  1.1168397941987414  0.248528  3.847186  2.28362e-06  -7.45063e-08  0.00400165  2.6703e-05   0.0175753   0.0171936 
2395.25 5.011205173  1.1168397941987414  0.248528  3.847186  2.24264e-06  -6.33304e-08  0.00400165  2.6703e-05   0.0181402   0.0171942 
2395.87 5.010115630  1.1168397941987414  0.248528  3.847186  2.17931e-06  -5.21543e-08  0.00400165  2.47956e-05   0.0175956   0.0171934 
2396.66 5.008868535  1.1168397941987414  0.251486  3.847186  2.19794e-06  -2.60771e-08  0.00400165  2.86103e-05   0.0189194   0.0171973 
2399.47 5.003910389  1.1163671586667787  0.251486  3.847186  2.19794e-06  -5.21543e-08  0.00400165  2.86103e-05   0.0189089   0.0171974 
2400.47 5.002248523  1.116132878124034  0.251486  3.847186  2.19421e-06  -8.56821e-08  0.00400165  2.86103e-05   0.0175811   0.0171942 
2401.26 5.001191406  1.1156564803210338  0.251486  3.847186  2.17931e-06  -7.45063e-08  0.00400165  2.86103e-05   0.0175790   0.0171914 
2402.06 4.999716932  1.115422303003996  0.251486  3.847186  2.19421e-06  -1.11759e-08  0.00400165  2.6703e-05   0.0181682   0.0171894 
2402.87 4.998404388  1.1147120408768356  0.251486  3.847186  2.18676e-06  4.47037e-08  0.00400165  2.6703e-05   0.0175702   0.0171880 
2404.08 4.996418664  1.114474034178377  0.251486  3.847186  2.21656e-06  7.45063e-08  0.00400165  2.6703e-05   0.0175949   0.0171831 
2405.05 4.994769131  1.1142400285103295  0.251486  3.847186  2.26499e-06  6.33304e-08  0.00400165  2.6703e-05   0.0182655   0.0171806 
2405.86 4.993434705  1.1137681542730065  0.251486  3.847186  2.27989e-06  0.0  0.00400165  2.6703e-05   0.0176056   0.0171786 
2406.67 4.992210287  1.1135302868439343  0.251486  3.847186  2.24264e-06  -4.8429e-08  0.00400165  2.6703e-05   0.0188851   0.0171805 
2407.46 4.990717313  1.1132924544990699  0.251486  3.847186  2.23146e-06  -4.8429e-08  0.00400165  2.6703e-05   0.0188417   0.0171826 
2408.48 4.988907244  1.1125870915401175  0.251486  3.849258  2.35067e-06  -4.09784e-08  0.00400165  2.86103e-05   0.0189308   0.0171828 
2410.47 4.985743651  1.1121117400142004  0.251486  3.849258  2.34322e-06  3.35278e-08  0.00400165  2.86103e-05   0.0189220   0.0171866 
2411.47 4.984112619  1.1118780768903376  0.251486  3.849258  2.30224e-06  6.70557e-08  0.00400165  2.86103e-05   0.0175758   0.0171883 
2412.26 4.982869104  1.1116404880951023  0.251486  3.849258  2.28734e-06  5.96051e-08  0.00400165  2.86103e-05   0.0175725   0.0171958 
2413.06 4.981411540  1.1114068932450567  0.251486  3.849258  2.27989e-06  4.47037e-08  0.00400165  2.86103e-05   0.0181566   0.0171966 
2413.87 4.980083678  1.1111693738605382  0.251486  3.849258  2.25754e-06  6.70557e-08  0.00400165  2.6703e-05   0.0175916   0.0171970 
2414.68 4.978808334  1.1109318894576428  0.251486  3.849258  2.26872e-06  7.82316e-08  0.00400165  2.6703e-05   0.0188746   0.0171978 
2415.47 4.977371260  1.1106983972300768  0.251486  3.849258  2.29479e-06  8.56821e-08  0.00400165  2.86103e-05   0.0175889   0.0171979 
2416.27 4.976042603  1.1104609821769236  0.251486  3.849258  2.32087e-06  8.19568e-08  0.00400165  2.6703e-05   0.0175817   0.0171986 
2417.07 4.974803464  1.1102275581233587  0.251486  3.849258  2.39165e-06  1.04309e-07  0.00400165  2.6703e-05   0.0183442   0.0171997 
2417.86 4.973347491  1.1099902123794552  0.251486  3.849258  2.44753e-06  1.00583e-07  0.00400165  2.6703e-05   0.0182146   0.0171996 
2418.87 4.971908626  1.1097529015660508  0.251486  3.849258  2.44753e-06  8.19568e-08  0.00400165  2.86103e-05   0.0175726   0.0172021 
2419.66 4.970420626  1.1095195799849868  0.251486  3.849258  2.42518e-06  1.04309e-07  0.00400165  2.86103e-05   0.0175683   0.0172013 
2420.46 4.969144088  1.109282338419993  0.251486  3.849258  2.414e-06  1.04309e-07  0.00400165  2.86103e-05   0.0175741   0.0172008 
2421.24 4.967834329  1.1090451317548395  0.251486  3.849258  2.35812e-06  8.56821e-08  0.00400165  2.6703e-05   0.0175720   0.0171991 
2422.07 4.966386911  1.1088119125563451  0.251486  3.849258  2.24636e-06  4.09784e-08  0.00400165  2.6703e-05   0.0182577   0.0171980 
2422.86 4.965083915  1.1088119125563451  0.251486  3.849258  2.14951e-06  2.60771e-08  0.00400165  2.6703e-05   0.0175843   0.0171982 
2423.67 4.963799620  1.1085747750788457  0.251486  3.849258  2.13088e-06  2.60771e-08  0.00400165  2.6703e-05   0.0188588   0.0171978 
2424.47 4.962329722  1.1081045555648348  0.251486  3.849258  2.15696e-06  -7.45064e-09  0.00400165  2.6703e-05   0.0175792   0.0171988 
2425.27 4.961039458  1.1081045555648348  0.251486  3.849258  2.14951e-06  -3.72532e-09  0.00400165  2.6703e-05   0.0175762   0.0172000 
2426.05 4.959781620  1.1078675220835332  0.251486  3.849258  2.15323e-06  0.0  0.00400165  2.6703e-05   0.0182539   0.0171993 
2426.85 4.958502098  1.1076344731328347  0.251486  3.849258  2.23146e-06  2.23519e-08  0.00400165  2.6703e-05   0.0175936   0.0171952 
2427.66 4.957052292  1.1073975087382084  0.251486  3.849258  2.31342e-06  3.72532e-09  0.00400165  2.6703e-05   0.0175955   0.0171925 
2428.66 4.955357404  1.1069276323547315  0.251486  3.849258  2.28362e-06  2.98025e-08  0.00400165  2.6703e-05   0.0181659   0.0171912 
2429.87 4.953373270  1.1066907718045842  0.251486  3.849258  2.25009e-06  7.82316e-08  0.00400165  2.6703e-05   0.0175773   0.0171902 
2430.67 4.952105088  1.1066907718045842  0.251486  3.849258  2.23891e-06  1.22935e-07  0.00400165  2.86103e-05   0.0188656   0.0171899 
2431.47 4.950822384  1.1064578928533046  0.251486  3.849258  2.28734e-06  1.56463e-07  0.00400165  2.86103e-05   0.0175753   0.0171917 
2432.28 4.949343335  1.1064578928533046  0.251486  3.849258  2.35067e-06  1.30386e-07  0.00400165  2.86103e-05   0.0175683   0.0171924 
2433.07 4.948069582  1.1062211012890768  0.251486  3.849258  2.40655e-06  1.08034e-07  0.00400165  2.86103e-05   0.0175693   0.0171897 
2434.07 4.946387425  1.1059882901541966  0.248587  3.849258  2.28362e-06  4.8429e-08  0.00400165  2.86103e-05   0.0181933   0.0171885 
2436.85 4.941863545  1.1062211012890768  0.248587  3.849258  2.28362e-06  9.6858e-08  0.00400165  3.05178e-05   0.0182198   0.0171916 
2437.86 4.940194717  1.1064578928533046  0.248587  3.849258  2.33205e-06  1.30386e-07  0.00400165  3.05178e-05   0.0175958   0.0171933 
2438.66 4.938701743  1.1066907718045842  0.248587  3.849258  2.38793e-06  1.11759e-07  0.00400165  2.86103e-05   0.0188839   0.0171945 
2439.47 4.937422022  1.1069276323547315  0.248587  3.849258  2.49223e-06  5.58796e-08  0.00400165  2.86103e-05   0.0175857   0.0171969 
2440.27 4.936134941  1.1071645277029423  0.248587  3.849258  2.53321e-06  3.72532e-09  0.00400165  2.86103e-05   0.0175822   0.0171965 
2441.06 4.934685135  1.1071645277029423  0.248587  3.849258  2.49968e-06  0.0  0.00400165  2.86103e-05   0.0182585   0.0171984 
2441.85 4.933408001  1.1076344731328347  0.248587  3.849258  2.46243e-06  0.0  0.00400165  2.86103e-05   0.0175885   0.0171983 
2442.64 4.932099038  1.1078675220835332  0.248587  3.849258  2.44753e-06  -1.49013e-08  0.00400165  2.86103e-05   0.0188572   0.0171987 
2443.47 4.930845576  1.1078675220835332  0.248587  3.849258  2.43263e-06  -4.09784e-08  0.00400165  2.86103e-05   0.0175882   0.0171992 
2444.27 4.929360958  1.1081045555648348  0.248587  3.849258  2.43263e-06  -8.94074e-08  0.00400165  2.6703e-05   0.0175816   0.0171980 
2445.07 4.928055575  1.1085747750788457  0.248587  3.85202  2.38793e-06  -1.30386e-07  0.00400165  2.86103e-05   0.0175945   0.0171942 
2447.27 4.924395650  1.1088119125563451  0.248587  3.85202  2.3395e-06  -9.31327e-08  0.00400165  2.86103e-05   0.0175893   0.0171947 
2448.27 4.922768597  1.1088119125563451  0.248587  3.85202  2.29479e-06  -3.35278e-08  0.00400165  2.86103e-05   0.0175829   0.0171937 
2449.09 4.921328738  1.1090451317548395  0.248587  3.85202  2.17558e-06  -5.21543e-08  0.00400165  2.86103e-05   0.0175818   0.0171934 
2450.06 4.919857646  1.1090451317548395  0.248587  3.85202  2.0899e-06  -7.0781e-08  0.00400165  2.86103e-05   0.0183588   0.0171927 
2450.86 4.918404856  1.109282338419993  0.248587  3.85202  2.07128e-06  -2.23519e-08  0.00400165  2.86103e-05   0.0175743   0.0171919 
2451.66 4.917087339  1.109282338419993  0.248587  3.85202  2.10853e-06  7.45064e-09  0.00400165  2.86103e-05   0.0175700   0.0171914 
2452.46 4.915838851  1.1095195799849868  0.248587  3.85202  2.18303e-06  2.23519e-08  0.00400165  2.6703e-05   0.0175709   0.0171872 
2453.27 4.914311263  1.1095195799849868  0.248587  3.85202  2.26127e-06  0.0  0.00400165  2.6703e-05   0.0175701   0.0171857 
2454.05 4.913078888  1.1097529015660508  0.248587  3.85202  2.29852e-06  -4.09784e-08  0.00400165  2.6703e-05   0.0181228   0.0171833 
2454.87 4.911786436  1.1097529015660508  0.248587  3.85202  2.30969e-06  -3.35278e-08  0.00400165  2.6703e-05   0.0175839   0.0171831 
2455.69 4.910344985  1.1097529015660508  0.248587  3.85202  2.30597e-06  7.45064e-09  0.00400165  2.6703e-05   0.0188795   0.0171829 
2456.47 4.909037216  1.1099902123794552  0.248587  3.85202  2.28734e-06  2.60771e-08  0.00400165  2.6703e-05   0.0175795   0.0171855 
2457.27 4.907574479  1.1099902123794552  0.248587  3.85202  2.27617e-06  2.98025e-08  0.00400165  2.6703e-05   0.0175766   0.0171837 
2458.06 4.906476382  1.1099902123794552  0.248587  3.85202  2.27989e-06  3.35278e-08  0.00400165  2.6703e-05   0.0180906   0.0171825 
2458.87 4.904990570  1.1099902123794552  0.248587  3.85202  2.28734e-06  6.33304e-08  0.00400165  2.6703e-05   0.0175933   0.0171826 
2459.64 4.903911968  1.1102275581233587  0.248587  3.85202  2.29479e-06  8.94074e-08  0.00400165  2.6703e-05   0.0175841   0.0171829 
2460.25 4.902596042  1.1102275581233587  0.248587  3.85202  2.27244e-06  8.94074e-08  0.00400165  2.6703e-05   0.0175797   0.0171819 
2461.06 4.901560012  1.1104609821769236  0.248587  3.85202  2.26499e-06  7.45063e-08  0.00400165  2.6703e-05   0.0180991   0.0171843 
2461.87 4.900076786  1.1104609821769236  0.248587  3.85202  2.28734e-06  6.70557e-08  0.00400165  2.6703e-05   0.0175869   0.0171896 
2462.67 4.898785129  1.1104609821769236  0.248587  3.85202  2.3395e-06  2.60771e-08  0.00400165  2.6703e-05   0.0188329   0.0171885 
2463.48 4.897528883  1.1104609821769236  0.248587  3.85202  2.3991e-06  -7.45064e-09  0.00400165  2.6703e-05   0.0175804   0.0171903 
2464.28 4.896070324  1.1104609821769236  0.248587  3.85202  2.43635e-06  -5.96051e-08  0.00400165  2.6703e-05   0.0175781   0.0171932 
2465.26 4.894380210  1.1106983972300768  0.248587  3.85202  2.4438e-06  -9.6858e-08  0.00400165  2.6703e-05   0.0175792   0.0171969 
2466.24 4.892711978  1.1106983972300768  0.248587  3.85202  2.4289e-06  -6.70557e-08  0.00400165  2.6703e-05   0.0175787   0.0171993 
2467.07 4.891434645  1.1106983972300768  0.248587  3.85202  2.41028e-06  -2.98025e-08  0.00400165  2.6703e-05   0.0181157   0.0171995 
2467.87 4.890143585  1.1106983972300768  0.248587  3.85202  2.37302e-06  -2.60771e-08  0.00400165  2.6703e-05   0.0175955   0.0171998 
2468.67 4.888710887  1.1106983972300768  0.248587  3.85202  2.36557e-06  -2.23519e-08  0.00400165  2.6703e-05   0.0175908   0.0171997 
2469.46 4.887221693  1.1109318894576428  0.248587  3.85202  2.35812e-06  -1.49013e-08  0.00400165  2.6703e-05   0.0175986   0.0171996 
2470.26 4.886119021  1.1109318894576428  0.248587  3.85202  2.34322e-06  -1.11759e-08  0.00400165  2.6703e-05   0.0175918   0.0172013 
2471.27 4.884501715  1.1106983972300768  0.251358  3.85202  2.38793e-06  2.98025e-08  0.00400165  2.86103e-05   0.0175903   0.0172038 
2473.66 4.880434580  1.1104609821769236  0.251358  3.85202  2.30224e-06  2.23519e-08  0.00400165  2.86103e-05   0.0175845   0.0172046 
2474.66 4.878811903  1.1099902123794552  0.251358  3.85202  2.23146e-06  -1.11759e-08  0.00400165  2.86103e-05   0.0175822   0.0172043 
2475.44 4.877334645  1.1095195799849868  0.251358  3.85202  2.21284e-06  -5.96051e-08  0.00400165  2.86103e-05   0.0189058   0.0172038 
2476.47 4.875708586  1.1090451317548395  0.251358  3.85202  2.20911e-06  -4.09784e-08  0.00400165  2.6703e-05   0.0175816   0.0172045 
2477.26 4.874195321  1.1088119125563451  0.251358  3.85202  2.22401e-06  -3.35278e-08  0.00400165  2.6703e-05   0.0175846   0.0172006 
2478.26 4.872751284  1.1085747750788457  0.251358  3.85202  2.23891e-06  0.0  0.00400165  2.6703e-05   0.0175818   0.0172002 
2479.04 4.871499016  1.1081045555648348  0.251358  3.85202  2.23519e-06  6.70557e-08  0.00400165  2.6703e-05   0.0180869   0.0171981 
2479.87 4.870048017  1.1078675220835332  0.251358  3.85202  2.17558e-06  6.33304e-08  0.00400165  2.6703e-05   0.0181080   0.0171922 
2480.87 4.868388737  1.1076344731328347  0.251358  3.85202  2.15696e-06  3.72532e-09  0.00400165  2.86103e-05   0.0175825   0.0171891 
2481.67 4.867079177  1.1073975087382084  0.251358  3.85202  2.17186e-06  -3.35278e-08  0.00400165  2.86103e-05   0.0175805   0.0171886 
2482.44 4.865776579  1.1064578928533046  0.251358  3.853708  2.27989e-06  -2.60771e-08  0.00400165  2.86103e-05   0.0175802   0.0171904 
2485.06 4.861391752  1.1059882901541966  0.251358  3.853708  2.27617e-06  1.11759e-08  0.00400165  2.86103e-05   0.0175868   0.0171920 
2486.08 4.859731477  1.1057515675357188  0.251358  3.853708  2.23519e-06  3.72532e-09  0.00400165  2.86103e-05   0.0182971   0.0171936 
2486.86 4.858488161  1.1055148796645797  0.251358  3.853708  2.26499e-06  -1.49013e-08  0.00400165  2.86103e-05   0.0175815   0.0171936 
2487.66 4.857194317  1.1052821704648843  0.251358  3.853708  2.3246e-06  -2.98025e-08  0.00400165  2.86103e-05   0.0175733   0.0171935 
2488.46 4.855734564  1.105045551479131  0.251358  3.853708  2.33205e-06  -1.86266e-08  0.00400165  2.86103e-05   0.0189012   0.0171952 
2489.48 4.854095376  1.1048129099970194  0.251358  3.853708  2.27617e-06  1.86266e-08  0.00400165  2.6703e-05   0.0175768   0.0171947 
2490.25 4.852794171  1.104576359856567  0.251358  3.853708  2.18303e-06  1.11759e-08  0.00400165  2.86103e-05   0.0175741   0.0171935 
2491.09 4.851286675  1.1043398444128436  0.251358  3.853708  2.17558e-06  -4.09784e-08  0.00400165  2.86103e-05   0.0175818   0.0171952 
2492.07 4.849712140  1.10410730471744  0.251358  3.853708  2.20166e-06  -5.96051e-08  0.00400165  2.86103e-05   0.0180984   0.0171977 
2492.87 4.848383483  1.1038708580587864  0.251358  3.853708  2.23519e-06  -2.98025e-08  0.00400165  2.86103e-05   0.0175840   0.0172009 
2493.64 4.847124650  1.1036383859823673  0.251358  3.853708  2.26127e-06  1.49013e-08  0.00400165  2.86103e-05   0.0188377   0.0172014 
2494.48 4.845840752  1.1036383859823673  0.251358  3.853708  2.27989e-06  -1.11759e-08  0.00400165  2.6703e-05   0.0188209   0.0172037 
2495.48 4.843997461  1.1034020080687879  0.251358  3.853708  2.30969e-06  -6.70557e-08  0.00400165  2.86103e-05   0.0175852   0.0172020 
2496.26 4.842532338  1.1031656648014334  0.251358  3.853708  2.32832e-06  -9.31327e-08  0.00400165  2.86103e-05   0.0175815   0.0172015 
2497.05 4.841433246  1.10293329436357  0.251358  3.853708  2.35067e-06  -7.0781e-08  0.00400165  2.86103e-05   0.0175886   0.0172013 
2498.07 4.839745718  1.1026970197811905  0.251358  3.853708  2.37675e-06  -8.19568e-08  0.00400165  2.86103e-05   0.0182976   0.0172002 
2498.86 4.838467191  1.1026970197811905  0.251358  3.853708  2.36185e-06  -1.00583e-07  0.00400165  2.86103e-05   0.0175842   0.0172009 
2499.67 4.837047026  1.1024647168639268  0.251358  3.853708  2.37675e-06  -8.19568e-08  0.00400165  2.86103e-05   0.0189123   0.0172009 
2500.47 4.835751590  1.1022285109266121  0.251358  3.853708  2.40655e-06  -5.21543e-08  0.00400165  2.86103e-05   0.0175848   0.0172026 
2501.26 4.834453966  1.101992339585132  0.251358  3.853708  2.38048e-06  -4.09784e-08  0.00400165  2.6703e-05   0.0175832   0.0172030 
2502.06 4.833211843  1.101992339585132  0.251358  3.853708  2.35067e-06  -1.49013e-08  0.00400165  2.6703e-05   0.0181336   0.0172030 
2502.86 4.831790286  1.1015240354022113  0.251358  3.853708  2.31715e-06  4.47037e-08  0.00400165  2.6703e-05   0.0182736   0.0172042 
2503.87 4.829947592  1.1012919013981017  0.251358  3.853708  2.28734e-06  7.45063e-08  0.00400165  2.86103e-05   0.0175874   0.0172017 
2504.67 4.828820650  1.101055867186993  0.251358  3.853708  2.30969e-06  1.49013e-08  0.00400165  2.86103e-05   0.0188983   0.0172000 
2505.48 4.827355327  1.101055867186993  0.251358  3.853708  2.31715e-06  -2.23519e-08  0.00400165  2.6703e-05   0.0175851   0.0171996 
2506.27 4.826047757  1.1008198675214373  0.251358  3.853708  2.30969e-06  -4.09784e-08  0.00400165  2.6703e-05   0.0175801   0.0171986 
2507.06 4.824749934  1.1008198675214373  0.251358  3.853708  2.31342e-06  -8.19568e-08  0.00400165  2.6703e-05   0.0181104   0.0171954 
2507.87 4.823538049  1.1003519036804297  0.248603  3.853708  2.33577e-06  -5.21543e-08  0.00400165  2.86103e-05   0.0188329   0.0171936 
2510.48 4.819113037  1.100587834860547  0.248603  3.853708  2.26872e-06  -1.11759e-08  0.00400165  2.86103e-05   0.0175843   0.0171953 
2511.66 4.817063057  1.1008198675214373  0.248603  3.853708  2.24264e-06  7.45064e-09  0.00400165  2.86103e-05   0.0175810   0.0171947 
2512.46 4.815811386  1.101055867186993  0.248603  3.853708  2.28362e-06  3.35278e-08  0.00400165  2.86103e-05   0.0189056   0.0171955 
2513.47 4.814219146  1.1012919013981017  0.248603  3.853708  2.3395e-06  2.98025e-08  0.00400165  2.86103e-05   0.0175800   0.0171970 
2514.27 4.812729156  1.1012919013981017  0.248603  3.853708  2.35812e-06  2.23519e-08  0.00400165  2.6703e-05   0.0175760   0.0171977 
2515.06 4.811383391  1.1015240354022113  0.248603  3.853708  2.35067e-06  4.09784e-08  0.00400165  2.6703e-05   0.0183474   0.0171968 
2515.86 4.810129929  1.101992339585132  0.248603  3.853708  2.3246e-06  4.8429e-08  0.00400165  2.6703e-05   0.0176036   0.0171985 
2516.68 4.808853789  1.1022285109266121  0.248603  3.853708  2.31342e-06  2.23519e-08  0.00400165  2.6703e-05   0.0176011   0.0171980 
2517.46 4.807377128  1.1022285109266121  0.248603  3.853708  2.29852e-06  -2.60771e-08  0.00400165  2.6703e-05   0.0175968   0.0172013 
2518.24 4.806132817  1.1024647168639268  0.248603  3.853708  2.27989e-06  -6.70557e-08  0.00400165  2.6703e-05   0.0175924   0.0172040 
2519.07 4.804831413  1.1024647168639268  0.248603  3.853708  2.30597e-06  -7.82316e-08  0.00400165  2.6703e-05   0.0175965   0.0172054 
2520.08 4.803005032  1.10293329436357  0.248603  3.85624  2.26872e-06  7.45064e-09  0.00400165  2.6703e-05   0.0182164   0.0172068 
2521.87 4.800053300  1.1031656648014334  0.248603  3.85624  2.20539e-06  -7.45064e-09  0.00400165  2.86103e-05   0.0175814   0.0172084 
2522.66 4.798779945  1.1031656648014334  0.248603  3.85624  2.23146e-06  -3.72531e-08  0.00400165  2.86103e-05   0.0175792   0.0172091 
2523.44 4.797503805  1.1034020080687879  0.248603  3.85624  2.24264e-06  -3.72531e-08  0.00400165  2.86103e-05   0.0175837   0.0172101 
2524.07 4.796381240  1.1036383859823673  0.248603  3.85624  2.29107e-06  -1.49013e-08  0.00400165  2.6703e-05   0.0182833   0.0172085 
2524.86 4.795115644  1.1036383859823673  0.248603  3.85624  2.34695e-06  1.86266e-08  0.00400165  2.6703e-05   0.0175795   0.0172099 
2525.66 4.793862978  1.1038708580587864  0.248603  3.85624  2.3693e-06  3.35278e-08  0.00400165  2.6703e-05   0.0188904   0.0172104 
2526.47 4.792390096  1.1038708580587864  0.248603  3.85624  2.35812e-06  5.58796e-08  0.00400165  2.6703e-05   0.0175773   0.0172127 
2527.26 4.790912241  1.10410730471744  0.248603  3.85624  2.29107e-06  6.33304e-08  0.00400165  2.6703e-05   0.0175792   0.0172098 
2528.26 4.789455074  1.10410730471744  0.248603  3.85624  2.26127e-06  8.94074e-08  0.00400165  2.6703e-05   0.0175806   0.0172088 
2529.07 4.788188285  1.1043398444128436  0.248603  3.85624  2.24636e-06  7.82316e-08  0.00400165  2.6703e-05   0.0181302   0.0172073 
2529.85 4.786703268  1.1043398444128436  0.248603  3.85624  2.22029e-06  6.70557e-08  0.00400165  2.6703e-05   0.0176076   0.0172078 
2530.67 4.785432897  1.1043398444128436  0.248603  3.85624  2.23519e-06  6.33304e-08  0.00400165  2.6703e-05   0.0176029   0.0172098 
2531.46 4.784147806  1.104576359856567  0.248603  3.85624  2.20166e-06  5.21543e-08  0.00400165  2.6703e-05   0.0175978   0.0172104 
2532.26 4.782869677  1.104576359856567  0.248603  3.85624  2.19421e-06  6.70557e-08  0.00400165  2.6703e-05   0.0175950   0.0172103 
2533.07 4.781368945  1.1048129099970194  0.248603  3.85624  2.22401e-06  8.56821e-08  0.00400165  2.6703e-05   0.0182361   0.0172106 
2533.87 4.780088428  1.1048129099970194  0.248603  3.85624  2.26499e-06  9.6858e-08  0.00400165  2.6703e-05   0.0182651   0.0172116 
2534.86 4.778481865  1.105045551479131  0.248603  3.85624  2.26499e-06  9.6858e-08  0.00400165  2.6703e-05   0.0176018   0.0172063 
2535.68 4.776977950  1.105045551479131  0.248603  3.85624  2.26127e-06  6.70557e-08  0.00400165  2.6703e-05   0.0176011   0.0172054 
2536.44 4.775535107  1.105045551479131  0.248603  3.85624  2.32087e-06  -3.35278e-08  0.00400165  2.6703e-05   0.0175898   0.0172030 
2537.27 4.774444967  1.1052821704648843  0.248603  3.85624  2.37302e-06  -1.04309e-07  0.00400165  2.6703e-05   0.0175863   0.0172047 
2538.06 4.773164053  1.1052821704648843  0.248603  3.85624  2.36185e-06  -1.00583e-07  0.00400165  2.6703e-05   0.0183231   0.0172036 
2538.86 4.771668095  1.1052821704648843  0.248603  3.85624  2.36185e-06  -3.35278e-08  0.00400165  2.6703e-05   0.0175865   0.0172031 
2539.68 4.770192428  1.1052821704648843  0.248603  3.85624  2.27989e-06  8.19568e-08  0.00400165  2.6703e-05   0.0181335   0.0172036 
2540.87 4.768372213  1.1052821704648843  0.248603  3.85624  2.25754e-06  1.56463e-07  0.00400165  2.6703e-05   0.0176072   0.0172060 
2541.67 4.767129693  1.1052821704648843  0.248603  3.85624  2.27617e-06  2.04892e-07  0.00400165  2.86103e-05   0.0188779   0.0172062 
2542.47 4.765617224  1.1052821704648843  0.248603  3.85624  2.29107e-06  1.78815e-07  0.00400165  2.86103e-05   0.0188837   0.0172048 
2543.47 4.764178956  1.1052821704648843  0.248603  3.85624  2.26872e-06  1.56463e-07  0.00400165  2.86103e-05   0.0175934   0.0172089 
2544.26 4.762697122  1.1052821704648843  0.248603  3.85624  2.23891e-06  1.30386e-07  0.00400165  2.86103e-05   0.0175899   0.0172127 
2545.06 4.761417799  1.1052821704648843  0.251457  3.85624  2.29107e-06  3.72531e-08  0.00400165  2.86103e-05   0.0175976   0.0172146 
2547.66 4.757043117  1.105045551479131  0.251457  3.85624  2.32832e-06  0.0  0.00400165  2.86103e-05   0.0175926   0.0172153 
2548.46 4.755747880  1.104576359856567  0.251457  3.85624  2.34322e-06  -1.86266e-08  0.00400165  2.86103e-05   0.0188932   0.0172144 
2549.47 4.754100735  1.10410730471744  0.251457  3.85624  2.33577e-06  4.8429e-08  0.00400165  2.86103e-05   0.0175841   0.0172145 
2550.27 4.752795353  1.1036383859823673  0.251457  3.85624  2.30969e-06  5.96051e-08  0.00400165  2.86103e-05   0.0175796   0.0172146 
2551.07 4.751372999  1.1031656648014334  0.251457  3.85624  2.27989e-06  2.23519e-08  0.00400165  2.86103e-05   0.0175924   0.0172150 
2552.06 4.749704966  1.1026970197811905  0.251457  3.85624  2.29107e-06  -4.09784e-08  0.00400165  2.86103e-05   0.0179984   0.0172168 
2552.87 4.748414901  1.1024647168639268  0.251457  3.85624  2.34322e-06  -8.56821e-08  0.00400165  2.6703e-05   0.0175903   0.0172171 
2553.65 4.747186704  1.1022285109266121  0.251457  3.85624  2.40655e-06  -5.21543e-08  0.00400165  2.6703e-05   0.0189153   0.0172168 
2554.48 4.745725559  1.1017601381585935  0.251457  3.85624  2.42518e-06  3.72532e-09  0.00400165  2.6703e-05   0.0175975   0.0172167 
2555.27 4.744348562  1.1015240354022113  0.251457  3.85624  2.40655e-06  3.35278e-08  0.00400165  2.6703e-05   0.0175926   0.0172172 
2556.05 4.743082766  1.101055867186993  0.251457  3.85624  2.34695e-06  7.0781e-08  0.00400165  2.6703e-05   0.0176046   0.0172168 
2557.08 4.741456111  1.1003519036804297  0.251457  3.859424  2.32832e-06  5.21543e-08  0.00400165  2.86103e-05   0.0175968   0.0172160 
2559.05 4.738162219  1.1001199383440103  0.251457  3.859424  2.28734e-06  7.0781e-08  0.00400165  2.86103e-05   0.0175929   0.0172162 
2560.06 4.736485433  1.0998840756095927  0.251457  3.859424  2.29107e-06  1.04309e-07  0.00400165  2.86103e-05   0.0183198   0.0172144 
2560.86 4.735045772  1.0994163832301724  0.251457  3.859424  2.29107e-06  1.34111e-07  0.00400165  2.86103e-05   0.0175846   0.0172151 
2561.65 4.733757896  1.0991806233771282  0.251457  3.859424  2.27989e-06  1.30386e-07  0.00400165  2.86103e-05   0.0188917   0.0172113 
2562.46 4.732486331  1.0989448979893808  0.251457  3.859424  2.26872e-06  8.56821e-08  0.00400165  2.6703e-05   0.0175847   0.0172097 
2563.27 4.730656170  1.0987131349567754  0.251457  3.859424  2.23146e-06  0.0  0.00400165  2.6703e-05   0.0175847   0.0172076 
2564.45 4.729217305  1.098245782030908  0.251457  3.859424  2.25754e-06  -8.94074e-08  0.00400165  2.86103e-05   0.0175892   0.0172074 
2565.27 4.727747805  1.098010193256294  0.251457  3.859424  2.30969e-06  -1.49013e-07  0.00400165  2.86103e-05   0.0175864   0.0172086 
2566.06 4.726418551  1.0977746388969774  0.251457  3.859424  2.37302e-06  -1.63914e-07  0.00400165  2.6703e-05   0.0183000   0.0172105 
2566.86 4.725189359  1.0977746388969774  0.251457  3.859424  2.39538e-06  -1.45287e-07  0.00400165  2.6703e-05   0.0175938   0.0172120 
2567.67 4.723707724  1.097543043993597  0.251457  3.859424  2.3395e-06  -1.11759e-07  0.00400165  2.6703e-05   0.0188986   0.0172111 
2568.47 4.722375088  1.0973075578615508  0.251457  3.859424  2.24636e-06  -5.58796e-08  0.00400165  2.6703e-05   0.0175928   0.0172124 
2569.26 4.721155843  1.0970760300288873  0.251457  3.859424  2.22401e-06  -5.21543e-08  0.00400165  2.6703e-05   0.0175892   0.0172138 
2570.06 4.719880897  1.0968406120845968  0.251457  3.859424  2.25754e-06  -3.35278e-08  0.00400165  2.6703e-05   0.0183508   0.0172177 
2570.86 4.718382950  1.0968406120845968  0.251457  3.859424  2.27617e-06  7.45064e-09  0.00400165  2.6703e-05   0.0175830   0.0172208 
2571.65 4.717111783  1.0966052285057162  0.251457  3.859424  2.26127e-06  2.60771e-08  0.00400165  2.6703e-05   0.0175779   0.0172187 
2572.46 4.715854741  1.0963738014878037  0.251457  3.859424  2.22029e-06  2.23519e-08  0.00400165  2.6703e-05   0.0175792   0.0172204 
2573.27 4.714344659  1.0961384860373122  0.251457  3.859424  2.20166e-06  2.23519e-08  0.00400165  2.6703e-05   0.0175759   0.0172198 
2574.06 4.713080853  1.0959071259929238  0.251457  3.859424  2.21656e-06  -1.49013e-08  0.00400165  2.6703e-05   0.0183723   0.0172202 
2574.86 4.711818837  1.0956718786313924  0.251457  3.859424  2.25382e-06  -6.70557e-08  0.00400165  2.6703e-05   0.0175833   0.0172233 
2575.67 4.710510073  1.0954366655854924  0.251457  3.859424  2.36557e-06  -8.56821e-08  0.00400165  2.6703e-05   0.0189032   0.0172223 
2576.47 4.709047536  1.0952054062098182  0.251457  3.859424  2.45498e-06  -3.35278e-08  0.00400165  2.6703e-05   0.0175824   0.0172247 
2577.66 4.707055843  1.0949702611936385  0.251457  3.859424  2.46988e-06  1.11759e-08  0.00400165  2.6703e-05   0.0189072   0.0172264 
2578.48 4.705736137  1.09473906869451  0.251457  3.859424  2.46616e-06  3.35278e-08  0.00400165  2.6703e-05   0.0175915   0.0172286 
2579.46 4.704131961  1.09473906869451  0.251457  3.859424  2.4438e-06  5.96051e-08  0.00400165  2.6703e-05   0.0176001   0.0172294 
2580.26 4.702811460  1.094503991668711  0.251457  3.859424  2.3842e-06  6.33304e-08  0.00400165  2.6703e-05   0.0175945   0.0172300 
2581.06 4.701560187  1.0942689489088666  0.251457  3.859424  2.35812e-06  4.47037e-08  0.00400165  2.6703e-05   0.0175980   0.0172294 
2581.66 4.700471241  1.0942689489088666  0.251457  3.859424  2.34695e-06  -1.49013e-08  0.00400165  2.6703e-05   0.0188758   0.0172290 
2582.47 4.699132040  1.093802882104161  0.248375  3.859424  2.31715e-06  -1.08034e-07  0.00400165  2.86103e-05   0.0175832   0.0172184 
2585.07 4.694795751  1.0942689489088666  0.248375  3.859424  2.30969e-06  -1.26661e-07  0.00400165  2.86103e-05   0.0175991   0.0172153 
2586.46 4.692381530  1.094503991668711  0.248375  3.859424  2.32087e-06  -1.04309e-07  0.00400165  2.86103e-05   0.0175931   0.0172101 
2587.27 4.691090272  1.09473906869451  0.248375  3.859424  2.3544e-06  -4.8429e-08  0.00400165  2.86103e-05   0.0175877   0.0172087 
2588.05 4.689821294  1.0949702611936385  0.248375  3.859424  2.38048e-06  3.72531e-08  0.00400165  2.86103e-05   0.0181821   0.0172088 
2588.87 4.688509346  1.0954366655854924  0.248375  3.859424  2.35067e-06  7.82316e-08  0.00400165  2.86103e-05   0.0175887   0.0172111 
2589.67 4.687042631  1.0956718786313924  0.248375  3.859424  2.30969e-06  6.33304e-08  0.00400165  2.6703e-05   0.0175873   0.0172117 
2590.46 4.685798321  1.0959071259929238  0.248375  3.859424  2.32087e-06  8.94074e-08  0.00400165  2.6703e-05   0.0175872   0.0172123 
2591.25 4.684482594  1.0959071259929238  0.248375  3.859424  2.3991e-06  1.08034e-07  0.00400165  2.6703e-05   0.0175864   0.0172117 
2592.07 4.683025029  1.0963738014878037  0.248375  3.859424  2.45498e-06  1.08034e-07  0.00400165  2.6703e-05   0.0181332   0.0172135 
2592.87 4.681733970  1.0966052285057162  0.248375  3.859424  2.414e-06  8.19568e-08  0.00400165  2.6703e-05   0.0176065   0.0172147 
2593.66 4.680463997  1.0970760300288873  0.248375  3.86092  2.35067e-06  -6.33304e-08  0.00400165  2.86103e-05   0.0175943   0.0172183 
2596.06 4.676431873  1.0970760300288873  0.248375  3.86092  2.41028e-06  -1.60188e-07  0.00400165  2.86103e-05   0.0181300   0.0172192 
2596.87 4.674776771  1.0973075578615508  0.248375  3.86092  2.46988e-06  -1.63914e-07  0.00400165  2.86103e-05   0.0181627   0.0172220 
2597.87 4.673524901  1.097543043993597  0.248375  3.86092  2.41028e-06  -9.31327e-08  0.00400165  2.86103e-05   0.0175956   0.0172227 
2598.67 4.671898246  1.0977746388969774  0.248375  3.86092  2.31715e-06  1.49013e-08  0.00400165  2.86103e-05   0.0175906   0.0172224 
2599.67 4.670391347  1.0977746388969774  0.248375  3.86092  2.27989e-06  7.0781e-08  0.00400165  2.86103e-05   0.0188312   0.0172223 
2600.48 4.669119186  1.098010193256294  0.248375  3.86092  2.32832e-06  -6.70557e-08  0.00400165  2.86103e-05   0.0188433   0.0172224 
2601.46 4.667445980  1.098010193256294  0.248375  3.86092  2.42145e-06  -1.93716e-07  0.00400165  2.86103e-05   0.0175809   0.0172223 
2602.26 4.666146566  1.098245782030908  0.248375  3.86092  2.49968e-06  -1.78815e-07  0.00400165  2.86103e-05   0.0175775   0.0172198 
2603.06 4.664714067  1.098245782030908  0.248375  3.86092  2.48106e-06  -1.15484e-07  0.00400165  2.86103e-05   0.0182055   0.0172191 
2603.86 4.663461202  1.098245782030908  0.248375  3.86092  2.42518e-06  -4.8429e-08  0.00400165  2.86103e-05   0.0176044   0.0172204 
2604.66 4.662112254  1.098477477895394  0.248375  3.86092  2.3842e-06  7.45063e-08  0.00400165  2.6703e-05   0.0175982   0.0172197 
2605.46 4.660845663  1.0987131349567754  0.248375  3.86092  2.37675e-06  1.30386e-07  0.00400165  2.6703e-05   0.0175934   0.0172192 
2606.25 4.659446783  1.0987131349567754  0.248375  3.86092  2.34322e-06  1.52738e-07  0.00400165  2.6703e-05   0.0175900   0.0172187 
2607.05 4.658119916  1.0987131349567754  0.248375  3.86092  2.25009e-06  1.8254e-07  0.00400165  2.6703e-05   0.0182493   0.0172201 
2607.86 4.656872820  1.0989448979893808  0.248375  3.86092  2.20539e-06  2.01167e-07  0.00400165  2.6703e-05   0.0175979   0.0172208 
2608.66 4.655394965  1.0991806233771282  0.248375  3.86092  2.24636e-06  2.04892e-07  0.00400165  2.6703e-05   0.0175913   0.0172175 
2609.66 4.653718776  1.0991806233771282  0.248375  3.86092  2.23891e-06  2.08617e-07  0.00400165  2.6703e-05   0.0189128   0.0172147 
2610.48 4.652472078  1.0991806233771282  0.248375  3.86092  2.20539e-06  2.23518e-07  0.00400165  2.6703e-05   0.0176023   0.0172105 
2611.26 4.651180422  1.0991806233771282  0.248375  3.86092  2.14578e-06  1.71364e-07  0.00400165  2.6703e-05   0.0175984   0.0172104 
2612.06 4.649722261  1.0994163832301724  0.248375  3.86092  2.1197e-06  1.37837e-07  0.00400165  2.6703e-05   0.0184145   0.0172073 
2612.85 4.648398378  1.0994163832301724  0.248375  3.86092  2.15323e-06  1.00583e-07  0.00400165  2.6703e-05   0.0175979   0.0172069 
2613.67 4.647122636  1.0994163832301724  0.248375  3.86092  2.13833e-06  4.8429e-08  0.00400165  2.6703e-05   0.0175943   0.0172081 
2614.67 4.645455200  1.099648247370555  0.248375  3.86092  2.13461e-06  -7.45064e-09  0.00400165  2.6703e-05   0.0175921   0.0172112 
2615.45 4.644175082  1.099648247370555  0.248375  3.86092  2.14578e-06  -3.35278e-08  0.00400165  2.6703e-05   0.0189021   0.0172113 
2616.47 4.642400024  1.099648247370555  0.248375  3.86092  2.17186e-06  -3.72532e-09  0.00400165  2.6703e-05   0.0176047   0.0172114 
2617.27 4.641068582  1.0998840756095927  0.248375  3.86092  2.21656e-06  3.35278e-08  0.00400165  2.6703e-05   0.0175998   0.0172141 
2618.07 4.639598087  1.0998840756095927  0.248375  3.86092  2.28734e-06  6.33304e-08  0.00400165  2.6703e-05   0.0175967   0.0172144 
2619.06 4.638163002  1.099648247370555  0.251268  3.86092  2.32832e-06  1.26661e-07  0.00400165  2.6703e-05   0.0175960   0.0172126 
2621.06 4.634822162  1.0994163832301724  0.251268  3.86092  2.29107e-06  2.98025e-08  0.00400165  2.86103e-05   0.0175950   0.0172169 
2622.25 4.632801028  1.0991806233771282  0.251268  3.86092  2.30597e-06  2.60771e-08  0.00400165  2.86103e-05   0.0175906   0.0172222 
2623.05 4.631560695  1.0989448979893808  0.251268  3.86092  2.32087e-06  3.35278e-08  0.00400165  2.86103e-05   0.0176055   0.0172225 
2623.67 4.630456432  1.098477477895394  0.251268  3.86092  2.3544e-06  2.98025e-08  0.00400165  2.6703e-05   0.0176033   0.0172228 
2624.64 4.628809088  1.098245782030908  0.251268  3.86092  2.42145e-06  -1.11759e-08  0.00400165  2.6703e-05   0.0189127   0.0172244 
2625.46 4.627514249  1.0977746388969774  0.251268  3.86092  2.45126e-06  -7.45063e-08  0.00400165  2.6703e-05   0.0176021   0.0172262 
2626.26 4.626082943  1.097543043993597  0.251268  3.86092  2.41773e-06  -1.11759e-07  0.00400165  2.6703e-05   0.0175955   0.0172253 
2627.06 4.624751501  1.0970760300288873  0.251268  3.86092  2.42145e-06  -1.11759e-07  0.00400165  2.6703e-05   0.0184175   0.0172254 
2627.86 4.623512163  1.0966052285057162  0.251268  3.86092  2.45498e-06  -2.98025e-08  0.00400165  2.6703e-05   0.0175945   0.0172253 
2628.67 4.622035502  1.0963738014878037  0.251268  3.86092  2.46616e-06  2.23519e-08  0.00400165  2.6703e-05   0.0189502   0.0172267 
2629.48 4.620781244  1.0961384860373122  0.251268  3.86092  2.48106e-06  3.35278e-08  0.00400165  2.6703e-05   0.0175968   0.0172278 
2630.26 4.619479841  1.0956718786313924  0.251268  3.86092  2.49968e-06  2.60771e-08  0.00400165  2.6703e-05   0.0175953   0.0172280 
2631.27 4.617852588  1.0949702611936385  0.251268  3.865485  2.36557e-06  -4.8429e-08  0.00400165  2.86103e-05   0.0175942   0.0172293 
2633.65 4.613796593  1.09473906869451  0.251268  3.865485  2.34695e-06  -3.72531e-08  0.00400165  2.86103e-05   0.0175957   0.0172305 
2634.46 4.612312372  1.094503991668711  0.251268  3.865485  2.37302e-06  7.45064e-09  0.00400165  2.86103e-05   0.0175815   0.0172300 
2635.26 4.610829742  1.0942689489088666  0.251268  3.865485  2.3842e-06  9.31327e-08  0.00400165  2.86103e-05   0.0175797   0.0172298 
2636.06 4.609605922  1.093802882104161  0.251268  3.865485  2.3395e-06  1.26661e-07  0.00400165  2.86103e-05   0.0175868   0.0172332 
2637.08 4.608161288  1.0935718569078048  0.251268  3.865485  2.27617e-06  8.94074e-08  0.00400165  2.6703e-05   0.0182352   0.0172319 
2637.85 4.606875401  1.0933369499712438  0.251268  3.865485  2.26872e-06  9.6858e-08  0.00400165  2.6703e-05   0.0175886   0.0172250 
2638.67 4.605341646  1.0931020772510749  0.251268  3.865485  2.32832e-06  1.15484e-07  0.00400165  2.6703e-05   0.0175891   0.0172273 
2639.67 4.603716184  1.0928711524323111  0.251268  3.865485  2.40655e-06  1.11759e-07  0.00400165  2.6703e-05   0.0189194   0.0172250 
2640.48 4.602459142  1.092636347545172  0.251268  3.865485  2.43635e-06  1.11759e-07  0.00400165  2.6703e-05   0.0175780   0.0172246 
2641.26 4.601155152  1.0924054894096265  0.251268  3.865485  2.4289e-06  7.45063e-08  0.00400165  2.6703e-05   0.0175781   0.0172277 
2642.05 4.599568681  1.0924054894096265  0.251268  3.865485  2.3842e-06  -3.72532e-09  0.00400165  2.6703e-05   0.0182462   0.0172277 
2642.86 4.598408716  1.0921707523163466  0.251268  3.865485  2.32087e-06  -2.60771e-08  0.00400165  2.6703e-05   0.0175783   0.0172271 
2643.66 4.597133969  1.0921707523163466  0.251268  3.865485  2.23891e-06  1.86266e-08  0.00400165  2.6703e-05   0.0175737   0.0172292 
2644.45 4.595886476  1.0917052914869605  0.251268  3.865485  2.14206e-06  1.04309e-07  0.00400165  2.6703e-05   0.0175811   0.0172309 
2645.27 4.594400066  1.0914706562956198  0.251268  3.865485  2.12716e-06  1.89991e-07  0.00400165  2.6703e-05   0.0175786   0.0172300 
2646.06 4.593083544  1.0912399649794446  0.251268  3.865485  2.17558e-06  2.45871e-07  0.00400165  2.6703e-05   0.0175797   0.0172279 
2647.06 4.591496874  1.0912399649794446  0.251268  3.865485  2.17931e-06  2.53322e-07  0.00400165  2.6703e-05   0.0181350   0.0172275 
2647.85 4.590169808  1.0912399649794446  0.251268  3.865485  2.16813e-06  2.57047e-07  0.00400165  2.6703e-05   0.0187909   0.0172275 
2648.49 4.589086432  1.0910053974840221  0.251268  3.865485  2.17558e-06  2.53322e-07  0.00400165  2.6703e-05   0.0175905   0.0172265 
2649.27 4.587808900  1.0907708641061864  0.251268  3.865485  2.20166e-06  1.93716e-07  0.00400165  2.47956e-05   0.0175858   0.0172291 
2650.05 4.586527787  1.0907708641061864  0.251268  3.865485  2.22029e-06  1.56463e-07  0.00400165  2.47956e-05   0.0175830   0.0172349 
2650.66 4.585415367  1.0905402728777414  0.251268  3.865485  2.22774e-06  1.00583e-07  0.00400165  2.47956e-05   0.0188611   0.0172367 
2651.47 4.584150368  1.090305807137095  0.251268  3.865485  2.19794e-06  1.00583e-07  0.00400165  2.47956e-05   0.0175918   0.0172378 
2652.45 4.582466221  1.090305807137095  0.251268  3.865485  2.17558e-06  1.34111e-07  0.00400165  2.6703e-05   0.0175826   0.0172355 
2653.25 4.581218330  1.0900752823993756  0.251268  3.865485  2.18676e-06  1.63914e-07  0.00400165  2.6703e-05   0.0183769   0.0172343 
2653.84 4.580117846  1.0898498066350355  0.251268  3.865485  2.23519e-06  1.86265e-07  0.00400165  2.6703e-05   0.0175887   0.0172336 
2654.66 4.578852448  1.089628584471619  0.251268  3.865485  2.23146e-06  1.67639e-07  0.00400165  2.6703e-05   0.0175853   0.0172322 
2655.66 4.576979517  1.0894110806936819  0.251268  3.865485  2.27617e-06  1.49013e-07  0.00400165  2.6703e-05   0.0188966   0.0172321 
2656.47 4.575698205  1.089189922282588  0.248685  3.865485  2.39538e-06  1.34111e-07  0.00400165  2.86103e-05   0.0175895   0.0172354 
2659.07 4.571317953  1.089189922282588  0.248685  3.865485  2.38793e-06  1.45287e-07  0.00400165  2.86103e-05   0.0181903   0.0172361 
2659.87 4.570061706  1.0894110806936819  0.248685  3.865485  2.39165e-06  1.11759e-07  0.00400165  2.86103e-05   0.0175816   0.0172336 
2660.66 4.568737625  1.089628584471619  0.248685  3.865485  2.39538e-06  -1.11759e-08  0.00400165  2.86103e-05   0.0175770   0.0172329 
2661.66 4.567076156  1.0898498066350355  0.248685  3.865485  2.39165e-06  -9.6858e-08  0.00400165  2.86103e-05   0.0175718   0.0172287 
2662.45 4.565851341  1.0900752823993756  0.248685  3.865485  2.34695e-06  -8.56821e-08  0.00400165  2.86103e-05   0.0188244   0.0172224 
2663.48 4.563974232  1.090305807137095  0.248685  3.865485  2.32087e-06  -6.70557e-08  0.00400165  2.86103e-05   0.0175936   0.0172171 
2664.27 4.562712017  1.090305807137095  0.248685  3.865485  2.28734e-06  -7.82316e-08  0.00400165  2.86103e-05   0.0175896   0.0172172 
2665.07 4.561464325  1.0905402728777414  0.248685  3.865485  2.28362e-06  -7.45063e-08  0.00400165  2.86103e-05   0.0181914   0.0172193 
2665.87 4.560145415  1.0907708641061864  0.248685  3.865485  2.26872e-06  -4.47037e-08  0.00400165  2.86103e-05   0.0175991   0.0172177 
2666.66 4.558847194  1.0910053974840221  0.248685  3.865485  2.23146e-06  -4.8429e-08  0.00400165  2.6703e-05   0.0175932   0.0172192 
2667.46 4.557379882  1.0910053974840221  0.248685  3.865485  2.14206e-06  -3.72531e-08  0.00400165  2.6703e-05   0.0175986   0.0172219 
2668.26 4.556104936  1.0912399649794446  0.248685  3.866176  2.15696e-06  -6.70557e-08  0.00400165  2.86103e-05   0.0175923   0.0172248 
2670.26 4.552807662  1.0914706562956198  0.248685  3.866176  2.18676e-06  -1.49013e-08  0.00400165  2.86103e-05   0.0175859   0.0172259 
2671.06 4.551351291  1.0914706562956198  0.248685  3.866176  2.16068e-06  4.09784e-08  0.00400165  2.86103e-05   0.0181315   0.0172258 
2671.87 4.550063813  1.0914706562956198  0.248685  3.866176  2.13461e-06  7.82316e-08  0.00400165  2.6703e-05   0.0176018   0.0172294 
2672.65 4.548804582  1.0917052914869605  0.248685  3.866176  2.17186e-06  8.19568e-08  0.00400165  2.6703e-05   0.0189018   0.0172287 
2673.47 4.547498802  1.0917052914869605  0.248685  3.866176  2.20539e-06  8.56821e-08  0.00400165  2.6703e-05   0.0175887   0.0172301 
2674.26 4.546021941  1.091936049390002  0.248685  3.866176  2.19049e-06  7.45063e-08  0.00400165  2.6703e-05   0.0175848   0.0172319 
2675.06 4.544728296  1.0921707523163466  0.248685  3.866176  2.16441e-06  -4.09784e-08  0.00400165  2.6703e-05   0.0181599   0.0172331 
2675.87 4.543300969  1.0921707523163466  0.248685  3.866176  2.20539e-06  -1.22935e-07  0.00400165  2.6703e-05   0.0183880   0.0172337 
2676.85 4.541831071  1.0924054894096265  0.248685  3.866176  2.26127e-06  -1.22935e-07  0.00400165  2.6703e-05   0.0175950   0.0172353 
2677.65 4.540495451  1.0924054894096265  0.248685  3.866176  2.30969e-06  -1.22935e-07  0.00400165  2.6703e-05   0.0176041   0.0172331 
2678.26 4.539291921  1.0924054894096265  0.248685  3.866176  2.32832e-06  -1.41562e-07  0.00400165  2.6703e-05   0.0175974   0.0172331 
2679.04 4.538160006  1.0924054894096265  0.248685  3.866176  2.3246e-06  -1.04309e-07  0.00400165  2.6703e-05   0.0181779   0.0172335 
2679.87 4.536670215  1.092636347545172  0.248685  3.866176  2.32832e-06  -6.33304e-08  0.00400165  2.6703e-05   0.0175811   0.0172349 
2680.66 4.535417151  1.092636347545172  0.248685  3.866176  2.33205e-06  -9.6858e-08  0.00400165  2.6703e-05   0.0175777   0.0172348 
2681.46 4.534138227  1.092636347545172  0.248685  3.866176  2.30597e-06  -1.30386e-07  0.00400165  2.6703e-05   0.0175771   0.0172344 
2682.26 4.532835032  1.0928711524323111  0.248685  3.866176  2.29107e-06  -1.37837e-07  0.00400165  2.6703e-05   0.0175748   0.0172366 
2683.06 4.531376672  1.0928711524323111  0.248685  3.866176  2.29107e-06  -8.56821e-08  0.00400165  2.6703e-05   0.0183854   0.0172374 
2683.86 4.530061940  1.0931020772510749  0.248685  3.866176  2.30969e-06  3.72532e-09  0.00400165  2.6703e-05   0.0175851   0.0172399 
2684.67 4.528816635  1.0931020772510749  0.248685  3.866176  2.35812e-06  5.96051e-08  0.00400165  2.6703e-05   0.0189170   0.0172413
[truncated: 403,405 more chars]
