# Supplementary material for: Bright triplet and bright charge-separated singlet excitons in organic diradicals enable optical read-out and writing of spin states
Source: Nat Chem. 2025 Jul 29;17(9):1410–7. doi: 10.1038/s41557-025-01875-z (PMC12411279; doi:10.1038/s41557-025-01875-z)
Supplement: Supplementary file 3 — Raw text files containing unprocessed data for absorption, PL, magneto-PL, transient absorption kinetics and transient PL spectra. [file 41557_2025_1875_MOESM3_ESM.zip › Figure 2/MPL/MPL_triplet.up]

# record 0 None C89_640nmPL_0.25Ktemp_pow15mVhalf_MPL0T_405nm1.up 
# measuring amiZ.field , cernox.temp , cryo.mc.temp , cryo.mag.temp , srPL.x , srPL.y , sr405.x , sr405.y , sim.v1 , sim.v4  with wait 0
# when 08/10/2023 10:40 
# amiZ.rate = 0.10000000,9.0
# sr405.frequency = 1279.6
# srODMR.frequency = 737.002
# arf.freq = +3.0000000000000E+09
# arf.amp = +1.50000000E+001
# jobin.lambda = 320.008
0 0.000061668  0.6154804116564878  0.249073  3.867979  2.04892e-06  -7.0781e-08  0.00399974  2.47956e-05   0.0188474   0.0169763 
0.803849 0.000335596  0.6155453002457527  0.249073  3.867979  2.05265e-06  -6.70557e-08  0.00399974  2.47956e-05   0.0175952   0.0169762 
1.60471 0.000935570  0.6155453002457527  0.249073  3.867979  2.03402e-06  -3.35278e-08  0.00399974  2.47956e-05   0.0175870   0.0169751 
2.40263 0.001706824  0.6156101948691638  0.249073  3.867979  2.03402e-06  -7.45064e-09  0.00399974  2.6703e-05   0.0175933   0.0169753 
3.00701 0.002639013  0.6158027511004615  0.249073  3.867979  2.0452e-06  -3.72532e-09  0.00399974  2.6703e-05   0.0188129   0.0169748 
3.81485 0.003560260  0.6159964427034844  0.249073  3.867979  2.02657e-06  -2.23519e-08  0.00399974  2.6703e-05   0.0175874   0.0169744 
4.60833 0.004654578  0.6162551427051579  0.249073  3.867979  2.0005e-06  -4.47037e-08  0.00399974  2.6703e-05   0.0175811   0.0169746 
5.41329 0.005979256  0.6165778402824075  0.249073  3.867979  1.98932e-06  -7.45063e-08  0.00399974  2.6703e-05   0.0178178   0.0169740 
6.21112 0.007180001  0.6170296509629253  0.249073  3.867979  1.97814e-06  -6.70557e-08  0.00399974  2.6703e-05   0.0175630   0.0169740 
7.01697 0.008367816  0.6174166854606973  0.249073  3.867979  1.98932e-06  -4.09784e-08  0.00399974  2.6703e-05   0.0188325   0.0169742 
7.79588 0.009776642  0.6178050197648736  0.249073  3.867979  2.02285e-06  -4.09784e-08  0.00399974  2.6703e-05   0.0175806   0.0169758 
8.62338 0.011078046  0.6182576259195717  0.249073  3.867979  2.05637e-06  -2.98025e-08  0.00399974  2.6703e-05   0.0175873   0.0169747 
9.41621 0.012300474  0.6188409111987313  0.249073  3.867979  2.08618e-06  -1.49013e-08  0.00399974  2.6703e-05   0.0175811   0.0169740 
10.6069 0.014361196  0.6198130498769673  0.250076  3.867979  2.01167e-06  -1.78815e-07  0.00399974  2.47956e-05   0.0177885   0.0169713 
13.2136 0.018664860  0.620072080310437  0.250076  3.867979  2.02657e-06  -2.19793e-07  0.00399974  2.47956e-05   0.0178123   0.0169716 
14.2122 0.020365319  0.6202669606865956  0.250076  3.867979  2.03775e-06  -2.19793e-07  0.00399974  2.47956e-05   0.0175604   0.0169696 
15.0214 0.021754849  0.6204618955000158  0.250076  3.867979  2.02285e-06  -2.27244e-07  0.00399974  2.6703e-05   0.0175591   0.0169679 
16.0058 0.023312276  0.6205915191748969  0.250076  3.867979  2.0005e-06  -2.08617e-07  0.00399974  2.6703e-05   0.0175609   0.0169666 
17.0029 0.024943507  0.6207865446832059  0.250076  3.867979  1.99304e-06  -1.49013e-07  0.00399974  2.6703e-05   0.0188093   0.0169660 
17.8137 0.026369242  0.6209816247098995  0.250076  3.867979  2.0154e-06  -1.00583e-07  0.00399974  2.6703e-05   0.0175634   0.0169661 
18.6071 0.027722567  0.6211767592854677  0.250076  3.867979  2.04147e-06  -5.21543e-08  0.00399974  2.6703e-05   0.0175612   0.0169654 
19.605 0.029368121  0.6213708578465564  0.250076  3.867979  2.02657e-06  -3.72532e-09  0.00399974  2.6703e-05   0.0175577   0.0169655 
20.4226 0.030610243  0.6215661013062735  0.250076  3.867979  2.01167e-06  1.11759e-08  0.00399974  2.6703e-05   0.0179835   0.0169664 
21.2032 0.031902098  0.6220866538415879  0.250076  3.797431  1.96324e-06  -3.35278e-08  0.00399974  2.6703e-05   0.0179138   0.0169665 
23.2089 0.035370453  0.6224775963046891  0.250076  3.797431  1.98187e-06  -8.56821e-08  0.00399974  2.6703e-05   0.0175622   0.0169655 
24.4069 0.037404717  0.6227376178510632  0.250076  3.797431  2.04892e-06  -7.45063e-08  0.00399974  2.47956e-05   0.0175800   0.0169666 
25.4216 0.038996758  0.6229977363187477  0.250076  3.797431  2.09363e-06  -7.82316e-08  0.00399974  2.6703e-05   0.0177640   0.0169671 
26.2184 0.040326609  0.6232590453270246  0.250076  3.797431  2.11225e-06  -7.45063e-08  0.00399974  2.6703e-05   0.0175551   0.0169659 
27.0041 0.041668396  0.623519358262247  0.250076  3.797431  2.07873e-06  -8.19568e-08  0.00399974  2.6703e-05   0.0187437   0.0169681 
27.8279 0.043060313  0.6237808627011764  0.250076  3.797431  2.0452e-06  -9.31327e-08  0.00399974  2.6703e-05   0.0175701   0.0169673 
28.6086 0.044361319  0.6240413703949264  0.250076  3.797431  2.02657e-06  -7.45063e-08  0.00399974  2.6703e-05   0.0175632   0.0169666 
29.4084 0.045638851  0.6243676894694854  0.250076  3.797431  2.00422e-06  -2.60771e-08  0.00399974  2.6703e-05   0.0177231   0.0169663 
30.2192 0.047075926  0.6245637733009697  0.250076  3.797431  1.99304e-06  1.11759e-08  0.00399974  2.6703e-05   0.0175653   0.0169645 
31.0161 0.048388469  0.6248903368035438  0.250076  3.797431  1.98187e-06  0.0  0.00399974  2.6703e-05   0.0187106   0.0169648 
31.813 0.049640539  0.6251624593042208  0.250076  3.797431  1.97814e-06  7.45064e-09  0.00399974  2.6703e-05   0.0175804   0.0169669 
32.6084 0.050953082  0.625443984973078  0.250076  3.797431  1.95952e-06  0.0  0.00399974  2.6703e-05   0.0175742   0.0169674 
33.4123 0.052592469  0.6257951567961207  0.250076  3.797431  1.95207e-06  1.86266e-08  0.00399974  2.6703e-05   0.0178971   0.0169683 
34.2068 0.053698921  0.6260757411082605  0.250076  3.797431  1.97069e-06  5.21543e-08  0.00399974  2.6703e-05   0.0175551   0.0169691 
35.0171 0.054958351  0.6264272091207607  0.250076  3.797431  1.98187e-06  4.8429e-08  0.00399974  2.6703e-05   0.0188043   0.0169690 
35.8101 0.056245630  0.6266384050712797  0.250076  3.797431  1.97442e-06  5.96051e-08  0.00399974  2.6703e-05   0.0175801   0.0169697 
36.418 0.057352878  0.6269901370907716  0.250076  3.797431  1.94834e-06  6.33304e-08  0.00399974  2.6703e-05   0.0177482   0.0169698 
37.2183 0.058652094  0.6272723502151484  0.250076  3.797431  1.91481e-06  7.45063e-08  0.00399974  2.6703e-05   0.0175538   0.0169677 
38.0161 0.059893619  0.6276243799250536  0.250076  3.797431  1.91481e-06  8.94074e-08  0.00399974  2.6703e-05   0.0188158   0.0169673 
38.8122 0.061387986  0.6279056499736108  0.250076  3.797431  1.92971e-06  9.6858e-08  0.00399974  2.6703e-05   0.0175677   0.0169672 
39.6102 0.062704110  0.6283289357492466  0.250076  3.797431  1.95207e-06  9.31327e-08  0.00399974  2.6703e-05   0.0175636   0.0169682 
40.6071 0.064306695  0.6286814621748122  0.250076  3.797431  1.95579e-06  7.45063e-08  0.00399974  2.6703e-05   0.0175592   0.0169695 
41.4286 0.065748544  0.6291040025131164  0.250076  3.797431  2.0154e-06  2.98025e-08  0.00399974  2.6703e-05   0.0175764   0.0169706 
42.4097 0.067247287  0.6293870128327242  0.250076  3.797431  2.08245e-06  -1.11759e-08  0.00399974  2.6703e-05   0.0179387   0.0169711 
43.2082 0.068732900  0.6297400373776681  0.250076  3.797431  2.14206e-06  -5.58796e-08  0.00399974  2.6703e-05   0.0175538   0.0169711 
44.0184 0.070024954  0.6300932282753706  0.250076  3.797431  2.15696e-06  -4.8429e-08  0.00399974  2.6703e-05   0.0188091   0.0169698 
44.8133 0.071259120  0.6304465856826839  0.250076  3.797431  2.14951e-06  -2.98025e-08  0.00399974  2.6703e-05   0.0175753   0.0169679 
45.6221 0.072733991  0.6307289170050456  0.250076  3.797431  2.11225e-06  -1.49013e-08  0.00399974  2.6703e-05   0.0175758   0.0169667 
46.4166 0.074035594  0.6310825743016457  0.250076  3.797431  2.05637e-06  -3.72532e-09  0.00399974  2.6703e-05   0.0175753   0.0169664 
47.392 0.075677169  0.631861683552859  0.249418  3.797431  1.98187e-06  1.49013e-08  0.00399974  2.47956e-05   0.0188343   0.0169685 
49.8109 0.079694572  0.6322860210470387  0.249418  3.797431  1.95952e-06  6.33304e-08  0.00399974  2.47956e-05   0.0188193   0.0169691 
50.8087 0.081289796  0.6326416035112713  0.249418  3.797431  2.00795e-06  5.96051e-08  0.00399974  2.47956e-05   0.0175850   0.0169677 
51.6479 0.082812808  0.6328533681884445  0.249418  3.797431  2.04892e-06  4.09784e-08  0.00399974  2.47956e-05   0.0175835   0.0169682 
52.4135 0.083938557  0.6332080295535801  0.249418  3.797431  2.06755e-06  1.49013e-08  0.00399974  2.6703e-05   0.0178063   0.0169683 
53.2101 0.085381201  0.6335628588180264  0.249418  3.797431  2.0899e-06  3.72532e-09  0.00399974  2.6703e-05   0.0175562   0.0169692 
54.0069 0.086646797  0.63391785614083  0.249418  3.797431  2.1197e-06  0.0  0.00399974  2.6703e-05   0.0188143   0.0169707 
54.8019 0.087943825  0.6343445518800892  0.249418  3.797431  2.12716e-06  1.49013e-08  0.00399974  2.6703e-05   0.0187765   0.0169705 
55.8191 0.089563517  0.6346999197183891  0.249418  3.797431  2.1197e-06  -1.11759e-08  0.00399974  2.6703e-05   0.0175866   0.0169691 
56.6139 0.091016506  0.6350554561257246  0.249418  3.797431  2.13461e-06  -4.09784e-08  0.00399974  2.6703e-05   0.0175774   0.0169694 
57.4052 0.092346755  0.6354111612620944  0.249418  3.797431  2.14578e-06  -3.35278e-08  0.00399974  2.6703e-05   0.0177655   0.0169704 
58.2181 0.093626277  0.6357670352877224  0.249418  3.797431  2.12716e-06  -3.72531e-08  0.00399974  2.6703e-05   0.0175543   0.0169703 
59.0095 0.095081852  0.6367651000666597  0.249418  3.739509  2.06755e-06  -5.21543e-08  0.00399974  2.6703e-05   0.0178621   0.0169699 
61.2108 0.098587406  0.6371216176781991  0.249418  3.739509  2.0601e-06  -5.21543e-08  0.00399974  2.47956e-05   0.0175658   0.0169690 
62.0081 0.100044772  0.6374783049515917  0.249418  3.739509  2.04892e-06  -5.21543e-08  0.00399974  2.6703e-05   0.0187806   0.0169698 
62.8149 0.101362488  0.6378351620483942  0.249418  3.739509  2.04892e-06  -3.72531e-08  0.00399974  2.6703e-05   0.0175833   0.0169693 
63.6036 0.102605008  0.6381921891303928  0.249418  3.739509  2.03775e-06  -4.47037e-08  0.00399974  2.6703e-05   0.0175769   0.0169709 
64.4155 0.104054814  0.6385493863596056  0.249418  3.739509  1.99304e-06  -8.19568e-08  0.00399974  2.6703e-05   0.0178725   0.0169710 
65.2133 0.105359202  0.6389775280856241  0.249418  3.739509  1.98932e-06  -9.31327e-08  0.00399974  2.6703e-05   0.0175618   0.0169707 
66.0112 0.106651256  0.6393350998666983  0.249418  3.739509  2.02657e-06  -4.8429e-08  0.00399974  2.6703e-05   0.0188073   0.0169719 
66.8129 0.107899147  0.6397648916504801  0.249418  3.739509  2.0899e-06  1.11759e-08  0.00399974  2.6703e-05   0.0175756   0.0169708 
67.6092 0.109417783  0.6401228393433754  0.249418  3.739509  2.14578e-06  1.86266e-08  0.00399974  2.6703e-05   0.0175929   0.0169698 
68.4175 0.110704864  0.6404809580622928  0.249418  3.739509  2.15323e-06  7.45064e-09  0.00399974  2.6703e-05   0.0178244   0.0169704 
69.2148 0.112136170  0.6408392479707408  0.249418  3.739509  2.12716e-06  -1.11759e-08  0.00399974  2.6703e-05   0.0175564   0.0169716 
70.0069 0.113244611  0.6412699033789615  0.249418  3.739509  2.11598e-06  -7.45064e-09  0.00399974  2.6703e-05   0.0175598   0.0169723 
71.0063 0.115070595  0.6416285707114653  0.249418  3.739509  2.06383e-06  -1.11759e-08  0.00399974  2.6703e-05   0.0187941   0.0169728 
71.8161 0.116328830  0.6420584754515861  0.249418  3.739509  2.0303e-06  -1.86266e-08  0.00399974  2.6703e-05   0.0175841   0.0169726 
72.6134 0.117642369  0.6424175204269825  0.249418  3.739509  2.04892e-06  -2.98025e-08  0.00399974  2.6703e-05   0.0175850   0.0169728 
73.4163 0.118896427  0.6427767374788148  0.249418  3.739509  2.07128e-06  -1.49013e-08  0.00399974  2.6703e-05   0.0178239   0.0169725 
74.2109 0.120360954  0.6431361267721  0.249418  3.739509  2.0452e-06  1.49013e-08  0.00399974  2.6703e-05   0.0175576   0.0169748 
75.0105 0.121668525  0.6434956884720948  0.249418  3.739509  2.01167e-06  2.23519e-08  0.00399974  2.6703e-05   0.0188554   0.0169755 
75.8059 0.122957595  0.6439278733491989  0.249418  3.739509  2.00422e-06  7.45064e-09  0.00399974  2.6703e-05   0.0188436   0.0169729 
76.8081 0.124542077  0.644287815158848  0.249418  3.739509  2.01167e-06  -3.72531e-08  0.00399974  2.6703e-05   0.0175858   0.0169726 
77.6082 0.126061310  0.644647929905849  0.249418  3.739509  2.04147e-06  -3.35278e-08  0.00399974  2.6703e-05   0.0175969   0.0169732 
78.4185 0.127338046  0.6450082177564609  0.249418  3.739509  2.08618e-06  4.8429e-08  0.00399974  2.6703e-05   0.0178116   0.0169749 
79.2155 0.128623536  0.6455126698535153  0.249418  3.739509  2.14578e-06  1.08034e-07  0.00399974  2.6703e-05   0.0177436   0.0169780 
80.2177 0.130245615  0.6458019454098495  0.249418  3.739509  2.14951e-06  1.30386e-07  0.00399974  2.6703e-05   0.0175531   0.0169776 
80.9996 0.131723073  0.6461627885452532  0.249418  3.739509  2.15323e-06  1.26661e-07  0.00399974  2.6703e-05   0.0188095   0.0169761 
81.8105 0.133014729  0.6465953026202002  0.249418  3.739509  2.15323e-06  8.94074e-08  0.00399974  2.6703e-05   0.0188174   0.0169747 
82.8068 0.134651928  0.6469565279966665  0.249418  3.739509  2.13088e-06  6.33304e-08  0.00399974  2.6703e-05   0.0175835   0.0169752 
83.6187 0.135958703  0.6473907136359044  0.249418  3.739509  2.10853e-06  1.49013e-08  0.00399974  2.6703e-05   0.0175892   0.0169762 
84.6187 0.137560691  0.6485489631244993  0.250229  3.739509  2.13461e-06  -2.98025e-08  0.00399974  2.47956e-05   0.0177473   0.0169799 
87.213 0.142001816  0.6487664862305836  0.250229  3.739509  2.13833e-06  -4.8429e-08  0.00399974  2.47956e-05   0.0175588   0.0169776 
88.0099 0.143230809  0.6490558047008846  0.250229  3.739509  2.0899e-06  -6.70557e-08  0.00399974  2.47956e-05   0.0188296   0.0169775 
88.8097 0.144571203  0.6493452348923862  0.250229  3.739509  2.03775e-06  -6.70557e-08  0.00399974  2.6703e-05   0.0175809   0.0169778 
89.6178 0.146037918  0.6496359936904241  0.250229  3.739509  2.01912e-06  -1.49013e-08  0.00399974  2.6703e-05   0.0175837   0.0169787 
90.4177 0.147291380  0.6499986878323715  0.250229  3.739509  2.0005e-06  3.72531e-08  0.00399974  2.6703e-05   0.0175869   0.0169798 
91.42 0.148965977  0.6502884824205848  0.250229  3.739509  1.99304e-06  5.96051e-08  0.00399974  2.6703e-05   0.0177444   0.0169790 
92.2186 0.150415385  0.6505065110223743  0.250229  3.739509  2.00795e-06  6.70557e-08  0.00399974  2.6703e-05   0.0175696   0.0169813 
93.0174 0.151713805  0.6507965020594618  0.250229  3.739509  2.0303e-06  8.94074e-08  0.00399974  2.6703e-05   0.0187908   0.0169824 
93.8162 0.153144912  0.6510878244961328  0.250229  3.739509  2.05637e-06  8.94074e-08  0.00399974  2.6703e-05   0.0175890   0.0169816 
94.6054 0.154267477  0.6513780405749549  0.250229  3.739509  2.08245e-06  5.96051e-08  0.00399974  2.6703e-05   0.0175808   0.0169830 
95.4153 0.155691223  0.6520332689495684  0.250229  3.691988  2.06383e-06  6.33304e-08  0.00399974  2.6703e-05   0.0177013   0.0169837 
97.2152 0.158820003  0.6524691848940339  0.250229  3.691988  2.02285e-06  2.23519e-08  0.00399974  2.47956e-05   0.0175634   0.0169781 
98.6103 0.161085226  0.6527611583178473  0.250229  3.691988  2.0601e-06  0.0  0.00399974  2.47956e-05   0.0175552   0.0169788 
99.3942 0.162329536  0.6530520231637479  0.250229  3.691988  2.10853e-06  0.0  0.00399974  2.47956e-05   0.0178947   0.0169782 
100.191 0.163586976  0.653416374499709  0.250229  3.691988  2.13461e-06  -3.72532e-09  0.00399974  2.6703e-05   0.0175591   0.0169770 
101.016 0.165065826  0.6537087172028387  0.250229  3.691988  2.16068e-06  -2.98025e-08  0.00399974  2.6703e-05   0.0188093   0.0169757 
101.813 0.166336794  0.6539999500692008  0.250229  3.691988  2.15323e-06  -5.21543e-08  0.00399974  2.6703e-05   0.0175585   0.0169715 
102.613 0.167627654  0.654292520522549  0.250229  3.691988  2.13461e-06  -6.70557e-08  0.00399974  2.6703e-05   0.0175791   0.0169704 
103.407 0.168931843  0.6545839803629201  0.250229  3.691988  2.11225e-06  -6.70557e-08  0.00399974  2.6703e-05   0.0177335   0.0169703 
104.217 0.170390004  0.6548755535847293  0.250229  3.691988  2.075e-06  -2.60771e-08  0.00399974  2.6703e-05   0.0175596   0.0169688 
105.016 0.171676488  0.6551684660900658  0.250229  3.691988  2.03775e-06  4.8429e-08  0.00399974  2.6703e-05   0.0188022   0.0169690 
105.817 0.172877432  0.655533847958524  0.250229  3.691988  2.01167e-06  6.70557e-08  0.00399974  2.6703e-05   0.0175678   0.0169683 
106.615 0.174238117  0.6558257909966805  0.250229  3.691988  1.99304e-06  3.35278e-08  0.00399974  2.6703e-05   0.0175591   0.0169686 
107.416 0.175697273  0.6561190751621104  0.250229  3.691988  1.95579e-06  7.45064e-09  0.00399974  2.6703e-05   0.0177470   0.0169689 
108.204 0.176952525  0.6564112462830125  0.250229  3.691988  1.95207e-06  0.0  0.00399974  2.6703e-05   0.0175671   0.0169698 
109.002 0.178247762  0.6567035313395295  0.250229  3.691988  1.95207e-06  -2.60771e-08  0.00399974  2.6703e-05   0.0188104   0.0169694 
109.815 0.179698364  0.6569971592288036  0.250229  3.691988  1.94834e-06  -7.45063e-08  0.00399974  2.6703e-05   0.0175775   0.0169692 
110.607 0.180989821  0.6572896729029972  0.250229  3.691988  1.98559e-06  -1.41562e-07  0.00399974  2.6703e-05   0.0175731   0.0169709 
111.421 0.182288241  0.6575835305501317  0.250229  3.691988  2.03775e-06  -1.63914e-07  0.00399974  2.6703e-05   0.0177257   0.0169701 
112.217 0.183595811  0.6578762731999199  0.250229  3.691988  2.08618e-06  -1.30386e-07  0.00399974  2.6703e-05   0.0175654   0.0169691 
113.014 0.185023138  0.6581703609647589  0.250229  3.691988  2.09363e-06  -6.70557e-08  0.00399974  2.6703e-05   0.0187975   0.0169685 
113.815 0.186364129  0.6584633329488996  0.250229  3.691988  2.07128e-06  -7.45064e-09  0.00399974  2.6703e-05   0.0175787   0.0169675 
114.609 0.187628731  0.6587564194942467  0.250229  3.691988  2.0452e-06  -3.72532e-09  0.00399974  2.6703e-05   0.0175698   0.0169685 
115.42 0.189088483  0.6591235550640955  0.250229  3.691988  2.05265e-06  -1.11759e-08  0.00399974  2.6703e-05   0.0175811   0.0169715 
116.404 0.190723693  0.6594908705547182  0.250229  3.691988  2.0452e-06  7.45064e-09  0.00399974  2.6703e-05   0.0179710   0.0169701 
117.207 0.191998440  0.6597855926419331  0.250229  3.691988  2.0303e-06  3.72531e-08  0.00399974  2.6703e-05   0.0175618   0.0169709 
118.007 0.193284526  0.6600852048221971  0.250229  3.691988  1.99677e-06  5.96051e-08  0.00399974  2.6703e-05   0.0188043   0.0169715 
118.812 0.194744676  0.660402534170924  0.250229  3.691988  2.0005e-06  8.56821e-08  0.00399974  2.6703e-05   0.0175766   0.0169710 
119.605 0.196219946  0.6607186599240039  0.250229  3.691988  2.03775e-06  1.1921e-07  0.00399974  2.6703e-05   0.0175701   0.0169728 
120.409 0.197347086  0.6611146560585281  0.250229  3.691988  2.04147e-06  1.30386e-07  0.00399974  2.6703e-05   0.0177333   0.0169745 
121.216 0.198593784  0.6621454232024868  0.249299  3.691988  1.96324e-06  8.19568e-08  0.00399974  2.6703e-05   0.0188042   0.0169703 
123.812 0.203011634  0.6625421207809418  0.249299  3.691988  1.95207e-06  5.21543e-08  0.00399974  2.6703e-05   0.0188028   0.0169699 
124.81 0.204685237  0.6629390136097413  0.249299  3.691988  1.95207e-06  5.21543e-08  0.00399974  2.6703e-05   0.0175836   0.0169702 
125.614 0.205944667  0.6633361018811806  0.249299  3.691988  1.97069e-06  4.8429e-08  0.00399974  2.6703e-05   0.0175890   0.0169722 
126.41 0.207390693  0.66381339951349  0.249299  3.691988  1.99304e-06  3.35278e-08  0.00399974  2.6703e-05   0.0179457   0.0169749 
127.204 0.208640375  0.6643697143509232  0.249299  3.691988  2.0452e-06  1.49013e-08  0.00399974  2.6703e-05   0.0177245   0.0169751 
128.218 0.210318553  0.6648476243520755  0.249299  3.691988  2.07128e-06  0.0  0.00399974  2.6703e-05   0.0175580   0.0169735 
128.983 0.211573805  0.6652456538294855  0.249299  3.691988  2.0899e-06  0.0  0.00399974  2.6703e-05   0.0187901   0.0169733 
129.801 0.212903656  0.6657227466096441  0.249299  3.691988  2.0899e-06  3.72532e-09  0.00399974  2.6703e-05   0.0188392   0.0169766 
130.808 0.214709946  0.6661212083877642  0.249299  3.691988  2.10108e-06  3.72532e-09  0.00399974  2.6703e-05   0.0175883   0.0169774 
131.605 0.215995435  0.6665198671571617  0.249299  3.691988  2.13088e-06  2.23519e-08  0.00399974  2.6703e-05   0.0175799   0.0169772 
132.407 0.217260434  0.6669187231127103  0.249299  3.691988  2.15696e-06  2.98025e-08  0.00399974  2.6703e-05   0.0177312   0.0169776 
133.211 0.218911160  0.6678778553870263  0.249299  3.657949  2.14206e-06  -1.11759e-08  0.00399974  2.6703e-05   0.0179616   0.0169782 
135.206 0.222050683  0.6684369823039185  0.249299  3.657949  2.1197e-06  -2.98025e-08  0.00399974  2.6703e-05   0.0175625   0.0169809 
136.405 0.224206692  0.6688367878738827  0.249299  3.657949  2.11598e-06  1.86266e-08  0.00399974  2.6703e-05   0.0177725   0.0169796 
137.217 0.225373619  0.6691562381149356  0.249299  3.657949  2.09363e-06  2.60771e-08  0.00399974  2.6703e-05   0.0175566   0.0169781 
138.019 0.226598633  0.6695564005406356  0.249299  3.657949  2.06383e-06  0.0  0.00399974  2.6703e-05   0.0187851   0.0169795 
138.802 0.228045654  0.6698774797356831  0.249299  3.657949  2.03775e-06  -3.72531e-08  0.00399974  2.6703e-05   0.0175650   0.0169823 
139.609 0.229347655  0.6702780003222883  0.249299  3.657949  2.01167e-06  -5.96051e-08  0.00399974  2.6703e-05   0.0175615   0.0169829 
140.408 0.230619617  0.6705980221269372  0.249299  3.657949  2.02657e-06  -9.6858e-08  0.00399974  2.6703e-05   0.0177064   0.0169827 
141.219 0.231939919  0.6709989008474011  0.249299  3.657949  2.04147e-06  -1.22935e-07  0.00399974  2.6703e-05   0.0175517   0.0169833 
142.011 0.233389129  0.6713999789567611  0.249299  3.657949  2.01912e-06  -1.04309e-07  0.00399974  2.6703e-05   0.0175576   0.0169844 
143.009 0.235031499  0.6717217932002922  0.249299  3.657949  2.00795e-06  -4.09784e-08  0.00399974  2.6703e-05   0.0188562   0.0169832 
143.806 0.236278993  0.6721232311123153  0.249299  3.657949  1.98932e-06  -1.11759e-08  0.00399974  2.6703e-05   0.0175769   0.0169822 
144.607 0.237584176  0.6724439862016719  0.249299  3.657949  1.96324e-06  -3.35278e-08  0.00399974  2.6703e-05   0.0175733   0.0169794 
145.416 0.239107985  0.6727648689287076  0.249299  3.657949  1.96324e-06  -5.21543e-08  0.00399974  2.6703e-05   0.0178547   0.0169766 
146.213 0.240351699  0.6731668265762353  0.249299  3.657949  1.97442e-06  -7.45063e-08  0.00399974  2.6703e-05   0.0175556   0.0169757 
147.017 0.241598993  0.6734893468545269  0.249299  3.657949  1.98187e-06  -6.70557e-08  0.00399974  2.6703e-05   0.0188076   0.0169774 
147.819 0.242902784  0.6738106459133241  0.249299  3.657949  1.99304e-06  -6.33304e-08  0.00399974  2.6703e-05   0.0175782   0.0169776 
148.617 0.244357365  0.6741334238476666  0.249299  3.657949  2.02285e-06  -5.96051e-08  0.00399974  2.6703e-05   0.0175727   0.0169756 
149.409 0.245656182  0.6744549796894728  0.249299  3.657949  2.00795e-06  -6.70557e-08  0.00399974  2.6703e-05   0.0178514   0.0169745 
150.211 0.246954602  0.6747780156918695  0.249299  3.657949  1.98187e-06  -7.0781e-08  0.00399974  2.6703e-05   0.0175662   0.0169764 
151.009 0.248415349  0.6750998287274559  0.249299  3.657949  1.99304e-06  -6.70557e-08  0.00399974  2.6703e-05   0.0188651   0.0169769 
151.803 0.249530156  0.675502952261247  0.249299  3.657949  1.98932e-06  -1.86266e-08  0.00399974  2.6703e-05   0.0175770   0.0169783 
152.615 0.250982548  0.6758250547941951  0.249299  3.657949  1.97069e-06  1.11759e-08  0.00399974  2.6703e-05   0.0175815   0.0169790 
153.406 0.252285146  0.6762285411340373  0.249299  3.657949  1.96697e-06  4.47037e-08  0.00399974  2.6703e-05   0.0175895   0.0169778 
154.408 0.253900064  0.6763910758899131  0.249299  3.657949  1.96324e-06  5.58796e-08  0.00399974  2.6703e-05   0.0175852   0.0169760 
154.998 0.255016264  0.6767135334426655  0.249299  3.657949  1.95207e-06  5.21543e-08  0.00399974  2.6703e-05   0.0188120   0.0169760 
155.811 0.256297377  0.6770361199918843  0.249299  3.657949  1.97442e-06  3.72531e-08  0.00399974  2.6703e-05   0.0175833   0.0169779 
156.587 0.257582667  0.6772788226620022  0.249299  3.657949  1.99304e-06  2.98025e-08  0.00399974  2.6703e-05   0.0178576   0.0169796 
157.215 0.258648935  0.6776029921040696  0.249299  3.657949  2.0154e-06  0.0  0.00399974  2.6703e-05   0.0175525   0.0169809 
157.997 0.259950936  0.6780874545730068  0.249299  3.657949  2.02657e-06  -8.56821e-08  0.00399974  2.6703e-05   0.0178003   0.0169811 
159.214 0.261936661  0.6788968981858163  0.250463  3.657949  2.03775e-06  -1.00583e-07  0.00399974  2.6703e-05   0.0175742   0.0169814 
161.412 0.265639355  0.679140161638945  0.250463  3.657949  2.00795e-06  -9.6858e-08  0.00399974  2.6703e-05   0.0175807   0.0169804 
162.415 0.267280930  0.6793019248899577  0.250463  3.657949  1.99304e-06  -5.58796e-08  0.00399974  2.6703e-05   0.0177802   0.0169804 
163.214 0.268577361  0.6794650803631355  0.250463  3.657949  1.98187e-06  2.98025e-08  0.00399974  2.6703e-05   0.0175642   0.0169820 
164.009 0.270023188  0.6796269088137105  0.250463  3.657949  1.95952e-06  9.31327e-08  0.00399974  2.6703e-05   0.0188058   0.0169802 
164.817 0.271306291  0.6799506631768557  0.250463  3.657949  1.92971e-06  1.22935e-07  0.00399974  2.6703e-05   0.0187855   0.0169785 
165.821 0.272956817  0.6801125891155201  0.250463  3.657949  1.92226e-06  9.31327e-08  0.00399974  2.6703e-05   0.0175823   0.0169764 
166.618 0.274459937  0.6803562196413258  0.250463  3.657949  1.95207e-06  2.23519e-08  0.00399974  2.6703e-05   0.0175869   0.0169774 
167.617 0.276080226  0.6805999237969346  0.250463  3.657949  1.98932e-06  -3.72532e-09  0.00399974  2.6703e-05   0.0175839   0.0169779 
168.431 0.277368501  0.6808437016268649  0.250463  3.657949  2.02285e-06  -3.35278e-08  0.00399974  2.6703e-05   0.0179546   0.0169783 
169.208 0.278645038  0.6810875531756749  0.250463  3.657949  2.02657e-06  -7.82316e-08  0.00399974  2.6703e-05   0.0175661   0.0169774 
170.003 0.279919189  0.6819000154058413  0.250463  3.64188  2.08618e-06  -7.45063e-08  0.00399974  2.6703e-05   0.0175716   0.0169775 
172.408 0.284130748  0.6822246838698537  0.250463  3.64188  2.14951e-06  -5.58796e-08  0.00399974  2.6703e-05   0.0175818   0.0169782 
173.403 0.285573591  0.6824689534514289  0.250463  3.64188  2.16813e-06  -5.21543e-08  0.00399974  2.6703e-05   0.0177186   0.0169794 
174.218 0.287051645  0.6827938511102574  0.250463  3.64188  2.17186e-06  -3.35278e-08  0.00399974  2.6703e-05   0.0175644   0.0169795 
175.016 0.288349667  0.6830382931911533  0.250463  3.64188  2.13088e-06  1.49013e-08  0.00399974  2.6703e-05   0.0187437   0.0169798 
175.822 0.289646297  0.683282809393278  0.250463  3.64188  2.07128e-06  2.98025e-08  0.00399974  2.6703e-05   0.0175792   0.0169764 
176.605 0.290897371  0.6835273997615978  0.250463  3.64188  2.03402e-06  4.09784e-08  0.00399974  2.6703e-05   0.0175700   0.0169759 
177.409 0.292353145  0.6838527242427027  0.250463  3.64188  2.02285e-06  6.33304e-08  0.00399974  2.6703e-05   0.0178383   0.0169757 
178.212 0.293683593  0.6840974875638692  0.250463  3.64188  1.99304e-06  3.72531e-08  0.00399974  2.6703e-05   0.0175475   0.0169755 
178.995 0.294964507  0.6844230421672652  0.250463  3.64188  1.95952e-06  0.0  0.00399974  2.6703e-05   0.0175502   0.0169745 
179.789 0.296249996  0.6846679786860452  0.250463  3.64188  1.92971e-06  -2.98025e-08  0.00399974  2.6703e-05   0.0175660   0.0169757 
180.616 0.297691845  0.6849951328599885  0.250463  3.64188  1.91109e-06  -5.58796e-08  0.00399974  2.6703e-05   0.0175815   0.0169760 
181.42 0.299003792  0.6852402432378955  0.250463  3.64188  1.87755e-06  -7.82316e-08  0.00399974  2.6703e-05   0.0178020   0.0169785 
182.215 0.300278738  0.6854840581877687  0.250463  3.64188  1.89618e-06  -6.70557e-08  0.00399974  2.6703e-05   0.0175542   0.0169782 
183.009 0.301738292  0.6857293172485496  0.250463  3.64188  1.93344e-06  -5.21543e-08  0.00399974  2.6703e-05   0.0188360   0.0169779 
183.805 0.303050637  0.6859746509269232  0.250463  3.64188  1.95579e-06  -4.47037e-08  0.00399974  2.6703e-05   0.0175697   0.0169792 
184.593 0.304502830  0.6863009644195234  0.250463  3.64188  2.0005e-06  -2.23519e-08  0.00399974  2.6703e-05   0.0175629   0.0169781 
185.408 0.305552189  0.6865464721039226  0.250463  3.64188  2.02657e-06  -7.45064e-09  0.00399974  2.6703e-05   0.0179052   0.0169791 
186.21 0.307072018  0.6867920545572965  0.250463  3.64188  2.0452e-06  -1.11759e-08  0.00399974  2.6703e-05   0.0175673   0.0169802 
187.007 0.308292060  0.6870377118252008  0.250463  3.64188  2.03402e-06  -7.45064e-09  0.00399974  2.6703e-05   0.0188464   0.0169805 
187.803 0.309623104  0.6872834439532317  0.250463  3.64188  2.0154e-06  1.11759e-08  0.00399974  2.6703e-05   0.0175790   0.0169816 
188.613 0.311130401  0.6875278775552275  0.250463  3.64188  2.01912e-06  1.11759e-08  0.00399974  2.6703e-05   0.0175726   0.0169818 
189.413 0.312392814  0.6877737591216211  0.250463  3.64188  2.02657e-06  1.11759e-08  0.00399974  2.6703e-05   0.0178380   0.0169801 
190.209 0.313625587  0.6881021760161653  0.250463  3.64188  2.02285e-06  2.60771e-08  0.00399974  2.6703e-05   0.0177043   0.0169788 
191.215 0.315285862  0.6884293517521397  0.250463  3.64188  2.0303e-06  0.0  0.00399974  2.6703e-05   0.0175575   0.0169781 
191.995 0.316611933  0.6886755083911352  0.250463  3.64188  2.04147e-06  -7.45064e-09  0.00399974  2.6703e-05   0.0188241   0.0169769 
192.805 0.318037270  0.6889217401949652  0.250463  3.64188  2.02285e-06  0.0  0.00399974  2.6703e-05   0.0175787   0.0169770 
193.589 0.319551729  0.689249248691592  0.250463  3.64188  2.02657e-06  3.72532e-09  0.00399974  2.6703e-05   0.0175745   0.0169764 
194.411 0.320654401  0.68957826718447  0.250463  3.64188  2.05637e-06  1.11759e-08  0.00399974  2.6703e-05   0.0175820   0.0169738 
195.41 0.322246045  0.6903993337226049  0.24988  3.64188  1.96697e-06  2.60771e-08  0.00399974  2.6703e-05   0.0175808   0.0169701 
198.012 0.326651760  0.6906447137958052  0.24988  3.64188  1.96324e-06  4.09784e-08  0.00399974  2.6703e-05   0.0186025   0.0169708 
198.834 0.328121260  0.6909743022729626  0.24988  3.64188  1.95579e-06  5.96051e-08  0.00399974  2.6703e-05   0.0175780   0.0169711 
199.618 0.329373727  0.6913026456401276  0.24988  3.64188  1.95952e-06  6.33304e-08  0.00399974  2.6703e-05   0.0175821   0.0169717 
200.413 0.330658620  0.691632503195128  0.24988  3.64188  1.97442e-06  4.8429e-08  0.00399974  2.6703e-05   0.0178997   0.0169713 
201.207 0.331930980  0.6919611147330896  0.24988  3.64188  1.98559e-06  3.72531e-08  0.00399974  2.6703e-05   0.0175726   0.0169693 
202.002 0.333267196  0.692455665112656  0.24988  3.64188  1.99304e-06  -1.11759e-08  0.00399974  2.6703e-05   0.0175685   0.0169689 
203.003 0.334886690  0.6927846123397995  0.24988  3.64188  1.99677e-06  0.0  0.00399974  2.6703e-05   0.0188200   0.0169682 
203.798 0.336338088  0.6931150767876284  0.24988  3.64188  1.99304e-06  2.23519e-08  0.00399974  2.6703e-05   0.0175754   0.0169702 
204.61 0.337639093  0.6933612847739924  0.24988  3.64188  1.98559e-06  3.35278e-08  0.00399974  2.6703e-05   0.0175683   0.0169712 
205.407 0.338937115  0.6937736440208117  0.24988  3.64188  1.98559e-06  3.72531e-08  0.00399974  2.6703e-05   0.0177314   0.0169715 
206.216 0.340609127  0.6941862142434232  0.24988  3.64188  1.99304e-06  2.98025e-08  0.00399974  2.6703e-05   0.0178878   0.0169702 
207.208 0.342053562  0.6951911298586693  0.24988  3.639056  1.91109e-06  -7.82316e-08  0.00399974  2.6703e-05   0.0175693   0.0169745 
209.61 0.346100208  0.695544832584763  0.24988  3.639056  1.90363e-06  -8.19568e-08  0.00399974  2.6703e-05   0.0175626   0.0169742 
210.616 0.347717712  0.6959001672042164  0.24988  3.639056  1.93717e-06  -8.94074e-08  0.00399974  2.6703e-05   0.0175704   0.0169733 
211.416 0.348825755  0.6961649046898962  0.24988  3.639056  1.95952e-06  -6.70557e-08  0.00399974  2.6703e-05   0.0179305   0.0169707 
212.203 0.350267007  0.696431211279114  0.24988  3.639056  1.97442e-06  -3.35278e-08  0.00399974  2.6703e-05   0.0175697   0.0169697 
213.043 0.351752621  0.696786910637777  0.24988  3.639056  1.98932e-06  -1.49013e-08  0.00399974  2.6703e-05   0.0188270   0.0169711 
213.807 0.353032142  0.6970519199653236  0.24988  3.639056  2.02285e-06  -1.11759e-08  0.00399974  2.6703e-05   0.0175775   0.0169712 
214.61 0.354318825  0.6974078749645828  0.24988  3.639056  2.06383e-06  7.45064e-09  0.00399974  2.6703e-05   0.0175849   0.0169704 
215.415 0.355612471  0.6977624863768437  0.24988  3.639056  2.075e-06  1.49013e-08  0.00399974  2.6703e-05   0.0177514   0.0169709 
216.216 0.357038206  0.6980292858299801  0.24988  3.639056  2.05265e-06  -6.70557e-08  0.00399974  2.6703e-05   0.0175644   0.0169686 
217.018 0.358383773  0.6983841523891845  0.24988  3.639056  2.0154e-06  -9.31327e-08  0.00399974  2.6703e-05   0.0187808   0.0169676 
217.813 0.359807320  0.6987406566927223  0.24988  3.639056  1.96697e-06  -6.70557e-08  0.00399974  2.6703e-05   0.0187919   0.0169689 
218.813 0.361260110  0.6990077583676967  0.24988  3.639056  1.97814e-06  -2.60771e-08  0.00399974  2.6703e-05   0.0175797   0.0169700 
219.609 0.362759251  0.6993630270531076  0.24988  3.639056  1.99304e-06  0.0  0.00399974  2.6703e-05   0.0175841   0.0169694 
220.414 0.364018282  0.6996303211978697  0.24988  3.639056  1.99304e-06  1.86266e-08  0.00399974  2.6703e-05   0.0178354   0.0169691 
221.209 0.365326052  0.6998976980466738  0.24988  3.639056  1.98559e-06  2.23519e-08  0.00399974  2.6703e-05   0.0175601   0.0169679 
222.008 0.366556835  0.7002533328694066  0.24988  3.639056  1.96324e-06  1.86266e-08  0.00399974  2.6703e-05   0.0188294   0.0169693 
222.806 0.368066320  0.7005209025849188  0.24988  3.639056  1.95579e-06  2.98025e-08  0.00399974  2.6703e-05   0.0175747   0.0169697 
223.605 0.369317793  0.7007885551751171  0.24988  3.639056  1.96324e-06  5.96051e-08  0.00399974  2.6703e-05   0.0175690   0.0169703 
224.412 0.370584781  0.7011445568906275  0.24988  3.639056  1.99304e-06  6.33304e-08  0.00399974  2.6703e-05   0.0175723   0.0169703 
225.413 0.372262761  0.7014124027456835  0.24988  3.639056  2.01912e-06  5.58796e-08  0.00399974  2.6703e-05   0.0178051   0.0169686 
226.211 0.373668404  0.7017686616134634  0.24988  3.639056  2.05265e-06  1.49013e-08  0.00399974  2.6703e-05   0.0175511   0.0169673 
227.056 0.374973190  0.7021265652293229  0.24988  3.639056  2.075e-06  -3.35278e-08  0.00399974  2.6703e-05   0.0176520   0.0169699 
228.006 0.376652363  0.7024831187056022  0.24988  3.639056  2.09363e-06  -2.98025e-08  0.00399974  2.6703e-05   0.0175453   0.0169695 
229.008 0.378486702  0.70275137984032  0.24988  3.639056  2.07128e-06  0.0  0.00399974  2.6703e-05   0.0188530   0.0169691 
229.809 0.379568884  0.7030197242786521  0.24988  3.639056  2.06383e-06  1.11759e-08  0.00399974  2.6703e-05   0.0175746   0.0169708 
230.601 0.381026448  0.7032881520723511  0.24988  3.639056  2.05637e-06  0.0  0.00399974  2.6703e-05   0.0175684   0.0169716 
231.399 0.382304179  0.7036451852505818  0.24988  3.639056  2.0601e-06  -2.98025e-08  0.00399974  2.6703e-05   0.0177836   0.0169736 
232.213 0.383627665  0.7040038670738719  0.24988  3.639056  2.05637e-06  -4.8429e-08  0.00399974  2.6703e-05   0.0178703   0.0169724 
233.21 0.385290127  0.7048088165996103  0.24994  3.639056  2.02657e-06  -5.58796e-08  0.00399974  2.6703e-05   0.0175731   0.0169733 
235.618 0.389301562  0.7050778007982288  0.24994  3.639056  1.99304e-06  -6.33304e-08  0.00399974  2.6703e-05   0.0175853   0.0169737 
236.412 0.390761713  0.7052566690402396  0.24994  3.639056  1.95579e-06  -4.09784e-08  0.00399974  2.6703e-05   0.0179037   0.0169738 
237.193 0.392012588  0.7056145166337291  0.24994  3.639056  1.93717e-06  0.0  0.00399974  2.6703e-05   0.0175810   0.0169739 
237.99 0.393296287  0.705795000201387  0.24994  3.639056  1.96324e-06  1.11759e-08  0.00399974  2.86103e-05   0.0187972   0.0169752 
238.813 0.394611019  0.7060627869402634  0.24994  3.639056  2.00795e-06  0.0  0.00399974  2.86103e-05   0.0175818   0.0169737 
239.607 0.396026808  0.706422473855146  0.24994  3.639056  2.0303e-06  5.21543e-08  0.00399974  2.6703e-05   0.0175799   0.0169741 
240.604 0.397700212  0.7066919608879777  0.24994  3.639056  2.0154e-06  7.82316e-08  0.00399974  2.6703e-05   0.0175716   0.0169737 
241.412 0.398972771  0.7069600257702375  0.24994  3.639056  2.00422e-06  5.58796e-08  0.00399974  2.6703e-05   0.0179416   0.0169726 
242.206 0.400463358  0.707410501777487  0.24994  3.639056  2.01912e-06  7.45064e-09  0.00399974  2.86103e-05   0.0179594   0.0169723 
243.205 0.401904212  0.7076787896844068  0.24994  3.639056  2.00422e-06  -1.49013e-08  0.00399974  2.6703e-05   0.0175658   0.0169734 
244.002 0.403356405  0.7083981519377235  0.24994  3.653151  2.0005e-06  -1.22935e-07  0.00399974  2.6703e-05   0.0178587   0.0169727 
246.21 0.407043186  0.7086682558949844  0.24994  3.653151  2.00795e-06  -9.6858e-08  0.00399974  2.6703e-05   0.0175521   0.0169731 
247.004 0.408292470  0.7090275193339687  0.24994  3.653151  1.95579e-06  -3.35278e-08  0.00399974  2.6703e-05   0.0175577   0.0169746 
247.998 0.409931459  0.7092978201137355  0.24994  3.653151  1.94089e-06  -1.11759e-08  0.00399974  2.6703e-05   0.0188222   0.0169765 
248.808 0.411284982  0.7095682054688809  0.24994  3.653151  1.92971e-06  -7.45064e-09  0.00399974  2.6703e-05   0.0175791   0.0169781 
249.641 0.412679287  0.7098386754523475  0.24994  3.653151  1.89991e-06  0.0  0.00399974  2.6703e-05   0.0175831   0.0169776 
250.407 0.414026245  0.7101092301171286  0.24994  3.653151  1.8701e-06  0.0  0.00399974  2.6703e-05   0.0180083   0.0169775 
251.187 0.415482218  0.7104690932578347  0.24994  3.653151  1.88873e-06  1.86266e-08  0.00399974  2.86103e-05   0.0180314   0.0169760 
252.201 0.416954106  0.7107398454027639  0.24994  3.653151  1.91854e-06  4.09784e-08  0.00399974  2.86103e-05   0.0175549   0.0169747 
253.012 0.418376260  0.7110106824058097  0.24994  3.653151  1.95579e-06  2.60771e-08  0.00399974  2.86103e-05   0.0188198   0.0169751 
253.808 0.419722821  0.7112816043201816  0.24994  3.653151  2.0005e-06  7.45064e-09  0.00399974  2.86103e-05   0.0175759   0.0169759 
254.608 0.420969121  0.7116419561158261  0.24994  3.653151  2.00422e-06  1.49013e-08  0.00399974  2.86103e-05   0.0175859   0.0169787 
255.61 0.422652870  0.711913076047023  0.24994  3.653151  2.0154e-06  0.0  0.00399974  2.86103e-05   0.0174957   0.0169806 
256.39 0.423921052  0.7120933648725595  0.24994  3.653151  2.02657e-06  -1.86266e-08  0.00399974  2.86103e-05   0.0175846   0.0169811 
257.018 0.424998261  0.7123646264896172  0.24994  3.653151  2.0303e-06  -4.09784e-08  0.00399974  2.86103e-05   0.0188127   0.0169816 
257.81 0.426279772  0.7126359732844971  0.24994  3.653151  2.02285e-06  -4.47037e-08  0.00399974  2.86103e-05   0.0175606   0.0169834 
258.61 0.427756036  0.7129058886938279  0.24994  3.653151  2.02657e-06  -2.23519e-08  0.00399974  2.86103e-05   0.0175580   0.0169824 
259.409 0.429031976  0.713268435851734  0.24994  3.653151  2.0303e-06  0.0  0.00399974  2.86103e-05   0.0179943   0.0169814 
260.186 0.430495907  0.7135400666414264  0.24994  3.653151  2.03402e-06  7.45064e-09  0.00399974  2.86103e-05   0.0177647   0.0169811 
261.216 0.431954664  0.7138102646360434  0.24994  3.653151  2.03402e-06  1.11759e-08  0.00399974  2.86103e-05   0.0175502   0.0169798 
262.013 0.433419589  0.7140820658215867  0.24994  3.653151  2.02657e-06  1.49013e-08  0.00399974  2.86103e-05   0.0188155   0.0169796 
262.812 0.434713036  0.714353952524198  0.24994  3.653151  2.0154e-06  4.8429e-08  0.00399974  2.86103e-05   0.0175639   0.0169790 
263.61 0.436173982  0.7146259247977075  0.24994  3.653151  1.99304e-06  6.70557e-08  0.00399974  2.86103e-05   0.0175565   0.0169805 
264.405 0.437241244  0.7150788954126288  0.24994  3.653151  1.97442e-06  -3.72532e-09  0.00399974  2.86103e-05   0.0187789   0.0169830 
265.801 0.439656858  0.7154408345103059  0.24994  3.653151  1.96324e-06  -5.21543e-08  0.00399974  2.86103e-05   0.0175945   0.0169820 
266.614 0.440928025  0.7157131491273129  0.24994  3.653151  1.98932e-06  -6.70557e-08  0.00399974  2.86103e-05   0.0175823   0.0169813 
267.414 0.442360325  0.7159855495848262  0.24994  3.653151  2.0154e-06  -5.58796e-08  0.00399974  2.86103e-05   0.0178077   0.0169813 
268.216 0.443623932  0.7163478687052095  0.24994  3.653151  2.03775e-06  -8.19568e-08  0.00399974  2.86103e-05   0.0175470   0.0169810 
269.017 0.444979644  0.7166204693475782  0.24994  3.653151  2.0452e-06  -9.6858e-08  0.00399974  2.86103e-05   0.0181515   0.0169799 
269.859 0.446407766  0.7175287432220654  0.250088  3.653151  1.97814e-06  -5.21543e-08  0.00399974  2.6703e-05   0.0188526   0.0169787 
272.807 0.451363326  0.7178932354802058  0.250088  3.653151  1.96324e-06  -4.09784e-08  0.00399974  2.6703e-05   0.0175737   0.0169798 
274.013 0.453379686  0.7181647982581458  0.250088  3.653151  1.97069e-06  -1.86266e-08  0.00399974  2.6703e-05   0.0188017   0.0169793 
274.815 0.454667563  0.718437972757592  0.250088  3.653151  2.00795e-06  -3.72532e-09  0.00399974  2.6703e-05   0.0175784   0.0169752 
275.637 0.456085341  0.7187112336406022  0.250088  3.653151  2.0452e-06  3.72532e-09  0.00399974  2.86103e-05   0.0188298   0.0169742 
276.808 0.457980552  0.7189845809618237  0.250088  3.653151  2.05637e-06  -3.72532e-09  0.00399974  2.86103e-05   0.0175803   0.0169752 
277.61 0.459267037  0.7192580147759606  0.250088  3.653151  2.05637e-06  -3.72532e-09  0.00399974  2.86103e-05   0.0175697   0.0169754 
278.402 0.460688793  0.7194398426884188  0.250088  3.653151  2.05637e-06  0.0  0.00399974  2.86103e-05   0.0178208   0.0169764 
279.196 0.462176197  0.719713420617825  0.250088  3.653151  2.04892e-06  -1.11759e-08  0.00399974  2.86103e-05   0.0175819   0.0169765 
280.011 0.463272106  0.7198953443892596  0.250088  3.653151  2.03775e-06  3.72532e-09  0.00399974  2.86103e-05   0.0188418   0.0169757 
280.792 0.464541681  0.7201690665859298  0.250088  3.653151  2.02285e-06  1.11759e-08  0.00399974  2.86103e-05   0.0175814   0.0169780 
281.615 0.466251887  0.720807068726567  0.250088  3.683338  2.0154e-06  1.11759e-07  0.00399974  2.86103e-05   0.0188179   0.0169740 
283.811 0.469688214  0.7210810799147102  0.250088  3.683338  2.00422e-06  1.41562e-07  0.00399974  2.6703e-05   0.0175694   0.0169718 
284.608 0.471147966  0.7214455422552182  0.250088  3.683338  1.99304e-06  7.45063e-08  0.00399974  2.6703e-05   0.0175652   0.0169699 
285.609 0.472606127  0.7216278310851485  0.250088  3.683338  1.96324e-06  3.35278e-08  0.00399974  2.6703e-05   0.0175606   0.0169711 
286.407 0.474109247  0.7219021026933281  0.250088  3.683338  1.90736e-06  2.98025e-08  0.00399974  2.6703e-05   0.0176840   0.0169706 
287.222 0.475382999  0.7221764613804316  0.250088  3.683338  1.90736e-06  0.0  0.00399974  2.6703e-05   0.0175505   0.0169708 
288 0.476635665  0.7224509072017709  0.250088  3.683338  1.93717e-06  -3.35278e-08  0.00399974  2.86103e-05   0.0188091   0.0169712 
288.813 0.477961338  0.72272544021271  0.250088  3.683338  1.98932e-06  -6.70557e-08  0.00399974  2.86103e-05   0.0175708   0.0169737 
289.603 0.479395628  0.723000060468666  0.250088  3.683338  2.05265e-06  -1.00583e-07  0.00399974  2.86103e-05   0.0175653   0.0169743 
290.414 0.480654062  0.7232732331034245  0.250088  3.683338  2.08245e-06  -1.11759e-07  0.00399974  2.86103e-05   0.0178060   0.0169737 
291.209 0.481980333  0.7235480275276975  0.250088  3.683338  2.11225e-06  -8.56821e-08  0.00399974  2.86103e-05   0.0175561   0.0169727 
292.005 0.483416213  0.7238229093632432  0.250088  3.683338  2.12716e-06  -2.60771e-08  0.00399974  2.86103e-05   0.0175603   0.0169726 
293.009 0.485091010  0.7240978786656909  0.250088  3.683338  2.0899e-06  3.72532e-09  0.00399974  2.86103e-05   0.0187853   0.0169730 
293.818 0.486347257  0.7242807279170868  0.250088  3.683338  2.0303e-06  4.8429e-08  0.00399974  2.86103e-05   0.0175689   0.0169736 
294.615 0.487661989  0.724555842958361  0.250088  3.683338  1.98932e-06  6.70557e-08  0.00399974  2.86103e-05   0.0175719   0.0169744 
295.406 0.488922214  0.7248310456150335  0.250088  3.683338  1.98932e-06  8.19568e-08  0.00399974  2.86103e-05   0.0178821   0.0169745 
296.207 0.490381966  0.7250140500836075  0.250088  3.683338  2.00795e-06  1.00583e-07  0.00399974  2.86103e-05   0.0175477   0.0169742 
297.005 0.491673424  0.7252893987266418  0.250088  3.683338  2.05637e-06  1.08034e-07  0.00399974  2.86103e-05   0.0188405   0.0169746 
297.804 0.492966274  0.7255632961391877  0.250088  3.683338  2.0899e-06  8.19568e-08  0.00399974  2.86103e-05   0.0175750   0.0169754 
298.614 0.494419461  0.725838819875967  0.250088  3.683338  2.1048e-06  3.72531e-08  0.00399974  2.86103e-05   0.0175793   0.0169751 
299.412 0.495886375  0.7261144314886948  0.250088  3.683338  2.11225e-06  0.0  0.00399974  2.86103e-05   0.0175787   0.0169735 
300.413 0.497356074  0.7263901310334411  0.250088  3.683338  2.1197e-06  2.98025e-08  0.00399974  2.86103e-05   0.0179781   0.0169735 
301.188 0.498627440  0.7267568398923191  0.250088  3.683338  2.13088e-06  4.8429e-08  0.00399974  2.86103e-05   0.0175763   0.0169745 
302.402 0.500643800  0.7269417941435526  0.250088  3.683338  2.10108e-06  2.98025e-08  0.00399974  2.86103e-05   0.0180470   0.0169731 
303.203 0.501904224  0.7271252462102759  0.250088  3.683338  2.05637e-06  3.72532e-09  0.00399974  2.86103e-05   0.0175504   0.0169728 
303.999 0.503370939  0.7274012684888447  0.250088  3.683338  2.0452e-06  -1.49013e-08  0.00399974  2.86103e-05   0.0188377   0.0169718 
304.805 0.504639917  0.7275848181351485  0.250088  3.683338  2.02285e-06  -1.86266e-08  0.00399974  2.86103e-05   0.0175711   0.0169738 
305.605 0.506142440  0.7279520344303858  0.250088  3.683338  1.99677e-06  -3.72532e-09  0.00399974  2.86103e-05   0.0175669   0.0169742 
306.606 0.507562009  0.7285958108778092  0.250121  3.683338  2.03775e-06  -1.86266e-08  0.00399974  2.86103e-05   0.0175699   0.0169707 
308.605 0.511104365  0.7289650021971007  0.250121  3.683338  2.04892e-06  -5.21543e-08  0.00399974  2.86103e-05   0.0175688   0.0169723 
310.013 0.513240283  0.7292416128446144  0.250121  3.683338  2.01912e-06  -1.49013e-08  0.00399974  2.86103e-05   0.0188174   0.0169723 
310.808 0.514734252  0.7294255538495231  0.250121  3.683338  1.98559e-06  2.98025e-08  0.00399974  2.86103e-05   0.0175849   0.0169727 
311.608 0.516000842  0.7297023119814092  0.250121  3.683338  1.99304e-06  4.47037e-08  0.00399974  2.86103e-05   0.0175744   0.0169724 
312.406 0.517331489  0.7297935533615272  0.250121  3.683338  2.01167e-06  4.47037e-08  0.00399974  2.86103e-05   0.0179585   0.0169726 
313.202 0.518569832  0.7300752644638437  0.250121  3.683338  2.03402e-06  5.21543e-08  0.00399974  2.86103e-05   0.0175526   0.0169754 
314.011 0.520038337  0.7302720218965534  0.250121  3.683338  2.06755e-06  5.21543e-08  0.00399974  2.86103e-05   0.0188241   0.0169766 
314.809 0.521326214  0.730568063736007  0.250121  3.683338  2.13088e-06  1.86266e-08  0.00399974  2.86103e-05   0.0188182   0.0169785 
315.81 0.522992655  0.7307649262053659  0.250121  3.683338  2.15696e-06  -3.35278e-08  0.00399974  2.86103e-05   0.0175746   0.0169786 
316.602 0.524246117  0.7310611261254806  0.250121  3.683338  2.15323e-06  -4.47037e-08  0.00399974  2.86103e-05   0.0175668   0.0169783 
317.418 0.525903606  0.731258093743692  0.250121  3.683338  2.1197e-06  -2.98025e-08  0.00399974  2.86103e-05   0.0178558   0.0169776 
318.21 0.527017419  0.7321474537256711  0.250121  3.727533  2.02657e-06  1.49013e-08  0.00399974  2.86103e-05   0.0186978   0.0169735 
320.829 0.531400058  0.732444097490533  0.250121  3.727533  1.99304e-06  1.86266e-08  0.00399974  2.86103e-05   0.0175775   0.0169725 
321.611 0.532699075  0.7326413603364552  0.250121  3.727533  1.99304e-06  3.35278e-08  0.00399974  2.86103e-05   0.0175860   0.0169757 
322.402 0.533947563  0.7329381628256372  0.250121  3.727533  1.99304e-06  1.49013e-08  0.00399974  2.86103e-05   0.0180464   0.0169750 
323.202 0.535296113  0.7332334018248996  0.250121  3.727533  2.01167e-06  3.72532e-09  0.00399974  2.86103e-05   0.0175548   0.0169735 
324.01 0.536699171  0.7335303946874593  0.250121  3.727533  2.04147e-06  -2.98025e-08  0.00399974  2.86103e-05   0.0175569   0.0169733 
325.015 0.538368596  0.7338274830952899  0.250121  3.727533  2.02657e-06  -5.21543e-08  0.00399974  2.86103e-05   0.0188134   0.0169713 
325.796 0.539676167  0.7340250417001049  0.250121  3.727533  2.01167e-06  -7.45063e-08  0.00399974  2.86103e-05   0.0175790   0.0169729 
326.607 0.540930424  0.7343222893085672  0.250121  3.727533  2.00795e-06  -1.30386e-07  0.00399974  2.86103e-05   0.0175705   0.0169729 
327.408 0.542390773  0.7345199538073952  0.250121  3.727533  1.99304e-06  -1.52738e-07  0.00399974  2.86103e-05   0.0179456   0.0169728 
328.209 0.543709484  0.734817360787203  0.250121  3.727533  2.0005e-06  -1.41562e-07  0.00399974  2.86103e-05   0.0175492   0.0169728 
329.001 0.544985027  0.735015131293626  0.250121  3.727533  2.05637e-06  -1.04309e-07  0.00399974  2.86103e-05   0.0188054   0.0169750 
329.812 0.546384703  0.7354124622444229  0.250121  3.727533  2.0452e-06  -4.47037e-08  0.00399974  2.86103e-05   0.0188020   0.0169746 
330.815 0.548039009  0.7357101568454009  0.250121  3.727533  2.0154e-06  -2.98025e-08  0.00399974  2.86103e-05   0.0175642   0.0169744 
331.607 0.549375425  0.7360062835423742  0.250121  3.727533  2.02285e-06  -3.72532e-09  0.00399974  2.86103e-05   0.0175566   0.0169760 
332.404 0.550489635  0.7363041696632457  0.250121  3.727533  2.02657e-06  -1.11759e-08  0.00399974  2.86103e-05   0.0177499   0.0169767 
333.215 0.551942027  0.7366021519050844  0.250121  3.727533  2.03402e-06  -1.49013e-08  0.00399974  2.86103e-05   0.0175608   0.0169764 
334.017 0.553388451  0.7369002303299417  0.250121  3.727533  2.05265e-06  -1.49013e-08  0.00399974  2.86103e-05   0.0188280   0.0169765 
334.808 0.554647483  0.7370984474557244  0.250121  3.727533  2.04892e-06  -3.72532e-09  0.00399974  2.86103e-05   0.0175709   0.0169783 
335.605 0.555984097  0.7373966861443072  0.250121  3.727533  2.06383e-06  2.98025e-08  0.00399974  2.86103e-05   0.0175667   0.0169779 
336.415 0.557400881  0.7375950098714208  0.250121  3.727533  2.1197e-06  6.33304e-08  0.00399974  2.86103e-05   0.0178320   0.0169793 
337.214 0.558685376  0.7378934089961569  0.250121  3.727533  2.14951e-06  8.19568e-08  0.00399974  2.86103e-05   0.0175636   0.0169789 
338.014 0.559967284  0.7380918394393238  0.250121  3.727533  2.12716e-06  7.0781e-08  0.00399974  2.86103e-05   0.0188215   0.0169802 
338.791 0.561246806  0.7384888282846769  0.250121  3.727533  2.1197e-06  -4.47037e-08  0.00399974  2.86103e-05   0.0175841   0.0169790 
340.011 0.563264360  0.7386890554627572  0.250121  3.727533  2.1197e-06  -1.08034e-07  0.00399974  2.86103e-05   0.0188527   0.0169785 
340.804 0.564746591  0.7389861390921645  0.250121  3.727533  2.10853e-06  -1.30386e-07  0.00399974  2.86103e-05   0.0175779   0.0169816 
341.611 0.566038645  0.7391864741382013  0.250121  3.727533  2.07873e-06  -1.22935e-07  0.00399974  2.86103e-05   0.0175701   0.0169817 
342.407 0.567282359  0.7394853880367867  0.250121  3.727533  2.05637e-06  -1.15484e-07  0.00399974  2.86103e-05   0.0179747   0.0169816 
343.203 0.568614796  0.7396841608882363  0.250121  3.727533  2.0601e-06  -1.04309e-07  0.00399974  2.86103e-05   0.0187890   0.0169819 
343.811 0.569684844  0.7404813524016771  0.250266  3.727533  2.05637e-06  -7.0781e-08  0.00399974  2.86103e-05   0.0175784   0.0169811 
346.399 0.573896403  0.7407790132727462  0.250266  3.727533  2.0452e-06  -8.19568e-08  0.00399974  2.86103e-05   0.0175815   0.0169800 
347.603 0.575928081  0.7408793700228844  0.250266  3.727533  2.0601e-06  -7.82316e-08  0.00399974  2.86103e-05   0.0178459   0.0169807 
348.21 0.577026178  0.7410784431819469  0.250266  3.727533  2.08618e-06  -7.82316e-08  0.00399974  2.86103e-05   0.0175522   0.0169784 
349.012 0.578513184  0.741277559264647  0.250266  3.727533  2.0899e-06  -9.6858e-08  0.00399974  2.86103e-05   0.0188095   0.0169790 
349.813 0.579757495  0.741478392076748  0.250266  3.727533  2.03402e-06  -1.34111e-07  0.00399974  2.86103e-05   0.0187872   0.0169793 
350.813 0.581592032  0.741677594423372  0.250266  3.727533  2.00795e-06  -1.78815e-07  0.00399974  2.86103e-05   0.0175714   0.0169806 
351.615 0.582714001  0.7418768397493685  0.250266  3.727533  2.02285e-06  -1.93716e-07  0.00399974  2.86103e-05   0.0175653   0.0169809 
352.411 0.583941800  0.7420761280732874  0.250266  3.727533  2.03775e-06  -1.60188e-07  0.00399974  2.86103e-05   0.0178231   0.0169795 
353.213 0.585625946  0.7423759789287155  0.250266  3.727533  2.07128e-06  -1.00583e-07  0.00399974  2.86103e-05   0.0175535   0.0169781 
354.009 0.586709123  0.7426759271774476  0.250266  3.727533  2.0899e-06  -4.8429e-08  0.00399974  2.86103e-05   0.0175567   0.0169775 
355.008 0.588315687  0.7428753880408301  0.250266  3.727533  2.0899e-06  3.72532e-09  0.00399974  2.86103e-05   0.0188523   0.0169775 
355.804 0.589622263  0.7435746793225383  0.250266  3.782688  2.01167e-06  7.82316e-08  0.00399974  2.6703e-05   0.0175777   0.0169760 
358.013 0.593308247  0.7438750172323012  0.250266  3.782688  1.99677e-06  7.0781e-08  0.00399974  2.6703e-05   0.0188214   0.0169756 
358.808 0.594577822  0.7440747372842988  0.250266  3.782688  2.0005e-06  -1.49013e-08  0.00399974  2.6703e-05   0.0175872   0.0169748 
359.603 0.596051102  0.7442761794053013  0.250266  3.782688  1.97442e-06  -1.08034e-07  0.00399974  2.86103e-05   0.0175778   0.0169749 
360.418 0.597512247  0.7447766174760961  0.250266  3.782688  1.97069e-06  -1.60188e-07  0.00399974  2.86103e-05   0.0175848   0.0169735 
361.606 0.599390550  0.7449765326348009  0.250266  3.782688  1.97814e-06  -1.1921e-07  0.00399974  2.86103e-05   0.0175741   0.0169730 
362.407 0.600630683  0.7452773268867406  0.250266  3.782688  2.00795e-06  -1.00583e-07  0.00399974  2.86103e-05   0.0177930   0.0169738 
363.211 0.601933678  0.7454773504815068  0.250266  3.782688  2.02657e-06  -9.6858e-08  0.00399974  2.86103e-05   0.0175686   0.0169751 
364.003 0.603399796  0.745778307931639  0.250266  3.782688  2.0154e-06  -9.6858e-08  0.00399974  2.86103e-05   0.0188458   0.0169784 
364.804 0.604663602  0.7459784400801637  0.250266  3.782688  2.02285e-06  -8.19568e-08  0.00399974  2.86103e-05   0.0175735   0.0169814 
365.6 0.605942527  0.7461786156102643  0.250266  3.782688  2.04892e-06  -5.21543e-08  0.00399974  2.86103e-05   0.0175693   0.0169828 
366.402 0.607405462  0.7464798017258454  0.250266  3.782688  2.0899e-06  -1.49013e-08  0.00399974  2.86103e-05   0.0177687   0.0169833 
367.214 0.608714227  0.7466800859747241  0.250266  3.782688  2.09735e-06  1.49013e-08  0.00399974  2.86103e-05   0.0175584   0.0169822 
368.01 0.609956150  0.7468804136711502  0.250266  3.782688  2.1048e-06  2.23519e-08  0.00399974  2.86103e-05   0.0188074   0.0169832 
368.807 0.611278442  0.7470807848339783  0.250266  3.782688  2.1197e-06  3.35278e-08  0.00399974  2.86103e-05   0.0175774   0.0169846 
369.602 0.612730436  0.7471818287999222  0.250266  3.782688  2.16068e-06  3.72531e-08  0.00399974  2.86103e-05   0.0175738   0.0169860 
370.4 0.614024479  0.7474833423409866  0.250266  3.782688  2.17931e-06  2.98025e-08  0.00399974  2.86103e-05   0.0178434   0.0169870 
371.212 0.615282715  0.747683844382089  0.250266  3.782688  2.15696e-06  0.0  0.00399974  2.86103e-05   0.0177731   0.0169863 
372.215 0.616936823  0.7479855219030026  0.250266  3.782688  2.1197e-06  -3.35278e-08  0.00399974  2.86103e-05   0.0175593   0.0169839 
373.013 0.618373897  0.7481861330179368  0.250266  3.782688  2.08618e-06  -3.72531e-08  0.00399974  2.86103e-05   0.0188161   0.0169851 
373.809 0.619616617  0.7483867877223631  0.250266  3.782688  2.06755e-06  -1.86266e-08  0.00399974  2.86103e-05   0.0175662   0.0169853 
374.608 0.620985458  0.7485891727604953  0.250266  3.782688  2.04892e-06  0.0  0.00399974  2.86103e-05   0.0175627   0.0169861 
375.386 0.622408806  0.7489907010209478  0.250266  3.782688  2.0154e-06  -3.35278e-08  0.00399974  2.86103e-05   0.0175777   0.0169853 
376.607 0.624450431  0.7491915306399515  0.250266  3.782688  1.98932e-06  -6.33304e-08  0.00399974  2.86103e-05   0.0175721   0.0169861 
377.402 0.625710855  0.7493924039434643  0.250266  3.782688  1.96697e-06  -6.33304e-08  0.00399974  2.86103e-05   0.0180295   0.0169864 
378.198 0.626969091  0.749595009513932  0.250266  3.782688  1.94462e-06  -3.72531e-08  0.00399974  2.86103e-05   0.0175681   0.0169901 
378.998 0.628306103  0.7498956230037356  0.250266  3.782688  1.92226e-06  -3.72532e-09  0.00399974  2.86103e-05   0.0188216   0.0169911 
379.806 0.629573689  0.7500983390206987  0.250266  3.782688  1.92971e-06  -7.45064e-09  0.00399974  2.86103e-05   0.0175856   0.0169887 
380.604 0.631017925  0.7503991164287946  0.250266  3.782688  1.93717e-06  0.0  0.00399974  2.86103e-05   0.0175802   0.0169876 
381.411 0.632469123  0.7512056156374319  0.249398  3.782688  1.94834e-06  6.33304e-08  0.00399974  2.86103e-05   0.0175772   0.0169854 
384.01 0.636701371  0.7515084460305356  0.249398  3.782688  1.95579e-06  6.70557e-08  0.00399974  2.86103e-05   0.0187647   0.0169865 
384.82 0.637966769  0.7519112458885581  0.249398  3.782688  1.98932e-06  5.58796e-08  0.00399974  2.86103e-05   0.0175870   0.0169856 
385.615 0.639263597  0.7522143078031613  0.249398  3.782688  1.99677e-06  3.35278e-08  0.00399974  2.86103e-05   0.0175777   0.0169862 
386.415 0.640704451  0.7526191098316953  0.249398  3.782688  2.01912e-06  7.45064e-09  0.00399974  2.86103e-05   0.0178697   0.0169857 
387.209 0.642048227  0.75292240417856  0.249398  3.782688  2.08618e-06  -5.21543e-08  0.00399974  2.86103e-05   0.0178890   0.0169860 
388.21 0.643647430  0.7533258213855519  0.249398  3.782688  2.11598e-06  -7.82316e-08  0.00399974  2.86103e-05   0.0175517   0.0169846 
389.024 0.644919790  0.7536293479641405  0.249398  3.782688  2.12343e-06  -7.0781e-08  0.00399974  2.86103e-05   0.0188116   0.0169824 
389.807 0.646437033  0.7539329743388579  0.249398  3.782688  2.12716e-06  -3.35278e-08  0.00399974  2.86103e-05   0.0188591   0.0169788 
390.803 0.648061501  0.754336833351211  0.249398  3.782688  2.15323e-06  -1.86266e-08  0.00399974  2.86103e-05   0.0187976   0.0169783 
391.812 0.649698699  0.7546406924665924  0.249398  3.782688  2.18676e-06  -1.11759e-08  0.00399974  2.86103e-05   0.0175750   0.0169762 
392.607 0.651004877  0.7553489533833962  0.249398  3.844232  2.11598e-06  2.98025e-08  0.00399974  2.86103e-05   0.0187851   0.0169743 
394.814 0.654652667  0.7556531457650074  0.249398  3.844232  2.05637e-06  1.86266e-08  0.00399974  2.86103e-05   0.0175847   0.0169730 
395.61 0.655930199  0.7559574383811191  0.249398  3.844232  2.00422e-06  -2.23519e-08  0.00399974  2.86103e-05   0.0175929   0.0169752 
396.41 0.657415813  0.7561597889729962  0.249398  3.844232  2.00795e-06  -3.35278e-08  0.00399974  2.86103e-05   0.0179800   0.0169745 
397.203 0.658644010  0.7564642486065563  0.249398  3.844232  2.05637e-06  -1.86266e-08  0.00399974  2.86103e-05   0.0175576   0.0169732 
398.002 0.659945414  0.7567688086508482  0.249398  3.844232  2.09735e-06  -3.35278e-08  0.00399974  2.86103e-05   0.0187968   0.0169737 
398.812 0.661407952  0.7570717668788205  0.249398  3.844232  2.11225e-06  -5.21543e-08  0.00399974  2.86103e-05   0.0175717   0.0169733 
399.603 0.662704979  0.7572760644833006  0.249398  3.844232  2.11598e-06  -7.82316e-08  0.00399974  2.86103e-05   0.0175648   0.0169739 
400.413 0.663993850  0.7575791891973194  0.249398  3.844232  2.075e-06  -8.94074e-08  0.00399974  2.86103e-05   0.0177761   0.0169744 
401.216 0.665268796  0.7578841172316202  0.249398  3.844232  2.03402e-06  -9.31327e-08  0.00399974  2.86103e-05   0.0175590   0.0169749 
402.016 0.666739092  0.7580868904844136  0.249398  3.844232  2.00795e-06  -9.6858e-08  0.00399974  2.86103e-05   0.0187994   0.0169739 
402.812 0.668012248  0.7583919862346098  0.249398  3.844232  1.99304e-06  -1.11759e-07  0.00399974  2.86103e-05   0.0175843   0.0169723 
403.606 0.669310867  0.7585948710470127  0.249398  3.844232  1.97814e-06  -1.15484e-07  0.00399974  2.86103e-05   0.0175742   0.0169724 
404.404 0.670725263  0.7589001346976993  0.249398  3.844232  1.98932e-06  -9.6858e-08  0.00399974  2.86103e-05   0.0177901   0.0169731 
405.212 0.672022290  0.7591031311925318  0.249398  3.844232  1.98932e-06  -4.8429e-08  0.00399974  2.86103e-05   0.0175683   0.0169732 
405.995 0.673338614  0.7594085629286086  0.249398  3.844232  2.0005e-06  1.86266e-08  0.00399974  2.86103e-05   0.0187999   0.0169721 
406.812 0.674582726  0.7596116712288963  0.249398  3.844232  2.02285e-06  4.47037e-08  0.00399974  2.86103e-05   0.0175791   0.0169708 
407.616 0.676088431  0.7598165315680311  0.249398  3.844232  2.05265e-06  4.8429e-08  0.00399974  2.86103e-05   0.0175808   0.0169692 
408.402 0.677356614  0.7600197296268295  0.249398  3.844232  2.0899e-06  7.45063e-08  0.00399974  2.86103e-05   0.0177503   0.0169689 
409.214 0.678646877  0.7603254647228184  0.249398  3.844232  2.07128e-06  6.33304e-08  0.00399974  2.86103e-05   0.0175623   0.0169696 
410.013 0.680073806  0.7605287748092764  0.249398  3.844232  2.02285e-06  2.98025e-08  0.00399974  2.86103e-05   0.0187943   0.0169703 
410.816 0.681363871  0.7608346785103774  0.249398  3.844232  1.96324e-06  2.23519e-08  0.00399974  2.86103e-05   0.0175874   0.0169719 
411.61 0.682682980  0.7610381007480883  0.249398  3.844232  1.91109e-06  3.72532e-09  0.00399974  2.86103e-05   0.0175811   0.0169732 
412.409 0.683921323  0.761140683577133  0.249398  3.844232  1.92226e-06  -3.35278e-08  0.00399974  2.86103e-05   0.0180415   0.0169750 
413.199 0.685256346  0.7613441732403676  0.249398  3.844232  1.95207e-06  -7.45063e-08  0.00399974  2.86103e-05   0.0175519   0.0169775 
414.013 0.686692028  0.761650347210214  0.249398  3.844232  1.98187e-06  -1.00583e-07  0.00399974  2.86103e-05   0.0188259   0.0169767 
414.806 0.687935145  0.7618539492229622  0.249398  3.844232  1.97442e-06  -1.15484e-07  0.00399974  2.86103e-05   0.0175799   0.0169774 
415.604 0.689261614  0.7620575961347842  0.249398  3.844232  1.91854e-06  -1.00583e-07  0.00399974  2.86103e-05   0.0175729   0.0169809 
416.403 0.690730517  0.7623640067688487  0.249398  3.844232  1.90363e-06  -6.70557e-08  0.00399974  2.86103e-05   0.0180343   0.0169819 
417.203 0.691975822  0.7625677662039378  0.249398  3.844232  1.93717e-06  -3.35278e-08  0.00399974  2.86103e-05   0.0175505   0.0169807 
418.013 0.693276232  0.7633849677958214  0.25053  3.844232  2.00422e-06  5.58796e-08  0.00399974  2.86103e-05   0.0175628   0.0169807 
421.013 0.698590463  0.7635889526509017  0.25053  3.844232  1.99677e-06  7.82316e-08  0.00399974  2.6703e-05   0.0180561   0.0169801 
422.2 0.700244571  0.763691819246714  0.25053  3.844232  2.02657e-06  8.56821e-08  0.00399974  2.6703e-05   0.0188070   0.0169795 
422.807 0.701337296  0.763691819246714  0.25053  3.844232  2.04147e-06  4.47037e-08  0.00399974  2.86103e-05   0.0175838   0.0169799 
423.605 0.702789291  0.7638958719008618  0.25053  3.844232  2.02657e-06  -1.11759e-08  0.00399974  2.86103e-05   0.0175711   0.0169802 
424.61 0.704292808  0.763997057585286  0.25053  3.844232  2.02285e-06  7.45064e-09  0.00399974  2.86103e-05   0.0175668   0.0169815 
425.611 0.706102081  0.7640999696530779  0.25053  3.844232  2.04147e-06  1.11759e-08  0.00399974  2.86103e-05   0.0175638   0.0169819 
426.408 0.707391947  0.7642028931907393  0.25053  3.844232  2.07873e-06  2.23519e-08  0.00399974  2.86103e-05   0.0177807   0.0169824 
427.216 0.708663710  0.764304112523302  0.25053  3.844232  2.0899e-06  2.98025e-08  0.00399974  2.86103e-05   0.0180394   0.0169833 
428.202 0.710302302  0.7645083005314861  0.25053  3.844232  2.0601e-06  2.60771e-08  0.00399974  2.86103e-05   0.0175452   0.0169833 
429.001 0.711778366  0.764611269591494  0.25053  3.844232  2.0601e-06  0.0  0.00399974  2.86103e-05   0.0188272   0.0169853 
429.806 0.713030833  0.7651308839322151  0.25053  3.910485  2.12716e-06  -1.30386e-07  0.00399974  2.86103e-05   0.0180702   0.0169841 
432.201 0.717085038  0.7654584108261445  0.25053  3.910485  2.15696e-06  -1.60188e-07  0.00399974  2.86103e-05   0.0175474   0.0169852 
433.4 0.718915200  0.765676212523518  0.25053  3.910485  2.16068e-06  -1.71364e-07  0.00399974  2.86103e-05   0.0178448   0.0169833 
434.197 0.720358043  0.765786046792425  0.25053  3.910485  2.16068e-06  -1.52738e-07  0.00399974  2.86103e-05   0.0175773   0.0169816 
435.01 0.721645920  0.7660039210417928  0.25053  3.910485  2.18303e-06  -1.41562e-07  0.00399974  2.86103e-05   0.0188266   0.0169794 
435.805 0.723131732  0.7663317387534406  0.25053  3.910485  2.22774e-06  -7.82316e-08  0.00399974  2.86103e-05   0.0188225   0.0169806 
436.802 0.724762963  0.7664398143408498  0.25053  3.910485  2.24264e-06  -6.33304e-08  0.00399974  2.86103e-05   0.0175784   0.0169818 
437.6 0.726217344  0.7667677773497271  0.25053  3.910485  2.21656e-06  -5.96051e-08  0.00399974  2.86103e-05   0.0175750   0.0169839 
438.598 0.727701366  0.7669858691391223  0.25053  3.910485  2.15323e-06  -4.47037e-08  0.00399974  2.86103e-05   0.0175723   0.0169844 
439.411 0.728992625  0.7672058426000038  0.25053  3.910485  2.11598e-06  -1.86266e-08  0.00399974  2.86103e-05   0.0179731   0.0169823 
440.203 0.730424726  0.7673140142564814  0.25053  3.910485  2.07873e-06  1.49013e-08  0.00399974  2.86103e-05   0.0175581   0.0169824 
441.016 0.731688333  0.7675322271796421  0.25053  3.910485  2.04147e-06  0.0  0.00399974  2.86103e-05   0.0188105   0.0169803 
441.808 0.732992721  0.7677523228466361  0.25053  3.910485  2.04147e-06  -2.60771e-08  0.00399974  2.86103e-05   0.0175783   0.0169801 
442.617 0.734258118  0.7679706330179816  0.25053  3.910485  2.02657e-06  -3.35278e-08  0.00399974  2.86103e-05   0.0175896   0.0169788 
443.415 0.735740151  0.7680788887993966  0.25053  3.910485  2.02657e-06  -4.09784e-08  0.00399974  2.86103e-05   0.0177834   0.0169794 
444.216 0.737023850  0.7682991068083608  0.25053  3.910485  2.03402e-06  -6.33304e-08  0.00399974  2.86103e-05   0.0175485   0.0169802 
445.008 0.738500909  0.7684073987411116  0.25053  3.910485  2.0452e-06  -7.0781e-08  0.00399974  2.86103e-05   0.0188508   0.0169812 
445.801 0.739582495  0.768625854335936  0.25053  3.910485  2.08245e-06  -5.96051e-08  0.00399974  2.86103e-05   0.0175677   0.0169836 
446.612 0.741101529  0.7688461948229567  0.25053  3.910485  2.13461e-06  -3.35278e-08  0.00399974  2.86103e-05   0.0175620   0.0169831 
447.413 0.742340070  0.768954546994201  0.25053  3.910485  2.15323e-06  1.11759e-08  0.00399974  2.86103e-05   0.0175587   0.0169821 
448.256 0.743775752  0.7691731241273728  0.25053  3.910485  2.14578e-06  2.98025e-08  0.00399974  2.86103e-05   0.0175575   0.0169814 
449.006 0.745107195  0.7692833495027688  0.25053  3.910485  2.1197e-06  3.35278e-08  0.00399974  2.86103e-05   0.0188332   0.0169795 
449.807 0.746417351  0.7695019997055542  0.25053  3.910485  2.0899e-06  1.86266e-08  0.00399974  2.86103e-05   0.0188374   0.0169788 
450.808 0.747993876  0.7697206985123864  0.25053  3.910485  2.0452e-06  -2.23519e-08  0.00399974  2.86103e-05   0.0175571   0.0169767 
451.601 0.749264247  0.7699412843646838  0.25053  3.910485  2.01912e-06  -7.0781e-08  0.00399974  2.86103e-05   0.0175524   0.0169785 
452.4 0.750582560  0.7700497572141897  0.25053  3.910485  1.99677e-06  -1.00583e-07  0.00399974  2.86103e-05   0.0175675   0.0169794 
453.005 0.751690802  0.7702704168651515  0.25053  3.910485  1.99304e-06  -1.11759e-07  0.00399974  2.86103e-05   0.0188005   0.0169802 
453.811 0.752935312  0.7704892865701943  0.25053  3.910485  2.01912e-06  -9.6858e-08  0.00399974  2.86103e-05   0.0175671   0.0169781 
454.61 0.754212844  0.77070820497693  0.25053  3.910485  2.0154e-06  -6.70557e-08  0.00399974  2.86103e-05   0.0175589   0.0169778 
455.406 0.755677371  0.771367093710186  0.249998  3.910485  1.98187e-06  -1.86266e-08  0.00399974  2.86103e-05   0.0175912   0.0169789 
458.014 0.759940851  0.7715862075507045  0.249998  3.910485  1.92226e-06  -2.60771e-08  0.00399974  2.6703e-05   0.0175835   0.0169791 
459.006 0.761730430  0.7719158908948828  0.249998  3.910485  1.89245e-06  -3.72531e-08  0.00399974  2.86103e-05   0.0188364   0.0169799 
459.805 0.763226786  0.7721351270074919  0.249998  3.910485  1.91481e-06  -4.47037e-08  0.00399974  2.86103e-05   0.0188552   0.0169824 
460.801 0.764671619  0.7724649943762055  0.249998  3.910485  1.95579e-06  -5.96051e-08  0.00399974  2.86103e-05   0.0175742   0.0169834 
461.609 0.765952732  0.7729037603381798  0.249998  3.910485  2.0154e-06  -4.47037e-08  0.00399974  2.86103e-05   0.0188396   0.0169843 
462.802 0.767994754  0.7731232167202376  0.249998  3.910485  2.0154e-06  -4.09784e-08  0.00399974  2.86103e-05   0.0175804   0.0169864 
463.612 0.769474996  0.7734534156036948  0.249998  3.910485  1.99304e-06  -7.0781e-08  0.00399974  2.86103e-05   0.0175745   0.0169867 
464.413 0.770771427  0.7736729946405453  0.249998  3.910485  2.01167e-06  -6.33304e-08  0.00399974  2.86103e-05   0.0180726   0.0169881 
465.202 0.772021507  0.77389262269531  0.249998  3.910485  2.04892e-06  -4.8429e-08  0.00399974  2.86103e-05   0.0175541   0.0169879 
466.014 0.773494389  0.7741141460237259  0.249998  3.910485  2.08245e-06  -7.45063e-08  0.00399974  2.86103e-05   0.0175562   0.0169878 
467.012 0.774923904  0.7747734730030517  0.249998  3.970447  2.05637e-06  -5.96051e-08  0.00399974  2.86103e-05   0.0175656   0.0169855 
469.416 0.778963985  0.7751042263084555  0.249998  3.970447  2.04147e-06  -3.35278e-08  0.00399974  2.86103e-05   0.0175724   0.0169864 
470.412 0.780647136  0.7753241741336931  0.249998  3.970447  2.0303e-06  -1.11759e-08  0.00399974  2.86103e-05   0.0177721   0.0169853 
471.214 0.782055565  0.7756551126603783  0.249998  3.970447  2.04147e-06  -2.23519e-08  0.00399974  2.86103e-05   0.0175544   0.0169842 
471.998 0.783369302  0.7757660666907181  0.249998  3.970447  2.04147e-06  -3.72531e-08  0.00399974  2.86103e-05   0.0188306   0.0169824 
472.806 0.784657179  0.776097153917332  0.249998  3.970447  2.02657e-06  -5.96051e-08  0.00399974  2.86103e-05   0.0188071   0.0169814 
473.806 0.786309894  0.7763173238592387  0.249998  3.970447  2.0154e-06  -9.6858e-08  0.00399974  2.86103e-05   0.0175778   0.0169812 
474.602 0.787804857  0.7766485966814195  0.249998  3.970447  2.02657e-06  -1.45287e-07  0.00399974  2.86103e-05   0.0175747   0.0169802 
475.409 0.789049168  0.7768688900772615  0.249998  3.970447  2.07128e-06  -1.63914e-07  0.00399974  2.86103e-05   0.0179012   0.0169807 
476.209 0.790341620  0.7770892328105129  0.249998  3.970447  2.1048e-06  -1.45287e-07  0.00399974  2.86103e-05   0.0175593   0.0169808 
477.006 0.791603238  0.7772003487032023  0.249998  3.970447  2.10108e-06  -1.34111e-07  0.00399974  2.86103e-05   0.0175589   0.0169823 
477.613 0.792895690  0.7774207656915045  0.249998  3.970447  2.07873e-06  -1.30386e-07  0.00399974  2.86103e-05   0.0175567   0.0169841 
478.409 0.793970114  0.7777524103297491  0.249998  3.970447  2.07128e-06  -1.1921e-07  0.00399974  2.86103e-05   0.0178576   0.0169845 
479.211 0.795306529  0.7779729510492668  0.249998  3.970447  2.06383e-06  -7.82316e-08  0.00399974  2.86103e-05   0.0175496   0.0169857 
480.018 0.796732464  0.7781935412170523  0.249998  3.970447  2.08618e-06  -4.8429e-08  0.00399974  2.86103e-05   0.0188382   0.0169842 
480.802 0.797979360  0.7784141808552812  0.249998  3.970447  2.11598e-06  -2.98025e-08  0.00399974  2.86103e-05   0.0175717   0.0169843 
481.612 0.799269226  0.7786348699861498  0.249998  3.970447  2.14951e-06  -2.98025e-08  0.00399974  2.86103e-05   0.0175656   0.0169813 
482.401 0.800779507  0.7788574637883259  0.249998  3.970447  2.19049e-06  -4.8429e-08  0.00399974  2.86103e-05   0.0178345   0.0169797 
483.208 0.802038937  0.7789669242116105  0.249998  3.970447  2.19794e-06  -7.45063e-08  0.00399974  2.86103e-05   0.0175589   0.0169791 
484.004 0.803346905  0.779299090546143  0.249998  3.970447  2.19794e-06  -6.70557e-08  0.00399974  2.86103e-05   0.0188662   0.0169797 
484.801 0.804577092  0.7794104563174193  0.249998  3.970447  2.18676e-06  -7.45063e-08  0.00399974  2.86103e-05   0.0175890   0.0169810 
485.597 0.805874915  0.779519978286551  0.249998  3.970447  2.16068e-06  -8.94074e-08  0.00399974  2.86103e-05   0.0178976   0.0169804 
486.209 0.807000464  0.7797427724575529  0.249998  3.970447  2.15323e-06  -9.31327e-08  0.00399974  2.86103e-05   0.0175505   0.0169804 
487.006 0.808240000  0.7799637598454061  0.249998  3.970447  2.14951e-06  -5.58796e-08  0.00399974  2.86103e-05   0.0175550   0.0169797 
488.006 0.809991783  0.7801847968820506  0.249998  3.970447  2.1197e-06  -1.11759e-08  0.00399974  2.86103e-05   0.0175573   0.0169805 
488.999 0.811607099  0.7804058835897977  0.249998  3.970447  2.11225e-06  -2.23519e-08  0.00399974  2.86103e-05   0.0188059   0.0169810 
489.81 0.813025872  0.7805173747222902  0.249998  3.970447  2.1048e-06  -2.98025e-08  0.00399974  2.86103e-05   0.0175792   0.0169811 
490.603 0.814341798  0.7807385361874549  0.249998  3.970447  2.07873e-06  -3.35278e-08  0.00399974  2.86103e-05   0.0175766   0.0169814 
491.414 0.815643202  0.7809597473796694  0.249998  3.970447  2.05637e-06  -4.8429e-08  0.00399974  2.86103e-05   0.0175779   0.0169800 
492.4 0.817279207  0.7816255399257199  0.250114  3.970447  2.05637e-06  -7.82316e-08  0.00399974  2.86103e-05   0.0175794   0.0169837 
495.008 0.821637577  0.7818469506686689  0.250114  3.970447  2.06755e-06  -5.58796e-08  0.00399974  2.86103e-05   0.0188159   0.0169846 
495.808 0.822955890  0.7819586052355336  0.250114  3.970447  2.09363e-06  -2.60771e-08  0.00399974  2.86103e-05   0.0175764   0.0169868 
496.601 0.824417035  0.7821800909552342  0.250114  3.970447  2.11598e-06  -1.49013e-08  0.00399974  2.86103e-05   0.0175715   0.0169859 
497.399 0.825697750  0.7824016265479211  0.250114  3.970447  2.11225e-06  -1.86266e-08  0.00399974  2.86103e-05   0.0177701   0.0169859 
498.214 0.826950018  0.7826232120360598  0.250114  3.970447  2.0601e-06  -7.45064e-09  0.00399974  2.86103e-05   0.0175558   0.0169838 
499.013 0.828278277  0.7828448474421291  0.250114  3.970447  2.02285e-06  2.60771e-08  0.00399974  2.86103e-05   0.0188264   0.0169862 
499.804 0.829705803  0.7830683959023595  0.250114  3.970447  1.99304e-06  2.98025e-08  0.00399974  2.86103e-05   0.0175798   0.0169852 
500.608 0.831018745  0.7832901316317484  0.250114  3.970447  2.0005e-06  1.11759e-08  0.00399974  2.86103e-05   0.0175748   0.0169840 
501.413 0.832296675  0.7835119173467906  0.250114  3.970447  2.05265e-06  0.0  0.00399974  2.86103e-05   0.0178565   0.0169834 
502.192 0.833730964  0.7836237610392836  0.250114  3.970447  2.11225e-06  1.86266e-08  0.00399974  2.86103e-05   0.0179417   0.0169840 
503.207 0.835393626  0.7838456219852903  0.250114  3.970447  2.13461e-06  7.45064e-09  0.00399974  2.86103e-05   0.0175620   0.0169818 
504 0.836675336  0.7845133710185501  0.250114  4.022698  2.12716e-06  -1.1921e-07  0.00399974  2.86103e-05   0.0175686   0.0169825 
506.404 0.840704276  0.784735432689809  0.250114  4.022698  2.01912e-06  -1.52738e-07  0.00399974  2.86103e-05   0.0175818   0.0169820 
507.607 0.842681050  0.7850695526566948  0.250114  4.022698  1.98187e-06  -1.67639e-07  0.00399974  2.86103e-05   0.0175756   0.0169819 
508.404 0.843988222  0.7851797064531651  0.250114  4.022698  1.92971e-06  -1.93716e-07  0.00399974  2.86103e-05   0.0180052   0.0169818 
509.203 0.845260582  0.7854019185905586  0.250114  4.022698  1.91109e-06  -1.89991e-07  0.00399974  2.86103e-05   0.0188588   0.0169814 
509.8 0.846380561  0.7856260488921587  0.250114  4.022698  1.93717e-06  -1.37837e-07  0.00399974  2.86103e-05   0.0175914   0.0169828 
510.6 0.847657099  0.7858483618757847  0.250114  4.022698  1.98187e-06  -8.94074e-08  0.00399974  2.86103e-05   0.0175861   0.0169826 
511.406 0.848915932  0.7860707251056924  0.250114  4.022698  2.0303e-06  -6.33304e-08  0.00399974  2.86103e-05   0.0180806   0.0169813 
512.2 0.850441928  0.7862931386046  0.250114  4.022698  2.06383e-06  -2.98025e-08  0.00399974  2.86103e-05   0.0175557   0.0169822 
513.012 0.851653017  0.7865156023952408  0.250114  4.022698  2.05637e-06  -2.60771e-08  0.00399974  2.86103e-05   0.0188112   0.0169836 
513.81 0.852996396  0.7867399865800402  0.250114  4.022698  2.04147e-06  -2.23519e-08  0.00399974  2.86103e-05   0.0175788   0.0169837 
514.6 0.854208877  0.786962551445509  0.250114  4.022698  2.03402e-06  -6.33304e-08  0.00399974  2.86103e-05   0.0175750   0.0169832 
515.401 0.855713787  0.7871851666711951  0.250114  4.022698  2.0303e-06  -9.31327e-08  0.00399974  2.86103e-05   0.0180759   0.0169836 
516.197 0.857016584  0.7874078322798953  0.250114  4.022698  2.02285e-06  -7.45063e-08  0.00399974  2.86103e-05   0.0175508   0.0169830 
517.008 0.858257512  0.787630548294419  0.250114  4.022698  2.0303e-06  -2.23519e-08  0.00399974  2.86103e-05   0.0188218   0.0169827 
517.807 0.859689415  0.7877428612048976  0.250114  4.022698  2.07873e-06  4.47037e-08  0.00399974  2.86103e-05   0.0175713   0.0169805 
518.596 0.861052686  0.7879656530829438  0.250114  4.022698  2.09363e-06  8.56821e-08  0.00399974  2.86103e-05   0.0175681   0.0169810 
519.406 0.862321664  0.7881884954240053  0.250114  4.022698  2.10108e-06  1.04309e-07  0.00399974  2.86103e-05   0.0179800   0.0169810 
520.201 0.863586664  0.7883008720502362  0.250114  4.022698  2.15323e-06  8.94074e-08  0.00399974  2.86103e-05   0.0175535   0.0169829 
520.995 0.865047809  0.7886362052741287  0.250114  4.022698  2.18303e-06  2.60771e-08  0.00399974  2.86103e-05   0.0188369   0.0169830 
521.802 0.866529642  0.7887467591519063  0.250114  4.022698  2.17186e-06  -4.47037e-08  0.00399974  2.86103e-05   0.0175673   0.0169826 
522.6 0.867598099  0.788971652832537  0.250114  4.022698  2.13461e-06  -6.70557e-08  0.00399974  2.86103e-05   0.0175653   0.0169844 
523.394 0.869097637  0.7891947231778814  0.250114  4.022698  2.1048e-06  -3.35278e-08  0.00399974  2.86103e-05   0.0179759   0.0169838 
524.201 0.870395858  0.7894178441124816  0.250114  4.022698  2.10108e-06  7.45064e-09  0.00399974  2.86103e-05   0.0179223   0.0169850 
525.209 0.872005803  0.7896410156592898  0.250114  4.022698  2.1197e-06  -1.11759e-08  0.00399974  2.86103e-05   0.0175514   0.0169858 
526 0.873249318  0.7898661138725314  0.250114  4.022698  2.17558e-06  -5.58796e-08  0.00399974  2.86103e-05   0.0188015   0.0169855 
526.812 0.874768551  0.7899768060492521  0.250114  4.022698  2.20166e-06  -8.94074e-08  0.00399974  2.86103e-05   0.0175655   0.0169839 
527.608 0.876015050  0.7902001044400362  0.250114  4.022698  2.19049e-06  -1.15484e-07  0.00399974  2.86103e-05   0.0175609   0.0169837 
528.413 0.877312077  0.790425330621481  0.250114  4.022698  2.19421e-06  -1.1921e-07  0.00399974  2.86103e-05   0.0178499   0.0169838 
529.21 0.878624621  0.7905360857373855  0.250114  4.022698  2.19421e-06  -6.33304e-08  0.00399974  2.86103e-05   0.0175678   0.0169830 
529.998 0.880060502  0.791208392741375  0.250362  4.022698  2.17186e-06  -6.33304e-08  0.00399974  2.86103e-05   0.0175719   0.0169851 
532.417 0.884287180  0.7913192360501439  0.250362  4.022698  2.12716e-06  -1.15484e-07  0.00399974  2.86103e-05   0.0175835   0.0169860 
533.401 0.885747132  0.7914319708678716  0.250362  4.022698  2.10853e-06  -1.37837e-07  0.00399974  2.86103e-05   0.0175782   0.0169863 
534.4 0.887394874  0.7915447186049894  0.250362  4.022698  2.0899e-06  -1.22935e-07  0.00399974  2.86103e-05   0.0180646   0.0169836 
535.2 0.888646346  0.7916555998142276  0.250362  4.022698  2.075e-06  -8.94074e-08  0.00399974  2.86103e-05   0.0175625   0.0169816 
536.007 0.889940787  0.7918792796035511  0.250362  4.022698  2.07128e-06  2.23519e-08  0.00399974  2.86103e-05   0.0180809   0.0169780 
537.202 0.891972664  0.7919920786167676  0.250362  4.022698  2.05265e-06  4.47037e-08  0.00399974  2.86103e-05   0.0175464   0.0169783 
538.002 0.893233088  0.7921048905640922  0.250362  4.022698  2.03775e-06  1.11759e-08  0.00399974  2.86103e-05   0.0188623   0.0169781 
538.8 0.894720492  0.7923286725364784  0.250362  4.022698  2.03775e-06  -4.47037e-08  0.00399974  2.86103e-05   0.0175679   0.0169788 
539.598 0.896385939  0.7925525054214455  0.250362  4.022698  2.03775e-06  -1.26661e-07  0.00399974  2.86103e-05   0.0175612   0.0169783 
540.595 0.897624878  0.7926653816521553  0.250362  4.022698  2.04147e-06  -1.60188e-07  0.00399974  2.86103e-05   0.0175814   0.0169794 
541.605 0.899256308  0.7932261922329996  0.250362  4.060974  2.075e-06  -7.45063e-08  0.00399974  2.86103e-05   0.0188691   0.0169812 
543.801 0.902943088  0.7933372631214929  0.250362  4.060974  2.10108e-06  -7.0781e-08  0.00399974  2.86103e-05   0.0175734   0.0169814 
544.595 0.904185410  0.793561325614459  0.250362  4.060974  2.1048e-06  -6.70557e-08  0.00399974  2.86103e-05   0.0175722   0.0169811 
545.409 0.905699470  0.793674317653556  0.250362  4.060974  2.10853e-06  -5.21543e-08  0.00399974  2.86103e-05   0.0179484   0.0169807 
546.204 0.906965862  0.7938984569302749  0.250362  4.060974  2.10108e-06  -5.21543e-08  0.00399974  2.86103e-05   0.0175540   0.0169791 
547.003 0.908262492  0.7940114876971367  0.250362  4.060974  2.08245e-06  -3.72531e-08  0.00399974  2.86103e-05   0.0188552   0.0169775 
547.797 0.909720056  0.7942357038102508  0.250362  4.060974  2.09363e-06  -2.23519e-08  0.00399974  2.86103e-05   0.0175766   0.0169791 
548.595 0.910989432  0.7944599710337035  0.250362  4.060974  2.1197e-06  -2.23519e-08  0.00399974  2.86103e-05   0.0175717   0.0169807 
549.41 0.912307944  0.7945730663336413  0.250362  4.060974  2.11225e-06  -5.21543e-08  0.00399974  2.86103e-05   0.0178962   0.0169803 
550.206 0.913598804  0.794797410481252  0.250362  4.060974  2.1048e-06  -5.96051e-08  0.00399974  2.86103e-05   0.0175623   0.0169808 
551.011 0.915038067  0.7949105445797849  0.250362  4.060974  2.08245e-06  -3.72531e-08  0.00399974  2.86103e-05   0.0187302   0.0169812 
551.822 0.916319379  0.795021805797596  0.250362  4.060974  2.05637e-06  -2.23519e-08  0.00399974  2.86103e-05   0.0175759   0.0169791 
552.603 0.917776346  0.7951349657043417  0.250362  4.060974  2.02657e-06  -1.49013e-08  0.00399974  2.86103e-05   0.0175696   0.0169789 
553.402 0.919066809  0.7953594380327554  0.250362  4.060974  2.0154e-06  -3.35278e-08  0.00399974  2.86103e-05   0.0178218   0.0169796 
554.213 0.920371993  0.7954726367824441  0.250362  4.060974  2.0154e-06  -5.21543e-08  0.00399974  2.86103e-05   0.0175592   0.0169794 
555.008 0.921653901  0.795583961588397  0.250362  4.060974  2.04147e-06  -8.19568e-08  0.00399974  2.86103e-05   0.0188441   0.0169806 
555.8 0.922936606  0.7956971861758072  0.250362  4.060974  2.05637e-06  -1.00583e-07  0.00399974  2.86103e-05   0.0175764   0.0169816 
556.415 0.923981986  0.7959217868315819  0.250362  4.060974  2.09363e-06  -9.6858e-08  0.00399974  2.86103e-05   0.0178858   0.0169810 
557.21 0.925308057  0.7960350503063581  0.250362  4.060974  2.1197e-06  -8.94074e-08  0.00399974  2.86103e-05   0.0175469   0.0169780 
558.004 0.926622789  0.7962597281152365  0.250362  4.060974  2.12716e-06  -8.19568e-08  0.00399974  2.86103e-05   0.0188532   0.0169775 
558.8 0.928015701  0.7963730305041018  0.250362  4.060974  2.0899e-06  -5.96051e-08  0.00399974  2.86103e-05   0.0175761   0.0169795 
559.614 0.929493357  0.796709237719647  0.250362  4.060974  2.09363e-06  -4.8429e-08  0.00399974  2.86103e-05   0.0175675   0.0169788 
560.411 0.930648149  0.7968225918904626  0.250362  4.060974  2.1197e-06  -4.47037e-08  0.00399974  2.86103e-05   0.0179718   0.0169784 
561.203 0.932072492  0.7970474496416398  0.250362  4.060974  2.13461e-06  -3.35278e-08  0.00399974  2.86103e-05   0.0180046   0.0169785 
562.199 0.933753853  0.7972723587961327  0.250362  4.060974  2.17931e-06  -3.35278e-08  0.00399974  2.86103e-05   0.0175526   0.0169817 
563.011 0.934998363  0.7973857778699438  0.250362  4.060974  2.21284e-06  -4.47037e-08  0.00399974  2.86103e-05   0.0188307   0.0169808 
563.804 0.936276691  0.7976107643896683  0.250362  4.060974  2.17931e-06  -4.09784e-08  0.00399974  2.86103e-05   0.0175779   0.0169805 
564.602 0.937754745  0.7978358023716056  0.250362  4.060974  2.16441e-06  -2.98025e-08  0.00399974  2.86103e-05   0.0175739   0.0169819 
565.414 0.939056149  0.7979492864227776  0.250362  4.060974  2.17931e-06  0.0  0.00399974  2.86103e-05   0.0177940   0.0169832 
566.198 0.940319358  0.7981744018586155  0.250362  4.060974  2.15696e-06  -7.45064e-09  0.00399974  2.86103e-05   0.0179117   0.0169853 
567.208 0.941971476  0.7988519506321291  0.249482  4.060974  2.1048e-06  -2.23519e-08  0.00399974  2.86103e-05   0.0188722   0.0169852 
569.798 0.946328454  0.7991909000793043  0.249482  4.060974  2.0303e-06  -3.35278e-08  0.00399974  2.86103e-05   0.0188418   0.0169871 
570.805 0.948030703  0.7994162998248608  0.249482  4.060974  2.01167e-06  -1.86266e-08  0.00399974  2.86103e-05   0.0175689   0.0169899 
571.605 0.949312015  0.7997554437894063  0.249482  4.060974  2.01167e-06  7.45064e-09  0.00399974  2.86103e-05   0.0175630   0.0169890 
572.4 0.950773557  0.7999809729251999  0.249482  4.060974  2.00422e-06  4.47037e-08  0.00399974  2.86103e-05   0.0179269   0.0169887 
573.202 0.952044326  0.8003421529472847  0.249482  4.060974  1.99677e-06  5.21543e-08  0.00399974  2.86103e-05   0.0175422   0.0169869 
573.999 0.953302562  0.800461656150792  0.249482  4.060974  2.0154e-06  1.86266e-08  0.00399974  2.86103e-05   0.0188700   0.0169866 
574.795 0.954577110  0.8008242998937406  0.249482  4.060974  2.05637e-06  -2.60771e-08  0.00399974  2.86103e-05   0.0175671   0.0169891 
575.593 0.956108677  0.8010654563427818  0.249482  4.060974  2.06383e-06  -6.33304e-08  0.00399974  2.86103e-05   0.0175623   0.0169912 
576.402 0.957384418  0.8011870688178055  0.249482  4.060974  2.0452e-06  -6.70557e-08  0.00399974  2.86103e-05   0.0180198   0.0169929 
577.202 0.958636487  0.8015499630094403  0.249482  4.060974  2.0303e-06  -2.60771e-08  0.00399974  2.86103e-05   0.0175578   0.0169941 
578.015 0.960094648  0.8021543889832607  0.249482  4.089366  2.13088e-06  -1.11759e-08  0.00399974  2.86103e-05   0.0179798   0.0169958 
580.202 0.963709814  0.8023958508772269  0.249482  4.089366  2.18676e-06  -1.11759e-08  0.00399974  2.86103e-05   0.0180988   0.0169949 
581.196 0.965227455  0.8027591627851721  0.249482  4.089366  2.19049e-06  -3.35278e-08  0.00399974  2.86103e-05   0.0175776   0.0169940 
582.014 0.966681837  0.8028789411648213  0.249482  4.089366  2.20166e-06  -7.45063e-08  0.00399974  2.86103e-05   0.0188455   0.0169936 
582.799 0.967943255  0.8032424201477458  0.249482  4.089366  2.18303e-06  -1.00583e-07  0.00399974  2.86103e-05   0.0175824   0.0169941 
583.6 0.969261966  0.8034841321875417  0.249482  4.089366  2.14578e-06  -1.22935e-07  0.00399974  2.86103e-05   0.0175766   0.0169940 
584.412 0.970865346  0.8038478205819705  0.249482  4.089366  2.18676e-06  -1.26661e-07  0.00399974  2.86103e-05   0.0175807   0.0169944 
585.411 0.972353347  0.8040917045197081  0.249482  4.089366  2.20911e-06  -1.22935e-07  0.00399974  2.86103e-05   0.0175926   0.0169946 
586.401 0.974036101  0.8044535699670544  0.249482  4.089366  2.19049e-06  -9.6858e-08  0.00399974  2.86103e-05   0.0180875   0.0169932 
587.195 0.975304482  0.8046975945355532  0.249482  4.089366  2.19049e-06  -8.19568e-08  0.00399974  2.86103e-05   0.0175628   0.0169919 
588.011 0.976732207  0.8049396415350812  0.249482  4.089366  2.19421e-06  -4.8429e-08  0.00399974  2.86103e-05   0.0188060   0.0169915 
588.811 0.978034804  0.8051817442952802  0.249482  4.089366  2.19421e-06  -7.45064e-09  0.00399974  2.86103e-05   0.0175757   0.0169909 
589.612 0.979302987  0.8055460207509342  0.249482  4.089366  2.16068e-06  -2.60771e-08  0.00399974  2.86103e-05   0.0175790   0.0169925 
590.408 0.980594444  0.805666117200502  0.249482  4.089366  2.1197e-06  -2.23519e-08  0.00399974  2.86103e-05   0.0179531   0.0169943 
591.204 0.982098558  0.8060305616196446  0.249482  4.089366  2.08245e-06  -7.45064e-09  0.00399974  2.86103e-05   0.0175600   0.0169940 
592.002 0.983327551  0.8062729158559571  0.249482  4.089366  2.0899e-06  -2.60771e-08  0.00399974  2.86103e-05   0.0188559   0.0169935 
592.797 0.984784121  0.8066375708008386  0.249482  4.089366  2.13461e-06  -5.96051e-08  0.00399974  2.86103e-05   0.0188562   0.0169937 
593.798 0.986298977  0.8068800650764607  0.249482  4.089366  2.16068e-06  -6.70557e-08  0.00399974  2.86103e-05   0.0175772   0.0169953 
594.611 0.987935778  0.8071246537935846  0.249482  4.089366  2.15323e-06  -5.58796e-08  0.00399974  2.86103e-05   0.0175694   0.0169943 
595.405 0.989020148  0.8073672604996142  0.249482  4.089366  2.13088e-06  -3.35278e-08  0.00399974  2.86103e-05   0.0179278   0.0169935 
596.202 0.990340650  0.8076099232245235  0.249482  4.089366  2.10853e-06  -3.35278e-08  0.00399974  2.86103e-05   0.0175586   0.0169925 
597.017 0.991811144  0.8078526419941897  0.249482  4.089366  2.13088e-06  -6.70557e-08  0.00399974  2.86103e-05   0.0188755   0.0169901 
597.796 0.993070375  0.8079750424667416  0.249482  4.089366  2.13833e-06  -6.70557e-08  0.00399974  2.86103e-05   0.0175722   0.0169889 
598.608 0.994360042  0.8083402886052456  0.249482  4.089366  2.0899e-06  -6.70557e-08  0.00399974  2.86103e-05   0.0175682   0.0169908 
599.404 0.995809251  0.80846070481849  0.249482  4.089366  2.0899e-06  -7.0781e-08  0.00399974  2.86103e-05   0.0180057   0.0169923 
600.202 0.997097327  0.8087036201847524  0.249482  4.089366  2.12343e-06  -7.0781e-08  0.00399974  2.86103e-05   0.0175476   0.0169936 
600.999 0.998358347  0.808948633728119  0.249482  4.089366  2.15696e-06  -7.82316e-08  0.00399974  2.86103e-05   0.0188063   0.0169936 
601.807 0.999832821  0.8091916619156896  0.249482  4.089366  2.19794e-06  -6.70557e-08  0.00399974  2.86103e-05   0.0188423   0.0169928 
602.8 1.001281234  0.8094347463169762  0.249482  4.089366  2.21656e-06  -5.96051e-08  0.00399974  2.86103e-05   0.0175747   0.0169944 
603.608 1.002777988  0.8101663814464372  0.250333  4.089366  2.16441e-06  2.98025e-08  0.00399974  2.86103e-05   0.0179879   0.0169952 
606.198 1.006973235  0.8102870070895715  0.250333  4.089366  2.18676e-06  4.47037e-08  0.00399974  2.86103e-05   0.0180296   0.0169958 
607.2 1.008649822  0.8104096914362465  0.250333  4.089366  2.21656e-06  1.11759e-08  0.00399974  2.86103e-05   0.0175587   0.0169962 
607.992 1.009885380  0.8104096914362465  0.250333  4.089366  2.19794e-06  -2.23519e-08  0.00399974  2.86103e-05   0.0188425   0.0169958 
608.801 1.011359057  0.8106530577702282  0.250333  4.089366  2.1197e-06  -5.58796e-08  0.00399974  2.86103e-05   0.0175945   0.0169949 
609.612 1.012628831  0.8106530577702282  0.250333  4.089366  2.08245e-06  -8.19568e-08  0.00399974  2.86103e-05   0.0175991   0.0169951 
610.409 1.013914320  0.8107757848594037  0.250333  4.089366  2.06383e-06  -1.04309e-07  0.00399974  2.86103e-05   0.0179527   0.0169940 
611.202 1.015405305  0.8108964804744816  0.250333  4.089366  2.01912e-06  -1.00583e-07  0.00399974  2.86103e-05   0.0175644   0.0169913 
611.996 1.016686816  0.8111420058570156  0.250333  4.089366  2.01912e-06  -8.56821e-08  0.00399974  2.86103e-05   0.0187960   0.0169901 
612.797 1.017959176  0.8112627435412602  0.250333  4.089366  2.05637e-06  -9.31327e-08  0.00399974  2.86103e-05   0.0175789   0.0169874 
613.607 1.019420321  0.8113855418544422  0.250333  4.089366  2.09735e-06  -1.1921e-07  0.00399974  2.86103e-05   0.0175734   0.0169882 
614.402 1.020708595  0.8115063075226893  0.250333  4.089366  2.14206e-06  -1.04309e-07  0.00399974  2.86103e-05   0.0180775   0.0169873 
615.198 1.021997864  0.8118727832221885  0.250333  4.106973  2.18676e-06  -4.47037e-08  0.00399974  2.86103e-05   0.0175566   0.0169860 
616.994 1.025268681  0.8119956528420941  0.250333  4.106973  2.20166e-06  -4.09784e-08  0.00399974  2.86103e-05   0.0180015   0.0169869 
618.202 1.026928359  0.8121164886448767  0.250333  4.106973  2.21656e-06  -2.60771e-08  0.00399974  2.86103e-05   0.0175599   0.0169868 
619.011 1.028383934  0.8123622992543794  0.250333  4.106973  2.22029e-06  -7.45064e-09  0.00399974  2.86103e-05   0.0188034   0.0169867 
619.808 1.029699660  0.8124831772241283  0.250333  4.106973  2.19049e-06  -2.23519e-08  0.00399974  2.86103e-05   0.0175798   0.0169863 
620.599 1.030898416  0.812727024252444  0.250333  4.106973  2.13833e-06  -2.23519e-08  0.00399974  2.86103e-05   0.0175751   0.0169857 
621.4 1.032411681  0.8128499937930388  0.250333  4.106973  2.0899e-06  -4.47037e-08  0.00399974  2.86103e-05   0.0180753   0.0169844 
622.199 1.033675288  0.8129729777240873  0.250333  4.106973  2.08618e-06  -4.47037e-08  0.00399974  2.86103e-05   0.0175506   0.0169841 
623.008 1.035006133  0.8130939259589076  0.250333  4.106973  2.08245e-06  -2.23519e-08  0.00399974  2.86103e-05   0.0188475   0.0169843 
623.799 1.036233137  0.8132169384409881  0.250333  4.106973  2.0601e-06  -1.86266e-08  0.00399974  2.86103e-05   0.0175717   0.0169849 
624.61 1.037717557  0.8134609558038808  0.250333  4.106973  2.04892e-06  -3.72531e-08  0.00399974  2.86103e-05   0.0175657   0.0169830 
625.409 1.039022343  0.8135840112574485  0.250333  4.106973  2.0154e-06  -6.70557e-08  0.00399974  2.86103e-05   0.0178592   0.0169820 
626.206 1.040450863  0.8137050298390774  0.250333  4.106973  2.0154e-06  -1.08034e-07  0.00399974  2.86103e-05   0.0180437   0.0169792 
627.197 1.041945429  0.8139491605729064  0.250333  4.106973  2.06383e-06  -9.31327e-08  0.00399974  2.86103e-05   0.0175635   0.0169792 
628.005 1.043414332  0.8140722732082638  0.250333  4.106973  2.11225e-06  -4.8429e-08  0.00399974  2.86103e-05   0.0188223   0.0169802 
628.806 1.044702209  0.8141954002675871  0.250333  4.106973  2.14951e-06  0.0  0.00399974  2.86103e-05   0.0175767   0.0169807 
629.587 1.045968998  0.8143164892779035  0.250333  4.106973  2.15323e-06  4.47037e-08  0.00399974  2.86103e-05   0.0175736   0.0169817 
630.404 1.047274580  0.8144396449547611  0.250333  4.106973  2.15323e-06  6.70557e-08  0.00399974  2.86103e-05   0.0175757   0.0169809 
631.002 1.048379241  0.8146839464198898  0.250333  4.106973  2.13088e-06  5.58796e-08  0.00399974  2.86103e-05   0.0188684   0.0169802 
631.797 1.049609826  0.8148071451683521  0.250333  4.106973  2.1197e-06  7.45064e-09  0.00399974  2.86103e-05   0.0175674   0.0169813 
632.608 1.051503645  0.8150515320887126  0.250333  4.106973  2.09735e-06  -1.49013e-08  0.00399974  2.86103e-05   0.0175647   0.0169824 
633.604 1.052757703  0.8151747739389198  0.250333  4.106973  2.05637e-06  -2.98025e-08  0.00399974  2.86103e-05   0.0175624   0.0169826 
634.407 1.054038219  0.8154192463743151  0.250333  4.106973  2.05637e-06  -7.45064e-09  0.00399974  2.86103e-05   0.0180037   0.0169826 
635.201 1.055510703  0.8155404764882141  0.250333  4.106973  2.08245e-06  1.49013e-08  0.00399974  2.86103e-05   0.0175531   0.0169843 
635.992 1.056592090  0.8157870893667323  0.250333  4.106973  2.12716e-06  2.60771e-08  0.00399974  2.86103e-05   0.0175552   0.0169833 
636.994 1.058229885  0.8159083619232942  0.250333  4.106973  2.10108e-06  -1.49013e-08  0.00399974  2.86103e-05   0.0187975   0.0169831 
637.813 1.059712714  0.8160317043007683  0.250333  4.106973  2.07873e-06  -2.23519e-08  0.00399974  2.86103e-05   0.0175615   0.0169855 
638.609 1.060983880  0.8161530050898506  0.250333  4.106973  2.075e-06  -1.86266e-08  0.00399974  2.86103e-05   0.0175582   0.0169871 
639.409 1.062251068  0.8163997617648417  0.250333  4.106973  2.07128e-06  -3.72532e-09  0.00399974  2.86103e-05   0.0179385   0.0169862 
640.203 1.063768709  0.8165211050460958  0.250333  4.106973  2.0303e-06  0.0  0.00399974  2.86103e-05   0.0175436   0.0169872 
640.98 1.065068721  0.8171342056381947  0.249656  4.106973  2.07873e-06  0.0  0.00399974  2.86103e-05   0.0175602   0.0169873 
643.599 1.069231741  0.8173791343669183  0.249656  4.106973  2.07128e-06  -3.72532e-09  0.00399974  2.86103e-05   0.0175603   0.0169887 
644.614 1.071100892  0.8176261791385167  0.249656  4.106973  2.0452e-06  0.0  0.00399974  2.86103e-05   0.0175545   0.0169891 
645.398 1.072381806  0.8178712225669409  0.249656  4.106973  2.01167e-06  0.0  0.00399974  2.86103e-05   0.0178514   0.0169890 
646.193 1.073645612  0.8181163231453266  0.249656  4.106973  2.04147e-06  2.23519e-08  0.00399974  2.86103e-05   0.0175633   0.0169875 
647.002 1.075092235  0.8184851115428693  0.249656  4.106973  2.08245e-06  7.45064e-09  0.00399974  2.86103e-05   0.0175644   0.0169861 
648.005 1.076770016  0.8187303553533193  0.249656  4.106973  2.10108e-06  -2.60771e-08  0.00399974  2.86103e-05   0.0188386   0.0169863 
648.802 1.078022284  0.8189756564072478  0.249656  4.106973  2.14578e-06  -3.72531e-08  0.00399974  2.86103e-05   0.0175718   0.0169877 
649.597 1.079312945  0.8190993593266975  0.249656  4.106973  2.21284e-06  -4.47037e-08  0.00399974  2.86103e-05   0.0175672   0.0169874 
650.409 1.080783241  0.8194684929114646  0.249656  4.106973  2.21656e-06  -3.72531e-08  0.00399974  2.86103e-05   0.0179520   0.0169883 
651.199 1.082075295  0.8195901910571761  0.249656  4.106973  2.15323e-06  -4.09784e-08  0.00399974  2.86103e-05   0.0175486   0.0169867 
652.008 1.083346263  0.8199594971154816  0.249656  4.106973  2.10853e-06  -5.58796e-08  0.00399974  2.86103e-05   0.0188464   0.0169850 
652.803 1.084624591  0.8205746075103374  0.249656  4.118739  2.08618e-06  -6.70557e-08  0.00399974  2.86103e-05   0.0175730   0.0169792 
655.01 1.088245923  0.8208203394679078  0.249656  4.118739  2.08245e-06  -7.82316e-08  0.00399974  2.86103e-05   0.0188003   0.0169789 
655.812 1.089771919  0.8210681945980635  0.249656  4.118739  2.08245e-06  -7.0781e-08  0.00399974  2.86103e-05   0.0175699   0.0169775 
656.594 1.091003300  0.8213140420090461  0.249656  4.118739  2.1048e-06  -6.70557e-08  0.00399974  2.86103e-05   0.0175610   0.0169779 
657.41 1.092283617  0.8215599469456664  0.249656  4.118739  2.17558e-06  -6.70557e-08  0.00399974  2.86103e-05   0.0178997   0.0169778 
658.207 1.093624807  0.8218059094348512  0.249656  4.118739  2.22774e-06  -4.09784e-08  0.00399974  2.86103e-05   0.0175565   0.0169782 
659.007 1.095065860  0.8219299459683456  0.249656  4.118739  2.22029e-06  -4.8429e-08  0.00399974  2.86103e-05   0.0188090   0.0169782 
659.806 1.096316337  0.8221759950789507  0.249656  4.118739  2.20166e-06  -3.35278e-08  0.00399974  2.86103e-05   0.0175788   0.0169783 
660.602 1.097673641  0.8224221018096348  0.249656  4.118739  2.20911e-06  -7.45064e-09  0.00399974  2.86103e-05   0.0175735   0.0169785 
661.4 1.098941624  0.8225462110955526  0.249656  4.118739  2.20539e-06  -1.86266e-08  0.00399974  2.86103e-05   0.0180370   0.0169786 
662.172 1.100333541  0.8227924045493006  0.249656  4.118739  2.17931e-06  -2.98025e-08  0.00399974  2.86103e-05   0.0175686   0.0169815 
663.001 1.101695818  0.8230386556907591  0.249656  4.118739  2.14578e-06  -4.8429e-08  0.00399974  2.86103e-05   0.0188682   0.0169822 
663.798 1.102954253  0.8231628378144944  0.249656  4.118739  2.0899e-06  -4.47037e-08  0.00399974  2.86103e-05   0.0175670   0.0169848 
664.603 1.104382176  0.8234091757808396  0.249656  4.118739  2.09363e-06  -3.35278e-08  0.00399974  2.86103e-05   0.0175638   0.0169842 
665.4 1.105836359  0.8236555715026475  0.249656  4.118739  2.13461e-06  -2.23519e-08  0.00399974  2.86103e-05   0.0178321   0.0169854 
666.207 1.106993140  0.8237798265497459  0.249656  4.118739  2.15323e-06  -2.23519e-08  0.00399974  2.86103e-05   0.0175435   0.0169870 
667.011 1.108418279  0.8240263091984429  0.249656  4.118739  2.13461e-06  -3.35278e-08  0.00399974  2.86103e-05   0.0187236   0.0169866 
667.823 1.109711129  0.8241506080896883  0.249656  4.118739  2.13833e-06  -1.86266e-08  0.00399974  2.86103e-05   0.0175800   0.0169858 
668.591 1.110994828  0.8243971777266313  0.249656  4.118739  2.14951e-06  3.72532e-09  0.00399974  2.86103e-05   0.0175734   0.0169854 
669.416 1.112271365  0.8246438052277343  0.249656  4.118739  2.11598e-06  3.35278e-08  0.00399974  2.86103e-05   0.0180850   0.0169858 
670.196 1.113723160  0.8247681771795854  0.249656  4.118739  2.10853e-06  2.98025e-08  0.00399974  2.86103e-05   0.0175546   0.0169870 
671.004 1.115010440  0.8248904906201615  0.249656  4.118739  2.1197e-06  0.0  0.00399974  2.86103e-05   0.0175545   0.0169873 
671.783 1.116344866  0.8251393076497756  0.249656  4.118739  2.12716e-06  -4.8429e-08  0.00399974  2.86103e-05   0.0175873   0.0169853 
672.593 1.117564908  0.8253861093934781  0.249656  4.118739  2.1197e-06  -1.22935e-07  0.00399974  2.86103e-05   0.0188564   0.0169846 
673.8 1.119603946  0.8256329691103452  0.249656  4.118739  2.14578e-06  -1.11759e-07  0.00399974  2.86103e-05   0.0175717   0.0169853 
674.596 1.121042612  0.8258798868276186  0.249656  4.118739  2.16068e-06  -8.19568e-08  0.00399974  2.86103e-05   0.0175688   0.0169850 
675.404 1.122366296  0.8260044051586464  0.249656  4.118739  2.15323e-06  -4.09784e-08  0.00399974  2.86103e-05   0.0177274   0.0169835 
676.219 1.123639452  0.8261268625725585  0.249656  4.118739  2.13088e-06  0.0  0.00399974  2.86103e-05   0.0175564   0.0169830 
676.967 1.124916586  0.8262514101715777  0.249656  4.118739  2.1048e-06  3.72531e-08  0.00399974  2.86103e-05   0.0175518   0.0169840 
677.606 1.126005930  0.8263759725327862  0.249656  4.118739  2.04147e-06  4.47037e-08  0.00399974  2.86103e-05   0.0175518   0.0169833 
678.6 1.127622241  0.826870215383253  0.250199  4.118739  2.01167e-06  7.45064e-09  0.00399974  2.86103e-05   0.0175647   0.0169842 
681.411 1.132404929  0.8269948511152131  0.250199  4.118739  2.04892e-06  7.45064e-09  0.00399974  2.86103e-05   0.0175735   0.0169829 
682.405 1.134062220  0.8269948511152131  0.250199  4.118739  2.09363e-06  3.72532e-09  0.00399974  2.86103e-05   0.0179922   0.0169828 
683.203 1.135299568  0.8271174240005181  0.250199  4.118739  2.12343e-06  -7.45064e-09  0.00399974  2.86103e-05   0.0175433   0.0169840 
683.995 1.136638172  0.8272420890556913  0.250199  4.118739  2.12343e-06  -3.72532e-09  0.00399974  2.86103e-05   0.0188179   0.0169834 
684.808 1.138064106  0.8273646907822753  0.250199  4.118739  2.14206e-06  1.86266e-08  0.00399974  2.86103e-05   0.0175710   0.0169838 
685.61 1.139545940  0.8274893851744631  0.250199  4.118739  2.16813e-06  5.58796e-08  0.00399974  2.86103e-05   0.0175669   0.0169821 
686.604 1.141042694  0.8276140943636594  0.250199  4.118739  2.16813e-06  4.09784e-08  0.00399974  2.86103e-05   0.0175630   0.0169824 
687.4 1.142308489  0.8276140943636594  0.250199  4.118739  2.17558e-06  1.86266e-08  0.00399974  2.86103e-05   0.0180564   0.0169824 
688.201 1.143746956  0.8277367394989131  0.250199  4.118739  2.16441e-06  1.11759e-08  0.00399974  2.86103e-05   0.0175464   0.0169821 
688.996 1.145057113  0.8279841520564487  0.250199  4.118739  2.14951e-06  2.98025e-08  0.00399974  2.86103e-05   0.0175528   0.0169813 
690.009 1.146705452  0.8282337027081282  0.250199  4.124068  2.07128e-06  7.0781e-08  0.00399974  2.86103e-05   0.0179817   0.0169845 
692.188 1.150405560  0.828356420178555  0.250199  4.124068  2.06755e-06  8.94074e-08  0.00399974  2.86103e-05   0.0175717   0.0169846 
692.993 1.151643306  0.8286039786838553  0.250199  4.124068  2.1048e-06  8.94074e-08  0.00399974  2.86103e-05   0.0175686   0.0169863 
693.997 1.153252655  0.8287288202156433  0.250199  4.124068  2.1197e-06  4.09784e-08  0.00399974  2.86103e-05   0.0188141   0.0169860 
694.81 1.154715192  0.8287288202156433  0.250199  4.124068  2.10108e-06  -1.11759e-08  0.00399974  2.86103e-05   0.0175748   0.0169870 
695.608 1.156042855  0.8288536765793835  0.250199  4.124068  2.075e-06  -6.70557e-08  0.00399974  2.86103e-05   0.0175692   0.0169866 
696.408 1.157314220  0.8289764664703602  0.250199  4.124068  2.05265e-06  -8.94074e-08  0.00399974  2.86103e-05   0.0178473   0.0169875 
697.21 1.158624775  0.8292241710957134  0.250199  4.124068  2.0303e-06  -5.21543e-08  0.00399974  2.86103e-05   0.0175516   0.0169859 
697.996 1.160010724  0.8293490863275969  0.250199  4.124068  2.01167e-06  -1.11759e-08  0.00399974  2.86103e-05   0.0188105   0.0169860 
698.806 1.161324859  0.8294740164089519  0.250199  4.124068  2.02657e-06  3.72531e-08  0.00399974  2.86103e-05   0.0175736   0.0169842 
699.603 1.162659882  0.8295968788060036  0.250199  4.124068  2.05637e-06  5.58796e-08  0.00399974  2.86103e-05   0.0175692   0.0169833 
700.414 1.164059558  0.8297218383492556  0.250199  4.124068  2.09735e-06  9.6858e-08  0.00399974  2.86103e-05   0.0180778   0.0169826 
701.196 1.165554919  0.8299697187430549  0.250199  4.124068  2.12716e-06  1.34111e-07  0.00399974  2.86103e-05   0.0178545   0.0169848 
702.208 1.167020640  0.8300947226291233  0.250199  4.124068  2.16068e-06  8.19568e-08  0.00399974  2.86103e-05   0.0175538   0.0169853 
703.006 1.168316871  0.8303426910007208  0.250199  4.124068  2.19049e-06  2.98025e-08  0.00399974  2.86103e-05   0.0188272   0.0169857 
703.807 1.169745193  0.8304677392610879  0.250199  4.124068  2.19421e-06  7.45064e-09  0.00399974  2.86103e-05   0.0175742   0.0169858 
704.607 1.171228419  0.830715795672957  0.250199  4.124068  2.19049e-06  -1.11759e-08  0.00399974  2.86103e-05   0.0175676   0.0169864 
705.607 1.172715624  0.8308388033393491  0.250199  4.124068  2.19794e-06  0.0  0.00399974  2.86103e-05   0.0175614   0.0169882 
706.408 1.173985199  0.8310890328538157  0.250199  4.124068  2.21284e-06  1.49013e-08  0.00399974  2.86103e-05   0.0178992   0.0169892 
707.191 1.175292770  0.8312120842168614  0.250199  4.124068  2.17931e-06  1.11759e-08  0.00399974  2.86103e-05   0.0175838   0.0169867 
708.003 1.176753716  0.8313372359742772  0.250199  4.124068  2.12343e-06  -3.72532e-09  0.00399974  2.86103e-05   0.0188671   0.0169855 
708.783 1.178003597  0.8315854977282096  0.250199  4.124068  2.0899e-06  -4.09784e-08  0.00399974  2.86103e-05   0.0175936   0.0169860 
709.601 1.179304801  0.8318338181433218  0.250199  4.124068  2.08245e-06  -1.86266e-08  0.00399974  2.86103e-05   0.0175886   0.0169872 
710.605 1.180924693  0.8319590439676802  0.250199  4.124068  2.1048e-06  -3.35278e-08  0.00399974  2.86103e-05   0.0175823   0.0169878 
711.39 1.182403742  0.8320821972473437  0.250199  4.124068  2.10853e-06  -6.33304e-08  0.00399974  2.86103e-05   0.0179184   0.0169868 
712.208 1.183721259  0.8322074526732692  0.250199  4.124068  2.07128e-06  -6.70557e-08  0.00399974  2.86103e-05   0.0175616   0.0169863 
713.005 1.184958209  0.832332723029662  0.250199  4.124068  2.02657e-06  -7.82316e-08  0.00399974  2.86103e-05   0.0188300   0.0169867 
713.803 1.186580289  0.8324559201095137  0.250199  4.124068  2.0452e-06  -9.6858e-08  0.00399974  2.86103e-05   0.0175821   0.0169870 
714.61 1.187714989  0.8327044463041899  0.250199  4.124068  2.10853e-06  -8.56821e-08  0.00399974  2.86103e-05   0.0175737   0.0169851 
715.606 1.189387399  0.8330783905514197  0.249743  4.124068  2.21284e-06  -7.45063e-08  0.00399974  2.86103e-05   0.0175729   0.0169848 
717.991 1.193401420  0.8333270640110694  0.249743  4.124068  2.24636e-06  -9.6858e-08  0.00399974  2.86103e-05   0.0175683   0.0169843 
718.998 1.195019322  0.8335778867636228  0.249743  4.124068  2.25754e-06  -7.82316e-08  0.00399974  2.86103e-05   0.0188102   0.0169847 
719.807 1.196323511  0.8338266784579329  0.249743  4.124068  2.25754e-06  -5.21543e-08  0.00399974  2.86103e-05   0.0175758   0.0169844 
720.601 1.197597064  0.834075529064157  0.249743  4.124068  2.20911e-06  0.0  0.00399974  2.86103e-05   0.0175724   0.0169840 
721.384 1.198936862  0.8344499615810897  0.249743  4.124068  2.15323e-06  1.11759e-08  0.00399974  2.86103e-05   0.0175767   0.0169846 
722.402 1.200701575  0.8345734071239918  0.249743  4.124068  2.15696e-06  -2.60771e-08  0.00399974  2.86103e-05   0.0180060   0.0169852 
723.198 1.202032023  0.8348245275516659  0.249743  4.124068  2.19421e-06  -6.70557e-08  0.00399974  2.86103e-05   0.0175507   0.0169870 
724.01 1.203289463  0.8350736145809247  0.249743  4.124068  2.14951e-06  -5.21543e-08  0.00399974  2.86103e-05   0.0188080   0.0169862 
724.795 1.204778657  0.8351971334065114  0.249743  4.124068  2.11225e-06  -1.11759e-08  0.00399974  2.86103e-05   0.0175701   0.0169838 
725.605 1.206056587  0.8354484029368622  0.249743  4.124068  2.1197e-06  2.98025e-08  0.00399974  2.86103e-05   0.0175677   0.0169848 
726.401 1.207344663  0.8358233250002621  0.249743  4.124068  2.14206e-06  -3.72531e-08  0.00399974  2.86103e-05   0.0175714   0.0169846 
727.609 1.209364604  0.8364477937741367  0.249743  4.127393  2.05637e-06  -1.11759e-07  0.00399974  2.86103e-05   0.0188360   0.0169840 
729.789 1.213015377  0.8365714742269795  0.249743  4.127393  2.01912e-06  -6.70557e-08  0.00399974  2.86103e-05   0.0175768   0.0169840 
730.602 1.214298878  0.8368209757059853  0.249743  4.127393  1.99677e-06  -1.11759e-08  0.00399974  2.86103e-05   0.0175721   0.0169836 
731.405 1.215711285  0.837072633833654  0.249743  4.127393  1.98932e-06  2.98025e-08  0.00399974  2.86103e-05   0.0179385   0.0169835 
732.2 1.217029796  0.8371963878484361  0.249743  4.127393  1.99304e-06  4.09784e-08  0.00399974  2.86103e-05   0.0175535   0.0169884 
733.01 1.218345523  0.837446037750843  0.249743  4.127393  1.99304e-06  7.45064e-09  0.00399974  2.86103e-05   0.0188747   0.0169890 
733.795 1.219582474  0.8375719341438754  0.249743  4.127393  2.02285e-06  -2.23519e-08  0.00399974  2.86103e-05   0.0175902   0.0169897 
734.407 1.220670624  0.8378216732848598  0.249743  4.127393  2.06755e-06  -5.96051e-08  0.00399974  2.86103e-05   0.0180257   0.0169894 
735.198 1.221976802  0.8380714717873622  0.249743  4.127393  2.11598e-06  -8.56821e-08  0.00399974  2.86103e-05   0.0177245   0.0169903 
736.216 1.223626533  0.8381974431315985  0.249743  4.127393  2.14578e-06  -7.82316e-08  0.00399974  2.86103e-05   0.0175559   0.0169910 
736.995 1.225048887  0.8383234295774761  0.249743  4.127393  2.17186e-06  -9.31327e-08  0.00399974  2.86103e-05   0.0188293   0.0169914 
737.807 1.226373764  0.8385733473871447  0.249743  4.127393  2.16441e-06  -1.11759e-07  0.00399974  2.86103e-05   0.0175764   0.0169918 
738.606 1.227693271  0.8388233246433076  0.249743  4.127393  2.14578e-06  -9.6858e-08  0.00399974  2.86103e-05   0.0175701   0.0169922 
739.409 1.228919081  0.838949386147684  0.249743  4.127393  2.12343e-06  -2.23519e-08  0.00399974  2.86103e-05   0.0181531   0.0169920 
740.195 1.230423195  0.8391994528766487  0.249743  4.127393  2.12343e-06  2.23519e-08  0.00399974  2.86103e-05   0.0175523   0.0169955 
740.997 1.231712663  0.8394495791229833  0.249743  4.127393  2.10853e-06  1.49013e-08  0.00399974  2.86103e-05   0.0188196   0.0169954 
741.806 1.232967119  0.839575715775346  0.249743  4.127393  2.08618e-06  2.60771e-08  0.00399974  2.86103e-05   0.0175650   0.0169941 
742.601 1.234409366  0.8398259316011863  0.249743  4.127393  2.05637e-06  2.60771e-08  0.00399974  2.86103e-05   0.0175603   0.0169916 
743.399 1.235752545  0.8400814286984185  0.249743  4.127393  2.02657e-06  -2.23519e-08  0.00399974  2.86103e-05   0.0178615   0.0169894 
744.207 1.237032465  0.8402162885912224  0.249743  4.127393  2.02657e-06  -8.56821e-08  0.00399974  2.86103e-05   0.0175482   0.0169873 
745.006 1.238270410  0.8404838086373213  0.249743  4.127393  2.02285e-06  -1.22935e-07  0.00399974  2.86103e-05   0.0188266   0.0169871 
745.8 1.239790040  0.8406164682626445  0.249743  4.127393  2.02657e-06  -1.15484e-07  0.00399974  2.86103e-05   0.0175748   0.0169867 
746.588 1.241025996  0.8408863328124344  0.249743  4.127393  2.05637e-06  -9.6858e-08  0.00399974  2.86103e-05   0.0175701   0.0169852 
747.602 1.242657425  0.8411540125520004  0.249743  4.127393  2.11225e-06  -3.35278e-08  0.00399974  2.86103e-05   0.0175654   0.0169842 
748.603 1.244540502  0.8412890013272012  0.249743  4.127393  2.1197e-06  2.23519e-08  0.00399974  2.86103e-05   0.0175603   0.0169850 
749.405 1.245603189  0.841421756115056  0.249743  4.127393  2.12343e-06  4.09784e-08  0.00399974  2.86103e-05   0.0180827   0.0169857 
750.195 1.247049415  0.8416895635320438  0.249743  4.127393  2.13461e-06  1.49013e-08  0.00399974  2.86103e-05   0.0177885   0.0169866 
751.212 1.248754648  0.8418246167055115  0.249743  4.127393  2.12343e-06  -4.47037e-08  0.00399974  2.86103e-05   0.0178515   0.0169856 
752.207 1.250357630  0.8423604876829048  0.250418  4.127393  2.09735e-06  -6.70557e-08  0.00399974  2.86103e-05   0.0188287   0.0169872 
754.791 1.254732113  0.8424956215761779  0.250418  4.127393  2.11598e-06  -3.35278e-08  0.00399974  2.86103e-05   0.0175865   0.0169866 
755.606 1.256054007  0.8426307717334308  0.250418  4.127393  2.15323e-06  -2.23519e-08  0.00399974  2.86103e-05   0.0175815   0.0169870 
756.405 1.257359389  0.8426307717334308  0.250418  4.127393  2.17931e-06  -2.23519e-08  0.00399974  2.86103e-05   0.0177216   0.0169875 
757.215 1.258764436  0.8427636852515011  0.250418  4.127393  2.16813e-06  -1.11759e-08  0.00399974  2.86103e-05   0.0177471   0.0169854 
758.212 1.260442813  0.8428988676772349  0.250418  4.127393  2.1197e-06  2.98025e-08  0.00399974  2.86103e-05   0.0175618   0.0169859 
759.398 1.262300427  0.8430318129335532  0.250418  4.127393  2.06383e-06  3.72531e-08  0.00399974  2.86103e-05   0.0181607   0.0169856 
760.192 1.263751427  0.8431670276431796  0.250418  4.127393  2.0452e-06  4.09784e-08  0.00399974  2.86103e-05   0.0175704   0.0169866 
761.008 1.265012845  0.8433022586362479  0.250418  4.127393  2.02657e-06  4.09784e-08  0.00399974  2.86103e-05   0.0188351   0.0169881 
761.804 1.266325190  0.8433022586362479  0.250418  4.127393  2.03402e-06  2.98025e-08  0.00399974  2.86103e-05   0.0175736   0.0169882 
762.595 1.267765448  0.8435705149620163  0.250418  4.127393  2.0899e-06  1.49013e-08  0.00399974  2.86103e-05   0.0175682   0.0169880 
763.584 1.269464912  0.843838835386558  0.250418  4.126071  2.07128e-06  0.0  0.00399974  2.86103e-05   0.0188307   0.0169871 
765.809 1.273073512  0.8441072199405131  0.250418  4.126071  2.00422e-06  -4.8429e-08  0.00399974  2.86103e-05   0.0188065   0.0169864 
766.809 1.274734782  0.8442425642119362  0.250418  4.126071  1.96324e-06  -8.94074e-08  0.00399974  2.86103e-05   0.0175853   0.0169864 
767.607 1.275973920  0.8443756686545425  0.250418  4.126071  1.97442e-06  -1.11759e-07  0.00400165  2.86103e-05   0.0175778   0.0169846 
768.401 1.277261001  0.8445110452872164  0.250418  4.126071  2.01167e-06  -7.45063e-08  0.00400165  2.86103e-05   0.0177191   0.0169838 
769.202 1.278614326  0.844646438242357  0.250418  4.126071  2.01912e-06  -3.72531e-08  0.00400165  2.86103e-05   0.0175615   0.0169831 
769.991 1.280057368  0.8449150159084137  0.250418  4.126071  2.00422e-06  -1.11759e-08  0.00400165  2.86103e-05   0.0187972   0.0169838 
770.807 1.281268656  0.8450482000872059  0.250418  4.126071  2.02285e-06  -7.45064e-09  0.00400165  2.86103e-05   0.0175781   0.0169852 
771.603 1.282617405  0.8450482000872059  0.250418  4.126071  2.05265e-06  -3.35278e-08  0.00399974  2.86103e-05   0.0175735   0.0169847 
772.399 1.284055077  0.845183657826921  0.250418  4.126071  2.05265e-06  -5.58796e-08  0.00399974  2.86103e-05   0.0175764   0.0169843 
773.406 1.285694066  0.8454523640286268  0.250418  4.126071  2.02657e-06  -3.72531e-08  0.00399974  2.86103e-05   0.0179945   0.0169844 
774.172 1.287218272  0.8454523640286268  0.250418  4.126071  2.02285e-06  -3.72531e-08  0.00399974  2.86103e-05   0.0175743   0.0169831 
775.001 1.288436125  0.8455878705337383  0.250418  4.126071  2.02657e-06  -4.8429e-08  0.00399974  2.86103e-05   0.0188535   0.0169832 
775.785 1.289594696  0.8457211345443034  0.250418  4.126071  2.03402e-06  -7.45063e-08  0.00399974  2.86103e-05   0.0175772   0.0169830 
776.413 1.290675287  0.8458566734883042  0.250418  4.126071  2.0303e-06  -1.04309e-07  0.00400165  2.86103e-05   0.0181401   0.0169832 
777.193 1.291956400  0.8461255408031698  0.250418  4.126071  2.08618e-06  -1.11759e-07  0.00399974  2.86103e-05   0.0175491   0.0169842 
778.009 1.293389894  0.8462611285710628  0.250418  4.126071  2.16068e-06  -9.31327e-08  0.00399974  2.86103e-05   0.0175517   0.0169842 
779.007 1.295074836  0.8463944725091634  0.250418  4.126071  2.16068e-06  -1.00583e-07  0.00399974  2.86103e-05   0.0188125   0.0169833 
779.807 1.296311388  0.8465300927548672  0.250418  4.126071  2.10108e-06  -1.26661e-07  0.00399974  2.86103e-05   0.0175844   0.0169825 
780.598 1.297612792  0.8466657293818398  0.250418  4.126071  2.0899e-06  -1.30386e-07  0.00399974  2.86103e-05   0.0175791   0.0169832 
781.41 1.299093830  0.8467991213762123  0.250418  4.126071  2.10853e-06  -1.30386e-07  0.00399974  2.86103e-05   0.0181449   0.0169835 
782.196 1.300581831  0.8469347905044109  0.250418  4.126071  2.09363e-06  -1.1921e-07  0.00399974  2.86103e-05   0.0175473   0.0169846 
782.997 1.301655857  0.8470704760256894  0.250418  4.126071  2.09735e-06  -1.11759e-07  0.00400165  2.86103e-05   0.0188953   0.0169855 
783.796 1.302939357  0.8470704760256894  0.250418  4.126071  2.14951e-06  -4.47037e-08  0.00400165  2.86103e-05   0.0175660   0.0169884 
784.995 1.304951142  0.8472039161109836  0.250418  4.126071  2.13833e-06  1.49013e-08  0.00400165  2.86103e-05   0.0188642   0.0169891 
785.795 1.306388217  0.8473396341569263  0.250418  4.126071  2.1197e-06  5.58796e-08  0.00400165  2.86103e-05   0.0175761   0.0169883 
786.59 1.307669329  0.8474731062324758  0.250418  4.126071  2.10108e-06  1.04309e-07  0.00400165  2.86103e-05   0.0175722   0.0169876 
787.405 1.308995798  0.8476088568186796  0.250418  4.126071  2.08618e-06  9.31327e-08  0.00400165  2.86103e-05   0.0179110   0.0169873 
788.191 1.310275718  0.8476088568186796  0.250418  4.126071  2.08245e-06  5.58796e-08  0.00400165  2.86103e-05   0.0188557   0.0169854 
788.801 1.311321496  0.8477446238176547  0.250418  4.126071  2.1048e-06  1.49013e-08  0.00400165  2.86103e-05   0.0175650   0.0169846 
789.591 1.312661691  0.8482833279996365  0.2494  4.126071  2.04147e-06  -4.09784e-08  0.00399974  2.6703e-05   0.0181744   0.0169834 
792.191 1.317085111  0.8486886582112014  0.2494  4.126071  2.05637e-06  -3.35278e-08  0.00399974  2.6703e-05   0.0178966   0.0169843 
793.206 1.318661437  0.8489582045339276  0.2494  4.126071  2.0303e-06  -2.23519e-08  0.00399974  2.86103e-05   0.0178631   0.0169864 
794.206 1.320337029  0.8492278155734635  0.2494  4.126071  2.02657e-06  -1.11759e-08  0.00399974  2.6703e-05   0.0175439   0.0169863 
795.004 1.321609588  0.8494974913608917  0.2494  4.126071  2.03775e-06  -1.11759e-08  0.00399974  2.86103e-05   0.0188688   0.0169865 
795.798 1.323056808  0.8499032601489882  0.2494  4.126071  2.04892e-06  3.72532e-09  0.00399974  2.86103e-05   0.0188706   0.0169873 
796.793 1.324762439  0.8501730982147296  0.2494  4.126071  2.06755e-06  4.8429e-08  0.00400165  2.86103e-05   0.0175743   0.0169870 
797.608 1.326049122  0.8504452695041411  0.2494  4.126071  2.10108e-06  7.0781e-08  0.00400165  2.86103e-05   0.0175686   0.0169869 
798.416 1.327446808  0.8508491117885286  0.2494  4.126071  2.17558e-06  5.96051e-08  0.00400165  2.86103e-05   0.0175782   0.0169885 
799.404 1.329084802  0.8509852711364418  0.2494  4.126071  2.21284e-06  4.47037e-08  0.00400165  2.86103e-05   0.0178569   0.0169886 
800.207 1.330423406  0.8512553693632952  0.2494  4.126071  2.19421e-06  2.23519e-08  0.00400165  2.86103e-05   0.0181300   0.0169905 
801.191 1.332009082  0.8519320349822406  0.2494  4.122235  2.13833e-06  -7.45064e-09  0.00400165  2.86103e-05   0.0178583   0.0169904 
803.206 1.335375186  0.8522023610568613  0.2494  4.122235  2.14951e-06  -3.35278e-08  0.00400165  2.86103e-05   0.0178891   0.0169898 
804.207 1.336978765  0.8524750246938666  0.2494  4.122235  2.18303e-06  -3.72531e-08  0.00400165  2.86103e-05   0.0175435   0.0169888 
804.984 1.338276191  0.852609108597297  0.2494  4.122235  2.19794e-06  -6.33304e-08  0.00400165  2.86103e-05   0.0187386   0.0169910 
805.806 1.339769960  0.8528818710280758  0.2494  4.122235  2.21656e-06  -9.31327e-08  0.00400165  2.86103e-05   0.0175744   0.0169878 
806.595 1.341017255  0.8531524258829848  0.2494  4.122235  2.23519e-06  -1.34111e-07  0.00400165  2.86103e-05   0.0175670   0.0169860 
807.398 1.342329003  0.8534230459399559  0.2494  4.122235  2.25009e-06  -1.93716e-07  0.00400165  2.86103e-05   0.0181215   0.0169839 
808.196 1.343592212  0.8536937312304224  0.2494  4.122235  2.24636e-06  -1.78815e-07  0.00400165  2.86103e-05   0.0180872   0.0169814 
809.182 1.345228217  0.8538302359559929  0.2494  4.122235  2.25754e-06  -1.7509e-07  0.00399974  2.86103e-05   0.0188327   0.0169799 
809.792 1.346349788  0.8541010194300459  0.2494  4.122235  2.24264e-06  -1.71364e-07  0.00399974  2.86103e-05   0.0175756   0.0169817 
810.609 1.347615384  0.8543718682164121  0.2494  4.122235  2.20911e-06  -1.49013e-07  0.00400165  2.86103e-05   0.0175685   0.0169822 
811.409 1.348916589  0.8546427823466054  0.2494  4.122235  2.15323e-06  -9.6858e-08  0.00400165  2.86103e-05   0.0175620   0.0169829 
812.408 1.350720889  0.8549160392679475  0.2494  4.122235  2.13088e-06  -5.96051e-08  0.00400165  2.86103e-05   0.0179860   0.0169845 
813.202 1.351993448  0.8551870847301992  0.2494  4.122235  2.1197e-06  -2.60771e-08  0.00400165  2.6703e-05   0.0175523   0.0169861 
813.987 1.353277943  0.8553214928780397  0.2494  4.122235  2.13088e-06  0.0  0.00400165  2.6703e-05   0.0175506   0.0169860 
814.782 1.354550502  0.8554581956312219  0.2494  4.122235  2.14578e-06  1.49013e-08  0.00400165  2.6703e-05   0.0175650   0.0169873 
815.407 1.355878761  0.8557293720026204  0.2494  4.122235  2.13833e-06  1.49013e-08  0.00400165  2.6703e-05   0.0181303   0.0169866 
816.198 1.356953782  0.855866124421904  0.2494  4.122235  2.13461e-06  3.35278e-08  0.00400165  2.6703e-05   0.0175502   0.0169885 
816.994 1.358391851  0.8560006138760244  0.2494  4.122235  2.13461e-06  6.33304e-08  0.00400165  2.86103e-05   0.0188167   0.0169911 
817.806 1.359709766  0.8561373993335301  0.2494  4.122235  2.1197e-06  7.0781e-08  0.00400165  2.86103e-05   0.0175796   0.0169915 
818.599 1.360968599  0.8564087397947788  0.2494  4.122235  2.11598e-06  5.21543e-08  0.00400165  2.86103e-05   0.0175738   0.0169904 
819.404 1.362595652  0.8566801458373378  0.2494  4.122235  2.13088e-06  2.23519e-08  0.00400165  2.86103e-05   0.0175764   0.0169888 
820.408 1.364120853  0.8568170140992994  0.2494  4.122235  2.12716e-06  -3.72532e-09  0.00400165  2.86103e-05   0.0181633   0.0169872 
821.177 1.365384659  0.8570885188491025  0.2494  4.122235  2.15323e-06  -1.86266e-08  0.00400165  2.86103e-05   0.0180528   0.0169882 
822.202 1.367022255  0.8572254368975226  0.2494  4.122235  2.17558e-06  -1.86266e-08  0.00400165  2.86103e-05   0.0175450   0.0169901 
822.999 1.368481411  0.8574970404263935  0.2494  4.122235  2.1197e-06  -5.96051e-08  0.00400165  2.6703e-05   0.0175521   0.0169908 
823.993 1.369952503  0.8576340082975076  0.2494  4.122235  2.09735e-06  -8.56821e-08  0.00400165  2.6703e-05   0.0188795   0.0169916 
824.797 1.371388384  0.8577687096638155  0.2494  4.122235  2.08245e-06  -5.21543e-08  0.00400165  2.6703e-05   0.0175712   0.0169950 
825.609 1.372843760  0.8580404446415884  0.2494  4.122235  2.06755e-06  -1.86266e-08  0.00400165  2.6703e-05   0.0175631   0.0169948 
826.402 1.373981444  0.8584493127380486  0.250743  4.122235  2.075e-06  -6.70557e-08  0.00399974  2.6703e-05   0.0175739   0.0169954 
829.596 1.379264244  0.8584493127380486  0.250743  4.122235  2.0899e-06  -6.70557e-08  0.00399974  2.6703e-05   0.0175696   0.0169937 
830.405 1.380751449  0.858314529710218  0.250743  4.122235  2.10108e-06  -6.33304e-08  0.00400165  2.6703e-05   0.0179762   0.0169917 
831.188 1.382002125  0.858314529710218  0.250743  4.122235  2.1197e-06  -4.8429e-08  0.00400165  2.86103e-05   0.0175879   0.0169912 
831.997 1.383330982  0.858314529710218  0.250743  4.122235  2.13461e-06  -5.21543e-08  0.00400165  2.86103e-05   0.0188237   0.0169908 
832.79 1.384746174  0.858314529710218  0.250743  4.122235  2.13833e-06  -4.47037e-08  0.00400165  2.86103e-05   0.0188587   0.0169917 
833.797 1.386435890  0.858314529710218  0.250743  4.122235  2.14578e-06  -4.8429e-08  0.00400165  2.86103e-05   0.0175721   0.0169926 
834.597 1.387872567  0.858314529710218  0.250743  4.122235  2.13833e-06  -2.60771e-08  0.00400165  2.86103e-05   0.0175693   0.0169918 
835.407 1.388964298  0.8584493127380486  0.250743  4.122235  2.13461e-06  7.45064e-09  0.00400165  2.86103e-05   0.0178725   0.0169910 
836.191 1.390257943  0.8584493127380486  0.250743  4.122235  2.14951e-06  0.0  0.00400165  2.86103e-05   0.0175759   0.0169898 
836.983 1.391748132  0.8584493127380486  0.250743  4.122235  2.16813e-06  -2.60771e-08  0.00400165  2.86103e-05   0.0188028   0.0169903 
837.805 1.393018901  0.8587234976333753  0.250743  4.118355  2.14951e-06  2.98025e-08  0.00400165  2.86103e-05   0.0175778   0.0169932 
840.397 1.397414073  0.8588583297605425  0.250743  4.118355  2.14951e-06  2.98025e-08  0.00400165  2.6703e-05   0.0178567   0.0169950 
841.206 1.398717864  0.8589954637834152  0.250743  4.118355  2.1048e-06  2.23519e-08  0.00400165  2.6703e-05   0.0181693   0.0169962 
842.193 1.400330793  0.8589954637834152  0.250743  4.118355  2.09363e-06  1.49013e-08  0.00400165  2.6703e-05   0.0175658   0.0169967 
843.009 1.401567743  0.8591303285718412  0.250743  4.118355  2.1197e-06  1.11759e-08  0.00400165  2.86103e-05   0.0188947   0.0169974 
843.791 1.403237765  0.8591303285718412  0.250743  4.118355  2.15696e-06  2.60771e-08  0.00400165  2.86103e-05   0.0175858   0.0169977 
844.597 1.404381218  0.8592674958176001  0.250743  4.118355  2.21284e-06  4.47037e-08  0.00400165  2.86103e-05   0.0175766   0.0169964 
845.407 1.405641045  0.8594046798204977  0.250743  4.118355  2.24264e-06  5.96051e-08  0.00400165  2.6703e-05   0.0178571   0.0169961 
846.209 1.407114524  0.8596768110178672  0.250743  4.118355  2.23519e-06  4.47037e-08  0.00400165  2.6703e-05   0.0175524   0.0169941 
847.008 1.408388873  0.8596768110178672  0.250743  4.118355  2.20911e-06  7.45064e-09  0.00400165  2.6703e-05   0.0188682   0.0169934 
847.797 1.409667002  0.8598117576661432  0.250743  4.118355  2.17931e-06  -3.72531e-08  0.00400165  2.6703e-05   0.0175779   0.0169934 
848.606 1.410957465  0.859949008179381  0.250743  4.118355  2.16441e-06  -7.45063e-08  0.00400165  2.86103e-05   0.0175722   0.0169937 
849.401 1.412412045  0.8600862754701116  0.250743  4.118355  2.16813e-06  -6.70557e-08  0.00400165  2.86103e-05   0.0179618   0.0169942 
850.201 1.413693357  0.8602212713370273  0.250743  4.118355  2.20539e-06  -2.23519e-08  0.00400165  2.86103e-05   0.0175441   0.0169947 
850.967 1.414961739  0.8602212713370273  0.250743  4.118355  2.21656e-06  0.0  0.00400165  2.86103e-05   0.0175404   0.0169949 
851.782 1.416296961  0.8603585719152554  0.250743  4.118355  2.19421e-06  1.49013e-08  0.00400165  2.86103e-05   0.0175606   0.0169955 
852.406 1.417365417  0.860493600522815  0.250743  4.118355  2.14951e-06  5.21543e-08  0.00400165  2.86103e-05   0.0177014   0.0169937 
853.216 1.418668412  0.8606309344046899  0.250743  4.118355  2.11225e-06  7.0781e-08  0.00400165  2.86103e-05   0.0177340   0.0169925 
854.213 1.420301035  0.8607682850844461  0.250743  4.118355  2.06383e-06  2.98025e-08  0.00400165  2.86103e-05   0.0175544   0.0169920 
854.996 1.421723190  0.8609033629704603  0.250743  4.118355  2.05637e-06  -2.23519e-08  0.00400165  2.6703e-05   0.0188668   0.0169916 
855.797 1.423024395  0.8610407469781753  0.250743  4.118355  2.06383e-06  -5.58796e-08  0.00400165  2.6703e-05   0.0175700   0.0169914 
856.594 1.424333557  0.8611758576446343  0.250743  4.118355  2.05637e-06  -4.47037e-08  0.00400165  2.6703e-05   0.0175660   0.0169898 
857.403 1.425753523  0.8613132749964871  0.250743  4.118355  2.04892e-06  -3.35278e-08  0.00400165  2.6703e-05   0.0176902   0.0169912 
858.214 1.427057911  0.8614507091666477  0.250743  4.118355  2.06755e-06  -3.35278e-08  0.00400165  2.6703e-05   0.0175576   0.0169877 
859.004 1.428385176  0.8615858691714844  0.250743  4.118355  2.08245e-06  -6.70557e-08  0.00400165  2.6703e-05   0.0188562   0.0169868 
859.799 1.429634062  0.8617233367101396  0.250743  4.118355  2.07873e-06  -9.31327e-08  0.00400165  2.6703e-05   0.0175857   0.0169886 
860.608 1.431072131  0.8618585295352955  0.250743  4.118355  2.07873e-06  -9.6858e-08  0.00400165  2.6703e-05   0.0175790   0.0169900 
861.39 1.432401783  0.8618585295352955  0.250743  4.118355  2.0452e-06  -1.26661e-07  0.00400165  2.6703e-05   0.0181149   0.0169899 
862.191 1.433655841  0.862133548220779  0.250743  4.118355  2.02285e-06  -1.49013e-07  0.00400165  2.86103e-05   0.0175796   0.0169900 
862.996 1.434920642  0.8622687904443472  0.250743  4.118355  2.02657e-06  -1.60188e-07  0.00400165  2.86103e-05   0.0178927   0.0169887 
864.204 1.436941777  0.862816802751825  0.248921  4.118355  2.06383e-06  -7.0781e-08  0.00400165  2.6703e-05   0.0175737   0.0169879 
866.589 1.440985438  0.8630897621998406  0.248921  4.118355  2.0601e-06  -8.94074e-08  0.00400165  2.6703e-05   0.0175718   0.0169867 
867.403 1.442249244  0.8635004732656892  0.248921  4.118355  2.06755e-06  -1.00583e-07  0.00400165  2.6703e-05   0.0179838   0.0169875 
868.197 1.443747788  0.8640467911199401  0.248921  4.118355  2.0899e-06  -1.04309e-07  0.00400165  2.6703e-05   0.0179171   0.0169878 
869.203 1.445393541  0.8643200497502305  0.248921  4.118355  2.14578e-06  -1.08034e-07  0.00400165  2.6703e-05   0.0175626   0.0169869 
869.993 1.446671272  0.8647312111207834  0.248921  4.118355  2.17558e-06  -7.0781e-08  0.00400165  2.6703e-05   0.0188367   0.0169870 
870.791 1.447923540  0.8650046363713404  0.248921  4.118355  2.15323e-06  -5.58796e-08  0.00400165  2.6703e-05   0.0175812   0.0169876 
871.412 1.449062616  0.8654160485252271  0.248921  4.118355  2.09363e-06  -5.21543e-08  0.00400165  2.6703e-05   0.0175767   0.0169891 
872.392 1.450708767  0.8656896405993674  0.248921  4.118355  2.0452e-06  -4.47037e-08  0.00400165  2.6703e-05   0.0179299   0.0169896 
873.206 1.451962825  0.8659655992838079  0.248921  4.118355  2.0303e-06  -2.98025e-08  0.00400165  2.6703e-05   0.0175609   0.0169914 
873.997 1.453585104  0.8662393252998744  0.248921  4.118355  2.075e-06  -3.35278e-08  0.00400165  2.6703e-05   0.0175609   0.0169932 
875 1.455124031  0.8669250833488673  0.248921  4.113453  2.05637e-06  8.56821e-08  0.00400165  2.6703e-05   0.0175693   0.0169940 
877.387 1.458920024  0.8671990433770718  0.248921  4.113453  2.0005e-06  4.47037e-08  0.00399974  2.6703e-05   0.0175721   0.0169958 
878.411 1.460757148  0.8674730702591216  0.248921  4.113453  1.99677e-06  2.98025e-08  0.00399974  2.6703e-05   0.0181790   0.0169972 
879.192 1.462050595  0.8676112604356102  0.248921  4.113453  2.0154e-06  1.49013e-08  0.00399974  2.6703e-05   0.0175642   0.0169971 
879.991 1.463317782  0.8680236288702755  0.248921  4.113453  2.0452e-06  1.49013e-08  0.00400165  2.6703e-05   0.0188531   0.0169963 
880.796 1.464573631  0.8681595823816067  0.248921  4.113453  2.05637e-06  -3.72532e-09  0.00400165  2.6703e-05   0.0175843   0.0169961 
881.406 1.465675507  0.8684338437907266  0.248921  4.113453  2.07128e-06  -3.35278e-08  0.00400165  2.6703e-05   0.0180919   0.0169969 
882.196 1.467011724  0.8687104777656135  0.248921  4.113453  2.0899e-06  -7.0781e-08  0.00400165  2.6703e-05   0.0175512   0.0169972 
882.994 1.468468095  0.8689848737729932  0.248921  4.113453  2.09363e-06  -8.56821e-08  0.00400165  2.6703e-05   0.0175567   0.0169970 
884.005 1.470086594  0.8693977470333116  0.248921  4.113453  2.08245e-06  -4.8429e-08  0.00400165  2.6703e-05   0.0175596   0.0169943 
884.992 1.471763380  0.8695338670210084  0.248921  4.113453  2.02285e-06  2.23519e-08  0.00400165  2.6703e-05   0.0188177   0.0169916 
885.806 1.472998540  0.8698084643272546  0.248921  4.113453  1.98187e-06  8.19568e-08  0.00400165  2.6703e-05   0.0175808   0.0169914 
886.596 1.474273088  0.8700854371882456  0.248921  4.113453  1.97814e-06  6.33304e-08  0.00400165  2.6703e-05   0.0175753   0.0169909 
887.613 1.476116578  0.8703601694227278  0.248921  4.113453  1.98559e-06  3.72531e-08  0.00400165  2.6703e-05   0.0175669   0.0169908 
888.409 1.477367254  0.8706349688885098  0.248921  4.113453  2.03775e-06  4.47037e-08  0.00400165  2.6703e-05   0.0181509   0.0169903 
889.194 1.478670647  0.870773548746239  0.248921  4.113453  2.075e-06  6.33304e-08  0.00400165  2.6703e-05   0.0175638   0.0169887 
889.991 1.479959518  0.8710484494034548  0.248921  4.113453  2.1048e-06  6.70557e-08  0.00400165  2.6703e-05   0.0188284   0.0169889 
890.804 1.481393609  0.8713234173744386  0.248921  4.113453  2.11225e-06  5.58796e-08  0.00400165  2.86103e-05   0.0175738   0.0169873 
891.6 1.482672136  0.8714620822240633  0.248921  4.113453  2.11598e-06  4.8429e-08  0.00400165  2.86103e-05   0.0175687   0.0169881 
892.397 1.483972744  0.8715984526921636  0.248921  4.113453  2.13833e-06  3.72531e-08  0.00400165  2.86103e-05   0.0180813   0.0169870 
893.196 1.485268776  0.8718758674625818  0.248921  4.113453  2.16813e-06  7.45064e-09  0.00400165  2.6703e-05   0.0175577   0.0169886 
894.002 1.486558443  0.8721510381394422  0.248921  4.113453  2.18303e-06  -4.09784e-08  0.00400165  2.6703e-05   0.0188687   0.0169900 
894.796 1.487998303  0.8722874923059885  0.248921  4.113453  2.19421e-06  -6.33304e-08  0.00400165  2.6703e-05   0.0175811   0.0169895 
895.592 1.489326562  0.8727015818644915  0.248921  4.113453  2.15323e-06  -8.56821e-08  0.00400165  2.6703e-05   0.0188816   0.0169888 
896.805 1.491326212  0.8728404170110523  0.248921  4.113453  2.1197e-06  -8.94074e-08  0.00400165  2.6703e-05   0.0175871   0.0169889 
897.602 1.492589223  0.8731158241777571  0.248921  4.113453  2.1048e-06  -9.6858e-08  0.00400165  2.6703e-05   0.0175784   0.0169876 
898.4 1.494251089  0.873391298906542  0.248921  4.113453  2.09735e-06  -1.60188e-07  0.00400165  2.6703e-05   0.0175837   0.0169851 
899.404 1.495677222  0.8735302193585235  0.248921  4.113453  2.09363e-06  -1.8254e-07  0.00400165  2.6703e-05   0.0179520   0.0169849 
900.201 1.497012245  0.8738057957767594  0.248921  4.113453  2.10853e-06  -1.67639e-07  0.00400165  2.86103e-05   0.0175490   0.0169855 
901.006 1.498311461  0.8742204457024487  0.251167  4.113453  2.16441e-06  -8.56821e-08  0.00400165  2.86103e-05   0.0175679   0.0169876 
903.421 1.502321901  0.8742204457024487  0.251167  4.113453  2.15323e-06  -7.82316e-08  0.00399974  2.86103e-05   0.0175866   0.0169859 
904.411 1.503970240  0.874081439840152  0.251167  4.113453  2.13833e-06  -6.70557e-08  0.00400165  2.86103e-05   0.0179355   0.0169859 
905.202 1.505442923  0.8739447675196598  0.251167  4.113453  2.14206e-06  -3.72531e-08  0.00400165  2.86103e-05   0.0175594   0.0169869 
906.008 1.506687830  0.8738057957767594  0.251167  4.113453  2.14578e-06  1.49013e-08  0.00400165  2.86103e-05   0.0188312   0.0169877 
906.806 1.508013901  0.8736668412305653  0.251167  4.113453  2.12716e-06  2.98025e-08  0.00400165  2.86103e-05   0.0189002   0.0169873 
907.805 1.509624443  0.8735302193585235  0.251167  4.113453  2.11598e-06  3.72532e-09  0.00400165  2.86103e-05   0.0188550   0.0169883 
908.802 1.511268008  0.8735302193585235  0.251167  4.113453  2.14206e-06  0.0  0.00400165  2.86103e-05   0.0175933   0.0169899 
909.584 1.512739497  0.873391298906542  0.251167  4.113453  2.16813e-06  7.45064e-09  0.00399974  2.6703e-05   0.0175886   0.0169908 
910.404 1.514026180  0.873391298906542  0.251167  4.113453  2.16068e-06  4.47037e-08  0.00400165  2.6703e-05   0.0179621   0.0169907 
911.188 1.515305702  0.873391298906542  0.251167  4.113453  2.13088e-06  7.45063e-08  0.00400165  2.6703e-05   0.0175739   0.0169911 
911.993 1.516597557  0.873391298906542  0.251167  4.113453  2.10108e-06  5.58796e-08  0.00400165  2.86103e-05   0.0188673   0.0169887 
912.799 1.518036422  0.873391298906542  0.251167  4.105651  2.11598e-06  -4.09784e-08  0.00400165  2.86103e-05   0.0175900   0.0169862 
914.6 1.520985169  0.873391298906542  0.251167  4.105651  2.11598e-06  -4.09784e-08  0.00400165  2.86103e-05   0.0175852   0.0169852 
915.587 1.522637885  0.8735302193585235  0.251167  4.105651  2.1197e-06  -7.45064e-09  0.00400165  2.86103e-05   0.0175805   0.0169855 
916.412 1.524097438  0.8735302193585235  0.251167  4.105651  2.075e-06  -1.11759e-08  0.00400165  2.86103e-05   0.0175912   0.0169832 
917.377 1.525731454  0.8735302193585235  0.251167  4.105651  2.05637e-06  -3.35278e-08  0.00400165  2.86103e-05   0.0179370   0.0169820 
918.202 1.527037035  0.8736668412305653  0.251167  4.105651  2.06383e-06  -4.47037e-08  0.00400165  2.86103e-05   0.0175594   0.0169829 
918.995 1.528520063  0.8738057957767594  0.251167  4.105651  2.0601e-06  -1.49013e-08  0.00400165  2.86103e-05   0.0175634   0.0169825 
919.976 1.529946793  0.8738057957767594  0.251167  4.105651  2.0601e-06  3.72532e-09  0.00400165  2.86103e-05   0.0188378   0.0169841 
920.804 1.531423256  0.8738057957767594  0.251167  4.105651  2.0899e-06  -7.45064e-09  0.00400165  2.86103e-05   0.0175903   0.0169859 
921.597 1.532688255  0.8738057957767594  0.251167  4.105651  2.12343e-06  -5.96051e-08  0.00400165  2.86103e-05   0.0175852   0.0169869 
922.41 1.533968572  0.8739447675196598  0.251167  4.105651  2.14951e-06  -9.31327e-08  0.00400165  2.86103e-05   0.0178920   0.0169877 
923.203 1.535504913  0.8739447675196598  0.251167  4.105651  2.16068e-06  -9.6858e-08  0.00400165  2.86103e-05   0.0175682   0.0169880 
923.995 1.536743057  0.874081439840152  0.251167  4.105651  2.18303e-06  -9.31327e-08  0.00400165  2.86103e-05   0.0188826   0.0169879 
924.796 1.537990352  0.874081439840152  0.251167  4.105651  2.20911e-06  -7.82316e-08  0.00400165  2.86103e-05   0.0175753   0.0169889 
925.605 1.539315428  0.8742204457024487  0.251167  4.105651  2.22029e-06  -8.19568e-08  0.00400165  2.86103e-05   0.0175742   0.0169884 
926.402 1.540798058  0.8742204457024487  0.251167  4.105651  2.22401e-06  -1.30386e-07  0.00400165  2.86103e-05   0.0178111   0.0169899 
927.196 1.542067036  0.874357151581918  0.251167  4.105651  2.23146e-06  -1.52738e-07  0.00400165  2.86103e-05   0.0175621   0.0169911 
927.975 1.543337606  0.87449619158037  0.251167  4.105651  2.21656e-06  -1.52738e-07  0.00400165  2.86103e-05   0.0188534   0.0169918 
928.803 1.544604992  0.87449619158037  0.251167  4.105651  2.19049e-06  -1.49013e-07  0.00400165  2.86103e-05   0.0188476   0.0169931 
929.803 1.546415260  0.8746352487966871  0.251167  4.105651  2.20539e-06  -1.34111e-07  0.00400165  2.86103e-05   0.0175804   0.0169936 
930.594 1.547713879  0.8746352487966871  0.251167  4.105651  2.22029e-06  -1.00583e-07  0.00400165  2.86103e-05   0.0175780   0.0169941 
931.389 1.549003546  0.874772005186677  0.251167  4.105651  2.23146e-06  -4.47037e-08  0.00400165  2.6703e-05   0.0179863   0.0169951 
932.199 1.550281277  0.874772005186677  0.251167  4.105651  2.20911e-06  -1.86266e-08  0.00400165  2.6703e-05   0.0175504   0.0169928 
932.997 1.551727502  0.874772005186677  0.251167  4.105651  2.17186e-06  -2.60771e-08  0.00400165  2.6703e-05   0.0189080   0.0169932 
933.805 1.553237386  0.8749110965643789  0.251167  4.105651  2.15323e-06  -3.35278e-08  0.00400165  2.6703e-05   0.0175782   0.0169934 
934.59 1.554334090  0.8749110965643789  0.251167  4.105651  2.12343e-06  -6.33304e-08  0.00400165  2.6703e-05   0.0175737   0.0169933 
935.401 1.555759825  0.8750478865546499  0.251167  4.105651  2.09735e-06  -7.82316e-08  0.00400165  2.6703e-05   0.0181242   0.0169945 
936.196 1.557037755  0.8751870121105241  0.251167  4.105651  2.1048e-06  -7.45063e-08  0.00400165  2.86103e-05   0.0175578   0.0169950 
937.003 1.558333987  0.8753261549054615  0.251167  4.105651  2.14578e-06  -6.33304e-08  0.00400165  2.86103e-05   0.0188218   0.0169938 
937.804 1.559609331  0.8760174863690771  0.248978  4.105651  2.11225e-06  -3.35278e-08  0.00400165  2.86103e-05   0.0178777   0.0169912 
941.205 1.565299143  0.8764329539308948  0.248978  4.105651  2.08245e-06  -1.86266e-08  0.00400165  2.86103e-05   0.0175685   0.0169893 
941.986 1.566593584  0.8767092437115948  0.248978  4.105651  2.07873e-06  -1.86266e-08  0.00400165  2.86103e-05   0.0175633   0.0169879 
942.595 1.567683525  0.8771249673389173  0.248978  4.105651  2.075e-06  -1.86266e-08  0.00400165  2.86103e-05   0.0175629   0.0169868 
943.401 1.568953498  0.8775385211628324  0.248978  4.105651  2.0899e-06  -1.11759e-08  0.00400165  2.86103e-05   0.0179719   0.0169849 
944.201 1.570454628  0.8780940381344221  0.248978  4.105651  2.075e-06  3.72532e-09  0.00400165  2.86103e-05   0.0178666   0.0169828 
945.205 1.572091230  0.8783707369659159  0.248978  4.105651  2.06755e-06  -1.86266e-08  0.00400165  2.86103e-05   0.0175637   0.0169804 
945.985 1.573334546  0.8787870762677081  0.248978  4.105651  2.09735e-06  -4.47037e-08  0.00400165  2.86103e-05   0.0188639   0.0169813 
946.792 1.574621428  0.8792035699889089  0.248978  4.105651  2.1197e-06  -7.45063e-08  0.00400165  2.86103e-05   0.0175824   0.0169824 
947.984 1.576623266  0.8794805423858506  0.248978  4.105651  2.14578e-06  -1.26661e-07  0.00400165  2.86103e-05   0.0188684   0.0169818 
948.792 1.577969230  0.8797575831151074  0.248978  4.105651  2.1197e-06  -1.30386e-07  0.00400165  2.86103e-05   0.0175605   0.0169820 
949.396 1.579055391  0.8806351073317982  0.248978  4.099129  2.075e-06  -1.00583e-07  0.00400165  2.86103e-05   0.0188607   0.0169858 
951.793 1.583064439  0.8807815868246383  0.248978  4.099129  2.09735e-06  -1.26661e-07  0.00400165  2.86103e-05   0.0175810   0.0169870 
952.601 1.584379569  0.8810770830891376  0.248978  4.099129  2.14206e-06  -1.00583e-07  0.00400165  2.86103e-05   0.0175741   0.0169897 
953.591 1.586204359  0.881375136440199  0.248978  4.099129  2.19794e-06  -4.09784e-08  0.00400165  2.86103e-05   0.0175692   0.0169892 
954.605 1.587842353  0.8816707793582992  0.248978  4.099129  2.22774e-06  -1.86266e-08  0.00400165  2.86103e-05   0.0175649   0.0169886 
955.405 1.589306880  0.8819664953506916  0.248978  4.099129  2.22401e-06  3.35278e-08  0.00400165  2.86103e-05   0.0178846   0.0169899 
956.209 1.590353653  0.8821156235730319  0.248978  4.099129  2.24264e-06  2.98025e-08  0.00400165  2.86103e-05   0.0175534   0.0169905 
956.992 1.591640336  0.8824114495519566  0.248978  4.099129  2.25382e-06  7.45064e-09  0.00400165  2.86103e-05   0.0188711   0.0169913 
957.796 1.592974961  0.8825581467029049  0.248978  4.099129  2.22774e-06  -1.49013e-08  0.00400165  2.86103e-05   0.0175888   0.0169920 
958.589 1.594401094  0.88285656929762  0.248978  4.099129  2.17558e-06  -3.72531e-08  0.00400165  2.86103e-05   0.0175782   0.0169895 
959.607 1.596060971  0.883152578564207  0.248978  4.099129  2.13833e-06  -7.45064e-09  0.00400165  2.86103e-05   0.0175724   0.0169896 
960.406 1.597315029  0.8832993666224995  0.248978  4.099129  2.13833e-06  4.09784e-08  0.00400165  2.86103e-05   0.0178431   0.0169891 
961.21 1.598656617  0.8835979741823329  0.248978  4.099129  2.16441e-06  7.45063e-08  0.00400165  2.86103e-05   0.0175632   0.0169906 
962.003 1.600106821  0.8838941669638483  0.248978  4.099129  2.19421e-06  7.0781e-08  0.00400165  2.86103e-05   0.0175625   0.0169921 
963.007 1.601768886  0.8840410460422248  0.248978  4.099129  2.18676e-06  7.82316e-08  0.00400165  2.86103e-05   0.0188982   0.0169930 
963.807 1.603053978  0.8841904330917604  0.248978  4.099129  2.17558e-06  8.56821e-08  0.00400165  2.86103e-05   0.0175732   0.0169920 
964.589 1.604338074  0.884339838796604  0.248978  4.099129  2.17931e-06  7.0781e-08  0.00400165  2.86103e-05   0.0175705   0.0169932 
965.4 1.605590342  0.8846362153207323  0.248978  4.099129  2.19049e-06  3.72531e-08  0.00400165  2.86103e-05   0.0179668   0.0169938 
966.202 1.607067601  0.8849326652822979  0.248978  4.099129  2.20911e-06  3.72531e-08  0.00400165  2.86103e-05   0.0175582   0.0169941 
967.002 1.608369204  0.8850821637109243  0.248978  4.099129  2.20166e-06  2.98025e-08  0.00400165  2.86103e-05   0.0188541   0.0169939 
967.797 1.609626445  0.8853787242057768  0.248978  4.099129  2.17558e-06  -2.23519e-08  0.00400165  2.86103e-05   0.0188419   0.0169952 
968.783 1.611264041  0.8853787242057768  0.248978  4.099129  2.15696e-06  -4.8429e-08  0.00400165  2.86103e-05   0.0175774   0.0169958 
969.41 1.612363332  0.8856753582292761  0.248978  4.099129  2.15323e-06  -8.19568e-08  0.00400165  2.86103e-05   0.0175816   0.0169953 
970.6 1.614566090  0.8859720658178927  0.248978  4.099129  2.17558e-06  -8.94074e-08  0.00400165  2.86103e-05   0.0175733   0.0169968 
971.604 1.616028826  0.8862688470081238  0.248978  4.099129  2.21284e-06  -9.31327e-08  0.00400165  2.86103e-05   0.0175667   0.0169968 
972.399 1.617355693  0.8864185125050965  0.248978  4.099129  2.24264e-06  -7.0781e-08  0.00400165  2.86103e-05   0.0180024   0.0169977 
973.204 1.618588864  0.8865681967269917  0.248978  4.099129  2.25009e-06  -2.98025e-08  0.00400165  2.86103e-05   0.0175510   0.0170005 
973.988 1.620182696  0.8868651258493223  0.248978  4.099129  2.24636e-06  2.98025e-08  0.00400165  2.86103e-05   0.0188211   0.0169998 
974.804 1.621323165  0.8873119059750433  0.250803  4.099129  2.16441e-06  6.70557e-08  0.00400165  2.86103e-05   0.0180173   0.0169991 
977.2 1.625186993  0.8873119059750433  0.250803  4.099129  2.11598e-06  -2.23519e-08  0.00400165  2.86103e-05   0.0175613   0.0169981 
978.413 1.627400096  0.8871621286832314  0.250803  4.099129  2.12343e-06  -8.56821e-08  0.00400165  2.86103e-05   0.0180938   0.0169969 
979.197 1.628686381  0.8871621286832314  0.250803  4.099129  2.13461e-06  -1.26661e-07  0.00400165  2.86103e-05   0.0175484   0.0169973 
979.979 1.629968687  0.887014865961753  0.250803  4.099129  2.14578e-06  -1.34111e-07  0.00400165  2.86103e-05   0.0188249   0.0169964 
980.807 1.631445946  0.887014865961753  0.250803  4.099129  2.13461e-06  -1.15484e-07  0.00400165  2.86103e-05   0.0175639   0.0169945 
981.59 1.632723279  0.887014865961753  0.250803  4.099129  2.11598e-06  -6.70557e-08  0.00400165  2.86103e-05   0.0175607   0.0169948 
982.401 1.633979526  0.887014865961753  0.250803  4.099129  2.09363e-06  -2.60771e-08  0.00400165  2.86103e-05   0.0180213   0.0169945 
983.187 1.635277548  0.8868651258493223  0.250803  4.099129  2.10853e-06  0.0  0.00400165  2.86103e-05   0.0179075   0.0169965 
984.173 1.636896246  0.8868651258493223  0.250803  4.099129  2.10853e-06  1.49013e-08  0.00400165  2.86103e-05   0.0188451   0.0169979 
984.786 1.637990563  0.8868651258493223  0.250803  4.099129  2.11598e-06  3.35278e-08  0.00400165  2.86103e-05   0.0175820   0.0169999 
985.601 1.639425847  0.8868651258493223  0.250803  4.099129  2.1197e-06  6.70557e-08  0.00400165  2.86103e-05   0.0175730   0.0170008 
986.583 1.640944085  0.887014865961753  0.250803  4.091199  2.1048e-06  8.19568e-08  0.00400165  2.86103e-05   0.0175717   0.0170021 
988.979 1.644982774  0.887014865961753  0.250803  4.091199  2.17186e-06  7.0781e-08  0.00400165  2.86103e-05   0.0180364   0.0170023 
990.197 1.646960143  0.887014865961753  0.250803  4.091199  2.17558e-06  2.60771e-08  0.00400165  2.86103e-05   0.0175469   0.0170022 
990.976 1.648249412  0.887014865961753  0.250803  4.091199  2.14578e-06  3.72532e-09  0.00400165  2.86103e-05   0.0175515   0.0170025 
991.607 1.649522767  0.8871621286832314  0.250803  4.091199  2.11225e-06  2.98025e-08  0.00400165  2.86103e-05   0.0175541   0.0170022 
992.41 1.650658064  0.8871621286832314  0.250803  4.091199  2.12343e-06  7.0781e-08  0.00400165  2.6703e-05   0.0181651   0.0170040 
993.191 1.651946935  0.8873119059750433  0.250803  4.091199  2.14578e-06  9.31327e-08  0.00400165  2.86103e-05   0.0188337   0.0170047 
993.797 1.653010020  0.887459205265323  0.250803  4.091199  2.17931e-06  9.31327e-08  0.00400165  2.86103e-05   0.0175729   0.0170071 
994.596 1.654266068  0.887459205265323  0.250803  4.091199  2.20539e-06  9.31327e-08  0.00400165  2.86103e-05   0.0175705   0.0170074 
995.406 1.655770580  0.8876090197549829  0.250803  4.091199  2.23519e-06  7.82316e-08  0.00400165  2.86103e-05   0.0182090   0.0170060 
996.177 1.657063628  0.8877588530068675  0.250803  4.091199  2.23146e-06  4.47037e-08  0.00400165  2.86103e-05   0.0175621   0.0170048 
997.007 1.658311918  0.8877588530068675  0.250803  4.091199  2.22774e-06  2.98025e-08  0.00400165  2.86103e-05   0.0188605   0.0170037 
997.794 1.659773063  0.887906207338222  0.250803  4.091199  2.21656e-06  1.49013e-08  0.00400165  2.86103e-05   0.0188842   0.0170034 
998.804 1.661469145  0.887906207338222  0.250803  4.091199  2.17931e-06  -7.45064e-09  0.00400165  2.86103e-05   0.0175663   0.0170008 
999.607 1.662739118  0.8880560778157587  0.250803  4.091199  2.14951e-06  -1.86266e-08  0.00400165  2.86103e-05   0.0175645   0.0169994 
1000.41 1.664010284  0.8880560778157587  0.250803  4.091199  2.1197e-06  7.45064e-09  0.00400165  2.86103e-05   0.0179098   0.0169979 
1001.2 1.665463273  0.888203468761433  0.250803  4.091199  2.13088e-06  3.35278e-08  0.00400165  2.86103e-05   0.0175532   0.0169978 
1002.01 1.666743192  0.888203468761433  0.250803  4.091199  2.15323e-06  2.98025e-08  0.00400165  2.86103e-05   0.0188331   0.0169982 
1002.81 1.668038230  0.888203468761433  0.250803  4.091199  2.15323e-06  1.49013e-08  0.00400165  2.86103e-05   0.0175688   0.0169998 
1003.6 1.669344607  0.888203468761433  0.250803  4.091199  2.13088e-06  7.45064e-09  0.00400165  2.86103e-05   0.0175644   0.0169984 
1004.39 1.670623134  0.8883533764831253  0.250803  4.091199  2.11225e-06  7.45064e-09  0.00400165  2.86103e-05   0.0179833   0.0169982 
1005.2 1.672099398  0.8885033029904029  0.250803  4.091199  2.10108e-06  4.09784e-08  0.00400165  2.86103e-05   0.0175421   0.0169983 
1005.98 1.673364000  0.8885033029904029  0.250803  4.091199  2.1197e-06  7.0781e-08  0.00400165  2.86103e-05   0.0175432   0.0169976 
1006.77 1.674664011  0.8885033029904029  0.250803  4.091199  2.20166e-06  5.96051e-08  0.00400165  2.86103e-05   0.0175667   0.0169998 
1007.99 1.676643768  0.8886507490456813  0.250803  4.091199  2.21656e-06  4.47037e-08  0.00400165  2.86103e-05   0.0175633   0.0169991 
1009 1.678302849  0.8888007128249712  0.250803  4.091199  2.19794e-06  5.96051e-08  0.00400165  2.86103e-05   0.0188319   0.0169980 
1009.8 1.679961731  0.8888007128249712  0.250803  4.091199  2.19049e-06  2.98025e-08  0.00400165  2.86103e-05   0.0175765   0.0169985 
1010.6 1.681031977  0.8889481955401722  0.250803  4.091199  2.19049e-06  -1.86266e-08  0.00400165  2.86103e-05   0.0175701   0.0169988 
1011.41 1.682364414  0.8889481955401722  0.250803  4.091199  2.17931e-06  -3.35278e-08  0.00400165  2.86103e-05   0.0181370   0.0169999 
1012.19 1.683614693  0.8890981966100087  0.248785  4.091199  2.15323e-06  -1.49013e-08  0.00400165  2.86103e-05   0.0188848   0.0170010 
1014.81 1.688020408  0.8895458115795845  0.248785  4.091199  2.14578e-06  -3.72532e-09  0.00400165  2.86103e-05   0.0175761   0.0169992 
1015.59 1.689262531  0.8898434807129696  0.248785  4.091199  2.11225e-06  1.86266e-08  0.00400165  2.86103e-05   0.0175683   0.0169974 
1016.4 1.690799667  0.8902913746575838  0.248785  4.091199  2.09363e-06  3.35278e-08  0.00400165  2.86103e-05   0.0181749   0.0169965 
1017.17 1.692066457  0.8908871582551675  0.248785  4.091199  2.11598e-06  6.70557e-08  0.00400165  2.86103e-05   0.0175678   0.0169983 
1018 1.693311365  0.8911851613487596  0.248785  4.091199  2.1048e-06  6.70557e-08  0.00400165  2.6703e-05   0.0188678   0.0169986 
1018.79 1.694777682  0.8917838961010872  0.248785  4.091199  2.07128e-06  4.47037e-08  0.00400165  2.6703e-05   0.0188549   0.0169977 
1019.8 1.696429602  0.8920821226678971  0.248785  4.091199  2.07128e-06  0.0  0.00400165  2.86103e-05   0.0175729   0.0169971 
1020.59 1.697548586  0.8925308556279787  0.248785  4.091199  2.0899e-06  -2.98025e-08  0.00400165  2.86103e-05   0.0175702   0.0169977 
1021.4 1.698994811  0.8929797569566914  0.248785  4.091199  2.11598e-06  -3.35278e-08  0.00400165  2.86103e-05   0.0178406   0.0169975 
1022.2 1.700456951  0.8931277557625239  0.248785  4.091199  2.15323e-06  -2.98025e-08  0.00400165  2.86103e-05   0.0175479   0.0169956 
1022.99 1.701697283  0.8934288267804291  0.248785  4.091199  2.17186e-06  -2.98025e-08  0.00400165  2.86103e-05   0.0188423   0.0169952 
1023.8 1.703036882  0.8943249612955909  0.248785  4.084123  2.1197e-06  2.98025e-08  0.00400165  2.86103e-05   0.0180511   0.0169924 
1026.2 1.707059059  0.8944756380459244  0.248785  4.084123  2.14206e-06  3.72532e-09  0.00400165  2.86103e-05   0.0175528   0.0169922 
1027 1.708349522  0.8947745364204054  0.248785  4.084123  2.15323e-06  -1.11759e-08  0.00400165  2.86103e-05   0.0188667   0.0169932 
1027.8 1.709613129  0.8949252698050713  0.248785  4.084123  2.17558e-06  -1.86266e-08  0.00400165  2.86103e-05   0.0175635   0.0169947 
1028.59 1.711089989  0.8952242805465385  0.248785  4.084123  2.17931e-06  -2.98025e-08  0.00400165  2.86103e-05   0.0175606   0.0169933 
1029.39 1.712561479  0.8955233660368432  0.248785  4.084123  2.16441e-06  -5.21543e-08  0.00400165  2.86103e-05   0.0179927   0.0169924 
1030.2 1.713646048  0.8958225263133688  0.248785  4.084123  2.15323e-06  -4.8429e-08  0.00400165  2.86103e-05   0.0175470   0.0169911 
1031 1.715302145  0.8961217614135248  0.248785  4.084123  2.13461e-06  -2.23519e-08  0.00400165  2.86103e-05   0.0175545   0.0169905 
1031.98 1.716606931  0.8962726646396956  0.248785  4.084123  2.14578e-06  0.0  0.00400165  2.86103e-05   0.0175485   0.0169898 
1032.58 1.717694285  0.8965720123602025  0.248785  4.084123  2.16813e-06  7.45064e-09  0.00400165  2.86103e-05   0.0175507   0.0169899 
1033.4 1.718963661  0.8967229723911171  0.248785  4.084123  2.17558e-06  0.0  0.00400165  2.86103e-05   0.0180477   0.0169886 
1034.18 1.720250543  0.8968714349981455  0.248785  4.084123  2.16068e-06  -3.35278e-08  0.00400165  2.86103e-05   0.0175660   0.0169891 
1035 1.721549560  0.8971734496952166  0.248785  4.084123  2.15323e-06  -5.96051e-08  0.00400165  2.86103e-05   0.0188535   0.0169905 
1035.8 1.722970720  0.8974730229109322  0.248785  4.084123  2.14951e-06  -5.96051e-08  0.00400165  2.86103e-05   0.0175795   0.0169917 
1036.6 1.724307533  0.8976215786272519  0.248785  4.084123  2.17186e-06  -6.70557e-08  0.00400165  2.86103e-05   0.0175732   0.0169926 
1037.4 1.725760124  0.897923782770491  0.248785  4.084123  2.19049e-06  -7.0781e-08  0.00400165  2.86103e-05   0.0181067   0.0169914 
1038.2 1.727028307  0.8980723944710393  0.248785  4.084123  2.16068e-06  -7.45063e-08  0.00400165  2.86103e-05   0.0175521   0.0169893 
1039 1.728342840  0.8982235439481757  0.248785  4.084123  2.15323e-06  -8.94074e-08  0.00400165  2.86103e-05   0.0188563   0.0169880 
1039.8 1.729597893  0.8983721928906471  0.248785  4.084123  2.13833e-06  -7.82316e-08  0.00400165  2.86103e-05   0.0175640   0.0169892 
1040.59 1.731085098  0.8986745867178731  0.248785  4.084123  2.10108e-06  -8.56821e-08  0.00400165  2.86103e-05   0.0175624   0.0169888 
1041.39 1.732354474  0.898823291714875  0.248785  4.084123  2.11598e-06  -8.56821e-08  0.00400165  2.86103e-05   0.0180118   0.0169874 
1042.2 1.733682733  0.8989745360935428  0.248785  4.084123  2.17186e-06  -7.0781e-08  0.00400165  2.86103e-05   0.0175411   0.0169856 
1042.97 1.735282533  0.8991232783792474  0.248785  4.084123  2.20166e-06  -6.70557e-08  0.00400165  2.86103e-05   0.0189037   0.0169829 
1043.79 1.736385603  0.8995746605393975  0.248785  4.084123  2.21656e-06  -7.45064e-09  0.00400165  2.86103e-05   0.0175748   0.0169842 
1044.98 1.738361978  0.8997259999388402  0.248785  4.084123  2.19794e-06  -1.11759e-08  0.00400165  2.86103e-05   0.0188481   0.0169825 
1045.8 1.739719083  0.8998773584844258  0.248785  4.084123  2.15323e-06  -3.72531e-08  0.00400165  2.86103e-05   0.0175749   0.0169840 
1046.6 1.740929376  0.9001776095955328  0.248785  4.084123  2.16068e-06  -5.96051e-08  0.00400165  2.86103e-05   0.0175697   0.0169846 
1047.4 1.742393505  0.9004779360769944  0.248785  4.084123  2.17931e-06  -3.72531e-08  0.00400165  2.86103e-05   0.0180268   0.0169856 
1048.18 1.743687947  0.9007783379666622  0.248785  4.084123  2.20166e-06  -2.23519e-08  0.00400165  2.86103e-05   0.0175608   0.0169860 
1048.99 1.745137753  0.9015309359953245  0.250903  4.084123  2.23146e-06  -4.8429e-08  0.00400165  2.86103e-05   0.0175701   0.0169853 
1052 1.750494555  0.9013818940960322  0.250903  4.084123  2.16441e-06  -9.31327e-08  0.00400165  2.86103e-05   0.0179340   0.0169843 
1053.2 1.752104102  0.9012303451020476  0.250903  4.084123  2.17186e-06  -1.04309e-07  0.00400165  2.86103e-05   0.0175568   0.0169855 
1054 1.753350203  0.9010788153024134  0.250903  4.084123  2.19794e-06  -1.11759e-07  0.00400165  2.86103e-05   0.0188651   0.0169879 
1054.8 1.754675678  0.9010788153024134  0.250903  4.084123  2.20539e-06  -5.96051e-08  0.00400165  2.86103e-05   0.0175621   0.0169901 
1055.59 1.755951420  0.9009298297118822  0.250903  4.084123  2.16441e-06  -6.33304e-08  0.00400165  2.86103e-05   0.0188455   0.0169896 
1056.8 1.757965393  0.9009298297118822  0.250903  4.084123  2.13833e-06  -7.0781e-08  0.00400165  2.86103e-05   0.0175741   0.0169882 
1057.6 1.759629447  0.9007783379666622  0.250903  4.084123  2.1048e-06  -4.8429e-08  0.00400165  2.86103e-05   0.0175686   0.0169883 
1058.6 1.761079850  0.9007783379666622  0.250903  4.084123  2.09363e-06  -3.35278e-08  0.00400165  2.86103e-05   0.0175651   0.0169898 
1059.41 1.762317397  0.9007783379666622  0.250903  4.084123  2.13461e-06  -2.98025e-08  0.00400165  2.86103e-05   0.0177324   0.0169903 
1060.21 1.763855329  0.9007783379666622  0.250903  4.084123  2.16068e-06  -1.11759e-08  0.00400165  2.86103e-05   0.0175598   0.0169900 
1061.01 1.765284247  0.9007783379666622  0.250903  4.074531  2.0899e-06  2.60771e-08  0.00400165  2.86103e-05   0.0175660   0.0169947 
1063.39 1.768979184  0.9007783379666622  0.250903  4.074531  2.12716e-06  3.35278e-08  0.00400165  2.86103e-05   0.0175860   0.0169937 
1064.39 1.770629910  0.9007783379666622  0.250903  4.074531  2.16068e-06  3.72531e-08  0.00400165  2.86103e-05   0.0179883   0.0169910 
1065.19 1.772102792  0.9007783379666622  0.250903  4.074531  2.19794e-06  2.23519e-08  0.00400165  2.86103e-05   0.0175750   0.0169907 
1066 1.773326414  0.9009298297118822  0.250903  4.074531  2.20911e-06  7.45064e-09  0.00400165  2.86103e-05   0.0188677   0.0169900 
1066.8 1.774619463  0.9009298297118822  0.250903  4.074531  2.16813e-06  -7.45064e-09  0.00400165  2.86103e-05   0.0175687   0.0169908 
1067.59 1.776447038  0.9010788153024134  0.250903  4.074531  2.13088e-06  3.72532e-09  0.00400165  2.86103e-05   0.0175663   0.0169908 
1068.6 1.777764555  0.9010788153024134  0.250903  4.074531  2.075e-06  2.60771e-08  0.00400165  2.86103e-05   0.0175643   0.0169920 
1069.59 1.779395786  0.9010788153024134  0.250903  4.074531  2.06383e-06  0.0  0.00400165  2.86103e-05   0.0175631   0.0169938 
1070.37 1.780686646  0.9012303451020476  0.250903  4.074531  2.08618e-06  0.0  0.00400165  2.86103e-05   0.0180335   0.0169948 
1071.18 1.781934736  0.9012303451020476  0.250903  4.074531  2.08245e-06  2.60771e-08  0.00400165  2.6703e-05   0.0175657   0.0169970 
1071.98 1.783451980  0.9013818940960322  0.250903  4.074531  2.075e-06  2.23519e-08  0.00400165  2.86103e-05   0.0188578   0.0169979 
1072.79 1.784703452  0.9015309359953245  0.250903  4.074531  2.06383e-06  1.49013e-08  0.00400165  2.86103e-05   0.0175783   0.0169999 
1073.59 1.785998490  0.9015309359953245  0.250903  4.074531  2.08618e-06  2.60771e-08  0.00400165  2.6703e-05   0.0175740   0.0169995 
1074.4 1.787456452  0.9015309359953245  0.250903  4.074531  2.1048e-06  1.49013e-08  0.00400165  2.6703e-05   0.0180309   0.0169976 
1075.2 1.788699172  0.9015309359953245  0.250903  4.074531  2.09363e-06  -1.11759e-08  0.00400165  2.6703e-05   0.0175534   0.0169964 
1075.98 1.790009328  0.9016825230724937  0.250903  4.074531  2.0899e-06  -5.58796e-08  0.00400165  2.6703e-05   0.0188375   0.0169953 
1076.8 1.791301780  0.9016825230724937  0.250903  4.074531  2.1197e-06  -8.56821e-08  0.00400165  2.6703e-05   0.0175668   0.0169952 
1077.58 1.792739253  0.9018316024296625  0.250903  4.074531  2.15323e-06  -9.6858e-08  0.00400165  2.6703e-05   0.0175635   0.0169946 
1078.41 1.794021161  0.9018316024296625  0.250903  4.074531  2.17558e-06  -6.70557e-08  0.00400165  2.6703e-05   0.0181276   0.0169926 
1079.19 1.795541986  0.9019832276091624  0.250903  4.074531  2.15696e-06  -1.86266e-08  0.00400165  2.6703e-05   0.0175534   0.0169953 
1080 1.796800420  0.9019832276091624  0.250903  4.074531  2.15323e-06  2.98025e-08  0.00400165  2.6703e-05   0.0188417   0.0169945 
1080.8 1.798076759  0.9021348720071855  0.250903  4.074531  2.16068e-06  3.72531e-08  0.00400165  2.6703e-05   0.0188452   0.0169966 
1081.8 1.799888818  0.9021348720071855  0.250903  4.074531  2.14578e-06  2.60771e-08  0.00400165  2.86103e-05   0.0175727   0.0169971 
1082.59 1.801208523  0.902284007744029  0.250903  4.074531  2.09363e-06  0.0  0.00400165  2.86103e-05   0.0175695   0.0169954 
1083.58 1.802673647  0.902284007744029  0.250903  4.074531  2.05637e-06  -2.60771e-08  0.00400165  2.86103e-05   0.0175668   0.0169956 
1084.39 1.803918554  0.9024356902732069  0.250903  4.074531  2.06755e-06  -4.09784e-08  0.00400165  2.86103e-05   0.0179395   0.0169931 
1085.2 1.805362392  0.9024356902732069  0.250903  4.074531  2.07128e-06  -6.70557e-08  0.00400165  2.86103e-05   0.0175515   0.0169903 
1086 1.806675135  0.9025848635151152  0.250903  4.074531  2.03775e-06  -6.70557e-08  0.00400165  2.86103e-05   0.0175543   0.0169919 
1087.01 1.808312732  0.9031893319109863  0.248965  4.074531  2.05637e-06  6.33304e-08  0.00400165  2.86103e-05   0.0175634   0.0169941 
1089.4 1.812338887  0.9033385991559589  0.248965  4.074531  2.09363e-06  6.70557e-08  0.00400165  2.86103e-05   0.0180787   0.0169929 
1090.2 1.813591553  0.9037915747896482  0.248965  4.074531  2.12716e-06  4.8429e-08  0.00400165  2.86103e-05   0.0175539   0.0169939 
1090.99 1.815052301  0.9042447219914074  0.248965  4.074531  2.15323e-06  4.8429e-08  0.00400165  2.86103e-05   0.0175551   0.0169928 
1091.79 1.816371409  0.9046980408912504  0.248965  4.074531  2.14206e-06  4.8429e-08  0.00400165  2.86103e-05   0.0175810   0.0169916 
1092.6 1.817636608  0.9051515316193384  0.248965  4.074531  2.15323e-06  3.72531e-08  0.00400165  2.86103e-05   0.0175712   0.0169893 
1093.4 1.819152459  0.9054531094333215  0.248965  4.074531  2.18303e-06  2.23519e-08  0.00400165  2.86103e-05   0.0180109   0.0169876 
1094.2 1.820403533  0.9059068865109688  0.248965  4.074531  2.18676e-06  -1.11759e-08  0.00400165  2.86103e-05   0.0175466   0.0169862 
1094.99 1.821517743  0.9062086548116368  0.248965  4.074531  2.15696e-06  -4.47037e-08  0.00400165  2.86103e-05   0.0189065   0.0169860 
1095.81 1.822936118  0.9065104992463853  0.248965  4.074531  2.13461e-06  -4.09784e-08  0.00400165  2.6703e-05   0.0175595   0.0169866 
1096.61 1.824442818  0.9068124198536406  0.248965  4.074531  2.14206e-06  -1.86266e-08  0.00400165  2.6703e-05   0.0175564   0.0169864 
1097.39 1.825707619  0.9071169547832596  0.248965  4.074531  2.13088e-06  -7.45064e-09  0.00400165  2.6703e-05   0.0177325   0.0169869 
1098.21 1.826970629  0.9077211784886957  0.248965  4.066729  2.16068e-06  7.45064e-09  0.00400165  2.86103e-05   0.0175672   0.0169842 
1100.4 1.830623392  0.908023404812379  0.248965  4.066729  2.18676e-06  -3.72531e-08  0.00400165  2.86103e-05   0.0180800   0.0169857 
1101.19 1.831921016  0.9081758167888669  0.248965  4.066729  2.18303e-06  -6.33304e-08  0.00400165  2.86103e-05   0.0175476   0.0169864 
1101.99 1.833388925  0.908478157996146  0.248965  4.066729  2.17186e-06  -4.8429e-08  0.00400165  2.86103e-05   0.0188668   0.0169854 
1102.79 1.834676802  0.9087805756268974  0.248965  4.066729  2.15696e-06  -4.8429e-08  0.00400165  2.86103e-05   0.0175833   0.0169860 
1103.59 1.835979598  0.9089330840974024  0.248965  4.066729  2.14578e-06  -3.72531e-08  0.00400165  2.86103e-05   0.0175793   0.0169872 
1104.39 1.837437759  0.9090830697197656  0.248965  4.066729  2.16813e-06  -7.0781e-08  0.00400165  2.86103e-05   0.0175839   0.0169890 
1105.39 1.839060834  0.9093881832477012  0.248965  4.066729  2.14951e-06  -1.11759e-07  0.00400165  2.86103e-05   0.0181781   0.0169906 
1106.19 1.840402222  0.9096908310242112  0.248965  4.066729  2.16813e-06  -1.22935e-07  0.00400165  2.86103e-05   0.0175534   0.0169921 
1106.97 1.841632011  0.9098409116766129  0.248965  4.066729  2.21656e-06  -9.6858e-08  0.00400165  2.86103e-05   0.0188252   0.0169900 
1107.8 1.843098527  0.9101462185595406  0.248965  4.066729  2.23519e-06  -4.09784e-08  0.00400165  2.86103e-05   0.0175693   0.0169894 
1108.6 1.844333886  0.910296356351658  0.248965  4.066729  2.22401e-06  0.0  0.00400165  2.86103e-05   0.0175657   0.0169884 
1109.38 1.845655382  0.9104490581772126  0.248965  4.066729  2.20539e-06  1.86266e-08  0.00400165  2.86103e-05   0.0180955   0.0169878 
1110.19 1.846954399  0.910751974470564  0.248965  4.066729  2.18676e-06  0.0  0.00400165  2.86103e-05   0.0175486   0.0169891 
1110.98 1.848384908  0.9109047344632917  0.248965  4.066729  2.18303e-06  -5.96051e-08  0.00400165  2.86103e-05   0.0188963   0.0169897 
1111.79 1.849693673  0.911054967478434  0.248965  4.066729  2.19049e-06  -1.08034e-07  0.00400165  2.86103e-05   0.0175739   0.0169911 
1112.62 1.850988114  0.9112077661654863  0.248965  4.066729  2.17558e-06  -1.08034e-07  0.00400165  2.86103e-05   0.0175803   0.0169900 
1113.4 1.852435135  0.9115108746406724  0.248965  4.066729  2.17186e-06  -9.6858e-08  0.00400165  2.86103e-05   0.0179085   0.0169897 
1114.2 1.853734549  0.9116637315687266  0.248965  4.066729  2.21656e-06  -6.70557e-08  0.00400165  2.86103e-05   0.0175461   0.0169882 
1114.98 1.855024813  0.9118140599277597  0.248965  4.066729  2.25382e-06  -4.8429e-08  0.00400165  2.6703e-05   0.0189086   0.0169879 
1115.8 1.856469248  0.9119669555992685  0.248965  4.066729  2.24636e-06  -4.8429e-08  0.00400165  2.6703e-05   0.0175820   0.0169863 
1116.6 1.857764883  0.9121173220656885  0.248965  4.066729  2.20166e-06  -1.86266e-08  0.00400165  2.6703e-05   0.0175777   0.0169873 
1117.4 1.859080013  0.9122702565002985  0.248965  4.066729  2.14578e-06  1.49013e-08  0.00400165  2.86103e-05   0.0180739   0.0169878 
1118.2 1.860339442  0.9125736343107995  0.248965  4.066729  2.07873e-06  2.23519e-08  0.00400165  2.86103e-05   0.0180618   0.0169897 
1119.19 1.862030153  0.9127266270899613  0.248965  4.066729  2.05637e-06  -1.86266e-08  0.00400165  2.6703e-05   0.0175529   0.0169911 
1120 1.863286599  0.9128796394359187  0.248965  4.066729  2.04892e-06  -3.35278e-08  0.00400165  2.6703e-05   0.0188808   0.0169905 
1120.8 1.864728448  0.9130301206613092  0.248965  4.066729  2.04147e-06  -4.47037e-08  0.00400165  2.6703e-05   0.0175822   0.0169925 
1121.59 1.866031443  0.9131831718295563  0.248965  4.066729  2.03402e-06  -5.58796e-08  0.00400165  2.6703e-05   0.0175793   0.0169945 
1122.39 1.867279135  0.9133336912398842  0.248965  4.066729  2.03402e-06  -1.08034e-07  0.00400165  2.6703e-05   0.0181799   0.0169932 
1123.19 1.868743264  0.913943616210317  0.250619  4.066729  2.0154e-06  -1.26661e-07  0.00400165  2.86103e-05   0.0175769   0.0169973 
1125.6 1.872633949  0.913943616210317  0.250619  4.066729  2.04147e-06  -5.21543e-08  0.00400165  2.86103e-05   0.0175744   0.0169949 
1126.99 1.875019723  0.913943616210317  0.250619  4.066729  2.02657e-06  0.0  0.00400165  2.86103e-05   0.0175694   0.0169972 
1127.77 1.876444862  0.9137904677367349  0.250619  4.066729  2.00422e-06  1.49013e-08  0.00400165  2.86103e-05   0.0188593   0.0169956 
1128.8 1.878104539  0.9137904677367349  0.250619  4.066729  2.04892e-06  3.72532e-09  0.00400165  2.86103e-05   0.0175716   0.0169962 
1129.58 1.879407535  0.9136398908520463  0.250619  4.066729  2.15323e-06  -2.23519e-08  0.00400165  2.86103e-05   0.0175656   0.0169937 
1130.58 1.881066616  0.9136398908520463  0.250619  4.066729  2.19794e-06  -5.21543e-08  0.00400165  2.86103e-05   0.0175625   0.0169932 
1131.4 1.882282877  0.9136398908520463  0.250619  4.066729  2.23891e-06  -7.0781e-08  0.00400165  2.6703e-05   0.0175762   0.0169936 
1132.4 1.883975577  0.9136398908520463  0.250619  4.066729  2.25009e-06  -7.82316e-08  0.00400165  2.6703e-05   0.0180422   0.0169950 
1133.2 1.885439507  0.9136398908520463  0.250619  4.066729  2.23891e-06  -7.82316e-08  0.00400165  2.6703e-05   0.0175552   0.0169938 
1133.99 1.886730368  0.9137904677367349  0.250619  4.066729  2.20911e-06  -7.82316e-08  0.00400165  2.6703e-05   0.0188236   0.0169934 
1134.8 1.888006707  0.913943616210317  0.250619  4.05816  2.19049e-06  -1.60188e-07  0.00400165  2.86103e-05   0.0175777   0.0169926 
1136.79 1.891495153  0.913943616210317  0.250619  4.05816  2.20166e-06  -1.49013e-07  0.00400165  2.86103e-05   0.0189142   0.0169917 
1137.78 1.892959879  0.913943616210317  0.250619  4.05816  2.20539e-06  -1.45287e-07  0.00400165  2.86103e-05   0.0175757   0.0169933 
1138.39 1.894017394  0.913943616210317  0.250619  4.05816  2.25754e-06  -1.34111e-07  0.00400165  2.86103e-05   0.0179624   0.0169928 
1139.19 1.895336304  0.9140942313285124  0.250619  4.05816  2.27617e-06  -1.26661e-07  0.00400165  2.86103e-05   0.0175746   0.0169898 
1139.99 1.896583399  0.9140942313285124  0.250619  4.05816  2.23519e-06  -1.22935e-07  0.00400165  2.86103e-05   0.0188537   0.0169887 
1140.8 1.898189167  0.9142474186935007  0.250619  4.05816  2.19049e-06  -1.30386e-07  0.00400165  2.86103e-05   0.0175887   0.0169875 
1141.6 1.899320485  0.9144006256750923  0.250619  4.05816  2.18303e-06  -1.67639e-07  0.00400165  2.86103e-05   0.0175817   0.0169883 
1142.4 1.900645761  0.9144006256750923  0.250619  4.05816  2.17931e-06  -2.01167e-07  0.00400165  2.86103e-05   0.0177396   0.0169901 
1143.21 1.902096561  0.9145512983407765  0.250619  4.05816  2.16441e-06  -2.08617e-07  0.00400165  2.6703e-05   0.0175601   0.0169896 
1143.98 1.903403535  0.9145512983407765  0.250619  4.05816  2.16068e-06  -1.63914e-07  0.00400165  2.6703e-05   0.0188494   0.0169903 
1144.8 1.904685245  0.9147045442435001  0.250619  4.05816  2.16441e-06  -1.37837e-07  0.00400165  2.6703e-05   0.0175849   0.0169898 
1145.59 1.905963573  0.9147045442435001  0.250619  4.05816  2.18303e-06  -1.04309e-07  0.00400165  2.6703e-05   0.0175812   0.0169906 
1146.41 1.907373593  0.9148552551913527  0.250619  4.05816  2.19794e-06  -7.0781e-08  0.00400165  2.6703e-05   0.0182323   0.0169915 
1147.17 1.908706825  0.9148552551913527  0.250619  4.05816  2.19421e-06  -4.09784e-08  0.00400165  2.6703e-05   0.0175636   0.0169950 
1147.99 1.909997288  0.9148552551913527  0.250619  4.05816  2.20166e-06  -3.35278e-08  0.00400165  2.6703e-05   0.0188546   0.0169944 
1148.8 1.911430782  0.9150085400349869  0.250619  4.05816  2.20539e-06  -1.86266e-08  0.00400165  2.6703e-05   0.0175751   0.0169930 
1149.59 1.912737557  0.9151618445201998  0.250619  4.05816  2.22774e-06  -3.35278e-08  0.00400165  2.6703e-05   0.0175701   0.0169939 
1150.4 1.914017675  0.9151618445201998  0.250619  4.05816  2.20166e-06  -3.72531e-08  0.00400165  2.6703e-05   0.0179195   0.0169943 
1151.2 1.915292223  0.9153126130888084  0.250619  4.05816  2.17186e-06  -4.09784e-08  0.00400165  2.6703e-05   0.0175506   0.0169942 
1151.99 1.916724324  0.9153126130888084  0.250619  4.05816  2.15323e-06  -5.58796e-08  0.00400165  2.6703e-05   0.0188690   0.0169944 
1152.8 1.918061337  0.9153126130888084  0.250619  4.05816  2.15696e-06  -3.35278e-08  0.00400165  2.6703e-05   0.0188650   0.0169964 
1153.8 1.919696148  0.9154659565447152  0.250619  4.05816  2.18303e-06  1.86266e-08  0.00400165  2.6703e-05   0.0175694   0.0169960 
1154.59 1.920927727  0.9154659565447152  0.250619  4.05816  2.21656e-06  4.09784e-08  0.00400165  2.86103e-05   0.0175652   0.0169942 
1155.38 1.922463073  0.9157701458906661  0.250619  4.05816  2.21656e-06  3.35278e-08  0.00400165  2.86103e-05   0.0175735   0.0169917 
1156.39 1.924037808  0.9159235480036851  0.250619  4.05816  2.17186e-06  1.11759e-08  0.00400165  2.86103e-05   0.0181752   0.0169909 
1157.18 1.925365868  0.9159235480036851  0.250619  4.05816  2.13461e-06  1.49013e-08  0.00400165  2.86103e-05   0.0175586   0.0169922 
1157.98 1.926788819  0.9160744125973793  0.250619  4.05816  2.09363e-06  1.86266e-08  0.00400165  2.86103e-05   0.0175552   0.0169914 
1158.6 1.927778299  0.9160744125973793  0.250619  4.05816  2.05637e-06  7.45064e-09  0.00400165  2.6703e-05   0.0175520   0.0169903 
1159.4 1.929032557  0.9160744125973793  0.250619  4.05816  2.10853e-06  3.72532e-09  0.00400165  2.6703e-05   0.0182195   0.0169901 
1160.19 1.930300739  0.9162278537307494  0.250619  4.05816  2.16813e-06  3.72532e-09  0.00400165  2.6703e-05   0.0175553   0.0169930 
1161.04 1.931966981  0.9166857367430401  0.249666  4.05816  2.19794e-06  5.21543e-08  0.00400165  2.86103e-05   0.0175673   0.0169924 
1163.6 1.935991745  0.9168366974842174  0.249666  4.05816  2.21284e-06  6.33304e-08  0.00400165  2.86103e-05   0.0188487   0.0169944 
1164.8 1.938150937  0.9171412355894573  0.249666  4.05816  2.17186e-06  8.19568e-08  0.00400165  2.86103e-05   0.0175750   0.0169943 
1165.58 1.939307520  0.9172948136148041  0.249666  4.05816  2.14206e-06  7.0781e-08  0.00400165  2.86103e-05   0.0181264   0.0169937 
1166.19 1.940414170  0.9175994683682288  0.249666  4.05816  2.0899e-06  1.49013e-08  0.00400165  2.6703e-05   0.0175378   0.0169918 
1167.01 1.941663454  0.9179042007193527  0.249666  4.05816  2.0452e-06  -2.60771e-08  0.00400165  2.6703e-05   0.0175393   0.0169906 
1167.78 1.942941782  0.9180578767213213  0.249666  4.05816  2.03775e-06  -4.09784e-08  0.00400165  2.6703e-05   0.0175790   0.0169894 
1168.59 1.944443310  0.9182115724652462  0.249666  4.05816  2.06383e-06  -3.35278e-08  0.00400165  2.6703e-05   0.0175743   0.0169888 
1169.4 1.945663153  0.9185164607833279  0.249666  4.05816  2.09735e-06  -2.23519e-08  0.00400165  2.6703e-05   0.0180892   0.0169889 
1170.18 1.946971718  0.9188214268181494  0.249666  4.05816  2.13833e-06  -3.35278e-08  0.00400165  2.6703e-05   0.0175721   0.0169903 
1170.99 1.948243083  0.9188214268181494  0.249666  4.05816  2.13461e-06  -4.8429e-08  0.00400165  2.6703e-05   0.0189016   0.0169900 
1171.8 1.949708207  0.9191264706093408  0.249666  4.05816  2.0899e-06  1.49013e-08  0.00400165  2.86103e-05   0.0188585   0.0169906 
1172.8 1.951361718  0.9195854645272861  0.249666  4.050444  2.05637e-06  1.00583e-07  0.00400165  2.86103e-05   0.0188576   0.0169950 
1174.8 1.954632335  0.9197393566504435  0.249666  4.050444  2.06755e-06  5.96051e-08  0.00400165  2.86103e-05   0.0175751   0.0169957 
1175.59 1.956151369  0.9198907032101935  0.249666  4.050444  2.09363e-06  1.11759e-08  0.00400165  2.86103e-05   0.0175703   0.0169954 
1176.39 1.957412191  0.9200474794462696  0.249666  4.050444  2.14578e-06  1.86266e-08  0.00400165  2.86103e-05   0.0182480   0.0169955 
1177.19 1.958658690  0.9203722975569404  0.249666  4.050444  2.16813e-06  2.60771e-08  0.00400165  2.6703e-05   0.0175641   0.0169959 
1178 1.959954126  0.9205361028372118  0.249666  4.050444  2.16813e-06  1.49013e-08  0.00400165  2.6703e-05   0.0188465   0.0169955 
1178.8 1.961409104  0.9205361028372118  0.249666  4.050444  2.17931e-06  2.98025e-08  0.00400165  2.6703e-05   0.0175714   0.0169928 
1179.59 1.962758251  0.9206971985915038  0.249666  4.050444  2.17186e-06  4.09784e-08  0.00400165  2.6703e-05   0.0175656   0.0169925 
1180.4 1.963997788  0.9210249139019471  0.249666  4.050444  2.15323e-06  2.98025e-08  0.00400165  2.6703e-05   0.0180362   0.0169914 
1181.18 1.965285465  0.9210249139019471  0.249666  4.050444  2.15323e-06  -1.49013e-08  0.00400165  2.6703e-05   0.0175744   0.0169917 
1182 1.966732685  0.921186071546794  0.249666  4.050444  2.17931e-06  -4.8429e-08  0.00400165  2.6703e-05   0.0188782   0.0169896 
1182.79 1.968023546  0.9213499816091107  0.249666  4.050444  2.19421e-06  -3.35278e-08  0.00400165  2.6703e-05   0.0175709   0.0169885 
1183.59 1.969316595  0.9215111804253987  0.249666  4.050444  2.20166e-06  7.45064e-09  0.00400165  2.6703e-05   0.0175696   0.0169875 
1184.39 1.970582589  0.9216751323676744  0.249666  4.050444  2.21656e-06  4.47037e-08  0.00400165  2.6703e-05   0.0179377   0.0169871 
1185.2 1.972249826  0.9218391054340107  0.249666  4.050444  2.20911e-06  7.0781e-08  0.00400165  2.6703e-05   0.0175594   0.0169872 
1186.39 1.974098687  0.922000366220083  0.249666  4.050444  2.20539e-06  5.58796e-08  0.00400165  2.6703e-05   0.0179847   0.0169880 
1187.2 1.975353342  0.9221643811985856  0.249666  4.050444  2.20166e-06  1.11759e-08  0.00400165  2.6703e-05   0.0175490   0.0169862 
1187.99 1.976628885  0.9223256832088209  0.249666  4.050444  2.20166e-06  -3.72531e-08  0.00400165  2.6703e-05   0.0188504   0.0169869 
1188.8 1.978091024  0.9224897401209191  0.249666  4.050444  2.21656e-06  -8.19568e-08  0.00400165  2.6703e-05   0.0175706   0.0169881 
1189.6 1.979409138  0.9226538181841387  0.249666  4.050444  2.21284e-06  -9.6858e-08  0.00400165  2.6703e-05   0.0175676   0.0169882 
1190.39 1.980630771  0.9226538181841387  0.249666  4.050444  2.17931e-06  -8.56821e-08  0.00400165  2.6703e-05   0.0182074   0.0169889 
1191.19 1.982134487  0.9228151822435412  0.249666  4.050444  2.15323e-06  -7.45063e-08  0.00400165  2.6703e-05   0.0175611   0.0169904 
1191.98 1.983403266  0.922979302272625  0.249666  4.050444  2.14206e-06  -6.33304e-08  0.00400165  2.6703e-05   0.0175549   0.0169903 
1192.96 1.985071498  0.9231407076090167  0.249666  4.050444  2.16441e-06  -1.49013e-08  0.00400165  2.6703e-05   0.0175510   0.0169915 
1193.98 1.986738337  0.9233048696254359  0.249666  4.050444  2.18676e-06  2.23519e-08  0.00400165  2.6703e-05   0.0188347   0.0169927 
1194.8 1.987991998  0.9233048696254359  0.249666  4.050444  2.20539e-06  -1.11759e-08  0.00400165  2.6703e-05   0.0175711   0.0169935 
1195.6 1.989420518  0.9234690528200887  0.249666  4.050444  2.15696e-06  -2.23519e-08  0.00400165  2.6703e-05   0.0175676   0.0169955 
1196.41 1.990688502  0.9234690528200887  0.249666  4.050444  2.12343e-06  -2.23519e-08  0.00400165  2.6703e-05   0.0181428   0.0169947 
1197.2 1.992083005  0.923630520285183  0.249666  4.050444  2.13461e-06  -2.60771e-08  0.00400165  2.6703e-05   0.0175473   0.0169946 
1198.03 1.993483675  0.9241205215500091  0.250276  4.050444  2.16813e-06  -4.09784e-08  0.00400165  2.86103e-05   0.0175633   0.0169890 
1200.59 1.997713934  0.924284810010906  0.250276  4.050444  2.15323e-06  -6.33304e-08  0.00400165  2.86103e-05   0.0175633   0.0169868 
1201.59 1.999321094  0.924284810010906  0.250276  4.050444  2.1197e-06  -6.33304e-08  0.00400165  2.86103e-05   0.0175620   0.0169862 
1202.41 2.000776470  0.924284810010906  0.250276  4.050444  2.07128e-06  -3.35278e-08  0.00400165  2.86103e-05   0.0182037   0.0169878 
1203.17 2.002056588  0.9244463810143043  0.250276  4.050444  2.04147e-06  -7.45064e-09  0.00400165  2.6703e-05   0.0175558   0.0169897 
1203.99 2.003373509  0.9244463810143043  0.250276  4.050444  2.02285e-06  -5.21543e-08  0.00400165  2.6703e-05   0.0178566   0.0169919 
1205.21 2.005401208  0.9246107115487738  0.250276  4.050444  2.02657e-06  -9.6858e-08  0.00400165  2.6703e-05   0.0175508   0.0169908 
1206 2.006660638  0.9247723239351142  0.250276  4.050444  2.04147e-06  -1.04309e-07  0.00400165  2.6703e-05   0.0175535   0.0169904 
1206.78 2.007910518  0.9249366965647107  0.250276  4.050444  2.0601e-06  -3.72531e-08  0.00400165  2.6703e-05   0.0188772   0.0169928 
1207.79 2.009769127  0.9249366965647107  0.250276  4.050444  2.11598e-06  0.0  0.00400165  2.86103e-05   0.0175888   0.0169923 
1208.76 2.011216148  0.9251010904269209  0.250276  4.050444  2.13833e-06  2.60771e-08  0.00400165  2.86103e-05   0.0175859   0.0169919 
1209.6 2.012684255  0.925427201091287  0.250276  4.042515  2.09363e-06  -1.86266e-08  0.00400165  2.86103e-05   0.0175759   0.0169888 
1211.59 2.015951491  0.9255889172019324  0.250276  4.042515  2.1197e-06  -2.98025e-08  0.00400165  2.86103e-05   0.0175722   0.0169902 
1212.41 2.017827406  0.9257533953409046  0.250276  4.042515  2.16813e-06  -3.35278e-08  0.00400165  2.86103e-05   0.0175694   0.0169892 
1213.41 2.019130004  0.9257533953409046  0.250276  4.042515  2.14578e-06  -7.82316e-08  0.00400165  2.6703e-05   0.0179636   0.0169899 
1214.2 2.020338507  0.9259178947397579  0.250276  4.042515  2.15323e-06  -1.04309e-07  0.00400165  2.6703e-05   0.0175538   0.0169883 
1215 2.021667164  0.9259178947397579  0.250276  4.042515  2.14206e-06  -6.70557e-08  0.00400165  2.6703e-05   0.0175592   0.0169896 
1215.99 2.023292228  0.9260796732186317  0.250276  4.042515  2.13833e-06  -2.98025e-08  0.00400165  2.6703e-05   0.0188630   0.0169909 
1216.8 2.024762524  0.9262442147991812  0.250276  4.042515  2.15696e-06  -2.23519e-08  0.00400165  2.6703e-05   0.0175700   0.0169912 
1217.59 2.026080240  0.9264087776560168  0.250276  4.042515  2.20166e-06  -1.11759e-08  0.00400165  2.6703e-05   0.0175649   0.0169915 
1218.4 2.027359960  0.9264087776560168  0.250276  4.042515  2.23891e-06  7.45064e-09  0.00400165  2.6703e-05   0.0182000   0.0169924 
1219.19 2.028591739  0.9265706185512445  0.250276  4.042515  2.24264e-06  2.98025e-08  0.00400165  2.6703e-05   0.0175535   0.0169940 
1219.98 2.029897519  0.9265706185512445  0.250276  4.042515  2.24636e-06  4.09784e-08  0.00400165  2.6703e-05   0.0175456   0.0169905 
1220.59 2.030994223  0.926735223622331  0.250276  4.042515  2.28734e-06  2.98025e-08  0.00400165  2.6703e-05   0.0175488   0.0169892 
1221.4 2.032284487  0.9268971060388873  0.250276  4.042515  2.29107e-06  2.60771e-08  0.00400165  2.6703e-05   0.0181765   0.0169893 
1222.19 2.033761944  0.9270617533458898  0.250276  4.042515  2.24636e-06  2.98025e-08  0.00400165  2.6703e-05   0.0175503   0.0169929 
1223 2.035048627  0.9270617533458898  0.250276  4.042515  2.17931e-06  1.86266e-08  0.00400165  2.6703e-05   0.0188350   0.0169929 
1223.8 2.036279013  0.9272264219565305  0.250276  4.042515  2.12343e-06  -2.60771e-08  0.00400165  2.6703e-05   0.0175782   0.0169946 
1224.6 2.037958385  0.9273883668696813  0.250276  4.042515  2.12343e-06  -5.21543e-08  0.00400165  2.6703e-05   0.0175709   0.0169951 
1225.39 2.039056481  0.9273883668696813  0.250276  4.042515  2.16441e-06  -5.58796e-08  0.00400165  2.6703e-05   0.0182619   0.0169951 
1226.19 2.040320486  0.9275530777488552  0.250276  4.042515  2.17558e-06  -6.70557e-08  0.00400165  2.6703e-05   0.0175658   0.0169957 
1226.99 2.041592448  0.9277150642367333  0.250276  4.042515  2.18303e-06  -5.58796e-08  0.00400165  2.6703e-05   0.0175634   0.0169950 
1227.6 2.042709245  0.9278798174061434  0.250276  4.042515  2.19421e-06  -4.47037e-08  0.00400165  2.6703e-05   0.0175607   0.0169961 
1228.39 2.043997718  0.9278798174061434  0.250276  4.042515  2.22401e-06  -3.72531e-08  0.00400165  2.6703e-05   0.0180187   0.0169941 
1229.2 2.045504617  0.9280445919065995  0.250276  4.042515  2.25009e-06  -2.23519e-08  0.00400165  2.6703e-05   0.0179400   0.0169931 
1230.2 2.047153751  0.9282066409714701  0.250276  4.042515  2.21656e-06  -7.45064e-09  0.00400165  2.6703e-05   0.0175379   0.0169930 
1230.99 2.048763697  0.9282066409714701  0.250276  4.042515  2.14578e-06  2.60771e-08  0.00400165  2.6703e-05   0.0175437   0.0169927 
1231.99 2.050053364  0.9283714577948448  0.250276  4.042515  2.14206e-06  4.09784e-08  0.00400165  2.6703e-05   0.0188392   0.0169918 
1232.8 2.051352778  0.9285335484879403  0.250276  4.042515  2.15323e-06  4.09784e-08  0.00400165  2.6703e-05   0.0188308   0.0169916 
1233.8 2.052998133  0.9286984076559803  0.250276  4.042515  2.14951e-06  7.82316e-08  0.00400165  2.6703e-05   0.0175830   0.0169924 
1234.6 2.054457686  0.9288632881825225  0.250341  4.042515  2.13088e-06  9.31327e-08  0.00400165  2.86103e-05   0.0182022   0.0169910 
1237.16 2.058653331  0.9290254415331636  0.250341  4.042515  2.20539e-06  5.21543e-08  0.00400165  2.86103e-05   0.0180324   0.0169940 
1238.2 2.060498412  0.9291903644371161  0.250341  4.042515  2.24264e-06  4.8429e-08  0.00400165  2.86103e-05   0.0175449   0.0169961 
1239 2.061765998  0.9291903644371161  0.250341  4.042515  2.25009e-06  4.8429e-08  0.00400165  2.86103e-05   0.0188152   0.0169962 
1239.8 2.063231718  0.9295175247727366  0.250341  4.042515  2.21656e-06  5.96051e-08  0.00400165  2.86103e-05   0.0175792   0.0169958 
1240.59 2.064347122  0.9295175247727366  0.250341  4.042515  2.17186e-06  5.21543e-08  0.00400165  2.86103e-05   0.0175750   0.0169947 
1241.39 2.065582083  0.9296825114619011  0.250341  4.042515  2.14578e-06  3.35278e-08  0.00400165  2.6703e-05   0.0179570   0.0169947 
1242.2 2.067061729  0.9296825114619011  0.250341  4.042515  2.1048e-06  1.11759e-08  0.00400165  2.6703e-05   0.0175614   0.0169945 
1243 2.068592897  0.9298447692326259  0.250341  4.042515  2.0452e-06  -2.23519e-08  0.00400165  2.6703e-05   0.0188770   0.0169955 
1243.79 2.069631912  0.9300097983537953  0.250341  4.042515  1.99677e-06  -4.8429e-08  0.00400165  2.6703e-05   0.0175805   0.0169970 
1244.59 2.071107181  0.9301720978600566  0.250341  4.042515  1.98187e-06  -3.35278e-08  0.00400165  2.6703e-05   0.0175751   0.0169988 
1245.41 2.072374567  0.9303371694350638  0.250341  4.042515  1.97442e-06  3.72532e-09  0.00400165  2.6703e-05   0.0180731   0.0169989 
1246.19 2.073873708  0.9305022624236494  0.250341  4.035319  2.05637e-06  -2.23519e-08  0.00400165  2.86103e-05   0.0180324   0.0169969 
1248.2 2.076984585  0.9308297602243212  0.250341  4.035319  2.05637e-06  -2.23519e-08  0.00400165  2.86103e-05   0.0175508   0.0169952 
1249.39 2.078987418  0.9309921643390473  0.250341  4.035319  2.02285e-06  0.0  0.00400165  2.86103e-05   0.0179574   0.0169951 
1250.2 2.080440605  0.9309921643390473  0.250341  4.035319  2.00422e-06  -3.35278e-08  0.00400165  2.6703e-05   0.0175349   0.0169967 
1250.99 2.081781000  0.9311573423229201  0.250341  4.035319  2.0154e-06  -7.45063e-08  0.00400165  2.6703e-05   0.0188963   0.0169981 
1251.79 2.083011186  0.9313225417479915  0.250341  4.035319  2.03775e-06  -8.94074e-08  0.00400165  2.6703e-05   0.0175598   0.0169983 
1252.6 2.084459003  0.9314850087628548  0.250341  4.035319  2.07128e-06  -6.70557e-08  0.00400165  2.6703e-05   0.0175597   0.0169970 
1253.59 2.085979230  0.9316502507294405  0.250341  4.035319  2.13088e-06  -2.60771e-08  0.00400165  2.6703e-05   0.0175568   0.0169971 
1254.58 2.087584998  0.9318127595875669  0.250341  4.035319  2.15323e-06  3.72532e-09  0.00400165  2.6703e-05   0.0181630   0.0169964 
1255.19 2.088685681  0.9318127595875669  0.250341  4.035319  2.18676e-06  2.98025e-08  0.00400165  2.6703e-05   0.0175458   0.0169975 
1255.97 2.089959433  0.9319780441175833  0.250341  4.035319  2.19794e-06  4.8429e-08  0.00400165  2.6703e-05   0.0188329   0.0169974 
1256.8 2.091457381  0.9321433501164675  0.250341  4.035319  2.18303e-06  4.09784e-08  0.00400165  2.6703e-05   0.0175625   0.0169972 
1257.59 2.092700896  0.9321433501164675  0.250341  4.035319  2.17186e-06  3.35278e-08  0.00400165  2.6703e-05   0.0175610   0.0169979 
1258.4 2.094014633  0.9324712705512236  0.250341  4.035319  2.17931e-06  4.09784e-08  0.00400165  2.6703e-05   0.0180865   0.0169993 
1259.17 2.095280030  0.9324712705512236  0.250341  4.035319  2.20539e-06  2.98025e-08  0.00400165  2.6703e-05   0.0175588   0.0169990 
1259.99 2.096762859  0.9326338842879474  0.250341  4.035319  2.18303e-06  0.0  0.00400165  2.6703e-05   0.0175570   0.0169980 
1260.78 2.098034821  0.9326338842879474  0.250341  4.035319  2.12343e-06  -3.35278e-08  0.00400165  2.6703e-05   0.0175612   0.0169989 
1261.59 2.099295643  0.9327992755016467  0.250341  4.035319  2.0899e-06  -1.11759e-08  0.00400165  2.6703e-05   0.0175611   0.0169987 
1262.4 2.100765342  0.9327992755016467  0.250341  4.035319  2.075e-06  1.11759e-08  0.00400165  2.6703e-05   0.0181038   0.0169971 
1263.19 2.102051229  0.9329646882119407  0.250341  4.035319  2.08245e-06  0.0  0.00400165  2.6703e-05   0.0175655   0.0169968 
1263.98 2.103331348  0.9329646882119407  0.250341  4.035319  2.11225e-06  -5.21543e-08  0.00400165  2.6703e-05   0.0188634   0.0169959 
1264.79 2.104629171  0.9331273650113155  0.250341  4.035319  2.15696e-06  -7.82316e-08  0.00400165  2.6703e-05   0.0175786   0.0169957 
1265.6 2.106079971  0.9332928203730577  0.250341  4.035319  2.19049e-06  -9.6858e-08  0.00400165  2.6703e-05   0.0175726   0.0169945 
1266.41 2.107373020  0.9334582972480742  0.250341  4.035319  2.20539e-06  -1.30386e-07  0.00400165  2.6703e-05   0.0175743   0.0169955 
1267.4 2.109188858  0.9334582972480742  0.250341  4.035319  2.20166e-06  -1.30386e-07  0.00400165  2.6703e-05   0.0175865   0.0169944 
1268.41 2.110644632  0.9336210371590299  0.250341  4.035319  2.18676e-06  -9.6858e-08  0.00400165  2.6703e-05   0.0182484   0.0169943 
1269.17 2.112005118  0.9337865567185946  0.250341  4.035319  2.17931e-06  -2.98025e-08  0.00400165  2.6703e-05   0.0175731   0.0169939 
1269.98 2.113399423  0.9337865567185946  0.250341  4.035319  2.15323e-06  2.23519e-08  0.00400165  2.6703e-05   0.0188688   0.0169933 
1270.8 2.114700031  0.9339493386135164  0.250341  4.035319  2.12343e-06  4.09784e-08  0.00400165  2.6703e-05   0.0175809   0.0169934 
1271.59 2.116050968  0.9341149008796575  0.250341  4.035319  2.11225e-06  7.45063e-08  0.00400165  2.6703e-05   0.0175736   0.0169939 
1272.6 2.117591089  0.9344433297749731  0.249461  4.035319  2.06383e-06  8.19568e-08  0.00400165  2.86103e-05   0.0175671   0.0169921 
1274.99 2.121644100  0.934771843448288  0.249461  4.035319  2.0303e-06  9.31327e-08  0.00400165  2.86103e-05   0.0175639   0.0169928 
1275.99 2.123270159  0.9349375127570624  0.249461  4.035319  2.02657e-06  8.94074e-08  0.00400165  2.86103e-05   0.0175599   0.0169918 
1276.79 2.124614731  0.9352661540360495  0.249461  4.035319  2.0154e-06  7.0781e-08  0.00400165  2.6703e-05   0.0175774   0.0169927 
1277.6 2.126067123  0.9355948802027328  0.249461  4.035319  2.05637e-06  7.0781e-08  0.00400165  2.6703e-05   0.0175705   0.0169917 
1278.4 2.127303675  0.9357606566926443  0.249461  4.035319  2.0899e-06  7.45063e-08  0.00400165  2.6703e-05   0.0181191   0.0169913 
1279.19 2.128601896  0.9359264547794254  0.249461  4.035319  2.09735e-06  9.31327e-08  0.00400165  2.6703e-05   0.0175580   0.0169919 
1279.97 2.130090096  0.9362553515673889  0.249461  4.035319  2.12716e-06  8.94074e-08  0.00400165  2.6703e-05   0.0188525   0.0169916 
1280.79 2.131352509  0.9364184495652889  0.249461  4.035319  2.17558e-06  8.19568e-08  0.00400165  2.6703e-05   0.0175739   0.0169932 
1281.6 2.132642972  0.9367502388097771  0.249461  4.035319  2.20166e-06  5.21543e-08  0.00400165  2.6703e-05   0.0175701   0.0169951 
1282.41 2.134275396  0.936913400246558  0.249461  4.035319  2.21284e-06  7.45064e-09  0.00400165  2.6703e-05   0.0182414   0.0169953 
1283.19 2.135398558  0.9372425522257303  0.249461  4.035319  2.18303e-06  -2.98025e-08  0.00400165  2.6703e-05   0.0175732   0.0169929 
1284.59 2.137592166  0.9375745564161555  0.249461  4.028913  2.18676e-06  -3.35278e-08  0.00400165  2.86103e-05   0.0175702   0.0169957 
1286.41 2.140692698  0.9377378235758106  0.249461  4.028913  2.18303e-06  -1.49013e-08  0.00400165  2.86103e-05   0.0181686   0.0169964 
1287.19 2.142022151  0.9379038794590354  0.249461  4.028913  2.20166e-06  -7.45064e-09  0.00400165  2.86103e-05   0.0175512   0.0169987 
1287.99 2.143259300  0.9380671888751745  0.249461  4.028913  2.23146e-06  -2.60771e-08  0.00400165  2.6703e-05   0.0188379   0.0169987 
1288.8 2.144575027  0.9382332877422188  0.249461  4.028913  2.22401e-06  -3.72531e-08  0.00400165  2.6703e-05   0.0175731   0.0169981 
1289.6 2.146024634  0.9383994082902164  0.249461  4.028913  2.19794e-06  -5.21543e-08  0.00400165  2.6703e-05   0.0175669   0.0169979 
1290.4 2.147283068  0.9385627813098428  0.249461  4.028913  2.17931e-06  -6.70557e-08  0.00400165  2.6703e-05   0.0179866   0.0169986 
1291.2 2.148761322  0.9387289448751477  0.249461  4.028913  2.17558e-06  -8.94074e-08  0.00400165  2.47956e-05   0.0175539   0.0169984 
1291.99 2.150059543  0.9388923602060806  0.249461  4.028913  2.19049e-06  -1.37837e-07  0.00400165  2.47956e-05   0.0175554   0.0170008 
1292.98 2.151696940  0.9390585668109761  0.249461  4.028913  2.22774e-06  -1.56463e-07  0.00400165  2.6703e-05   0.0188682   0.0170030 
1293.8 2.152985413  0.9390585668109761  0.249461  4.028913  2.27989e-06  -1.00583e-07  0.00400165  2.6703e-05   0.0175687   0.0170036 
1294.58 2.154437209  0.9392247951249628  0.249461  4.028913  2.25382e-06  -1.86266e-08  0.00400165  2.6703e-05   0.0175673   0.0170030 
1295.4 2.155733042  0.9395545455290586  0.249461  4.028913  2.20911e-06  2.23519e-08  0.00400165  2.6703e-05   0.0181873   0.0170014 
1296.19 2.157003015  0.9395545455290586  0.249461  4.028913  2.19794e-06  2.60771e-08  0.00400165  2.6703e-05   0.0175502   0.0170019 
1296.99 2.158276967  0.939718066912257  0.249461  4.028913  2.18303e-06  2.98025e-08  0.00400165  2.6703e-05   0.0175529   0.0170036 
1297.6 2.159406892  0.939884381394861  0.249461  4.028913  2.15323e-06  5.21543e-08  0.00400165  2.6703e-05   0.0175562   0.0170055 
1298.41 2.160515135  0.939884381394861  0.249461  4.028913  2.10853e-06  5.58796e-08  0.00400165  2.47956e-05   0.0180828   0.0170036 
1299.19 2.161927144  0.9400507176147461  0.249461  4.028913  2.06383e-06  3.72531e-08  0.00400165  2.47956e-05   0.0175595   0.0170003 
1299.99 2.163412757  0.9403806821156581  0.249461  4.028913  2.08245e-06  3.35278e-08  0.00400165  2.6703e-05   0.0175570   0.0169990 
1300.78 2.164878279  0.940547083218878  0.249461  4.028913  2.10853e-06  8.19568e-08  0.00400165  2.6703e-05   0.0188641   0.0170009 
1301.8 2.166343204  0.9407107321893035  0.249461  4.028913  2.0899e-06  1.1921e-07  0.00400165  2.6703e-05   0.0175847   0.0170017 
1302.59 2.167629688  0.9408771764552735  0.249461  4.028913  2.07873e-06  1.52738e-07  0.00400165  2.6703e-05   0.0175792   0.0170016 
1303.4 2.169124054  0.9410408678800781  0.249461  4.028913  2.07873e-06  1.71364e-07  0.00400165  2.6703e-05   0.0181343   0.0170011 
1304.16 2.170348671  0.9412073553311946  0.249461  4.028913  2.11225e-06  1.67639e-07  0.00400165  2.6703e-05   0.0180415   0.0170021 
1305.2 2.172052511  0.9413738645648342  0.249461  4.028913  2.14578e-06  1.30386e-07  0.00400165  2.6703e-05   0.0175602   0.0170023 
1305.98 2.173303188  0.9415376198910921  0.249461  4.028913  2.16813e-06  6.33304e-08  0.00400165  2.47956e-05   0.0188613   0.0170027 
1306.79 2.174749015  0.9418679701794477  0.249461  4.028913  2.17186e-06  0.0  0.00400165  2.47956e-05   0.0175751   0.0170021 
1307.78 2.176597279  0.9418679701794477  0.249461  4.028913  2.16068e-06  0.0  0.00400165  2.47956e-05   0.0175764   0.0170018 
1308.57 2.177715667  0.9422011833779492  0.249461  4.028913  2.14206e-06  1.11759e-08  0.00400165  2.47956e-05   0.0175739   0.0170017 
1309.6 2.179363607  0.9425317059781536  0.250821  4.028913  2.1197e-06  -3.72531e-08  0.00400165  2.86103e-05   0.0175724   0.0170001 
1311.97 2.183392349  0.9425317059781536  0.250821  4.028913  2.15323e-06  -2.60771e-08  0.00400165  2.86103e-05   0.0188374   0.0170014 
1312.8 2.184845338  0.9423650451983717  0.250821  4.028913  2.13461e-06  -1.86266e-08  0.00400165  2.86103e-05   0.0175753   0.0169993 
1313.6 2.186129435  0.9422011833779492  0.250821  4.028913  2.11225e-06  -1.49013e-08  0.00400165  2.6703e-05   0.0188926   0.0169986 
1314.79 2.187949849  0.9422011833779492  0.250821  4.028913  2.11598e-06  2.98025e-08  0.00400165  2.6703e-05   0.0175685   0.0169996 
1315.59 2.189453167  0.9422011833779492  0.250821  4.028913  2.11225e-06  5.58796e-08  0.00400165  2.6703e-05   0.0175655   0.0170002 
1316.39 2.190884274  0.9422011833779492  0.250821  4.028913  2.11225e-06  3.72531e-08  0.00400165  2.6703e-05   0.0182883   0.0169988 
1317.18 2.192011215  0.9422011833779492  0.250821  4.028913  2.12716e-06  3.72532e-09  0.00400165  2.6703e-05   0.0175635   0.0169968 
1318.01 2.193430187  0.9422011833779492  0.250821  4.028913  2.13461e-06  -5.21543e-08  0.00400165  2.6703e-05   0.0188863   0.0169971 
1318.79 2.194926742  0.9423650451983717  0.250821  4.028913  2.15323e-06  -7.0781e-08  0.00400165  2.6703e-05   0.0175613   0.0169976 
1319.6 2.195994203  0.9423650451983717  0.250821  4.028913  2.12716e-06  -4.47037e-08  0.00400165  2.6703e-05   0.0175577   0.0169980 
1320.4 2.197334598  0.9423650451983717  0.250821  4.028913  2.07873e-06  0.0  0.00400165  2.6703e-05   0.0181966   0.0169987 
1321.17 2.198573338  0.9423650451983717  0.250821  4.022084  2.0899e-06  2.23519e-08  0.00400165  2.6703e-05   0.0181944   0.0169973 
1323.19 2.202062978  0.9423650451983717  0.250821  4.022084  2.10108e-06  -2.60771e-08  0.00400165  2.86103e-05   0.0175575   0.0169990 
1324.41 2.204075758  0.9423650451983717  0.250821  4.022084  2.03402e-06  -2.98025e-08  0.00400165  2.86103e-05   0.0182096   0.0169987 
1325.17 2.205373183  0.9425317059781536  0.250821  4.022084  2.01912e-06  7.45064e-09  0.00400165  2.6703e-05   0.0175641   0.0169999 
1325.96 2.206643554  0.9426956103634786  0.250821  4.022084  2.02657e-06  6.33304e-08  0.00400165  2.6703e-05   0.0188875   0.0170019 
1326.79 2.208102511  0.9426956103634786  0.250821  4.022084  2.0601e-06  1.04309e-07  0.00400165  2.6703e-05   0.0175744   0.0170044 
1327.6 2.209371489  0.9426956103634786  0.250821  4.022084  2.11225e-06  1.00583e-07  0.00400165  2.6703e-05   0.0175725   0.0170050 
1328.41 2.210891517  0.9428623144408471  0.250821  4.022084  2.17558e-06  1.26661e-07  0.00400165  2.6703e-05   0.0188776   0.0170029 
1329.79 2.213040564  0.9430290403574637  0.250821  4.022084  2.23146e-06  1.52738e-07  0.00400165  2.6703e-05   0.0175765   0.0170031 
1330.59 2.214357684  0.9431930088106534  0.250821  4.022084  2.25382e-06  1.52738e-07  0.00400165  2.6703e-05   0.0175735   0.0170021 
1331.41 2.215800328  0.9431930088106534  0.250821  4.022084  2.24636e-06  9.31327e-08  0.00400165  2.6703e-05   0.0181851   0.0170029 
1332.19 2.217063537  0.9431930088106534  0.250821  4.022084  2.22029e-06  2.23519e-08  0.00400165  2.6703e-05   0.0175461   0.0170050 
1332.96 2.218324558  0.9431930088106534  0.250821  4.022084  2.17931e-06  -4.09784e-08  0.00400165  2.6703e-05   0.0188479   0.0170060 
1333.8 2.219624569  0.9433597780587114  0.250821  4.022084  2.1197e-06  -5.21543e-08  0.00400165  2.6703e-05   0.0175679   0.0170066 
1334.58 2.221074972  0.9435237891322273  0.250821  4.022084  2.08618e-06  -2.23519e-08  0.00400165  2.6703e-05   0.0175659   0.0170073 
1335.4 2.222372397  0.9435237891322273  0.250821  4.022084  2.07873e-06  0.0  0.00400165  2.6703e-05   0.0179538   0.0170059 
1336.17 2.223661865  0.9435237891322273  0.250821  4.022084  2.05637e-06  4.09784e-08  0.00400165  2.6703e-05   0.0175724   0.0170072 
1337 2.225129774  0.9436906017342586  0.250821  4.022084  2.01912e-06  5.21543e-08  0.00400165  2.6703e-05   0.0175673   0.0170053 
1338 2.226776521  0.9436906017342586  0.250821  4.022084  2.00422e-06  2.23519e-08  0.00400165  2.6703e-05   0.0188189   0.0170051 
1338.81 2.228061016  0.9438574362039817  0.250821  4.022084  1.98932e-06  7.45064e-09  0.00400165  2.6703e-05   0.0175695   0.0170051 
1339.59 2.229330193  0.9438574362039817  0.250821  4.022084  1.98559e-06  -1.49013e-08  0.00400165  2.6703e-05   0.0175701   0.0170068 
1340.4 2.230602951  0.9438574362039817  0.250821  4.022084  2.03402e-06  -1.11759e-08  0.00400165  2.6703e-05   0.0180437   0.0170077 
1341.2 2.232103285  0.9440215114288107  0.250821  4.022084  2.10853e-06  1.49013e-08  0.00400165  2.6703e-05   0.0175592   0.0170063 
1341.97 2.233334666  0.9441883892864283  0.250821  4.022084  2.17558e-06  0.0  0.00400165  2.6703e-05   0.0175554   0.0170040 
1342.77 2.234624730  0.9441883892864283  0.250821  4.022084  2.23146e-06  -1.11759e-08  0.00400165  2.6703e-05   0.0175813   0.0170044 
1343.58 2.236296543  0.9441883892864283  0.250821  4.022084  2.25754e-06  -2.23519e-08  0.00400165  2.6703e-05   0.0175792   0.0170044 
1344.41 2.237408167  0.9443525071871152  0.250821  4.022084  2.27989e-06  -1.49013e-08  0.00400165  2.6703e-05   0.0178276   0.0170043 
1345.21 2.238658048  0.9443525071871152  0.250821  4.022084  2.27989e-06  1.11759e-08  0.00400165  2.6703e-05   0.0175602   0.0170048 
1345.99 2.240101090  0.9445194284551981  0.249019  4.022084  2.17931e-06  -7.45064e-09  0.00400165  2.6703e-05   0.0175632   0.0170044 
1347.98 2.243434968  0.9446863716194779  0.249019  4.022084  2.20539e-06  2.98025e-08  0.00400165  2.6703e-05   0.0175605   0.0170053 
1349.39 2.245595553  0.945017540363823  0.249019  4.022084  2.21656e-06  2.60771e-08  0.00400165  2.86103e-05   0.0182427   0.0170061 
1350.19 2.247062467  0.9453487953067388  0.249019  4.022084  2.20166e-06  -7.45064e-09  0.00400165  2.86103e-05   0.0175527   0.0170061 
1350.98 2.248352134  0.9456801364931077  0.249019  4.022084  2.18303e-06  -6.33304e-08  0.00400165  2.6703e-05   0.0188867   0.0170040 
1351.79 2.249699888  0.9460115639678502  0.249019  4.022084  2.16813e-06  -8.94074e-08  0.00400165  2.6703e-05   0.0175657   0.0170032 
1352.6 2.251137559  0.9466774648846077  0.249019  4.022084  2.15323e-06  -8.56821e-08  0.00400165  2.6703e-05   0.0189007   0.0170024 
1353.8 2.253136812  0.9468419041034116  0.249019  4.022084  2.12343e-06  -5.96051e-08  0.00400165  2.6703e-05   0.0175866   0.0170038 
1354.58 2.254461291  0.9471764223201715  0.249019  4.022084  2.12343e-06  1.11759e-08  0.00400165  2.6703e-05   0.0175838   0.0170050 
1355.4 2.255721517  0.9475082397399229  0.249019  4.022084  2.13461e-06  4.47037e-08  0.00400165  2.6703e-05   0.0180573   0.0170042 
1356.19 2.256928428  0.9476755754534066  0.249019  4.022084  2.14951e-06  4.8429e-08  0.00400165  2.6703e-05   0.0175413   0.0170042 
1356.99 2.258457409  0.948007523058815  0.249019  4.022084  2.14578e-06  0.0  0.00400165  2.6703e-05   0.0175459   0.0170019 
1357.78 2.259570425  0.9486716781284932  0.249019  4.015485  2.19421e-06  -3.72531e-08  0.00400165  2.86103e-05   0.0175753   0.0170008 
1359.98 2.263413167  0.9490038856831999  0.249019  4.015485  2.17186e-06  -4.8429e-08  0.00400165  2.86103e-05   0.0175682   0.0169978 
1361 2.265200956  0.9491714181805964  0.249019  4.015485  2.10853e-06  -3.72531e-08  0.00400165  2.86103e-05   0.0175668   0.0169981 
1362 2.266732523  0.9493389727348517  0.249019  4.015485  2.0899e-06  -1.49013e-08  0.00400165  2.6703e-05   0.0188730   0.0169974 
1362.79 2.267990361  0.9496713545448782  0.249019  4.015485  2.0899e-06  -1.11759e-08  0.00400165  2.6703e-05   0.0175767   0.0169967 
1363.59 2.269421666  0.9498361810825029  0.249019  4.015485  2.11598e-06  1.11759e-08  0.00400165  2.6703e-05   0.0175714   0.0169960 
1364.38 2.270723866  0.950171487375632  0.249019  4.015485  2.14206e-06  3.72531e-08  0.00400165  2.6703e-05   0.0182806   0.0169949 
1365.17 2.271974940  0.9505040867142177  0.249019  4.015485  2.15323e-06  3.72531e-08  0.00400165  2.6703e-05   0.0175645   0.0169975 
1365.98 2.273277538  0.9506690211442939  0.249019  4.015485  2.13461e-06  3.35278e-08  0.00400165  2.6703e-05   0.0188999   0.0169969 
1366.8 2.274726150  0.9508367729978071  0.249019  4.015485  2.13088e-06  4.47037e-08  0.00400165  2.6703e-05   0.0175662   0.0169991 
1367.6 2.275963896  0.9510045469659792  0.249019  4.015485  2.13088e-06  5.96051e-08  0.00400165  2.6703e-05   0.0175636   0.0169991 
1368.4 2.277266493  0.9513373641180363  0.249019  4.015485  2.14206e-06  6.70557e-08  0.00400165  2.6703e-05   0.0180513   0.0169958 
1369.19 2.278774387  0.951502406581906  0.249019  4.015485  2.16068e-06  7.82316e-08  0.00400165  2.6703e-05   0.0175577   0.0169950 
1370 2.280244285  0.9516702683290259  0.249019  4.015485  2.20539e-06  6.70557e-08  0.00400165  2.6703e-05   0.0175596   0.0169948 
1370.99 2.281714382  0.9520032596445072  0.249019  4.015485  2.22774e-06  6.33304e-08  0.00400165  2.6703e-05   0.0188759   0.0169938 
1371.78 2.283005442  0.9521711874707898  0.249019  4.015485  2.20911e-06  4.09784e-08  0.00400165  2.6703e-05   0.0175668   0.0169948 
1372.59 2.284452463  0.9523363381100722  0.249019  4.015485  2.19049e-06  4.47037e-08  0.00400165  2.6703e-05   0.0175657   0.0169935 
1373.4 2.285679864  0.9525043098948762  0.249019  4.015485  2.20166e-06  1.86266e-08  0.00400165  2.6703e-05   0.0182757   0.0169944 
1374.18 2.286981865  0.952672303852368  0.249019  4.015485  2.24264e-06  -2.98025e-08  0.00400165  2.6703e-05   0.0175621   0.0169947 
1374.99 2.288294608  0.9528375195376957  0.249019  4.015485  2.25382e-06  -5.58796e-08  0.00400165  2.6703e-05   0.0175595   0.0169949 
1375.58 2.289350332  0.953005557488342  0.249019  4.015485  2.25382e-06  -7.82316e-08  0.00400165  2.6703e-05   0.0175573   0.0169951 
1376.41 2.290645370  0.9531708164449337  0.249019  4.015485  2.25754e-06  -1.00583e-07  0.00400165  2.6703e-05   0.0182602   0.0169957 
1377.19 2.291967662  0.9533388984117805  0.249019  4.015485  2.26499e-06  -1.30386e-07  0.00400165  2.6703e-05   0.0188517   0.0169968 
1377.78 2.293013042  0.9536723266684222  0.249019  4.015485  2.25754e-06  -1.30386e-07  0.00400165  2.6703e-05   0.0188972   0.0169998 
1378.8 2.294663569  0.9536723266684222  0.249019  4.015485  2.26127e-06  -1.00583e-07  0.00400165  2.6703e-05   0.0175741   0.0169979 
1379.6 2.295966166  0.9538404748879602  0.249019  4.015485  2.26499e-06  -5.58796e-08  0.00400165  2.6703e-05   0.0175676   0.0169969 
1380.4 2.297423731  0.9540058423040398  0.249019  4.015485  2.26499e-06  -7.45064e-09  0.00400165  2.6703e-05   0.0183118   0.0169993 
1381.17 2.298675203  0.9541740345975742  0.249019  4.015485  2.26499e-06  2.60771e-08  0.00400165  2.6703e-05   0.0175638   0.0170012 
1382 2.300189661  0.9545076817550844  0.249019  4.015485  2.29479e-06  3.72531e-08  0.00400165  2.6703e-05   0.0188834   0.0170013 
1382.79 2.301243397  0.9546759403883307  0.249019  4.015485  2.27617e-06  4.8429e-08  0.00400165  2.6703e-05   0.0175757   0.0170029 
1383.6 2.302742338  0.9548442212700637  0.251863  4.015485  2.16441e-06  7.45063e-08  0.00400165  2.86103e-05   0.0175684   0.0169970 
1386.4 2.307335844  0.9546759403883307  0.251863  4.015485  2.15696e-06  7.82316e-08  0.00400165  2.86103e-05   0.0179951   0.0169969 
1387.2 2.308777494  0.9543422491220543  0.251863  4.015485  2.16068e-06  4.8429e-08  0.00400165  2.86103e-05   0.0175509   0.0169959 
1387.99 2.310251570  0.9540058423040398  0.251863  4.015485  2.17186e-06  1.49013e-08  0.00400165  2.86103e-05   0.0188305   0.0169942 
1388.8 2.311335343  0.9538404748879602  0.251863  4.015485  2.21656e-06  0.0  0.00400165  2.6703e-05   0.0175718   0.0169930 
1389.58 2.312629984  0.9533388984117805  0.251863  4.015485  2.23146e-06  5.21543e-08  0.00400165  2.6703e-05   0.0175652   0.0169917 
1390.58 2.314261015  0.9531708164449337  0.251863  4.015485  2.22029e-06  6.33304e-08  0.00400165  2.6703e-05   0.0181352   0.0169921 
1391.2 2.315380995  0.953005557488342  0.251863  4.015485  2.19049e-06  4.47037e-08  0.00400165  2.6703e-05   0.0175552   0.0169949 
1391.99 2.316671855  0.9528375195376957  0.251863  4.015485  2.16813e-06  1.49013e-08  0.00400165  2.47956e-05   0.0188962   0.0169957 
1392.8 2.318127629  0.952672303852368  0.251863  4.015485  2.15323e-06  -1.11759e-08  0.00400165  2.47956e-05   0.0175587   0.0169959 
1393.59 2.319414909  0.9525043098948762  0.251863  4.015485  2.12343e-06  -4.47037e-08  0.00400165  2.47956e-05   0.0175574   0.0169985 
1394.39 2.320816971  0.9523363381100722  0.251863  4.015485  2.08245e-06  -9.6858e-08  0.00400165  2.47956e-05   0.0175609   0.0169968 
1395.59 2.322696269  0.9520032596445072  0.251863  4.008734  2.09735e-06  -9.6858e-08  0.00400165  2.86103e-05   0.0175665   0.0169982 
1397.99 2.326771162  0.9518381522197911  0.251863  4.008734  2.15323e-06  -7.45063e-08  0.00400165  2.86103e-05   0.0175640   0.0169996 
1399 2.328372156  0.9516702683290259  0.251863  4.008734  2.15323e-06  -3.72531e-08  0.00400165  2.86103e-05   0.0188538   0.0170001 
1399.8 2.329648494  0.9516702683290259  0.251863  4.008734  2.1197e-06  7.45064e-09  0.00400165  2.6703e-05   0.0175764   0.0170014 
1400.59 2.330961237  0.951502406581906  0.251863  4.008734  2.11598e-06  4.09784e-08  0.00400165  2.6703e-05   0.0175760   0.0170026 
1401.41 2.332406468  0.951502406581906  0.251863  4.008734  2.1197e-06  4.09784e-08  0.00400165  2.6703e-05   0.0182323   0.0170017 
1402.19 2.333676242  0.951502406581906  0.251863  4.008734  2.12343e-06  3.72532e-09  0.00400165  2.6703e-05   0.0175564   0.0170028 
1402.99 2.334991769  0.951502406581906  0.251863  4.008734  2.14206e-06  -1.49013e-08  0.00400165  2.6703e-05   0.0188808   0.0170003 
1403.79 2.336467834  0.951502406581906  0.251863  4.008734  2.17186e-06  -1.49013e-08  0.00400165  2.6703e-05   0.0188597   0.0169978 
1404.78 2.338089516  0.951502406581906  0.251863  4.008734  2.17558e-06  3.72532e-09  0.00400165  2.6703e-05   0.0175753   0.0169955 
1405.6 2.339399673  0.951502406581906  0.251863  4.008734  2.18676e-06  1.49013e-08  0.00400165  2.6703e-05   0.0175655   0.0169937 
1406.39 2.340685958  0.951502406581906  0.251863  4.008734  2.18303e-06  0.0  0.00400165  2.6703e-05   0.0182484   0.0169944 
1407.17 2.341930866  0.951502406581906  0.251863  4.008734  2.17558e-06  -1.49013e-08  0.00400165  2.6703e-05   0.0175540   0.0169917 
1407.99 2.343448905  0.951502406581906  0.251863  4.008734  2.19794e-06  -7.45064e-09  0.00400165  2.6703e-05   0.0188774   0.0169922 
1408.79 2.344714700  0.951502406581906  0.251863  4.008734  2.21656e-06  7.45064e-09  0.00400165  2.6703e-05   0.0175658   0.0169940 
1409.59 2.345992033  0.951502406581906  0.251863  4.008734  2.20539e-06  1.86266e-08  0.00400165  2.47956e-05   0.0175622   0.0169934 
1410.41 2.347629431  0.951502406581906  0.251863  4.008734  2.14951e-06  7.45064e-09  0.00400165  2.6703e-05   0.0175654   0.0169908 
1411.59 2.349444672  0.951502406581906  0.251863  4.008734  2.15323e-06  1.11759e-08  0.00400165  2.6703e-05   0.0175614   0.0169892 
1412.38 2.350510741  0.951502406581906  0.251863  4.008734  2.15696e-06  7.45064e-09  0.00400165  2.6703e-05   0.0181870   0.0169893 
1413.18 2.352077916  0.9516702683290259  0.251863  4.008734  2.14578e-06  2.23519e-08  0.00400165  2.6703e-05   0.0180117   0.0169881 
1414.19 2.353673737  0.9516702683290259  0.251863  4.008734  2.11225e-06  4.09784e-08  0.00400165  2.6703e-05   0.0175468   0.0169868 
1414.96 2.354964797  0.9516702683290259  0.251863  4.008734  2.07873e-06  0.0  0.00400165  2.6703e-05   0.0182017   0.0169867 
1416.17 2.356975388  0.9516702683290259  0.251863  4.008734  2.06755e-06  -2.98025e-08  0.00400165  2.6703e-05   0.0175539   0.0169870 
1416.99 2.358476319  0.9516702683290259  0.251863  4.008734  2.08245e-06  -2.23519e-08  0.00400165  2.6703e-05   0.0189122   0.0169877 
1417.8 2.359720033  0.9516702683290259  0.251863  4.008734  2.10108e-06  2.98025e-08  0.00400165  2.6703e-05   0.0175714   0.0169894 
1418.6 2.360998560  0.9516702683290259  0.251863  4.008734  2.11598e-06  8.56821e-08  0.00400165  2.6703e-05   0.0175682   0.0169906 
1419.39 2.362267140  0.9516702683290259  0.251863  4.008734  2.14206e-06  9.31327e-08  0.00400165  2.6703e-05   0.0179761   0.0169908 
1420.19 2.363721920  0.9518381522197911  0.251863  4.008734  2.21284e-06  6.33304e-08  0.00400165  2.6703e-05   0.0180914   0.0169910 
1421.17 2.365418002  0.9523363381100722  0.248286  4.008734  2.29852e-06  4.8429e-08  0.00400165  2.86103e-05   0.0175638   0.0169894 
1423.41 2.369071959  0.9528375195376957  0.248286  4.008734  2.33205e-06  4.47037e-08  0.00400165  2.86103e-05   0.0175728   0.0169892 
1424.39 2.370686479  0.9533388984117805  0.248286  4.008734  2.30597e-06  3.35278e-08  0.00400165  2.86103e-05   0.0180252   0.0169886 
1425.19 2.371941930  0.9540058423040398  0.248286  4.008734  2.22401e-06  2.23519e-08  0.00400165  2.86103e-05   0.0175451   0.0169878 
1425.99 2.373406656  0.9545076817550844  0.248286  4.008734  2.15696e-06  1.11759e-08  0.00400165  2.86103e-05   0.0188791   0.0169876 
1426.79 2.374731533  0.955009719171505  0.248286  4.008734  2.15696e-06  1.11759e-08  0.00400165  2.6703e-05   0.0175719   0.0169859 
1427.59 2.376002501  0.9555119547095509  0.248286  4.008734  2.17931e-06  2.60771e-08  0.00400165  2.6703e-05   0.0175678   0.0169852 
1428.39 2.377323002  0.9561800386768916  0.248286  4.008734  2.21284e-06  2.98025e-08  0.00400165  2.6703e-05   0.0175709   0.0169871 
1429.41 2.379111189  0.9565170207764324  0.248286  4.008734  2.22401e-06  3.72532e-09  0.00400165  2.6703e-05   0.0181102   0.0169878 
1430.19 2.380407023  0.9570170419559272  0.248286  4.008734  2.21656e-06  7.45064e-09  0.00400165  2.6703e-05   0.0175455   0.0169892 
1430.99 2.381723943  0.9573542457845697  0.248286  4.008734  2.20539e-06  0.0  0.00400165  2.6703e-05   0.0175473   0.0169905 
1431.77 2.383189862  0.9583579557832701  0.248286  4.003708  2.15323e-06  -5.58796e-08  0.00400165  2.6703e-05   0.0175730   0.0169899 
1433.99 2.386830093  0.9586927017706777  0.248286  4.003708  2.18303e-06  -2.23519e-08  0.00400165  2.86103e-05   0.0175678   0.0169903 
1435.38 2.389014351  0.9591963931363656  0.248286  4.003708  2.20539e-06  -7.45064e-09  0.00400165  2.86103e-05   0.0180034   0.0169911 
1436.2 2.390291485  0.9593652728506602  0.248286  4.003708  2.23519e-06  -1.11759e-08  0.00400165  2.6703e-05   0.0175419   0.0169916 
1437 2.391945394  0.9597002839315004  0.248286  4.003708  2.27244e-06  -2.98025e-08  0.00400165  2.6703e-05   0.0188921   0.0169916 
1437.8 2.393041103  0.960037498524367  0.248286  4.003708  2.25754e-06  -5.96051e-08  0.00400165  2.6703e-05   0.0175663   0.0169887 
1438.58 2.394343701  0.9603927244590343  0.248286  4.003708  2.23146e-06  -5.21543e-08  0.00400165  2.6703e-05   0.0175646   0.0169877 
1439.41 2.395826131  0.9607510302512879  0.248286  4.003708  2.19794e-06  -3.72531e-08  0.00400165  2.6703e-05   0.0181466   0.0169875 
1440.19 2.397067458  0.960927232177275  0.248286  4.003708  2.13461e-06  -1.49013e-08  0.00400165  2.6703e-05   0.0175578   0.0169888 
1440.98 2.398365480  0.9611064441875888  0.248286  4.003708  2.1048e-06  -3.72532e-09  0.00400165  2.6703e-05   0.0188505   0.0169893 
1441.78 2.399645797  0.9616412348848639  0.248286  4.003708  2.11225e-06  3.72532e-09  0.00400165  2.6703e-05   0.0175650   0.0169889 
1442.58 2.401055817  0.9618175531547944  0.248286  4.003708  2.15323e-06  3.72532e-09  0.00400165  2.6703e-05   0.0175621   0.0169881 
1443.39 2.402392432  0.9621762377167303  0.248286  4.003708  2.22029e-06  -3.72531e-08  0.00400165  2.6703e-05   0.0175812   0.0169873 
1444.39 2.404223588  0.9625320274652215  0.248286  4.003708  2.23519e-06  -3.72531e-08  0.00400165  2.6703e-05   0.0182375   0.0169883 
1445.19 2.405315915  0.9627084622328386  0.248286  4.003708  2.22401e-06  -3.35278e-08  0.00400165  2.6703e-05   0.0175565   0.0169901 
1445.98 2.407133942  0.9630673838332572  0.248286  4.003708  2.22774e-06  -3.72531e-08  0.00400165  2.6703e-05   0.0175584   0.0169904 
1447 2.408417840  0.9634234087695085  0.248286  4.003708  2.20911e-06  -3.72531e-08  0.00400165  2.6703e-05   0.0175615   0.0169891 
1447.97 2.410084082  0.9637795277099142  0.248286  4.003708  2.18303e-06  -2.98025e-08  0.00400165  2.6703e-05   0.0188556   0.0169889 
1448.8 2.411350077  0.9641357407041294  0.248286  4.003708  2.15696e-06  -2.98025e-08  0.00400165  2.6703e-05   0.0175759   0.0169894 
1449.6 2.412588220  0.9643153795764121  0.248286  4.003708  2.09363e-06  -3.72531e-08  0.00400165  2.6703e-05   0.0175715   0.0169898 
1450.41 2.414096313  0.9644920478018496  0.248286  4.003708  2.07128e-06  -4.09784e-08  0.00400165  2.6703e-05   0.0182213   0.0169909 
1451.17 2.415389561  0.9646717341401343  0.248286  4.003708  2.09363e-06  -4.47037e-08  0.00400165  2.47956e-05   0.0175801   0.0169909 
1452 2.416842550  0.9650281828821836  0.248286  4.003708  2.16441e-06  -7.82316e-08  0.00400165  2.6703e-05   0.0175779   0.0169917 
1452.99 2.418292356  0.9652079406661693  0.248286  4.003708  2.15696e-06  -8.94074e-08  0.00400165  2.6703e-05   0.0175719   0.0169930 
1453.77 2.419590974  0.9653847258523529  0.248286  4.003708  2.13833e-06  -7.45063e-08  0.00400165  2.6703e-05   0.0175818   0.0169952 
1454.41 2.420683501  0.9655645311652098  0.248286  4.003708  2.1197e-06  -3.35278e-08  0.00400165  2.6703e-05   0.0179437   0.0169958 
1455.2 2.421968593  0.9659212159673428  0.248286  4.003708  2.10108e-06  1.86266e-08  0.00400165  2.6703e-05   0.0175670   0.0169954 
1455.99 2.423444260  0.9661010928205633  0.248286  4.003708  2.11598e-06  3.72531e-08  0.00400165  2.6703e-05   0.0175645   0.0169955 
1456.78 2.424738701  0.9662779951224596  0.248286  4.003708  2.10853e-06  7.0781e-08  0.00400165  2.6703e-05   0.0175815   0.0169960 
1457.59 2.425996340  0.9668148407426345  0.251629  4.003708  2.09735e-06  -8.56821e-08  0.00400165  2.86103e-05   0.0178696   0.0169999 
1460.21 2.430428911  0.9666378680180809  0.251629  4.003708  2.09735e-06  -8.56821e-08  0.00400165  2.86103e-05   0.0179593   0.0169988 
1461.2 2.432045023  0.9662779951224596  0.251629  4.003708  2.04147e-06  -4.09784e-08  0.00400165  2.86103e-05   0.0181504   0.0170007 
1462.17 2.433713852  0.9659212159673428  0.251629  4.003708  2.0154e-06  -7.45064e-09  0.00400165  2.86103e-05   0.0175713   0.0169997 
1462.98 2.434937672  0.9653847258523529  0.251629  4.003708  1.99304e-06  0.0  0.00400165  2.6703e-05   0.0175656   0.0169984 
1463.78 2.436428458  0.9650281828821836  0.251629  4.003708  1.97069e-06  -1.11759e-08  0.00400165  2.6703e-05   0.0188839   0.0169985 
1464.79 2.438091319  0.964851444420369  0.251629  4.003708  1.96697e-06  -2.60771e-08  0.00400165  2.6703e-05   0.0175812   0.0169975 
1465.58 2.439395309  0.9646717341401343  0.251629  4.003708  1.98559e-06  -4.09784e-08  0.00400165  2.6703e-05   0.0175768   0.0169959 
1466.38 2.440619329  0.9644920478018496  0.251629  4.003708  1.97814e-06  -5.58796e-08  0.00400165  2.6703e-05   0.0182852   0.0169961 
1467.18 2.441890694  0.9643153795764121  0.251629  4.003708  1.99304e-06  -7.0781e-08  0.00400165  2.6703e-05   0.0188965   0.0169964 
1467.8 2.443036733  0.9641357407041294  0.251629  4.003708  2.03402e-06  -9.6858e-08  0.00400165  2.6703e-05   0.0175848   0.0169957 
1468.58 2.444331970  0.9639591191412651  0.251629  4.003708  2.03775e-06  -7.0781e-08  0.00400165  2.6703e-05   0.0175824   0.0169963 
1469.38 2.445770636  0.9635999601888587  0.251629  3.997301  2.08245e-06  3.35278e-08  0.00400165  2.86103e-05   0.0175873   0.0169946 
1471.59 2.449466169  0.9635999601888587  0.251629  3.997301  2.13088e-06  9.6858e-08  0.00400165  2.86103e-05   0.0188899   0.0169953 
1472.8 2.451460050  0.9634234087695085  0.251629  3.997301  2.13461e-06  7.82316e-08  0.00400165  2.86103e-05   0.0175776   0.0169943 
1473.59 2.452753696  0.9634234087695085  0.251629  3.997301  2.1197e-06  4.8429e-08  0.00400165  2.86103e-05   0.0175736   0.0169948 
1474.39 2.454035405  0.9634234087695085  0.251629  3.997301  2.10853e-06  4.09784e-08  0.00400165  2.86103e-05   0.0182849   0.0169942 
1475.18 2.455498341  0.9632438886517104  0.251629  3.997301  2.09363e-06  2.60771e-08  0.00400165  2.6703e-05   0.0175716   0.0169915 
1475.99 2.456795965  0.9630673838332572  0.251629  3.997301  2.075e-06  -3.35278e-08  0.00400165  2.6703e-05   0.0188293   0.0169909 
1476.8 2.458054400  0.9630673838332572  0.251629  3.997301  2.075e-06  -5.21543e-08  0.00400165  2.6703e-05   0.0175698   0.0169909 
1477.59 2.459349637  0.9630673838332572  0.251629  3.997301  2.07128e-06  -3.72531e-08  0.00400165  2.6703e-05   0.0175658   0.0169910 
1478.38 2.460622792  0.9630673838332572  0.251629  3.997301  2.07873e-06  -2.60771e-08  0.00400165  2.6703e-05   0.0180723   0.0169907 
1479.19 2.462096669  0.9630673838332572  0.251629  3.997301  2.07128e-06  -2.23519e-08  0.00400165  2.6703e-05   0.0175513   0.0169925 
1479.97 2.463368034  0.9630673838332572  0.251629  3.997301  2.09735e-06  -4.09784e-08  0.00400165  2.6703e-05   0.0188901   0.0169928 
1480.8 2.464668046  0.9630673838332572  0.251629  3.997301  2.15323e-06  -6.70557e-08  0.00400165  2.47956e-05   0.0175660   0.0169945 
1481.6 2.466256705  0.9630673838332572  0.251629  3.997301  2.21656e-06  -6.70557e-08  0.00400165  2.47956e-05   0.0175609   0.0169955 
1482.4 2.467420250  0.9630673838332572  0.251629  3.997301  2.27989e-06  -4.09784e-08  0.00400165  2.47956e-05   0.0180142   0.0169984 
1483.2 2.468698777  0.9630673838332572  0.251629  3.997301  2.32087e-06  -1.86266e-08  0.00400165  2.47956e-05   0.0175527   0.0170014 
1483.99 2.469957808  0.9630673838332572  0.251629  3.997301  2.30969e-06  2.60771e-08  0.00400165  2.47956e-05   0.0189037   0.0170018 
1484.79 2.471434868  0.9630673838332572  0.251629  3.997301  2.23146e-06  6.33304e-08  0.00400165  2.47956e-05   0.0175796   0.0170019 
1485.59 2.472752982  0.9630673838332572  0.251629  3.997301  2.13461e-06  7.0781e-08  0.00400165  2.47956e-05   0.0175756   0.0170020 
1486.41 2.474019772  0.9630673838332572  0.251629  3.997301  2.0899e-06  4.8429e-08  0.00400165  2.47956e-05   0.0179491   0.0170033 
1487.2 2.475401544  0.9630673838332572  0.251629  3.997301  2.09363e-06  2.60771e-08  0.00400165  2.47956e-05   0.0175607   0.0170040 
1487.99 2.476776552  0.9630673838332572  0.251629  3.997301  2.10108e-06  1.11759e-08  0.00400165  2.47956e-05   0.0188858   0.0170038 
1488.8 2.478056272  0.9630673838332572  0.251629  3.997301  2.13088e-06  -1.49013e-08  0.00400165  2.6703e-05   0.0175768   0.0170014 
1489.59 2.479320874  0.9630673838332572  0.251629  3.997301  2.15696e-06  -1.86266e-08  0.00400165  2.6703e-05   0.0175741   0.0170009 
1490.59 2.480942357  0.9630673838332572  0.251629  3.997301  2.15323e-06  -1.11759e-08  0.00400165  2.6703e-05   0.0175715   0.0170008 
1491.39 2.482413448  0.9630673838332572  0.251629  3.997301  2.15323e-06  7.45064e-09  0.00400165  2.6703e-05   0.0180691   0.0169986 
1492.19 2.483704707  0.9630673838332572  0.251629  3.997301  2.15323e-06  2.98025e-08  0.00400165  2.6703e-05   0.0175588   0.0169964 
1493.01 2.484975475  0.9630673838332572  0.251629  3.997301  2.17558e-06  5.96051e-08  0.00400165  2.6703e-05   0.0188777   0.0169955 
1493.79 2.486451341  0.9630673838332572  0.251629  3.997301  2.20166e-06  4.09784e-08  0.00400165  2.6703e-05   0.0175684   0.0169969 
1494.59 2.487670189  0.9635999601888587  0.248625  3.997301  2.16441e-06  1.11759e-08  0.00400165  2.86103e-05   0.0175668   0.0169961 
1497.4 2.492640071  0.9637795277099142  0.248625  3.997301  2.13461e-06  0.0  0.00400165  2.86103e-05   0.0181231   0.0169962 
1498.17 2.493774970  0.9643153795764121  0.248625  3.997301  2.11598e-06  -2.98025e-08  0.00400165  2.86103e-05   0.0175660   0.0169944 
1499 2.495030421  0.964851444420369  0.248625  3.997301  2.09735e-06  -7.0781e-08  0.00400165  2.6703e-05   0.0188642   0.0169931 
1499.79 2.496300195  0.9653847258523529  0.248625  3.997301  2.11225e-06  -8.56821e-08  0.00400165  2.6703e-05   0.0175661   0.0169941 
1500.58 2.497825396  0.9661010928205633  0.248625  3.997301  2.15323e-06  -6.33304e-08  0.00400165  2.47956e-05   0.0175620   0.0169944 
1501.59 2.499439916  0.9666378680180809  0.248625  3.997301  2.17931e-06  -5.21543e-08  0.00400165  2.6703e-05   0.0175603   0.0169946 
1502.59 2.501094024  0.9669948368229332  0.248625  3.997301  2.18303e-06  -5.58796e-08  0.00400165  2.6703e-05   0.0175592   0.0169948 
1503.38 2.502749723  0.967351900131103  0.248625  3.997301  2.17931e-06  -4.47037e-08  0.00400165  2.6703e-05   0.0180695   0.0169941 
1504.19 2.503651873  0.96770905799264  0.248625  3.997301  2.19794e-06  0.0  0.00400165  2.6703e-05   0.0175560   0.0169953 
1504.98 2.505104663  0.9680663104576352  0.248625  3.997301  2.20166e-06  3.72531e-08  0.00400165  2.6703e-05   0.0189185   0.0169953 
1505.8 2.506559642  0.9684266608943688  0.248625  3.997301  2.19421e-06  5.58796e-08  0.00400165  2.47956e-05   0.0175693   0.0169952 
1506.59 2.507856669  0.9693219477775472  0.248625  3.992276  2.24636e-06  6.33304e-08  0.00400165  2.6703e-05   0.0175672   0.0169945 
1508.99 2.511682303  0.9696796277746889  0.248625  3.992276  2.24264e-06  3.72531e-08  0.00400165  2.86103e-05   0.0175645   0.0169939 
1510 2.513332233  0.9698600066068426  0.248625  3.992276  2.21656e-06  3.35278e-08  0.00400165  2.86103e-05   0.0188846   0.0169936 
1510.79 2.514616330  0.9702178293421837  0.248625  3.992276  2.16441e-06  5.21543e-08  0.00400165  2.6703e-05   0.0175842   0.0169951 
1511.58 2.516103933  0.9703952724602267  0.248625  3.992276  2.14578e-06  4.09784e-08  0.00400165  2.6703e-05   0.0175802   0.0169971 
1512.4 2.517355206  0.9707562457594134  0.248625  3.992276  2.15696e-06  3.72531e-08  0.00400165  2.6703e-05   0.0181764   0.0169988 
1513.19 2.518625775  0.9709337597314404  0.248625  3.992276  2.14951e-06  7.0781e-08  0.00400165  2.6703e-05   0.0175814   0.0170002 
1513.99 2.520314099  0.9711143063788217  0.248625  3.992276  2.14206e-06  8.94074e-08  0.00400165  2.6703e-05   0.0175776   0.0169999 
1514.79 2.521401056  0.9714724620805983  0.248625  3.992276  2.16441e-06  9.31327e-08  0.00400165  2.6703e-05   0.0175825   0.0170012 
1515.6 2.522661878  0.9716530808595971  0.248625  3.992276  2.18676e-06  1.08034e-07  0.00400165  2.47956e-05   0.0175797   0.0170019 
1516.39 2.524179320  0.9718307129152552  0.248625  3.992276  2.18676e-06  1.30386e-07  0.00400165  2.47956e-05   0.0181773   0.0170015 
1517.19 2.525435766  0.9720113796795798  0.248625  3.992276  2.18303e-06  1.26661e-07  0.00400165  2.47956e-05   0.0175601   0.0170010 
1517.98 2.526539035  0.972189058933344  0.248625  3.992276  2.14578e-06  8.94074e-08  0.00400165  2.47956e-05   0.0188912   0.0170011 
1518.8 2.528174045  0.9725505127004667  0.248625  3.992276  2.11598e-06  5.96051e-08  0.00400165  2.6703e-05   0.0175842   0.0170020 
1519.78 2.529640163  0.9727282629969608  0.248625  3.992276  2.1197e-06  4.47037e-08  0.00400165  2.6703e-05   0.0175770   0.0170029 
1520.59 2.531102502  0.9729090500381601  0.248625  3.992276  2.1197e-06  3.35278e-08  0.00400165  2.6703e-05   0.0175748   0.0170032 
1521.39 2.532416439  0.9730868475956237  0.248625  3.992276  2.12716e-06  1.49013e-08  0.00400165  2.6703e-05   0.0180405   0.0170035 
1522.19 2.533666120  0.9734485420766728  0.248625  3.992276  2.14206e-06  7.45064e-09  0.00400165  2.47956e-05   0.0175609   0.0170050 
1522.99 2.535120701  0.9736264107715208  0.248625  3.992276  2.15323e-06  3.72531e-08  0.00400165  2.47956e-05   0.0175580   0.0170029 
1523.79 2.536448562  0.973807318249849  0.248625  3.992276  2.13833e-06  6.70557e-08  0.00400165  2.47956e-05   0.0175676   0.0170025 
1524.6 2.537671389  0.9739852342686569  0.248625  3.992276  2.11225e-06  6.33304e-08  0.00400165  2.47956e-05   0.0175662   0.0170019 
1525.39 2.538956281  0.9743471697844606  0.248625  3.992276  2.09735e-06  1.86266e-08  0.00400165  2.47956e-05   0.0175750   0.0170038 
1526.38 2.540591093  0.9745251570354962  0.248625  3.992276  2.08245e-06  -2.23519e-08  0.00400165  2.6703e-05   0.0175758   0.0170041 
1527.38 2.542427222  0.9747061851115247  0.248625  3.992276  2.09735e-06  -3.35278e-08  0.00400165  2.6703e-05   0.0180339   0.0170045 
1528.2 2.543719873  0.9748842197496373  0.248625  3.992276  2.1197e-06  -1.86266e-08  0.00400165  2.6703e-05   0.0175507   0.0170059 
1529 2.545002975  0.9748842197496373  0.248625  3.992276  2.12716e-06  -3.35278e-08  0.00400165  2.6703e-05   0.0175511   0.0170065 
1529.78 2.546312734  0.9752463966216597  0.248625  3.992276  2.13461e-06  -6.70557e-08  0.00400165  2.6703e-05   0.0175757   0.0170058 
1530.59 2.547731507  0.975424502587034  0.248625  3.992276  2.17186e-06  -9.31327e-08  0.00400165  2.6703e-05   0.0175729   0.0170064 
1531.38 2.549058374  0.9757838048373507  0.248625  3.992276  2.18303e-06  -4.47037e-08  0.00400165  2.6703e-05   0.0175662   0.0170034 
1532.59 2.551065384  0.9759650019393938  0.251496  3.992276  2.14578e-06  -2.60771e-08  0.00400165  2.86103e-05   0.0175681   0.0170041 
1534.98 2.555061303  0.9756056514216594  0.251496  3.992276  2.1197e-06  -5.58796e-08  0.00400165  2.86103e-05   0.0188643   0.0170051 
1535.78 2.556329485  0.975424502587034  0.251496  3.992276  2.1197e-06  -6.70557e-08  0.00400165  2.86103e-05   0.0175637   0.0170058 
1536.59 2.557640835  0.9750652960287444  0.251496  3.992276  2.1197e-06  -5.96051e-08  0.00400165  2.6703e-05   0.0175622   0.0170076 
1537.38 2.559083281  0.9747061851115247  0.251496  3.992276  2.13088e-06  -5.58796e-08  0.00400165  2.6703e-05   0.0181433   0.0170089 
1538.19 2.560328586  0.9745251570354962  0.251496  3.992276  2.13088e-06  -4.8429e-08  0.00400165  2.6703e-05   0.0182747   0.0170091 
1539.17 2.562007958  0.9743471697844606  0.251496  3.992276  2.18676e-06  -3.72531e-08  0.00400165  2.6703e-05   0.0175837   0.0170069 
1539.99 2.563350143  0.9741661898858514  0.251496  3.992276  2.27617e-06  -5.58796e-08  0.00400165  2.6703e-05   0.0175797   0.0170055 
1540.78 2.564775679  0.9739852342686569  0.251496  3.992276  2.29479e-06  -7.82316e-08  0.00400165  2.47956e-05   0.0175802   0.0170049 
1541.59 2.566066540  0.973807318249849  0.251496  3.992276  2.26872e-06  -6.70557e-08  0.00400165  2.47956e-05   0.0175752   0.0170037 
1542.4 2.567346061  0.973807318249849  0.251496  3.992276  2.21656e-06  -4.09784e-08  0.00400165  2.47956e-05   0.0176840   0.0170021 
1543.21 2.568808400  0.9734485420766728  0.251496  3.985907  2.18676e-06  -1.15484e-07  0.00400165  2.86103e-05   0.0175689   0.0170032 
1545.78 2.573214513  0.9734485420766728  0.251496  3.985907  2.19794e-06  -7.0781e-08  0.00400165  2.86103e-05   0.0175836   0.0170034 
1546.59 2.574323352  0.9732676827116067  0.251496  3.985907  2.17186e-06  -1.49013e-08  0.00400165  2.86103e-05   0.0175811   0.0170032 
1547.57 2.575992579  0.9730868475956237  0.251496  3.985907  2.14578e-06  1.49013e-08  0.00400165  2.86103e-05   0.0175801   0.0170038 
1548.38 2.577417120  0.9730868475956237  0.251496  3.985907  2.0601e-06  -1.49013e-08  0.00400165  2.6703e-05   0.0187759   0.0170042 
1549.48 2.579227190  0.9730868475956237  0.251496  3.985907  2.02657e-06  -5.21543e-08  0.00400165  2.6703e-05   0.0175939   0.0170052 
1550.41 2.580711610  0.9730868475956237  0.251496  3.985907  2.03775e-06  -2.23519e-08  0.00400165  2.6703e-05   0.0180334   0.0170052 
1551.19 2.581987749  0.9730868475956237  0.251496  3.985907  2.05265e-06  -7.45064e-09  0.00400165  2.6703e-05   0.0175628   0.0170056 
1551.99 2.583494250  0.9730868475956237  0.251496  3.985907  2.05637e-06  -4.09784e-08  0.00400165  2.47956e-05   0.0188679   0.0170068 
1552.79 2.584717673  0.9730868475956237  0.251496  3.985907  2.075e-06  -5.58796e-08  0.00400165  2.47956e-05   0.0175761   0.0170052 
1553.58 2.585998190  0.9730868475956237  0.251496  3.985907  2.09363e-06  -3.35278e-08  0.00400165  2.47956e-05   0.0175750   0.0170042 
1554.4 2.587314513  0.9730868475956237  0.251496  3.985907  2.13088e-06  -2.60771e-08  0.00400165  2.47956e-05   0.0181536   0.0170038 
1555.19 2.588797740  0.9730868475956237  0.251496  3.985907  2.17186e-06  -6.70557e-08  0.00400165  2.47956e-05   0.0175894   0.0170045 
1555.99 2.590074476  0.9730868475956237  0.251496  3.985907  2.18303e-06  -9.31327e-08  0.00400165  2.6703e-05   0.0175839   0.0170034 
1556.78 2.591320179  0.9729090500381601  0.251496  3.985907  2.17931e-06  -1.04309e-07  0.00400165  2.6703e-05   0.0175881   0.0170036 
1557.59 2.592623771  0.9729090500381601  0.251496  3.985907  2.18303e-06  -9.6858e-08  0.00400165  2.6703e-05   0.0175851   0.0170027 
1558.41 2.594086110  0.9729090500381601  0.251496  3.985907  2.16441e-06  -5.96051e-08  0.00400165  2.6703e-05   0.0182479   0.0170019 
1559.16 2.595338975  0.9729090500381601  0.251496  3.985907  2.14206e-06  0.0  0.00400165  2.6703e-05   0.0175763   0.0170031 
1559.99 2.596845277  0.9727282629969608  0.251496  3.985907  2.1048e-06  2.98025e-08  0.00400165  2.6703e-05   0.0188796   0.0170040 
1560.79 2.598135342  0.9729090500381601  0.251496  3.985907  2.12343e-06  2.98025e-08  0.00400165  2.47956e-05   0.0175815   0.0170040 
1561.58 2.599405513  0.9729090500381601  0.251496  3.985907  2.16441e-06  4.8429e-08  0.00400165  2.47956e-05   0.0175772   0.0170023 
1562.59 2.601068175  0.9729090500381601  0.251496  3.985907  2.15323e-06  6.33304e-08  0.00400165  2.47956e-05   0.0175770   0.0170032 
1563.38 2.602342723  0.9729090500381601  0.251496  3.985907  2.12343e-06  3.72531e-08  0.00400165  2.47956e-05   0.0175838   0.0170041 
1564.42 2.604149411  0.9729090500381601  0.251496  3.985907  2.10108e-06  5.21543e-08  0.00400165  2.6703e-05   0.0175793   0.0170052 
1565.41 2.605658697  0.9729090500381601  0.251496  3.985907  2.10108e-06  7.45063e-08  0.00400165  2.6703e-05   0.0182288   0.0170052 
1566.19 2.607091395  0.9729090500381601  0.251496  3.985907  2.13461e-06  8.56821e-08  0.00400165  2.6703e-05   0.0175643   0.0170050 
1566.99 2.608597697  0.9730868475956237  0.251496  3.985907  2.17558e-06  2.60771e-08  0.00400165  2.47956e-05   0.0175679   0.0170020 
1567.99 2.610042530  0.9732676827116067  0.251496  3.985907  2.17931e-06  -2.23519e-08  0.00400165  2.47956e-05   0.0189060   0.0170014 
1568.8 2.611247055  0.9734485420766728  0.248534  3.985907  2.15323e-06  -1.11759e-07  0.00400165  2.6703e-05   0.0183577   0.0170007 
1571.15 2.615348804  0.973807318249849  0.248534  3.985907  2.15323e-06  -9.6858e-08  0.00400165  2.86103e-05   0.0182972   0.0170032 
1572.17 2.616987395  0.9741661898858514  0.248534  3.985907  2.15323e-06  -7.45063e-08  0.00400165  2.6703e-05   0.0175772   0.0170040 
1572.98 2.618484945  0.9745251570354962  0.248534  3.985907  2.13833e-06  -6.33304e-08  0.00400165  2.6703e-05   0.0175728   0.0170037 
1573.59 2.619351884  0.9750652960287444  0.248534  3.985907  2.13833e-06  -4.09784e-08  0.00400165  2.6703e-05   0.0175746   0.0170029 
1574.39 2.620619669  0.9756056514216594  0.248534  3.985907  2.13461e-06  -5.21543e-08  0.00400165  2.47956e-05   0.0180900   0.0170029 
1575.19 2.622145864  0.9763244482258835  0.248534  3.985907  2.16068e-06  -4.47037e-08  0.00400165  2.47956e-05   0.0181432   0.0170029 
1576.19 2.623789627  0.9768653084185106  0.248534  3.985907  2.25009e-06  1.49013e-08  0.00400165  2.47956e-05   0.0181209   0.0170028 
1577.19 2.625402557  0.9772249947533942  0.248534  3.985907  2.27617e-06  6.33304e-08  0.00400165  2.47956e-05   0.0175614   0.0170039 
1577.99 2.626723654  0.9775878008233373  0.248534  3.985907  2.26127e-06  8.94074e-08  0.00400165  2.47956e-05   0.0188888   0.0170045 
1578.8 2.627979105  0.9779476799120668  0.248534  3.985907  2.23891e-06  9.31327e-08  0.00400165  2.47956e-05   0.0175629   0.0170025 
1579.59 2.629295628  0.9781261429725233  0.248534  3.985907  2.20911e-06  7.45063e-08  0.00400165  2.47956e-05   0.0175627   0.0170029 
1580.38 2.630747224  0.9788493112772685  0.248534  3.980613  2.18303e-06  -2.23519e-08  0.00400165  2.6703e-05   0.0181479   0.0170034 
1582.19 2.633834229  0.9793911851203442  0.248534  3.980613  2.17558e-06  -1.11759e-08  0.00400165  2.6703e-05   0.0179752   0.0170053 
1583.2 2.635323224  0.9795698392978539  0.248534  3.980613  2.15696e-06  2.23519e-08  0.00400165  2.6703e-05   0.0182935   0.0170047 
1584.18 2.636941524  0.9799302477055158  0.248534  3.980613  2.15323e-06  6.33304e-08  0.00400165  2.6703e-05   0.0175594   0.0170054 
1584.99 2.638443251  0.9802937823066212  0.248534  3.980613  2.15323e-06  9.6858e-08  0.00400165  2.6703e-05   0.0189208   0.0170065 
1585.79 2.639702681  0.9804725560900902  0.248534  3.980613  2.19421e-06  1.00583e-07  0.00400165  2.47956e-05   0.0175726   0.0170056 
1586.59 2.641208983  0.9806543842430234  0.248534  3.980613  2.22029e-06  7.0781e-08  0.00400165  2.47956e-05   0.0175715   0.0170059 
1587.39 2.642455482  0.981015082616451  0.248534  3.980613  2.20166e-06  4.8429e-08  0.00400165  2.47956e-05   0.0182370   0.0170060 
1588.19 2.643727643  0.9813758774784969  0.248534  3.980613  2.17186e-06  0.0  0.00400165  2.47956e-05   0.0175528   0.0170085 
1588.98 2.645013530  0.9815578274601593  0.248534  3.980613  2.16441e-06  -4.8429e-08  0.00400165  2.47956e-05   0.0189162   0.0170091 
1589.8 2.646456772  0.9819187675578147  0.248534  3.980613  2.20539e-06  -8.19568e-08  0.00400165  2.47956e-05   0.0175759   0.0170062 
1590.6 2.647988338  0.9821007907969945  0.248534  3.980613  2.23146e-06  -1.15484e-07  0.00400165  2.47956e-05   0.0175741   0.0170049 
1591.41 2.649263284  0.982279804273473  0.248534  3.980613  2.21284e-06  -1.30386e-07  0.00400165  2.47956e-05   0.0175783   0.0170036 
1592.39 2.650877606  0.9824618762472316  0.248534  3.980613  2.21656e-06  -9.31327e-08  0.00400165  2.47956e-05   0.0180597   0.0170032 
1593.19 2.651968143  0.9828230583933167  0.248534  3.980613  2.22029e-06  -5.58796e-08  0.00400165  2.47956e-05   0.0175524   0.0170017 
1593.98 2.653428095  0.9830052037228798  0.248534  3.980613  2.20539e-06  -4.09784e-08  0.00400165  2.47956e-05   0.0188753   0.0170005 
1594.8 2.654736063  0.9831843372870538  0.248534  3.980613  2.18303e-06  0.0  0.00400165  2.47956e-05   0.0175750   0.0169990 
1595.58 2.655941980  0.983366531416601  0.248534  3.980613  2.17931e-06  1.11759e-08  0.00400165  2.47956e-05   0.0175722   0.0169991 
1596.38 2.657266460  0.9837279559359725  0.248534  3.980613  2.16813e-06  -4.09784e-08  0.00400165  2.47956e-05   0.0181794   0.0169992 
1597.19 2.658937079  0.98391022351981  0.248534  3.980613  2.16068e-06  -7.0781e-08  0.00400165  2.47956e-05   0.0175619   0.0169991 
1597.98 2.659989422  0.9840894773329031  0.248534  3.980613  2.13833e-06  -7.45063e-08  0.00400165  2.47956e-05   0.0188795   0.0169995 
1598.79 2.661283664  0.9842717937822636  0.248534  3.980613  2.09363e-06  -6.70557e-08  0.00400165  2.47956e-05   0.0175843   0.0170007 
1599.57 2.662642758  0.9844510956593389  0.248534  3.980613  2.08245e-06  -6.33304e-08  0.00400165  2.47956e-05   0.0181452   0.0170018 
1600.19 2.663891445  0.9848158510027658  0.248534  3.980613  2.10853e-06  -5.58796e-08  0.00400165  2.47956e-05   0.0175662   0.0170038 
1601.38 2.665866826  0.9849952252263287  0.248534  3.980613  2.14951e-06  0.0  0.00400165  2.47956e-05   0.0175858   0.0170017 
1602.37 2.667346073  0.9853601277745326  0.248534  3.980613  2.16441e-06  5.21543e-08  0.00400165  2.47956e-05   0.0181456   0.0170016 
1603.19 2.669031811  0.9855395744029891  0.248534  3.980613  2.21656e-06  6.70557e-08  0.00400165  2.47956e-05   0.0175626   0.0170009 
1603.99 2.670126725  0.9855395744029891  0.248534  3.980613  2.22774e-06  5.21543e-08  0.00400165  2.47956e-05   0.0175623   0.0170013 
1604.78 2.671349352  0.9857220869883708  0.248534  3.980613  2.18676e-06  -7.45064e-09  0.00400165  2.47956e-05   0.0175731   0.0169995 
1605.59 2.672702677  0.9859015817842794  0.248534  3.980613  2.14578e-06  -1.11759e-08  0.00400165  2.47956e-05   0.0175670   0.0170015 
1606.6 2.674345247  0.9862667296633875  0.251646  3.980613  2.30597e-06  1.86266e-08  0.00400165  2.86103e-05   0.0175717   0.0170000 
1609.39 2.679112220  0.9857220869883708  0.251646  3.980613  2.34322e-06  5.58796e-08  0.00400165  2.86103e-05   0.0175765   0.0169986 
1610.78 2.681460595  0.9855395744029891  0.251646  3.980613  2.30969e-06  1.00583e-07  0.00400165  2.86103e-05   0.0175663   0.0169993 
1611.58 2.682951381  0.9851776641598555  0.251646  3.980613  2.25754e-06  1.00583e-07  0.00400165  2.86103e-05   0.0175629   0.0169986 
1612.41 2.684031375  0.9848158510027658  0.251646  3.980613  2.16068e-06  9.31327e-08  0.00400165  2.6703e-05   0.0175701   0.0169999 
1613.39 2.685639132  0.984633461000432  0.251646  3.980613  2.11598e-06  8.94074e-08  0.00400165  2.47956e-05   0.0182749   0.0169993 
1614.18 2.686960031  0.9842717937822636  0.251646  3.980613  2.07128e-06  5.96051e-08  0.00400165  2.47956e-05   0.0175495   0.0170005 
1614.99 2.688398299  0.9840894773329031  0.251646  3.980613  2.06383e-06  1.86266e-08  0.00400165  2.47956e-05   0.0175502   0.0169993 
1615.79 2.689704477  0.98391022351981  0.251646  3.980613  2.09735e-06  -3.72532e-09  0.00400165  2.47956e-05   0.0175622   0.0170004 
1616.58 2.690967487  0.9837279559359725  0.251646  3.980613  2.15323e-06  -3.35278e-08  0.00400165  2.47956e-05   0.0175612   0.0170015 
1617.39 2.692440966  0.983366531416601  0.251646  3.976585  2.25009e-06  -6.33304e-08  0.00400165  2.6703e-05   0.0180883   0.0170003 
1619.19 2.695330433  0.983366531416601  0.251646  3.976585  2.24264e-06  -7.82316e-08  0.00400165  2.6703e-05   0.0175599   0.0170006 
1620.39 2.697358729  0.9831843372870538  0.251646  3.976585  2.23891e-06  -1.11759e-07  0.00400165  2.6703e-05   0.0180695   0.0170011 
1621.19 2.698821068  0.9831843372870538  0.251646  3.976585  2.22774e-06  -9.31327e-08  0.00400165  2.6703e-05   0.0175542   0.0170019 
1621.99 2.699994360  0.9831843372870538  0.251646  3.976585  2.21284e-06  -7.45063e-08  0.00400165  2.47956e-05   0.0175557   0.0169994 
1622.99 2.701766235  0.9830052037228798  0.251646  3.976585  2.18676e-06  -7.0781e-08  0.00400165  2.47956e-05   0.0188940   0.0169985 
1623.8 2.703041778  0.9830052037228798  0.251646  3.976585  2.15323e-06  -8.19568e-08  0.00400165  2.47956e-05   0.0175711   0.0169975 
1624.58 2.704369639  0.9830052037228798  0.251646  3.976585  2.1197e-06  -7.45063e-08  0.00400165  2.47956e-05   0.0175690   0.0169975 
1625.39 2.705650354  0.9828230583933167  0.251646  3.976585  2.11598e-06  -6.33304e-08  0.00400165  2.47956e-05   0.0180478   0.0169972 
1626.19 2.707094590  0.9828230583933167  0.251646  3.976585  2.16441e-06  -5.21543e-08  0.00400165  2.47956e-05   0.0175512   0.0169978 
1626.98 2.708403354  0.9826409376588773  0.251646  3.976585  2.20166e-06  -5.96051e-08  0.00400165  2.47956e-05   0.0188752   0.0169983 
1627.79 2.709651047  0.9824618762472316  0.251646  3.976585  2.24636e-06  -6.70557e-08  0.00400165  2.47956e-05   0.0175660   0.0169981 
1628.59 2.711308139  0.9824618762472316  0.251646  3.976585  2.27989e-06  -8.19568e-08  0.00400165  2.47956e-05   0.0175633   0.0169989 
1629.4 2.712387337  0.9824618762472316  0.251646  3.976585  2.28734e-06  -9.31327e-08  0.00400165  2.47956e-05   0.0179974   0.0169981 
1630.2 2.713873547  0.9824618762472316  0.251646  3.976585  2.27617e-06  -5.96051e-08  0.00400165  2.47956e-05   0.0175361   0.0169987 
1630.97 2.714967665  0.9824618762472316  0.251646  3.976585  2.22774e-06  0.0  0.00400165  2.47956e-05   0.0175349   0.0169966 
1631.78 2.716440746  0.9824618762472316  0.251646  3.976585  2.18676e-06  4.09784e-08  0.00400165  2.47956e-05   0.0175673   0.0169982 
1632.59 2.717710122  0.982279804273473  0.251646  3.976585  2.18303e-06  7.0781e-08  0.00400165  2.47956e-05   0.0175651   0.0169968 
1633.41 2.718973133  0.9824618762472316  0.251646  3.976585  2.18303e-06  7.82316e-08  0.00400165  2.47956e-05   0.0179317   0.0169961 
1634.2 2.720465112  0.982279804273473  0.251646  3.976585  2.17931e-06  6.70557e-08  0.00400165  2.47956e-05   0.0175453   0.0169955 
1634.98 2.721767908  0.9824618762472316  0.251646  3.976585  2.17186e-06  4.47037e-08  0.00400165  2.47956e-05   0.0189060   0.0169951 
1635.79 2.723003068  0.9824618762472316  0.251646  3.976585  2.16068e-06  4.09784e-08  0.00400165  2.47956e-05   0.0175625   0.0169936 
1636.58 2.724290746  0.9824618762472316  0.251646  3.976585  2.17558e-06  4.09784e-08  0.00400165  2.47956e-05   0.0175616   0.0169916 
1637.57 2.725988021  0.982279804273473  0.251646  3.976585  2.21284e-06  5.58796e-08  0.00400165  2.47956e-05   0.0175585   0.0169902 
1638.41 2.727419128  0.982279804273473  0.251646  3.976585  2.30969e-06  7.45063e-08  0.00400165  2.47956e-05   0.0175720   0.0169894 
1639.4 2.729247897  0.982279804273473  0.251646  3.976585  2.3395e-06  4.47037e-08  0.00400165  2.47956e-05   0.0175673   0.0169900 
1640.39 2.730706058  0.9824618762472316  0.251646  3.976585  2.30969e-06  0.0  0.00400165  2.47956e-05   0.0182790   0.0169903 
1641.18 2.731979014  0.9824618762472316  0.251646  3.976585  2.27989e-06  -3.35278e-08  0.00400165  2.47956e-05   0.0175595   0.0169923 
1641.98 2.733242423  0.9824618762472316  0.251646  3.976585  2.27617e-06  -3.72531e-08  0.00400165  2.47956e-05   0.0175509   0.0169912 
1642.58 2.734407161  0.9824618762472316  0.251646  3.976585  2.23891e-06  -6.70557e-08  0.00400165  2.47956e-05   0.0175536   0.0169915 
1643.59 2.736006165  0.9830052037228798  0.248496  3.976585  2.17186e-06  -9.31327e-08  0.00400165  2.86103e-05   0.0175660   0.0169936 
1646.38 2.740789849  0.983366531416601  0.248496  3.976585  2.17186e-06  -6.70557e-08  0.00400165  2.86103e-05   0.0180506   0.0169930 
1647.19 2.742066784  0.98391022351981  0.248496  3.976585  2.18303e-06  -4.8429e-08  0.00400165  2.86103e-05   0.0175506   0.0169951 
1648 2.743554387  0.984633461000432  0.248496  3.976585  2.23519e-06  -3.72531e-08  0.00400165  2.86103e-05   0.0187960   0.0169963 
1648.81 2.744804069  0.9849952252263287  0.248496  3.976585  2.25754e-06  -1.49013e-08  0.00400165  2.6703e-05   0.0175745   0.0169944 
1649.58 2.746071654  0.9855395744029891  0.248496  3.976585  2.24636e-06  -1.86266e-08  0.00400165  2.47956e-05   0.0175708   0.0169939 
1650.41 2.747374053  0.9859015817842794  0.248496  3.976585  2.23146e-06  -2.23519e-08  0.00400165  2.47956e-05   0.0182138   0.0169936 
1651.17 2.748667698  0.9864462969615804  0.248496  3.976585  2.18676e-06  0.0  0.00400165  2.47956e-05   0.0175572   0.0169930 
1651.97 2.749929515  0.9868085478253527  0.248496  3.976585  2.13088e-06  2.98025e-08  0.00400165  2.47956e-05   0.0175702   0.0169921 
1653 2.751754106  0.9871739413654704  0.248496  3.976585  2.09735e-06  0.0  0.00400165  2.47956e-05   0.0175633   0.0169910 
1653.78 2.753048348  0.9875363877422674  0.248496  3.976585  2.08618e-06  -2.98025e-08  0.00400165  2.47956e-05   0.0188231   0.0169918 
1654.8 2.754683757  0.9884444541520601  0.248496  3.970946  2.04892e-06  -7.82316e-08  0.00400165  2.86103e-05   0.0175780   0.0169952 
1657.38 2.759075348  0.9888072421599131  0.248496  3.970946  2.12716e-06  -8.56821e-08  0.00400165  2.86103e-05   0.0175962   0.0169947 
1658.2 2.760362429  0.9889901974946407  0.248496  3.970946  2.20166e-06  -8.94074e-08  0.00400165  2.86103e-05   0.0175905   0.0169920 
1658.99 2.761663634  0.9891701277777497  0.248496  3.970946  2.25382e-06  -6.70557e-08  0.00400165  2.6703e-05   0.0175807   0.0169915 
1659.77 2.762886062  0.9893531323475157  0.248496  3.970946  2.27989e-06  -3.72531e-08  0.00400165  2.6703e-05   0.0175644   0.0169922 
1660.39 2.764394155  0.9897161648894208  0.248496  3.970946  2.27244e-06  1.49013e-08  0.00400165  2.6703e-05   0.0183546   0.0169916 
1661.18 2.765518709  0.9900792951729585  0.248496  3.970946  2.21656e-06  6.33304e-08  0.00400165  2.47956e-05   0.0175596   0.0169939 
1661.98 2.766805193  0.9902624231535381  0.248496  3.970946  2.15696e-06  7.82316e-08  0.00400165  2.47956e-05   0.0188757   0.0169948 
1662.79 2.768106995  0.9906257005593708  0.248496  3.970946  2.13461e-06  6.33304e-08  0.00400165  2.47956e-05   0.0175556   0.0169942 
1663.58 2.769334397  0.9908089027493137  0.248496  3.970946  2.1197e-06  6.33304e-08  0.00400165  2.47956e-05   0.0175543   0.0169956 
1664.38 2.770643161  0.99098907583875  0.248496  3.970946  2.13833e-06  4.09784e-08  0.00400165  2.47956e-05   0.0181749   0.0169961 
1665.19 2.772077649  0.9913525490444283  0.248496  3.970946  2.18303e-06  -3.72531e-08  0.00400165  2.47956e-05   0.0175555   0.0169970 
1665.97 2.773440920  0.9915358499970021  0.248496  3.970946  2.22029e-06  -1.26661e-07  0.00400165  2.47956e-05   0.0188793   0.0169956 
1666.79 2.774647036  0.991719175864528  0.248496  3.970946  2.20539e-06  -1.37837e-07  0.00400165  2.47956e-05   0.0175727   0.0169948 
1667.78 2.776284633  0.9918994706030332  0.248496  3.970946  2.19049e-06  -1.08034e-07  0.00400165  2.47956e-05   0.0175668   0.0169955 
1668.39 2.777394666  0.9922631892676526  0.248496  3.970946  2.19421e-06  -6.70557e-08  0.00400165  2.47956e-05   0.0183123   0.0169946 
1669.17 2.778704822  0.9924466140312361  0.248496  3.970946  2.21656e-06  -2.98025e-08  0.00400165  2.47956e-05   0.0175828   0.0169966 
1669.99 2.780132149  0.9926300637434425  0.248496  3.970946  2.23891e-06  1.11759e-08  0.00400165  2.47956e-05   0.0188494   0.0169948 
1670.79 2.781414456  0.9928104802953974  0.248496  3.970946  2.21656e-06  5.96051e-08  0.00400165  2.47956e-05   0.0175760   0.0169953 
1671.59 2.782699348  0.9929939795091219  0.248496  3.970946  2.17931e-06  8.56821e-08  0.00400165  2.47956e-05   0.0175720   0.0169983 
1672.38 2.784161488  0.9933579934926686  0.248496  3.970946  2.15323e-06  7.82316e-08  0.00400165  2.47956e-05   0.0175772   0.0170023 
1673.39 2.785659236  0.9933579934926686  0.248496  3.970946  2.16813e-06  2.98025e-08  0.00400165  2.47956e-05   0.0182515   0.0170010 
1674.18 2.787117994  0.9935415672169938  0.248496  3.970946  2.21656e-06  -3.72532e-09  0.00400165  2.47956e-05   0.0175724   0.0170018 
1674.98 2.788365289  0.993722105747114  0.248496  3.970946  2.21656e-06  -1.86266e-08  0.00400165  2.47956e-05   0.0188743   0.0170008 
1675.79 2.789682806  0.9940893773353766  0.248496  3.970946  2.20539e-06  -4.8429e-08  0.00400165  2.47956e-05   0.0188861   0.0170008 
1676.79 2.791288176  0.9942699892135836  0.248496  3.970946  2.21284e-06  -3.72531e-08  0.00400165  2.47956e-05   0.0175793   0.0170013 
1677.57 2.792591768  0.9944536871178049  0.248496  3.970946  2.22029e-06  -1.11759e-08  0.00400165  2.47956e-05   0.0181414   0.0170011 
1678.19 2.793700209  0.9946343477911385  0.248496  3.970946  2.24264e-06  -1.49013e-08  0.00400165  2.47956e-05   0.0175533   0.0170003 
1678.98 2.794969784  0.9948180953309308  0.248496  3.970946  2.24264e-06  -2.23519e-08  0.00400165  2.47956e-05   0.0188653   0.0169997 
1679.79 2.796460172  0.9950018679072316  0.248496  3.970946  2.21656e-06  -3.72531e-08  0.00400165  2.47956e-05   0.0175723   0.0170008 
1680.58 2.797728155  0.9953664242801912  0.2513  3.970946  2.23891e-06  -1.11759e-08  0.00400165  2.6703e-05   0.0175734   0.0170025 
1682.98 2.801726660  0.9953664242801912  0.2513  3.970946  2.26127e-06  2.98025e-08  0.00400165  2.6703e-05   0.0175709   0.0170040 
1683.99 2.803413591  0.995182602027954  0.2513  3.970946  2.23519e-06  8.56821e-08  0.00400165  2.6703e-05   0.0175654   0.0170051 
1684.77 2.804693908  0.9948180953309308  0.2513  3.970946  2.17186e-06  1.04309e-07  0.00400165  2.6703e-05   0.0175640   0.0170053 
1685.58 2.805937423  0.9944536871178049  0.2513  3.970946  2.13461e-06  5.96051e-08  0.00400165  2.47956e-05   0.0175637   0.0170036 
1686.41 2.807457253  0.9942699892135836  0.2513  3.970946  2.18303e-06  -1.11759e-08  0.00400165  2.47956e-05   0.0175754   0.0170028 
1687.39 2.809061628  0.9940893773353766  0.2513  3.970946  2.21656e-06  -4.8429e-08  0.00400165  2.47956e-05   0.0181290   0.0170014 
1688.19 2.810348311  0.993722105747114  0.2513  3.970946  2.20539e-06  -8.19568e-08  0.00400165  2.47956e-05   0.0175534   0.0170009 
1688.98 2.811681543  0.9935415672169938  0.2513  3.970946  2.19794e-06  -5.96051e-08  0.00400165  2.47956e-05   0.0188710   0.0170002 
1689.79 2.813116828  0.9933579934926686  0.2513  3.970946  2.14578e-06  -3.72531e-08  0.00400165  2.47956e-05   0.0175586   0.0170000 
1690.59 2.814584139  0.9933579934926686  0.2513  3.970946  2.10108e-06  -2.23519e-08  0.00400165  2.47956e-05   0.0175608   0.0169973 
1691.58 2.816066968  0.9933579934926686  0.2513  3.970946  2.0899e-06  1.11759e-08  0.00400165  2.47956e-05   0.0175587   0.0169993 
1692.58 2.817678306  0.9931775036917251  0.2513  3.966265  2.17558e-06  7.45064e-09  0.00400165  2.47956e-05   0.0175662   0.0169987 
1694.38 2.820642968  0.9931775036917251  0.2513  3.966265  2.18676e-06  -4.09784e-08  0.00400165  2.6703e-05   0.0181767   0.0169973 
1695.17 2.822070693  0.9931775036917251  0.2513  3.966265  2.15323e-06  -7.82316e-08  0.00400165  2.6703e-05   0.0175809   0.0169990 
1695.98 2.823350214  0.9929939795091219  0.2513  3.966265  2.14951e-06  -1.08034e-07  0.00400165  2.47956e-05   0.0175717   0.0169983 
1696.78 2.824651021  0.9928104802953974  0.2513  3.966265  2.14951e-06  -1.00583e-07  0.00400165  2.47956e-05   0.0188600   0.0169984 
1697.79 2.826312688  0.9928104802953974  0.2513  3.966265  2.17931e-06  -9.6858e-08  0.00400165  2.47956e-05   0.0175773   0.0170002 
1698.59 2.827749166  0.9929939795091219  0.2513  3.966265  2.21656e-06  -8.19568e-08  0.00400165  2.47956e-05   0.0175756   0.0170006 
1699.37 2.829055543  0.9929939795091219  0.2513  3.966265  2.22774e-06  -5.96051e-08  0.00400165  2.47956e-05   0.0183365   0.0170013 
1700.18 2.830339242  0.9929939795091219  0.2513  3.966265  2.20539e-06  -4.47037e-08  0.00400165  2.47956e-05   0.0175724   0.0170025 
1700.98 2.831639452  0.9929939795091219  0.2513  3.966265  2.18303e-06  -2.23519e-08  0.00400165  2.47956e-05   0.0175642   0.0170005 
1701.59 2.832757243  0.9929939795091219  0.2513  3.966265  2.19049e-06  -3.72532e-09  0.00400165  2.47956e-05   0.0175644   0.0170026 
1702.41 2.834000360  0.9928104802953974  0.2513  3.966265  2.24636e-06  -2.98025e-08  0.00400165  2.47956e-05   0.0180167   0.0170014 
1703.19 2.835461107  0.9928104802953974  0.2513  3.966265  2.28734e-06  -2.98025e-08  0.00400165  2.47956e-05   0.0175437   0.0170025 
1703.98 2.836747790  0.9928104802953974  0.2513  3.966265  2.29107e-06  -4.47037e-08  0.00400165  2.47956e-05   0.0189102   0.0170019 
1704.79 2.838051382  0.9928104802953974  0.2513  3.966265  2.24636e-06  -6.70557e-08  0.00400165  2.47956e-05   0.0175617   0.0170012 
1705.58 2.839330108  0.9928104802953974  0.2513  3.966265  2.23891e-06  -4.47037e-08  0.00400165  2.47956e-05   0.0175618   0.0169998 
1706.38 2.840780312  0.9928104802953974  0.2513  3.966265  2.22401e-06  -4.8429e-08  0.00400165  2.47956e-05   0.0183319   0.0169999 
1707.17 2.842094646  0.9928104802953974  0.2513  3.966265  2.19421e-06  -4.09784e-08  0.00400165  2.47956e-05   0.0175690   0.0169984 
1707.99 2.843344129  0.9928104802953974  0.2513  3.966265  2.21656e-06  -7.45064e-09  0.00400165  2.47956e-05   0.0188860   0.0169975 
1708.8 2.844811640  0.9928104802953974  0.2513  3.966265  2.23519e-06  -3.72532e-09  0.00400165  2.47956e-05   0.0175644   0.0169954 
1709.58 2.846116625  0.9926300637434425  0.2513  3.966265  2.23146e-06  1.86266e-08  0.00400165  2.47956e-05   0.0175626   0.0169965 
1710.39 2.847376253  0.9926300637434425  0.2513  3.966265  2.18303e-06  4.47037e-08  0.00400165  2.47956e-05   0.0182870   0.0169962 
1711.18 2.848680840  0.9926300637434425  0.2513  3.966265  2.15323e-06  2.60771e-08  0.00400165  2.47956e-05   0.0188703   0.0169974 
1711.79 2.849915005  0.9926300637434425  0.2513  3.966265  2.10853e-06  -5.96051e-08  0.00400165  2.47956e-05   0.0175713   0.0170019 
1713.38 2.852297596  0.9926300637434425  0.2513  3.966265  2.09735e-06  -7.45063e-08  0.00400165  2.47956e-05   0.0181195   0.0170031 
1714.19 2.853763118  0.9926300637434425  0.2513  3.966265  2.10108e-06  -5.96051e-08  0.00400165  2.47956e-05   0.0175461   0.0170042 
1714.98 2.855248135  0.9926300637434425  0.2513  3.966265  2.10853e-06  -3.35278e-08  0.00400165  2.47956e-05   0.0175503   0.0170026 
1715.97 2.856709479  0.9926300637434425  0.2513  3.966265  2.08245e-06  -5.58796e-08  0.00400165  2.47956e-05   0.0175500   0.0170017 
1716.78 2.857962741  0.9926300637434425  0.2513  3.966265  2.075e-06  -7.0781e-08  0.00400165  2.47956e-05   0.0175716   0.0170019 
1717.59 2.859484759  0.9928104802953974  0.248938  3.966265  2.15323e-06  -3.72532e-09  0.00400165  2.6703e-05   0.0183587   0.0170015 
1720.17 2.863705668  0.9933579934926686  0.248938  3.966265  2.15323e-06  -7.45064e-09  0.00400165  2.86103e-05   0.0175739   0.0169998 
1721.38 2.865628730  0.993722105747114  0.248938  3.966265  2.14578e-06  -7.45064e-09  0.00400165  2.86103e-05   0.0182670   0.0169988 
1722.18 2.866949430  0.9940893773353766  0.248938  3.966265  2.12343e-06  7.45064e-09  0.00400165  2.6703e-05   0.0189099   0.0170009 
1722.8 2.868048720  0.9944536871178049  0.248938  3.966265  2.12343e-06  2.98025e-08  0.00400165  2.47956e-05   0.0175764   0.0170022 
1723.58 2.869369420  0.9950018679072316  0.248938  3.966265  2.16813e-06  3.35278e-08  0.00400165  2.47956e-05   0.0175723   0.0170012 
1724.58 2.870993888  0.9953664242801912  0.248938  3.966265  2.19794e-06  4.47037e-08  0.00400165  2.47956e-05   0.0175708   0.0170006 
1725.38 2.872278183  0.9957310792171579  0.248938  3.966265  2.22774e-06  4.09784e-08  0.00400165  2.47956e-05   0.0175924   0.0169995 
1725.98 2.873361758  0.9959149762426232  0.248938  3.966265  2.27989e-06  2.98025e-08  0.00400165  2.47956e-05   0.0188511   0.0169976 
1726.79 2.874648839  0.9962797795401588  0.248938  3.966265  2.29479e-06  2.98025e-08  0.00400165  2.47956e-05   0.0175802   0.0169973 
1727.56 2.875939699  0.9966446815352842  0.248938  3.966265  2.25754e-06  2.60771e-08  0.00400165  2.47956e-05   0.0175758   0.0169989 
1728.38 2.877390699  0.9968287031785796  0.248938  3.966265  2.21656e-06  2.98025e-08  0.00400165  2.47956e-05   0.0181934   0.0170010 
1729.17 2.878704238  0.9975589031236977  0.248938  3.962237  2.1197e-06  -1.49013e-08  0.00400165  2.6703e-05   0.0175769   0.0170060 
1731.57 2.882730195  0.9977430495538324  0.248938  3.962237  2.08245e-06  -2.60771e-08  0.00400165  2.6703e-05   0.0175751   0.0170076 
1732.38 2.883980274  0.9979241513969568  0.248938  3.962237  2.07128e-06  -3.72531e-08  0.00400165  2.6703e-05   0.0182381   0.0170098 
1733.18 2.885453753  0.9982894986087628  0.248938  3.962237  2.0899e-06  -2.60771e-08  0.00400165  2.6703e-05   0.0175790   0.0170116 
1733.97 2.886759135  0.998473744822491  0.248938  3.962237  2.12343e-06  -1.11759e-08  0.00400165  2.6703e-05   0.0175743   0.0170108 
1734.98 2.888394942  0.9986580162088174  0.248938  3.962237  2.16068e-06  3.72532e-09  0.00400165  2.47956e-05   0.0175699   0.0170098 
1735.78 2.889634080  0.9988392409588205  0.248938  3.962237  2.16813e-06  3.72531e-08  0.00400165  2.47956e-05   0.0175745   0.0170090 
1736.58 2.891073144  0.9992048361680448  0.248938  3.962237  2.15696e-06  5.96051e-08  0.00400165  2.47956e-05   0.0175739   0.0170097 
1737.39 2.892428657  0.9993892074734685  0.248938  3.962237  2.14951e-06  7.0781e-08  0.00400165  2.47956e-05   0.0178638   0.0170104 
1738.2 2.893728668  0.9995736039856853  0.248938  3.962237  2.18303e-06  6.33304e-08  0.00400165  2.47956e-05   0.0175667   0.0170104 
1739 2.894976162  0.9997549518095071  0.248938  3.962237  2.19794e-06  2.23519e-08  0.00400165  2.47956e-05   0.0188882   0.0170104 
1739.8 2.896464759  0.9999393983355929  0.248938  3.962237  2.19049e-06  1.49013e-08  0.00400165  2.47956e-05   0.0175797   0.0170111 
1740.59 2.897716231  1.0001283229227145  0.248938  3.962237  2.16068e-06  2.98025e-08  0.00400165  2.47956e-05   0.0175787   0.0170122 
1741.41 2.898982822  1.0003243167098967  0.248938  3.962237  2.13461e-06  2.23519e-08  0.00400165  2.47956e-05   0.0180694   0.0170139 
1742.19 2.900445360  1.0003243167098967  0.248938  3.962237  2.17558e-06  7.45064e-09  0.00400165  2.47956e-05   0.0175730   0.0170140 
1742.97 2.901733237  1.0005203373110771  0.248938  3.962237  2.20911e-06  7.45064e-09  0.00400165  2.47956e-05   0.0175862   0.0170139 
1743.78 2.903006989  1.0009091908607128  0.248938  3.962237  2.21284e-06  2.98025e-08  0.00400165  2.47956e-05   0.0175876   0.0170150 
1744.58 2.904316350  1.0009091908607128  0.248938  3.962237  2.23519e-06  5.21543e-08  0.00400165  2.47956e-05   0.0175835   0.0170152 
1745.39 2.905769140  1.0011052915005991  0.248938  3.962237  2.25009e-06  1.00583e-07  0.00400165  2.47956e-05   0.0182303   0.0170149 
1746.18 2.907022204  1.0012981499723386  0.248938  3.962237  2.24636e-06  1.37837e-07  0.00400165  2.47956e-05   0.0175764   0.0170161 
1746.99 2.908343302  1.001494303858493  0.248938  3.962237  2.22029e-06  1.60188e-07  0.00400165  2.47956e-05   0.0175739   0.0170160 
1747.77 2.909618049  1.001494303858493  0.248938  3.962237  2.19794e-06  1.71364e-07  0.00400165  2.47956e-05   0.0175931   0.0170171 
1748.36 2.910897968  1.0018834218646293  0.248938  3.962237  2.17558e-06  1.56463e-07  0.00400165  2.47956e-05   0.0182650   0.0170182 
1749.18 2.912013173  1.002079655898395  0.248938  3.962237  2.14951e-06  7.0781e-08  0.00400165  2.47956e-05   0.0175790   0.0170213 
1750.39 2.914019786  1.0022726455764077  0.248938  3.962237  2.1197e-06  5.21543e-08  0.00400165  2.47956e-05   0.0182636   0.0170222 
1751.18 2.915321388  1.0022726455764077  0.248938  3.962237  2.09363e-06  4.09784e-08  0.00400165  2.47956e-05   0.0175781   0.0170231 
1751.98 2.916770399  1.002468932928916  0.248938  3.962237  2.11225e-06  5.96051e-08  0.00400165  2.47956e-05   0.0189060   0.0170218 
1752.8 2.918048528  1.002468932928916  0.248938  3.962237  2.13833e-06  4.47037e-08  0.00400165  2.47956e-05   0.0175922   0.0170185 
1753.58 2.919358684  1.002858315751507  0.248938  3.962237  2.14951e-06  3.72532e-09  0.00400165  2.47956e-05   0.0175898   0.0170188 
1754.39 2.920991307  1.0030546833607519  0.250848  3.962237  2.12343e-06  -4.8429e-08  0.00400165  2.86103e-05   0.0175879   0.0170185 
1757.41 2.925695021  1.0030546833607519  0.250848  3.962237  2.1197e-06  -3.72531e-08  0.00400165  2.86103e-05   0.0175925   0.0170207 
1758.38 2.927423330  1.002858315751507  0.250848  3.962237  2.14578e-06  -4.09784e-08  0.00400165  2.86103e-05   0.0180960   0.0170200 
1759.19 2.928675598  1.0026619750512735  0.250848  3.962237  2.18303e-06  -7.45063e-08  0.00400165  2.6703e-05   0.0175671   0.0170207 
1759.99 2.930134157  1.002468932928916  0.250848  3.962237  2.21284e-06  -8.56821e-08  0.00400165  2.6703e-05   0.0189219   0.0170196 
1760.8 2.931448491  1.0022726455764077  0.250848  3.962237  2.24264e-06  -6.33304e-08  0.00400165  2.47956e-05   0.0175813   0.0170199 
1761.78 2.933091260  1.002079655898395  0.250848  3.962237  2.25009e-06  -5.21543e-08  0.00400165  2.47956e-05   0.0175790   0.0170166 
1762.59 2.934352479  1.002079655898395  0.250848  3.962237  2.22774e-06  -3.35278e-08  0.00400165  2.47956e-05   0.0175772   0.0170166 
1763.39 2.935654878  1.002079655898395  0.250848  3.962237  2.14206e-06  -1.11759e-08  0.00400165  2.47956e-05   0.0175887   0.0170154 
1764.39 2.937445054  1.0018834218646293  0.250848  3.962237  2.11225e-06  1.49013e-08  0.00400165  2.47956e-05   0.0181809   0.0170142 
1765.19 2.938548522  1.0018834218646293  0.250848  3.962237  2.1197e-06  2.23519e-08  0.00400165  2.47956e-05   0.0175638   0.0170140 
1765.98 2.939999124  1.0018834218646293  0.250848  3.957864  2.19421e-06  -4.8429e-08  0.00400165  2.6703e-05   0.0181068   0.0170143 
1768.18 2.943689485  1.0018834218646293  0.250848  3.957864  2.22029e-06  -4.8429e-08  0.00400165  2.6703e-05   0.0175885   0.0170136 
1768.98 2.945001034  1.0018834218646293  0.250848  3.957864  2.21284e-06  -4.47037e-08  0.00400165  2.6703e-05   0.0189157   0.0170135 
1769.79 2.946454819  1.0018834218646293  0.250848  3.957864  2.17558e-06  -6.33304e-08  0.00400165  2.6703e-05   0.0175834   0.0170122 
1770.58 2.947735733  1.0018834218646293  0.250848  3.957864  2.14951e-06  -6.70557e-08  0.00400165  2.47956e-05   0.0175815   0.0170120 
1771.41 2.949011276  1.0018834218646293  0.250848  3.957864  2.14206e-06  -8.56821e-08  0.00400165  2.47956e-05   0.0179498   0.0170136 
1772.2 2.950485948  1.002079655898395  0.250848  3.957864  2.14206e-06  -1.08034e-07  0.00400165  2.47956e-05   0.0175629   0.0170134 
1772.99 2.951774222  1.0018834218646293  0.250848  3.957864  2.16068e-06  -1.30386e-07  0.00400165  2.47956e-05   0.0175629   0.0170117 
1773.78 2.953054937  1.002079655898395  0.250848  3.957864  2.18303e-06  -1.00583e-07  0.00400165  2.47956e-05   0.0175885   0.0170097 
1774.58 2.954309791  1.0018834218646293  0.250848  3.957864  2.22401e-06  -7.82316e-08  0.00400165  2.47956e-05   0.0175848   0.0170091 
1775.38 2.955749850  1.0018834218646293  0.250848  3.957864  2.26872e-06  -4.47037e-08  0.00400165  2.47956e-05   0.0175892   0.0170086 
1776.38 2.957459260  1.0018834218646293  0.250848  3.957864  2.28362e-06  -3.35278e-08  0.00400165  2.47956e-05   0.0181876   0.0170100 
1777.19 2.958725254  1.002079655898395  0.250848  3.957864  2.30224e-06  -2.98025e-08  0.00400165  2.47956e-05   0.0175632   0.0170116 
1777.98 2.959960016  1.002079655898395  0.250848  3.957864  2.29107e-06  1.11759e-08  0.00400165  2.47956e-05   0.0188494   0.0170110 
1778.79 2.961688524  1.002079655898395  0.250848  3.957864  2.27989e-06  5.58796e-08  0.00400165  2.47956e-05   0.0175792   0.0170103 
1779.59 2.962744448  1.002079655898395  0.250848  3.957864  2.22401e-06  7.45063e-08  0.00400165  2.47956e-05   0.0175762   0.0170118 
1780.38 2.964025760  1.002079655898395  0.250848  3.957864  2.21656e-06  5.58796e-08  0.00400165  2.47956e-05   0.0183831   0.0170112 
1781.18 2.965334126  1.002079655898395  0.250848  3.957864  2.23146e-06  3.35278e-08  0.00400165  2.47956e-05   0.0175634   0.0170106 
1781.99 2.966795072  1.002079655898395  0.250848  3.957864  2.23891e-06  1.86266e-08  0.00400165  2.47956e-05   0.0189036   0.0170115 
1782.79 2.968069421  1.0022726455764077  0.250848  3.957864  2.26499e-06  0.0  0.00400165  2.47956e-05   0.0175731   0.0170128 
1783.57 2.969352921  1.0022726455764077  0.250848  3.957864  2.33205e-06  -1.49013e-08  0.00400165  2.47956e-05   0.0175723   0.0170130 
1784.39 2.970639405  1.0022726455764077  0.250848  3.957864  2.34322e-06  -7.45064e-09  0.00400165  2.47956e-05   0.0182220   0.0170128 
1785.18 2.972099357  1.0022726455764077  0.250848  3.957864  2.29479e-06  1.86266e-08  0.00400165  2.47956e-05   0.0175707   0.0170132 
1785.96 2.973369131  1.002468932928916  0.250848  3.957864  2.26499e-06  5.96051e-08  0.00400165  2.47956e-05   0.0175681   0.0170126 
1786.99 2.975053675  1.002468932928916  0.250848  3.957864  2.20911e-06  9.31327e-08  0.00400165  2.47956e-05   0.0175640   0.0170114 
1787.78 2.976267748  1.002468932928916  0.250848  3.957864  2.16441e-06  9.31327e-08  0.00400165  2.47956e-05   0.0175752   0.0170095 
1788.58 2.977753163  1.002468932928916  0.250848  3.957864  2.14578e-06  4.8429e-08  0.00400165  2.47956e-05   0.0175726   0.0170079 
1789.59 2.979451632  1.002468932928916  0.250848  3.957864  2.14951e-06  3.72531e-08  0.00400165  2.47956e-05   0.0175687   0.0170090 
1790.39 2.980758208  1.002468932928916  0.250848  3.957864  2.16068e-06  3.72531e-08  0.00400165  2.47956e-05   0.0180686   0.0170100 
1791.19 2.981981432  1.002468932928916  0.250848  3.957864  2.18303e-06  1.49013e-08  0.00400165  2.47956e-05   0.0181541   0.0170115 
1792.17 2.983623007  1.0030546833607519  0.249456  3.957864  2.09735e-06  -2.98025e-08  0.00400165  2.6703e-05   0.0188860   0.0170130 
1794.79 2.988057965  1.003247804423685  0.249456  3.957864  2.10108e-06  -3.72531e-08  0.00400165  2.86103e-05   0.0175741   0.0170137 
1795.57 2.989323363  1.0034442254242961  0.249456  3.957864  2.15323e-06  -1.11759e-08  0.00400165  2.86103e-05   0.0175739   0.0170132 
1796.41 2.990798035  1.0038338734240326  0.249456  3.957864  2.18303e-06  1.11759e-08  0.00400165  2.6703e-05   0.0182210   0.0170138 
1797.18 2.992088100  1.0040303747907284  0.249456  3.957864  2.14578e-06  0.0  0.00400165  2.6703e-05   0.0175613   0.0170132 
1797.96 2.993335593  1.0042236274175957  0.249456  3.957864  2.1197e-06  -1.86266e-08  0.00400165  2.47956e-05   0.0175704   0.0170133 
1798.97 2.994986717  1.0046134874626669  0.249456  3.957864  2.11225e-06  -3.35278e-08  0.00400165  2.47956e-05   0.0175738   0.0170129 
1799.77 2.996287126  1.004810095786738  0.249456  3.957864  2.14951e-06  -4.47037e-08  0.00400165  2.47956e-05   0.0175702   0.0170137 
1800.59 2.997759809  1.0050067310932302  0.249456  3.957864  2.17186e-06  -3.35278e-08  0.00400165  2.47956e-05   0.0175687   0.0170153 
1801.37 2.998973485  1.005200115463409  0.249456  3.957864  2.17558e-06  0.0  0.00400165  2.47956e-05   0.0181144   0.0170146 
1802.17 3.000558365  1.0055902413362414  0.249456  3.957864  2.17558e-06  2.60771e-08  0.00400165  2.47956e-05   0.0183378   0.0170132 
1803.17 3.001969976  1.0061772694682474  0.249456  3.953145  2.06755e-06  -2.98025e-08  0.00400165  2.6703e-05   0.0175746   0.0170162 
1805.57 3.005991954  1.006374092507378  0.249456  3.953145  2.09363e-06  7.45064e-09  0.00400165  2.86103e-05   0.0175728   0.0170154 
1806.4 3.007459863  1.0065676615315995  0.249456  3.953145  2.1197e-06  2.98025e-08  0.00400165  2.86103e-05   0.0183075   0.0170146 
1807.18 3.008762262  1.0067645382100756  0.249456  3.953145  2.14206e-06  5.58796e-08  0.00400165  2.6703e-05   0.0175622   0.0170145 
1807.98 3.010001201  1.0069614419446875  0.249456  3.953145  2.16813e-06  6.33304e-08  0.00400165  2.6703e-05   0.0175565   0.0170140 
1808.77 3.011265604  1.0071550903410922  0.249456  3.953145  2.19794e-06  3.35278e-08  0.00400165  2.47956e-05   0.0188553   0.0170142 
1809.79 3.013117051  1.0073520477590479  0.249456  3.953145  2.22774e-06  1.49013e-08  0.00400165  2.47956e-05   0.0175623   0.0170138 
1810.59 3.014412089  1.0075457489584654  0.249456  3.953145  2.25754e-06  7.45064e-09  0.00400165  2.47956e-05   0.0175605   0.0170146 
1811.38 3.015712896  1.0075457489584654  0.249456  3.953145  2.25754e-06  2.98025e-08  0.00400165  2.47956e-05   0.0182356   0.0170152 
1812.18 3.016986250  1.0077427600890434  0.249456  3.953145  2.23519e-06  6.33304e-08  0.00400165  2.47956e-05   0.0175612   0.0170175 
1812.99 3.018479423  1.0079397983127276  0.249456  3.953145  2.24636e-06  5.96051e-08  0.00400165  2.47956e-05   0.0188912   0.0170185 
1813.8 3.019705631  1.0081335789927857  0.249456  3.953145  2.23146e-06  0.0  0.00400165  2.47956e-05   0.0175658   0.0170172 
1814.56 3.020962674  1.0083306709731816  0.249456  3.953145  2.20911e-06  -2.60771e-08  0.00400165  2.47956e-05   0.0175655   0.0170173 
1815.39 3.022442518  1.0083306709731816  0.249456  3.953145  2.19794e-06  0.0  0.00400165  2.47956e-05   0.0178993   0.0170152 
1816.18 3.023759240  1.0085245045284277  0.249456  3.953145  2.17931e-06  2.60771e-08  0.00400165  2.47956e-05   0.0175734   0.0170155 
1816.99 3.024995195  1.0087216502948757  0.249456  3.953145  2.14206e-06  -3.72532e-09  0.00400165  2.47956e-05   0.0189074   0.0170150 
1817.8 3.026312116  1.0089188231914734  0.249456  3.953145  2.10853e-06  -5.96051e-08  0.00400165  2.47956e-05   0.0175807   0.0170145 
1818.59 3.027756153  1.0089188231914734  0.249456  3.953145  2.14578e-06  -6.70557e-08  0.00400165  2.47956e-05   0.0175767   0.0170146 
1819.38 3.029042637  1.009309963062867  0.249456  3.953145  2.23146e-06  -3.35278e-08  0.00400165  2.47956e-05   0.0175934   0.0170162 
1820.41 3.030882347  1.009309963062867  0.249456  3.953145  2.25009e-06  7.45064e-09  0.00400165  2.47956e-05   0.0181137   0.0170182 
1821.18 3.031970298  1.0095072169421373  0.249456  3.953145  2.27244e-06  1.86266e-08  0.00400165  2.47956e-05   0.0175821   0.0170179 
1821.98 3.033405781  1.009701209741403  0.249456  3.953145  2.28734e-06  -1.11759e-08  0.00400165  2.47956e-05   0.0188980   0.0170174 
1822.79 3.034911288  1.009701209741403  0.249456  3.953145  2.27989e-06  0.0  0.00400165  2.47956e-05   0.0175883   0.0170187 
1823.57 3.036027089  1.0098985174951367  0.249456  3.953145  2.27244e-06  2.98025e-08  0.00400165  2.47956e-05   0.0175819   0.0170195 
1824.58 3.037641809  1.010092563285429  0.249456  3.953145  2.26872e-06  2.23519e-08  0.00400165  2.47956e-05   0.0175781   0.0170207 
1825.37 3.038940626  1.0102899249430644  0.249456  3.953145  2.24636e-06  1.11759e-08  0.00400165  2.47956e-05   0.0175863   0.0170215 
1825.98 3.040078310  1.0104873137903068  0.249456  3.953145  2.18676e-06  -7.45064e-09  0.00400165  2.47956e-05   0.0188542   0.0170221 
1826.79 3.041308099  1.0104873137903068  0.249456  3.953145  2.12716e-06  -2.60771e-08  0.00400165  2.47956e-05   0.0175862   0.0170208 
1827.59 3.042830913  1.0106814393443373  0.249456  3.953145  2.13461e-06  -4.8429e-08  0.00400165  2.47956e-05   0.0175827   0.0170207 
1828.38 3.044101084  1.011073060757423  0.249456  3.953145  2.17558e-06  -8.19568e-08  0.00400165  2.47956e-05   0.0175826   0.0170202 
1829.41 3.045707051  1.0112705575306107  0.250601  3.953145  2.19794e-06  -1.22935e-07  0.00400165  2.6703e-05   0.0175846   0.0170186 
1831.59 3.049359217  1.0112705575306107  0.250601  3.953145  2.16813e-06  -1.00583e-07  0.00400165  2.86103e-05   0.0175791   0.0170182 
1832.38 3.050655051  1.0112705575306107  0.250601  3.953145  2.13461e-06  -1.00583e-07  0.00400165  2.6703e-05   0.0175805   0.0170153 
1833.4 3.052489987  1.0112705575306107  0.250601  3.953145  2.12716e-06  -1.04309e-07  0.00400165  2.47956e-05   0.0181852   0.0170156 
1834.18 3.053779256  1.011073060757423  0.250601  3.953145  2.14206e-06  -7.82316e-08  0.00400165  2.47956e-05   0.0175591   0.0170177 
1834.98 3.055078272  1.011073060757423  0.250601  3.953145  2.16813e-06  -5.58796e-08  0.00400165  2.47956e-05   0.0175549   0.0170193 
1835.99 3.056702342  1.0108788821398038  0.250601  3.953145  2.16813e-06  -5.58796e-08  0.00400165  2.47956e-05   0.0175543   0.0170186 
1836.78 3.057998971  1.0108788821398038  0.250601  3.953145  2.17186e-06  -5.96051e-08  0.00400165  2.47956e-05   0.0189018   0.0170156 
1837.77 3.059605534  1.0108788821398038  0.250601  3.953145  2.17186e-06  -8.56821e-08  0.00400165  2.47956e-05   0.0175813   0.0170143 
1838.38 3.060938767  1.0108788821398038  0.250601  3.953145  2.22029e-06  -1.22935e-07  0.00400165  2.6703e-05   0.0175863   0.0170112 
1839.38 3.062359728  1.0108788821398038  0.250601  3.953145  2.25382e-06  -9.31327e-08  0.00400165  2.6703e-05   0.0181283   0.0170090 
1840.19 3.063650986  1.0108788821398038  0.250601  3.949002  2.25754e-06  0.0  0.00400165  2.6703e-05   0.0175588   0.0170118 
1841.97 3.066798665  1.0108788821398038  0.250601  3.949002  2.24636e-06  -1.11759e-08  0.00400165  2.6703e-05   0.0189010   0.0170115 
1842.8 3.068008163  1.011073060757423  0.250601  3.949002  2.21284e-06  -3.35278e-08  0.00400165  2.6703e-05   0.0175827   0.0170115 
1843.59 3.069365665  1.011073060757423  0.250601  3.949002  2.16441e-06  -3.35278e-08  0.00400165  2.6703e-05   0.0175777   0.0170115 
1844.41 3.070842128  1.011073060757423  0.250601  3.949002  2.14578e-06  -3.35278e-08  0.00400165  2.47956e-05   0.0182466   0.0170107 
1845.18 3.072255728  1.011073060757423  0.250601  3.949002  2.13088e-06  -2.98025e-08  0.00400165  2.47956e-05   0.0183583   0.0170119 
1846.18 3.073708319  1.011073060757423  0.250601  3.949002  2.10853e-06  -3.35278e-08  0.00400165  2.47956e-05   0.0175739   0.0170114 
1846.98 3.074994605  1.011073060757423  0.250601  3.949002  2.09735e-06  -3.72531e-08  0.00400165  2.47956e-05   0.0188765   0.0170116 
1847.77 3.076261991  1.0112705575306107  0.250601  3.949002  2.10853e-06  -3.35278e-08  0.00400165  2.47956e-05   0.0175803   0.0170149 
1848.38 3.077409821  1.0112705575306107  0.250601  3.949002  2.16068e-06  0.0  0.00400165  2.47956e-05   0.0182454   0.0170137 
1849.18 3.078679595  1.0112705575306107  0.250601  3.949002  2.17931e-06  4.09784e-08  0.00400165  2.47956e-05   0.0175724   0.0170144 
1849.98 3.079912566  1.0112705575306107  0.250601  3.949002  2.18303e-06  5.58796e-08  0.00400165  2.47956e-05   0.0175662   0.0170136 
1850.59 3.081065767  1.0112705575306107  0.250601  3.949002  2.20166e-06  3.72531e-08  0.00400165  2.47956e-05   0.0175674   0.0170150 
1851.37 3.082330169  1.0114680815306512  0.250601  3.949002  2.23891e-06  2.23519e-08  0.00400165  2.47956e-05   0.0182645   0.0170152 
1852.18 3.083798675  1.0114680815306512  0.250601  3.949002  2.26499e-06  7.45064e-09  0.00400165  2.47956e-05   0.0175801   0.0170155 
1852.98 3.085083965  1.0114680815306512  0.250601  3.949002  2.28734e-06  -1.49013e-08  0.00400165  2.47956e-05   0.0188998   0.0170158 
1853.79 3.086344390  1.0114680815306512  0.250601  3.949002  2.29852e-06  -6.70557e-08  0.00400165  2.47956e-05   0.0175822   0.0170179 
1854.61 3.087833186  1.0114680815306512  0.250601  3.949002  2.3246e-06  -8.19568e-08  0.00400165  2.47956e-05   0.0175838   0.0170183 
1855.38 3.089099976  1.011662340021267  0.250601  3.949002  2.34695e-06  -5.96051e-08  0.00400165  2.47956e-05   0.0181236   0.0170170 
1856.19 3.090412719  1.011662340021267  0.250601  3.949002  2.30969e-06  -3.35278e-08  0.00400165  2.47956e-05   0.0175741   0.0170166 
1856.98 3.091658621  1.011662340021267  0.250601  3.949002  2.25009e-06  -1.11759e-08  0.00400165  2.47956e-05   0.0175715   0.0170149 
1857.78 3.093000209  1.011662340021267  0.250601  3.949002  2.20911e-06  7.45064e-09  0.00400165  2.47956e-05   0.0175865   0.0170125 
1858.59 3.094442057  1.011662340021267  0.250601  3.949002  2.18303e-06  0.0  0.00400165  2.47956e-05   0.0175833   0.0170103 
1859.37 3.095720982  1.0118599180434447  0.250601  3.949002  2.17558e-06  0.0  0.00400165  2.47956e-05   0.0183957   0.0170099 
1860.16 3.096983793  1.0118599180434447  0.250601  3.949002  2.17931e-06  0.0  0.00400165  2.47956e-05   0.0175690   0.0170107 
1860.98 3.098473187  1.012054229670358  0.250601  3.949002  2.20539e-06  -3.72532e-09  0.00400165  2.47956e-05   0.0175668   0.0170096 
1861.99 3.100150967  1.012054229670358  0.250601  3.949002  2.22029e-06  -2.23519e-08  0.00400165  2.47956e-05   0.0175652   0.0170096 
1862.78 3.101412585  1.0122518617442313  0.250601  3.949002  2.23891e-06  -4.8429e-08  0.00400165  2.47956e-05   0.0175842   0.0170091 
1863.58 3.102653912  1.0122518617442313  0.250601  3.949002  2.20539e-06  -9.31327e-08  0.00400165  2.47956e-05   0.0175816   0.0170093 
1864.58 3.104348601  1.0124495210822766  0.250601  3.949002  2.16068e-06  -8.94074e-08  0.00400165  2.6703e-05   0.0175798   0.0170092 
1865.41 3.105796617  1.0124495210822766  0.250601  3.949002  2.12716e-06  -8.19568e-08  0.00400165  2.47956e-05   0.0182996   0.0170080 
1866.18 3.107065993  1.0126439126916695  0.249782  3.949002  2.18303e-06  -5.21543e-08  0.00400165  2.6703e-05   0.0175771   0.0170087 
1868.57 3.111115622  1.0128416261259157  0.249782  3.949002  2.24264e-06  0.0  0.00400165  2.86103e-05   0.0175774   0.0170081 
1869.58 3.112720395  1.0130360709444686  0.249782  3.949002  2.27989e-06  7.45064e-09  0.00400165  2.86103e-05   0.0175769   0.0170079 
1870.39 3.114038907  1.0132338385045345  0.249782  3.949002  2.30969e-06  -1.49013e-08  0.00400165  2.6703e-05   0.0182603   0.0170071 
1871.18 3.115323004  1.0134316333661706  0.249782  3.949002  2.29852e-06  -3.35278e-08  0.00400165  2.47956e-05   0.0175785   0.0170077 
1872.01 3.116992032  1.0136261582769115  0.249782  3.949002  2.26127e-06  -3.35278e-08  0.00400165  2.47956e-05   0.0175888   0.0170065 
1872.98 3.118396879  1.0138240073089664  0.249782  3.949002  2.23891e-06  -7.0781e-08  0.00400165  2.47956e-05   0.0188865   0.0170068 
1873.8 3.119728719  1.0140185855018748  0.249782  3.949002  2.22401e-06  -7.45063e-08  0.00400165  2.47956e-05   0.0175930   0.0170067 
1874.57 3.121062350  1.0142164887340273  0.249782  3.949002  2.18676e-06  -5.21543e-08  0.00400165  2.47956e-05   0.0175904   0.0170069 
1875.38 3.122653198  1.0142164887340273  0.249782  3.949002  2.16441e-06  -5.21543e-08  0.00400165  2.47956e-05   0.0181746   0.0170067 
1876.19 3.123755074  1.0144144193052242  0.249782  3.949002  2.17558e-06  -6.70557e-08  0.00400165  2.47956e-05   0.0175599   0.0170085 
1876.99 3.125049118  1.0146090777002563  0.249782  3.949002  2.18303e-06  -4.09784e-08  0.00400165  2.47956e-05   0.0175603   0.0170088 
1877.77 3.126339580  1.0150017742666018  0.249782  3.945166  2.29107e-06  7.82316e-08  0.00400165  2.6703e-05   0.0181801   0.0170100 
1880.18 3.130364344  1.0151998133571152  0.249782  3.945166  2.34322e-06  3.35278e-08  0.00400165  2.86103e-05   0.0175619   0.0170138 
1881.4 3.132350268  1.0151998133571152  0.249782  3.945166  2.34322e-06  -3.72532e-09  0.00400165  2.6703e-05   0.0183131   0.0170165 
1882.18 3.133645306  1.015397879824224  0.249782  3.945166  2.30969e-06  -3.72531e-08  0.00400165  2.6703e-05   0.0175773   0.0170191 
1882.97 3.134923435  1.015397879824224  0.249782  3.945166  2.23891e-06  -9.31327e-08  0.00400165  2.6703e-05   0.0188765   0.0170197 
1883.8 3.136373042  1.0157907926732885  0.249782  3.945166  2.18303e-06  -1.22935e-07  0.00400165  2.6703e-05   0.0175709   0.0170200 
1884.58 3.137668477  1.0157907926732885  0.249782  3.945166  2.16068e-06  -1.30386e-07  0.00400165  2.47956e-05   0.0175691   0.0170188 
1885.59 3.139509580  1.015985638164574  0.249782  3.945166  2.1197e-06  -1.15484e-07  0.00400165  2.47956e-05   0.0175670   0.0170195 
1886.39 3.140721067  1.0161838133001073  0.249782  3.945166  2.07873e-06  -1.08034e-07  0.00400165  2.47956e-05   0.0182765   0.0170191 
1887.18 3.142041568  1.0161838133001073  0.249782  3.945166  2.05637e-06  -1.04309e-07  0.00400165  2.6703e-05   0.0175725   0.0170193 
1887.98 3.143342972  1.0163820158498627  0.249782  3.945166  2.08245e-06  -1.30386e-07  0.00400165  2.47956e-05   0.0175653   0.0170194 
1888.78 3.144800735  1.0163820158498627  0.249782  3.945166  2.13833e-06  -1.30386e-07  0.00400165  2.47956e-05   0.0175664   0.0170194 
1889.59 3.146102139  1.016576941763821  0.249782  3.945166  2.19049e-06  -1.15484e-07  0.00400165  2.47956e-05   0.0175643   0.0170196 
1890.38 3.147362961  1.0167751987075657  0.249782  3.945166  2.23519e-06  -7.0781e-08  0.00400165  2.47956e-05   0.0182394   0.0170207 
1891.18 3.148595734  1.0167751987075657  0.249782  3.945166  2.23146e-06  -4.8429e-08  0.00400165  2.47956e-05   0.0175597   0.0170195 
1891.99 3.150129489  1.0169701781236256  0.249782  3.945166  2.20166e-06  -5.21543e-08  0.00400165  2.47956e-05   0.0175579   0.0170184 
1892.76 3.151381558  1.0169701781236256  0.249782  3.945166  2.15323e-06  -8.19568e-08  0.00400165  2.47956e-05   0.0175736   0.0170187 
1893.58 3.152649143  1.0171684894912214  0.249782  3.945166  2.12343e-06  -8.94074e-08  0.00400165  2.47956e-05   0.0175710   0.0170186 
1894.41 3.154162408  1.0173668283107464  0.249782  3.945166  2.1197e-06  -5.21543e-08  0.00400165  2.47956e-05   0.0181316   0.0170191 
1895.19 3.155420445  1.017561888260096  0.249782  3.945166  2.0899e-06  1.11759e-08  0.00400165  2.47956e-05   0.0175534   0.0170201 
1896 3.156688826  1.017561888260096  0.249782  3.945166  2.07873e-06  2.98025e-08  0.00400165  2.47956e-05   0.0189293   0.0170195 
1896.78 3.157953229  1.017561888260096  0.249782  3.945166  2.1048e-06  2.60771e-08  0.00400165  2.47956e-05   0.0175785   0.0170189 
1897.58 3.159476639  1.0177602815484392  0.249782  3.945166  2.16068e-06  2.98025e-08  0.00400165  2.47956e-05   0.0175771   0.0170186 
1898.58 3.161108069  1.0177602815484392  0.249782  3.945166  2.20539e-06  1.86266e-08  0.00400165  2.47956e-05   0.0175774   0.0170187 
1899.38 3.162364912  1.0177602815484392  0.249782  3.945166  2.22401e-06  0.0  0.00400165  2.47956e-05   0.0182598   0.0170194 
1900.16 3.163872010  1.0179587023114  0.249782  3.945166  2.25382e-06  -5.58796e-08  0.00400165  2.47956e-05   0.0175815   0.0170189 
1900.99 3.165143575  1.0179587023114  0.249782  3.945166  2.26499e-06  -6.70557e-08  0.00400165  2.47956e-05   0.0175796   0.0170192 
1901.78 3.166373761  1.0181538428605919  0.249782  3.945166  2.25754e-06  -6.33304e-08  0.00400165  2.47956e-05   0.0175743   0.0170204 
1902.58 3.167893591  1.0183523181373948  0.249782  3.945166  2.26127e-06  2.23519e-08  0.00400165  2.6703e-05   0.0175775   0.0170217 
1903.99 3.170047810  1.0185475123065924  0.250009  3.945166  2.22029e-06  6.70557e-08  0.00400165  2.86103e-05   0.0180034   0.0170226 
1906.19 3.173733596  1.0187460421271988  0.250009  3.945166  2.19421e-06  4.47037e-08  0.00400165  2.86103e-05   0.0181576   0.0170237 
1907.19 3.175350702  1.0187460421271988  0.250009  3.945166  2.17931e-06  1.86266e-08  0.00400165  2.86103e-05   0.0175664   0.0170248 
1907.98 3.176666230  1.0187460421271988  0.250009  3.945166  2.15696e-06  1.49013e-08  0.00400165  2.6703e-05   0.0188809   0.0170250 
1908.79 3.178124193  1.0187460421271988  0.250009  3.945166  2.13461e-06  7.45064e-09  0.00400165  2.6703e-05   0.0175790   0.0170237 
1909.57 3.179377256  1.0189445994602537  0.250009  3.945166  2.16068e-06  7.45064e-09  0.00400165  2.6703e-05   0.0175775   0.0170223 
1910.78 3.181419080  1.0189445994602537  0.250009  3.945166  2.16441e-06  -3.35278e-08  0.00400165  2.6703e-05   0.0175880   0.0170229 
1911.58 3.182679504  1.0189445994602537  0.250009  3.945166  2.20166e-06  -9.6858e-08  0.00400165  2.6703e-05   0.0175850   0.0170239 
1912.38 3.183974343  1.0191398743402749  0.250009  3.945166  2.24636e-06  -1.26661e-07  0.00400165  2.6703e-05   0.0176004   0.0170240 
1912.99 3.185090741  1.0191398743402749  0.250009  3.945166  2.26499e-06  -9.6858e-08  0.00400165  2.47956e-05   0.0188898   0.0170249 
1913.8 3.186350966  1.0193384862622497  0.250009  3.945166  2.25754e-06  -4.8429e-08  0.00400165  2.47956e-05   0.0175774   0.0170235 
1914.58 3.187648591  1.0195338148361355  0.250009  3.940869  2.22774e-06  -4.47037e-08  0.00400165  2.6703e-05   0.0175790   0.0170219 
1916.99 3.191679123  1.0195338148361355  0.250009  3.940869  2.18303e-06  -6.70557e-08  0.00400165  2.6703e-05   0.0175786   0.0170215 
1917.98 3.193317515  1.0197324813770545  0.250009  3.940869  2.18303e-06  -7.82316e-08  0.00400165  2.6703e-05   0.0175756   0.0170220 
1918.77 3.194609768  1.0197324813770545  0.250009  3.940869  2.16813e-06  -9.6858e-08  0.00400165  2.6703e-05   0.0175881   0.0170229 
1919.38 3.195695929  1.0197324813770545  0.250009  3.940869  2.15323e-06  -1.26661e-07  0.00400165  2.6703e-05   0.0181651   0.0170228 
1920.18 3.197000715  1.0197324813770545  0.250009  3.940869  2.19049e-06  -1.30386e-07  0.00400165  2.47956e-05   0.0175823   0.0170253 
1921.01 3.198452908  1.0199311754683285  0.250009  3.940869  2.20911e-06  -1.1921e-07  0.00400165  2.47956e-05   0.0189093   0.0170254 
1921.8 3.199705971  1.0199311754683285  0.250009  3.940869  2.22774e-06  -8.56821e-08  0.00400165  2.47956e-05   0.0175853   0.0170222 
1922.58 3.201015929  1.0199311754683285  0.250009  3.940869  2.20911e-06  -6.33304e-08  0.00400165  2.47956e-05   0.0175818   0.0170201 
1923.38 3.202327479  1.020126584864251  0.250009  3.940869  2.19421e-06  -6.33304e-08  0.00400165  2.47956e-05   0.0184014   0.0170200 
1924.17 3.203769924  1.020126584864251  0.250009  3.940869  2.19049e-06  -6.33304e-08  0.00400165  2.47956e-05   0.0175823   0.0170176 
1924.98 3.204993546  1.0203253336196794  0.250009  3.940869  2.17186e-06  -7.0781e-08  0.00400165  2.47956e-05   0.0175788   0.0170181 
1925.77 3.206343290  1.0203253336196794  0.250009  3.940869  2.18303e-06  -5.21543e-08  0.00400165  2.47956e-05   0.0175913   0.0170196 
1926.58 3.207754504  1.0205207967834746  0.250009  3.940869  2.21284e-06  -4.47037e-08  0.00400165  2.47956e-05   0.0175890   0.0170222 
1927.41 3.209045762  1.0205207967834746  0.250009  3.940869  2.25009e-06  -3.72531e-08  0.00400165  2.47956e-05   0.0183716   0.0170211 
1928.18 3.210359897  1.0205207967834746  0.250009  3.940869  2.27989e-06  -4.8429e-08  0.00400165  2.47956e-05   0.0175858   0.0170221 
1928.99 3.211629472  1.0207196002331436  0.250009  3.940869  2.30597e-06  -7.82316e-08  0.00400165  2.47956e-05   0.0188535   0.0170200 
1929.79 3.213105537  1.0207196002331436  0.250009  3.940869  2.27244e-06  -8.19568e-08  0.00400165  2.47956e-05   0.0175899   0.0170210 
1930.58 3.214365165  1.020918431271156  0.250009  3.940869  2.23891e-06  -5.58796e-08  0.00400165  2.47956e-05   0.0175862   0.0170218 
1931.39 3.215702178  1.020918431271156  0.250009  3.940869  2.19421e-06  -5.58796e-08  0.00400165  2.47956e-05   0.0182060   0.0170225 
1932.18 3.216922816  1.0211139753684297  0.250009  3.940869  2.18676e-06  -5.96051e-08  0.00400165  2.47956e-05   0.0175592   0.0170227 
1932.98 3.218432301  1.0213128611459847  0.250009  3.940869  2.20911e-06  -3.35278e-08  0.00400165  2.47956e-05   0.0189009   0.0170213 
1933.8 3.219722565  1.0213128611459847  0.250009  3.940869  2.26127e-06  0.0  0.00400165  2.47956e-05   0.0175772   0.0170188 
1934.58 3.221004075  1.0213128611459847  0.250009  3.940869  2.29479e-06  7.45064e-09  0.00400165  2.47956e-05   0.0175795   0.0170171 
1935.57 3.222829462  1.021508459085295  0.250009  3.940869  2.26127e-06  3.35278e-08  0.00400165  2.47956e-05   0.0175787   0.0170168 
1936.38 3.224146184  1.021508459085295  0.250009  3.940869  2.26127e-06  5.96051e-08  0.00400165  2.47956e-05   0.0183256   0.0170152 
1937.17 3.225407603  1.021508459085295  0.250009  3.940869  2.26872e-06  6.33304e-08  0.00400165  2.47956e-05   0.0175796   0.0170133 
1937.98 3.226635601  1.0217073996325419  0.250009  3.940869  2.27989e-06  4.09784e-08  0.00400165  2.47956e-05   0.0175722   0.0170127 
1938.78 3.227995093  1.0217073996325419  0.250009  3.940869  2.27989e-06  0.0  0.00400165  2.47956e-05   0.0175817   0.0170105 
1939.56 3.229416253  1.0219063678062004  0.250009  3.940869  2.27989e-06  -3.35278e-08  0.00400165  2.47956e-05   0.0175815   0.0170103 
1940.59 3.231040919  1.022301069779404  0.250114  3.940869  2.30969e-06  -1.30386e-07  0.00400165  2.86103e-05   0.0182206   0.0170108 
1943.18 3.235464140  1.022301069779404  0.250114  3.940869  2.30969e-06  -9.6858e-08  0.00400165  2.86103e-05   0.0175723   0.0170114 
1943.97 3.236773899  1.022301069779404  0.250114  3.940869  2.30969e-06  -3.35278e-08  0.00400165  2.6703e-05   0.0189138   0.0170103 
1944.8 3.238237829  1.022496802680218  0.250114  3.940869  2.30969e-06  -1.11759e-08  0.00400165  2.6703e-05   0.0175852   0.0170083 
1945.58 3.239268090  1.022496802680218  0.250114  3.940869  2.31342e-06  -2.60771e-08  0.00400165  2.47956e-05   0.0175843   0.0170092 
1946.39 3.240797469  1.022496802680218  0.250114  3.940869  2.27244e-06  -3.72531e-08  0.00400165  2.47956e-05   0.0175827   0.0170119 
1947.58 3.242769666  1.0226958805142612  0.250114  3.940869  2.24636e-06  -7.45063e-08  0.00400165  2.47956e-05   0.0175821   0.0170113 
1948.58 3.244488228  1.0226958805142612  0.250114  3.940869  2.22401e-06  -7.82316e-08  0.00400165  2.47956e-05   0.0175809   0.0170114 
1949.38 3.245723387  1.0226958805142612  0.250114  3.940869  2.23519e-06  -7.0781e-08  0.00400165  2.47956e-05   0.0183725   0.0170103 
1950.18 3.247016834  1.0226958805142612  0.250114  3.940869  2.25754e-06  -6.70557e-08  0.00400165  2.47956e-05   0.0175930   0.0170097 
1950.98 3.248475791  1.0228949860128627  0.250114  3.940869  2.25009e-06  -7.82316e-08  0.00400165  2.47956e-05   0.0175853   0.0170122 
1951.77 3.249787937  1.0232899604601184  0.250114  3.936342  2.27989e-06  -3.35278e-08  0.00400165  2.6703e-05   0.0175842   0.0170141 
1953.97 3.253438114  1.0232899604601184  0.250114  3.936342  2.27989e-06  0.0  0.00400165  2.86103e-05   0.0175797   0.0170125 
1954.76 3.254695355  1.0232899604601184  0.250114  3.936342  2.27617e-06  -7.45064e-09  0.00400165  2.86103e-05   0.0189177   0.0170131 
1955.8 3.256329570  1.0232899604601184  0.250114  3.936342  2.26499e-06  -2.23519e-08  0.00400165  2.6703e-05   0.0175901   0.0170126 
1956.58 3.257621624  1.0234858285088075  0.250114  3.936342  2.24636e-06  -1.11759e-08  0.00400165  2.6703e-05   0.0175850   0.0170138 
1957.39 3.259103060  1.0234858285088075  0.250114  3.936342  2.24264e-06  0.0  0.00400165  2.6703e-05   0.0183928   0.0170156 
1958.18 3.260180269  1.0234858285088075  0.250114  3.936342  2.25754e-06  -7.45064e-09  0.00400165  2.47956e-05   0.0175758   0.0170173 
1958.99 3.261675630  1.0234858285088075  0.250114  3.936342  2.27617e-06  1.49013e-08  0.00400165  2.47956e-05   0.0175716   0.0170184 
1959.77 3.263303081  1.0236850438192608  0.250114  3.936342  2.30969e-06  2.98025e-08  0.00400165  2.47956e-05   0.0175806   0.0170192 
1960.58 3.264194887  1.0236850438192608  0.250114  3.936342  2.32087e-06  2.98025e-08  0.00400165  2.6703e-05   0.0175783   0.0170193 
1961.37 3.265655634  1.0236850438192608  0.250114  3.936342  2.29107e-06  -1.49013e-08  0.00400165  2.6703e-05   0.0179801   0.0170182 
1962.19 3.267136274  1.0236850438192608  0.250114  3.936342  2.26499e-06  -6.33304e-08  0.00400165  2.6703e-05   0.0175689   0.0170178 
1962.97 3.268444044  1.0236850438192608  0.250114  3.936342  2.27244e-06  -8.19568e-08  0.00400165  2.47956e-05   0.0175642   0.0170177 
1963.77 3.269671844  1.0238842868324955  0.250114  3.936342  2.29107e-06  -7.45063e-08  0.00400165  2.47956e-05   0.0175808   0.0170153 
1964.58 3.271022184  1.0238842868324955  0.250114  3.936342  2.29852e-06  -4.47037e-08  0.00400165  2.47956e-05   0.0175803   0.0170144 
1965.37 3.272480942  1.0238842868324955  0.250114  3.936342  2.27989e-06  -4.8429e-08  0.00400165  2.47956e-05   0.0182220   0.0170142 
1966.19 3.273725253  1.0240802361503727  0.250114  3.936342  2.23891e-06  -3.72531e-08  0.00400165  2.47956e-05   0.0175763   0.0170153 
1966.97 3.275013527  1.0240802361503727  0.250114  3.936342  2.20539e-06  2.60771e-08  0.00400165  2.47956e-05   0.0175685   0.0170159 
1967.78 3.276295436  1.0242795341302544  0.250114  3.936342  2.19049e-06  2.60771e-08  0.00400165  2.47956e-05   0.0175950   0.0170151 
1968.58 3.277744247  1.0242795341302544  0.250114  3.936342  2.18303e-06  0.0  0.00400165  2.47956e-05   0.0175904   0.0170159 
1969.37 3.279054404  1.0244755375135817  0.250114  3.936342  2.11598e-06  -4.47037e-08  0.00400165  2.47956e-05   0.0176009   0.0170142 
1970.39 3.280702544  1.0244755375135817  0.250114  3.936342  2.09735e-06  -5.96051e-08  0.00400165  2.47956e-05   0.0181383   0.0170123 
1971.19 3.282141807  1.0246748904904484  0.250114  3.936342  2.1197e-06  -6.33304e-08  0.00400165  2.47956e-05   0.0175835   0.0170121 
1971.98 3.283423715  1.0246748904904484  0.250114  3.936342  2.16441e-06  -7.82316e-08  0.00400165  2.47956e-05   0.0188993   0.0170123 
1972.8 3.284732082  1.0248742712083987  0.250114  3.936342  2.18303e-06  -6.70557e-08  0.00400165  2.47956e-05   0.0175915   0.0170113 
1973.57 3.286004640  1.0250703559732814  0.250114  3.936342  2.17931e-06  -4.47037e-08  0.00400165  2.47956e-05   0.0175899   0.0170133 
1974.39 3.287441516  1.0250703559732814  0.250114  3.936342  2.16813e-06  -3.72531e-08  0.00400165  2.47956e-05   0.0182948   0.0170143 
1975.18 3.288760426  1.0252697917338958  0.250114  3.936342  2.16441e-06  -6.70557e-08  0.00400165  2.47956e-05   0.0175840   0.0170171 
1975.98 3.290013887  1.0252697917338958  0.250114  3.936342  2.17186e-06  -6.70557e-08  0.00400165  2.47956e-05   0.0175807   0.0170170 
1976.78 3.291283263  1.0252697917338958  0.250114  3.936342  2.16068e-06  -7.82316e-08  0.00400165  2.47956e-05   0.0175955   0.0170177 
1977.38 3.292398468  1.0256654214726866  0.25003  3.936342  2.13088e-06  -1.04309e-07  0.00400165  2.86103e-05   0.0175861   0.0170152 
1979.96 3.296610425  1.0256654214726866  0.25003  3.936342  2.19794e-06  -1.34111e-07  0.00400165  2.86103e-05   0.0175779   0.0170151 
1980.77 3.298052075  1.0258649400858306  0.25003  3.936342  2.21656e-06  -1.86265e-07  0.00400165  2.86103e-05   0.0175739   0.0170166 
1981.58 3.299330801  1.0260611604850998  0.25003  3.936342  2.22401e-06  -2.08617e-07  0.00400165  2.6703e-05   0.0175730   0.0170159 
1982.38 3.300630215  1.0260611604850998  0.25003  3.936342  2.22029e-06  -1.93716e-07  0.00400165  2.6703e-05   0.0183719   0.0170153 
1983.17 3.302074650  1.0262607342170829  0.25003  3.936342  2.21284e-06  -1.67639e-07  0.00400165  2.6703e-05   0.0175804   0.0170143 
1983.99 3.303355962  1.0262607342170829  0.25003  3.936342  2.20166e-06  -1.45287e-07  0.00400165  2.47956e-05   0.0175775   0.0170142 
1984.78 3.304659753  1.026460335751627  0.25003  3.936342  2.17186e-06  -1.26661e-07  0.00400165  2.47956e-05   0.0188944   0.0170143 
1985.78 3.306300134  1.026460335751627  0.25003  3.936342  2.16441e-06  -1.26661e-07  0.00400165  2.47956e-05   0.0175625   0.0170149 
1986.38 3.307402210  1.026460335751627  0.25003  3.936342  2.19049e-06  -1.30386e-07  0.00400165  2.47956e-05   0.0181455   0.0170135 
1987.18 3.308894587  1.0266566377128  0.25003  3.936342  2.21656e-06  -1.60188e-07  0.00400165  2.47956e-05   0.0183328   0.0170141 
1988.16 3.310328081  1.0268562944120132  0.25003  3.936342  2.21656e-06  -1.41562e-07  0.00400165  2.47956e-05   0.0175718   0.0170166 
1988.99 3.311796387  1.0270526506334363  0.25003  3.932966  2.19421e-06  -8.94074e-08  0.00400165  2.86103e-05   0.0175721   0.0170143 
1991.38 3.315637935  1.0270526506334363  0.25003  3.932966  2.22774e-06  -7.0781e-08  0.00400165  2.86103e-05   0.0182487   0.0170159 
1992.18 3.317134490  1.0270526506334363  0.25003  3.932966  2.27244e-06  -4.09784e-08  0.00400165  2.6703e-05   0.0175658   0.0170136 
1992.97 3.318407447  1.0272523625278205  0.25003  3.932966  2.29479e-06  -2.60771e-08  0.00400165  2.6703e-05   0.0175591   0.0170131 
1993.78 3.319693135  1.0272523625278205  0.25003  3.932966  2.27617e-06  -3.35278e-08  0.00400165  2.6703e-05   0.0175771   0.0170134 
1994.58 3.321173576  1.0274521022632757  0.25003  3.932966  2.23146e-06  3.72532e-09  0.00400165  2.6703e-05   0.0175744   0.0170146 
1995.38 3.322470604  1.0274521022632757  0.25003  3.932966  2.21656e-06  2.98025e-08  0.00400165  2.6703e-05   0.0181456   0.0170154 
1996.18 3.323716108  1.0276485401595798  0.25003  3.932966  2.21656e-06  1.11759e-08  0.00400165  2.6703e-05   0.0183760   0.0170157 
1997.17 3.325360269  1.0276485401595798  0.25003  3.932966  2.21656e-06  -1.86266e-08  0.00400165  2.6703e-05   0.0175758   0.0170145 
1997.98 3.326669630  1.0278483351361312  0.25003  3.932966  2.18303e-06  -2.23519e-08  0.00400165  2.6703e-05   0.0175683   0.0170144 
1998.78 3.328109490  1.0280448273678717  0.25003  3.932966  2.19421e-06  -1.49013e-08  0.00400165  2.6703e-05   0.0175859   0.0170164 
1999.58 3.329392990  1.0280448273678717  0.25003  3.932966  2.24636e-06  -1.11759e-08  0.00400165  2.47956e-05   0.0175821   0.0170198 
2000.39 3.330711303  1.0282446776160843  0.25003  3.932966  2.27617e-06  -1.11759e-08  0.00400165  2.47956e-05   0.0182832   0.0170208 
2001.18 3.331961581  1.0282446776160843  0.25003  3.932966  2.27989e-06  -1.49013e-08  0.00400165  2.47956e-05   0.0175669   0.0170208 
2001.99 3.333392091  1.0284445557439588  0.25003  3.932966  2.27989e-06  -5.58796e-08  0.00400165  2.6703e-05   0.0188939   0.0170215 
2002.8 3.334699264  1.0284445557439588  0.25003  3.932966  2.29852e-06  -1.04309e-07  0.00400165  2.6703e-05   0.0175726   0.0170221 
2003.58 3.336010614  1.0288410632093477  0.25003  3.932966  2.34322e-06  -1.37837e-07  0.00400165  2.6703e-05   0.0175713   0.0170223 
2004.58 3.337610812  1.0288410632093477  0.25003  3.932966  2.3693e-06  -1.30386e-07  0.00400165  2.6703e-05   0.0183915   0.0170230 
2005.17 3.338727210  1.0290376916399557  0.25003  3.932966  2.41773e-06  -1.26661e-07  0.00400165  2.47956e-05   0.0175668   0.0170232 
2005.99 3.340015883  1.0290376916399557  0.25003  3.932966  2.43635e-06  -8.56821e-08  0.00400165  2.47956e-05   0.0175654   0.0170225 
2006.77 3.341329421  1.0292376804338241  0.25003  3.932966  2.43635e-06  -6.70557e-08  0.00400165  2.47956e-05   0.0175699   0.0170234 
2007.37 3.342598399  1.0292376804338241  0.25003  3.932966  2.4289e-06  -5.21543e-08  0.00400165  2.47956e-05   0.0182244   0.0170236 
2008.18 3.343671033  1.0294376971460257  0.25003  3.932966  2.41773e-06  -6.70557e-08  0.00400165  2.47956e-05   0.0175695   0.0170237 
2008.98 3.344980792  1.0296344074781691  0.25003  3.932966  2.414e-06  -9.31327e-08  0.00400165  2.47956e-05   0.0183602   0.0170227 
2010.18 3.346986012  1.0296344074781691  0.25003  3.932966  2.414e-06  -7.45063e-08  0.00400165  2.47956e-05   0.0175647   0.0170223 
2010.97 3.348299153  1.0296344074781691  0.25003  3.932966  2.40283e-06  -4.8429e-08  0.00400165  2.47956e-05   0.0175562   0.0170211 
2011.57 3.349340554  1.0298344795848005  0.25003  3.932966  2.3544e-06  -3.72532e-09  0.00400165  2.6703e-05   0.0175573   0.0170209 
2012.37 3.350680948  1.0298344795848005  0.25003  3.932966  2.30224e-06  -3.72532e-09  0.00400165  2.6703e-05   0.0175901   0.0170206 
2012.96 3.351753383  1.0298344795848005  0.25003  3.932966  2.24636e-06  1.11759e-08  0.00400165  2.6703e-05   0.0175922   0.0170198 
2013.77 3.353033501  1.0300312444032185  0.25003  3.932966  2.21284e-06  2.60771e-08  0.00400165  2.47956e-05   0.0175760   0.0170218 
2014.62 3.354507577  1.030231371934969  0.250207  3.932966  2.21284e-06  -2.98025e-08  0.00400165  2.86103e-05   0.0175791   0.0170208 
2017.38 3.359042597  1.0304315274238045  0.250207  3.932966  2.23519e-06  -8.94074e-08  0.00400165  2.86103e-05   0.0175818   0.0170201 
2018.58 3.361072883  1.0304315274238045  0.250207  3.932966  2.27244e-06  -1.11759e-08  0.00400165  2.86103e-05   0.0175764   0.0170203 
2019.58 3.362725996  1.0304315274238045  0.250207  3.932966  2.32832e-06  5.58796e-08  0.00400165  2.86103e-05   0.0175731   0.0170206 
2020.37 3.364010292  1.0306283742574427  0.250207  3.932966  2.35067e-06  1.00583e-07  0.00400165  2.6703e-05   0.0175824   0.0170236 
2021.38 3.365714331  1.0308285852176111  0.250207  3.932966  2.31715e-06  1.22935e-07  0.00400165  2.6703e-05   0.0183598   0.0170254 
2022.18 3.367135491  1.0308285852176111  0.250207  3.932966  2.28362e-06  8.94074e-08  0.00400165  2.6703e-05   0.0175742   0.0170279 
2022.99 3.368418394  1.0308285852176111  0.250207  3.932966  2.22774e-06  2.98025e-08  0.00400165  2.6703e-05   0.0175688   0.0170278 
2023.78 3.369702889  1.0308285852176111  0.250207  3.932966  2.16813e-06  -3.72532e-09  0.00400165  2.6703e-05   0.0175724   0.0170272 
2024.58 3.370989970  1.0310254866131792  0.250207  3.932966  2.12716e-06  0.0  0.00400165  2.47956e-05   0.0175702   0.0170255 
2025.36 3.372445346  1.0310254866131792  0.250207  3.932966  2.13461e-06  7.45064e-09  0.00400165  2.6703e-05   0.0175720   0.0170247 
2026.37 3.374096271  1.0312257530754374  0.250207  3.929092  2.19421e-06  2.98025e-08  0.00400165  2.6703e-05   0.0175806   0.0170239 
2028.59 3.377755201  1.0312257530754374  0.250207  3.929092  2.23146e-06  2.23519e-08  0.00400165  2.86103e-05   0.0175755   0.0170241 
2029.37 3.379027958  1.0312257530754374  0.250207  3.929092  2.25009e-06  0.0  0.00400165  2.6703e-05   0.0182863   0.0170234 
2030.17 3.380319217  1.0312257530754374  0.250207  3.929092  2.26872e-06  1.11759e-08  0.00400165  2.6703e-05   0.0181707   0.0170235 
2031.18 3.382343534  1.0312257530754374  0.250207  3.929092  2.30224e-06  0.0  0.00400165  2.6703e-05   0.0175606   0.0170232 
2031.98 3.383421141  1.0314260475336134  0.250207  3.929092  2.3246e-06  2.23519e-08  0.00400165  2.6703e-05   0.0175592   0.0170247 
2032.78 3.384680969  1.0316230310583192  0.250207  3.929092  2.31342e-06  2.23519e-08  0.00400165  2.6703e-05   0.0175784   0.0170225 
2033.59 3.385964667  1.0318233810648954  0.250207  3.929092  2.27989e-06  1.86266e-08  0.00400165  2.6703e-05   0.0175744   0.0170209 
2034.58 3.387652394  1.0318233810648954  0.250207  3.929092  2.29852e-06  1.49013e-08  0.00400165  2.6703e-05   0.0175736   0.0170210 
2035.37 3.389092254  1.0320204192273443  0.250207  3.929092  2.30969e-06  3.35278e-08  0.00400165  2.6703e-05   0.0181370   0.0170212 
2036.18 3.390396443  1.0320204192273443  0.250207  3.929092  2.31715e-06  6.33304e-08  0.00400165  2.6703e-05   0.0175558   0.0170208 
2036.99 3.391650899  1.0320204192273443  0.250207  3.929092  2.32087e-06  7.82316e-08  0.00400165  2.6703e-05   0.0175565   0.0170200 
2037.78 3.393118410  1.0320204192273443  0.250207  3.929092  2.29107e-06  7.45063e-08  0.00400165  2.6703e-05   0.0175586   0.0170199 
2038.58 3.394408077  1.0320204192273443  0.250207  3.929092  2.24636e-06  7.82316e-08  0.00400165  2.6703e-05   0.0175578   0.0170201 
2039.37 3.395672281  1.0322208248131377  0.250207  3.929092  2.21656e-06  4.47037e-08  0.00400165  2.47956e-05   0.0183401   0.0170216 
2040.16 3.396954189  1.0322208248131377  0.250207  3.929092  2.21656e-06  2.23519e-08  0.00400165  2.47956e-05   0.0189080   0.0170228 
2040.79 3.398039753  1.0326183788395067  0.250207  3.929092  2.25754e-06  3.72532e-09  0.00400165  2.47956e-05   0.0175730   0.0170229 
2041.58 3.399388105  1.0328188680857586  0.250207  3.929092  2.27989e-06  -2.23519e-08  0.00400165  2.47956e-05   0.0175687   0.0170228 
2042.39 3.400832142  1.0328188680857586  0.250207  3.929092  2.28734e-06  -8.56821e-08  0.00400165  2.47956e-05   0.0182340   0.0170215 
2043.18 3.402088189  1.0330160432052147  0.250207  3.929092  2.28362e-06  -1.08034e-07  0.00400165  2.47956e-05   0.0175749   0.0170217 
2043.99 3.403381437  1.0330160432052147  0.250207  3.929092  2.27617e-06  -9.6858e-08  0.00400165  2.47956e-05   0.0175702   0.0170219 
2044.77 3.404679658  1.0330160432052147  0.250207  3.929092  2.26499e-06  -1.11759e-07  0.00400165  2.47956e-05   0.0175783   0.0170199 
2045.59 3.406147368  1.0332165881079751  0.250207  3.929092  2.21284e-06  -1.15484e-07  0.00400165  2.6703e-05   0.0175751   0.0170200 
2046.38 3.407392275  1.0332165881079751  0.250207  3.929092  2.17558e-06  -1.30386e-07  0.00400165  2.47956e-05   0.0183022   0.0170194 
2047.18 3.408666028  1.0332165881079751  0.250207  3.929092  2.20539e-06  -1.1921e-07  0.00400165  2.47956e-05   0.0175741   0.0170181 
2047.98 3.409963652  1.0332165881079751  0.250207  3.929092  2.24264e-06  -8.94074e-08  0.00400165  2.47956e-05   0.0175694   0.0170157 
2048.77 3.411441706  1.033417161084562  0.250207  3.929092  2.24636e-06  -4.47037e-08  0.00400165  2.47956e-05   0.0175737   0.0170173 
2049.58 3.412763799  1.0336144185617075  0.250207  3.929092  2.25009e-06  -2.60771e-08  0.00400165  2.47956e-05   0.0175735   0.0170171 
2050.37 3.414030191  1.0336144185617075  0.250207  3.929092  2.24264e-06  -3.72532e-09  0.00400165  2.47956e-05   0.0184465   0.0170175 
2051.16 3.415318266  1.0336144185617075  0.250207  3.929092  2.21656e-06  -2.23519e-08  0.00400165  2.6703e-05   0.0181979   0.0170189 
2052.19 3.417164143  1.0338150472413083  0.249853  3.929092  2.17931e-06  -1.08034e-07  0.00400165  2.86103e-05   0.0175695   0.0170155 
2054.59 3.421009670  1.0340123595082968  0.249853  3.929092  2.21656e-06  -7.45063e-08  0.00400165  2.86103e-05   0.0175708   0.0170124 
2055.58 3.422611857  1.034213043921859  0.249853  3.929092  2.24264e-06  -8.19568e-08  0.00400165  2.86103e-05   0.0182529   0.0170120 
2056.18 3.423695630  1.034413756448322  0.249853  3.929092  2.27989e-06  -7.0781e-08  0.00400165  2.6703e-05   0.0175744   0.0170146 
2056.99 3.425011954  1.034413756448322  0.249853  3.929092  2.30969e-06  -4.09784e-08  0.00400165  2.6703e-05   0.0175710   0.0170159 
2057.77 3.426293863  1.0346111511876326  0.249853  3.929092  2.30224e-06  -1.86266e-08  0.00400165  2.47956e-05   0.0175718   0.0170173 
2058.57 3.427778084  1.0346111511876326  0.249853  3.929092  2.30969e-06  -7.45064e-09  0.00400165  2.47956e-05   0.0175726   0.0170177 
2059.58 3.429614412  1.0348119194946588  0.249853  3.929092  2.33205e-06  -2.60771e-08  0.00400165  2.47956e-05   0.0175697   0.0170185 
2060.37 3.430688438  1.0348119194946588  0.249853  3.929092  2.32087e-06  -4.47037e-08  0.00400165  2.6703e-05   0.0175703   0.0170183 
2061.39 3.432359654  1.0350127159380977  0.249853  3.929092  2.29852e-06  -4.8429e-08  0.00400165  2.6703e-05   0.0179917   0.0170186 
2062.2 3.433797126  1.0352101932187032  0.249853  3.929092  2.25382e-06  -6.33304e-08  0.00400165  2.6703e-05   0.0175580   0.0170185 
2062.98 3.435082416  1.0354110454893632  0.249853  3.926329  2.27617e-06  -8.56821e-08  0.00400165  2.86103e-05   0.0175633   0.0170184 
2065.38 3.439082512  1.0356085776820028  0.249853  3.926329  2.26499e-06  1.86266e-08  0.00400165  2.86103e-05   0.0175763   0.0170167 
2066.38 3.440728862  1.0356085776820028  0.249853  3.926329  2.27617e-06  1.86266e-08  0.00400165  2.86103e-05   0.0175787   0.0170177 
2067.4 3.442603783  1.0356085776820028  0.249853  3.926329  2.27617e-06  -1.86266e-08  0.00400165  2.86103e-05   0.0182438   0.0170185 
2068.17 3.443728735  1.0358094858109366  0.249853  3.926329  2.26499e-06  -5.21543e-08  0.00400165  2.86103e-05   0.0175698   0.0170168 
2069 3.445166804  1.0358094858109366  0.249853  3.926329  2.23891e-06  -8.94074e-08  0.00400165  2.6703e-05   0.0175666   0.0170151 
2069.78 3.446430610  1.0360104221154909  0.249853  3.926329  2.25009e-06  -9.31327e-08  0.00400165  2.6703e-05   0.0175769   0.0170155 
2070.58 3.447729030  1.0360104221154909  0.249853  3.926329  2.28734e-06  -7.45063e-08  0.00400165  2.6703e-05   0.0175757   0.0170166 
2071.37 3.449005368  1.0360104221154909  0.249853  3.926329  2.29479e-06  -4.09784e-08  0.00400165  2.6703e-05   0.0181881   0.0170175 
2072.18 3.450464922  1.0364090291740258  0.249853  3.926329  2.26872e-06  -3.35278e-08  0.00400165  2.6703e-05   0.0175548   0.0170177 
2072.99 3.451770901  1.0364090291740258  0.249853  3.926329  2.24636e-06  -5.21543e-08  0.00400165  2.47956e-05   0.0175551   0.0170169 
2073.78 3.453054003  1.036606699011552  0.249853  3.926329  2.25009e-06  -6.33304e-08  0.00400165  2.47956e-05   0.0175745   0.0170170 
2074.58 3.454508783  1.036606699011552  0.249853  3.926329  2.23891e-06  -5.21543e-08  0.00400165  2.6703e-05   0.0175721   0.0170173 
2075.38 3.455800439  1.036606699011552  0.249853  3.926329  2.21656e-06  -7.45063e-08  0.00400165  2.6703e-05   0.0175899   0.0170177 
2076.38 3.457448181  1.0368077471572845  0.249853  3.926329  2.19421e-06  -7.45063e-08  0.00400165  2.6703e-05   0.0183609   0.0170173 
2077.17 3.458707610  1.0368077471572845  0.249853  3.926329  2.21656e-06  -7.45063e-08  0.00400165  2.6703e-05   0.0175863   0.0170147 
2077.98 3.460017767  1.0370088235179242  0.249853  3.926329  2.23519e-06  -8.56821e-08  0.00400165  2.6703e-05   0.0175766   0.0170146 
2078.78 3.461484482  1.0370088235179242  0.249853  3.926329  2.27617e-06  -8.19568e-08  0.00400165  2.6703e-05   0.0175811   0.0170155 
2079.58 3.462739336  1.0370088235179242  0.249853  3.926329  2.30969e-06  -4.8429e-08  0.00400165  2.6703e-05   0.0175773   0.0170149 
2080.38 3.464064015  1.0372065761270215  0.249853  3.926329  2.34322e-06  0.0  0.00400165  2.6703e-05   0.0182340   0.0170151 
2081.17 3.465333590  1.0374077084706639  0.249853  3.926329  2.38793e-06  5.21543e-08  0.00400165  2.6703e-05   0.0175821   0.0170143 
2081.99 3.466796525  1.0376055161450406  0.249853  3.926329  2.42145e-06  8.19568e-08  0.00400165  2.6703e-05   0.0175785   0.0170149 
2082.77 3.468061923  1.0376055161450406  0.249853  3.926329  2.40655e-06  9.31327e-08  0.00400165  2.6703e-05   0.0175792   0.0170152 
2083.58 3.469500390  1.0378067045028674  0.249853  3.926329  2.33577e-06  6.70557e-08  0.00400165  2.6703e-05   0.0175744   0.0170159 
2084.59 3.470978444  1.0378067045028674  0.249853  3.926329  2.28734e-06  1.49013e-08  0.00400165  2.6703e-05   0.0175729   0.0170159 
2085.38 3.472498671  1.0380079211149729  0.249853  3.926329  2.25009e-06  -4.09784e-08  0.00400165  2.6703e-05   0.0182191   0.0170155 
2086.18 3.473775408  1.0380079211149729  0.249853  3.926329  2.20539e-06  -4.8429e-08  0.00400165  2.6703e-05   0.0175764   0.0170149 
2086.98 3.475064876  1.0382058116764192  0.249853  3.926329  2.15696e-06  -3.35278e-08  0.00400165  2.6703e-05   0.0175713   0.0170143 
2087.77 3.476297648  1.0382058116764192  0.249853  3.926329  2.17186e-06  -1.86266e-08  0.00400165  2.6703e-05   0.0175869   0.0170139 
2088.58 3.477782068  1.0386050300532537  0.250363  3.926329  2.22774e-06  -4.8429e-08  0.00400165  2.86103e-05   0.0175794   0.0170112 
2091.36 3.482402430  1.0386050300532537  0.250363  3.926329  2.22774e-06  -6.70557e-08  0.00400165  2.86103e-05   0.0175777   0.0170128 
2092.38 3.483974777  1.0386050300532537  0.250363  3.926329  2.19421e-06  -3.72532e-09  0.00400165  2.86103e-05   0.0182975   0.0170130 
2093.16 3.485264842  1.0386050300532537  0.250363  3.926329  2.16068e-06  7.45064e-09  0.00400165  2.6703e-05   0.0184164   0.0170142 
2094.16 3.486981016  1.0386050300532537  0.250363  3.926329  2.19421e-06  1.49013e-08  0.00400165  2.6703e-05   0.0175696   0.0170134 
2094.98 3.488421671  1.0386050300532537  0.250363  3.926329  2.21284e-06  2.60771e-08  0.00400165  2.6703e-05   0.0175664   0.0170140 
2095.78 3.489725064  1.0388063588188816  0.250363  3.926329  2.22401e-06  2.60771e-08  0.00400165  2.6703e-05   0.0175681   0.0170110 
2096.58 3.491007371  1.0388063588188816  0.250363  3.926329  2.19421e-06  1.11759e-08  0.00400165  2.6703e-05   0.0175685   0.0170107 
2097.38 3.492400084  1.0388063588188816  0.250363  3.926329  2.20166e-06  1.11759e-08  0.00400165  2.6703e-05   0.0183281   0.0170102 
2098.17 3.493732521  1.0388063588188816  0.250363  3.926329  2.24636e-06  4.8429e-08  0.00400165  2.6703e-05   0.0175712   0.0170095 
2098.98 3.495011644  1.0390077158782407  0.250363  3.926329  2.27989e-06  6.33304e-08  0.00400165  2.47956e-05   0.0189001   0.0170093 
2099.8 3.496420868  1.0390077158782407  0.250363  3.926329  2.31715e-06  2.98025e-08  0.00400165  2.47956e-05   0.0175643   0.0170074 
2100.97 3.498323440  1.0392057445846414  0.250363  3.922531  2.31715e-06  -2.60771e-08  0.00400165  2.6703e-05   0.0183727   0.0170059 
2103.15 3.501988338  1.0392057445846414  0.250363  3.922531  2.29852e-06  3.35278e-08  0.00400165  2.6703e-05   0.0175687   0.0170078 
2103.98 3.503444510  1.0392057445846414  0.250363  3.922531  2.26499e-06  1.08034e-07  0.00400165  2.6703e-05   0.0175664   0.0170090 
2104.77 3.504721843  1.0392057445846414  0.250363  3.922531  2.21656e-06  1.26661e-07  0.00400165  2.6703e-05   0.0175709   0.0170103 
2105.58 3.505991020  1.0394071577834365  0.250363  3.922531  2.15323e-06  9.6858e-08  0.00400165  2.6703e-05   0.0175731   0.0170097 
2106.58 3.507621257  1.0394071577834365  0.250363  3.922531  2.12716e-06  3.72531e-08  0.00400165  2.6703e-05   0.0175733   0.0170090 
2107.4 3.509088568  1.0394071577834365  0.250363  3.922531  2.18303e-06  1.49013e-08  0.00400165  2.6703e-05   0.0182680   0.0170086 
2108.18 3.510370676  1.0394071577834365  0.250363  3.922531  2.21656e-06  4.8429e-08  0.00400165  2.6703e-05   0.0175526   0.0170099 
2108.97 3.511677053  1.0396052417090096  0.250363  3.922531  2.25754e-06  3.72531e-08  0.00400165  2.6703e-05   0.0175561   0.0170105 
2109.99 3.513322806  1.0396052417090096  0.250363  3.922531  2.28362e-06  7.45064e-09  0.00400165  2.6703e-05   0.0175574   0.0170104 
2110.78 3.514781166  1.0396052417090096  0.250363  3.922531  2.27617e-06  -2.60771e-08  0.00400165  2.6703e-05   0.0175709   0.0170116 
2111.56 3.516095898  1.0396052417090096  0.250363  3.922531  2.25382e-06  -3.35278e-08  0.00400165  2.6703e-05   0.0175703   0.0170148 
2112.38 3.517333843  1.0396052417090096  0.250363  3.922531  2.25009e-06  -1.11759e-08  0.00400165  2.6703e-05   0.0184543   0.0170162 
2113.17 3.518633257  1.0396052417090096  0.250363  3.922531  2.25382e-06  6.33304e-08  0.00400165  2.6703e-05   0.0175763   0.0170178 
2113.98 3.520308850  1.0398067110785534  0.250363  3.922531  2.23519e-06  1.34111e-07  0.00400165  2.6703e-05   0.0175702   0.0170181 
2114.78 3.521401376  1.0400082087813654  0.250363  3.922531  2.23519e-06  1.49013e-07  0.00400165  2.6703e-05   0.0188762   0.0170198 
2115.79 3.523000181  1.0402063758257316  0.250363  3.922531  2.24636e-06  1.45287e-07  0.00400165  2.6703e-05   0.0175683   0.0170212 
2116.57 3.524328640  1.0402063758257316  0.250363  3.922531  2.23519e-06  1.26661e-07  0.00400165  2.6703e-05   0.0175667   0.0170214 
2117.38 3.525802914  1.0402063758257316  0.250363  3.922531  2.19421e-06  7.45063e-08  0.00400165  2.6703e-05   0.0183896   0.0170212 
2118.17 3.527004057  1.0402063758257316  0.250363  3.922531  2.17558e-06  1.86266e-08  0.00400165  2.6703e-05   0.0175699   0.0170210 
2118.98 3.528324359  1.040407929746442  0.250363  3.922531  2.16813e-06  -3.35278e-08  0.00400165  2.47956e-05   0.0175672   0.0170209 
2119.78 3.529797838  1.040407929746442  0.250363  3.922531  2.20166e-06  -7.45063e-08  0.00400165  2.47956e-05   0.0175709   0.0170211 
2120.57 3.531080542  1.040407929746442  0.250363  3.922531  2.25382e-06  -8.19568e-08  0.00400165  2.6703e-05   0.0175715   0.0170216 
2121.77 3.533104064  1.0406061520871652  0.250363  3.922531  2.29107e-06  -5.96051e-08  0.00400165  2.6703e-05   0.0175654   0.0170222 
2122.58 3.534379010  1.0406061520871652  0.250363  3.922531  2.30969e-06  -2.23519e-08  0.00400165  2.6703e-05   0.0175653   0.0170219 
2123.38 3.535660521  1.0406061520871652  0.250363  3.922531  2.32832e-06  2.23519e-08  0.00400165  2.6703e-05   0.0183708   0.0170221 
2124.17 3.537153694  1.0406061520871652  0.250363  3.922531  2.31715e-06  7.82316e-08  0.00400165  2.6703e-05   0.0175668   0.0170238 
2124.97 3.538440576  1.040807762257152  0.250363  3.922531  2.31715e-06  8.56821e-08  0.00400165  2.6703e-05   0.0189134   0.0170241 
2125.8 3.539672752  1.0410094008000266  0.250248  3.922531  2.23891e-06  1.41562e-07  0.00400165  2.86103e-05   0.0175735   0.0170176 
2128.38 3.544096172  1.0412077063757714  0.250248  3.922531  2.23891e-06  1.7509e-07  0.00400165  2.86103e-05   0.0175666   0.0170166 
2129.38 3.545921559  1.0412077063757714  0.250248  3.922531  2.23519e-06  1.56463e-07  0.00400165  2.86103e-05   0.0182419   0.0170152 
2130.18 3.547035968  1.0412077063757714  0.250248  3.922531  2.26127e-06  1.26661e-07  0.00400165  2.86103e-05   0.0175591   0.0170170 
2130.96 3.548282268  1.0412077063757714  0.250248  3.922531  2.30969e-06  1.00583e-07  0.00400165  2.86103e-05   0.0175538   0.0170161 
2131.56 3.549407817  1.041409401215172  0.250248  3.922531  2.34322e-06  2.98025e-08  0.00400165  2.6703e-05   0.0175548   0.0170155 
2132.35 3.550707629  1.041409401215172  0.250248  3.922531  2.34322e-06  -2.23519e-08  0.00400165  2.6703e-05   0.0175754   0.0170157 
2133.38 3.552151865  1.041409401215172  0.250248  3.922531  2.32832e-06  -2.23519e-08  0.00400165  2.6703e-05   0.0180839   0.0170148 
2134.19 3.553815124  1.041409401215172  0.250248  3.922531  2.31342e-06  -7.45064e-09  0.00400165  2.6703e-05   0.0175597   0.0170141 
2134.98 3.555096038  1.0416077621646225  0.250248  3.922531  2.31715e-06  0.0  0.00400165  2.6703e-05   0.0175557   0.0170129 
2135.76 3.556393861  1.0416077621646225  0.250248  3.922531  2.3395e-06  3.72532e-09  0.00400165  2.6703e-05   0.0175649   0.0170121 
2136.59 3.557645731  1.0418095133319931  0.250248  3.922531  2.36185e-06  1.86266e-08  0.00400165  2.6703e-05   0.0175637   0.0170131 
2137.37 3.559104688  1.0420112929119527  0.250248  3.919578  2.3842e-06  -5.21543e-08  0.00400165  2.86103e-05   0.0175766   0.0170147 
2139.58 3.562782118  1.0420112929119527  0.250248  3.919578  2.37675e-06  -4.47037e-08  0.00400165  2.86103e-05   0.0189026   0.0170169 
2140.79 3.564803651  1.0420112929119527  0.250248  3.919578  2.37302e-06  -7.82316e-08  0.00400165  2.86103e-05   0.0175774   0.0170173 
2141.58 3.566067656  1.042209737212896  0.250248  3.919578  2.37675e-06  -8.19568e-08  0.00400165  2.86103e-05   0.0175728   0.0170193 
2142.39 3.567350161  1.042209737212896  0.250248  3.919578  2.35067e-06  -4.47037e-08  0.00400165  2.6703e-05   0.0182038   0.0170194 
2143.18 3.568648382  1.0424115731681736  0.250248  3.919578  2.30969e-06  -1.86266e-08  0.00400165  2.6703e-05   0.0175692   0.0170203 
2143.96 3.570075510  1.0424115731681736  0.250248  3.919578  2.27989e-06  1.11759e-08  0.00400165  2.6703e-05   0.0175716   0.0170201 
2144.77 3.571395216  1.0426100729203354  0.250248  3.919578  2.24636e-06  1.11759e-08  0.00400165  2.6703e-05   0.0175783   0.0170208 
2145.57 3.572664393  1.0426100729203354  0.250248  3.919578  2.21284e-06  1.11759e-08  0.00400165  2.6703e-05   0.0175768   0.0170221 
2146.37 3.574134490  1.0426100729203354  0.250248  3.919578  2.18676e-06  3.35278e-08  0.00400165  2.6703e-05   0.0183836   0.0170210 
2147.17 3.575434700  1.0426100729203354  0.250248  3.919578  2.18676e-06  4.09784e-08  0.00400165  2.6703e-05   0.0175768   0.0170243 
2147.97 3.576677419  1.0428119652824408  0.250248  3.919578  2.20539e-06  2.23519e-08  0.00400165  2.6703e-05   0.0175804   0.0170253 
2148.77 3.577960919  1.0430138860969231  0.250248  3.919578  2.25754e-06  0.0  0.00400165  2.6703e-05   0.0175711   0.0170234 
2149.57 3.579484727  1.0430138860969231  0.250248  3.919578  2.29479e-06  -3.72532e-09  0.00400165  2.6703e-05   0.0175690   0.0170223 
2150.37 3.580682488  1.0430138860969231  0.250248  3.919578  2.31715e-06  -1.86266e-08  0.00400165  2.6703e-05   0.0175818   0.0170205 
2151.37 3.582374393  1.0430138860969231  0.250248  3.919578  2.31715e-06  -3.35278e-08  0.00400165  2.6703e-05   0.0178814   0.0170191 
2152.2 3.583876716  1.0430138860969231  0.250248  3.919578  2.32087e-06  -3.35278e-08  0.00400165  2.6703e-05   0.0175607   0.0170187 
2152.97 3.585086015  1.0430138860969231  0.250248  3.919578  2.29479e-06  0.0  0.00400165  2.6703e-05   0.0175534   0.0170196 
2153.78 3.586423227  1.0432124693172908  0.250248  3.919578  2.27989e-06  0.0  0.00400165  2.6703e-05   0.0175688   0.0170195 
2154.76 3.588085491  1.0432124693172908  0.250248  3.919578  2.30969e-06  -3.35278e-08  0.00400165  2.6703e-05   0.0175844   0.0170187 
2155.58 3.589338554  1.0432124693172908  0.250248  3.919578  2.33205e-06  -5.58796e-08  0.00400165  2.6703e-05   0.0175799   0.0170211 
2156.37 3.590791742  1.0434144465860484  0.250248  3.919578  2.29107e-06  -6.33304e-08  0.00400165  2.6703e-05   0.0183085   0.0170219 
2157.18 3.592067285  1.0434144465860484  0.250248  3.919578  2.27989e-06  -8.94074e-08  0.00400165  2.6703e-05   0.0180099   0.0170222 
2158.19 3.593728156  1.043616452331118  0.250248  3.919578  2.27244e-06  -8.56821e-08  0.00400165  2.6703e-05   0.0175730   0.0170218 
2158.98 3.595000914  1.043616452331118  0.250248  3.919578  2.28734e-06  -7.45063e-08  0.00400165  2.6703e-05   0.0188703   0.0170214 
2159.79 3.596466834  1.0438151190899185  0.250248  3.919578  2.3246e-06  -1.00583e-07  0.00400165  2.6703e-05   0.0175721   0.0170210 
2160.58 3.597777388  1.0438151190899185  0.250248  3.919578  2.36185e-06  -1.37837e-07  0.00400165  2.6703e-05   0.0175710   0.0170199 
2161.38 3.599171693  1.0440171813367725  0.250248  3.919578  2.37302e-06  -1.71364e-07  0.00400165  2.6703e-05   0.0182420   0.0170191 
2162.18 3.600303608  1.0440171813367725  0.250248  3.919578  2.36557e-06  -1.41562e-07  0.00400165  2.6703e-05   0.0175527   0.0170199 
2162.97 3.601603818  1.0440171813367725  0.249933  3.919578  2.34322e-06  5.58796e-08  0.00400165  2.86103e-05   0.0175591   0.0170147 
2165.78 3.606357662  1.0442159036712007  0.249933  3.919578  2.27989e-06  5.96051e-08  0.00400165  2.86103e-05   0.0175733   0.0170115 
2166.98 3.608399485  1.0442159036712007  0.249933  3.919578  2.27989e-06  2.23519e-08  0.00400165  2.86103e-05   0.0188973   0.0170104 
2167.79 3.609832183  1.0442159036712007  0.249933  3.919578  2.26872e-06  -2.60771e-08  0.00400165  2.86103e-05   0.0175620   0.0170095 
2168.57 3.611097183  1.0444180224514543  0.249933  3.919578  2.29479e-06  -5.58796e-08  0.00400165  2.6703e-05   0.0188905   0.0170127 
2169.79 3.613092456  1.0446201697479411  0.249933  3.919578  2.3395e-06  -5.58796e-08  0.00400165  2.86103e-05   0.0175710   0.0170147 
2170.78 3.614751736  1.0448189757379107  0.249933  3.919578  2.31342e-06  -3.35278e-08  0.00400165  2.86103e-05   0.0175807   0.0170154 
2171.58 3.616058511  1.0448189757379107  0.249933  3.919578  2.29107e-06  0.0  0.00400165  2.86103e-05   0.0175766   0.0170137 
2172.37 3.617316349  1.0450224992176105  0.249933  3.919578  2.24636e-06  1.86266e-08  0.00400165  2.86103e-05   0.0183040   0.0170117 
2173.18 3.618633468  1.0452337509946974  0.249933  3.919578  2.21284e-06  2.98025e-08  0.00400165  2.6703e-05   0.0175635   0.0170110 
2173.99 3.620074919  1.0452337509946974  0.249933  3.919578  2.20911e-06  2.60771e-08  0.00400165  2.6703e-05   0.0175613   0.0170108 
2174.78 3.621313262  1.0454486133845822  0.249933  3.917544  2.24264e-06  4.09784e-08  0.00400165  2.86103e-05   0.0175765   0.0170084 
2176.98 3.624970402  1.0456635061099067  0.249933  3.917544  2.27989e-06  2.98025e-08  0.00400165  2.86103e-05   0.0189073   0.0170093 
2177.8 3.626478693  1.0456635061099067  0.249933  3.917544  2.30597e-06  -1.86266e-08  0.00400165  2.86103e-05   0.0175545   0.0170100 
2178.58 3.627801582  1.045874846879385  0.249933  3.917544  2.31342e-06  -6.70557e-08  0.00400165  2.86103e-05   0.0175555   0.0170102 
2179.38 3.629016252  1.045874846879385  0.249933  3.917544  2.27989e-06  -6.70557e-08  0.00400165  2.86103e-05   0.0184416   0.0170106 
2180.16 3.630321634  1.0460897997953502  0.249933  3.917544  2.25754e-06  -2.23519e-08  0.00400165  2.6703e-05   0.0175801   0.0170105 
2180.98 3.631793522  1.0460897997953502  0.249933  3.917544  2.28734e-06  1.86266e-08  0.00400165  2.6703e-05   0.0175751   0.0170105 
2181.77 3.633067075  1.0463011997688705  0.249933  3.917544  2.3395e-06  2.98025e-08  0.00400165  2.6703e-05   0.0175832   0.0170105 
2182.58 3.634333268  1.0463011997688705  0.249933  3.917544  2.35812e-06  2.23519e-08  0.00400165  2.6703e-05   0.0175817   0.0170131 
2183.37 3.635667695  1.0465162129092047  0.249933  3.917544  2.36185e-06  2.60771e-08  0.00400165  2.6703e-05   0.0182649   0.0170147 
2184.18 3.637090844  1.0465162129092047  0.249933  3.917544  2.3693e-06  2.98025e-08  0.00400165  2.6703e-05   0.0175743   0.0170169 
2184.99 3.638368177  1.0467312564275646  0.249933  3.917544  2.36185e-06  1.49013e-08  0.00400165  2.6703e-05   0.0175694   0.0170183 
2185.78 3.639666000  1.046942745518406  0.249933  3.917544  2.36185e-06  -5.58796e-08  0.00400165  2.47956e-05   0.0175717   0.0170188 
2186.58 3.641002416  1.046942745518406  0.249933  3.917544  2.34322e-06  -1.15484e-07  0.00400165  2.47956e-05   0.0175689   0.0170174 
2187.37 3.642419597  1.046942745518406  0.249933  3.917544  2.30597e-06  -1.41562e-07  0.00400165  2.47956e-05   0.0181901   0.0170162 
2188.18 3.643722592  1.0471578493119214  0.249933  3.917544  2.26127e-06  -1.67639e-07  0.00400165  2.6703e-05   0.0175407   0.0170184 
2188.98 3.645207808  1.0471578493119214  0.249933  3.917544  2.23146e-06  -1.52738e-07  0.00400165  2.6703e-05   0.0175433   0.0170162 
2189.78 3.646423473  1.0473693976899452  0.249933  3.917544  2.21656e-06  -1.00583e-07  0.00400165  2.6703e-05   0.0175634   0.0170119 
2190.59 3.647713140  1.0473693976899452  0.249933  3.917544  2.18676e-06  -2.23519e-08  0.00400165  2.6703e-05   0.0175617   0.0170114 
2191.38 3.649015339  1.0475845617924149  0.249933  3.917544  2.16441e-06  4.09784e-08  0.00400165  2.6703e-05   0.0183812   0.0170116 
2192.17 3.650301028  1.0475845617924149  0.249933  3.917544  2.16813e-06  5.21543e-08  0.00400165  2.6703e-05   0.0175725   0.0170115 
2192.98 3.651758592  1.0475845617924149  0.249933  3.917544  2.18303e-06  4.8429e-08  0.00400165  2.6703e-05   0.0175680   0.0170108 
2193.98 3.653448706  1.0477997563155863  0.249933  3.917544  2.21656e-06  7.0781e-08  0.00400165  2.6703e-05   0.0175615   0.0170107 
2194.77 3.654703958  1.0477997563155863  0.249933  3.917544  2.24636e-06  5.96051e-08  0.00400165  2.86103e-05   0.0175700   0.0170095 
2195.78 3.656525565  1.0480113939361237  0.249933  3.917544  2.24636e-06  3.72532e-09  0.00400165  2.86103e-05   0.0175692   0.0170091 
2196.76 3.658025303  1.0480113939361237  0.249933  3.917544  2.26499e-06  -3.35278e-08  0.00400165  2.86103e-05   0.0175718   0.0170052 
2197.59 3.659292093  1.0480113939361237  0.249933  3.917544  2.27244e-06  -2.60771e-08  0.00400165  2.86103e-05   0.0175687   0.0170056 
2198.38 3.660769948  1.0482266488191432  0.249933  3.917544  2.26872e-06  -3.72531e-08  0.00400165  2.6703e-05   0.0183277   0.0170054 
2199.18 3.662037533  1.0482266488191432  0.249933  3.917544  2.22774e-06  -6.70557e-08  0.00400165  2.6703e-05   0.0175729   0.0170058 
2199.98 3.663466452  1.04843834581018  0.250265  3.917544  2.25754e-06  -9.6858e-08  0.00400165  2.86103e-05   0.0189109   0.0170037 
2202.8 3.668074281  1.0486536610869157  0.250265  3.917544  2.29852e-06  -8.56821e-08  0.00400165  2.86103e-05   0.0175885   0.0170027 
2203.58 3.669327543  1.0486536610869157  0.250265  3.917544  2.33577e-06  -4.09784e-08  0.00400165  2.86103e-05   0.0175850   0.0170032 
2204.37 3.670626958  1.0488690068271214  0.250265  3.917544  2.3395e-06  -1.86266e-08  0.00400165  2.86103e-05   0.0182728   0.0170044 
2205.17 3.672075968  1.0488690068271214  0.250265  3.917544  2.36557e-06  -2.60771e-08  0.00400165  2.6703e-05   0.0182745   0.0170088 
2206.18 3.673724307  1.0488690068271214  0.250265  3.917544  2.32832e-06  -2.60771e-08  0.00400165  2.6703e-05   0.0184375   0.0170116 
2207.16 3.675387963  1.0488690068271214  0.250265  3.917544  2.31342e-06  0.0  0.00400165  2.6703e-05   0.0175789   0.0170117 
2207.97 3.676701502  1.0488690068271214  0.250265  3.917544  2.29852e-06  3.35278e-08  0.00400165  2.6703e-05   0.0189015   0.0170118 
2208.79 3.678136587  1.0488690068271214  0.250265  3.917544  2.25754e-06  6.33304e-08  0.00400165  2.6703e-05   0.0175774   0.0170145 
2209.57 3.679410339  1.049080793186126  0.250265  3.917544  2.22401e-06  4.47037e-08  0.00400165  2.6703e-05   0.0175751   0.0170162 
2210.37 3.680713136  1.0488690068271214  0.250265  3.917544  2.20539e-06  3.72531e-08  0.00400165  2.6703e-05   0.0183845   0.0170168 
2211.17 3.681971769  1.049080793186126  0.250265  3.917544  2.22029e-06  7.45064e-09  0.00400165  2.6703e-05   0.0182615   0.0170171 
2212.18 3.683650545  1.049080793186126  0.250265  3.913593  2.22774e-06  6.33304e-08  0.00400165  2.86103e-05   0.0175753   0.0170178 
2214.38 3.687526309  1.049080793186126  0.250265  3.913593  2.24636e-06  4.47037e-08  0.00400165  2.86103e-05   0.0175989   0.0170185 
2215.58 3.689318276  1.049080793186126  0.250265  3.913593  2.25754e-06  2.98025e-08  0.00400165  2.86103e-05   0.0175913   0.0170186 
2216.37 3.690754554  1.049080793186126  0.250265  3.913593  2.26499e-06  3.72532e-09  0.00400165  2.86103e-05   0.0182213   0.0170180 
2217.18 3.692059141  1.049080793186126  0.250265  3.913593  2.26499e-06  -7.45064e-09  0.00400165  2.6703e-05   0.0175662   0.0170175 
2217.97 3.693368104  1.0492961993710495  0.250265  3.913593  2.25009e-06  1.11759e-08  0.00400165  2.6703e-05   0.0175604   0.0170178 
2218.77 3.694839395  1.0492961993710495  0.250265  3.913593  2.27617e-06  2.98025e-08  0.00400165  2.6703e-05   0.0175766   0.0170176 
2219.58 3.696093254  1.0492961993710495  0.250265  3.913593  2.31715e-06  7.0781e-08  0.00400165  2.6703e-05   0.0175745   0.0170180 
2220.37 3.697391873  1.0492961993710495  0.250265  3.913593  2.3544e-06  1.08034e-07  0.00400165  2.6703e-05   0.0175926   0.0170202 
2221.38 3.698988888  1.049508045184047  0.250265  3.913593  2.3395e-06  6.70557e-08  0.00400165  2.6703e-05   0.0179810   0.0170198 
2222.19 3.700333857  1.049508045184047  0.250265  3.913593  2.33205e-06  2.98025e-08  0.00400165  2.6703e-05   0.0175727   0.0170199 
2222.97 3.701761781  1.049508045184047  0.250265  3.913593  2.36557e-06  2.60771e-08  0.00400165  2.47956e-05   0.0175634   0.0170189 
2223.78 3.703066566  1.049508045184047  0.250265  3.913593  2.41773e-06  0.0  0.00400165  2.47956e-05   0.0175823   0.0170178 
2224.56 3.704390052  1.049508045184047  0.250265  3.913593  2.43635e-06  -3.72531e-08  0.00400165  2.47956e-05   0.0175787   0.0170184 
2225.37 3.705655051  1.0497235118476316  0.250265  3.913593  2.43263e-06  -5.21543e-08  0.00400165  2.47956e-05   0.0175937   0.0170192 
2225.98 3.706741411  1.0499390090175376  0.250265  3.913593  2.37302e-06  -1.86266e-08  0.00400165  2.6703e-05   0.0175824   0.0170190 
2226.77 3.708041621  1.0499390090175376  0.250265  3.913593  2.29852e-06  4.8429e-08  0.00400165  2.6703e-05   0.0175785   0.0170188 
2227.58 3.709536783  1.0499390090175376  0.250265  3.913593  2.23146e-06  7.82316e-08  0.00400165  2.6703e-05   0.0175747   0.0170182 
2228.38 3.710769357  1.0501509443242252  0.250265  3.913593  2.21656e-06  7.45063e-08  0.00400165  2.6703e-05   0.0183773   0.0170181 
2229.17 3.712236470  1.0501509443242252  0.250265  3.913593  2.23519e-06  0.0  0.00400165  2.6703e-05   0.0182398   0.0170205 
2230.17 3.713718901  1.0503665020239026  0.250265  3.913593  2.26499e-06  -4.47037e-08  0.00400165  2.6703e-05   0.0175770   0.0170228 
2230.98 3.714990067  1.0503665020239026  0.250265  3.913593  2.26872e-06  -3.72531e-08  0.00400165  2.6703e-05   0.0189033   0.0170219 
2231.8 3.716426744  1.0503665020239026  0.250265  3.913593  2.27244e-06  -1.86266e-08  0.00400165  2.6703e-05   0.0175617   0.0170219 
2232.58 3.717760374  1.05057849686825  0.250265  3.913593  2.30597e-06  -3.35278e-08  0.00400165  2.6703e-05   0.0175613   0.0170211 
2233.58 3.719341077  1.05057849686825  0.250265  3.913593  2.31715e-06  -8.19568e-08  0.00400165  2.6703e-05   0.0175612   0.0170224 
2234.4 3.720824104  1.05057849686825  0.250265  3.913593  2.33205e-06  -9.31327e-08  0.00400165  2.6703e-05   0.0182371   0.0170214 
2235.18 3.722135057  1.0507941151317086  0.250265  3.913593  2.35812e-06  -7.45063e-08  0.00400165  2.6703e-05   0.0175620   0.0170212 
2235.98 3.723584465  1.0507941151317086  0.250265  3.913593  2.39165e-06  -4.8429e-08  0.00400165  2.6703e-05   0.0175584   0.0170206 
2236.78 3.724687734  1.0510097639444376  0.250265  3.913593  2.41028e-06  3.72532e-09  0.00400165  2.6703e-05   0.0188946   0.0170193 
2237.78 3.726342040  1.0512218484084612  0.249847  3.913593  2.28362e-06  2.60771e-08  0.00400165  2.86103e-05   0.0184433   0.0170165 
2240.17 3.730599354  1.0514375578361892  0.249847  3.913593  2.29479e-06  7.45064e-09  0.00400165  2.86103e-05   0.0183050   0.0170156 
2241.18 3.732204524  1.0514375578361892  0.249847  3.913593  2.34322e-06  -1.86266e-08  0.00400165  2.86103e-05   0.0182979   0.0170145 
2242.18 3.733680191  1.0516497019217181  0.249847  3.913593  2.34322e-06  -1.11759e-08  0.00400165  2.86103e-05   0.0175615   0.0170159 
2242.98 3.735179730  1.0518654719985316  0.249847  3.913593  2.34695e-06  -7.45064e-09  0.00400165  2.86103e-05   0.0175573   0.0170159 
2243.78 3.736433390  1.0520812726676496  0.249847  3.913593  2.34322e-06  -1.11759e-08  0.00400165  2.86103e-05   0.0175715   0.0170166 
2244.78 3.738058653  1.0520812726676496  0.249847  3.913593  2.30597e-06  -2.23519e-08  0.00400165  2.86103e-05   0.0175721   0.0170145 
2245.57 3.739335589  1.0520812726676496  0.249847  3.913593  2.27617e-06  -2.98025e-08  0.00400165  2.6703e-05   0.0175689   0.0170143 
2246.4 3.740612922  1.052293506499109  0.249847  3.913593  2.25009e-06  -4.47037e-08  0.00400165  2.6703e-05   0.0182054   0.0170129 
2247.19 3.742279164  1.052293506499109  0.249847  3.913593  2.22774e-06  -3.72531e-08  0.00400165  2.6703e-05   0.0175582   0.0170122 
2247.98 3.743371691  1.0525093678686372  0.249847  3.913593  2.22029e-06  -3.72532e-09  0.00400165  2.6703e-05   0.0175569   0.0170114 
2248.77 3.744656584  1.052937583509719  0.249847  3.910332  2.23146e-06  2.23519e-08  0.00400165  2.86103e-05   0.0175726   0.0170122 
2250.97 3.748300793  1.052937583509719  0.249847  3.910332  2.20166e-06  0.0  0.00400165  2.86103e-05   0.0175723   0.0170112 
2251.96 3.749923271  1.052937583509719  0.249847  3.910332  2.18303e-06  -3.35278e-08  0.00400165  2.86103e-05   0.0175758   0.0170107 
2252.59 3.751099746  1.052937583509719  0.249847  3.910332  2.16813e-06  -4.8429e-08  0.00400165  2.86103e-05   0.0175712   0.0170125 
2253.37 3.752378671  1.0531535362492461  0.249847  3.910332  2.17558e-06  -1.86266e-08  0.00400165  2.6703e-05   0.0183108   0.0170117 
2254.18 3.753831659  1.0531535362492461  0.249847  3.910332  2.18303e-06  0.0  0.00400165  2.6703e-05   0.0175668   0.0170107 
2254.96 3.755076169  1.0533659196586833  0.249847  3.910332  2.18303e-06  -3.72531e-08  0.00400165  2.6703e-05   0.0175692   0.0170108 
2255.78 3.756395278  1.0533659196586833  0.249847  3.910332  2.22401e-06  -7.45063e-08  0.00400165  2.6703e-05   0.0175670   0.0170111 
2256.57 3.757656697  1.0535819331842111  0.249847  3.910332  2.30597e-06  -8.19568e-08  0.00400165  2.6703e-05   0.0175654   0.0170112 
2257.39 3.759123810  1.0535819331842111  0.249847  3.910332  2.34695e-06  -7.0781e-08  0.00400165  2.6703e-05   0.0184130   0.0170111 
2258.17 3.760407111  1.053797977371124  0.249847  3.910332  2.3544e-06  -4.47037e-08  0.00400165  2.6703e-05   0.0175849   0.0170115 
2258.98 3.761674099  1.0540104507291344  0.249847  3.910332  2.33577e-06  1.11759e-08  0.00400165  2.6703e-05   0.0175785   0.0170118 
2259.77 3.763109582  1.0540104507291344  0.249847  3.910332  2.30224e-06  3.72531e-08  0.00400165  2.6703e-05   0.0175720   0.0170108 
2260.58 3.764438439  1.0540104507291344  0.249847  3.910332  2.26127e-06  2.98025e-08  0.00400165  2.6703e-05   0.0175699   0.0170100 
2261.38 3.765745810  1.0542265557535455  0.249847  3.910332  2.24264e-06  3.72531e-08  0.00400165  2.6703e-05   0.0183327   0.0170121 
2262.18 3.766983755  1.0542265557535455  0.249847  3.910332  2.21656e-06  4.8429e-08  0.00400165  2.6703e-05   0.0175721   0.0170142 
2262.97 3.768477525  1.0544390889519473  0.249847  3.910332  2.18303e-06  8.56821e-08  0.00400165  2.6703e-05   0.0175638   0.0170154 
2263.77 3.769741530  1.0546552548481318  0.249847  3.910332  2.17558e-06  1.08034e-07  0.00400165  2.6703e-05   0.0175721   0.0170145 
2264.58 3.771018465  1.0546552548481318  0.249847  3.910332  2.16068e-06  1.08034e-07  0.00400165  2.6703e-05   0.0175701   0.0170155 
2265.38 3.772695251  1.0548714514489719  0.249847  3.910332  2.18303e-06  6.33304e-08  0.00400165  2.6703e-05   0.0183929   0.0170152 
2266.16 3.773809461  1.055084074722897  0.249847  3.910332  2.18676e-06  2.23519e-08  0.00400165  2.6703e-05   0.0175748   0.0170156 
2266.97 3.775045218  1.055084074722897  0.249847  3.910332  2.19794e-06  1.49013e-08  0.00400165  2.6703e-05   0.0175657   0.0170146 
2267.77 3.776296690  1.0553003322471184  0.249847  3.910332  2.22774e-06  2.98025e-08  0.00400165  2.6703e-05   0.0175680   0.0170141 
2268.57 3.777825870  1.0553003322471184  0.249847  3.910332  2.27989e-06  -2.98025e-08  0.00400165  2.6703e-05   0.0175669   0.0170132 
2269.77 3.779621616  1.0555130154459187  0.249847  3.910332  2.3693e-06  -4.09784e-08  0.00400165  2.6703e-05   0.0175834   0.0170108 
2270.98 3.781672192  1.0555130154459187  0.249847  3.910332  2.3842e-06  3.72532e-09  0.00400165  2.6703e-05   0.0175788   0.0170109 
2271.78 3.783084798  1.0555130154459187  0.249847  3.910332  2.36557e-06  6.33304e-08  0.00400165  2.6703e-05   0.0175761   0.0170125 
2272.58 3.784381826  1.0557293339278666  0.249847  3.910332  2.3544e-06  5.58796e-08  0.00400165  2.6703e-05   0.0175738   0.0170148 
2273.36 3.785674874  1.0557293339278666  0.249847  3.910332  2.3395e-06  0.0  0.00400165  2.6703e-05   0.0183365   0.0170164 
2274.15 3.786963944  1.0559456831578384  0.250118  3.910332  2.29107e-06  -6.33304e-08  0.00400165  2.86103e-05   0.0175780   0.0170174 
2276.58 3.790996864  1.056158456559378  0.250118  3.910332  2.31342e-06  -7.82316e-08  0.00400165  2.86103e-05   0.0175754   0.0170175 
2277.77 3.793017601  1.056158456559378  0.250118  3.910332  2.33205e-06  -5.21543e-08  0.00400165  2.86103e-05   0.0175740   0.0170184 
2278.78 3.794666536  1.056158456559378  0.250118  3.910332  2.36557e-06  -2.60771e-08  0.00400165  2.86103e-05   0.0175722   0.0170178 
2279.58 3.796135440  1.0563748667987936  0.250118  3.910332  2.37302e-06  -1.11759e-08  0.00400165  2.6703e-05   0.0175699   0.0170171 
2280.38 3.797427693  1.0563748667987936  0.250118  3.910332  2.36185e-06  0.0  0.00400165  2.6703e-05   0.0175789   0.0170157 
2281.36 3.799042213  1.0563748667987936  0.250118  3.910332  2.37675e-06  3.72532e-09  0.00400165  2.6703e-05   0.0180665   0.0170151 
2282.19 3.800516289  1.0563748667987936  0.250118  3.910332  2.39165e-06  1.49013e-08  0.00400165  2.6703e-05   0.0175600   0.0170163 
2282.98 3.801778901  1.0563748667987936  0.250118  3.910332  2.36557e-06  4.09784e-08  0.00400165  2.6703e-05   0.0175607   0.0170170 
2283.77 3.803053847  1.0563748667987936  0.250118  3.910332  2.3246e-06  6.70557e-08  0.00400165  2.6703e-05   0.0175744   0.0170145 
2284.58 3.804383499  1.0563748667987936  0.250118  3.910332  2.27989e-06  4.09784e-08  0.00400165  2.6703e-05   0.0175750   0.0170130 
2285.38 3.805821767  1.056587700209874  0.250118  3.910332  2.24636e-06  -2.98025e-08  0.00400165  2.6703e-05   0.0184467   0.0170140 
2286.17 3.807120784  1.0568041714931513  0.250118  3.906534  2.22774e-06  -1.1921e-07  0.00400165  2.6703e-05   0.0175668   0.0170144 
2288.37 3.810770762  1.0568041714931513  0.250118  3.906534  2.22401e-06  -9.6858e-08  0.00400165  2.86103e-05   0.0182660   0.0170155 
2289.18 3.812068784  1.0568041714931513  0.250118  3.906534  2.26127e-06  -5.21543e-08  0.00400165  2.86103e-05   0.0175784   0.0170166 
2289.97 3.813346316  1.05702067356791  0.250118  3.906534  2.27989e-06  -2.98025e-08  0.00400165  2.86103e-05   0.0189041   0.0170146 
2290.8 3.814773842  1.05702067356791  0.250118  3.906534  2.24636e-06  -7.45064e-09  0.00400165  2.6703e-05   0.0175794   0.0170142 
2291.59 3.816095934  1.05702067356791  0.250118  3.906534  2.23146e-06  2.98025e-08  0.00400165  2.6703e-05   0.0175751   0.0170143 
2292.37 3.817365509  1.0572335973092182  0.250118  3.906534  2.22401e-06  5.96051e-08  0.00400165  2.6703e-05   0.0182135   0.0170166 
2293.19 3.818868430  1.0572335973092182  0.250118  3.906534  2.19049e-06  3.72531e-08  0.00400165  2.6703e-05   0.0175675   0.0170173 
2293.98 3.820161081  1.0572335973092182  0.250118  3.906534  2.19049e-06  1.11759e-08  0.00400165  2.6703e-05   0.0175651   0.0170170 
2294.76 3.821405988  1.057450160479666  0.250118  3.906534  2.22774e-06  1.11759e-08  0.00400165  2.6703e-05   0.0175839   0.0170178 
2295.58 3.822701424  1.057450160479666  0.250118  3.906534  2.22029e-06  2.60771e-08  0.00400165  2.6703e-05   0.0175786   0.0170187 
2296.37 3.824159784  1.057450160479666  0.250118  3.906534  2.22029e-06  5.58796e-08  0.00400165  2.6703e-05   0.0175811   0.0170186 
2297.37 3.825823639  1.0576631443153586  0.250118  3.906534  2.23891e-06  4.47037e-08  0.00400165  2.6703e-05   0.0181414   0.0170176 
2298.19 3.826901843  1.0576631443153586  0.250118  3.906534  2.22029e-06  2.23519e-08  0.00400165  2.6703e-05   0.0175596   0.0170174 
2298.96 3.828412721  1.0578797686159866  0.250118  3.906534  2.20911e-06  2.98025e-08  0.00400165  2.6703e-05   0.0188989   0.0170177 
2299.8 3.829838456  1.0578797686159866  0.250118  3.906534  2.24636e-06  5.21543e-08  0.00400165  2.6703e-05   0.0175795   0.0170194 
2300.59 3.831135682  1.0580964237516441  0.250118  3.906534  2.27244e-06  8.56821e-08  0.00400165  2.6703e-05   0.0175766   0.0170215 
2301.38 3.832410430  1.0580964237516441  0.250118  3.906534  2.30969e-06  1.26661e-07  0.00400165  2.6703e-05   0.0183052   0.0170200 
2302.18 3.833675429  1.0580964237516441  0.250118  3.906534  2.38048e-06  1.15484e-07  0.00400165  2.6703e-05   0.0182381   0.0170199 
2303.18 3.835295520  1.0580964237516441  0.250118  3.906534  2.3991e-06  8.19568e-08  0.00400165  2.6703e-05   0.0175671   0.0170199 
2303.98 3.836815747  1.0580964237516441  0.250118  3.906534  2.40283e-06  8.56821e-08  0.00400165  2.6703e-05   0.0175646   0.0170190 
2304.78 3.838068015  1.0583094980453236  0.250118  3.906534  2.3693e-06  7.0781e-08  0.00400165  2.6703e-05   0.0175849   0.0170190 
2305.58 3.839338585  1.0583094980453236  0.250118  3.906534  2.33205e-06  5.58796e-08  0.00400165  2.6703e-05   0.0175796   0.0170189 
2306.38 3.840801918  1.0585262143630998  0.250118  3.906534  2.29107e-06  2.23519e-08  0.00400165  2.6703e-05   0.0184242   0.0170170 
2307.17 3.842099144  1.0585262143630998  0.250118  3.906534  2.26499e-06  0.0  0.00400165  2.6703e-05   0.0175621   0.0170156 
2307.97 3.843345046  1.0585262143630998  0.250118  3.906534  2.24636e-06  -1.11759e-08  0.00400165  2.6703e-05   0.0189062   0.0170137 
2308.79 3.844826880  1.0585262143630998  0.250118  3.906534  2.24636e-06  -3.72532e-09  0.00400165  2.6703e-05   0.0175727   0.0170141 
2309.57 3.846146785  1.0587393488361874  0.250118  3.906534  2.20911e-06  1.86266e-08  0.00400165  2.6703e-05   0.0175704   0.0170130 
2310.38 3.847396069  1.0587393488361874  0.250118  3.906534  2.19049e-06  5.96051e-08  0.00400165  2.6703e-05   0.0183579   0.0170133 
2311.18 3.848678773  1.0591729347837784  0.250118  3.906534  2.31342e-06  2.60771e-08  0.00400165  2.86103e-05   0.0175765   0.0170140 
2313.77 3.853233487  1.0591729347837784  0.249988  3.906534  2.34695e-06  3.35278e-08  0.00400165  2.86103e-05   0.0175685   0.0170158 
2314.98 3.855149388  1.0593861598428813  0.249988  3.906534  2.31715e-06  6.33304e-08  0.00400165  2.86103e-05   0.0175664   0.0170170 
2315.96 3.856733671  1.0593861598428813  0.249988  3.906534  2.30224e-06  6.33304e-08  0.00400165  2.86103e-05   0.0175769   0.0170157 
2316.78 3.858246339  1.0593861598428813  0.249988  3.906534  2.28734e-06  2.60771e-08  0.00400165  2.6703e-05   0.0175815   0.0170166 
2317.57 3.859319768  1.0596030295247436  0.249988  3.906534  2.30969e-06  -8.56821e-08  0.00400165  2.6703e-05   0.0175784   0.0170155 
2318.78 3.861306687  1.0596030295247436  0.249988  3.906534  2.34695e-06  -6.70557e-08  0.00400165  2.6703e-05   0.0175739   0.0170148 
2319.57 3.862984666  1.0596030295247436  0.249988  3.906534  2.37302e-06  -4.09784e-08  0.00400165  2.6703e-05   0.0175729   0.0170144 
2320.38 3.864067445  1.0596030295247436  0.249988  3.906534  2.38793e-06  -4.47037e-08  0.00400165  2.6703e-05   0.0184176   0.0170135 
2321.17 3.865369844  1.0598163148484576  0.249988  3.906534  2.37675e-06  -4.47037e-08  0.00400165  2.6703e-05   0.0175807   0.0170136 
2321.98 3.866829397  1.0600332458336887  0.249988  3.906534  2.3693e-06  -3.35278e-08  0.00400165  2.6703e-05   0.0175770   0.0170119 
2322.78 3.868117672  1.0602502077413247  0.249988  3.902237  2.33205e-06  -6.33304e-08  0.00400165  2.86103e-05   0.0182853   0.0170149 
2325.18 3.872093896  1.0604635837793581  0.249988  3.902237  2.3395e-06  -2.23519e-08  0.00400165  2.86103e-05   0.0175738   0.0170188 
2325.98 3.873400472  1.0604635837793581  0.249988  3.902237  2.34322e-06  2.23519e-08  0.00400165  2.86103e-05   0.0175693   0.0170192 
2326.76 3.874664676  1.0604635837793581  0.249988  3.902237  2.32832e-06  7.0781e-08  0.00400165  2.6703e-05   0.0175788   0.0170176 
2327.58 3.876190275  1.0604635837793581  0.249988  3.902237  2.29479e-06  8.94074e-08  0.00400165  2.6703e-05   0.0175766   0.0170156 
2328.38 3.877412305  1.0604635837793581  0.249988  3.902237  2.26499e-06  5.21543e-08  0.00400165  2.6703e-05   0.0183604   0.0170152 
2329.18 3.878722462  1.0604635837793581  0.249988  3.902237  2.24636e-06  -3.72532e-09  0.00400165  2.6703e-05   0.0175742   0.0170160 
2329.97 3.879846022  1.0604635837793581  0.249988  3.902237  2.27617e-06  -5.58796e-08  0.00400165  2.6703e-05   0.0175678   0.0170143 
2330.78 3.881458951  1.060680607042522  0.249988  3.902237  2.30597e-06  -5.21543e-08  0.00400165  2.6703e-05   0.0175714   0.0170116 
2331.78 3.883075063  1.060680607042522  0.249988  3.902237  2.29852e-06  -2.23519e-08  0.00400165  2.6703e-05   0.0175857   0.0170102 
2332.58 3.884394171  1.060680607042522  0.249988  3.902237  2.28362e-06  -3.72532e-09  0.00400165  2.6703e-05   0.0175832   0.0170095 
2333.38 3.885685430  1.060680607042522  0.249988  3.902237  2.26127e-06  -1.49013e-08  0.00400165  2.6703e-05   0.0184801   0.0170112 
2334.17 3.887120316  1.060894043430553  0.249988  3.902237  2.23146e-06  -4.8429e-08  0.00400165  2.6703e-05   0.0175682   0.0170107 
2334.98 3.888635172  1.0611111280839542  0.249988  3.902237  2.23146e-06  -5.58796e-08  0.00400165  2.6703e-05   0.0175645   0.0170118 
2335.78 3.889680552  1.0611111280839542  0.249988  3.902237  2.24636e-06  -4.09784e-08  0.00400165  2.6703e-05   0.0175780   0.0170132 
2336.78 3.891307208  1.0611111280839542  0.249988  3.902237  2.27989e-06  0.0  0.00400165  2.6703e-05   0.0175891   0.0170134 
2337.56 3.892817489  1.0613282437035914  0.249988  3.902237  2.27989e-06  2.60771e-08  0.00400165  2.6703e-05   0.0175832   0.0170131 
2338.37 3.894063590  1.0613282437035914  0.249988  3.902237  2.29107e-06  2.98025e-08  0.00400165  2.6703e-05   0.0184292   0.0170129 
2339.17 3.895360020  1.061541770934513  0.249988  3.902237  2.29479e-06  2.98025e-08  0.00400165  2.6703e-05   0.0175756   0.0170113 
2339.98 3.896668586  1.061541770934513  0.249988  3.902237  2.29107e-06  0.0  0.00400165  2.6703e-05   0.0175692   0.0170107 
2340.74 3.897964817  1.061758947996657  0.249988  3.902237  2.29479e-06  -3.72532e-09  0.00400165  2.6703e-05   0.0175821   0.0170102 
2341.38 3.899038446  1.061758947996657  0.249988  3.902237  2.33577e-06  1.11759e-08  0.00400165  2.6703e-05   0.0183724   0.0170090 
2342.16 3.900310607  1.061758947996657  0.249988  3.902237  2.34322e-06  1.86266e-08  0.00400165  2.6703e-05   0.0175686   0.0170109 
2342.96 3.901809151  1.061976156051405  0.249988  3.902237  2.36557e-06  7.45064e-09  0.00400165  2.6703e-05   0.0175708   0.0170116 
2343.97 3.903600918  1.0621897742025823  0.249988  3.902237  2.37302e-06  3.35278e-08  0.00400165  2.6703e-05   0.0175645   0.0170097 
2344.94 3.905062262  1.0621897742025823  0.249988  3.902237  2.35812e-06  5.21543e-08  0.00400165  2.6703e-05   0.0188981   0.0170090 
2345.79 3.906366849  1.0621897742025823  0.249988  3.902237  2.29852e-06  7.82316e-08  0.00400165  2.6703e-05   0.0175739   0.0170078 
2346.59 3.907824413  1.0621897742025823  0.249988  3.902237  2.24636e-06  8.56821e-08  0.00400165  2.6703e-05   0.0175711   0.0170087 
2347.38 3.908949962  1.062407043752174  0.249988  3.902237  2.24264e-06  8.94074e-08  0.00400165  2.6703e-05   0.0180561   0.0170087 
2348.19 3.910399172  1.062407043752174  0.249988  3.902237  2.26127e-06  1.1921e-07  0.00400165  2.6703e-05   0.0175556   0.0170100 
2348.97 3.911846789  1.0628380534696666  0.249759  3.902237  2.34322e-06  6.33304e-08  0.00400165  2.86103e-05   0.0188948   0.0170144 
2351.79 3.916431542  1.0630554155855134  0.249759  3.902237  2.33577e-06  1.86266e-08  0.00400165  2.86103e-05   0.0175798   0.0170146 
2352.77 3.918062574  1.0632691852730072  0.249759  3.902237  2.33577e-06  3.72532e-09  0.00400165  2.86103e-05   0.0175902   0.0170135 
2353.58 3.919334735  1.0632691852730072  0.249759  3.902237  2.33205e-06  -7.45064e-09  0.00400165  2.86103e-05   0.0175850   0.0170144 
2354.38 3.920624402  1.063486608970975  0.249759  3.902237  2.28734e-06  -2.98025e-08  0.00400165  2.6703e-05   0.0184090   0.0170141 
2355.17 3.922116779  1.063486608970975  0.249759  3.902237  2.26499e-06  7.45064e-09  0.00400165  2.6703e-05   0.0175755   0.0170149 
2355.97 3.923586478  1.0637004392313782  0.249759  3.902237  2.23519e-06  4.09784e-08  0.00400165  2.6703e-05   0.0175826   0.0170139 
2356.78 3.924669854  1.0637004392313782  0.249759  3.902237  2.21656e-06  7.45063e-08  0.00400165  2.6703e-05   0.0175681   0.0170171 
2357.75 3.926341468  1.0637004392313782  0.249759  3.902237  2.17558e-06  1.15484e-07  0.00400165  2.6703e-05   0.0175807   0.0170150 
2358.57 3.927781327  1.0639179245463721  0.249759  3.902237  2.17186e-06  1.26661e-07  0.00400165  2.6703e-05   0.0175787   0.0170150 
2359.37 3.929074177  1.0639179245463721  0.249759  3.902237  2.21656e-06  1.04309e-07  0.00400165  2.6703e-05   0.0182537   0.0170145 
2360.18 3.930351908  1.064135440942018  0.249759  3.900051  2.26499e-06  -5.96051e-08  0.00400165  2.86103e-05   0.0189224   0.0170177 
2362.8 3.934752252  1.0643493623809737  0.249759  3.900051  2.25382e-06  -7.45063e-08  0.00400165  2.86103e-05   0.0175746   0.0170185 
2363.58 3.935873027  1.0643493623809737  0.249759  3.900051  2.24636e-06  -4.8429e-08  0.00400165  2.86103e-05   0.0175745   0.0170210 
2364.38 3.937319253  1.0645669404462035  0.249759  3.900051  2.23519e-06  3.72532e-09  0.00400165  2.86103e-05   0.0184601   0.0170214 
2365.17 3.938937553  1.0645669404462035  0.249759  3.900051  2.23519e-06  2.98025e-08  0.00400165  2.86103e-05   0.0175608   0.0170224 
2365.96 3.940092146  1.0647809225441118  0.249759  3.900051  2.24636e-06  2.60771e-08  0.00400165  2.6703e-05   0.0175742   0.0170228 
2366.78 3.941339838  1.0647809225441118  0.249759  3.900051  2.26499e-06  -7.45064e-09  0.00400165  2.6703e-05   0.0175663   0.0170204 
2367.58 3.942812720  1.0647809225441118  0.249759  3.900051  2.24264e-06  -3.35278e-08  0.00400165  2.6703e-05   0.0175661   0.0170198 
2368.37 3.944074338  1.064998562313905  0.249759  3.900051  2.23519e-06  -6.70557e-08  0.00400165  2.6703e-05   0.0182968   0.0170197 
2369.17 3.945350478  1.064998562313905  0.249759  3.900051  2.22774e-06  -1.08034e-07  0.00400165  2.6703e-05   0.0175656   0.0170200 
2369.95 3.946637956  1.0652162332085162  0.249759  3.900051  2.24636e-06  -1.37837e-07  0.00400165  2.6703e-05   0.0175545   0.0170197 
2370.58 3.947752167  1.0652162332085162  0.249759  3.900051  2.26872e-06  -1.49013e-07  0.00400165  2.6703e-05   0.0175584   0.0170202 
2371.38 3.949247329  1.0654303066145383  0.249759  3.900051  2.28734e-06  -1.30386e-07  0.00400165  2.6703e-05   0.0175817   0.0170205 
2372.37 3.950670279  1.0656480392663843  0.249759  3.900051  2.28734e-06  -8.19568e-08  0.00400165  2.6703e-05   0.0182387   0.0170211 
2373.17 3.952132220  1.0656480392663843  0.249759  3.900051  2.27989e-06  -1.86266e-08  0.00400165  2.6703e-05   0.0175765   0.0170177 
2373.98 3.953428650  1.0658621734175833  0.249759  3.900051  2.26127e-06  4.09784e-08  0.00400165  2.6703e-05   0.0175695   0.0170141 
2374.77 3.954724086  1.0658621734175833  0.249759  3.900051  2.25009e-06  6.33304e-08  0.00400165  2.6703e-05   0.0189244   0.0170127 
2375.8 3.956547086  1.0660799678617154  0.249759  3.900051  2.28362e-06  1.49013e-08  0.00400165  2.6703e-05   0.0175691   0.0170114 
2376.77 3.957998881  1.0662977934749243  0.249759  3.900051  2.32832e-06  -3.72532e-09  0.00400165  2.6703e-05   0.0175704   0.0170103 
2377.57 3.959461021  1.0662977934749243  0.249759  3.900051  2.33205e-06  -3.72532e-09  0.00400165  2.6703e-05   0.0175689   0.0170094 
2378.38 3.960763817  1.0665120190640784  0.249759  3.900051  2.31715e-06  -7.45064e-09  0.00400165  2.6703e-05   0.0182375   0.0170083 
2379.18 3.962040753  1.0665120190640784  0.249759  3.900051  2.28734e-06  -2.98025e-08  0.00400165  2.6703e-05   0.0175653   0.0170101 
2379.98 3.963519006  1.0665120190640784  0.249759  3.900051  2.29479e-06  -5.96051e-08  0.00400165  2.6703e-05   0.0175628   0.0170101 
2380.78 3.964762521  1.0665120190640784  0.249759  3.900051  2.32087e-06  -9.6858e-08  0.00400165  2.6703e-05   0.0175771   0.0170101 
2381.78 3.966437317  1.0667299065223583  0.249759  3.900051  2.30969e-06  -1.11759e-07  0.00400165  2.6703e-05   0.0175637   0.0170099 
2382.58 3.967728178  1.0667299065223583  0.249759  3.900051  2.34322e-06  -1.37837e-07  0.00400165  2.6703e-05   0.0175641   0.0170105 
2383.37 3.969206829  1.0669441929430985  0.249759  3.900051  2.37675e-06  -1.45287e-07  0.00400165  2.6703e-05   0.0175700   0.0170122 
2384.37 3.970642312  1.0669441929430985  0.249759  3.900051  2.414e-06  -1.30386e-07  0.00400165  2.6703e-05   0.0185048   0.0170127 
2385.15 3.972111016  1.0671621422815771  0.249759  3.900051  2.40283e-06  -1.34111e-07  0.00400165  2.6703e-05   0.0175757   0.0170123 
2385.98 3.973391532  1.0673801228334865  0.249702  3.900051  2.31342e-06  -1.60188e-07  0.00400165  2.86103e-05   0.0175746   0.0170082 
2388.77 3.978153930  1.0673801228334865  0.249702  3.900051  2.32087e-06  -1.41562e-07  0.00400165  2.86103e-05   0.0175732   0.0170075 
2389.57 3.979440613  1.0675945008222976  0.249702  3.900051  2.31715e-06  -1.08034e-07  0.00400165  2.86103e-05   0.0175729   0.0170078 
2390.37 3.980744404  1.0675945008222976  0.249702  3.900051  2.29107e-06  -7.0781e-08  0.00400165  2.86103e-05   0.0181034   0.0170088 
2391.19 3.982211318  1.067812543307301  0.249702  3.900051  2.29479e-06  -8.56821e-08  0.00400165  2.6703e-05   0.0175559   0.0170099 
2391.97 3.983489447  1.067812543307301  0.249702  3.900051  2.29852e-06  -1.11759e-07  0.00400165  2.6703e-05   0.0175547   0.0170109 
2392.97 3.985141168  1.067812543307301  0.249702  3.900051  2.27244e-06  -1.00583e-07  0.00400165  2.6703e-05   0.0175507   0.0170114 
2393.97 3.986761457  1.0680269822142923  0.249702  3.900051  2.21656e-06  -9.31327e-08  0.00400165  2.86103e-05   0.0175448   0.0170100 
2394.77 3.988090115  1.0682450866675937  0.249702  3.900051  2.19794e-06  -6.70557e-08  0.00400165  2.86103e-05   0.0175772   0.0170087 
2395.57 3.989303790  1.0682450866675937  0.249702  3.900051  2.21656e-06  -5.96051e-08  0.00400165  2.86103e-05   0.0175744   0.0170104 
2396.37 3.990797361  1.0684632223787731  0.249702  3.900051  2.26127e-06  -3.35278e-08  0.00400165  2.6703e-05   0.0175859   0.0170106 
2397.37 3.992435753  1.0684632223787731  0.249702  3.89702  2.29852e-06  6.70557e-08  0.00400165  2.86103e-05   0.0175793   0.0170071 
2399.77 3.996498512  1.0684632223787731  0.249702  3.89702  2.29479e-06  1.00583e-07  0.00400165  2.86103e-05   0.0175786   0.0170079 
2400.58 3.997751974  1.0686777529842293  0.249702  3.89702  2.28734e-06  1.34111e-07  0.00400165  2.86103e-05   0.0175746   0.0170077 
2401.38 3.998992306  1.0686777529842293  0.249702  3.89702  2.29852e-06  1.26661e-07  0.00400165  2.86103e-05   0.0183420   0.0170093 
2402.18 4.000669688  1.0686777529842293  0.249702  3.89702  2.31715e-06  6.70557e-08  0.00400165  2.6703e-05   0.0182578   0.0170114 
2403.18 4.002135210  1.0686777529842293  0.249702  3.89702  2.34322e-06  5.21543e-08  0.00400165  2.6703e-05   0.0175699   0.0170127 
2403.76 4.003033580  1.068895950716716  0.249702  3.89702  2.3693e-06  4.09784e-08  0.00400165  2.6703e-05   0.0175773   0.0170133 
2404.58 4.004344732  1.068895950716716  0.249702  3.89702  2.35812e-06  3.72532e-09  0.00400165  2.6703e-05   0.0175769   0.0170147 
2405.37 4.005836512  1.0691105423271319  0.249702  3.89702  2.3246e-06  -1.49013e-08  0.00400165  2.6703e-05   0.0175922   0.0170153 
2406.37 4.007446059  1.0691105423271319  0.249702  3.89702  2.30969e-06  -3.72531e-08  0.00400165  2.6703e-05   0.0182232   0.0170165 
2407.19 4.008732941  1.0693288021162042  0.249702  3.89702  2.34322e-06  -1.49013e-08  0.00400165  2.6703e-05   0.0175611   0.0170177 
2407.98 4.009984612  1.0693288021162042  0.249702  3.89702  2.40655e-06  6.70557e-08  0.00400165  2.6703e-05   0.0175588   0.0170165 
2408.78 4.011463065  1.069547093207698  0.249702  3.89702  2.4289e-06  5.96051e-08  0.00400165  2.6703e-05   0.0175821   0.0170170 
2409.56 4.012766458  1.069547093207698  0.249702  3.89702  2.43263e-06  1.49013e-08  0.00400165  2.6703e-05   0.0175798   0.0170177 
2410.37 4.014028274  1.069547093207698  0.249702  3.89702  2.40283e-06  0.0  0.00400165  2.6703e-05   0.0182636   0.0170156 
2411.16 4.015325103  1.0697617766472518  0.249702  3.89702  2.36185e-06  -2.98025e-08  0.00400165  2.6703e-05   0.0175789   0.0170169 
2411.98 4.016766156  1.0697617766472518  0.249702  3.89702  2.38048e-06  -3.35278e-08  0.00400165  2.6703e-05   0.0175719   0.0170186 
2412.77 4.018099587  1.0697617766472518  0.249702  3.89702  2.43635e-06  -3.72532e-09  0.00400165  2.6703e-05   0.0175760   0.0170198 
2413.57 4.019316844  1.0697617766472518  0.249702  3.89702  2.45126e-06  2.23519e-08  0.00400165  2.6703e-05   0.0175725   0.0170213 
2414.37 4.020776994  1.0697617766472518  0.249702  3.89702  2.41773e-06  4.47037e-08  0.00400165  2.6703e-05   0.0182612   0.0170232 
2415.18 4.022109033  1.0699801298484541  0.249702  3.89702  2.36185e-06  4.09784e-08  0.00400165  2.6703e-05   0.0175681   0.0170247 
2415.97 4.023381592  1.070194874379932  0.249702  3.89702  2.3395e-06  2.23519e-08  0.00400165  2.6703e-05   0.0175673   0.0170245 
2416.77 4.024639430  1.070194874379932  0.249702  3.89702  2.35067e-06  0.0  0.00400165  2.6703e-05   0.0175842   0.0170236 
2417.54 4.025967292  1.070194874379932  0.249702  3.89702  2.31342e-06  0.0  0.00400165  2.6703e-05   0.0175815   0.0170207 
2418.76 4.027970721  1.070194874379932  0.249702  3.89702  2.29852e-06  1.86266e-08  0.00400165  2.6703e-05   0.0175750   0.0170217 
2419.37 4.029048527  1.070194874379932  0.249702  3.89702  2.27989e-06  1.11759e-08  0.00400165  2.6703e-05   0.0184643   0.0170224 
2420.15 4.030318699  1.0704132897261944  0.249702  3.89702  2.26872e-06  7.45064e-09  0.00400165  2.6703e-05   0.0184871   0.0170208 
2421.17 4.031974796  1.070631736419519  0.249702  3.89702  2.29107e-06  0.0  0.00400165  2.6703e-05   0.0175680   0.0170208 
2421.96 4.033448673  1.070631736419519  0.249702  3.89702  2.29479e-06  -4.47037e-08  0.00400165  2.6703e-05   0.0175589   0.0170196 
2422.78 4.034722027  1.070846572911086  0.250418  3.89702  2.30969e-06  -9.6858e-08  0.00400165  2.86103e-05   0.0175741   0.0170189 
2424.97 4.038372602  1.070846572911086  0.250418  3.89702  2.28362e-06  -3.35278e-08  0.00400165  2.86103e-05   0.0183016   0.0170179 
2426.18 4.040412237  1.070846572911086  0.250418  3.89702  2.24636e-06  3.72531e-08  0.00400165  2.86103e-05   0.0175516   0.0170172 
2426.98 4.041678430  1.070846572911086  0.250418  3.89702  2.25754e-06  7.45063e-08  0.00400165  2.86103e-05   0.0175498   0.0170160 
2427.77 4.043175781  1.070846572911086  0.250418  3.89702  2.26499e-06  1.04309e-07  0.00400165  2.86103e-05   0.0175770   0.0170161 
2428.57 4.044435608  1.070846572911086  0.250418  3.89702  2.27989e-06  1.26661e-07  0.00400165  2.86103e-05   0.0175761   0.0170158 
2429.37 4.045691855  1.070846572911086  0.250418  3.89702  2.27989e-06  9.6858e-08  0.00400165  2.86103e-05   0.0175799   0.0170169 
2430.38 4.047366651  1.070846572911086  0.250418  3.89702  2.25009e-06  5.96051e-08  0.00400165  2.6703e-05   0.0183949   0.0170166 
2431.17 4.048835157  1.070846572911086  0.250418  3.89702  2.23519e-06  1.49013e-08  0.00400165  2.6703e-05   0.0175778   0.0170177 
2431.97 4.050114081  1.070846572911086  0.250418  3.89702  2.24264e-06  -3.35278e-08  0.00400165  2.6703e-05   0.0175754   0.0170168 
2432.78 4.051391415  1.070846572911086  0.250418  3.89702  2.23519e-06  -2.23519e-08  0.00400165  2.6703e-05   0.0175757   0.0170159 
2433.58 4.052677700  1.070846572911086  0.250418  3.89702  2.23519e-06  0.0  0.00400165  2.6703e-05   0.0175740   0.0170154 
2434.35 4.053976120  1.070846572911086  0.250418  3.895179  2.18676e-06  7.45063e-08  0.00400165  2.86103e-05   0.0175761   0.0170162 
2436.36 4.057436318  1.070846572911086  0.250418  3.895179  2.19049e-06  7.45063e-08  0.00400165  2.86103e-05   0.0175888   0.0170149 
2437.58 4.059407322  1.070846572911086  0.250418  3.895179  2.23519e-06  6.70557e-08  0.00400165  2.86103e-05   0.0175838   0.0170148 
2438.37 4.060750302  1.070846572911086  0.250418  3.895179  2.27989e-06  6.33304e-08  0.00400165  2.86103e-05   0.0184660   0.0170149 
2439.17 4.062011522  1.070846572911086  0.250418  3.895179  2.27989e-06  5.21543e-08  0.00400165  2.6703e-05   0.0180467   0.0170158 
2440.19 4.063811446  1.0710650818027083  0.250418  3.895179  2.29852e-06  2.60771e-08  0.00400165  2.6703e-05   0.0175688   0.0170163 
2440.98 4.065129958  1.0710650818027083  0.250418  3.895179  2.32087e-06  -7.45064e-09  0.00400165  2.6703e-05   0.0175664   0.0170161 
2441.77 4.066383419  1.0712836220682498  0.250418  3.895179  2.31342e-06  -3.72532e-09  0.00400165  2.6703e-05   0.0175801   0.0170169 
2442.57 4.067651204  1.0712836220682498  0.250418  3.895179  2.3246e-06  1.11759e-08  0.00400165  2.6703e-05   0.0175778   0.0170185 
2443.37 4.069191126  1.0712836220682498  0.250418  3.895179  2.3395e-06  0.0  0.00400165  2.6703e-05   0.0182295   0.0170193 
2444.17 4.070394059  1.0712836220682498  0.250418  3.895179  2.35067e-06  -7.45064e-09  0.00400165  2.6703e-05   0.0175762   0.0170212 
2444.98 4.071691484  1.0712836220682498  0.250418  3.895179  2.30597e-06  -2.98025e-08  0.00400165  2.6703e-05   0.0175715   0.0170200 
2445.77 4.073003033  1.0712836220682498  0.250418  3.895179  2.27617e-06  -1.86266e-08  0.00400165  2.6703e-05   0.0175757   0.0170173 
2446.58 4.074455823  1.0712836220682498  0.250418  3.895179  2.25754e-06  0.0  0.00400165  2.6703e-05   0.0175740   0.0170180 
2447.36 4.075924925  1.0714985505986996  0.250418  3.895179  2.25009e-06  1.86266e-08  0.00400165  2.6703e-05   0.0184703   0.0170183 
2448.15 4.077022624  1.0714985505986996  0.250418  3.895179  2.29852e-06  4.09784e-08  0.00400165  2.86103e-05   0.0175724   0.0170188 
2448.97 4.078501275  1.0714985505986996  0.250418  3.895179  2.36185e-06  7.0781e-08  0.00400165  2.86103e-05   0.0175727   0.0170187 
2449.77 4.079567344  1.0714985505986996  0.250418  3.895179  2.414e-06  1.15484e-07  0.00400165  2.6703e-05   0.0175641   0.0170181 
2450.58 4.081255071  1.0714985505986996  0.250418  3.895179  2.3842e-06  1.52738e-07  0.00400165  2.6703e-05   0.0175641   0.0170191 
2451.38 4.082364109  1.0714985505986996  0.250418  3.895179  2.30969e-06  1.56463e-07  0.00400165  2.6703e-05   0.0175727   0.0170197 
2452.38 4.084169205  1.0714985505986996  0.250418  3.895179  2.24636e-06  1.37837e-07  0.00400165  2.86103e-05   0.0184708   0.0170208 
2453.17 4.085402973  1.0714985505986996  0.250418  3.895179  2.20911e-06  1.15484e-07  0.00400165  2.86103e-05   0.0175668   0.0170238 
2453.96 4.086710145  1.0714985505986996  0.250418  3.895179  2.20539e-06  1.26661e-07  0.00400165  2.6703e-05   0.0175740   0.0170252 
2454.98 4.088562985  1.0714985505986996  0.250418  3.895179  2.23519e-06  1.26661e-07  0.00400165  2.6703e-05   0.0175675   0.0170254 
2455.78 4.089811075  1.0717171531158438  0.250418  3.895179  2.25754e-06  9.6858e-08  0.00400165  2.6703e-05   0.0175781   0.0170249 
2456.58 4.091119442  1.0717171531158438  0.250418  3.895179  2.28362e-06  2.98025e-08  0.00400165  2.6703e-05   0.0175760   0.0170228 
2457.58 4.092799410  1.0717171531158438  0.250418  3.895179  2.27989e-06  -3.72531e-08  0.00400165  2.6703e-05   0.0175730   0.0170224 
2458.38 4.094057845  1.0717171531158438  0.250418  3.895179  2.30969e-06  -7.45063e-08  0.00400165  2.6703e-05   0.0181369   0.0170211 
2459.19 4.095347711  1.0717171531158438  0.250418  3.895179  2.34695e-06  -4.8429e-08  0.00400165  2.6703e-05   0.0175725   0.0170217 
2459.97 4.096777425  1.0721508076820285  0.249586  3.895179  2.30597e-06  -5.21543e-08  0.00400165  2.86103e-05   0.0175739   0.0170225 
2462.98 4.101741538  1.0723695039049619  0.249586  3.895179  2.28362e-06  -4.47037e-08  0.00400165  2.86103e-05   0.0175712   0.0170204 
2463.98 4.103439013  1.0723695039049619  0.249586  3.895179  2.32087e-06  -2.98025e-08  0.00400165  2.86103e-05   0.0175636   0.0170201 
2464.78 4.104700830  1.0725845858372107  0.249586  3.895179  2.37302e-06  -2.23519e-08  0.00400165  2.86103e-05   0.0175676   0.0170192 
2465.57 4.106336039  1.0728033444006397  0.249586  3.895179  2.40283e-06  -3.35278e-08  0.00400165  2.86103e-05   0.0175645   0.0170202 
2466.37 4.107404296  1.073018487651851  0.249586  3.895179  2.3693e-06  -3.72531e-08  0.00400165  2.86103e-05   0.0175736   0.0170221 
2467.77 4.109792458  1.073237308591328  0.249586  3.895179  2.34695e-06  -7.0781e-08  0.00400165  2.86103e-05   0.0175856   0.0170221 
2468.57 4.111250022  1.0734561609944036  0.249586  3.895179  2.34695e-06  -1.00583e-07  0.00400165  2.86103e-05   0.0175823   0.0170231 
2469.37 4.112409389  1.0736713965475813  0.249586  3.895179  2.38048e-06  -1.04309e-07  0.00400165  2.6703e-05   0.0175830   0.0170239 
2470.37 4.114024109  1.0736713965475813  0.249586  3.895179  2.3842e-06  -4.09784e-08  0.00400165  2.6703e-05   0.0183572   0.0170242 
2471.18 4.115459791  1.0738903113802385  0.249586  3.895179  2.34322e-06  7.0781e-08  0.00400165  2.86103e-05   0.0184434   0.0170263 
2472.17 4.117111710  1.0743245856378818  0.249586  3.891304  2.30969e-06  0.0  0.00400165  2.86103e-05   0.0184845   0.0170236 
2474.15 4.120462298  1.0743245856378818  0.249586  3.891304  2.32832e-06  -2.60771e-08  0.00400165  2.86103e-05   0.0175640   0.0170243 
2474.97 4.121737841  1.0745435944443302  0.249586  3.891304  2.34322e-06  -2.23519e-08  0.00400165  2.86103e-05   0.0175569   0.0170254 
2475.78 4.122977576  1.074758983838042  0.249586  3.891304  2.36557e-06  7.45064e-09  0.00400165  2.86103e-05   0.0175653   0.0170250 
2476.56 4.124460007  1.074758983838042  0.249586  3.891304  2.35067e-06  6.33304e-08  0.00400165  2.86103e-05   0.0175641   0.0170247 
2477.37 4.125745297  1.074978055163345  0.249586  3.891304  2.34322e-06  8.94074e-08  0.00400165  2.86103e-05   0.0184131   0.0170236 
2478.17 4.127028996  1.074978055163345  0.249586  3.891304  2.36557e-06  5.58796e-08  0.00400165  2.86103e-05   0.0175669   0.0170238 
2478.98 4.128498894  1.074978055163345  0.249586  3.891304  2.3693e-06  0.0  0.00400165  2.6703e-05   0.0175640   0.0170243 
2479.76 4.129817207  1.075193506051483  0.249586  3.891304  2.35067e-06  -3.35278e-08  0.00400165  2.6703e-05   0.0175823   0.0170242 
2480.57 4.131049781  1.0754126399313473  0.249586  3.891304  2.34322e-06  -3.35278e-08  0.00400165  2.6703e-05   0.0175800   0.0170248 
2481.38 4.132497598  1.0754126399313473  0.249586  3.891304  2.32087e-06  0.0  0.00400165  2.6703e-05   0.0175872   0.0170224 
2482.37 4.133965108  1.075631805364873  0.249586  3.891304  2.3395e-06  1.86266e-08  0.00400165  2.6703e-05   0.0175796   0.0170208 
2482.96 4.135104185  1.075631805364873  0.249586  3.891304  2.3842e-06  2.23519e-08  0.00400165  2.6703e-05   0.0175717   0.0170197 
2483.77 4.136347302  1.075631805364873  0.249586  3.891304  2.42145e-06  -7.45064e-09  0.00400165  2.6703e-05   0.0175762   0.0170179 
2484.58 4.137865739  1.075631805364873  0.249586  3.891304  2.41028e-06  -1.86266e-08  0.00400165  2.6703e-05   0.0175743   0.0170193 
2485.37 4.139117012  1.0758473488191933  0.249586  3.891304  2.42518e-06  0.0  0.00400165  2.6703e-05   0.0184960   0.0170189 
2486.16 4.140239777  1.0758473488191933  0.249586  3.891304  2.43263e-06  -2.23519e-08  0.00400165  2.6703e-05   0.0175727   0.0170183 
2486.97 4.141680830  1.0760665768610427  0.249586  3.891304  2.3991e-06  -6.33304e-08  0.00400165  2.6703e-05   0.0175652   0.0170176 
2487.77 4.143161669  1.0760665768610427  0.249586  3.891304  2.35067e-06  -1.1921e-07  0.00400165  2.6703e-05   0.0175772   0.0170191 
2488.58 4.144432437  1.0762821818978012  0.249586  3.891304  2.31715e-06  -1.15484e-07  0.00400165  2.6703e-05   0.0175772   0.0170181 
2489.38 4.145698829  1.0765014725837554  0.249586  3.891304  2.33205e-06  -8.56821e-08  0.00400165  2.86103e-05   0.0183604   0.0170190 
2490.17 4.146975964  1.0765014725837554  0.249586  3.891304  2.3991e-06  -6.70557e-08  0.00400165  2.86103e-05   0.0175769   0.0170188 
2490.96 4.148433528  1.07672079486855  0.249586  3.891304  2.44753e-06  -1.86266e-08  0.00400165  2.86103e-05   0.0175691   0.0170181 
2491.77 4.149729163  1.07672079486855  0.249586  3.891304  2.41028e-06  1.11759e-08  0.00400165  2.86103e-05   0.0175649   0.0170160 
2492.57 4.151019625  1.076936492604022  0.249586  3.891304  2.3842e-06  -1.86266e-08  0.00400165  2.6703e-05   0.0175629   0.0170143 
2493.39 4.152494298  1.076936492604022  0.249586  3.891304  2.37302e-06  -6.33304e-08  0.00400165  2.6703e-05   0.0184164   0.0170141 
2494.17 4.153739404  1.076936492604022  0.249586  3.891304  2.3693e-06  -6.70557e-08  0.00400165  2.6703e-05   0.0175698   0.0170153 
2494.97 4.155065873  1.076936492604022  0.249586  3.891304  2.35812e-06  -7.45064e-09  0.00400165  2.6703e-05   0.0175597   0.0170167 
2495.77 4.156317942  1.076936492604022  0.249586  3.891304  2.39165e-06  2.60771e-08  0.00400165  2.6703e-05   0.0175759   0.0170140 
2496.57 4.157766555  1.0773716369929143  0.249586  3.891304  2.4438e-06  4.47037e-08  0.00400165  2.86103e-05   0.0175757   0.0170149 
2497.78 4.159777743  1.0775910847095327  0.250329  3.891304  2.48106e-06  1.04309e-07  0.00400165  2.86103e-05   0.0183353   0.0170157 
2500.17 4.163650125  1.0775910847095327  0.250329  3.891304  2.39538e-06  6.33304e-08  0.00400165  2.86103e-05   0.0175614   0.0170187 
2501.38 4.165647985  1.0775910847095327  0.250329  3.891304  2.34695e-06  2.23519e-08  0.00400165  2.86103e-05   0.0182660   0.0170179 
2502.17 4.167272651  1.0775910847095327  0.250329  3.891304  2.3246e-06  2.98025e-08  0.00400165  2.86103e-05   0.0175803   0.0170186 
2502.97 4.168621798  1.0775910847095327  0.250329  3.891304  2.31715e-06  8.94074e-08  0.00400165  2.86103e-05   0.0175718   0.0170186 
2503.98 4.170048727  1.0775910847095327  0.250329  3.891304  2.3246e-06  1.1921e-07  0.00400165  2.86103e-05   0.0175656   0.0170181 
2504.77 4.171305571  1.0775910847095327  0.250329  3.891304  2.3246e-06  1.11759e-07  0.00400165  2.86103e-05   0.0175740   0.0170171 
2505.57 4.172975195  1.0775910847095327  0.250329  3.891304  2.29479e-06  1.08034e-07  0.00400165  2.86103e-05   0.0175722   0.0170166 
2506.57 4.174434749  1.0775910847095327  0.250329  3.891304  2.23146e-06  9.31327e-08  0.00400165  2.86103e-05   0.0175717   0.0170171 
2507.37 4.175754852  1.0775910847095327  0.250329  3.891304  2.17931e-06  5.96051e-08  0.00400165  2.86103e-05   0.0184517   0.0170162 
2508.16 4.177044718  1.0775910847095327  0.250329  3.891304  2.15696e-06  1.86266e-08  0.00400165  2.6703e-05   0.0175833   0.0170132 
2509.21 4.178823157  1.0773716369929143  0.250329  3.889846  2.22401e-06  -7.82316e-08  0.00400165  2.86103e-05   0.0175760   0.0170124 
2511.57 4.182721003  1.0773716369929143  0.250329  3.889846  2.27617e-06  -1.60188e-07  0.00400165  2.86103e-05   0.0175746   0.0170084 
2512.78 4.184723637  1.0775910847095327  0.250329  3.889846  2.28734e-06  -1.30386e-07  0.00400165  2.86103e-05   0.0175816   0.0170089 
2513.57 4.186027030  1.0775910847095327  0.250329  3.889846  2.30224e-06  -6.33304e-08  0.00400165  2.86103e-05   0.0175778   0.0170116 
2514.37 4.187425711  1.0775910847095327  0.250329  3.889846  2.30224e-06  -3.35278e-08  0.00400165  2.86103e-05   0.0182790   0.0170133 
2515.17 4.188747008  1.0775910847095327  0.250329  3.889846  2.3246e-06  -5.21543e-08  0.00400165  2.86103e-05   0.0175578   0.0170158 
2515.97 4.189976995  1.0775910847095327  0.250329  3.889846  2.34322e-06  -7.0781e-08  0.00400165  2.6703e-05   0.0189280   0.0170148 
2516.8 4.191452662  1.0775910847095327  0.250329  3.889846  2.32832e-06  -3.72531e-08  0.00400165  2.6703e-05   0.0175654   0.0170150 
2517.58 4.192742727  1.077810564070265  0.250329  3.889846  2.31715e-06  0.0  0.00400165  2.6703e-05   0.0175630   0.0170138 
2518.36 4.194428465  1.077810564070265  0.250329  3.889846  2.34322e-06  -7.45064e-09  0.00400165  2.6703e-05   0.0181293   0.0170125 
2519.19 4.195502292  1.077810564070265  0.250329  3.889846  2.3693e-06  3.72532e-09  0.00400165  2.6703e-05   0.0175604   0.0170131 
2519.97 4.196760130  1.077810564070265  0.250329  3.889846  2.38793e-06  -1.49013e-08  0.00400165  2.6703e-05   0.0175543   0.0170136 
2520.78 4.198104304  1.077810564070265  0.250329  3.889846  2.37675e-06  -4.8429e-08  0.00400165  2.6703e-05   0.0175865   0.0170116 
2521.58 4.199344238  1.077810564070265  0.250329  3.889846  2.34322e-06  -5.96051e-08  0.00400165  2.6703e-05   0.0175816   0.0170117 
2522.38 4.201013266  1.077810564070265  0.250329  3.889846  2.30969e-06  -4.47037e-08  0.00400165  2.86103e-05   0.0183772   0.0170136 
2523.17 4.202081125  1.0780264163079096  0.250329  3.889846  2.29107e-06  -1.86266e-08  0.00400165  2.86103e-05   0.0175858   0.0170153 
2523.97 4.203399637  1.0780264163079096  0.250329  3.889846  2.26872e-06  -3.35278e-08  0.00400165  2.86103e-05   0.0188999   0.0170140 
2524.8 4.204838303  1.0780264163079096  0.250329  3.889846  2.24264e-06  -3.72531e-08  0.00400165  2.86103e-05   0.0175812   0.0170119 
2525.55 4.206125583  1.0780264163079096  0.250329  3.889846  2.22774e-06  -3.35278e-08  0.00400165  2.86103e-05   0.0175789   0.0170130 
2526.38 4.207604631  1.0780264163079096  0.250329  3.889846  2.22774e-06  -5.58796e-08  0.00400165  2.86103e-05   0.0183556   0.0170136 
2527.18 4.208694174  1.0780264163079096  0.250329  3.889846  2.21284e-06  -6.70557e-08  0.00400165  2.86103e-05   0.0175698   0.0170166 
2527.98 4.210131249  1.0782459584564763  0.250329  3.889846  2.21284e-06  -5.58796e-08  0.00400165  2.86103e-05   0.0175637   0.0170167 
2528.77 4.211482385  1.0784618724531565  0.250329  3.889846  2.23519e-06  -1.49013e-08  0.00400165  2.86103e-05   0.0175772   0.0170154 
2529.98 4.213504713  1.0784618724531565  0.250329  3.889846  2.20911e-06  -1.49013e-08  0.00400165  2.86103e-05   0.0188974   0.0170138 
2530.8 4.214757379  1.0786814774254943  0.250329  3.889846  2.20911e-06  -2.98025e-08  0.00400165  2.86103e-05   0.0175916   0.0170123 
2531.57 4.216044659  1.0786814774254943  0.250329  3.889846  2.24636e-06  -3.72531e-08  0.00400165  2.86103e-05   0.0175867   0.0170116 
2532.37 4.217651819  1.0786814774254943  0.250329  3.889846  2.30224e-06  -6.70557e-08  0.00400165  2.86103e-05   0.0182894   0.0170127 
2533.18 4.218761255  1.0786814774254943  0.250329  3.889846  2.30224e-06  -1.1921e-07  0.00400165  2.86103e-05   0.0175676   0.0170123 
2533.98 4.220070218  1.0789011140873161  0.250329  3.889846  2.3246e-06  -1.22935e-07  0.00400165  2.86103e-05   0.0175656   0.0170117 
2534.97 4.221689513  1.0789011140873161  0.249997  3.889846  2.32087e-06  6.33304e-08  0.00400165  2.86103e-05   0.0175684   0.0170142 
2537.37 4.225735761  1.0789011140873161  0.249997  3.889846  2.29479e-06  5.58796e-08  0.00400165  2.86103e-05   0.0175943   0.0170137 
2538.37 4.227375346  1.0789011140873161  0.249997  3.889846  2.30224e-06  3.35278e-08  0.00400165  2.86103e-05   0.0184509   0.0170137 
2539.17 4.228664218  1.0791171210486308  0.249997  3.889846  2.30969e-06  2.98025e-08  0.00400165  2.86103e-05   0.0175742   0.0170143 
2539.98 4.230106464  1.079336820588335  0.249997  3.889846  2.30969e-06  5.96051e-08  0.00400165  2.86103e-05   0.0175691   0.0170118 
2540.77 4.231421793  1.0795528893972655  0.249997  3.889846  2.35067e-06  3.72531e-08  0.00400165  2.86103e-05   0.0175837   0.0170121 
2541.78 4.233097187  1.0795528893972655  0.249997  3.889846  2.3842e-06  3.72532e-09  0.00400165  2.86103e-05   0.0175745   0.0170120 
2542.77 4.234702556  1.0797726518508617  0.249997  3.889846  2.3842e-06  -3.72532e-09  0.00400165  2.86103e-05   0.0175639   0.0170109 
2543.56 4.235957609  1.0797726518508617  0.249997  3.889846  2.36557e-06  1.11759e-08  0.00400165  2.86103e-05   0.0182533   0.0170101 
2544.18 4.237275922  1.0799924460394121  0.249997  3.889846  2.34322e-06  3.72531e-08  0.00400165  2.86103e-05   0.0175592   0.0170118 
2544.98 4.238345970  1.0799924460394121  0.249997  3.889846  2.32087e-06  6.33304e-08  0.00400165  2.86103e-05   0.0175558   0.0170110 
2545.77 4.239796770  1.0802086079463673  0.249997  3.886662  2.27989e-06  -5.96051e-08  0.00400165  2.86103e-05   0.0175786   0.0170141 
2547.98 4.243464254  1.0802086079463673  0.249997  3.886662  2.28734e-06  -1.30386e-07  0.00400165  2.86103e-05   0.0175703   0.0170144 
2548.78 4.244766255  1.0802086079463673  0.249997  3.886662  2.30969e-06  -1.89991e-07  0.00400165  2.86103e-05   0.0175669   0.0170129 
2549.56 4.246066664  1.0804284651030376  0.249997  3.886662  2.3544e-06  -1.93716e-07  0.00400165  2.86103e-05   0.0175652   0.0170121 
2550.38 4.247343997  1.0804284651030376  0.249997  3.886662  2.3693e-06  -1.49013e-07  0.00400165  2.86103e-05   0.0184026   0.0170136 
2551.18 4.248831799  1.0804284651030376  0.249997  3.886662  2.34322e-06  -9.6858e-08  0.00400165  2.86103e-05   0.0175685   0.0170147 
2551.98 4.250129423  1.0806483540220233  0.249997  3.886662  2.30969e-06  -2.98025e-08  0.00400165  2.6703e-05   0.0175634   0.0170161 
2552.76 4.251393030  1.0806483540220233  0.249997  3.886662  2.29852e-06  2.98025e-08  0.00400165  2.6703e-05   0.0175736   0.0170152 
2553.57 4.252809018  1.080864609107263  0.249997  3.886662  2.30969e-06  9.31327e-08  0.00400165  2.6703e-05   0.0175719   0.0170155 
2554.57 4.254469691  1.080864609107263  0.249997  3.886662  2.26127e-06  9.6858e-08  0.00400165  2.6703e-05   0.0175714   0.0170144 
2555.38 4.255777062  1.080864609107263  0.249997  3.886662  2.24636e-06  3.72531e-08  0.00400165  2.6703e-05   0.0183963   0.0170149 
2556.16 4.257018986  1.0810845610486661  0.249997  3.886662  2.32087e-06  -3.72532e-09  0.00400165  2.6703e-05   0.0175752   0.0170166 
2556.99 4.258504798  1.0810845610486661  0.249997  3.886662  2.3693e-06  -3.35278e-08  0.00400165  2.6703e-05   0.0175684   0.0170157 
2557.96 4.259984046  1.0810845610486661  0.249997  3.886662  2.31715e-06  -4.47037e-08  0.00400165  2.86103e-05   0.0175607   0.0170154 
2558.77 4.261454740  1.0810845610486661  0.249997  3.886662  2.27617e-06  -4.47037e-08  0.00400165  2.6703e-05   0.0175640   0.0170137 
2559.57 4.262951891  1.0810845610486661  0.249997  3.886662  2.27989e-06  -3.35278e-08  0.00400165  2.86103e-05   0.0175658   0.0170132 
2560.57 4.264393541  1.0813008781237115  0.249997  3.886662  2.30969e-06  -7.45063e-08  0.00400165  2.86103e-05   0.0175650   0.0170138 
2561.37 4.265628104  1.0815208931236668  0.249997  3.886662  2.3693e-06  -1.08034e-07  0.00400165  2.86103e-05   0.0175814   0.0170135 
2561.97 4.266793639  1.0815208931236668  0.249997  3.886662  2.414e-06  -8.19568e-08  0.00400165  2.86103e-05   0.0175732   0.0170136 
2562.77 4.268064805  1.0815208931236668  0.249997  3.886662  2.43635e-06  -3.35278e-08  0.00400165  2.86103e-05   0.0175762   0.0170124 
2563.57 4.269306132  1.0815208931236668  0.249997  3.886662  2.41028e-06  0.0  0.00400165  2.6703e-05   0.0175746   0.0170136 
2564.35 4.270616885  1.081740939931565  0.249997  3.886662  2.3693e-06  -7.45064e-09  0.00400165  2.6703e-05   0.0175679   0.0170140 
2564.97 4.271718165  1.081740939931565  0.249997  3.886662  2.3395e-06  -1.86266e-08  0.00400165  2.6703e-05   0.0175643   0.0170152 
2565.77 4.272986745  1.081740939931565  0.249997  3.886662  2.27989e-06  0.0  0.00400165  2.86103e-05   0.0175754   0.0170160 
2566.95 4.275046273  1.0819573503187438  0.249997  3.886662  2.29107e-06  1.49013e-08  0.00400165  2.86103e-05   0.0175726   0.0170161 
2567.77 4.276472009  1.0819573503187438  0.249997  3.886662  2.28734e-06  -3.72532e-09  0.00400165  2.86103e-05   0.0175803   0.0170188 
2568.57 4.277753718  1.0819573503187438  0.249997  3.886662  2.33205e-06  -2.23519e-08  0.00400165  2.86103e-05   0.0175771   0.0170202 
2569.37 4.279024288  1.0819573503187438  0.249997  3.886662  2.40655e-06  0.0  0.00400165  2.86103e-05   0.0184081   0.0170184 
2570.15 4.280294460  1.0821774602396086  0.249997  3.886662  2.43635e-06  4.8429e-08  0.00400165  2.86103e-05   0.0175644   0.0170176 
2570.97 4.281808321  1.0821774602396086  0.249997  3.886662  2.3991e-06  6.70557e-08  0.00400165  2.86103e-05   0.0175597   0.0170177 
2571.97 4.283430003  1.0826141057757215  0.250473  3.886662  2.33577e-06  -2.98025e-08  0.00400165  2.86103e-05   0.0175626   0.0170191 
2574.57 4.287836912  1.0826141057757215  0.250473  3.886662  2.30969e-06  -4.47037e-08  0.00400165  2.86103e-05   0.0175646   0.0170198 
2575.77 4.289651159  1.0826141057757215  0.250473  3.886662  2.30969e-06  -5.58796e-08  0.00400165  2.86103e-05   0.0175717   0.0170169 
2576.57 4.291118272  1.0826141057757215  0.250473  3.886662  2.31342e-06  -2.98025e-08  0.00400165  2.86103e-05   0.0175720   0.0170154 
2577.36 4.292402767  1.0826141057757215  0.250473  3.886662  2.38048e-06  1.86266e-08  0.00400165  2.86103e-05   0.0175886   0.0170148 
2578.38 4.294053891  1.0828343106994345  0.250473  3.886662  2.37302e-06  7.45064e-09  0.00400165  2.86103e-05   0.0184064   0.0170140 
2579.17 4.295463115  1.0828343106994345  0.250473  3.886662  2.32832e-06  1.86266e-08  0.00400165  2.86103e-05   0.0175694   0.0170156 
2579.95 4.296625864  1.0828343106994345  0.250473  3.886662  2.30597e-06  5.58796e-08  0.00400165  2.86103e-05   0.0175758   0.0170135 
2580.58 4.297907375  1.0828343106994345  0.250473  3.886662  2.27989e-06  1.08034e-07  0.00400165  2.6703e-05   0.0175741   0.0170131 
2581.38 4.298995326  1.0828343106994345  0.250473  3.886662  2.27989e-06  1.56463e-07  0.00400165  2.6703e-05   0.0183636   0.0170139 
2582.18 4.300428621  1.0828343106994345  0.250473  3.886662  2.32087e-06  1.8254e-07  0.00400165  2.6703e-05   0.0175688   0.0170145 
2582.97 4.301749719  1.0830508766117715  0.250473  3.883516  2.39165e-06  1.00583e-07  0.00400165  2.86103e-05   0.0184566   0.0170136 
2585.17 4.305423569  1.0830508766117715  0.250473  3.883516  2.35812e-06  7.45063e-08  0.00400165  2.86103e-05   0.0175789   0.0170127 
2585.98 4.306685584  1.0830508766117715  0.250473  3.883516  2.33577e-06  4.47037e-08  0.00400165  2.86103e-05   0.0175765   0.0170125 
2586.75 4.307942826  1.0830508766117715  0.250473  3.883516  2.33577e-06  7.45064e-09  0.00400165  2.86103e-05   0.0175883   0.0170125 
2587.77 4.309846392  1.0830508766117715  0.250473  3.883516  2.36185e-06  -2.60771e-08  0.00400165  2.86103e-05   0.0175881   0.0170127 
2588.57 4.311078966  1.0830508766117715  0.250473  3.883516  2.37675e-06  -1.86266e-08  0.00400165  2.86103e-05   0.0175838   0.0170134 
2589.38 4.312368036  1.0832711447391976  0.250473  3.883516  2.38793e-06  2.60771e-08  0.00400165  2.86103e-05   0.0175822   0.0170141 
2589.97 4.313465934  1.0832711447391976  0.250473  3.883516  2.39165e-06  6.70557e-08  0.00400165  2.86103e-05   0.0175709   0.0170154 
2590.78 4.314760773  1.0832711447391976  0.250473  3.883516  2.37302e-06  6.33304e-08  0.00400165  2.86103e-05   0.0175788   0.0170169 
2591.57 4.316024977  1.0832711447391976  0.250473  3.883516  2.37302e-06  2.60771e-08  0.00400165  2.86103e-05   0.0175770   0.0170172 
2592.37 4.317478960  1.0832711447391976  0.250473  3.883516  2.3842e-06  3.72532e-09  0.00400165  2.86103e-05   0.0183005   0.0170166 
2593.18 4.318789913  1.0832711447391976  0.250473  3.883516  2.3842e-06  1.86266e-08  0.00400165  2.86103e-05   0.0175564   0.0170182 
2593.97 4.320073015  1.0832711447391976  0.250473  3.883516  2.39165e-06  6.33304e-08  0.00400165  2.86103e-05   0.0175526   0.0170174 
2594.76 4.321330256  1.0832711447391976  0.250473  3.883516  2.37302e-06  9.31327e-08  0.00400165  2.86103e-05   0.0175779   0.0170175 
2595.36 4.322505140  1.0832711447391976  0.250473  3.883516  2.35812e-06  9.31327e-08  0.00400165  2.86103e-05   0.0184518   0.0170188 
2596.17 4.323703498  1.0832711447391976  0.250473  3.883516  2.37302e-06  2.60771e-08  0.00400165  2.86103e-05   0.0184252   0.0170195 
2597.17 4.325382472  1.0832711447391976  0.250473  3.883516  2.38793e-06  1.49013e-08  0.00400165  2.86103e-05   0.0175576   0.0170215 
2597.95 4.326670747  1.083487772819695  0.250473  3.883516  2.3991e-06  7.45064e-09  0.00400165  2.86103e-05   0.0175527   0.0170198 
2598.57 4.327786349  1.083487772819695  0.250473  3.883516  2.3991e-06  0.0  0.00400165  2.86103e-05   0.0175543   0.0170196 
2599.36 4.328884446  1.0832711447391976  0.250473  3.883516  2.38048e-06  -1.11759e-08  0.00400165  2.86103e-05   0.0183883   0.0170182 
2600.17 4.330504338  1.083487772819695  0.250473  3.883516  2.3544e-06  -1.11759e-08  0.00400165  2.86103e-05   0.0175645   0.0170178 
2600.94 4.331634263  1.083487772819695  0.250473  3.883516  2.32832e-06  -7.45064e-09  0.00400165  2.86103e-05   0.0175782   0.0170167 
2601.77 4.333049057  1.083487772819695  0.250473  3.883516  2.31342e-06  -1.49013e-08  0.00400165  2.86103e-05   0.0175725   0.0170169 
2602.59 4.334536064  1.0837081041871262  0.250473  3.883516  2.31715e-06  -7.45064e-09  0.00400165  2.86103e-05   0.0175681   0.0170167 
2603.57 4.336005962  1.0837081041871262  0.250473  3.883516  2.3395e-06  3.35278e-08  0.00400165  2.86103e-05   0.0175659   0.0170148 
2604.57 4.337825977  1.0837081041871262  0.250473  3.883516  2.34695e-06  1.37837e-07  0.00400165  2.86103e-05   0.0175669   0.0170165 
2605.38 4.339083418  1.0837081041871262  0.250473  3.883516  2.37302e-06  1.97441e-07  0.00400165  2.86103e-05   0.0183112   0.0170174 
2606.16 4.340379052  1.0839284674540468  0.250473  3.883516  2.39165e-06  2.01167e-07  0.00400165  2.86103e-05   0.0175869   0.0170179 
2606.97 4.341664940  1.0839284674540468  0.250473  3.883516  2.37302e-06  1.78815e-07  0.00400165  2.86103e-05   0.0175786   0.0170171 
2607.76 4.343132848  1.0839284674540468  0.250473  3.883516  2.3395e-06  1.60188e-07  0.00400165  2.86103e-05   0.0175769   0.0170157 
2608.56 4.344457726  1.08436561567682  0.2498  3.883516  2.27989e-06  -4.8429e-08  0.00400165  2.86103e-05   0.0175762   0.0170183 
2611.37 4.349034323  1.08436561567682  0.2498  3.883516  2.27244e-06  -8.94074e-08  0.00400165  2.86103e-05   0.0184339   0.0170178 
2612.17 4.350445138  1.0845823995956392  0.2498  3.883516  2.31342e-06  -9.31327e-08  0.00400165  2.86103e-05   0.0175733   0.0170181 
2612.97 4.351693229  1.0848028894882416  0.2498  3.883516  2.37302e-06  -6.70557e-08  0.00400165  2.86103e-05   0.0175646   0.0170173 
2613.77 4.353037602  1.0850234113262547  0.2498  3.883516  2.38793e-06  -5.96051e-08  0.00400165  2.86103e-05   0.0175815   0.0170149 
2614.58 4.354483230  1.0852402889604924  0.2498  3.883516  2.36557e-06  -7.45063e-08  0.00400165  2.86103e-05   0.0175758   0.0170134 
2615.77 4.356309612  1.0852402889604924  0.2498  3.883516  2.37302e-06  -5.58796e-08  0.00400165  2.86103e-05   0.0175673   0.0170110 
2616.58 4.357782096  1.0854608741843004  0.2498  3.883516  2.38793e-06  -4.8429e-08  0.00400165  2.86103e-05   0.0175660   0.0170100 
2617.37 4.359041326  1.0856778141658183  0.2498  3.883516  2.39538e-06  -9.31327e-08  0.00400165  2.86103e-05   0.0182067   0.0170086 
2618.19 4.360510230  1.0856778141658183  0.2498  3.883516  2.39165e-06  -1.04309e-07  0.00400165  2.86103e-05   0.0175495   0.0170076 
2618.97 4.361661640  1.0856778141658183  0.2498  3.883516  2.39165e-06  -6.70557e-08  0.00400165  2.86103e-05   0.0175476   0.0170069 
2619.76 4.363068079  1.0861191434493507  0.2498  3.881329  2.41773e-06  3.72532e-09  0.00400165  2.86103e-05   0.0175775   0.0170067 
2621.78 4.366378880  1.0861191434493507  0.2498  3.881329  2.4438e-06  5.58796e-08  0.00400165  2.86103e-05   0.0175652   0.0170118 
2622.95 4.368225155  1.0863361772812974  0.2498  3.881329  2.45126e-06  3.72531e-08  0.00400165  2.86103e-05   0.0175568   0.0170120 
2623.77 4.369911092  1.0863361772812974  0.2498  3.881329  2.43635e-06  -1.11759e-08  0.00400165  2.86103e-05   0.0175728   0.0170138 
2624.56 4.370970994  1.0865569213959094  0.2498  3.881329  2.44753e-06  -2.98025e-08  0.00400165  2.86103e-05   0.0184991   0.0170138 
2625.17 4.372090177  1.086774017664988  0.2498  3.881329  2.46988e-06  -2.98025e-08  0.00400165  2.86103e-05   0.0175632   0.0170167 
2625.98 4.373339063  1.086774017664988  0.2498  3.881329  2.50341e-06  -1.86266e-08  0.00400165  2.86103e-05   0.0175595   0.0170184 
2626.78 4.374822688  1.086774017664988  0.2498  3.881329  2.52204e-06  -6.70557e-08  0.00400165  2.86103e-05   0.0175784   0.0170199 
2627.57 4.376094053  1.0869948252932553  0.2498  3.881329  2.51459e-06  -7.0781e-08  0.00400165  2.86103e-05   0.0175753   0.0170214 
2628.37 4.377381134  1.0869948252932553  0.2498  3.881329  2.48478e-06  -3.35278e-08  0.00400165  2.86103e-05   0.0184470   0.0170193 
2629.16 4.378680747  1.0869948252932553  0.2498  3.881329  2.4438e-06  0.0  0.00400165  2.86103e-05   0.0175657   0.0170200 
2629.96 4.380134333  1.0872156649590776  0.2498  3.881329  2.37675e-06  1.86266e-08  0.00400165  2.86103e-05   0.0175579   0.0170183 
2630.77 4.381431161  1.0872156649590776  0.2498  3.881329  2.31715e-06  2.98025e-08  0.00400165  2.86103e-05   0.0175786   0.0170160 
2631.58 4.382725602  1.0872156649590776  0.2498  3.881329  2.31342e-06  5.21543e-08  0.00400165  2.86103e-05   0.0175757   0.0170164 
2632.37 4.384357231  1.0872156649590776  0.2498  3.881329  2.33205e-06  7.45063e-08  0.00400165  2.86103e-05   0.0183263   0.0170170 
2633.18 4.385218600  1.0872156649590776  0.2498  3.881329  2.32832e-06  6.33304e-08  0.00400165  2.86103e-05   0.0175678   0.0170168 
2633.96 4.386716150  1.087432855213885  0.2498  3.881329  2.30969e-06  5.96051e-08  0.00400165  2.86103e-05   0.0175833   0.0170166 
2634.78 4.388039436  1.087432855213885  0.2498  3.881329  2.27989e-06  3.72531e-08  0.00400165  2.86103e-05   0.0175874   0.0170170 
2635.57 4.389511323  1.087432855213885  0.2498  3.881329  2.25009e-06  -2.23519e-08  0.00400165  2.86103e-05   0.0175838   0.0170173 
2636.37 4.390765382  1.0876537584483685  0.2498  3.881329  2.21284e-06  -7.82316e-08  0.00400165  2.86103e-05   0.0182956   0.0170167 
2637.18 4.392046892  1.087871011230354  0.2498  3.881329  2.17186e-06  -1.08034e-07  0.00400165  2.86103e-05   0.0175637   0.0170182 
2637.97 4.393476209  1.087871011230354  0.2498  3.881329  2.15323e-06  -6.70557e-08  0.00400165  2.86103e-05   0.0189068   0.0170176 
2638.78 4.394761698  1.0880919780701064  0.2498  3.881329  2.14951e-06  -1.11759e-08  0.00400165  2.86103e-05   0.0175832   0.0170182 
2639.58 4.396274167  1.0880919780701064  0.2498  3.881329  2.14951e-06  4.47037e-08  0.00400165  2.86103e-05   0.0175799   0.0170175 
2640.38 4.397346005  1.088312976993634  0.2498  3.881329  2.18676e-06  7.0781e-08  0.00400165  2.86103e-05   0.0175767   0.0170141 
2641.58 4.399345854  1.088312976993634  0.2498  3.881329  2.22774e-06  4.47037e-08  0.00400165  2.86103e-05   0.0175723   0.0170130 
2642.37 4.400829876  1.088312976993634  0.2498  3.881329  2.27989e-06  0.0  0.00400165  2.86103e-05   0.0184508   0.0170127 
2643.16 4.402069611  1.088312976993634  0.2498  3.881329  2.31715e-06  -2.60771e-08  0.00400165  2.86103e-05   0.0175700   0.0170141 
2643.97 4.403381757  1.088312976993634  0.2498  3.881329  2.38048e-06  -2.60771e-08  0.00400165  2.86103e-05   0.0188435   0.0170138 
2644.79 4.404866973  1.0885303238969424  0.2498  3.881329  2.43635e-06  -1.86266e-08  0.00400165  2.86103e-05   0.0175881   0.0170134 
2645.57 4.406085821  1.0887513864808613  0.249841  3.881329  2.43635e-06  -8.94074e-08  0.00400165  2.86103e-05   0.0184286   0.0170167 
2648.17 4.410338360  1.0887513864808613  0.249841  3.881329  2.40283e-06  -1.60188e-07  0.00400165  2.86103e-05   0.0183657   0.0170201 
2649.18 4.412156187  1.0889687960015888  0.249841  3.881329  2.37675e-06  -1.89991e-07  0.00400165  2.86103e-05   0.0175600   0.0170212 
2649.97 4.413418203  1.0889687960015888  0.249841  3.881329  2.36557e-06  -1.89991e-07  0.00400165  2.86103e-05   0.0188176   0.0170205 
2650.8 4.414946189  1.0889687960015888  0.249841  3.881329  2.38048e-06  -1.45287e-07  0.00400165  2.86103e-05   0.0175790   0.0170196 
2651.76 4.416378290  1.0889687960015888  0.249841  3.881329  2.38793e-06  -6.33304e-08  0.00400165  2.86103e-05   0.0175782   0.0170206 
2652.77 4.417978885  1.089189922282588  0.249841  3.881329  2.38793e-06  1.11759e-08  0.00400165  2.86103e-05   0.0175802   0.0170191 
2653.56 4.419473649  1.089189922282588  0.249841  3.881329  2.3842e-06  7.82316e-08  0.00400165  2.86103e-05   0.0175756   0.0170202 
2654.37 4.420790172  1.0894110806936819  0.249841  3.881329  2.36557e-06  1.04309e-07  0.00400165  2.86103e-05   0.0184541   0.0170202 
2655.16 4.422418021  1.0894110806936819  0.249841  3.881329  2.33577e-06  1.37837e-07  0.00400165  2.86103e-05   0.0175652   0.0170234 
2655.97 4.423312612  1.0894110806936819  0.249841  3.881329  2.32832e-06  1.56463e-07  0.00400165  2.86103e-05   0.0175586   0.0170229 
2656.77 4.424769579  1.089628584471619  0.249841  3.881329  2.41028e-06  9.31327e-08  0.00400165  2.86103e-05   0.0175740   0.0170179 
2658.58 4.427725886  1.0898498066350355  0.249841  3.877762  2.45871e-06  6.33304e-08  0.00400165  2.86103e-05   0.0175745   0.0170167 
2659.98 4.430337049  1.0898498066350355  0.249841  3.877762  2.44753e-06  7.0781e-08  0.00400165  2.86103e-05   0.0175724   0.0170159 
2660.97 4.431735730  1.0898498066350355  0.249841  3.877762  2.39538e-06  5.96051e-08  0.00400165  2.86103e-05   0.0175622   0.0170159 
2661.77 4.433008289  1.0898498066350355  0.249841  3.877762  2.35067e-06  4.47037e-08  0.00400165  2.86103e-05   0.0175745   0.0170165 
2662.58 4.434546818  1.0900752823993756  0.249841  3.877762  2.30597e-06  2.60771e-08  0.00400165  2.86103e-05   0.0175729   0.0170180 
2663.37 4.435784564  1.0900752823993756  0.249841  3.877762  2.28734e-06  0.0  0.00400165  2.6703e-05   0.0184766   0.0170175 
2664.15 4.437019525  1.0900752823993756  0.249841  3.877762  2.32087e-06  -4.09784e-08  0.00400165  2.6703e-05   0.0175792   0.0170145 
2664.96 4.438334854  1.090305807137095  0.249841  3.877762  2.3395e-06  -8.19568e-08  0.00400165  2.6703e-05   0.0187980   0.0170141 
2665.8 4.439844140  1.090305807137095  0.249841  3.877762  2.35067e-06  -6.70557e-08  0.00400165  2.6703e-05   0.0175814   0.0170147 
2666.57 4.441067762  1.090305807137095  0.249841  3.877762  2.3991e-06  -4.47037e-08  0.00400165  2.6703e-05   0.0175797   0.0170149 
2667.37 4.442356434  1.090305807137095  0.249841  3.877762  2.46243e-06  -5.21543e-08  0.00400165  2.6703e-05   0.0184787   0.0170156 
2668.17 4.443694044  1.090305807137095  0.249841  3.877762  2.45498e-06  -3.72531e-08  0.00400165  2.6703e-05   0.0175732   0.0170155 
2668.77 4.444752155  1.090305807137095  0.249841  3.877762  2.43263e-06  1.11759e-08  0.00400165  2.86103e-05   0.0175729   0.0170136 
2669.57 4.446006413  1.090305807137095  0.249841  3.877762  2.43263e-06  2.23519e-08  0.00400165  2.86103e-05   0.0175714   0.0170156 
2670.37 4.447356753  1.090305807137095  0.249841  3.877762  2.43635e-06  2.60771e-08  0.00400165  2.86103e-05   0.0183805   0.0170155 
2671.17 4.448748869  1.0905402728777414  0.249841  3.877762  2.40283e-06  4.47037e-08  0.00400165  2.86103e-05   0.0175626   0.0170132 
2671.95 4.450072156  1.0905402728777414  0.249841  3.877762  2.3395e-06  4.09784e-08  0.00400165  2.86103e-05   0.0175546   0.0170128 
2672.77 4.451530715  1.0907708641061864  0.249841  3.877762  2.32087e-06  2.60771e-08  0.00400165  2.86103e-05   0.0175739   0.0170116 
2673.58 4.452805860  1.0910053974840221  0.249841  3.877762  2.31715e-06  7.45064e-09  0.00400165  2.86103e-05   0.0175718   0.0170112 
2674.38 4.454059719  1.0910053974840221  0.249841  3.877762  2.31715e-06  -1.49013e-08  0.00400165  2.86103e-05   0.0183756   0.0170102 
2675.17 4.455406280  1.0912399649794446  0.249841  3.877762  2.32087e-06  -1.86266e-08  0.00400165  2.86103e-05   0.0175645   0.0170122 
2675.97 4.456679038  1.0912399649794446  0.249841  3.877762  2.34322e-06  -2.60771e-08  0.00400165  2.86103e-05   0.0175553   0.0170119 
2676.77 4.458138989  1.0912399649794446  0.249841  3.877762  2.34322e-06  -2.98025e-08  0.00400165  2.86103e-05   0.0175728   0.0170131 
2677.56 4.459602720  1.0914706562956198  0.249841  3.877762  2.34322e-06  -2.23519e-08  0.00400165  2.86103e-05   0.0175725   0.0170141 
2678.57 4.461115985  1.0914706562956198  0.249841  3.877762  2.37302e-06  0.0  0.00400165  2.86103e-05   0.0175737   0.0170150 
2679.54 4.462710812  1.0914706562956198  0.249841  3.877762  2.39165e-06  -1.11759e-08  0.00400165  2.86103e-05   0.0175766   0.0170155 
2680.37 4.463971037  1.0914706562956198  0.249841  3.877762  2.37675e-06  -3.72531e-08  0.00400165  2.86103e-05   0.0175790   0.0170151 
2680.97 4.465138958  1.0917052914869605  0.249841  3.877762  2.38048e-06  -5.58796e-08  0.00400165  2.86103e-05   0.0175728   0.0170160 
2681.76 4.466413904  1.0917052914869605  0.249841  3.877762  2.38793e-06  -7.45063e-08  0.00400165  2.86103e-05   0.0175810   0.0170150 
2682.57 4.467651849  1.0921707523163466  0.24988  3.877762  2.32087e-06  -1.04309e-07  0.00400165  2.86103e-05   0.0175786   0.0170164 
2684.37 4.470771678  1.0921707523163466  0.24988  3.877762  2.27989e-06  -8.19568e-08  0.00400165  2.86103e-05   0.0175765   0.0170171 
2685.76 4.472987963  1.0921707523163466  0.24988  3.877762  2.24636e-06  -6.70557e-08  0.00400165  2.86103e-05   0.0175862   0.0170197 
2686.36 4.474083275  1.0924054894096265  0.24988  3.877762  2.22401e-06  -6.70557e-08  0.00400165  2.86103e-05   0.0181618   0.0170193 
2687.18 4.475343898  1.0924054894096265  0.24988  3.877762  2.22774e-06  -5.96051e-08  0.00400165  2.86103e-05   0.0175531   0.0170186 
2687.95 4.476669571  1.0924054894096265  0.24988  3.877762  2.22774e-06  -5.21543e-08  0.00400165  2.86103e-05   0.0175712   0.0170189 
2688.57 4.477715548  1.0924054894096265  0.24988  3.877762  2.18676e-06  -6.70557e-08  0.00400165  2.86103e-05   0.0175713   0.0170208 
2689.37 4.479016753  1.092636347545172  0.24988  3.877762  2.15323e-06  -4.8429e-08  0.00400165  2.86103e-05   0.0185008   0.0170215 
2690.17 4.480471731  1.092636347545172  0.24988  3.877762  2.16068e-06  -2.98025e-08  0.00400165  2.86103e-05   0.0175798   0.0170204 
2690.96 4.481800985  1.092636347545172  0.24988  3.877762  2.19794e-06  -2.23519e-08  0.00400165  2.86103e-05   0.0175741   0.0170201 
2691.77 4.483048479  1.092636347545172  0.24988  3.877762  2.25009e-06  0.0  0.00400165  2.86103e-05   0.0175778   0.0170194 
2692.55 4.484300946  1.092636347545172  0.24988  3.877762  2.30969e-06  2.98025e-08  0.00400165  2.86103e-05   0.0175771   0.0170190
[truncated: 402,698 more chars]
