# Supplementary material for: Bright triplet and bright charge-separated singlet excitons in organic diradicals enable optical read-out and writing of spin states
Source: Nat Chem. 2025 Jul 29;17(9):1410–7. doi: 10.1038/s41557-025-01875-z (PMC12411279; doi:10.1038/s41557-025-01875-z)
Supplement: Supplementary file 3 — Raw text files containing unprocessed data for absorption, PL, magneto-PL, transient absorption kinetics and transient PL spectra. [file 41557_2025_1875_MOESM3_ESM.zip › Figure 2/TA/nsTA.cor]

   0.0000000e+00  -9.4477351e+00  -7.4477351e+00  -5.4477351e+00  -4.4477351e+00  -3.4477351e+00  -2.4477351e+00  -1.4477351e+00  -1.3477351e+00  -1.2477351e+00  -1.1477351e+00  -1.0477351e+00  -9.4773507e-01  -8.4773507e-01  -7.4773507e-01  -6.4773507e-01  -5.4773507e-01  -4.4773507e-01  -3.4773507e-01  -2.4773507e-01  -1.4773507e-01  -4.7735067e-02   5.2264933e-02   1.5226493e-01   2.5226493e-01   3.5226493e-01   4.5226493e-01   5.5226493e-01   6.5226493e-01   7.5226493e-01   8.5226493e-01   9.5226493e-01   1.0522649e+00   1.1522649e+00   1.2522649e+00   1.3522649e+00   1.4522649e+00   1.5522649e+00   1.6522649e+00   1.7522649e+00   1.8522649e+00   1.9522649e+00   2.0522649e+00   2.1522649e+00   2.2522649e+00   2.3522649e+00   2.4522649e+00   2.5522649e+00   2.6522649e+00   2.7522649e+00   2.8522649e+00   2.9522649e+00   3.0522649e+00   3.1522649e+00   3.2522649e+00   3.3522649e+00   3.4522649e+00   3.5522649e+00   3.7522649e+00   3.9522649e+00   4.1522649e+00   4.3522649e+00   4.5522649e+00   5.0522649e+00   5.5522649e+00   6.0522649e+00   6.5522649e+00   7.0522649e+00   7.5522649e+00   8.0522649e+00   8.5522649e+00   9.0522649e+00   9.5522649e+00   1.0052265e+01   1.0552265e+01   1.2552265e+01   1.4552265e+01   1.6552265e+01   1.8552265e+01   2.0552265e+01   2.3052265e+01   2.5552265e+01   2.8052265e+01   3.0552265e+01   3.3052265e+01   3.5552265e+01   3.8052265e+01   4.0552265e+01   4.3052265e+01   4.5552265e+01   4.8052265e+01   5.0552265e+01   5.3052265e+01   5.5552265e+01   5.8052265e+01   6.0552265e+01   6.3052265e+01   6.5552265e+01   6.8052265e+01   7.0552265e+01   7.3052265e+01   7.5552265e+01   7.8052265e+01   8.0552265e+01   8.3052265e+01   8.5552265e+01   8.8052265e+01   9.0552265e+01   9.3052265e+01   9.5552265e+01   9.8052265e+01   1.0055226e+02   1.1305226e+02   1.2555226e+02   1.3805226e+02   1.5055226e+02   1.6305226e+02   1.7555226e+02   1.8805226e+02   2.0055226e+02   2.2555226e+02   2.5055226e+02   2.7555226e+02   3.0055226e+02   3.2555226e+02   3.5055226e+02   3.7555226e+02   4.0055226e+02   4.2555226e+02   4.5055226e+02   4.7555226e+02   5.0055226e+02   5.5055226e+02   6.0055226e+02   6.5055226e+02   7.0055226e+02   7.5055226e+02   8.0055226e+02   8.5055226e+02   9.0055226e+02   9.5055226e+02   1.0005523e+03   1.2505523e+03   1.5005523e+03   1.7505523e+03   2.0005523e+03   2.2505523e+03   2.5005523e+03   2.7505523e+03   3.0005523e+03   3.2505523e+03   3.5005523e+03   3.7505523e+03   4.0005523e+03   4.2505523e+03   4.5005523e+03   4.7505523e+03   5.0005523e+03   5.2505523e+03   5.5005523e+03   5.7505523e+03   6.0005523e+03   6.5005523e+03   7.0005523e+03   7.5005523e+03   8.0005523e+03   9.0005523e+03   1.0000552e+04   1.2000552e+04   1.4000552e+04   1.6000552e+04   1.8000552e+04   2.0000552e+04
   4.5000000e+02             NaN   6.7867297e-03   4.5168435e-04   3.7199686e-03   1.9305728e-03   1.8261865e-03  -2.8114790e-03  -3.4344039e-03  -4.0573288e-03   2.0664764e-03  -6.7986771e-03  -1.1640506e-03  -6.4621245e-03  -9.0341485e-03   7.6427345e-04  -7.7490445e-03  -1.8268179e-03   1.7174691e-03   7.7713295e-03   1.0046442e-02  -5.9383449e-04   1.0067031e-04   2.1697926e-03   8.6019877e-03   5.0159502e-03   3.8312282e-03   1.0330660e-02   1.1593138e-02   1.5702762e-02   2.4721282e-02   2.1073689e-02   2.1886204e-02   1.9131008e-02   2.4013613e-02   2.9326282e-02   2.2951342e-02   2.8857310e-02   2.2043200e-02   2.2008243e-02   1.7524191e-02   2.3276838e-02   2.0876496e-02   2.1308761e-02   2.6684094e-02   2.4320553e-02   2.4310529e-02   2.0120053e-02   1.1185045e-02   2.6855292e-02   2.2944473e-02   2.3787039e-02   2.6838736e-02   2.2532854e-02   3.4260133e-02   2.3971911e-02   2.3497373e-02   2.5969087e-02   1.0183883e-02   1.6422668e-02   2.1839672e-02   2.1186273e-02   2.3877421e-02   2.2808165e-02   2.3709808e-02   2.3157610e-02   1.9879145e-02   2.1327935e-02   2.4232874e-02   2.2001838e-02   2.0198456e-02   1.4378781e-02   1.2274738e-02   2.0373479e-02   2.4741379e-02   1.7524495e-02   2.7911119e-02   1.6394608e-02   1.2112946e-02   1.5284854e-02   1.1772319e-02   1.0492801e-02   9.0544556e-03   1.6172950e-03   5.8931858e-03   3.1936644e-03  -2.1964193e-04   1.6787735e-02   1.5594653e-02   1.4577658e-02   4.1165334e-03   3.1194604e-03   7.2132398e-03   1.3586520e-03   5.0219171e-03   4.9385761e-03   7.7471618e-03   6.1048077e-03  -6.0052678e-04   4.2731028e-03   2.1792882e-03  -1.1472825e-03   8.0919543e-03   6.1153305e-03   2.1874820e-03  -4.9673903e-03   5.2954563e-03   7.5925961e-03   4.1697075e-03   9.2046262e-03   3.9986672e-03   3.0141520e-03   2.0477366e-03  -8.3212564e-04   2.4365300e-03  -4.9646979e-03  -2.1221631e-03  -8.6419546e-03  -2.4879155e-03  -7.3179805e-03   3.3929615e-03  -3.5553229e-03  -3.1397088e-03  -3.6226626e-03   4.5768235e-03  -2.1999212e-03  -7.1976353e-03  -8.6428734e-03  -7.1968917e-03  -1.5495674e-03  -7.1690370e-03  -1.2534566e-03   1.6376430e-03   3.0333168e-03   4.4718244e-03   8.0316887e-04  -3.3406469e-03   2.5694890e-03   4.1881406e-04  -7.4425475e-03  -8.5699115e-03  -1.2325103e-02  -3.9340017e-03  -7.8083326e-03  -1.9273925e-03   3.4225997e-03  -3.6766937e-03  -7.3418053e-03  -2.7488919e-03  -9.2684349e-03  -7.2993903e-03  -5.6889151e-03  -4.5776168e-03  -8.6553525e-03  -5.0639645e-03  -3.9247604e-03  -4.4140185e-03  -1.0192843e-02   2.5218546e-03  -3.9110925e-03  -9.1894643e-04  -9.2931588e-03  -9.4535126e-03  -1.4710224e-02  -9.8635244e-03  -3.3586007e-03  -5.7591022e-03   4.0824773e-03  -9.2040970e-04  -5.7054088e-03  -6.7117590e-03  -3.5395406e-03  -1.0556808e-02
   4.5208333e+02             NaN   5.6203366e-03  -1.9093982e-03   1.0741265e-03   3.4485403e-05  -2.3213356e-03  -2.3519776e-03  -2.2920567e-03  -2.2321357e-03   4.1038457e-03  -7.0532589e-04  -3.2036702e-04  -3.1280010e-04   2.6836379e-04  -1.8690065e-03  -5.0932105e-03   4.8855024e-04  -5.0332133e-03   1.7472897e-03   1.9884343e-03   3.0057342e-03   3.4015782e-03   4.3483198e-03   6.8775386e-03   9.0835406e-03   5.1442053e-03   1.3758445e-02   1.3308354e-02   1.3603997e-02   1.7055593e-02   1.7020604e-02   2.3733846e-02   2.0808050e-02   2.3049479e-02   2.9204989e-02   2.4395538e-02   2.4625506e-02   1.8441307e-02   1.9338406e-02   1.9449586e-02   2.6533088e-02   2.5299078e-02   2.5590019e-02   3.2561184e-02   2.8599154e-02   2.2634230e-02   2.2900930e-02   1.5635497e-02   2.4799530e-02   2.0913331e-02   2.3058358e-02   2.6162752e-02   2.2654865e-02   2.3512861e-02   1.8079059e-02   3.1022295e-02   2.5330956e-02   1.7962289e-02   2.4711167e-02   2.0897003e-02   2.3802688e-02   2.5035481e-02   2.3961601e-02   2.4966080e-02   2.5281082e-02   1.9445156e-02   1.9819361e-02   2.2519692e-02   2.3624139e-02   2.3983578e-02   1.6977654e-02   1.5959242e-02   2.1045482e-02   1.9686508e-02   1.7062865e-02   2.0578270e-02   1.7437468e-02   1.8880604e-02   1.8748977e-02   1.5996608e-02   1.2423984e-02   1.4873136e-02   4.5638180e-03   6.8418080e-03   5.8207573e-03   4.8201525e-03   6.3472820e-03   8.3987072e-03   9.6455450e-03   7.0201827e-03   4.7955053e-03   1.4584814e-02   1.3923036e-02   1.0818553e-02   6.6739141e-03   5.9227178e-03   8.7333915e-03   1.1350414e-02   6.8525232e-03   6.5979490e-03   6.7682764e-03   4.7751844e-03   3.7124187e-03   3.9513651e-03  -2.0379493e-03   8.0880617e-03   2.3143489e-03   2.6399333e-04   6.8974857e-03   4.7297053e-03   5.1578935e-03   5.0647393e-03   5.8504329e-03   3.6908453e-03   3.7389875e-03   3.0451163e-03  -1.3459829e-03  -1.2862972e-03   1.5485823e-03   7.1748090e-03  -6.5369063e-03  -1.4449386e-03  -4.2750012e-03   2.6651370e-03  -7.1058028e-05  -4.0749965e-03  -6.3729402e-03  -1.4021609e-03  -3.0350908e-04   5.0157528e-03  -1.8679104e-03  -7.4124255e-04  -3.6619710e-05   5.1142563e-03   3.3858572e-04   1.5390776e-03   3.3588934e-03  -1.0331386e-03  -7.9667487e-03  -3.4826621e-03  -4.2240511e-03   1.5567877e-03  -2.7471726e-04   2.7802031e-03   3.2393962e-03  -8.4770682e-03  -3.2117302e-03   1.7776933e-03  -3.0408995e-03  -3.5640080e-03   2.4491647e-03  -5.8401575e-03  -5.0757805e-03   1.1309286e-03   2.7703123e-03  -5.7487816e-03  -5.8906171e-03   3.5556136e-03   1.6607692e-03   1.1780801e-03  -4.1919659e-03  -1.5153203e-03  -5.1384682e-03  -6.9014390e-04  -6.2054760e-03  -2.6649499e-03  -1.4273333e-03   2.3865348e-03  -3.4130837e-03  -2.8996070e-03   1.9835891e-03  -8.4800560e-03
   4.5416667e+02             NaN   1.0875963e-03  -6.0277268e-03   1.6208997e-03   1.0729035e-03  -1.8255077e-03  -5.6207902e-03  -6.0355361e-03  -6.4502821e-03   2.3090639e-03   1.0214966e-03   7.3082684e-04   1.3732146e-03  -3.8206686e-03  -8.1088995e-04  -1.5654777e-03   2.0369793e-04  -5.1138319e-03  -1.6522668e-04   6.7191993e-03   6.8164181e-03   2.1074611e-03   5.3642044e-03   4.1567721e-03   4.8946181e-03   7.2052908e-03   1.1559372e-02   1.2372235e-02   1.4317122e-02   1.7784852e-02   1.8769368e-02   1.7400259e-02   1.3901446e-02   2.0018816e-02   2.3355605e-02   2.0781746e-02   2.2951621e-02   2.1987138e-02   2.1351179e-02   1.8084289e-02   2.2948116e-02   2.5724685e-02   2.2101333e-02   2.6136183e-02   2.8020895e-02   2.1847831e-02   2.2113394e-02   2.1351206e-02   2.6681097e-02   2.3778689e-02   2.6523811e-02   2.2530177e-02   1.6146731e-02   2.5686393e-02   2.2468284e-02   2.1309506e-02   2.1023213e-02   1.7331292e-02   1.6252269e-02   2.1649523e-02   1.8993733e-02   2.1662223e-02   2.1223143e-02   2.0134127e-02   1.8955844e-02   1.9068952e-02   1.9722199e-02   1.7856403e-02   1.6802805e-02   1.8905996e-02   1.5658373e-02   1.4372016e-02   1.6143687e-02   1.7252601e-02   1.4362297e-02   2.0304451e-02   1.6336396e-02   1.3767754e-02   1.2408098e-02   1.3688582e-02   1.1736103e-02   1.2331931e-02   1.0156704e-02   6.0955099e-03   7.9932953e-03   3.9547272e-03   4.2163191e-03   8.0955558e-03   2.3021373e-03   5.5309722e-03   8.4977298e-03   8.0831267e-03   6.1283125e-03   2.6057579e-03   9.1167390e-03   7.2217964e-03   6.6440496e-03   6.6225418e-03   5.9052611e-03   1.0274215e-02   1.0268646e-02   8.2831698e-03   4.4415127e-03   5.4042175e-03   8.4995439e-04   5.0694905e-03   7.4307117e-03   3.2497941e-03   6.2720594e-03   4.8072563e-03   6.9553517e-03   2.9166481e-03  -2.3959516e-03   5.7000055e-03   4.4597358e-03   2.2874905e-03   2.0004089e-03   4.6056903e-03  -1.4712186e-03  -1.6098887e-03  -2.0725480e-03   2.4707304e-03   1.3679412e-03  -7.3243105e-04  -3.7210039e-03   4.1341645e-04  -2.7854701e-03  -1.8420735e-03  -5.0712909e-03  -5.9514355e-04  -6.2470989e-03  -2.5575364e-03  -2.7147352e-03   4.6668589e-03  -2.2559599e-03   1.4777956e-03   2.1026928e-03  -3.6152224e-03  -2.6275763e-03  -8.2650494e-04  -2.0372796e-03  -8.6314376e-04   6.4923271e-04  -5.6122011e-03   5.8258215e-03  -4.0598143e-03  -1.4879182e-03   5.3370022e-03  -7.7803721e-03  -5.9253610e-03  -2.5971111e-03  -6.4834521e-03  -3.4205371e-03  -4.4874528e-03  -4.7017645e-05  -7.1562957e-03  -9.9200723e-04   5.9895901e-03  -1.3702723e-03  -2.3641200e-03  -1.6224261e-03  -4.0760416e-03  -2.2920925e-03  -1.6541462e-03  -9.1839231e-03  -6.1623204e-03  -1.8476676e-03   4.3519387e-03  -2.4258994e-03   3.7879267e-05  -2.6363037e-03  -6.1859866e-03
   4.5625000e+02             NaN   6.6098748e-04  -1.7343294e-03  -1.8555901e-03   4.0120375e-04   6.3830752e-04  -1.0380633e-03  -1.2395213e-03  -1.4409794e-03   7.7248592e-04  -3.1221608e-04   3.7073036e-04   1.7839798e-03  -3.7665402e-03  -4.3461733e-03  -3.2701180e-03  -4.0817645e-04  -2.2070705e-03  -2.5501595e-03   5.6558024e-04   3.2123094e-03   4.9249844e-03   4.7070179e-03   3.4415067e-04   3.2428210e-03   5.5646463e-03   9.1127215e-03   1.3325344e-02   1.6262344e-02   1.9119639e-02   1.7725707e-02   2.1170533e-02   2.2019249e-02   2.1809073e-02   2.5588933e-02   2.1593736e-02   2.1631370e-02   2.2339537e-02   2.0134423e-02   2.0592164e-02   2.1704772e-02   2.3496624e-02   2.4205104e-02   2.2641819e-02   2.1590667e-02   2.2168952e-02   2.3836583e-02   2.3611943e-02   2.2035193e-02   1.6758256e-02   1.9050766e-02   2.2019897e-02   1.7797474e-02   1.9916435e-02   2.5121484e-02   2.2360801e-02   2.1887994e-02   1.6084179e-02   1.9544139e-02   2.4212082e-02   2.1282184e-02   2.2631394e-02   2.3149715e-02   2.2895221e-02   2.0943360e-02   2.1004760e-02   1.9988290e-02   1.9861484e-02   2.0134593e-02   1.7518735e-02   1.4740735e-02   1.4565520e-02   1.6003644e-02   1.8214743e-02   1.7241144e-02   2.1019880e-02   1.1988922e-02   1.3779945e-02   1.3319346e-02   9.3730958e-03   9.2784856e-03   1.1972802e-02   9.4221260e-03   5.2942306e-03   7.3334419e-03   4.9505875e-03   8.6855238e-03   7.1327489e-03   3.2932800e-03   6.7839816e-03   1.0907378e-02   1.0091844e-02   4.2942269e-03   9.2536702e-03   2.5706442e-03   3.6450407e-03   4.3352126e-03   5.8396027e-03   7.0365540e-03   6.7059666e-03   7.1351712e-03   4.0644717e-03   6.2730153e-03   6.2061694e-03   5.7829783e-03   6.0462738e-03   5.2846191e-03   2.3191321e-03   9.1423100e-03   8.2677868e-03   6.1484436e-03  -4.6519373e-04   1.5734251e-05   8.0677410e-03   5.6622549e-03   7.2972098e-03   1.4661739e-03   2.9359359e-03   2.2624627e-03   1.1268184e-03  -1.7718524e-03  -2.2583670e-03   1.3024730e-03   1.2615516e-04  -3.0042605e-03  -1.5405100e-03  -1.3616610e-03   8.3461385e-04  -1.2518912e-03   3.9471996e-03  -4.1272045e-03   1.0039980e-04  -3.8019455e-05  -1.0216228e-03  -6.0520662e-04  -2.2445209e-03   7.6938059e-04  -1.1120988e-03   1.1764532e-04   3.3823991e-03  -7.3259053e-03   3.1115625e-03   1.5254886e-03   1.4004958e-03   3.2608904e-03  -5.4087058e-03  -1.3844007e-03  -1.0299867e-03  -4.5781721e-03   1.1683260e-03  -1.8824788e-03  -3.2033012e-03  -1.1154601e-04   2.4711233e-03  -1.4474907e-03   1.5582639e-03   4.7163093e-04  -1.9701396e-03  -3.0512680e-03  -3.5960828e-03  -8.2910892e-04  -1.9821197e-03  -1.0143608e-03   1.1560005e-03   2.7355645e-03  -3.7146590e-03   2.8542011e-03  -1.7620130e-03   7.5131788e-04   7.6325823e-04  -4.7920830e-04  -5.4789347e-03
   4.5833333e+02             NaN  -1.3033633e-03   3.2883741e-04  -3.4692768e-03   1.9900049e-03  -1.3205376e-03  -9.4973434e-04  -6.9295575e-04  -4.3617715e-04  -1.0013104e-03  -1.9863584e-03   1.8226457e-04   1.3627886e-03  -2.3885696e-03  -2.0246284e-03  -1.8321189e-03   1.0745793e-03   3.6602751e-04   2.2801935e-03   1.8489949e-03  -5.6006160e-04   2.2277706e-06  -4.5223513e-04   4.0360540e-03   5.0379309e-03   5.0587205e-03   6.4856016e-03   9.1605724e-03   1.2922619e-02   1.5875093e-02   1.5687085e-02   1.8285247e-02   2.1607073e-02   2.5432305e-02   2.4199532e-02   1.8594726e-02   1.9627209e-02   2.0219463e-02   1.9330507e-02   1.5408376e-02   1.6747474e-02   1.9776436e-02   1.9054810e-02   2.2013766e-02   2.2111176e-02   1.8700558e-02   2.1493817e-02   1.9900574e-02   1.8132649e-02   1.6709025e-02   2.0621668e-02   1.9649705e-02   2.0014147e-02   2.3123456e-02   2.3180386e-02   2.0460319e-02   1.9896322e-02   1.5700084e-02   2.1230026e-02   1.9944978e-02   1.5639493e-02   2.1293029e-02   2.2613687e-02   2.3044009e-02   2.0114539e-02   1.7283677e-02   1.7239820e-02   1.7707595e-02   1.6262625e-02   1.3995972e-02   1.2886481e-02   1.4090373e-02   1.6478716e-02   1.5648264e-02   1.6103994e-02   1.4863763e-02   1.1276024e-02   1.2963946e-02   1.3573217e-02   1.2115651e-02   9.3936537e-03   7.7503288e-03   7.4308542e-03   6.9932924e-03   6.1571408e-03   6.8514421e-03   7.6033003e-03   1.0681544e-02   8.3303540e-03   6.0639651e-03   5.5993277e-03   1.1690648e-02   8.0833369e-03   5.0856437e-03   4.8569685e-03   7.4598525e-03   5.1976744e-03   5.2545275e-03   6.8297470e-03   5.7072543e-03   8.4285399e-03   5.9262638e-03   6.9823822e-03   7.2537494e-03   1.9057271e-03   5.1252470e-03   7.6284657e-03  -4.7717044e-04   5.3352787e-03   7.2953413e-03   5.1656723e-03   4.0135761e-03   2.8898201e-03   6.8282911e-03   5.5150064e-03   3.7240290e-03   8.4991116e-04   3.5308362e-03   2.7414018e-03   1.9322197e-03  -1.0521225e-03   3.6154104e-03   7.6983800e-04   4.9457719e-03  -1.4295360e-03  -1.7939413e-03   9.8175259e-04  -1.2578453e-03  -5.5735949e-04   6.3471950e-05  -6.6077138e-04   2.5049404e-03  -1.2439696e-03  -1.7008506e-03  -1.5539217e-03  -1.4615741e-04   5.5910882e-03   1.9639762e-03  -1.2545190e-03  -1.1476151e-03   1.4536777e-03   5.3627991e-03  -1.9500442e-04  -2.8842114e-04  -5.5276228e-05  -5.1598934e-03  -6.7383301e-05  -1.4018338e-03  -1.4143148e-03   7.9198164e-04   2.8314078e-03   2.5157936e-04   2.2356685e-03   7.1213902e-04   5.0727809e-05  -1.7213314e-03  -4.8961440e-03   2.0257669e-03  -3.6180594e-03   5.1837862e-04  -1.3329317e-03  -8.4414622e-05  -2.1369350e-03   7.9590945e-04   2.8739046e-04   5.6391842e-04  -2.6848430e-03   2.7288949e-03  -5.1940688e-04   3.1955330e-03   9.4552237e-04  -1.5361549e-03
   4.6041667e+02             NaN   3.1606216e-05  -5.4504386e-04  -4.9577211e-04   2.0897404e-03   3.3904273e-04  -1.2187155e-03  -1.3215381e-03  -1.4243608e-03   1.6391979e-04  -9.0527703e-04   5.7850338e-04  -1.1006306e-06  -1.1377145e-03  -1.3097951e-03  -1.9002855e-03   9.4120528e-04   9.4399894e-04   6.5500212e-04  -1.3710937e-03  -2.7029725e-03   1.2434969e-04   2.5147633e-03   4.7216158e-03   4.2448034e-03   4.4891727e-03   8.7490642e-03   1.3143094e-02   1.3093471e-02   1.5807944e-02   1.6092361e-02   1.5493952e-02   1.4896429e-02   1.7390855e-02   1.8517131e-02   1.6940641e-02   1.9873885e-02   1.8090231e-02   1.6641584e-02   1.5983440e-02   1.6704650e-02   1.8277038e-02   1.6965040e-02   1.7619622e-02   1.8310313e-02   1.4724044e-02   1.6128768e-02   1.7907864e-02   1.9393777e-02   1.8065874e-02   1.7374163e-02   1.6041394e-02   1.6911385e-02   1.8987736e-02   1.6386164e-02   1.5645204e-02   1.7131794e-02   1.4758098e-02   1.4190240e-02   1.9415185e-02   1.7888414e-02   1.7662737e-02   1.6380388e-02   1.7115557e-02   1.6915888e-02   1.5654898e-02   1.6984367e-02   1.6618398e-02   1.4726190e-02   1.2733306e-02   1.1036404e-02   1.2107365e-02   1.3399742e-02   1.2828939e-02   1.5554068e-02   1.3830646e-02   1.0140069e-02   1.2671716e-02   1.0922489e-02   9.0180149e-03   4.6239384e-03   9.8371600e-03   7.6114295e-03   5.4597968e-03   8.4643441e-03   9.2034480e-03   8.6913169e-03   7.2230264e-03   6.9106545e-03   4.1817829e-03   8.2161321e-03   7.9204969e-03   5.5025306e-03   6.3233548e-03   2.0052927e-03   6.2831897e-03   3.6011324e-03   3.7057727e-03   5.8314936e-03   5.1697641e-03   3.6156484e-03   1.9578139e-03   2.1145686e-03   8.0642736e-03  -2.2366445e-04   8.5609020e-03   2.0364546e-03  -7.2320356e-04   5.7987835e-03   7.5477124e-03   5.1464380e-03   3.7502485e-03   9.2569600e-04   2.8112228e-03   8.9730140e-04   1.1503388e-03   3.9662384e-04   2.8595610e-03   2.2294559e-03   4.1210940e-03   1.4897055e-04  -3.1852419e-03  -1.2327249e-03   1.2018873e-03  -1.6533521e-03  -8.7938286e-04  -1.6923437e-03   5.7995518e-04  -3.0470632e-03   2.8414897e-03  -1.7551164e-03   3.7466678e-03   2.6736341e-04  -9.5874659e-04  -2.8629537e-03  -1.1088431e-03   2.3399414e-03   1.0195509e-03  -4.9439099e-03   2.1680729e-03  -3.6702186e-03   3.0742446e-04  -8.4823650e-04  -2.9434326e-03   1.4929725e-03   1.0988553e-04  -1.4772244e-03   9.4337746e-04  -4.8538897e-03  -7.9034118e-05  -1.7117251e-03  -2.0336937e-03   1.7599236e-03   8.3227831e-06   2.0485733e-03  -2.2095007e-03  -1.8794295e-03   1.8377390e-04   1.9619579e-03  -3.4471382e-03  -1.5708022e-03  -2.0364874e-03  -4.4303913e-03  -2.9002747e-03  -2.3479359e-03  -5.3416606e-03  -2.0440393e-03  -7.2264244e-04   4.7038194e-04  -1.1981926e-03  -1.3534040e-03  -3.0032676e-03
   4.6250000e+02             NaN  -7.9453937e-04   1.0155761e-03   3.1107271e-04   1.5042130e-04   2.3956844e-03  -2.1797169e-04  -6.4864230e-04  -1.0793129e-03  -1.8751765e-03  -1.2663525e-03  -6.8821811e-04  -2.8923189e-04  -1.5040214e-03   2.1188903e-04  -1.6499259e-03   7.4662783e-04   8.3452818e-04  -8.2752907e-05  -2.9792233e-04   6.3212975e-04   1.1384999e-03   3.7158123e-03   5.2919951e-03   3.7839883e-03   5.2412423e-03   7.8878828e-03   1.1406233e-02   1.0669195e-02   1.1394115e-02   1.2564686e-02   1.5310576e-02   1.6951165e-02   1.6240472e-02   1.6193810e-02   1.5408189e-02   1.6538673e-02   1.8679716e-02   1.8000175e-02   1.3037217e-02   1.4550929e-02   1.5818182e-02   1.5852263e-02   1.7615777e-02   1.5334726e-02   1.4783049e-02   1.6406200e-02   1.6279064e-02   1.4641915e-02   1.4627966e-02   1.8229617e-02   1.6573789e-02   1.5595428e-02   1.6644660e-02   1.7500806e-02   1.6674608e-02   1.4252093e-02   1.3894962e-02   1.6912239e-02   1.5959354e-02   1.7657941e-02   1.6706320e-02   1.7246088e-02   1.5532991e-02   1.5403834e-02   1.6689723e-02   1.4828113e-02   1.3535215e-02   1.3231609e-02   1.4340345e-02   1.4069823e-02   1.2392648e-02   1.3733359e-02   1.3147261e-02   1.1272237e-02   1.3560364e-02   8.6528588e-03   1.3028490e-02   1.2013082e-02   1.1155955e-02   1.0159291e-02   1.1081148e-02   8.8196733e-03   9.7473111e-03   5.3548882e-03   6.9027214e-03   6.5368483e-03   8.3203654e-03   5.7512492e-03   7.0570207e-03   6.2816510e-03   6.9938369e-03   8.1006714e-03   7.1099834e-03   5.6874847e-03   4.7819435e-03   5.7647861e-03   5.6060836e-03   4.1680088e-03   4.0104761e-03   3.2628889e-03   4.4980831e-03   5.7522492e-03   4.0001240e-03  -1.3427489e-05   5.1206914e-03   3.0274180e-03   2.6613653e-03   7.1600832e-03   5.3807056e-03   1.3245184e-03   2.9296380e-03   2.7184806e-03   1.5881254e-03   3.2840176e-03  -1.1974911e-04  -5.2543225e-04   2.5432882e-03   2.2275683e-03   1.1859681e-03  -4.8958033e-04  -3.7162593e-04  -6.8742360e-04   4.4449949e-03  -8.6075882e-04  -2.3951395e-04  -1.2811302e-03  -1.8224627e-03   4.9607041e-04   8.6646944e-04  -1.1474608e-03   2.6870956e-03   8.3900727e-04  -5.0355124e-04  -8.0306607e-04   2.9130691e-04   2.3669561e-03  -1.2093228e-03   5.3399552e-04  -6.0662332e-04  -8.3927049e-04   3.7105525e-03  -1.9124302e-03  -6.3488697e-04   2.8309678e-03  -1.4970373e-03  -1.2406274e-03   1.2992027e-04  -1.2430554e-03  -2.0275407e-03   7.5583765e-04  -1.1874009e-03  -1.0634534e-03  -1.5982276e-03  -1.6864401e-03  -1.7381086e-03   1.1657197e-03   3.2213380e-03  -1.6606122e-04  -1.2890845e-03   9.7675870e-05   2.3288612e-04  -4.9902824e-04  -5.3983648e-04  -2.0176964e-03  -1.6506334e-03  -2.9907756e-04   1.4010322e-03  -1.9351141e-03   3.1964147e-04  -9.4366516e-04  -1.8102971e-03
   4.6458333e+02             NaN  -2.1589524e-05   1.2967288e-03  -1.5930337e-03   2.2225740e-04  -5.5455351e-04   2.4371202e-04   4.1566403e-04   5.8761604e-04  -7.2270287e-04  -8.9703710e-04  -1.7374032e-04   3.6455435e-04  -8.3486821e-04  -7.7484419e-04  -1.1605556e-03  -6.4910307e-05  -1.6525111e-03  -9.4790357e-04  -9.8986344e-04  -1.0627464e-03  -6.7793944e-04   5.7774858e-04   2.3454144e-03   3.9612583e-03   5.6427259e-03   4.8119812e-03   8.1546677e-03   1.0523606e-02   1.1013590e-02   1.2526483e-02   1.3145425e-02   1.1768334e-02   1.2565725e-02   1.5004171e-02   1.3515895e-02   1.4456806e-02   1.5110371e-02   1.5050088e-02   1.3264279e-02   1.1860448e-02   1.3595584e-02   1.3308889e-02   1.2077303e-02   1.4103477e-02   1.4104962e-02   1.5277039e-02   1.3284974e-02   1.2804961e-02   1.3138323e-02   1.5075109e-02   1.4107251e-02   1.2157522e-02   1.3836431e-02   1.4609054e-02   1.3108224e-02   1.4204604e-02   1.4118060e-02   1.6718230e-02   1.5688629e-02   1.1939819e-02   1.4816695e-02   1.5315734e-02   1.4427196e-02   1.2170366e-02   1.3616575e-02   1.4061362e-02   1.1242236e-02   1.2019667e-02   1.1849925e-02   9.4954062e-03   1.0000135e-02   1.2662581e-02   1.3319758e-02   1.1362794e-02   1.2822630e-02   8.2128793e-03   9.4308912e-03   1.2126677e-02   9.0694706e-03   9.3716488e-03   8.1841605e-03   5.0386198e-03   5.9159197e-03   5.4978898e-03   5.3103700e-03   4.6236754e-03   5.9268079e-03   5.9288318e-03   4.5208436e-03   6.1491242e-03   7.8981074e-03   7.3591785e-03   3.9505930e-03   4.6238919e-03   5.0310014e-03   6.0327310e-03   5.4830873e-03   5.2896357e-03   4.2899272e-03   1.8228711e-03   2.6651635e-03   3.2953283e-03   3.4915871e-03   1.4410047e-03   4.4424138e-03   2.5855145e-03   1.0394903e-03   5.1716453e-03   4.8030533e-03   1.5036053e-03   2.6533356e-03   5.0615714e-05   5.5939356e-04   3.1178870e-03   2.5079777e-03   3.2820066e-03   2.0213089e-07   1.5821687e-03   2.7311555e-03  -1.5363087e-03   5.4288534e-04  -1.2989853e-03   7.4697789e-04  -1.5816807e-03  -1.1026678e-03  -9.6367378e-04   6.4747632e-04  -9.7533328e-04  -1.9581226e-03  -1.8650534e-04   1.2001727e-03  -1.3172370e-04  -2.5628777e-03  -4.8385395e-04  -2.5377700e-03   7.6326172e-04   2.5092401e-03  -1.6198606e-03   3.1280583e-04  -4.4351831e-04  -1.4661080e-03   2.0234950e-03  -5.7023521e-04   2.2085324e-04  -1.8608042e-03   1.2416205e-03   8.9320580e-04  -8.0173033e-04  -4.4367970e-04   8.9540279e-05  -2.1687277e-03  -7.6189332e-04   9.8790919e-04   2.7376734e-04  -2.2667339e-03   1.4818217e-03  -4.5374362e-04   3.6501169e-04   1.4662677e-03   3.3160671e-04  -1.1573590e-03  -1.8798520e-03   2.4059788e-04   7.6050223e-05  -4.1900606e-04   1.0905901e-03  -4.8263993e-04   9.9512222e-04  -1.1256834e-03  -8.1772923e-04  -5.1482932e-04
   4.6666667e+02             NaN   1.9887498e-04   1.6662656e-03  -5.9401117e-04   6.1658011e-04   1.0788053e-03  -1.8667058e-04  -3.4632962e-04  -5.0598865e-04  -1.0133782e-03  -1.4512165e-03   3.1448681e-04  -8.9437143e-05  -1.0529202e-03  -1.1457438e-03  -1.9511168e-03   1.6932261e-04   1.2445218e-03   1.5998771e-03   3.0550475e-03   2.3218718e-03   4.6580070e-04   1.4040058e-03   2.8109173e-03   2.8418154e-03   2.6595779e-03   3.7433664e-03   5.6558564e-03   6.8732410e-03   8.7885635e-03   9.3665163e-03   9.7100006e-03   1.1831072e-02   1.3467057e-02   1.4293456e-02   1.3016614e-02   1.2620443e-02   1.1122040e-02   1.2139117e-02   1.2799993e-02   1.3152405e-02   1.1976926e-02   1.0841923e-02   1.3069608e-02   1.4173208e-02   1.1954001e-02   1.1572458e-02   1.1674725e-02   1.2387262e-02   1.2615035e-02   1.2601023e-02   1.2817791e-02   1.2555153e-02   1.2302952e-02   1.1746902e-02   1.1736474e-02   1.1862100e-02   1.0965143e-02   1.1294274e-02   1.4096816e-02   1.1761998e-02   1.2130124e-02   1.1987280e-02   1.2219803e-02   1.0888774e-02   1.2328568e-02   1.2529954e-02   1.0290488e-02   8.6977843e-03   8.1625186e-03   9.1961621e-03   1.0541563e-02   1.1573113e-02   1.0491743e-02   1.0636391e-02   1.1838955e-02   5.8142730e-03   7.6543654e-03   9.1173115e-03   7.6314986e-03   5.3685348e-03   7.4554921e-03   4.5120881e-03   5.2523781e-03   4.2367155e-03   6.5426197e-03   6.1482071e-03   5.4672057e-03   4.7778045e-03   4.6376686e-03   4.8100159e-03   6.5075631e-03   6.0988372e-03   2.6190092e-03   5.1440653e-03   4.5230965e-03   5.4733390e-03   5.2227969e-03   4.7202252e-03   3.4841247e-03   3.7016757e-03   2.4543125e-03   4.9083778e-03   5.9078994e-03   3.2081643e-03   2.9905001e-03   2.5664906e-03   1.6096044e-03   5.9471590e-03   5.0010991e-03   3.1339101e-03   3.3059454e-03   2.7631872e-03   2.6921584e-03   1.5610545e-03   2.0882575e-03  -1.0252788e-03  -9.2403533e-04   3.0384762e-04   1.4753732e-03   4.1634901e-04   1.3223665e-04  -1.5633458e-03   1.8550836e-03   3.5313957e-04  -5.1892250e-04   1.2992077e-03   1.4457773e-03   5.2450539e-05   2.5740890e-03  -6.8822001e-04   3.9935775e-03   9.3914586e-04   1.0545046e-03   1.3337475e-03   1.6263343e-03   2.8722928e-03   2.6594955e-03   6.5751618e-04   1.2469167e-03  -4.8086823e-04   3.8463666e-04  -5.2379480e-04  -4.0788753e-05   8.0845278e-04  -1.4370561e-03   1.1712742e-03  -2.5513134e-03  -1.3843036e-03   8.9677748e-04   1.1781158e-03  -1.3095039e-03  -2.5549375e-05   1.6873692e-03  -1.2175277e-03  -7.8327196e-04  -1.6632501e-03   2.2185061e-03   1.3588739e-03  -1.2629200e-03   6.4136591e-04  -2.6669764e-03   1.6007158e-03   3.9873052e-04   8.3565136e-05  -2.2168999e-03   2.8879776e-04   3.1417584e-05   1.1814478e-03  -1.9937110e-04   4.2817026e-05  -9.0941187e-04
   4.6875000e+02             NaN   8.7851095e-05   8.9600093e-04   4.9611971e-04   1.6116759e-03   1.3046653e-03  -2.5572149e-03  -3.0362828e-03  -3.5153506e-03  -3.0997738e-03  -7.1219657e-04   9.6404764e-05   3.0451337e-05   5.9010160e-05  -4.8602908e-04  -1.2686588e-03  -1.2915688e-03  -1.0850779e-03  -6.7666687e-04   5.3541019e-04   1.1195514e-03   1.9860123e-04   5.0591097e-05   6.4117233e-04   6.4316202e-04   2.6826309e-03   3.9094134e-03   5.1525495e-03   5.8599703e-03   6.6115218e-03   7.6540012e-03   8.3022376e-03   9.2477222e-03   9.7636564e-03   1.1355763e-02   1.0871110e-02   9.6672158e-03   9.5862040e-03   9.1903151e-03   9.2424554e-03   8.9918429e-03   9.1505347e-03   1.0312624e-02   1.0365854e-02   9.9330660e-03   9.3026454e-03   8.9751097e-03   8.8843694e-03   9.2103725e-03   9.6367100e-03   9.5842041e-03   8.9709084e-03   8.8993719e-03   9.1465722e-03   8.8188233e-03   9.4831457e-03   9.6869760e-03   7.6265320e-03   7.5824652e-03   8.2264968e-03   8.3562244e-03   8.7333420e-03   9.3462229e-03   9.9800583e-03   9.0541031e-03   9.2775598e-03   8.6921538e-03   7.8442631e-03   8.6125492e-03   8.3006393e-03   7.5857718e-03   7.7078883e-03   9.1356982e-03   8.5239480e-03   9.4289854e-03   8.5055688e-03   4.8684458e-03   5.9835359e-03   8.1466477e-03   5.4307189e-03   4.2021494e-03   5.9011100e-03   4.5557009e-03   4.4000714e-03   4.9803390e-03   4.5661824e-03   5.2402101e-03   2.5684422e-03   4.6558661e-03   3.4929076e-03   3.8131114e-03   5.0710085e-03   5.0914069e-03   4.8781191e-03   5.0260335e-03   3.5637343e-03   3.6506061e-03   3.4756158e-03   2.4848432e-03   5.7181662e-03   1.9870956e-03   3.1715233e-03   3.5397155e-03   4.1369636e-03   2.4436590e-03   3.2600282e-03   1.6331799e-03   3.8151230e-04   3.6836030e-03   1.9130033e-03   2.6106535e-03   1.4944900e-03   1.6701171e-03   2.7787403e-03   2.5114614e-04   7.1214986e-04   3.4111210e-04   2.7436380e-03   2.6487722e-04   5.0382412e-04   8.2117886e-04  -5.8726934e-04  -3.8231708e-04  -5.6324806e-04  -1.5624182e-03  -1.4744214e-03  -8.7544769e-04   1.2484375e-03  -7.1199974e-05  -2.0249153e-05  -1.0420016e-03   6.3173675e-04   3.2056410e-04  -1.8994133e-05   1.7894803e-04   5.6928329e-04  -1.1656571e-03  -1.2802094e-04   9.8677683e-04  -2.1958428e-03  -3.7922530e-04  -3.9079512e-04  -4.0358916e-04  -1.8169792e-04   3.6112797e-04  -3.3763056e-03  -8.3868050e-04  -2.2945718e-03  -1.3805651e-03   1.5945763e-04  -1.4285133e-04   2.2959581e-04  -1.0657585e-04  -2.8005435e-03  -8.7524086e-04  -1.8460355e-03  -1.0877674e-03   5.2423157e-04   1.8161698e-04  -1.7256603e-03   3.2377843e-05  -4.1683422e-04  -6.0322036e-04  -5.2032785e-04  -5.9083153e-04  -5.4996485e-04   1.2316906e-03  -1.3649983e-03   9.4444367e-04  -9.9716755e-04   6.1910859e-04  -1.7087066e-04
   4.7083333e+02             NaN  -1.3958006e-03  -6.7802129e-05  -1.0718607e-03   3.4906246e-04   8.4352723e-04  -7.5356711e-04  -9.6087784e-04  -1.1681886e-03   4.2348033e-05   7.9763659e-04   8.4331802e-04   2.3601400e-04  -4.8365702e-04  -1.0843748e-03  -2.3602510e-03  -3.0089326e-04   5.3386147e-04  -3.8250696e-04  -2.6320075e-05   4.1999253e-04   3.7202806e-04   1.1621102e-03   7.7882292e-04   4.5530386e-04   1.8376902e-03   3.1890085e-03   4.1744745e-03   4.2383850e-03   3.9711772e-03   5.0105583e-03   6.5825342e-03   6.5421654e-03   5.5392032e-03   6.1140283e-03   6.3271512e-03   6.1474179e-03   7.1721636e-03   7.2623079e-03   6.3694442e-03   6.8575585e-03   7.2294972e-03   6.8475623e-03   7.7109703e-03   8.1202519e-03   7.5057459e-03   6.9571824e-03   6.2670921e-03   6.6145647e-03   6.2284801e-03   6.3618929e-03   6.6771123e-03   6.5441604e-03   7.2340217e-03   7.6408953e-03   6.7687456e-03   6.2315244e-03   7.3585158e-03   6.8251584e-03   7.9502796e-03   5.7690958e-03   6.9510597e-03   8.4685105e-03   8.6105081e-03   7.0724145e-03   7.1445538e-03   7.7261983e-03   6.8476588e-03   7.2799266e-03   6.9750219e-03   5.4646827e-03   6.1910498e-03   7.0463736e-03   6.9539805e-03   5.6994893e-03   5.7825246e-03   4.6691694e-03   5.1130936e-03   5.6264961e-03   5.6703142e-03   4.3252266e-03   4.9068972e-03   4.0036153e-03   3.1582928e-03   2.3036880e-03   5.2793130e-03   3.9235398e-03   3.8792728e-03   3.5724347e-03   1.0627636e-03   3.8505174e-03   4.5545099e-03   3.5903290e-03   2.8767191e-03   2.6200969e-03   1.3585946e-03   1.7593930e-03   3.8970632e-03   1.3152766e-03   2.2111063e-03   1.5034867e-03   1.8760817e-03   2.1656687e-03   2.5268974e-03   7.9387409e-04   2.9190271e-03   2.5138488e-03  -7.9707010e-04   3.8666316e-03   2.7545775e-03   3.1729026e-03   1.4336175e-03   1.8455507e-03   7.3710556e-04   1.5387533e-03   1.5412205e-03   6.8602445e-04   2.2760183e-03  -2.3060347e-04  -8.3219066e-04   9.6934543e-04   4.6069948e-04  -3.2379867e-04   6.4261523e-04  -1.0836924e-03   3.3492439e-04   7.4098925e-04  -7.6754347e-04  -5.4666810e-04   6.6875853e-05   2.4308075e-04   4.0571080e-04   2.1561748e-04  -1.0305497e-03  -1.2507562e-03  -1.7545027e-03  -1.0381654e-03  -1.6958053e-04   2.1088052e-04   1.2020768e-03   6.2234722e-05  -8.3036627e-04  -3.6727995e-04  -3.9073873e-04   4.9072296e-04  -1.3017379e-03  -4.6410118e-04  -1.7948703e-04  -1.4137439e-03   1.3879582e-03  -1.5246116e-03   3.9808872e-04  -9.0663801e-05   2.6150539e-04   6.2262506e-06  -3.2971551e-04  -5.9062701e-04  -7.5158825e-05   4.1634867e-04  -1.5116150e-03  -1.2403866e-03   7.6324709e-04   4.1657679e-04  -5.9275774e-04  -6.1177808e-04  -3.4359754e-04   9.7392948e-04   2.3447393e-04  -1.0844599e-03  -1.2063587e-04  -3.2187190e-04   1.0340571e-03
   4.7291667e+02             NaN  -1.2465301e-03   1.3818614e-03  -1.3150953e-04   8.9568821e-06   7.8651233e-04  -1.0377134e-03  -1.3021775e-03  -1.5666416e-03  -1.3615571e-03  -1.2666085e-04   7.1963429e-04   6.0817394e-04   5.1442941e-04   3.0037280e-04  -2.7427611e-04   1.2386454e-03   1.8842628e-03   4.2681922e-04  -3.8133897e-05  -4.9322467e-05  -1.2342927e-03  -1.3689585e-03  -2.9499933e-04   5.8984614e-04   1.4854074e-03   2.7011619e-03   1.1269026e-03   4.6030083e-05   1.7050952e-03   2.9926989e-03   4.3363219e-03   4.6733120e-03   4.0062935e-03   4.0961436e-03   3.9953588e-03   3.9459957e-03   4.8221469e-03   5.1581481e-03   3.6622017e-03   3.3128836e-03   5.1668487e-03   5.4864721e-03   5.3229173e-03   4.9173180e-03   4.7015229e-03   5.1114529e-03   4.1667388e-03   4.2951613e-03   3.9283753e-03   3.8037084e-03   4.5364201e-03   4.2981324e-03   5.1581813e-03   5.5177095e-03   4.5482081e-03   4.2429489e-03   3.5496462e-03   4.0857957e-03   4.7856821e-03   5.5136934e-03   4.6136286e-03   5.2487013e-03   5.1953037e-03   5.2427077e-03   5.3360049e-03   5.0961486e-03   4.4026845e-03   4.4803188e-03   5.1419152e-03   4.6376936e-03   4.4624076e-03   5.4594831e-03   5.2683028e-03   3.9900350e-03   5.2892050e-03   1.9143316e-03   4.7619021e-03   6.3286417e-03   4.0791283e-03   3.7116664e-03   3.9525417e-03   2.9222192e-03   1.6162567e-03   2.3552835e-03   2.2825406e-03   3.4841325e-03   2.0074573e-03   2.9292206e-03   1.5780583e-03   1.6546105e-03   3.8282613e-03   4.4087249e-03   1.3225148e-03   1.9992623e-03   3.1671895e-03   2.5906406e-03   2.2318347e-03   2.1423372e-03   2.2643552e-03   2.0456247e-03   2.5405973e-03   1.4043423e-03   1.7481973e-03   1.6587086e-03   5.0894624e-04   1.9402369e-03   6.6609284e-04   2.5565964e-03   2.3150374e-03   2.0597027e-04  -2.2576631e-04   1.2514230e-03   4.4463667e-04   1.8400623e-03   3.7204136e-04   1.1675245e-03   1.0356626e-03   6.6163346e-04  -2.4470570e-04  -2.6630888e-04   3.1046190e-04  -7.3544773e-04  -5.9952724e-04  -1.3643326e-03   7.3838681e-04   9.5975389e-04   1.1939259e-03   4.3038487e-05  -3.1297569e-04  -2.8197673e-04  -4.9924287e-04   1.4810418e-03   5.9821914e-04   2.8446238e-04  -2.1681346e-03   2.7589039e-04  -4.5546652e-04  -1.8957521e-03  -1.6183720e-03   8.8781059e-04  -1.0567142e-03  -1.1987554e-03  -7.0915888e-04  -6.7542181e-04  -9.8873262e-05   3.7321422e-04   8.0627797e-04  -1.3382400e-03   1.4279589e-03   3.9971342e-04  -1.5606183e-04   8.0578087e-04   8.7935477e-04  -9.4578485e-04  -1.1363867e-03  -1.2593791e-04   1.9712475e-03   7.7892488e-04   1.0434980e-03  -9.6868611e-05   3.0872045e-04  -4.8582044e-04   2.7335641e-05   9.9105451e-04  -1.4773213e-03   8.3143934e-05   3.6151626e-04   1.5206913e-04  -3.2858036e-04  -5.3205126e-04   2.2075495e-04
   4.7500000e+02             NaN  -1.1001977e-03   1.4763374e-03  -5.5003501e-05   5.3915861e-04   7.3615913e-04  -1.4302070e-03  -1.7088662e-03  -1.9875253e-03  -2.1227724e-03  -1.7039486e-04   1.0387615e-03   1.0664518e-04  -1.1135808e-04  -3.4349892e-04  -5.6912622e-04   1.1913889e-04  -1.9280830e-04  -5.3453496e-04  -3.1258133e-04  -5.4986968e-04  -1.5260496e-03  -1.5464208e-03  -1.4792012e-04  -4.1192221e-04  -4.4719001e-04   4.5844491e-04  -3.6274412e-04  -6.7344164e-04   6.0980674e-04   2.2742720e-03   2.3530902e-03   1.5742542e-03   6.1431973e-04   1.0785796e-03   1.1131178e-03   7.2263443e-04   1.3655023e-03   1.8282939e-03   1.3740208e-03   1.3690490e-03   1.6207859e-03   1.6634567e-03   2.4738833e-03   2.9937163e-03   3.8480337e-03   2.7680647e-03   1.9696331e-03   2.2958423e-03   2.3728652e-03   2.5606262e-03   9.1799468e-04   1.0264154e-04   2.1258183e-03   2.9060288e-03   1.8418832e-03   1.3887982e-03   2.1026520e-03   1.6702360e-03   2.6689802e-03   1.6146378e-03   2.2870574e-03   2.2701786e-03   1.9530609e-03   2.1843192e-03   2.3822910e-03   1.5828780e-03   9.4024610e-04   1.6653783e-03   2.5123735e-03   1.7799913e-03   1.3537844e-03   2.0975632e-03   1.9125769e-03   1.4154807e-03   3.4768008e-03   1.8271780e-03   1.7093278e-03   3.1251091e-03   1.5529514e-03   2.0987603e-03   2.5782877e-03   1.7886069e-03   1.4159275e-03   5.3369830e-06   1.5264238e-03   2.0912270e-03   9.5094773e-04   5.8491529e-04   7.4012387e-04   6.7171002e-04   2.0991784e-03   3.4635148e-04   3.8736719e-04   8.3768623e-04   9.6655504e-04  -3.1284154e-07   7.5106358e-04  -2.4781558e-04  -1.1174202e-03   7.9602815e-04   1.3201429e-03   1.8206693e-03   9.4892136e-04  -1.5539624e-04  -9.1508460e-04   1.1039209e-04  -2.0920092e-03   2.0267291e-03   1.0485523e-03   8.9854768e-04   2.3147919e-04   3.7699794e-04  -4.5956371e-04   4.3077483e-04   1.2647857e-04  -2.5618776e-04   1.9151584e-04   1.3311904e-03   2.3176982e-05  -2.3920970e-04   7.0191382e-04  -1.4361272e-03   3.2040156e-04  -4.8514692e-04  -2.4220990e-05  -1.2379887e-03  -1.9365535e-04  -1.0940962e-03  -4.4951348e-04  -1.0428612e-03  -4.3490470e-04  -5.4427252e-04   2.5805603e-04  -2.3090471e-03  -1.3867716e-03  -4.4462701e-04  -1.6486404e-05  -3.2236287e-03  -6.8373837e-04  -9.9771969e-04  -1.3994616e-03  -1.2793324e-03  -1.2798399e-04  -4.0497176e-04   6.3615027e-04  -5.6890508e-04  -8.8213493e-04  -1.6307884e-03   6.1995152e-04   2.1574923e-05  -1.7946181e-04   9.1104473e-04  -1.3787468e-03  -1.7232726e-03  -2.3753997e-03  -1.4609528e-03   5.9744992e-04   1.3866577e-04  -1.0723331e-03  -2.3906954e-04  -8.7064816e-04  -1.9362295e-03  -6.0191720e-05  -3.3741656e-04  -5.7900397e-04  -5.1617094e-04   3.2512034e-04  -8.8575912e-04  -1.8810671e-03   7.9622312e-04  -1.8298643e-03
   4.7708333e+02             NaN  -2.2651801e-03   6.8320170e-04  -1.6221029e-04   3.0701367e-04  -1.0370435e-03  -1.0297411e-03  -9.5656853e-04  -8.8339600e-04  -5.4491150e-04   9.3067202e-04   1.6388930e-03   6.8507467e-04   4.7093289e-05  -3.9966179e-04  -1.1003019e-03  -4.8109059e-04  -4.3214593e-04  -5.8246685e-04   6.2856068e-04   5.5675219e-04  -3.4875035e-04  -8.1815849e-04  -1.0052400e-03  -7.9703404e-04  -1.1744992e-03  -4.8109062e-04  -5.8251371e-04  -1.4279353e-03  -1.1125908e-03  -1.0624489e-03  -1.0847738e-03  -8.0945458e-04  -1.0707627e-03  -7.7532138e-04  -5.6624697e-04  -8.5749626e-04  -5.7069953e-04  -6.6074360e-04  -1.9250405e-03  -1.5435752e-03  -3.2911660e-04  -2.7048921e-04  -1.4623421e-05  -2.9988096e-04  -4.2922988e-04  -5.4807748e-04  -9.6527453e-04  -9.1752394e-04  -1.1640452e-03  -8.9613441e-04  -1.1043873e-03  -1.5022125e-03  -5.2952029e-04   3.8645658e-04   1.6502637e-04  -4.6690959e-04  -9.7860728e-04  -6.9721136e-04   2.5710008e-04   2.4876982e-04  -9.1916942e-04   3.8432704e-04   4.0415528e-04  -4.2747752e-04  -4.3473724e-04  -4.7993223e-04  -1.0705263e-04   5.6236916e-04   2.8887144e-04  -9.9477260e-04  -1.1293991e-03   3.2885140e-04   5.5156222e-04   4.2009335e-05   1.7039722e-03  -5.1346824e-04   4.5732333e-05   1.2964763e-03   5.6078998e-04   6.6270150e-04   1.6867778e-03  -3.0550455e-04   1.4339457e-03   2.4515731e-04   1.3570813e-04   2.4082876e-04   4.0243469e-04   9.2933886e-05  -7.6571379e-04   1.0720959e-03   1.7860683e-04   1.0343539e-03  -7.3645884e-04   9.2702882e-04   8.5959559e-04   7.3114826e-04   8.9921899e-04  -1.5618337e-04   7.1966759e-04   3.1570567e-04   4.1193069e-04   9.0526892e-04   2.4972720e-04  -4.0656389e-04  -1.7271584e-04  -3.2413154e-05  -3.1692879e-03   1.0566436e-03  -1.8442894e-05  -1.4208476e-04  -9.0358560e-05  -7.8615128e-05  -9.6903944e-04   1.6089002e-05  -2.8547537e-04  -2.9811133e-04  -2.8594596e-04   1.7105463e-03   2.0687315e-05  -8.2372702e-04  -4.2206353e-04   4.9698327e-05   2.8363300e-04  -9.7071379e-04  -4.2265449e-04  -9.4866989e-04  -2.3741909e-04  -5.8519629e-04  -5.1321659e-04   3.7585794e-04   7.9658090e-04  -4.5537576e-04  -8.8043829e-04  -8.2892551e-04  -1.4204393e-03   4.3737615e-04  -9.1030749e-04  -1.1428143e-03  -1.4372221e-03  -6.3107163e-04  -1.4588546e-03   6.9758108e-04  -8.3415058e-04  -4.7039680e-04  -2.0185077e-04   8.9540265e-05  -7.1849459e-04  -7.6541141e-04  -4.0883516e-04  -1.3568240e-03  -6.3694796e-04   7.0553740e-04  -6.9918645e-04  -2.2305192e-03  -1.4792310e-03  -3.7750952e-04  -4.0752361e-04   1.1773839e-04  -3.7313271e-04   2.7545706e-04  -1.1650985e-03  -6.0106030e-04   6.8818525e-04   1.2409269e-03  -8.2254131e-04  -8.9634963e-04  -5.5853797e-04  -2.2017836e-04  -6.0928630e-04  -4.4318985e-04  -9.5333022e-04
   4.7916667e+02             NaN  -2.6056454e-03   1.1155467e-03  -3.7153659e-05  -8.9393237e-05   2.9135260e-04  -9.7432036e-04  -1.1520155e-03  -1.3297107e-03  -1.0261950e-03   1.4189545e-04   1.1831924e-03   7.0092367e-04  -1.9180063e-04  -9.1183131e-05  -6.2217007e-04  -5.6926463e-05   1.0715395e-03   5.4024189e-04   2.3270679e-05  -9.2625691e-04  -1.4679069e-03  -1.3564987e-03  -1.6444612e-03  -1.4735117e-03  -2.0929315e-03  -2.0560317e-03  -2.0571473e-03  -2.8490492e-03  -3.0657231e-03  -2.9302479e-03  -2.2717724e-03  -2.8889354e-03  -4.2484383e-03  -4.2536171e-03  -2.7484422e-03  -3.0540798e-03  -3.3703936e-03  -3.4495486e-03  -4.7146154e-03  -4.2221070e-03  -3.1724447e-03  -3.3733588e-03  -3.3102921e-03  -2.6804608e-03  -2.7224143e-03  -3.0547901e-03  -3.0890344e-03  -3.2309836e-03  -3.9827259e-03  -3.3497922e-03  -3.1124091e-03  -3.1655760e-03  -2.5219773e-03  -2.6710233e-03  -2.2397918e-03  -2.1780405e-03  -3.4464047e-03  -2.9288837e-03  -2.8230460e-03  -2.9834292e-03  -2.9568508e-03  -2.5266820e-03  -2.0012688e-03  -2.5359219e-03  -2.7637393e-03  -2.3051094e-03  -2.6284192e-03  -3.0012143e-03  -2.2974774e-03  -1.7568955e-03  -2.3231605e-03  -1.9372091e-03  -9.9613458e-04  -2.2247612e-03  -1.4148303e-03  -2.1186053e-03  -2.3634341e-03   1.2705788e-04  -9.4418143e-04  -1.0411173e-03   6.2092061e-04  -1.6286978e-03  -1.3363211e-03  -2.3281695e-03  -5.6812597e-04  -3.8621988e-04  -9.0251234e-05   1.1989100e-04  -1.0423050e-03   3.1212144e-04  -6.2807160e-04  -2.2436341e-05  -1.4637111e-03  -2.5180207e-04  -6.4999515e-04  -8.4744490e-04  -3.4243647e-04  -1.0563305e-03  -5.9034850e-04  -6.5088535e-05  -5.3427213e-04  -1.5615919e-04  -1.3418863e-04  -7.5876195e-04  -3.4717498e-04  -1.3529379e-03  -1.5102091e-03   9.3964371e-04  -4.2539140e-04   9.4166524e-05  -1.3032760e-03  -1.0619366e-03  -1.1881194e-04  -9.3648815e-04  -1.6070092e-03  -4.0432639e-04  -9.3865209e-04  -6.5666161e-04  -1.6046761e-03  -2.9272699e-03  -3.0009253e-04  -1.3950210e-03  -5.0684284e-04  -7.3475046e-04  -9.6867386e-04  -6.7673204e-04   4.0919227e-04  -1.5994953e-03  -1.6833082e-03  -9.8795871e-05  -1.3182371e-03  -6.9641739e-04  -1.0977475e-03  -1.2503962e-03  -1.2214323e-03  -6.1661414e-04  -4.3361125e-05  -5.6651428e-04  -4.0068877e-04  -3.2725623e-04  -1.3246654e-03  -1.3302707e-04   3.4359523e-04  -1.0897282e-03  -1.3440986e-03  -6.2662204e-04  -1.7339504e-03  -1.5120556e-03   3.8314329e-04  -5.1253815e-04  -8.6972763e-04  -6.3935495e-04  -2.2276562e-04  -1.0378478e-03  -5.5731952e-04  -2.9449684e-05  -4.8994649e-04  -5.4249346e-04  -7.9724632e-04   3.8610365e-04  -8.0737757e-04  -4.7326659e-04   7.3456897e-04   4.4333959e-04  -1.0350494e-03  -6.9407780e-04  -5.0740893e-05  -1.4582527e-03  -1.8436209e-03  -6.2171413e-04  -3.6986254e-04
   4.8125000e+02             NaN  -1.1213515e-03   6.8911226e-04  -7.5390073e-04   1.3634715e-04   6.8900552e-04  -8.6972724e-04  -1.0805294e-03  -1.2913316e-03  -7.9551969e-04   2.9573298e-05   4.0065955e-04   6.5037999e-04   2.6028379e-04  -5.1636956e-04  -8.8737007e-04  -4.2144501e-04  -4.3779654e-04  -8.8077215e-04  -5.1564783e-04  -1.1206340e-03  -1.9849610e-03  -1.7826881e-03  -1.4397160e-03  -1.6981112e-03  -2.3841834e-03  -2.7245575e-03  -3.4308985e-03  -4.3582381e-03  -5.1746333e-03  -5.3088446e-03  -4.4879526e-03  -4.8234173e-03  -6.3242605e-03  -7.0286990e-03  -6.6751903e-03  -6.5958218e-03  -6.2830473e-03  -5.5983310e-03  -6.4848532e-03  -6.6123841e-03  -5.7223829e-03  -6.6662106e-03  -6.7368440e-03  -6.3086539e-03  -6.0236510e-03  -5.8308033e-03  -6.2782913e-03  -5.8030714e-03  -5.6873840e-03  -5.9994634e-03  -5.7975959e-03  -5.9328723e-03  -6.2331966e-03  -6.1938915e-03  -5.8340702e-03  -5.5331000e-03  -5.2153581e-03  -4.3461489e-03  -4.6957329e-03  -5.0142141e-03  -5.1609159e-03  -3.8939303e-03  -3.5734014e-03  -4.5382172e-03  -4.7838979e-03  -4.1133988e-03  -4.0001568e-03  -4.5060074e-03  -4.2300258e-03  -3.3267609e-03  -3.7164209e-03  -3.3713165e-03  -2.9335253e-03  -3.2227798e-03  -2.3590128e-03  -2.5686254e-03  -3.5847541e-03  -1.3078782e-03  -3.1259906e-03  -1.2557771e-03  -7.3125593e-04  -2.4376571e-03  -3.0008518e-03  -2.6569926e-03  -2.3949752e-03  -1.6584696e-03  -8.3105974e-04  -1.9707647e-03  -3.0920002e-03  -8.9415043e-04  -3.6727908e-04  -1.0164406e-03  -2.1069870e-03  -1.4209734e-03  -1.2078222e-03  -7.0369806e-04  -1.6134700e-03  -1.1087643e-03  -1.6081885e-03  -1.2857107e-03  -2.2588187e-03  -7.7934880e-04  -8.1779627e-04  -1.3446891e-03  -1.2281521e-03  -1.5963719e-03  -2.2354315e-03  -1.2013053e-04  -2.0476588e-03  -1.7069530e-03  -9.6631676e-04  -1.8097448e-03  -2.1740213e-03  -1.9747720e-03  -1.8439626e-03   1.6188551e-04  -1.6733243e-03  -1.7802776e-03  -5.7486518e-04  -1.6965978e-03  -5.5404368e-04  -2.1181697e-03  -4.6402081e-04  -9.6937115e-04  -1.3248113e-03  -5.1831030e-04  -1.4325867e-04  -2.1715003e-03  -4.3701081e-04  -1.0188123e-03  -3.4192820e-04  -4.5540847e-04  -9.4420326e-04  -8.1292150e-04  -5.7499180e-04  -8.6574191e-04  -9.9698573e-04  -9.8873369e-04  -2.8373365e-04  -5.1972340e-04  -1.1743085e-03  -1.4721276e-03  -1.6780968e-04  -1.3232639e-03  -9.8925510e-04  -3.0649421e-04  -1.2429529e-03  -5.4707027e-04   1.8322094e-03  -3.7535426e-04  -1.0841457e-03  -3.3791587e-05  -8.6098489e-04  -1.9680970e-03  -1.5840877e-04   5.4013297e-04  -6.7792563e-04   5.3960600e-05  -5.8317324e-04  -7.2815127e-04  -7.4998867e-04  -1.2467840e-03  -3.4309467e-04  -8.8645123e-05  -9.5863156e-04  -7.7230586e-04   1.5770017e-04  -7.4163872e-04  -1.5797515e-03  -6.6180165e-04  -5.0336804e-04
   4.8333333e+02             NaN  -1.9797880e-03   9.2178724e-04   3.4888397e-04   5.1921142e-04   7.5504706e-04  -4.3053762e-04  -5.9186231e-04  -7.5318700e-04  -3.6833032e-04   1.0700089e-04   8.6159272e-05  -5.4469541e-05  -1.8194529e-04  -5.0402053e-04  -9.4506365e-04  -4.4559125e-04  -2.9277440e-04  -3.3234936e-04  -3.4482075e-04  -1.0205869e-03  -1.4535009e-03  -1.5150346e-03  -1.7689346e-03  -2.6230995e-03  -3.1268684e-03  -3.4962441e-03  -4.0122460e-03  -5.3017602e-03  -6.8532567e-03  -7.2449172e-03  -6.9697372e-03  -7.5365815e-03  -8.4402448e-03  -8.6741656e-03  -8.7663602e-03  -9.0302604e-03  -8.2195836e-03  -8.1388539e-03  -9.3295129e-03  -8.4422619e-03  -7.9230763e-03  -8.1240507e-03  -7.7985013e-03  -7.8071631e-03  -7.7111787e-03  -8.3190257e-03  -8.8762765e-03  -8.8219832e-03  -8.6768394e-03  -8.0515120e-03  -7.4892193e-03  -7.9121766e-03  -8.1857239e-03  -7.8736050e-03  -7.7442021e-03  -7.6814837e-03  -7.1979433e-03  -7.1718863e-03  -6.6167070e-03  -7.2528568e-03  -6.5451648e-03  -6.4191417e-03  -6.3776622e-03  -6.2115283e-03  -5.8212435e-03  -5.5680685e-03  -5.8371643e-03  -6.0177451e-03  -5.2279314e-03  -5.2056389e-03  -6.0134589e-03  -5.3843072e-03  -4.6878155e-03  -5.0928829e-03  -4.8263806e-03  -3.8388534e-03  -4.6444720e-03  -2.4479261e-03  -3.6318256e-03  -2.0306897e-03  -2.3029962e-03  -2.5144400e-03  -3.2296243e-03  -2.3112653e-03  -2.7963869e-03  -2.4514115e-03  -2.0921796e-03  -2.1535452e-03  -1.9969290e-03  -1.5550273e-03  -6.4968565e-04  -2.4383791e-03  -2.7534008e-03  -2.6594903e-03  -2.5403602e-03  -1.5997238e-03  -1.9325026e-03  -1.8666790e-03  -2.0341314e-03  -1.3383107e-03  -2.1280401e-03  -1.1473365e-03  -1.2899440e-03  -1.0068332e-03  -1.6299316e-03  -1.3568482e-03  -2.1076479e-03  -4.6199503e-04  -1.7444188e-03  -1.1336185e-03  -1.7146924e-03  -1.6785605e-03  -7.3831442e-04  -2.3054328e-04  -1.0432020e-03  -3.0886949e-04  -1.1126815e-03  -1.7990786e-03  -8.3978066e-04  -1.6566523e-03  -6.5645259e-04  -1.2476184e-03  -5.8390020e-05  -1.0955459e-03   6.7727487e-04  -6.5045293e-04   2.8404029e-04  -1.5248691e-03  -6.1281587e-04  -1.3792170e-03   2.2034808e-04  -1.3857939e-03  -2.5405837e-04  -8.5784105e-04  -5.1958373e-04   3.9351613e-04  -1.0762773e-03  -9.3334668e-04   1.5103730e-04  -6.1935527e-05  -5.4650274e-04  -1.0732137e-03  -3.4001639e-05  -2.0615348e-04  -1.3542322e-03  -8.4938660e-04  -4.7763458e-04  -1.1493877e-03   1.1673440e-03   3.7575764e-04  -5.0671852e-04   1.2267072e-03  -2.4100796e-04  -1.0835318e-03  -1.3143779e-05  -4.6658241e-04  -3.7700153e-04   2.6366586e-04  -9.8588317e-04  -1.2036638e-04  -1.3077708e-03  -1.6565110e-03  -2.6878624e-04  -3.3461833e-04   1.9432597e-04  -4.6386297e-04   1.9963995e-04  -2.1973864e-04  -7.7798899e-04  -2.7397478e-04  -8.3188374e-04
   4.8541667e+02             NaN  -1.9196844e-03   8.2836225e-04  -5.0758973e-04  -8.2387937e-04   2.1980094e-04   2.1424255e-04   1.7034814e-04   1.2645374e-04   4.3263109e-04   1.1796840e-03   8.0346432e-04  -5.3955955e-05  -2.9812629e-05  -3.1720794e-04  -3.3954714e-04  -2.7965782e-04  -2.4849244e-04  -1.8648363e-04  -4.2895043e-04  -8.6205473e-04  -1.5854589e-03  -2.2126396e-03  -2.3207683e-03  -2.6178292e-03  -3.7285625e-03  -4.7451776e-03  -6.4913553e-03  -7.9196547e-03  -8.7098875e-03  -9.1969298e-03  -9.5577375e-03  -1.0151684e-02  -1.1184036e-02  -1.1767811e-02  -1.1712530e-02  -1.1622946e-02  -1.1211808e-02  -1.1260125e-02  -1.1322192e-02  -1.0700543e-02  -1.0654465e-02  -1.0393671e-02  -1.0548581e-02  -1.0681742e-02  -1.0611971e-02  -1.0612904e-02  -1.0405397e-02  -1.0487937e-02  -1.0926082e-02  -1.1153728e-02  -1.0423706e-02  -1.0241497e-02  -1.0169300e-02  -9.8626305e-03  -9.8196373e-03  -9.8432095e-03  -9.4429413e-03  -1.0436259e-02  -9.9657930e-03  -1.0185410e-02  -9.1549281e-03  -9.2635833e-03  -8.3916394e-03  -8.4042153e-03  -8.3769724e-03  -8.4714141e-03  -8.8723534e-03  -8.9380959e-03  -8.1422452e-03  -7.0365007e-03  -7.3299070e-03  -7.1514209e-03  -6.6376651e-03  -6.1391542e-03  -6.0302548e-03  -6.6290253e-03  -6.5141202e-03  -4.7667415e-03  -5.2695278e-03  -3.4414182e-03  -3.7067444e-03  -3.6869466e-03  -3.5657735e-03  -4.4227738e-03  -3.7284891e-03  -3.7694962e-03  -3.4540564e-03  -2.9267524e-03  -3.0206018e-03  -2.4755328e-03  -2.3543400e-03  -3.1909132e-03  -2.6583146e-03  -3.7974573e-03  -2.7981394e-03  -2.7734574e-03  -2.0222111e-03  -1.5560304e-03  -3.2639071e-03  -2.1923830e-03  -3.1933859e-03  -1.9633141e-03  -1.4718852e-03  -1.3562730e-03  -2.9338591e-03  -1.9201161e-03  -3.0312963e-03  -1.6747153e-03  -2.2484764e-03  -2.0671161e-03  -1.2189717e-03  -1.9410940e-03  -1.9345443e-03  -1.3324016e-03  -1.5362407e-03  -8.7749856e-04  -1.6413447e-03  -1.4228473e-03  -7.6488627e-04  -1.4661305e-03  -9.0582399e-04  -1.1452178e-03   5.0358665e-04  -1.0961613e-03  -5.9648610e-04  -1.4436739e-03  -1.1586574e-03  -1.3378243e-03  -3.7041199e-04  -8.9810977e-04  -1.1611857e-03   1.4172882e-04  -2.1525979e-04  -6.3145146e-04   1.8528952e-04  -7.9949527e-04  -1.3447735e-03  -3.8697055e-04  -2.1064547e-04  -8.3083695e-04  -1.2442780e-04  -3.3039223e-04  -1.9308638e-04   9.8365618e-05  -1.7383497e-04  -2.5202369e-04  -1.6015669e-03  -1.3045586e-03  -1.4589328e-04  -6.7335730e-04  -3.6358540e-04   6.4528138e-04  -1.2536127e-03  -9.7127190e-04  -1.6657132e-03  -4.1568455e-04   7.6105915e-04  -4.8547775e-04  -9.8675392e-04  -6.9047404e-04  -8.6320054e-04  -1.9131483e-03  -1.3413694e-03  -7.0246503e-04   2.6037095e-05   1.9672720e-04  -4.2174869e-04   4.3602167e-04  -3.3790587e-04  -8.3647275e-04  -5.0373278e-04
   4.8750000e+02             NaN  -1.6420201e-03   4.8772447e-04   5.8297009e-04   2.6151697e-04  -1.0152328e-04  -8.7722724e-04  -9.6838506e-04  -1.0595429e-03  -9.1435331e-04   8.9595258e-05   7.0608809e-04   6.5217494e-04   3.7248214e-04  -4.7964822e-04  -3.3144851e-04   5.2330746e-05  -3.4399535e-05  -4.8243476e-04  -8.1284125e-04  -1.3840374e-03  -1.5111068e-03  -2.1721339e-03  -3.0895553e-03  -3.6115269e-03  -4.4559289e-03  -5.3142475e-03  -6.8704017e-03  -9.0476435e-03  -1.0903712e-02  -1.1025535e-02  -1.1671474e-02  -1.2823456e-02  -1.3632756e-02  -1.4219464e-02  -1.4861128e-02  -1.4679234e-02  -1.3471875e-02  -1.3279351e-02  -1.3698449e-02  -1.3726321e-02  -1.3443897e-02  -1.2887415e-02  -1.2702868e-02  -1.2828245e-02  -1.3019583e-02  -1.3112677e-02  -1.3202780e-02  -1.2942521e-02  -1.3134696e-02  -1.3174512e-02  -1.2662193e-02  -1.2205969e-02  -1.2548324e-02  -1.2660854e-02  -1.2707388e-02  -1.1841448e-02  -1.1750588e-02  -1.2709585e-02  -1.2758610e-02  -1.2212949e-02  -1.1935086e-02  -1.1848364e-02  -1.0991806e-02  -1.0765956e-02  -1.0902045e-02  -1.0507781e-02  -9.7675563e-03  -9.8503866e-03  -9.3748080e-03  -9.5351988e-03  -1.0226464e-02  -9.0255990e-03  -8.6122389e-03  -8.3590008e-03  -6.9584554e-03  -8.0871002e-03  -6.9754536e-03  -6.1149765e-03  -5.5990390e-03  -4.8046715e-03  -5.4144494e-03  -4.9855386e-03  -4.3094622e-03  -4.6482725e-03  -5.2552798e-03  -3.9359383e-03  -4.5959349e-03  -3.3839921e-03  -5.2934013e-03  -4.1398928e-03  -3.1956469e-03  -2.8230476e-03  -3.7422859e-03  -4.4189558e-03  -3.3185645e-03  -3.9533814e-03  -3.1382882e-03  -3.2762722e-03  -4.0690224e-03  -2.8849932e-03  -3.2294187e-03  -3.9303731e-03  -2.1878747e-03  -2.9817434e-03  -3.8199833e-03  -2.3850752e-03  -3.7802921e-03  -2.6154311e-03  -2.6953821e-03  -2.7548364e-03  -1.8515948e-03  -2.4010890e-03  -1.7994760e-03  -1.5044938e-03  -1.6051342e-03  -1.6997692e-03  -1.7048587e-03  -1.4541321e-03  -1.7328747e-03  -1.2555516e-03  -5.4593800e-04  -8.3492884e-04  -4.9523105e-04  -2.7943393e-04  -1.1033831e-03   2.2035509e-04  -1.2765212e-03  -1.4619198e-03  -1.3080366e-03  -9.5535047e-05   3.0041849e-04  -1.5778899e-03  -7.6326853e-04  -6.2578118e-04   4.7200871e-04  -7.2081518e-04  -7.7921480e-04  -8.0609530e-04  -8.7849727e-04   2.6451077e-04  -6.0619558e-04  -1.9897755e-04  -3.2577149e-04  -1.5980964e-04  -2.7889749e-04   5.8682196e-05  -9.0219874e-04  -4.7629306e-04  -2.0283842e-04  -4.1117228e-04   1.7260324e-04   1.0204368e-03  -4.8426419e-04  -1.2513848e-03  -1.9193678e-03  -9.7376061e-04  -3.8158575e-04   1.0100273e-03  -8.5076823e-04   9.1195154e-04  -1.0166041e-03  -1.6279578e-03  -1.4475330e-03  -5.7076414e-04  -1.2876192e-03   1.5031069e-04   5.6266183e-04   9.5821177e-06  -1.0286740e-03  -3.0003496e-04   5.4176348e-04
   4.8958333e+02             NaN  -9.6476579e-04   7.4024534e-04  -4.6028028e-05  -1.9242281e-04  -4.0728481e-04  -1.0071878e-03  -1.0743729e-03  -1.1415580e-03  -7.4452459e-04   2.1083595e-04   8.5227998e-04   7.7008792e-04   4.3889684e-04   3.4820687e-04   2.2785647e-04   2.0345790e-04  -1.6369286e-04  -2.9520073e-04   3.8560340e-05  -7.4799982e-04  -1.6467667e-03  -2.1760352e-03  -3.2262297e-03  -4.0502774e-03  -5.1268242e-03  -6.4688561e-03  -7.6970544e-03  -9.7095348e-03  -1.1845282e-02  -1.3494875e-02  -1.4530150e-02  -1.5132709e-02  -1.5845304e-02  -1.6412234e-02  -1.6617832e-02  -1.6685439e-02  -1.6226398e-02  -1.5927065e-02  -1.6071965e-02  -1.5946577e-02  -1.5719197e-02  -1.5361373e-02  -1.4735142e-02  -1.4679582e-02  -1.5376752e-02  -1.5452235e-02  -1.5188291e-02  -1.5056051e-02  -1.5161501e-02  -1.4549880e-02  -1.4072348e-02  -1.4438847e-02  -1.4640906e-02  -1.4249290e-02  -1.4730025e-02  -1.5068521e-02  -1.4129775e-02  -1.4633844e-02  -1.4241748e-02  -1.3855826e-02  -1.4598997e-02  -1.3265624e-02  -1.2773301e-02  -1.2817776e-02  -1.2283295e-02  -1.1674998e-02  -1.1685056e-02  -1.1621145e-02  -1.0815548e-02  -1.0693356e-02  -1.1442381e-02  -1.1097707e-02  -1.0475072e-02  -9.3107857e-03  -8.4870351e-03  -8.6528656e-03  -8.8635834e-03  -6.8688548e-03  -7.9211135e-03  -6.3610401e-03  -5.8410988e-03  -5.9884086e-03  -5.6482229e-03  -4.8918427e-03  -5.5236506e-03  -5.8790162e-03  -4.9641792e-03  -4.4290550e-03  -4.7830619e-03  -4.3468282e-03  -4.0281950e-03  -3.5243763e-03  -4.6086870e-03  -4.2931109e-03  -4.1632005e-03  -4.1589063e-03  -2.5455331e-03  -4.3180494e-03  -4.2318433e-03  -3.0180599e-03  -3.8556398e-03  -3.3939532e-03  -1.5967753e-03  -2.7414188e-03  -3.2617587e-03  -2.3567352e-03  -3.0148427e-03  -2.0438520e-03  -2.8644044e-03  -2.7236800e-03  -2.9472384e-03  -2.7875937e-03  -2.1186298e-03  -1.7763629e-03  -2.0926590e-03  -2.1778302e-03  -2.2506697e-03  -2.3905896e-03  -2.0069603e-03  -1.7628043e-03  -2.6767678e-04  -1.2892278e-03   1.7759292e-04   5.4704454e-04   1.8318454e-04  -1.4431219e-07  -7.3016723e-04  -9.9332692e-04  -1.0238674e-03  -4.6020717e-04  -4.6714191e-04  -1.6321178e-03  -7.7304637e-04  -1.2119049e-03  -5.5668966e-04  -1.3192093e-03   6.3749738e-04  -3.2200811e-04  -7.2456657e-04   8.9139406e-04  -6.9151801e-04  -5.7273423e-04  -1.6861964e-04  -5.9512066e-06  -5.1337297e-04   9.6915992e-04  -7.4401327e-04  -3.6423986e-04   4.2453133e-04  -1.1548981e-04   7.5959949e-04   6.3260738e-04  -2.1069393e-04  -7.2212199e-04  -3.5228591e-04  -1.8843068e-04  -3.4514766e-04   9.5470699e-04  -4.8731612e-06   3.1537235e-04  -1.5031296e-03  -1.0784266e-03  -9.3870419e-05   9.0747386e-04   2.3510106e-05   2.5238381e-04   7.4058317e-05   2.0883686e-04   2.5162542e-05  -4.1461569e-04   3.2729486e-04
   4.9166667e+02             NaN  -8.8733644e-04   6.3243089e-04  -2.1760684e-04  -2.8052195e-04   4.6730452e-04  -4.6243464e-04  -6.1740575e-04  -7.7237686e-04  -5.1971232e-04   1.9753258e-04   3.1063166e-04   2.7679853e-04   1.9459234e-04  -7.3283030e-04  -1.0520740e-03  -8.3002776e-04  -6.7399840e-04  -6.1009134e-04  -2.2356398e-04  -5.7681699e-05  -8.0401332e-04  -2.1940485e-03  -3.4442256e-03  -3.8617908e-03  -5.2734486e-03  -6.9893037e-03  -8.5842878e-03  -1.0878425e-02  -1.3089119e-02  -1.4426508e-02  -1.5918442e-02  -1.6647336e-02  -1.7806883e-02  -1.8668448e-02  -1.8895734e-02  -1.8911702e-02  -1.8685579e-02  -1.8804728e-02  -1.8347319e-02  -1.8165468e-02  -1.8089073e-02  -1.8075794e-02  -1.7810823e-02  -1.7556582e-02  -1.7817659e-02  -1.7540925e-02  -1.7267078e-02  -1.7435044e-02  -1.8054822e-02  -1.7623841e-02  -1.7447292e-02  -1.7481751e-02  -1.6682849e-02  -1.6530859e-02  -1.6948155e-02  -1.6753613e-02  -1.6536596e-02  -1.7348017e-02  -1.6917588e-02  -1.6747647e-02  -1.6542106e-02  -1.5525501e-02  -1.5364430e-02  -1.4808805e-02  -1.4119260e-02  -1.3427463e-02  -1.3673174e-02  -1.3708564e-02  -1.3116475e-02  -1.2553244e-02  -1.2540030e-02  -1.2409761e-02  -1.2315693e-02  -1.1482958e-02  -1.0298371e-02  -1.0033323e-02  -9.5343347e-03  -8.4402503e-03  -8.5784696e-03  -8.0287162e-03  -6.8153545e-03  -7.9213599e-03  -6.8143611e-03  -6.3295350e-03  -6.5560141e-03  -6.3742776e-03  -6.3960288e-03  -5.5447877e-03  -6.6559246e-03  -5.4179350e-03  -4.8363866e-03  -5.3124949e-03  -6.1385958e-03  -5.0303354e-03  -4.9538612e-03  -4.3523621e-03  -3.9556896e-03  -5.2333695e-03  -5.7748036e-03  -4.2920346e-03  -4.8287522e-03  -4.3197912e-03  -2.6667473e-03  -2.4195631e-03  -3.5753816e-03  -3.7206541e-03  -3.5499308e-03  -2.6649513e-03  -3.4343798e-03  -3.8028442e-03  -3.6172426e-03  -3.8523644e-03  -2.8541157e-03  -1.4125563e-03  -2.0735280e-03  -1.8713786e-03  -2.6133560e-03  -2.9915659e-03  -2.4658657e-03  -1.3459817e-03  -4.2061620e-04  -2.3932679e-03  -2.6890457e-04  -1.8550529e-04  -1.1833003e-04  -2.3253009e-05  -1.7300558e-03  -1.3759256e-03  -2.1964833e-03  -1.7415893e-05  -6.9147381e-04  -1.4554688e-03  -1.6248554e-03  -1.3306788e-03  -5.1271560e-04  -1.9123044e-03   3.0089097e-04  -4.4457406e-04  -9.3560742e-04   6.2267678e-04  -7.1970851e-04   3.7402894e-04   5.9008362e-04  -9.8675957e-04  -4.9930149e-04   6.7091817e-04  -1.0104259e-03  -4.9637611e-04   3.7109952e-04  -4.2628382e-04  -1.9070809e-04   8.1789334e-04  -7.6373391e-04  -1.3748194e-03  -7.2485866e-04   1.3968539e-04  -2.2952671e-04   2.4314297e-04  -3.8144568e-04   6.2763094e-05  -1.3159975e-03  -3.6758537e-04  -2.5506401e-04  -1.8388723e-04  -2.1152909e-04  -7.5842215e-04  -1.9315391e-05  -1.4197703e-04   2.3232691e-04  -2.7486409e-04  -5.7888667e-04
   4.9375000e+02             NaN  -6.5655291e-04   3.2704781e-04  -1.1004334e-04  -4.9392330e-04   5.4089460e-04  -2.6208315e-04  -4.2181533e-04  -5.8154750e-04  -6.0459928e-04  -1.0077516e-04   4.7965200e-04   4.5810960e-04   4.0958344e-04  -3.3086864e-04  -1.1891453e-03  -8.8084949e-04  -1.6802729e-04  -1.0263224e-04  -1.0572507e-03  -8.7960128e-04  -1.4128500e-03  -2.2291638e-03  -3.1969102e-03  -4.4363263e-03  -6.2450462e-03  -8.1306359e-03  -9.8867603e-03  -1.2415475e-02  -1.4845572e-02  -1.6647226e-02  -1.7868177e-02  -1.8727674e-02  -1.9651606e-02  -2.0619346e-02  -2.1125559e-02  -2.1133673e-02  -2.1019140e-02  -2.0831671e-02  -2.0489795e-02  -2.0129224e-02  -2.0162723e-02  -2.0163727e-02  -2.0194048e-02  -1.9774505e-02  -2.0027665e-02  -2.0590872e-02  -2.0175579e-02  -1.9392222e-02  -1.9382310e-02  -1.9520895e-02  -2.0011309e-02  -1.9731241e-02  -1.9074599e-02  -1.9056398e-02  -1.9464466e-02  -1.9459670e-02  -1.8969714e-02  -1.9012884e-02  -1.8676297e-02  -1.8405862e-02  -1.8255286e-02  -1.7672387e-02  -1.7460070e-02  -1.6508265e-02  -1.5981739e-02  -1.5578839e-02  -1.5712694e-02  -1.5677395e-02  -1.5071303e-02  -1.4687399e-02  -1.4287107e-02  -1.4085891e-02  -1.3865452e-02  -1.3214138e-02  -1.2462427e-02  -1.1207400e-02  -1.1253600e-02  -1.0110852e-02  -1.0246758e-02  -9.2809107e-03  -8.6137094e-03  -9.0402738e-03  -8.0980498e-03  -7.9518691e-03  -7.8432681e-03  -7.9050944e-03  -6.6691474e-03  -6.8103176e-03  -7.3027502e-03  -6.6052227e-03  -6.2489717e-03  -6.2262210e-03  -7.4030252e-03  -5.4208502e-03  -5.5345947e-03  -5.5564136e-03  -5.4652424e-03  -5.4606401e-03  -5.3262385e-03  -4.8833256e-03  -4.7867156e-03  -4.6203937e-03  -4.8083934e-03  -3.1336534e-03  -4.0285954e-03  -3.8549452e-03  -4.6579724e-03  -3.1677383e-03  -3.8932287e-03  -4.1559920e-03  -3.8699756e-03  -3.7663176e-03  -4.1489415e-03  -2.8503996e-03  -2.7599321e-03  -2.8365907e-03  -2.5897874e-03  -3.3924883e-03  -2.7439439e-03  -1.2676278e-03  -1.5843032e-03  -1.8156341e-03  -1.1696173e-03  -5.4607650e-04  -7.6648558e-04  -1.3171940e-04  -1.0950015e-03  -8.4557983e-04  -1.2324572e-03  -1.1337474e-03  -7.7002745e-04  -7.1520999e-04  -1.4916069e-03  -1.4149914e-03  -1.1910388e-03  -1.2200074e-03  -5.5964412e-04  -1.2100736e-03  -4.1406140e-04   1.9767971e-04  -7.9485592e-04  -9.6502560e-04   2.0791739e-04  -6.7783345e-04  -4.4651206e-04  -4.3072709e-04  -1.3083901e-03  -7.5883638e-04   3.1008391e-04   4.6734767e-04   7.7133168e-04  -2.0820876e-04  -1.5074959e-03  -6.7191293e-04  -4.5402353e-04  -4.6823291e-04  -5.2668465e-04  -6.1475714e-04  -8.3546648e-05  -2.6765646e-05  -1.6070246e-03  -5.6932911e-04   4.4080975e-04  -2.4221857e-04   5.1414559e-04   1.7640932e-04   1.3442101e-04  -6.1095444e-04  -3.1498635e-04   8.9451817e-05  -2.9089067e-04
   4.9583333e+02             NaN  -5.5338214e-04   7.0041269e-04  -7.0138210e-05  -5.3323724e-04   6.4060376e-04  -1.6838760e-04  -3.3508971e-04  -5.0179183e-04  -4.7937359e-04   1.8102653e-04   4.8340835e-04  -2.2229920e-04  -1.7872835e-04  -2.0117999e-04  -6.9585169e-04  -3.0916868e-04   1.5512985e-04   1.1980031e-04   6.5662960e-05  -8.8045587e-04  -1.8996894e-03  -2.4249340e-03  -3.4550135e-03  -4.8580210e-03  -6.9439199e-03  -9.1372171e-03  -1.0718497e-02  -1.2661953e-02  -1.5949487e-02  -1.7820049e-02  -1.9271169e-02  -2.0863884e-02  -2.1706516e-02  -2.2543126e-02  -2.3036542e-02  -2.3041215e-02  -2.3079663e-02  -2.2879122e-02  -2.2391125e-02  -2.2152453e-02  -2.1707881e-02  -2.1345596e-02  -2.1555973e-02  -2.1412953e-02  -2.1729844e-02  -2.2522953e-02  -2.2089796e-02  -2.1898906e-02  -2.1761212e-02  -2.1496589e-02  -2.1370319e-02  -2.1226575e-02  -2.1070479e-02  -2.1128031e-02  -2.1272142e-02  -2.1159992e-02  -2.0499088e-02  -2.0306278e-02  -2.0259927e-02  -1.9761666e-02  -1.9994287e-02  -1.9063717e-02  -1.8327862e-02  -1.8588742e-02  -1.7795915e-02  -1.6799989e-02  -1.7238310e-02  -1.6864602e-02  -1.5968402e-02  -1.6444174e-02  -1.6049176e-02  -1.4796262e-02  -1.5272487e-02  -1.4213665e-02  -1.3244865e-02  -1.1720027e-02  -1.2526740e-02  -1.0949576e-02  -1.1643503e-02  -1.0973557e-02  -9.3627244e-03  -8.7903545e-03  -8.5221791e-03  -7.7272594e-03  -7.0515705e-03  -7.4660802e-03  -7.6191793e-03  -7.5144047e-03  -8.3971794e-03  -7.2475890e-03  -6.7489876e-03  -6.5713456e-03  -7.5659978e-03  -6.6823250e-03  -5.8175914e-03  -5.8074293e-03  -5.7668965e-03  -5.5955758e-03  -6.0010323e-03  -4.5531229e-03  -5.2965184e-03  -4.7875253e-03  -5.0694815e-03  -4.2159273e-03  -5.1967197e-03  -5.0869099e-03  -5.1518021e-03  -3.9347562e-03  -4.4997272e-03  -4.2085374e-03  -3.8636096e-03  -4.3045124e-03  -3.8184958e-03  -2.7418115e-03  -3.2206471e-03  -2.4359052e-03  -3.1103720e-03  -3.1173157e-03  -2.9943396e-03  -1.2669805e-03  -1.4414507e-03  -2.0481278e-03  -4.0702454e-04  -1.0121174e-03  -1.0510670e-03  -3.6881715e-04  -1.1570535e-03  -1.1793490e-03  -9.1146201e-04   1.0534990e-04  -3.5980709e-04  -1.5944717e-03  -1.1519699e-03  -5.4451776e-04  -1.0491201e-03  -1.1813608e-04  -2.6466748e-04  -1.3572379e-03   1.5747063e-04  -3.3687135e-04   2.8732912e-04  -1.0977937e-03   7.5158893e-05  -3.9579329e-04  -1.0511020e-03   8.6626307e-05  -1.0079275e-03  -1.7721385e-04   9.2980589e-04   4.6031715e-04   2.0919265e-04   6.9266937e-04  -4.6986562e-04  -1.1401113e-03  -1.1437019e-04   1.3311406e-04  -5.9738528e-04  -2.0541760e-04  -2.2184828e-04  -2.8067470e-04  -3.5697618e-04  -8.6366243e-04  -1.7798568e-04   1.1949686e-03   2.0091410e-04   6.5758523e-04   1.8083960e-05   4.4248521e-04  -3.3522293e-04   6.0363352e-04   2.6563233e-05
   4.9791667e+02             NaN  -5.6482836e-04   1.7495635e-04  -5.2208569e-04   4.4240574e-05   3.6963348e-04  -2.2533068e-04  -3.0691208e-04  -3.8849349e-04  -2.5347162e-04   9.3834118e-05   1.3206680e-04   2.2509548e-04   3.7081876e-04   1.2547626e-04   1.2498915e-04  -3.4404752e-04  -8.8902847e-04  -4.2950198e-04  -6.5408018e-04  -1.2205390e-03  -1.9048201e-03  -3.2230702e-03  -3.8141680e-03  -5.2634139e-03  -7.9586687e-03  -9.9809930e-03  -1.2222042e-02  -1.5016816e-02  -1.8242959e-02  -1.9628852e-02  -2.1230136e-02  -2.3284527e-02  -2.4054365e-02  -2.4863445e-02  -2.5291459e-02  -2.5483676e-02  -2.4957758e-02  -2.4892806e-02  -2.5396943e-02  -2.4929824e-02  -2.4015548e-02  -2.3214508e-02  -2.3491161e-02  -2.3905387e-02  -2.4403581e-02  -2.4330444e-02  -2.4290708e-02  -2.4207347e-02  -2.3893138e-02  -2.3601380e-02  -2.3328801e-02  -2.3036419e-02  -2.3274017e-02  -2.3355272e-02  -2.3308825e-02  -2.2561049e-02  -2.2397288e-02  -2.2270363e-02  -2.1922754e-02  -2.2498391e-02  -2.2223287e-02  -2.1858517e-02  -2.0955299e-02  -2.0755360e-02  -1.9654685e-02  -1.8341472e-02  -1.8561922e-02  -1.8686291e-02  -1.7667282e-02  -1.7671697e-02  -1.7315114e-02  -1.6625185e-02  -1.7408407e-02  -1.5495059e-02  -1.4269557e-02  -1.3569411e-02  -1.3217067e-02  -1.2857740e-02  -1.2691790e-02  -1.1404783e-02  -1.0444803e-02  -1.0266648e-02  -1.0008621e-02  -9.1875286e-03  -9.3997032e-03  -8.9037393e-03  -9.3097642e-03  -8.2409936e-03  -9.1014151e-03  -7.6288480e-03  -7.8373442e-03  -6.8807771e-03  -7.3690047e-03  -7.6400323e-03  -6.5344198e-03  -5.8862218e-03  -5.7954164e-03  -6.1717263e-03  -7.1700225e-03  -4.9202294e-03  -5.9229837e-03  -5.5212514e-03  -4.7709523e-03  -4.1710818e-03  -6.0187111e-03  -5.9551625e-03  -5.1281171e-03  -4.9999949e-03  -5.3476962e-03  -5.1337924e-03  -4.0748852e-03  -4.7426536e-03  -4.6471653e-03  -3.4104804e-03  -3.4529744e-03  -2.5876558e-03  -2.9668168e-03  -3.0200352e-03  -2.7940359e-03  -1.6543877e-03  -1.2050221e-03  -2.5912653e-03  -1.2269988e-03  -1.4490821e-03  -1.2572585e-03  -2.2137362e-04  -1.2884475e-03  -1.0148625e-03  -1.1794990e-03  -1.0635165e-03  -1.1785055e-03  -1.8900829e-03  -9.3491148e-04  -1.7347450e-03  -1.3679569e-03  -5.3919540e-04  -5.9036589e-04  -9.1475241e-04  -8.9026620e-04  -1.1347067e-03  -3.6556928e-04  -1.1735729e-03  -4.3392819e-07  -9.0382996e-04  -9.5791056e-04  -6.8680290e-04  -5.4288351e-04  -2.1546634e-04   8.8682806e-04  -1.3440609e-04  -2.7884317e-04  -3.1636255e-04  -5.1029128e-04  -1.2630163e-03  -8.6208800e-05  -5.8868683e-04  -6.1321036e-05  -7.1671892e-04  -5.6066605e-04  -2.6591512e-04  -5.6726116e-04  -1.3191090e-03  -6.8555467e-04  -6.2344002e-04   2.3592585e-04  -2.0529100e-04  -1.0298832e-03   6.7405111e-04  -1.4919952e-03   3.2191526e-04  -3.2147506e-04
   5.0000000e+02             NaN  -1.0093102e-03   3.6954000e-04  -2.8488690e-04  -5.6422379e-05   2.0017834e-05   4.8715102e-04   5.5587255e-04   6.2459408e-04   2.6371523e-04  -2.4013277e-04   1.5338293e-04   2.9115128e-04  -1.6828924e-04  -3.5915070e-04  -2.0561027e-04  -1.3620807e-04  -8.9541772e-05  -7.8167833e-04  -1.4500778e-03  -1.2577865e-03  -1.7680581e-03  -3.0563568e-03  -4.2765501e-03  -5.5426674e-03  -8.3414242e-03  -1.0745458e-02  -1.3223808e-02  -1.6278909e-02  -1.9175869e-02  -2.0522080e-02  -2.2285908e-02  -2.4513619e-02  -2.5866254e-02  -2.6982960e-02  -2.7259173e-02  -2.7577322e-02  -2.7152932e-02  -2.6591643e-02  -2.6533346e-02  -2.6664768e-02  -2.6457910e-02  -2.5609517e-02  -2.5238002e-02  -2.5624312e-02  -2.6535173e-02  -2.6968471e-02  -2.6269815e-02  -2.5663712e-02  -2.5366215e-02  -2.5286757e-02  -2.5166413e-02  -2.5260026e-02  -2.5046640e-02  -2.4902952e-02  -2.5335491e-02  -2.4621041e-02  -2.3914333e-02  -2.3998574e-02  -2.4385253e-02  -2.4090084e-02  -2.3682607e-02  -2.3357089e-02  -2.2039161e-02  -2.1446532e-02  -2.1541470e-02  -2.0294980e-02  -1.9729796e-02  -2.0271187e-02  -1.9698485e-02  -1.9039681e-02  -1.8400314e-02  -1.8315834e-02  -1.8793483e-02  -1.6558848e-02  -1.5376752e-02  -1.4637979e-02  -1.4296234e-02  -1.3396191e-02  -1.3431739e-02  -1.2274841e-02  -1.1879850e-02  -1.1114040e-02  -1.0663052e-02  -9.4235146e-03  -9.5717794e-03  -9.6564633e-03  -9.3347290e-03  -9.2630109e-03  -9.4946526e-03  -8.2145996e-03  -8.3190172e-03  -8.0899830e-03  -8.0603460e-03  -8.2230839e-03  -6.8968107e-03  -7.0293704e-03  -7.1358956e-03  -6.2382639e-03  -7.9108399e-03  -6.1348149e-03  -6.7223796e-03  -5.8302098e-03  -5.3628828e-03  -5.6620676e-03  -6.1184359e-03  -6.1311770e-03  -5.8665478e-03  -5.7872687e-03  -4.8531459e-03  -5.6089945e-03  -4.5144469e-03  -3.6141034e-03  -5.2425519e-03  -3.9746264e-03  -3.9328982e-03  -2.7719296e-03  -2.9546792e-03  -3.0852296e-03  -2.0424605e-03  -3.2738541e-03  -2.1155239e-03  -1.8056563e-03  -1.1130271e-03  -6.4083692e-04  -7.4118013e-04   3.2911485e-05  -1.1905978e-03  -5.2746135e-04  -1.9773430e-03  -1.7082866e-04  -1.0552964e-03  -6.9523064e-04  -1.3059440e-03  -1.1697490e-03  -1.0170079e-03  -1.1184123e-03  -1.0578598e-03  -4.1595614e-04  -6.3885634e-04   2.7305170e-04   3.1527494e-05  -9.7538253e-04   1.6462816e-04  -1.2086408e-03  -4.4891022e-05  -2.9120362e-04  -1.9574154e-03  -2.6189509e-04   8.4641723e-04  -1.6644764e-04  -4.7790215e-04   3.7837026e-04  -4.0188803e-04  -1.2591250e-03  -1.8144851e-04  -4.6773950e-04  -4.0429005e-04  -2.0459923e-04  -2.8963570e-04  -2.1087816e-04  -9.6444615e-04  -5.3229405e-04  -1.1900178e-04  -4.8587010e-04   7.1780727e-05   4.3577000e-05  -3.7036751e-04   3.2119649e-05  -1.1414232e-03  -1.3402466e-04  -8.9340617e-04
   5.0208333e+02             NaN  -7.0840196e-04   8.2465193e-04   2.3671548e-04  -5.1848130e-05  -1.8425621e-04   6.2077818e-05   1.0198857e-04   1.4189932e-04  -1.9790181e-04  -5.5342431e-04  -7.9178041e-05   2.0038379e-04   3.3693028e-04  -2.2457892e-04  -9.7001448e-04  -5.8720619e-04  -7.6459833e-05  -5.7000606e-04  -1.1416768e-03  -1.3355485e-03  -2.3626764e-03  -3.0865643e-03  -3.9689801e-03  -5.7852650e-03  -8.4266422e-03  -1.1287236e-02  -1.4209525e-02  -1.7380529e-02  -1.9971930e-02  -2.1841920e-02  -2.3664288e-02  -2.6235984e-02  -2.7134038e-02  -2.8230577e-02  -2.8656761e-02  -2.8883361e-02  -2.8555582e-02  -2.7672217e-02  -2.7774811e-02  -2.7959795e-02  -2.7455298e-02  -2.7692363e-02  -2.7167606e-02  -2.7521702e-02  -2.7974196e-02  -2.7690567e-02  -2.7189650e-02  -2.6795290e-02  -2.6867573e-02  -2.6531287e-02  -2.6378276e-02  -2.6494970e-02  -2.6403181e-02  -2.6215364e-02  -2.6776668e-02  -2.5796810e-02  -2.5253829e-02  -2.5895843e-02  -2.5895216e-02  -2.4803331e-02  -2.5229318e-02  -2.4342713e-02  -2.3533452e-02  -2.2374810e-02  -2.1592266e-02  -2.1290217e-02  -2.0932527e-02  -2.0971268e-02  -2.0424738e-02  -1.9856666e-02  -1.9581955e-02  -1.9204537e-02  -1.9070659e-02  -1.7672578e-02  -1.5983561e-02  -1.5179039e-02  -1.5822312e-02  -1.4105855e-02  -1.3465315e-02  -1.2815194e-02  -1.2533217e-02  -1.1778289e-02  -1.0966935e-02  -1.0551362e-02  -9.9504473e-03  -9.6444600e-03  -9.6524538e-03  -9.4115107e-03  -1.0201532e-02  -9.3022241e-03  -9.0641638e-03  -7.8705999e-03  -8.1398638e-03  -8.4215736e-03  -7.6257076e-03  -7.5071635e-03  -7.5635376e-03  -7.0889152e-03  -7.6653729e-03  -6.6224279e-03  -7.1817993e-03  -6.3676812e-03  -6.4510369e-03  -5.8753198e-03  -6.9488881e-03  -6.0633494e-03  -6.3417536e-03  -6.1983688e-03  -4.9172298e-03  -6.1205187e-03  -5.3248231e-03  -4.3712986e-03  -4.4822301e-03  -4.2455866e-03  -3.8030995e-03  -2.8129032e-03  -3.1823389e-03  -2.7323891e-03  -2.6750000e-03  -2.3742811e-03  -1.4876701e-03  -2.0336364e-03  -1.6393635e-03  -1.0817101e-03  -7.0865469e-04   7.6806732e-05  -1.8440219e-03  -1.5161122e-04  -1.3402715e-03  -5.5445065e-04   3.6246241e-04  -7.3756069e-04  -1.6770526e-03  -3.7535820e-04  -6.5763232e-04  -4.2754543e-04  -5.7389474e-05  -7.4220991e-04  -1.7879479e-03   3.7970239e-04  -2.2007569e-04   2.4481170e-04   2.1153885e-04  -9.2368998e-05  -1.7428368e-04   6.8814940e-04  -4.8716720e-04   6.7016405e-06   1.0498153e-03   3.9177751e-05  -1.5145998e-04   4.9191135e-04  -8.8076495e-04  -6.6581963e-04   4.3625498e-05   1.9197477e-04  -4.9749376e-04  -4.0024670e-04   1.1862166e-04  -2.5519690e-04  -1.1885698e-04  -1.6402051e-04  -1.9998438e-04  -9.0485330e-05   5.8230553e-04  -3.7890847e-04   1.2071104e-04  -7.8475909e-04  -2.2504425e-04   1.2554383e-04  -2.3714430e-04
   5.0416667e+02             NaN  -8.8923771e-04   6.8666872e-04  -1.1653080e-04  -2.1843222e-04  -1.3107526e-04  -2.8614729e-04  -3.0655409e-04  -3.2696089e-04  -2.2241490e-04   6.4514636e-05   7.5025364e-05   9.1232612e-05   6.7653824e-04   4.4852440e-04  -4.2176480e-04  -3.7605623e-04  -1.0590748e-04  -2.7856216e-04  -7.9185793e-04  -9.6256457e-04  -1.9685012e-03  -3.2986806e-03  -4.3891379e-03  -6.2004476e-03  -8.7698389e-03  -1.1953777e-02  -1.4554264e-02  -1.7400165e-02  -2.0576942e-02  -2.3166229e-02  -2.5133980e-02  -2.7323320e-02  -2.8900462e-02  -3.0390257e-02  -3.0223545e-02  -3.0183882e-02  -3.0006046e-02  -2.9372918e-02  -2.9397139e-02  -2.9039518e-02  -2.8313126e-02  -2.8698041e-02  -2.9155682e-02  -2.8735374e-02  -2.8812585e-02  -2.8799521e-02  -2.8160609e-02  -2.7867584e-02  -2.7567872e-02  -2.7612520e-02  -2.7974666e-02  -2.8135866e-02  -2.7718471e-02  -2.7686833e-02  -2.7998685e-02  -2.7278388e-02  -2.6299626e-02  -2.6494014e-02  -2.6621138e-02  -2.6274632e-02  -2.6203999e-02  -2.5292742e-02  -2.4804120e-02  -2.4036899e-02  -2.3157626e-02  -2.2337363e-02  -2.2264393e-02  -2.2339301e-02  -2.0998075e-02  -2.0635547e-02  -2.0511389e-02  -2.0438072e-02  -2.0432647e-02  -1.9566655e-02  -1.7506170e-02  -1.6466073e-02  -1.6234260e-02  -1.4906547e-02  -1.4675842e-02  -1.3268562e-02  -1.2650264e-02  -1.2802946e-02  -1.1158500e-02  -1.1256974e-02  -1.0644696e-02  -1.0047678e-02  -1.0511006e-02  -9.3635641e-03  -1.0764776e-02  -9.7613456e-03  -9.3415929e-03  -9.0346649e-03  -9.1110560e-03  -8.9360978e-03  -7.7934130e-03  -7.6048889e-03  -8.0473337e-03  -8.2896563e-03  -7.8267248e-03  -6.6957220e-03  -6.9648151e-03  -6.6534867e-03  -5.8454271e-03  -5.6963253e-03  -7.0302949e-03  -6.3697682e-03  -6.5905276e-03  -5.7755196e-03  -5.5394949e-03  -5.4578019e-03  -5.0899123e-03  -4.5591065e-03  -4.2844012e-03  -3.9870489e-03  -3.7883540e-03  -2.9901150e-03  -3.1082448e-03  -3.0638982e-03  -2.5401761e-03  -2.1885722e-03  -2.2971740e-03  -2.0168670e-03  -6.6419694e-04  -1.2287157e-03  -1.5356026e-03  -7.3754855e-04  -1.6202094e-03  -6.2391140e-06  -8.1919869e-04   7.1306317e-05   5.1691202e-05  -7.1005755e-04  -1.1401352e-03  -2.7850068e-04  -1.1284466e-03  -6.9583784e-04  -6.1984825e-04  -6.9257472e-04  -1.0539683e-03   3.6552361e-05   1.5946742e-04  -3.0558698e-04   7.2835324e-04  -2.8484576e-04   3.6768763e-04   8.4821804e-04  -4.6679821e-04  -2.2993322e-05   9.0725557e-04   2.1621690e-04   1.9620595e-04  -1.4876280e-04  -1.0498842e-03  -6.7744504e-04   2.7289913e-04   2.5756185e-05   2.9049905e-04  -2.7061388e-04  -3.6633088e-04   1.4800580e-04  -4.6598979e-05  -7.3954291e-04  -4.6772918e-04   2.5660285e-05   3.8665222e-04   9.3321702e-05  -4.3751095e-04   9.3150541e-04  -6.0753663e-04  -8.2621679e-04   2.0673837e-04
   5.0625000e+02             NaN  -9.0370654e-04   6.1317697e-05  -1.8279435e-04  -2.2169917e-05  -2.7297230e-05   4.5209001e-05   6.0596489e-05   7.5983977e-05  -6.9395851e-05  -1.3692126e-04   3.5007002e-04   6.0601934e-04   7.1746072e-04   3.9133387e-04  -3.8605075e-04  -3.3816009e-04  -5.3280529e-04  -6.3988729e-04  -1.1260817e-03  -1.3806852e-03  -2.0899394e-03  -3.5594190e-03  -4.8411338e-03  -5.9176963e-03  -8.7451577e-03  -1.2836237e-02  -1.5802427e-02  -1.8623688e-02  -2.1680791e-02  -2.4008151e-02  -2.6359385e-02  -2.8224200e-02  -2.9884755e-02  -3.0920326e-02  -3.1335979e-02  -3.2229290e-02  -3.2021499e-02  -3.1002905e-02  -3.0966971e-02  -3.0791149e-02  -3.0163085e-02  -2.9866861e-02  -3.0070334e-02  -3.0002830e-02  -3.0301245e-02  -3.0572126e-02  -2.9932521e-02  -2.9132850e-02  -2.9052188e-02  -2.9776838e-02  -2.9523102e-02  -2.9250461e-02  -2.9263173e-02  -2.8777763e-02  -2.9078432e-02  -2.8447374e-02  -2.8091482e-02  -2.7787895e-02  -2.7648197e-02  -2.7303300e-02  -2.7375891e-02  -2.6994990e-02  -2.6756919e-02  -2.5725333e-02  -2.4219449e-02  -2.2880895e-02  -2.2694383e-02  -2.3479885e-02  -2.2618461e-02  -2.1778837e-02  -2.1551233e-02  -2.1757940e-02  -2.1220473e-02  -2.0318169e-02  -1.8629335e-02  -1.7132694e-02  -1.7247214e-02  -1.5679865e-02  -1.4708763e-02  -1.3763392e-02  -1.3449083e-02  -1.3596983e-02  -1.2326516e-02  -1.1337172e-02  -1.1446416e-02  -1.1610665e-02  -1.1777566e-02  -1.0332652e-02  -1.0748126e-02  -1.0408140e-02  -9.6849438e-03  -8.5761536e-03  -9.6385703e-03  -8.8497120e-03  -8.1755667e-03  -7.6670774e-03  -8.1354688e-03  -7.5535274e-03  -7.6936366e-03  -7.3602938e-03  -6.9100334e-03  -6.6593686e-03  -6.8357166e-03  -6.9469280e-03  -7.0440977e-03  -6.5301489e-03  -6.8602854e-03  -6.2486009e-03  -6.2873018e-03  -5.7763206e-03  -5.2382583e-03  -4.4378706e-03  -4.5064017e-03  -4.2853847e-03  -3.7867641e-03  -3.4978052e-03  -3.2232113e-03  -3.6612755e-03  -2.8775267e-03  -2.3439846e-03  -2.1382624e-03  -3.0303363e-03  -1.6802050e-03  -1.2569941e-03  -1.5960079e-03  -8.4491933e-04  -2.0858621e-03  -7.3120048e-04  -1.5210058e-03  -1.4201435e-04  -1.0120099e-03  -1.1350136e-03  -1.1082999e-03  -2.3173862e-04  -1.1241424e-03  -9.1923558e-04  -3.7972713e-04  -1.0091395e-03  -8.5222202e-04  -1.4041184e-04  -2.2907344e-04  -7.3770405e-05   3.1573208e-04  -6.0428687e-04   5.4609407e-05  -1.7482533e-04  -3.7948161e-04   5.3443177e-04   8.3025379e-04  -3.8767153e-04  -3.5006907e-04  -3.9979524e-05  -8.4823516e-04  -7.6980912e-04   1.1391961e-04  -4.0544431e-04  -3.1650919e-04  -4.0598843e-04  -6.7831272e-04  -4.6493264e-04  -3.2586344e-04  -2.5216318e-07   3.6515064e-04  -8.9700758e-05  -3.2772786e-05   4.7145365e-05  -6.4893791e-04  -3.0395278e-04  -7.5446858e-04  -2.6882710e-04   6.3882593e-05
   5.0833333e+02             NaN  -1.2226788e-03   3.0123275e-04   4.0688738e-04   4.1920647e-05   6.0583269e-04   1.3917148e-04   4.2969184e-05  -5.3233116e-05  -3.1275004e-05   1.7415506e-04   5.8886459e-05  -1.7783794e-04   2.7068038e-04   3.1024116e-05  -2.7736845e-04   4.7539856e-04  -1.1858993e-04  -1.1173052e-04  -6.0595620e-04  -7.8110230e-04  -1.6513599e-03  -3.3947049e-03  -5.2092017e-03  -6.4050363e-03  -9.0175663e-03  -1.2736556e-02  -1.6066619e-02  -1.8817437e-02  -2.2217178e-02  -2.4881993e-02  -2.7237799e-02  -2.9155215e-02  -3.0448892e-02  -3.1619252e-02  -3.2553780e-02  -3.2846470e-02  -3.2154023e-02  -3.2071931e-02  -3.1928090e-02  -3.1522534e-02  -3.1250610e-02  -3.0746892e-02  -3.1054186e-02  -3.1120929e-02  -3.1019326e-02  -3.1260323e-02  -3.0672123e-02  -2.9960490e-02  -3.0370684e-02  -3.0815705e-02  -2.9838683e-02  -2.9569019e-02  -2.9559072e-02  -2.9709859e-02  -3.0110828e-02  -2.9366007e-02  -2.8348439e-02  -2.8373496e-02  -2.8498373e-02  -2.8379572e-02  -2.7897925e-02  -2.7162964e-02  -2.6649070e-02  -2.5493655e-02  -2.4493735e-02  -2.3873543e-02  -2.3891239e-02  -2.4336268e-02  -2.3232899e-02  -2.2388031e-02  -2.2465300e-02  -2.2210009e-02  -2.1718378e-02  -2.0089704e-02  -1.8293677e-02  -1.8065650e-02  -1.7333611e-02  -1.6147380e-02  -1.5709145e-02  -1.4222137e-02  -1.3559894e-02  -1.3189660e-02  -1.3246544e-02  -1.1594303e-02  -1.1910818e-02  -1.1214311e-02  -1.1188604e-02  -1.0245139e-02  -1.0403846e-02  -1.0105661e-02  -9.9881718e-03  -9.4358736e-03  -9.3844305e-03  -8.9195900e-03  -8.4241711e-03  -7.5452758e-03  -7.8924151e-03  -7.9742601e-03  -7.9958622e-03  -7.0186513e-03  -7.3246573e-03  -7.1659664e-03  -6.7423512e-03  -6.7539469e-03  -6.7784168e-03  -6.8553851e-03  -6.7840004e-03  -6.2213867e-03  -6.0725791e-03  -5.6955853e-03  -4.6153285e-03  -4.8432527e-03  -5.2094595e-03  -3.4826384e-03  -4.2432536e-03  -3.4572129e-03  -3.0237996e-03  -2.9435573e-03  -2.7185653e-03  -2.8911813e-03  -1.8888467e-03  -2.1343875e-03  -1.2449230e-03  -7.3040626e-04  -1.4122297e-03  -1.1598041e-03  -1.0924391e-03  -3.5503612e-04  -1.4572220e-03  -2.5546127e-05  -3.4739811e-04  -8.1498959e-04  -6.0960748e-04  -3.1042985e-04  -8.4151463e-04  -5.2354476e-04  -4.5489809e-04  -6.8184123e-04  -7.0354274e-04   2.7013207e-05  -8.5929600e-04  -7.6322016e-04   4.7165496e-04  -4.1548931e-04   9.5839740e-05   1.7459366e-04  -2.8659759e-04   2.3155053e-04   1.3170046e-04  -8.0802494e-04  -2.7254684e-04   9.8128064e-06  -9.5029271e-04  -1.1741572e-03   9.2502765e-05  -5.5887510e-04  -1.8319756e-04   2.1639617e-04  -7.8578480e-04   8.7001090e-04  -5.1805187e-04   3.2744871e-04   4.5041363e-04   1.5398030e-04   9.0583062e-04   4.7087707e-04  -6.2046012e-04  -5.1318101e-04   2.1668930e-04  -2.9145646e-04   2.8520644e-04
   5.1041667e+02             NaN  -9.5243124e-04   8.8418020e-05   1.2935774e-04  -6.2822980e-05   3.8498559e-04  -2.1537928e-04  -3.2126631e-04  -4.2715334e-04  -6.2920618e-04  -3.0559418e-04   5.2662277e-04   4.2035508e-04   7.1622554e-04   6.2637399e-05  -5.4238521e-04   6.7147583e-05  -1.5143898e-04  -3.0224565e-04  -5.7512344e-04  -8.3223698e-04  -2.0522635e-03  -3.8388482e-03  -5.0049349e-03  -6.9607283e-03  -9.9175583e-03  -1.2870147e-02  -1.5758640e-02  -1.9032793e-02  -2.2671054e-02  -2.5540448e-02  -2.7977167e-02  -3.0101432e-02  -3.1549416e-02  -3.2825500e-02  -3.3334144e-02  -3.3498203e-02  -3.3003090e-02  -3.2419716e-02  -3.2126288e-02  -3.1964259e-02  -3.1579193e-02  -3.1334407e-02  -3.1537487e-02  -3.1245024e-02  -3.1686500e-02  -3.2094685e-02  -3.1712737e-02  -3.1171111e-02  -3.0874780e-02  -3.0812434e-02  -3.0578309e-02  -3.0423914e-02  -3.0223376e-02  -3.0374774e-02  -3.0861116e-02  -2.9774356e-02  -2.9404207e-02  -2.9700456e-02  -2.9677668e-02  -2.9099021e-02  -2.8346157e-02  -2.7597163e-02  -2.7217530e-02  -2.6259022e-02  -2.5037842e-02  -2.4501971e-02  -2.4168962e-02  -2.4411488e-02  -2.3732093e-02  -2.2997758e-02  -2.2374603e-02  -2.1966568e-02  -2.2050983e-02  -2.1041097e-02  -1.8701859e-02  -1.7861356e-02  -1.7634175e-02  -1.6605642e-02  -1.5980103e-02  -1.4515382e-02  -1.4547533e-02  -1.4010306e-02  -1.2828031e-02  -1.1841408e-02  -1.1973870e-02  -1.1479373e-02  -1.1882498e-02  -1.0820494e-02  -1.1054995e-02  -1.0199378e-02  -1.0179679e-02  -9.3934479e-03  -9.5529801e-03  -9.5933782e-03  -8.7938811e-03  -8.0610065e-03  -7.5061296e-03  -8.7145700e-03  -7.9411321e-03  -7.3749409e-03  -7.8086743e-03  -7.3361033e-03  -7.2495207e-03  -6.4567583e-03  -7.5164304e-03  -7.0209659e-03  -6.4779450e-03  -6.1052210e-03  -6.2491356e-03  -6.8533992e-03  -5.4812706e-03  -5.0098481e-03  -5.4456612e-03  -3.8534808e-03  -4.7298185e-03  -4.0337793e-03  -3.4610947e-03  -3.8071547e-03  -2.9483881e-03  -2.5337392e-03  -2.2094868e-03  -2.5192225e-03  -1.4521873e-03  -1.5105108e-03  -1.9269897e-03  -1.0609473e-03  -1.1401318e-03  -3.0927078e-04  -1.9621450e-03  -4.0610373e-04  -6.4502213e-04  -9.3108584e-04  -8.0873890e-04  -1.0371849e-03  -8.7875571e-04  -4.1578391e-04   3.2513542e-04  -5.9701903e-04  -6.5266184e-04  -7.1901333e-05  -9.1867095e-04  -5.8961036e-04   3.8176728e-05  -7.5141223e-04   2.8484396e-04  -9.4362200e-05  -4.4031295e-04   3.2940001e-04   7.3623226e-04  -5.8641630e-05  -1.8067242e-04   4.3702722e-05  -2.8819212e-04  -3.9361461e-04   1.3851064e-04  -3.3869541e-04  -9.0909518e-04  -1.0333236e-03  -1.6657675e-04  -9.5270741e-05  -5.7973648e-04  -3.7054070e-04   2.6699948e-04  -7.8423341e-05   2.9103603e-04  -5.0241043e-04  -1.8926918e-04   5.0737164e-04   2.0491851e-04  -1.2839195e-04   2.8734763e-05
   5.1250000e+02             NaN  -8.9150683e-04  -2.8931566e-05  -1.5301867e-05  -1.4353929e-04  -1.2212493e-04   1.1059489e-04   1.3979278e-04   1.6899066e-04   8.1809248e-09  -4.7209692e-05   6.3397951e-04   6.1870411e-04   2.7643188e-04   2.4579688e-04  -6.1810195e-05   2.4847748e-04  -4.7778669e-04  -8.3347868e-04  -8.5804084e-04  -1.1703977e-03  -2.3064280e-03  -3.9103396e-03  -5.6292098e-03  -7.1186580e-03  -9.5787137e-03  -1.3135562e-02  -1.7008037e-02  -2.0443677e-02  -2.3630818e-02  -2.6318856e-02  -2.8335162e-02  -3.0764768e-02  -3.2528522e-02  -3.3575145e-02  -3.3826083e-02  -3.4348402e-02  -3.3837836e-02  -3.3086699e-02  -3.2517840e-02  -3.2255441e-02  -3.2055523e-02  -3.1864420e-02  -3.2442028e-02  -3.2728205e-02  -3.2864925e-02  -3.3395876e-02  -3.2589516e-02  -3.1523526e-02  -3.1181672e-02  -3.1828642e-02  -3.1826158e-02  -3.1167712e-02  -3.1353137e-02  -3.1541503e-02  -3.1107951e-02  -3.0263614e-02  -2.9602103e-02  -2.9755671e-02  -3.0280595e-02  -2.9698164e-02  -2.8854984e-02  -2.7929459e-02  -2.7802303e-02  -2.7481119e-02  -2.6629611e-02  -2.5596437e-02  -2.4782391e-02  -2.4674383e-02  -2.3999388e-02  -2.3613865e-02  -2.3688466e-02  -2.3215163e-02  -2.2560765e-02  -2.1445398e-02  -1.9189864e-02  -1.8630836e-02  -1.8251399e-02  -1.7534549e-02  -1.6618077e-02  -1.5349403e-02  -1.5064164e-02  -1.3612472e-02  -1.3269662e-02  -1.2404367e-02  -1.1720156e-02  -1.1812020e-02  -1.1754382e-02  -1.1494159e-02  -1.1255843e-02  -1.0346193e-02  -1.0267854e-02  -9.9422772e-03  -1.0067062e-02  -9.7898634e-03  -8.6542384e-03  -8.5330219e-03  -8.5612436e-03  -9.1004502e-03  -7.8895990e-03  -7.6228137e-03  -7.6518293e-03  -7.6899768e-03  -7.5020712e-03  -6.7843238e-03  -7.9026671e-03  -6.9827712e-03  -6.8037616e-03  -7.3706957e-03  -6.8680467e-03  -7.2591121e-03  -4.8826485e-03  -4.9024406e-03  -5.7948870e-03  -4.4229399e-03  -3.8512717e-03  -4.3216570e-03  -4.2159519e-03  -3.8514269e-03  -2.9806719e-03  -2.7043120e-03  -2.6961266e-03  -2.1987113e-03  -1.5336125e-03  -1.7311915e-03  -1.8708296e-03  -1.3238670e-03  -1.6932290e-03  -5.8071724e-04  -1.6327788e-03  -4.1939680e-04  -3.5035097e-04  -1.2080310e-03  -5.8155093e-04  -5.6183008e-04  -7.8546770e-04  -4.2397721e-04  -8.4201701e-04  -7.2536626e-04  -4.0221873e-04  -3.2772880e-04  -5.6306230e-04  -7.8780560e-04   8.9739777e-05  -2.8333204e-04  -9.2913178e-04  -1.3880650e-04  -5.0417348e-05   5.2761746e-05   4.3819047e-04  -3.0975017e-04  -3.4090246e-04  -1.0939637e-04  -7.5285919e-04  -5.1730322e-04  -4.7055956e-04  -1.0723654e-03  -2.3467691e-04  -4.5987127e-04   1.3406516e-05   1.6033990e-04  -1.1015323e-04   1.2629409e-04  -5.2088418e-04  -6.3726971e-05   2.4284699e-04  -4.3489056e-04   2.7081980e-05  -4.1320330e-04  -2.3187149e-04  -1.4588853e-05  -6.3826952e-04
   5.1458333e+02             NaN  -4.7024158e-04   1.0101486e-04   2.8348253e-04  -1.3297790e-04  -1.6974908e-05  -2.4921089e-05  -3.9674273e-05  -5.4427458e-05  -1.6347768e-04  -6.1573586e-05   2.9341970e-04   2.8060442e-04   4.2398912e-04  -2.8837948e-04  -4.2281782e-05   8.8023897e-05  -4.9235587e-05  -3.0302202e-05  -6.4439800e-04  -8.0515808e-04  -2.3978830e-03  -4.2923169e-03  -5.6362810e-03  -7.2309144e-03  -1.0271482e-02  -1.3299310e-02  -1.6417477e-02  -2.0106683e-02  -2.3642701e-02  -2.6446258e-02  -2.8513110e-02  -3.0928282e-02  -3.1778415e-02  -3.2721315e-02  -3.3933719e-02  -3.3891236e-02  -3.3699417e-02  -3.3639554e-02  -3.3457530e-02  -3.3026515e-02  -3.2173303e-02  -3.1869507e-02  -3.2198824e-02  -3.2499891e-02  -3.2470450e-02  -3.2896592e-02  -3.2204640e-02  -3.1222338e-02  -3.1375933e-02  -3.1398491e-02  -3.1355443e-02  -3.1449797e-02  -3.1529002e-02  -3.1075307e-02  -3.0917194e-02  -3.0886489e-02  -2.9853432e-02  -3.0213859e-02  -3.0316359e-02  -3.0169352e-02  -2.9557050e-02  -2.8455224e-02  -2.8076506e-02  -2.7514495e-02  -2.6626393e-02  -2.5383843e-02  -2.4935239e-02  -2.5381112e-02  -2.4599157e-02  -2.3768216e-02  -2.3556880e-02  -2.2640407e-02  -2.2300495e-02  -2.1613955e-02  -1.9272403e-02  -1.8882024e-02  -1.8272695e-02  -1.7256158e-02  -1.6898589e-02  -1.5024289e-02  -1.4294309e-02  -1.3908754e-02  -1.2919673e-02  -1.2340397e-02  -1.2470142e-02  -1.2248826e-02  -1.1242022e-02  -1.0909603e-02  -1.1359371e-02  -1.0584775e-02  -1.0747095e-02  -1.0119224e-02  -1.0271582e-02  -9.9474192e-03  -9.3154581e-03  -8.0914486e-03  -8.9240087e-03  -8.4427303e-03  -8.3818077e-03  -8.1405708e-03  -8.1434165e-03  -8.1004027e-03  -7.8761329e-03  -6.2787799e-03  -7.4075347e-03  -6.5205765e-03  -7.0599141e-03  -6.5097037e-03  -7.0215535e-03  -6.7850259e-03  -5.6395192e-03  -5.3309077e-03  -5.4883837e-03  -4.4823780e-03  -4.9061329e-03  -4.2951065e-03  -3.0945396e-03  -3.5968511e-03  -3.0168469e-03  -2.8798550e-03  -2.8068786e-03  -2.7605173e-03  -1.8868004e-03  -1.1489122e-03  -1.8336676e-03  -9.7994876e-04  -1.5566591e-03  -5.3390564e-04  -1.4994562e-03  -7.1889245e-04  -3.4339268e-04  -1.0302947e-03  -2.6868262e-04  -8.5686996e-04  -1.0632483e-03  -1.7355013e-04  -1.3229082e-04  -5.9842401e-04  -4.6313928e-05  -8.6779869e-04  -4.1125922e-04  -8.1874823e-04  -1.2452802e-04  -5.3947401e-04   4.1847915e-05  -1.3305892e-04  -8.5867667e-05   4.6338837e-04   7.3996672e-04  -6.3071506e-04   3.0393732e-04  -4.1831899e-04  -7.0597765e-04  -2.5028831e-04   3.4921076e-05  -5.7439946e-04  -6.9396091e-04  -9.4723727e-04   3.2466697e-05  -4.3663235e-04  -6.6323778e-04  -4.3024784e-04  -2.9323459e-04  -6.3199764e-04   8.7436410e-05  -3.7118903e-04  -5.5481489e-04   2.7158106e-05   2.6899190e-04   2.2795508e-04   2.6346612e-04
   5.1666667e+02             NaN  -3.4635306e-04   1.1543682e-04  -2.2931896e-04  -3.2650057e-04   8.7123540e-05   5.9119419e-04   6.4041218e-04   6.8963017e-04   4.9981136e-04   1.0923141e-04   1.8073612e-04   7.5411109e-05   1.9875124e-05   2.4683058e-04  -1.3092100e-04  -1.0969510e-04  -2.7501068e-04  -4.2537480e-04  -3.4192828e-04  -5.8002704e-04  -1.8982209e-03  -3.8217122e-03  -5.6642676e-03  -7.3939722e-03  -1.0329001e-02  -1.3066933e-02  -1.6183511e-02  -1.9388139e-02  -2.3290212e-02  -2.6434460e-02  -2.8340456e-02  -3.0385866e-02  -3.1508531e-02  -3.2893910e-02  -3.3544979e-02  -3.3604736e-02  -3.3462490e-02  -3.3153304e-02  -3.2652725e-02  -3.2137654e-02  -3.2121193e-02  -3.2430316e-02  -3.2564520e-02  -3.2739287e-02  -3.3045214e-02  -3.2648001e-02  -3.1637738e-02  -3.1434281e-02  -3.1148951e-02  -3.1306119e-02  -3.1766446e-02  -3.1266629e-02  -3.0959662e-02  -3.1357259e-02  -3.1537515e-02  -3.0650894e-02  -2.9780200e-02  -3.0506505e-02  -3.0294589e-02  -2.9424452e-02  -2.9498644e-02  -2.8369432e-02  -2.7680940e-02  -2.7166108e-02  -2.6469732e-02  -2.5608390e-02  -2.5257753e-02  -2.5278644e-02  -2.4243478e-02  -2.3888704e-02  -2.3859128e-02  -2.3552125e-02  -2.3249941e-02  -2.1534566e-02  -1.9761085e-02  -1.8445447e-02  -1.8335157e-02  -1.7548638e-02  -1.6329021e-02  -1.5414581e-02  -1.5272893e-02  -1.4314451e-02  -1.3359099e-02  -1.2540021e-02  -1.2407135e-02  -1.1737804e-02  -1.1930619e-02  -1.1970246e-02  -1.1284621e-02  -1.0379093e-02  -1.0850072e-02  -1.0581442e-02  -1.0225012e-02  -9.7675265e-03  -9.4479440e-03  -8.8086793e-03  -8.3427862e-03  -8.4369197e-03  -8.4936509e-03  -8.2850829e-03  -7.8184177e-03  -7.8760037e-03  -7.1721120e-03  -6.9600366e-03  -7.7612354e-03  -7.0511458e-03  -6.9291441e-03  -7.2251682e-03  -6.9953829e-03  -6.9192469e-03  -5.5670098e-03  -5.7239843e-03  -5.3625306e-03  -4.2814920e-03  -4.5985116e-03  -3.8967733e-03  -3.6324986e-03  -3.9671856e-03  -2.9174755e-03  -2.9701077e-03  -2.0713090e-03  -2.7873938e-03  -1.9186766e-03  -7.4299543e-04  -1.2389937e-03  -1.7966630e-03  -1.7970397e-03  -1.1711138e-03  -1.0790273e-03  -8.0660055e-04  -9.3555681e-05  -8.0604846e-04  -1.0120942e-03  -1.5599593e-03  -6.0939009e-04  -2.7357934e-04   1.8413887e-05  -6.8806104e-04  -5.8921749e-04  -7.1805279e-04  -4.1853480e-04  -9.2084907e-04   3.8846406e-05  -6.6286001e-04  -7.3092941e-05  -3.5703508e-04  -5.0544995e-04   4.9401986e-04  -2.9316389e-05  -5.7161580e-04   2.0520979e-05  -2.4298208e-04  -5.5219826e-04  -1.5707559e-05   9.4227427e-05  -2.5039598e-04  -1.3439019e-04  -4.0305105e-05   6.3958235e-05  -5.5280826e-05  -1.0085267e-03  -1.4518487e-04  -2.1228948e-04  -4.3764766e-04   2.6348266e-04  -9.3307804e-05   4.6240962e-05  -5.3599545e-05   1.3068797e-04   2.0348266e-05   3.0419020e-04
   5.1875000e+02             NaN  -3.0872725e-04  -2.5343297e-04   2.0493477e-04  -9.6760427e-05   2.6837779e-04   1.3201980e-04   8.7239762e-05   4.2459729e-05   8.9223741e-05   2.4511412e-04   2.0196009e-04   1.1139821e-05   3.0308458e-04   8.0703988e-04   3.8929808e-04   5.9343738e-04   5.6982633e-04   1.5977210e-04  -5.6394084e-04  -1.0590133e-03  -1.6593236e-03  -2.8736592e-03  -5.0303923e-03  -7.0361268e-03  -9.8648063e-03  -1.3322960e-02  -1.6195220e-02  -1.8967702e-02  -2.2695379e-02  -2.5762961e-02  -2.8185266e-02  -3.0423794e-02  -3.1627355e-02  -3.2858352e-02  -3.3653204e-02  -3.3838703e-02  -3.3315597e-02  -3.2821741e-02  -3.2886287e-02  -3.2803272e-02  -3.2577607e-02  -3.1844625e-02  -3.1835698e-02  -3.2198159e-02  -3.2597523e-02  -3.2239624e-02  -3.2139477e-02  -3.1267404e-02  -3.0714071e-02  -3.1111094e-02  -3.1504465e-02  -3.0980360e-02  -3.0813184e-02  -3.0637748e-02  -3.0753921e-02  -3.0483156e-02  -2.9942369e-02  -3.0138605e-02  -3.0024034e-02  -2.9540222e-02  -2.9045412e-02  -2.7667703e-02  -2.7185720e-02  -2.6476669e-02  -2.5895442e-02  -2.5104740e-02  -2.4624830e-02  -2.4435338e-02  -2.3624797e-02  -2.2929052e-02  -2.2911814e-02  -2.2965535e-02  -2.2335633e-02  -2.1112610e-02  -1.9317043e-02  -1.8256202e-02  -1.8210171e-02  -1.6816110e-02  -1.5826125e-02  -1.4232953e-02  -1.3778189e-02  -1.3475575e-02  -1.2967084e-02  -1.2390435e-02  -1.1981711e-02  -1.1248543e-02  -1.1206225e-02  -1.0797180e-02  -1.0283421e-02  -9.8939078e-03  -9.4117502e-03  -9.4704444e-03  -9.3775050e-03  -8.6229834e-03  -8.2652490e-03  -7.5338664e-03  -7.8161523e-03  -7.8009712e-03  -7.6859150e-03  -7.7688371e-03  -7.2643796e-03  -7.3957443e-03  -6.4543479e-03  -6.2230041e-03  -6.7019429e-03  -6.3116581e-03  -6.5713701e-03  -6.1959199e-03  -6.4853416e-03  -6.6008444e-03  -4.9802771e-03  -4.8773518e-03  -4.3281303e-03  -4.1390351e-03  -3.0819471e-03  -3.3515478e-03  -3.4452913e-03  -3.0097744e-03  -2.4894587e-03  -2.0992801e-03  -1.6261612e-03  -2.0188816e-03  -5.0367513e-04  -4.9495556e-04  -9.6180248e-04  -9.2647277e-04  -1.2690117e-03   2.7078266e-04  -9.9821192e-04  -4.8154656e-04   6.5941848e-05  -8.0010797e-05   3.7358455e-04  -4.2790251e-04   1.7587985e-04  -2.8199259e-04   2.7095952e-04  -9.3268837e-05  -1.6645221e-04  -5.3268024e-05  -5.4859960e-04  -5.9269307e-06   2.8942066e-04   5.8119205e-05   3.8215955e-04   7.4054735e-04   2.8535238e-04   1.1797886e-03   8.1916046e-04  -1.3801822e-04   7.1558630e-04   4.4362020e-04   1.1699015e-04  -1.1352531e-04   7.8922980e-04  -2.0423526e-04  -1.5416921e-04   2.3001423e-04   5.7535579e-04   3.2522207e-04  -1.7232059e-04   9.1893448e-05   1.2836085e-04   3.2140967e-04   1.2200926e-03   6.5288229e-04   3.3977488e-04  -5.4898364e-04   2.5635597e-04   1.7224901e-04   3.8037654e-04
   5.2083333e+02             NaN   0.0000000e+00   0.0000000e+00   0.0000000e+00   0.0000000e+00   0.0000000e+00   0.0000000e+00   0.0000000e+00   0.0000000e+00   0.0000000e+00   0.0000000e+00   0.0000000e+00   0.0000000e+00   0.0000000e+00   0.0000000e+00   0.0000000e+00   0.0000000e+00   0.0000000e+00   0.0000000e+00   0.0000000e+00   0.0000000e+00   0.0000000e+00   0.0000000e+00   0.0000000e+00   0.0000000e+00   0.0000000e+00   0.0000000e+00   0.0000000e+00   0.0000000e+00   0.0000000e+00   0.0000000e+00   0.0000000e+00   0.0000000e+00   0.0000000e+00   0.0000000e+00   0.0000000e+00   0.0000000e+00   0.0000000e+00   0.0000000e+00   0.0000000e+00   0.0000000e+00   0.0000000e+00   0.0000000e+00   0.0000000e+00   0.0000000e+00   0.0000000e+00   0.0000000e+00   0.0000000e+00   0.0000000e+00   0.0000000e+00   0.0000000e+00   0.0000000e+00   0.0000000e+00   0.0000000e+00   0.0000000e+00   0.0000000e+00   0.0000000e+00   0.0000000e+00   0.0000000e+00   0.0000000e+00   0.0000000e+00   0.0000000e+00   0.0000000e+00   0.0000000e+00   0.0000000e+00   0.0000000e+00   0.0000000e+00   0.0000000e+00   0.0000000e+00   0.0000000e+00   0.0000000e+00   0.0000000e+00   0.0000000e+00   0.0000000e+00   0.0000000e+00   0.0000000e+00   0.0000000e+00   0.0000000e+00   0.0000000e+00   0.0000000e+00   0.0000000e+00   0.0000000e+00   0.0000000e+00   0.0000000e+00   0.0000000e+00   0.0000000e+00   0.0000000e+00   0.0000000e+00   0.0000000e+00   0.0000000e+00   0.0000000e+00   0.0000000e+00   0.0000000e+00   0.0000000e+00   0.0000000e+00   0.0000000e+00   0.0000000e+00   0.0000000e+00   0.0000000e+00   0.0000000e+00   0.0000000e+00   0.0000000e+00   0.0000000e+00   0.0000000e+00   0.0000000e+00   0.0000000e+00   0.0000000e+00   0.0000000e+00   0.0000000e+00   0.0000000e+00   0.0000000e+00   0.0000000e+00   0.0000000e+00   0.0000000e+00   0.0000000e+00   0.0000000e+00   0.0000000e+00   0.0000000e+00   0.0000000e+00   0.0000000e+00   0.0000000e+00   0.0000000e+00   0.0000000e+00   0.0000000e+00   0.0000000e+00   0.0000000e+00   0.0000000e+00   0.0000000e+00   0.0000000e+00   0.0000000e+00   0.0000000e+00   0.0000000e+00   0.0000000e+00   0.0000000e+00   0.0000000e+00   0.0000000e+00   0.0000000e+00   0.0000000e+00   0.0000000e+00   0.0000000e+00   0.0000000e+00   0.0000000e+00   0.0000000e+00   0.0000000e+00   0.0000000e+00   0.0000000e+00   0.0000000e+00   0.0000000e+00   0.0000000e+00   0.0000000e+00   0.0000000e+00   0.0000000e+00   0.0000000e+00   0.0000000e+00   0.0000000e+00   0.0000000e+00   0.0000000e+00   0.0000000e+00   0.0000000e+00   0.0000000e+00   0.0000000e+00   0.0000000e+00   0.0000000e+00   0.0000000e+00   0.0000000e+00   0.0000000e+00   0.0000000e+00   0.0000000e+00   0.0000000e+00   0.0000000e+00   0.0000000e+00   0.0000000e+00
   5.2291667e+02             NaN   0.0000000e+00   0.0000000e+00   0.0000000e+00   0.0000000e+00   0.0000000e+00   0.0000000e+00   0.0000000e+00   0.0000000e+00   0.0000000e+00   0.0000000e+00   0.0000000e+00   0.0000000e+00   0.0000000e+00   0.0000000e+00   0.0000000e+00   0.0000000e+00   0.0000000e+00   0.0000000e+00   0.0000000e+00   0.0000000e+00   0.0000000e+00   0.0000000e+00   0.0000000e+00   0.0000000e+00   0.0000000e+00   0.0000000e+00   0.0000000e+00   0.0000000e+00   0.0000000e+00   0.0000000e+00   0.0000000e+00   0.0000000e+00   0.0000000e+00   0.0000000e+00   0.0000000e+00   0.0000000e+00   0.0000000e+00   0.0000000e+00   0.0000000e+00   0.0000000e+00   0.0000000e+00   0.0000000e+00   0.0000000e+00   0.0000000e+00   0.0000000e+00   0.0000000e+00   0.0000000e+00   0.0000000e+00   0.0000000e+00   0.0000000e+00   0.0000000e+00   0.0000000e+00   0.0000000e+00   0.0000000e+00   0.0000000e+00   0.0000000e+00   0.0000000e+00   0.0000000e+00   0.0000000e+00   0.0000000e+00   0.0000000e+00   0.0000000e+00   0.0000000e+00   0.0000000e+00   0.0000000e+00   0.0000000e+00   0.0000000e+00   0.0000000e+00   0.0000000e+00   0.0000000e+00   0.0000000e+00   0.0000000e+00   0.0000000e+00   0.0000000e+00   0.0000000e+00   0.0000000e+00   0.0000000e+00   0.0000000e+00   0.0000000e+00   0.0000000e+00   0.0000000e+00   0.0000000e+00   0.0000000e+00   0.0000000e+00   0.0000000e+00   0.0000000e+00   0.0000000e+00   0.0000000e+00   0.0000000e+00   0.0000000e+00   0.0000000e+00   0.0000000e+00   0.0000000e+00   0.0000000e+00   0.0000000e+00   0.0000000e+00   0.0000000e+00   0.0000000e+00   0.0000000e+00   0.0000000e+00   0.0000000e+00   0.0000000e+00   0.0000000e+00   0.0000000e+00   0.0000000e+00   0.0000000e+00   0.0000000e+00   0.0000000e+00   0.0000000e+00   0.0000000e+00   0.0000000e+00   0.0000000e+00   0.0000000e+00   0.0000000e+00   0.0000000e+00   0.0000000e+00   0.0000000e+00   0.0000000e+00   0.0000000e+00   0.0000000e+00   0.0000000e+00   0.0000000e+00   0.0000000e+00   0.0000000e+00   0.0000000e+00   0.0000000e+00   0.0000000e+00   0.0000000e+00   0.0000000e+00   0.0000000e+00   0.0000000e+00   0.0000000e+00   0.0000000e+00   0.0000000e+00   0.0000000e+00   0.0000000e+00   0.0000000e+00   0.0000000e+00   0.0000000e+00   0.0000000e+00   0.0000000e+00   0.0000000e+00   0.0000000e+00   0.0000000e+00   0.0000000e+00   0.0000000e+00   0.0000000e+00   0.0000000e+00   0.0000000e+00   0.0000000e+00   0.0000000e+00   0.0000000e+00   0.0000000e+00   0.0000000e+00   0.0000000e+00   0.0000000e+00   0.0000000e+00   0.0000000e+00   0.0000000e+00   0.0000000e+00   0.0000000e+00   0.0000000e+00   0.0000000e+00   0.0000000e+00   0.0000000e+00   0.0000000e+00   0.0000000e+00   0.0000000e+00   0.0000000e+00   0.0000000e+00   0.0000000e+00
   5.2500000e+02             NaN   0.0000000e+00   0.0000000e+00   0.0000000e+00   0.0000000e+00   0.0000000e+00   0.0000000e+00   0.0000000e+00   0.0000000e+00   0.0000000e+00   0.0000000e+00   0.0000000e+00   0.0000000e+00   0.0000000e+00   0.0000000e+00   0.0000000e+00   0.0000000e+00   0.0000000e+00   0.0000000e+00   0.0000000e+00   0.0000000e+00   0.0000000e+00   0.0000000e+00   0.0000000e+00   0.0000000e+00   0.0000000e+00   0.0000000e+00   0.0000000e+00   0.0000000e+00   0.0000000e+00   0.0000000e+00   0.0000000e+00   0.0000000e+00   0.0000000e+00   0.0000000e+00   0.0000000e+00   0.0000000e+00   0.0000000e+00   0.0000000e+00   0.0000000e+00   0.0000000e+00   0.0000000e+00   0.0000000e+00   0.0000000e+00   0.0000000e+00   0.0000000e+00   0.0000000e+00   0.0000000e+00   0.0000000e+00   0.0000000e+00   0.0000000e+00   0.0000000e+00   0.0000000e+00   0.0000000e+00   0.0000000e+00   0.0000000e+00   0.0000000e+00   0.0000000e+00   0.0000000e+00   0.0000000e+00   0.0000000e+00   0.0000000e+00   0.0000000e+00   0.0000000e+00   0.0000000e+00   0.0000000e+00   0.0000000e+00   0.0000000e+00   0.0000000e+00   0.0000000e+00   0.0000000e+00   0.0000000e+00   0.0000000e+00   0.0000000e+00   0.0000000e+00   0.0000000e+00   0.0000000e+00   0.0000000e+00   0.0000000e+00   0.0000000e+00   0.0000000e+00   0.0000000e+00   0.0000000e+00   0.0000000e+00   0.0000000e+00   0.0000000e+00   0.0000000e+00   0.0000000e+00   0.0000000e+00   0.0000000e+00   0.0000000e+00   0.0000000e+00   0.0000000e+00   0.0000000e+00   0.0000000e+00   0.0000000e+00   0.0000000e+00   0.0000000e+00   0.0000000e+00   0.0000000e+00   0.0000000e+00   0.0000000e+00   0.0000000e+00   0.0000000e+00   0.0000000e+00   0.0000000e+00   0.0000000e+00   0.0000000e+00   0.0000000e+00   0.0000000e+00   0.0000000e+00   0.0000000e+00   0.0000000e+00   0.0000000e+00   0.0000000e+00   0.0000000e+00   0.0000000e+00   0.0000000e+00   0.0000000e+00   0.0000000e+00   0.0000000e+00   0.0000000e+00   0.0000000e+00   0.0000000e+00   0.0000000e+00   0.0000000e+00   0.0000000e+00   0.0000000e+00   0.0000000e+00   0.0000000e+00   0.0000000e+00   0.0000000e+00   0.0000000e+00   0.0000000e+00   0.0000000e+00   0.0000000e+00   0.0000000e+00   0.0000000e+00   0.0000000e+00   0.0000000e+00   0.0000000e+00   0.0000000e+00   0.0000000e+00   0.0000000e+00   0.0000000e+00   0.0000000e+00   0.0000000e+00   0.0000000e+00   0.0000000e+00   0.0000000e+00   0.0000000e+00   0.0000000e+00   0.0000000e+00   0.0000000e+00   0.0000000e+00   0.0000000e+00   0.0000000e+00   0.0000000e+00   0.0000000e+00   0.0000000e+00   0.0000000e+00   0.0000000e+00   0.0000000e+00   0.0000000e+00   0.0000000e+00   0.0000000e+00   0.0000000e+00   0.0000000e+00   0.0000000e+00   0.0000000e+00   0.0000000e+00   0.0000000e+00
   5.2708333e+02             NaN   0.0000000e+00   0.0000000e+00   0.0000000e+00   0.0000000e+00   0.0000000e+00   0.0000000e+00   0.0000000e+00   0.0000000e+00   0.0000000e+00   0.0000000e+00   0.0000000e+00   0.0000000e+00   0.0000000e+00   0.0000000e+00   0.0000000e+00   0.0000000e+00   0.0000000e+00   0.0000000e+00   0.0000000e+00   0.0000000e+00   0.0000000e+00   0.0000000e+00   0.0000000e+00   0.0000000e+00   0.0000000e+00   0.0000000e+00   0.0000000e+00   0.0000000e+00   0.0000000e+00   0.0000000e+00   0.0000000e+00   0.0000000e+00   0.0000000e+00   0.0000000e+00   0.0000000e+00   0.0000000e+00   0.0000000e+00   0.0000000e+00   0.0000000e+00   0.0000000e+00   0.0000000e+00   0.0000000e+00   0.0000000e+00   0.0000000e+00   0.0000000e+00   0.0000000e+00   0.0000000e+00   0.0000000e+00   0.0000000e+00   0.0000000e+00   0.0000000e+00   0.0000000e+00   0.0000000e+00   0.0000000e+00   0.0000000e+00   0.0000000e+00   0.0000000e+00   0.0000000e+00   0.0000000e+00   0.0000000e+00   0.0000000e+00   0.0000000e+00   0.0000000e+00   0.0000000e+00   0.0000000e+00   0.0000000e+00   0.0000000e+00   0.0000000e+00   0.0000000e+00   0.0000000e+00   0.0000000e+00   0.0000000e+00   0.0000000e+00   0.0000000e+00   0.0000000e+00   0.0000000e+00   0.0000000e+00   0.0000000e+00   0.0000000e+00   0.0000000e+00   0.0000000e+00   0.0000000e+00   0.0000000e+00   0.0000000e+00   0.0000000e+00   0.0000000e+00   0.0000000e+00   0.0000000e+00   0.0000000e+00   0.0000000e+00   0.0000000e+00   0.0000000e+00   0.0000000e+00   0.0000000e+00   0.0000000e+00   0.0000000e+00   0.0000000e+00   0.0000000e+00   0.0000000e+00   0.0000000e+00   0.0000000e+00   0.0000000e+00   0.0000000e+00   0.0000000e+00   0.0000000e+00   0.0000000e+00   0.0000000e+00   0.0000000e+00   0.0000000e+00   0.0000000e+00   0.0000000e+00   0.0000000e+00   0.0000000e+00   0.0000000e+00   0.0000000e+00   0.0000000e+00   0.0000000e+00   0.0000000e+00   0.0000000e+00   0.0000000e+00   0.0000000e+00   0.0000000e+00   0.0000000e+00   0.0000000e+00   0.0000000e+00   0.0000000e+00   0.0000000e+00   0.0000000e+00   0.0000000e+00   0.0000000e+00   0.0000000e+00   0.0000000e+00   0.0000000e+00   0.0000000e+00   0.0000000e+00   0.0000000e+00   0.0000000e+00   0.0000000e+00   0.0000000e+00   0.0000000e+00   0.0000000e+00   0.0000000e+00   0.0000000e+00   0.0000000e+00   0.0000000e+00   0.0000000e+00   0.0000000e+00   0.0000000e+00   0.0000000e+00   0.0000000e+00   0.0000000e+00   0.0000000e+00   0.0000000e+00   0.0000000e+00   0.0000000e+00   0.0000000e+00   0.0000000e+00   0.0000000e+00   0.0000000e+00   0.0000000e+00   0.0000000e+00   0.0000000e+00   0.0000000e+00   0.0000000e+00   0.0000000e+00   0.0000000e+00   0.0000000e+00   0.0000000e+00   0.0000000e+00   0.0000000e+00   0.0000000e+00
   5.2916667e+02             NaN   0.0000000e+00   0.0000000e+00   0.0000000e+00   0.0000000e+00   0.0000000e+00   0.0000000e+00   0.0000000e+00   0.0000000e+00   0.0000000e+00   0.0000000e+00   0.0000000e+00   0.0000000e+00   0.0000000e+00   0.0000000e+00   0.0000000e+00   0.0000000e+00   0.0000000e+00   0.0000000e+00   0.0000000e+00   0.0000000e+00   0.0000000e+00   0.0000000e+00   0.0000000e+00   0.0000000e+00   0.0000000e+00   0.0000000e+00   0.0000000e+00   0.0000000e+00   0.0000000e+00   0.0000000e+00   0.0000000e+00   0.0000000e+00   0.0000000e+00   0.0000000e+00   0.0000000e+00   0.0000000e+00   0.0000000e+00   0.0000000e+00   0.0000000e+00   0.0000000e+00   0.0000000e+00   0.0000000e+00   0.0000000e+00   0.0000000e+00   0.0000000e+00   0.0000000e+00   0.0000000e+00   0.0000000e+00   0.0000000e+00   0.0000000e+00   0.0000000e+00   0.0000000e+00   0.0000000e+00   0.0000000e+00   0.0000000e+00   0.0000000e+00   0.0000000e+00   0.0000000e+00   0.0000000e+00   0.0000000e+00   0.0000000e+00   0.0000000e+00   0.0000000e+00   0.0000000e+00   0.0000000e+00   0.0000000e+00   0.0000000e+00   0.0000000e+00   0.0000000e+00   0.0000000e+00   0.0000000e+00   0.0000000e+00   0.0000000e+00   0.0000000e+00   0.0000000e+00   0.0000000e+00   0.0000000e+00   0.0000000e+00   0.0000000e+00   0.0000000e+00   0.0000000e+00   0.0000000e+00   0.0000000e+00   0.0000000e+00   0.0000000e+00   0.0000000e+00   0.0000000e+00   0.0000000e+00   0.0000000e+00   0.0000000e+00   0.0000000e+00   0.0000000e+00   0.0000000e+00   0.0000000e+00   0.0000000e+00   0.0000000e+00   0.0000000e+00   0.0000000e+00   0.0000000e+00   0.0000000e+00   0.0000000e+00   0.0000000e+00   0.0000000e+00   0.0000000e+00   0.0000000e+00   0.0000000e+00   0.0000000e+00   0.0000000e+00   0.0000000e+00   0.0000000e+00   0.0000000e+00   0.0000000e+00   0.0000000e+00   0.0000000e+00   0.0000000e+00   0.0000000e+00   0.0000000e+00   0.0000000e+00   0.0000000e+00   0.0000000e+00   0.0000000e+00   0.0000000e+00   0.0000000e+00   0.0000000e+00   0.0000000e+00   0.0000000e+00   0.0000000e+00   0.0000000e+00   0.0000000e+00   0.0000000e+00   0.0000000e+00   0.0000000e+00   0.0000000e+00   0.0000000e+00   0.0000000e+00   0.0000000e+00   0.0000000e+00   0.0000000e+00   0.0000000e+00   0.0000000e+00   0.0000000e+00   0.0000000e+00   0.0000000e+00   0.0000000e+00   0.0000000e+00   0.0000000e+00   0.0000000e+00   0.0000000e+00   0.0000000e+00   0.0000000e+00   0.0000000e+00   0.0000000e+00   0.0000000e+00   0.0000000e+00   0.0000000e+00   0.0000000e+00   0.0000000e+00   0.0000000e+00   0.0000000e+00   0.0000000e+00   0.0000000e+00   0.0000000e+00   0.0000000e+00   0.0000000e+00   0.0000000e+00   0.0000000e+00   0.0000000e+00   0.0000000e+00   0.0000000e+00   0.0000000e+00   0.0000000e+00
   5.3125000e+02             NaN   0.0000000e+00   0.0000000e+00   0.0000000e+00   0.0000000e+00   0.0000000e+00   0.0000000e+00   0.0000000e+00   0.0000000e+00   0.0000000e+00   0.0000000e+00   0.0000000e+00   0.0000000e+00   0.0000000e+00   0.0000000e+00   0.0000000e+00   0.0000000e+00   0.0000000e+00   0.0000000e+00   0.0000000e+00   0.0000000e+00   0.0000000e+00   0.0000000e+00   0.0000000e+00   0.0000000e+00   0.0000000e+00   0.0000000e+00   0.0000000e+00   0.0000000e+00   0.0000000e+00   0.0000000e+00   0.0000000e+00   0.0000000e+00   0.0000000e+00   0.0000000e+00   0.0000000e+00   0.0000000e+00   0.0000000e+00   0.0000000e+00   0.0000000e+00   0.0000000e+00   0.0000000e+00   0.0000000e+00   0.0000000e+00   0.0000000e+00   0.0000000e+00   0.0000000e+00   0.0000000e+00   0.0000000e+00   0.0000000e+00   0.0000000e+00   0.0000000e+00   0.0000000e+00   0.0000000e+00   0.0000000e+00   0.0000000e+00   0.0000000e+00   0.0000000e+00   0.0000000e+00   0.0000000e+00   0.0000000e+00   0.0000000e+00   0.0000000e+00   0.0000000e+00   0.0000000e+00   0.0000000e+00   0.0000000e+00   0.0000000e+00   0.0000000e+00   0.0000000e+00   0.0000000e+00   0.0000000e+00   0.0000000e+00   0.0000000e+00   0.0000000e+00   0.0000000e+00   0.0000000e+00   0.0000000e+00   0.0000000e+00   0.0000000e+00   0.0000000e+00   0.0000000e+00   0.0000000e+00   0.0000000e+00   0.0000000e+00   0.0000000e+00   0.0000000e+00   0.0000000e+00   0.0000000e+00   0.0000000e+00   0.0000000e+00   0.0000000e+00   0.0000000e+00   0.0000000e+00   0.0000000e+00   0.0000000e+00   0.0000000e+00   0.0000000e+00   0.0000000e+00   0.0000000e+00   0.0000000e+00   0.0000000e+00   0.0000000e+00   0.0000000e+00   0.0000000e+00   0.0000000e+00   0.0000000e+00   0.0000000e+00   0.0000000e+00   0.0000000e+00   0.0000000e+00   0.0000000e+00   0.0000000e+00   0.0000000e+00   0.0000000e+00   0.0000000e+00   0.0000000e+00   0.0000000e+00   0.0000000e+00   0.0000000e+00   0.0000000e+00   0.0000000e+00   0.0000000e+00   0.0000000e+00   0.0000000e+00   0.0000000e+00   0.0000000e+00   0.0000000e+00   0.0000000e+00   0.0000000e+00   0.0000000e+00   0.0000000e+00   0.0000000e+00   0.0000000e+00   0.0000000e+00   0.0000000e+00   0.0000000e+00   0.0000000e+00   0.0000000e+00   0.0000000e+00   0.0000000e+00   0.0000000e+00   0.0000000e+00   0.0000000e+00   0.0000000e+00   0.0000000e+00   0.0000000e+00   0.0000000e+00   0.0000000e+00   0.0000000e+00   0.0000000e+00   0.0000000e+00   0.0000000e+00   0.0000000e+00   0.0000000e+00   0.0000000e+00   0.0000000e+00   0.0000000e+00   0.0000000e+00   0.0000000e+00   0.0000000e+00   0.0000000e+00   0.0000000e+00   0.0000000e+00   0.0000000e+00   0.0000000e+00   0.0000000e+00   0.0000000e+00   0.0000000e+00   0.0000000e+00   0.0000000e+00   0.0000000e+00
   5.3333333e+02             NaN   0.0000000e+00   0.0000000e+00   0.0000000e+00   0.0000000e+00   0.0000000e+00   0.0000000e+00   0.0000000e+00   0.0000000e+00   0.0000000e+00   0.0000000e+00   0.0000000e+00   0.0000000e+00   0.0000000e+00   0.0000000e+00   0.0000000e+00   0.0000000e+00   0.0000000e+00   0.0000000e+00   0.0000000e+00   0.0000000e+00   0.0000000e+00   0.0000000e+00   0.0000000e+00   0.0000000e+00   0.0000000e+00   0.0000000e+00   0.0000000e+00   0.0000000e+00   0.0000000e+00   0.0000000e+00   0.0000000e+00   0.0000000e+00   0.0000000e+00   0.0000000e+00   0.0000000e+00   0.0000000e+00   0.0000000e+00   0.0000000e+00   0.0000000e+00   0.0000000e+00   0.0000000e+00   0.0000000e+00   0.0000000e+00   0.0000000e+00   0.0000000e+00   0.0000000e+00   0.0000000e+00   0.0000000e+00   0.0000000e+00   0.0000000e+00   0.0000000e+00   0.0000000e+00   0.0000000e+00   0.0000000e+00   0.0000000e+00   0.0000000e+00   0.0000000e+00   0.0000000e+00   0.0000000e+00   0.0000000e+00   0.0000000e+00   0.0000000e+00   0.0000000e+00   0.0000000e+00   0.0000000e+00   0.0000000e+00   0.0000000e+00   0.0000000e+00   0.0000000e+00   0.0000000e+00   0.0000000e+00   0.0000000e+00   0.0000000e+00   0.0000000e+00   0.0000000e+00   0.0000000e+00   0.0000000e+00   0.0000000e+00   0.0000000e+00   0.0000000e+00   0.0000000e+00   0.0000000e+00   0.0000000e+00   0.0000000e+00   0.0000000e+00   0.0000000e+00   0.0000000e+00   0.0000000e+00   0.0000000e+00   0.0000000e+00   0.0000000e+00   0.0000000e+00   0.0000000e+00   0.0000000e+00   0.0000000e+00   0.0000000e+00   0.0000000e+00   0.0000000e+00   0.0000000e+00   0.0000000e+00   0.0000000e+00   0.0000000e+00   0.0000000e+00   0.0000000e+00   0.0000000e+00   0.0000000e+00   0.0000000e+00   0.0000000e+00   0.0000000e+00   0.0000000e+00   0.0000000e+00   0.0000000e+00   0.0000000e+00   0.0000000e+00   0.0000000e+00   0.0000000e+00   0.0000000e+00   0.0000000e+00   0.0000000e+00   0.0000000e+00   0.0000000e+00   0.0000000e+00   0.0000000e+00   0.0000000e+00   0.0000000e+00   0.0000000e+00   0.0000000e+00   0.0000000e+00   0.0000000e+00   0.0000000e+00   0.0000000e+00   0.0000000e+00   0.0000000e+00   0.0000000e+00   0.0000000e+00   0.0000000e+00   0.0000000e+00   0.0000000e+00   0.0000000e+00   0.0000000e+00   0.0000000e+00   0.0000000e+00   0.0000000e+00   0.0000000e+00   0.0000000e+00   0.0000000e+00   0.0000000e+00   0.0000000e+00   0.0000000e+00   0.0000000e+00   0.0000000e+00   0.0000000e+00   0.0000000e+00   0.0000000e+00   0.0000000e+00   0.0000000e+00   0.0000000e+00   0.0000000e+00   0.0000000e+00   0.0000000e+00   0.0000000e+00   0.0000000e+00   0.0000000e+00   0.0000000e+00   0.0000000e+00   0.0000000e+00   0.0000000e+00   0.0000000e+00   0.0000000e+00   0.0000000e+00   0.0000000e+00
   5.3541667e+02             NaN   0.0000000e+00   0.0000000e+00   0.0000000e+00   0.0000000e+00   0.0000000e+00   0.0000000e+00   0.0000000e+00   0.0000000e+00   0.0000000e+00   0.0000000e+00   0.0000000e+00   0.0000000e+00   0.0000000e+00   0.0000000e+00   0.0000000e+00   0.0000000e+00   0.0000000e+00   0.0000000e+00   0.0000000e+00   0.0000000e+00   0.0000000e+00   0.0000000e+00   0.0000000e+00   0.0000000e+00   0.0000000e+00   0.0000000e+00   0.0000000e+00   0.0000000e+00   0.0000000e+00   0.0000000e+00   0.0000000e+00   0.0000000e+00   0.0000000e+00   0.0000000e+00   0.0000000e+00   0.0000000e+00   0.0000000e+00   0.0000000e+00   0.0000000e+00   0.0000000e+00   0.0000000e+00   0.0000000e+00   0.0000000e+00   0.0000000e+00   0.0000000e+00   0.0000000e+00   0.0000000e+00   0.0000000e+00   0.0000000e+00   0.0000000e+00   0.0000000e+00   0.0000000e+00   0.0000000e+00   0.0000000e+00   0.0000000e+00   0.0000000e+00   0.0000000e+00   0.0000000e+00   0.0000000e+00   0.0000000e+00   0.0000000e+00   0.0000000e+00   0.0000000e+00   0.0000000e+00   0.0000000e+00   0.0000000e+00   0.0000000e+00   0.0000000e+00   0.0000000e+00   0.0000000e+00   0.0000000e+00   0.0000000e+00   0.0000000e+00   0.0000000e+00   0.0000000e+00   0.0000000e+00   0.0000000e+00   0.0000000e+00   0.0000000e+00   0.0000000e+00   0.0000000e+00   0.0000000e+00   0.0000000e+00   0.0000000e+00   0.0000000e+00   0.0000000e+00   0.0000000e+00   0.0000000e+00   0.0000000e+00   0.0000000e+00   0.0000000e+00   0.0000000e+00   0.0000000e+00   0.0000000e+00   0.0000000e+00   0.0000000e+00   0.0000000e+00   0.0000000e+00   0.0000000e+00   0.0000000e+00   0.0000000e+00   0.0000000e+00   0.0000000e+00   0.0000000e+00   0.0000000e+00   0.0000000e+00   0.0000000e+00   0.0000000e+00   0.0000000e+00   0.0000000e+00   0.0000000e+00   0.0000000e+00   0.0000000e+00   0.0000000e+00   0.0000000e+00   0.0000000e+00   0.0000000e+00   0.0000000e+00   0.0000000e+00   0.0000000e+00   0.0000000e+00   0.0000000e+00   0.0000000e+00   0.0000000e+00   0.0000000e+00   0.0000000e+00   0.0000000e+00   0.0000000e+00   0.0000000e+00   0.0000000e+00   0.0000000e+00   0.0000000e+00   0.0000000e+00   0.0000000e+00   0.0000000e+00   0.0000000e+00   0.0000000e+00   0.0000000e+00   0.0000000e+00   0.0000000e+00   0.0000000e+00   0.0000000e+00   0.0000000e+00   0.0000000e+00   0.0000000e+00   0.0000000e+00   0.0000000e+00   0.0000000e+00   0.0000000e+00   0.0000000e+00   0.0000000e+00   0.0000000e+00   0.0000000e+00   0.0000000e+00   0.0000000e+00   0.0000000e+00   0.0000000e+00   0.0000000e+00   0.0000000e+00   0.0000000e+00   0.0000000e+00   0.0000000e+00   0.0000000e+00   0.0000000e+00   0.0000000e+00   0.0000000e+00   0.0000000e+00   0.0000000e+00   0.0000000e+00   0.0000000e+00   0.0000000e+00
   5.3750000e+02             NaN   0.0000000e+00   0.0000000e+00   0.0000000e+00   0.0000000e+00   0.0000000e+00   0.0000000e+00   0.0000000e+00   0.0000000e+00   0.0000000e+00   0.0000000e+00   0.0000000e+00   0.0000000e+00   0.0000000e+00   0.0000000e+00   0.0000000e+00   0.0000000e+00   0.0000000e+00   0.0000000e+00   0.0000000e+00   0.0000000e+00   0.0000000e+00   0.0000000e+00   0.0000000e+00   0.0000000e+00   0.0000000e+00   0.0000000e+00   0.0000000e+00   0.0000000e+00   0.0000000e+00   0.0000000e+00   0.0000000e+00   0.0000000e+00   0.0000000e+00   0.0000000e+00   0.0000000e+00   0.0000000e+00   0.0000000e+00   0.0000000e+00   0.0000000e+00   0.0000000e+00   0.0000000e+00   0.0000000e+00   0.0000000e+00   0.0000000e+00   0.0000000e+00   0.0000000e+00   0.0000000e+00   0.0000000e+00   0.0000000e+00   0.0000000e+00   0.0000000e+00   0.0000000e+00   0.0000000e+00   0.0000000e+00   0.0000000e+00   0.0000000e+00   0.0000000e+00   0.0000000e+00   0.0000000e+00   0.0000000e+00   0.0000000e+00   0.0000000e+00   0.0000000e+00   0.0000000e+00   0.0000000e+00   0.0000000e+00   0.0000000e+00   0.0000000e+00   0.0000000e+00   0.0000000e+00   0.0000000e+00   0.0000000e+00   0.0000000e+00   0.0000000e+00   0.0000000e+00   0.0000000e+00   0.0000000e+00   0.0000000e+00   0.0000000e+00   0.0000000e+00   0.0000000e+00   0.0000000e+00   0.0000000e+00   0.0000000e+00   0.0000000e+00   0.0000000e+00   0.0000000e+00   0.0000000e+00   0.0000000e+00   0.0000000e+00   0.0000000e+00   0.0000000e+00   0.0000000e+00   0.0000000e+00   0.0000000e+00   0.0000000e+00   0.0000000e+00   0.0000000e+00   0.0000000e+00   0.0000000e+00   0.0000000e+00   0.0000000e+00   0.0000000e+00   0.0000000e+00   0.0000000e+00   0.0000000e+00   0.0000000e+00   0.0000000e+00   0.0000000e+00   0.0000000e+00   0.0000000e+00   0.0000000e+00   0.0000000e+00   0.0000000e+00   0.0000000e+00   0.0000000e+00   0.0000000e+00   0.0000000e+00   0.0000000e+00   0.0000000e+00   0.0000000e+00   0.0000000e+00   0.0000000e+00   0.0000000e+00   0.0000000e+00   0.0000000e+00   0.0000000e+00   0.0000000e+00   0.0000000e+00   0.0000000e+00   0.0000000e+00   0.0000000e+00   0.0000000e+00   0.0000000e+00   0.0000000e+00   0.0000000e+00   0.0000000e+00   0.0000000e+00   0.0000000e+00   0.0000000e+00   0.0000000e+00   0.0000000e+00   0.0000000e+00   0.0000000e+00   0.0000000e+00   0.0000000e+00   0.0000000e+00   0.0000000e+00   0.0000000e+00   0.0000000e+00   0.0000000e+00   0.0000000e+00   0.0000000e+00   0.0000000e+00   0.0000000e+00   0.0000000e+00   0.0000000e+00   0.0000000e+00   0.0000000e+00   0.0000000e+00   0.0000000e+00   0.0000000e+00   0.0000000e+00   0.0000000e+00   0.0000000e+00   0.0000000e+00   0.0000000e+00   0.0000000e+00   0.0000000e+00   0.0000000e+00   0.0000000e+00
   5.3958333e+02             NaN   0.0000000e+00   0.0000000e+00   0.0000000e+00   0.0000000e+00   0.0000000e+00   0.0000000e+00   0.0000000e+00   0.0000000e+00   0.0000000e+00   0.0000000e+00   0.0000000e+00   0.0000000e+00   0.0000000e+00   0.0000000e+00   0.0000000e+00   0.0000000e+00   0.0000000e+00   0.0000000e+00   0.0000000e+00   0.0000000e+00   0.0000000e+00   0.0000000e+00   0.0000000e+00   0.0000000e+00   0.0000000e+00   0.0000000e+00   0.0000000e+00   0.0000000e+00   0.0000000e+00   0.0000000e+00   0.0000000e+00   0.0000000e+00   0.0000000e+00   0.0000000e+00   0.0000000e+00   0.0000000e+00   0.0000000e+00   0.0000000e+00   0.0000000e+00   0.0000000e+00   0.0000000e+00   0.0000000e+00   0.0000000e+00   0.0000000e+00   0.0000000e+00   0.0000000e+00   0.0000000e+00   0.0000000e+00   0.0000000e+00   0.0000000e+00   0.0000000e+00   0.0000000e+00   0.0000000e+00   0.0000000e+00   0.0000000e+00   0.0000000e+00   0.0000000e+00   0.0000000e+00   0.0000000e+00   0.0000000e+00   0.0000000e+00   0.0000000e+00   0.0000000e+00   0.0000000e+00   0.0000000e+00   0.0000000e+00   0.0000000e+00   0.0000000e+00   0.0000000e+00   0.0000000e+00   0.0000000e+00   0.0000000e+00   0.0000000e+00   0.0000000e+00   0.0000000e+00   0.0000000e+00   0.0000000e+00   0.0000000e+00   0.0000000e+00   0.0000000e+00   0.0000000e+00   0.0000000e+00   0.0000000e+00   0.0000000e+00   0.0000000e+00   0.0000000e+00   0.0000000e+00   0.0000000e+00   0.0000000e+00   0.0000000e+00   0.0000000e+00   0.0000000e+00   0.0000000e+00   0.0000000e+00   0.0000000e+00   0.0000000e+00   0.0000000e+00   0.0000000e+00   0.0000000e+00   0.0000000e+00   0.0000000e+00   0.0000000e+00   0.0000000e+00   0.0000000e+00   0.0000000e+00   0.0000000e+00   0.0000000e+00   0.0000000e+00   0.0000000e+00   0.0000000e+00   0.0000000e+00   0.0000000e+00   0.0000000e+00   0.0000000e+00   0.0000000e+00   0.0000000e+00   0.0000000e+00   0.0000000e+00   0.0000000e+00   0.0000000e+00   0.0000000e+00   0.0000000e+00   0.0000000e+00   0.0000000e+00   0.0000000e+00   0.0000000e+00   0.0000000e+00   0.0000000e+00   0.0000000e+00   0.0000000e+00   0.0000000e+00   0.0000000e+00   0.0000000e+00   0.0000000e+00   0.0000000e+00   0.0000000e+00   0.0000000e+00   0.0000000e+00   0.0000000e+00   0.0000000e+00   0.0000000e+00   0.0000000e+00   0.0000000e+00   0.0000000e+00   0.0000000e+00   0.0000000e+00   0.0000000e+00   0.0000000e+00   0.0000000e+00   0.0000000e+00   0.0000000e+00   0.0000000e+00   0.0000000e+00   0.0000000e+00   0.0000000e+00   0.0000000e+00   0.0000000e+00   0.0000000e+00   0.0000000e+00   0.0000000e+00   0.0000000e+00   0.0000000e+00   0.0000000e+00   0.0000000e+00   0.0000000e+00   0.0000000e+00   0.0000000e+00   0.0000000e+00   0.0000000e+00   0.0000000e+00   0.0000000e+00
   5.4166667e+02             NaN   0.0000000e+00   0.0000000e+00   0.0000000e+00   0.0000000e+00   0.0000000e+00   0.0000000e+00   0.0000000e+00   0.0000000e+00   0.0000000e+00   0.0000000e+00   0.0000000e+00   0.0000000e+00   0.0000000e+00   0.0000000e+00   0.0000000e+00   0.0000000e+00   0.0000000e+00   0.0000000e+00   0.0000000e+00   0.0000000e+00   0.0000000e+00   0.0000000e+00   0.0000000e+00   0.0000000e+00   0.0000000e+00   0.0000000e+00   0.0000000e+00   0.0000000e+00   0.0000000e+00   0.0000000e+00   0.0000000e+00   0.0000000e+00   0.0000000e+00   0.0000000e+00   0.0000000e+00   0.0000000e+00   0.0000000e+00   0.0000000e+00   0.0000000e+00   0.0000000e+00   0.0000000e+00   0.0000000e+00   0.0000000e+00   0.0000000e+00   0.0000000e+00   0.0000000e+00   0.0000000e+00   0.0000000e+00   0.0000000e+00   0.0000000e+00   0.0000000e+00   0.0000000e+00   0.0000000e+00   0.0000000e+00   0.0000000e+00   0.0000000e+00   0.0000000e+00   0.0000000e+00   0.0000000e+00   0.0000000e+00   0.0000000e+00   0.0000000e+00   0.0000000e+00   0.0000000e+00   0.0000000e+00   0.0000000e+00   0.0000000e+00   0.0000000e+00   0.0000000e+00   0.0000000e+00   0.0000000e+00   0.0000000e+00   0.0000000e+00   0.0000000e+00   0.0000000e+00   0.0000000e+00   0.0000000e+00   0.0000000e+00   0.0000000e+00   0.0000000e+00   0.0000000e+00   0.0000000e+00   0.0000000e+00   0.0000000e+00   0.0000000e+00   0.0000000e+00   0.0000000e+00   0.0000000e+00   0.0000000e+00   0.0000000e+00   0.0000000e+00   0.0000000e+00   0.0000000e+00   0.0000000e+00   0.0000000e+00   0.0000000e+00   0.0000000e+00   0.0000000e+00   0.0000000e+00   0.0000000e+00   0.0000000e+00   0.0000000e+00   0.0000000e+00   0.0000000e+00   0.0000000e+00   0.0000000e+00   0.0000000e+00   0.0000000e+00   0.0000000e+00   0.0000000e+00   0.0000000e+00   0.0000000e+00   0.0000000e+00   0.0000000e+00   0.0000000e+00   0.0000000e+00   0.0000000e+00   0.0000000e+00   0.0000000e+00   0.0000000e+00   0.0000000e+00   0.0000000e+00   0.0000000e+00   0.0000000e+00   0.0000000e+00   0.0000000e+00   0.0000000e+00   0.0000000e+00   0.0000000e+00   0.0000000e+00   0.0000000e+00   0.0000000e+00   0.0000000e+00   0.0000000e+00   0.0000000e+00   0.0000000e+00   0.0000000e+00   0.0000000e+00   0.0000000e+00   0.0000000e+00   0.0000000e+00   0.0000000e+00   0.0000000e+00   0.0000000e+00   0.0000000e+00   0.0000000e+00   0.0000000e+00   0.0000000e+00   0.0000000e+00   0.0000000e+00   0.0000000e+00   0.0000000e+00   0.0000000e+00   0.0000000e+00   0.0000000e+00   0.0000000e+00   0.0000000e+00   0.0000000e+00   0.0000000e+00   0.0000000e+00   0.0000000e+00   0.0000000e+00   0.0000000e+00   0.0000000e+00   0.0000000e+00   0.0000000e+00   0.0000000e+00   0.0000000e+00   0.0000000e+00   0.0000000e+00   0.0000000e+00
   5.4375000e+02             NaN   0.0000000e+00   0.0000000e+00   0.0000000e+00   0.0000000e+00   0.0000000e+00   0.0000000e+00   0.0000000e+00   0.0000000e+00   0.0000000e+00   0.0000000e+00   0.0000000e+00   0.0000000e+00   0.0000000e+00   0.0000000e+00   0.0000000e+00   0.0000000e+00   0.0000000e+00   0.0000000e+00   0.0000000e+00   0.0000000e+00   0.0000000e+00   0.0000000e+00   0.0000000e+00   0.0000000e+00   0.0000000e+00   0.0000000e+00   0.0000000e+00   0.0000000e+00   0.0000000e+00   0.0000000e+00   0.0000000e+00   0.0000000e+00   0.0000000e+00   0.0000000e+00   0.0000000e+00   0.0000000e+00   0.0000000e+00   0.0000000e+00   0.0000000e+00   0.0000000e+00   0.0000000e+00   0.0000000e+00   0.0000000e+00   0.0000000e+00   0.0000000e+00   0.0000000e+00   0.0000000e+00   0.0000000e+00   0.0000000e+00   0.0000000e+00   0.0000000e+00   0.0000000e+00   0.0000000e+00   0.0000000e+00   0.0000000e+00   0.0000000e+00   0.0000000e+00   0.0000000e+00   0.0000000e+00   0.0000000e+00   0.0000000e+00   0.0000000e+00   0.0000000e+00   0.0000000e+00   0.0000000e+00   0.0000000e+00   0.0000000e+00   0.0000000e+00   0.0000000e+00   0.0000000e+00   0.0000000e+00   0.0000000e+00   0.0000000e+00   0.0000000e+00   0.0000000e+00   0.0000000e+00   0.0000000e+00   0.0000000e+00   0.0000000e+00   0.0000000e+00   0.0000000e+00   0.0000000e+00   0.0000000e+00   0.0000000e+00   0.0000000e+00   0.0000000e+00   0.0000000e+00   0.0000000e+00   0.0000000e+00   0.0000000e+00   0.0000000e+00   0.0000000e+00   0.0000000e+00   0.0000000e+00   0.0000000e+00   0.0000000e+00   0.0000000e+00   0.0000000e+00   0.0000000e+00   0.0000000e+00   0.0000000e+00   0.0000000e+00   0.0000000e+00   0.0000000e+00   0.0000000e+00   0.0000000e+00   0.0000000e+00   0.0000000e+00   0.0000000e+00   0.0000000e+00   0.0000000e+00   0.0000000e+00   0.0000000e+00   0.0000000e+00   0.0000000e+00   0.0000000e+00   0.0000000e+00   0.0000000e+00   0.0000000e+00   0.0000000e+00   0.0000000e+00   0.0000000e+00   0.0000000e+00   0.0000000e+00   0.0000000e+00   0.0000000e+00   0.0000000e+00   0.0000000e+00   0.0000000e+00   0.0000000e+00   0.0000000e+00   0.0000000e+00   0.0000000e+00   0.0000000e+00   0.0000000e+00   0.0000000e+00   0.0000000e+00   0.0000000e+00   0.0000000e+00   0.0000000e+00   0.0000000e+00   0.0000000e+00   0.0000000e+00   0.0000000e+00   0.0000000e+00   0.0000000e+00   0.0000000e+00   0.0000000e+00   0.0000000e+00   0.0000000e+00   0.0000000e+00   0.0000000e+00   0.0000000e+00   0.0000000e+00   0.0000000e+00   0.0000000e+00   0.0000000e+00   0.0000000e+00   0.0000000e+00   0.0000000e+00   0.0000000e+00   0.0000000e+00   0.0000000e+00   0.0000000e+00   0.0000000e+00   0.0000000e+00   0.0000000e+00   0.0000000e+00   0.0000000e+00   0.0000000e+00   0.0000000e+00
   5.4583333e+02             NaN   0.0000000e+00   0.0000000e+00   0.0000000e+00   0.0000000e+00   0.0000000e+00   0.0000000e+00   0.0000000e+00   0.0000000e+00   0.0000000e+00   0.0000000e+00   0.0000000e+00   0.0000000e+00   0.0000000e+00   0.0000000e+00   0.0000000e+00   0.0000000e+00   0.0000000e+00   0.0000000e+00   0.0000000e+00   0.0000000e+00   0.0000000e+00   0.0000000e+00   0.0000000e+00   0.0000000e+00   0.0000000e+00   0.0000000e+00   0.0000000e+00   0.0000000e+00   0.0000000e+00   0.0000000e+00   0.0000000e+00   0.0000000e+00   0.0000000e+00   0.0000000e+00   0.0000000e+00   0.0000000e+00   0.0000000e+00   0.0000000e+00   0.0000000e+00   0.0000000e+00   0.0000000e+00   0.0000000e+00   0.0000000e+00   0.0000000e+00   0.0000000e+00   0.0000000e+00   0.0000000e+00   0.0000000e+00   0.0000000e+00   0.0000000e+00   0.0000000e+00   0.0000000e+00   0.0000000e+00   0.0000000e+00   0.0000000e+00   0.0000000e+00   0.0000000e+00   0.0000000e+00   0.0000000e+00   0.0000000e+00   0.0000000e+00   0.0000000e+00   0.0000000e+00   0.0000000e+00   0.0000000e+00   0.0000000e+00   0.0000000e+00   0.0000000e+00   0.0000000e+00   0.0000000e+00   0.0000000e+00   0.0000000e+00   0.0000000e+00   0.0000000e+00   0.0000000e+00   0.0000000e+00   0.0000000e+00   0.0000000e+00   0.0000000e+00   0.0000000e+00   0.0000000e+00   0.0000000e+00   0.0000000e+00   0.0000000e+00   0.0000000e+00   0.0000000e+00   0.0000000e+00   0.0000000e+00   0.0000000e+00   0.0000000e+00   0.0000000e+00   0.0000000e+00   0.0000000e+00   0.0000000e+00   0.0000000e+00   0.0000000e+00   0.0000000e+00   0.0000000e+00   0.0000000e+00   0.0000000e+00   0.0000000e+00   0.0000000e+00   0.0000000e+00   0.0000000e+00   0.0000000e+00   0.0000000e+00   0.0000000e+00   0.0000000e+00   0.0000000e+00   0.0000000e+00   0.0000000e+00   0.0000000e+00   0.0000000e+00   0.0000000e+00   0.0000000e+00   0.0000000e+00   0.0000000e+00   0.0000000e+00   0.0000000e+00   0.0000000e+00   0.0000000e+00   0.0000000e+00   0.0000000e+00   0.0000000e+00   0.0000000e+00   0.0000000e+00   0.0000000e+00   0.0000000e+00   0.0000000e+00   0.0000000e+00   0.0000000e+00   0.0000000e+00   0.0000000e+00   0.0000000e+00   0.0000000e+00   0.0000000e+00   0.0000000e+00   0.0000000e+00   0.0000000e+00   0.0000000e+00   0.0000000e+00   0.0000000e+00   0.0000000e+00   0.0000000e+00   0.0000000e+00   0.0000000e+00   0.0000000e+00   0.0000000e+00   0.0000000e+00   0.0000000e+00   0.0000000e+00   0.0000000e+00   0.0000000e+00   0.0000000e+00   0.0000000e+00   0.0000000e+00   0.0000000e+00   0.0000000e+00   0.0000000e+00   0.0000000e+00   0.0000000e+00   0.0000000e+00   0.0000000e+00   0.0000000e+00   0.0000000e+00   0.0000000e+00   0.0000000e+00   0.0000000e+00   0.0000000e+00   0.0000000e+00   0.0000000e+00
   5.4791667e+02             NaN   0.0000000e+00   0.0000000e+00   0.0000000e+00   0.0000000e+00   0.0000000e+00   0.0000000e+00   0.0000000e+00   0.0000000e+00   0.0000000e+00   0.0000000e+00   0.0000000e+00   0.0000000e+00   0.0000000e+00   0.0000000e+00   0.0000000e+00   0.0000000e+00   0.0000000e+00   0.0000000e+00   0.0000000e+00   0.0000000e+00   0.0000000e+00   0.0000000e+00   0.0000000e+00   0.0000000e+00   0.0000000e+00   0.0000000e+00   0.0000000e+00   0.0000000e+00   0.0000000e+00   0.0000000e+00   0.0000000e+00   0.0000000e+00   0.0000000e+00   0.0000000e+00   0.0000000e+00   0.0000000e+00   0.0000000e+00   0.0000000e+00   0.0000000e+00   0.0000000e+00   0.0000000e+00   0.0000000e+00   0.0000000e+00   0.0000000e+00   0.0000000e+00   0.0000000e+00   0.0000000e+00   0.0000000e+00   0.0000000e+00   0.0000000e+00   0.0000000e+00   0.0000000e+00   0.0000000e+00   0.0000000e+00   0.0000000e+00   0.0000000e+00   0.0000000e+00   0.0000000e+00   0.0000000e+00   0.0000000e+00   0.0000000e+00   0.0000000e+00   0.0000000e+00   0.0000000e+00   0.0000000e+00   0.0000000e+00   0.0000000e+00   0.0000000e+00   0.0000000e+00   0.0000000e+00   0.0000000e+00   0.0000000e+00   0.0000000e+00   0.0000000e+00   0.0000000e+00   0.0000000e+00   0.0000000e+00   0.0000000e+00   0.0000000e+00   0.0000000e+00   0.0000000e+00   0.0000000e+00   0.0000000e+00   0.0000000e+00   0.0000000e+00   0.0000000e+00   0.0000000e+00   0.0000000e+00   0.0000000e+00   0.0000000e+00   0.0000000e+00   0.0000000e+00   0.0000000e+00   0.0000000e+00   0.0000000e+00   0.0000000e+00   0.0000000e+00   0.0000000e+00   0.0000000e+00   0.0000000e+00   0.0000000e+00   0.0000000e+00   0.0000000e+00   0.0000000e+00   0.0000000e+00   0.0000000e+00   0.0000000e+00   0.0000000e+00   0.0000000e+00   0.0000000e+00   0.0000000e+00   0.0000000e+00   0.0000000e+00   0.0000000e+00   0.0000000e+00   0.0000000e+00   0.0000000e+00   0.0000000e+00   0.0000000e+00   0.0000000e+00   0.0000000e+00   0.0000000e+00   0.0000000e+00   0.0000000e+00   0.0000000e+00   0.0000000e+00   0.0000000e+00   0.0000000e+00   0.0000000e+00   0.0000000e+00   0.0000000e+00   0.0000000e+00   0.0000000e+00   0.0000000e+00   0.0000000e+00   0.0000000e+00   0.0000000e+00   0.0000000e+00   0.0000000e+00   0.0000000e+00   0.0000000e+00   0.0000000e+00   0.0000000e+00   0.0000000e+00   0.0000000e+00   0.0000000e+00   0.0000000e+00   0.0000000e+00   0.0000000e+00   0.0000000e+00   0.0000000e+00   0.0000000e+00   0.0000000e+00   0.0000000e+00   0.0000000e+00   0.0000000e+00   0.0000000e+00   0.0000000e+00   0.0000000e+00   0.0000000e+00   0.0000000e+00   0.0000000e+00   0.0000000e+00   0.0000000e+00   0.0000000e+00   0.0000000e+00   0.0000000e+00   0.0000000e+00   0.0000000e+00   0.0000000e+00   0.0000000e+00
   5.5000000e+02             NaN   2.1982342e-04  -2.0239933e-04  -2.6762687e-04  -2.8840837e-04  -6.6078170e-06  -1.0621792e-04  -1.3357064e-04  -1.6092337e-04   1.6188851e-04   4.6581240e-04   1.4340448e-05  -2.4768760e-04  -3.2537582e-04   4.0618263e-04   9.2354057e-04   1.0814542e-03   8.6989098e-04   5.5197717e-05  -2.0419776e-05  -4.4255259e-04  -9.6401980e-04  -2.3198749e-03  -3.7369279e-03  -5.3552904e-03  -8.3735799e-03  -1.1236304e-02  -1.4165042e-02  -1.6678518e-02  -1.9384360e-02  -2.2333297e-02  -2.4914693e-02  -2.6330342e-02  -2.7921316e-02  -2.9234990e-02  -2.9988196e-02  -3.0402316e-02  -3.0572131e-02  -3.0495791e-02  -2.9990873e-02  -2.9683127e-02  -2.9678663e-02  -2.9411701e-02  -2.9124967e-02  -2.9318870e-02  -2.8953853e-02  -2.8707557e-02  -2.8516489e-02  -2.8546746e-02  -2.8496875e-02  -2.8059182e-02  -2.7986507e-02  -2.8106394e-02  -2.8058337e-02  -2.7604713e-02  -2.7487645e-02  -2.7496595e-02  -2.7266850e-02  -2.7309839e-02  -2.6987176e-02  -2.6934017e-02  -2.6176449e-02  -2.5762471e-02  -2.5135862e-02  -2.4490396e-02  -2.3662814e-02  -2.3286213e-02  -2.2903523e-02  -2.2459586e-02  -2.1979178e-02  -2.1278651e-02  -2.1035339e-02  -2.0726390e-02  -2.0323353e-02  -1.9468155e-02  -1.8125990e-02  -1.6961332e-02  -1.6072922e-02  -1.5604574e-02  -1.5028177e-02  -1.4586465e-02  -1.4170718e-02  -1.3163991e-02  -1.2680867e-02  -1.2581347e-02  -1.1575875e-02  -1.0993735e-02  -1.0453705e-02  -1.0596353e-02  -1.0207828e-02  -9.0341792e-03  -9.2652270e-03  -8.8109835e-03  -8.9423166e-03  -8.1384543e-03  -7.8602740e-03  -7.5149216e-03  -7.4505889e-03  -8.1724170e-03  -7.2852370e-03  -6.4986705e-03  -6.5387276e-03  -5.6389759e-03  -6.2897756e-03  -5.9926643e-03  -5.7153836e-03  -6.1902585e-03  -5.5332151e-03  -5.1104712e-03  -5.1611205e-03  -5.2268392e-03  -4.1750741e-03  -3.4057634e-03  -3.5304165e-03  -2.7267126e-03  -3.9885679e-03  -3.6225840e-03  -2.0102505e-03  -1.8901305e-03  -6.2629413e-04  -1.0267903e-03  -1.1866208e-03  -6.8715354e-04  -3.9274744e-04  -4.7217191e-04  -1.6509847e-04   1.5379824e-04  -2.3852117e-04  -5.9569608e-04  -5.3259637e-04  -2.2684773e-04   1.0659735e-04  -2.3347976e-04   3.8078189e-05   2.0732702e-04   1.7259113e-04   1.3121974e-03   9.6150386e-04   8.0401093e-04   8.9765490e-04  -1.2497849e-04   2.4727946e-04   1.5989923e-04  -3.2126138e-04   8.3586496e-04   1.0229099e-03   1.0982932e-03   1.1297864e-03   1.9410885e-04   7.2598677e-04   9.9933097e-04   7.1664250e-04   9.5608964e-05   1.4235713e-04   5.9805846e-04   1.2648231e-03   5.9265267e-04   7.7508575e-04   7.0575720e-04   1.2720326e-03   5.4903569e-04   3.1393924e-04   7.7839500e-04  -6.7988431e-05   3.1728420e-04   9.4936194e-04   1.0950207e-03   2.4803332e-04   2.3125533e-04   9.3371128e-04   5.8215873e-04   1.3517043e-03
   5.5208333e+02             NaN  -2.5321163e-04  -2.7361279e-04   6.4879104e-05   8.4712924e-05   9.3698538e-05  -1.0242679e-04  -1.3101021e-04  -1.5959363e-04  -6.6286819e-05   3.6609464e-05  -1.3521554e-04  -1.0709278e-04  -3.7252215e-05   6.0280630e-05   4.4683086e-04   5.3810711e-04   4.6075593e-04   7.0678510e-05   8.8496249e-05  -3.9490338e-04  -9.4510527e-04  -2.3721861e-03  -3.9578630e-03  -5.9505760e-03  -8.5064530e-03  -1.1334613e-02  -1.4254315e-02  -1.6820763e-02  -1.9936814e-02  -2.2722380e-02  -2.5014708e-02  -2.7058781e-02  -2.8815890e-02  -2.9901220e-02  -3.0508697e-02  -3.0877078e-02  -3.0730980e-02  -3.0609292e-02  -3.0504873e-02  -3.0179739e-02  -3.0163358e-02  -3.0102744e-02  -2.9720841e-02  -3.0079096e-02  -3.0288889e-02  -3.0031181e-02  -2.9489574e-02  -2.9221800e-02  -2.9318943e-02  -2.9208301e-02  -2.8794477e-02  -2.8928497e-02  -2.8927447e-02  -2.8351706e-02  -2.8836833e-02  -2.8225966e-02  -2.7898244e-02  -2.8348611e-02  -2.8206913e-02  -2.7826340e-02  -2.7462633e-02  -2.6803450e-02  -2.6571190e-02  -2.5915709e-02  -2.5094089e-02  -2.4376773e-02  -2.3893065e-02  -2.3948006e-02  -2.3592627e-02  -2.2899456e-02  -2.2677557e-02  -2.2435869e-02  -2.1826449e-02  -2.0830070e-02  -1.9615394e-02  -1.8379603e-02  -1.7488310e-02  -1.7148638e-02  -1.6199943e-02  -1.5993729e-02  -1.4711415e-02  -1.5025241e-02  -1.3861407e-02  -1.3716825e-02  -1.3007297e-02  -1.2214386e-02  -1.1749113e-02  -1.1903148e-02  -1.0913105e-02  -1.0763246e-02  -1.0717947e-02  -9.9486270e-03  -9.9212050e-03  -9.1865937e-03  -9.6134230e-03  -9.1008465e-03  -8.8574478e-03  -8.9920214e-03  -8.1801669e-03  -7.8793803e-03  -7.8404871e-03  -7.0422031e-03  -7.5587027e-03  -7.6492555e-03  -6.6200637e-03  -7.3698899e-03  -7.3742179e-03  -6.8479516e-03  -6.5745662e-03  -6.8000089e-03  -5.2690247e-03  -4.7058641e-03  -5.2501818e-03  -4.1991857e-03  -4.1703563e-03  -4.0548152e-03  -3.0771351e-03  -2.8296899e-03  -2.1960583e-03  -2.3041143e-03  -2.5444470e-03  -1.7344234e-03  -1.4052137e-03  -8.2343704e-04  -1.2888970e-03  -1.5433854e-03  -1.3109200e-03  -8.9390468e-04  -1.1196090e-03  -1.2867657e-03  -7.6066002e-04  -8.3585145e-04  -6.4132217e-04  -5.0296175e-04  -4.4468003e-04   2.2773944e-04  -2.4924557e-04   3.6873323e-05  -1.8057930e-04  -7.1395284e-04   8.8661414e-05  -2.2601128e-04  -2.5830298e-05   4.1921565e-04   3.4311352e-04   2.0342192e-04  -5.2256163e-05   1.6834344e-04  -5.6920490e-05  -6.4992223e-05   2.3844545e-04   3.6814236e-04  -4.6593022e-04   6.4542308e-04   8.8631628e-04   6.1717707e-04   4.7423379e-04   1.9660560e-04   7.8597827e-04   9.6891605e-05   7.1053795e-05   3.1187137e-04   8.8683381e-05  -2.3397440e-04   1.4840573e-04   7.4143876e-05   7.5566365e-04  -2.1691628e-04   5.5966683e-04  -1.4172093e-04   4.1430043e-04
   5.5416667e+02             NaN  -4.0648615e-05  -4.5385307e-04  -3.7040931e-04  -1.9192411e-04  -3.6070370e-05   4.7621202e-04   5.4027354e-04   6.0433505e-04   4.4114014e-04   1.0076629e-04  -1.9697747e-05  -9.6940976e-05  -1.9163054e-04  -1.3982594e-04   4.4391337e-04   6.8083021e-04   4.0910390e-04  -2.7580032e-05  -9.3609402e-05  -7.0463367e-04  -1.4282502e-03  -2.3836746e-03  -3.9888541e-03  -6.3214863e-03  -9.0283057e-03  -1.1846847e-02  -1.4391868e-02  -1.6907747e-02  -2.0308502e-02  -2.3109721e-02  -2.5256407e-02  -2.7246744e-02  -2.9009120e-02  -3.0151924e-02  -3.0663991e-02  -3.1176119e-02  -3.0952413e-02  -3.0636070e-02  -3.0740900e-02  -3.0581821e-02  -3.0676669e-02  -3.0505565e-02  -2.9899009e-02  -3.0095208e-02  -3.0672819e-02  -3.0552058e-02  -2.9751865e-02  -2.9333958e-02  -2.9363481e-02  -2.9378645e-02  -2.8967361e-02  -2.9204288e-02  -2.9182260e-02  -2.8678324e-02  -2.9099797e-02  -2.8824193e-02  -2.8572400e-02  -2.8506070e-02  -2.8466350e-02  -2.8176328e-02  -2.8021382e-02  -2.6880880e-02  -2.6684734e-02  -2.6411312e-02  -2.5457394e-02  -2.4587850e-02  -2.4299950e-02  -2.4527990e-02  -2.4073195e-02  -2.3466373e-02  -2.3307588e-02  -2.3028064e-02  -2.2550517e-02  -2.1480712e-02  -2.0380496e-02  -1.9218092e-02  -1.8316850e-02  -1.8207778e-02  -1.6695267e-02  -1.6341785e-02  -1.5572924e-02  -1.5102882e-02  -1.4250866e-02  -1.4050572e-02  -1.3088072e-02  -1.3039816e-02  -1.2424546e-02  -1.2283495e-02  -1.1471600e-02  -1.0996535e-02  -1.1308429e-02  -1.0727825e-02  -1.0621283e-02  -1.0002668e-02  -9.8487233e-03  -9.2561873e-03  -9.3945322e-03  -8.8422356e-03  -8.6539400e-03  -8.4840510e-03  -8.4122668e-03  -7.8317140e-03  -7.9388602e-03  -7.7551523e-03  -7.8873951e-03  -7.8545123e-03  -7.6322444e-03  -7.1135744e-03  -6.5441444e-03  -7.1514627e-03  -5.9936121e-03  -5.1303391e-03  -4.8130661e-03  -4.1119217e-03  -4.6997906e-03  -4.1031215e-03  -3.3758182e-03  -3.0591414e-03  -2.2907201e-03  -2.7015687e-03  -2.2621515e-03  -1.4916638e-03  -1.6164180e-03  -1.9074529e-03  -1.8020310e-03  -1.5094743e-03  -1.6142593e-03  -1.4415888e-03  -1.1047467e-03  -1.6061768e-03  -1.2035311e-03  -1.0668086e-03  -1.0839670e-03  -6.2618226e-04  -7.4119045e-04  -1.8524373e-04  -1.9557672e-04  -4.6890568e-04  -1.0152288e-04  -1.4348255e-03  -1.9027062e-04  -3.2043763e-05   8.3341539e-06   4.8364787e-04   5.4129387e-05   4.3980566e-05  -9.7471643e-05  -8.0193592e-05  -4.2286280e-04   2.9014917e-04  -7.2044530e-05   1.8506977e-05  -3.9795206e-05   3.0075273e-04   1.1401306e-03   1.1522399e-04   2.7616163e-04  -3.3327163e-04   5.2869556e-04   5.0929920e-05   6.1438333e-04   9.3522917e-05  -2.0572205e-04   1.6601625e-04   2.3233348e-04   3.0760733e-04   1.1691787e-04  -3.6792573e-04  -1.4411098e-04   5.1994712e-05  -1.1458010e-05
   5.5625000e+02             NaN  -3.8136196e-04  -6.4746079e-04  -2.7600953e-04   1.6042448e-06   2.1577127e-04   2.7341926e-04   2.7335079e-04   2.7328232e-04   3.6012966e-04   2.9535494e-04  -1.5413983e-05  -4.4922941e-05  -1.9532488e-04  -3.5415863e-04  -1.2580349e-04   2.7647982e-04   3.1326685e-04  -2.2407980e-04  -4.4863735e-04  -7.8782081e-04  -1.4793616e-03  -2.4995130e-03  -4.0462254e-03  -5.9843424e-03  -8.8169258e-03  -1.1757431e-02  -1.4564932e-02  -1.7053095e-02  -2.0261176e-02  -2.3170438e-02  -2.5442460e-02  -2.7088869e-02  -2.8846250e-02  -3.0035309e-02  -3.0902416e-02  -3.1688097e-02  -3.1196877e-02  -3.0806995e-02  -3.1003190e-02  -3.0566701e-02  -3.0990552e-02  -3.1027068e-02  -3.0260742e-02  -3.0601666e-02  -3.1094406e-02  -3.0789342e-02  -3.0200693e-02  -2.9827259e-02  -2.9864318e-02  -3.0085458e-02  -2.9636343e-02  -2.9725735e-02  -2.9591038e-02  -2.9208481e-02  -2.9568168e-02  -2.9268070e-02  -2.8882821e-02  -2.9242164e-02  -2.8900605e-02  -2.8617523e-02  -2.8208704e-02  -2.7613022e-02  -2.7017468e-02  -2.6566559e-02  -2.5953896e-02  -2.5248642e-02  -2.5148643e-02  -2.5039364e-02  -2.4461889e-02  -2.3965915e-02  -2.3763840e-02  -2.3451118e-02  -2.2886904e-02  -2.1834813e-02  -2.0696694e-02  -1.9659289e-02  -1.9222125e-02  -1.8621736e-02  -1.7377330e-02  -1.6721014e-02  -1.5735850e-02  -1.5158212e-02  -1.4873975e-02  -1.3861477e-02  -1.3486046e-02  -1.2865066e-02  -1.2839719e-02  -1.2475233e-02  -1.1646051e-02  -1.1697519e-02  -1.1586085e-02  -1.0941718e-02  -1.0744383e-02  -1.0228120e-02  -9.9334844e-03  -9.7760189e-03  -9.8205856e-03  -9.5702379e-03  -9.2906380e-03  -8.6669517e-03  -8.8650637e-03  -7.7997866e-03  -8.3761805e-03  -8.3996182e-03  -8.2314899e-03  -7.7065023e-03  -7.9383562e-03  -7.1251943e-03  -7.0511166e-03  -7.5678659e-03  -6.2485164e-03  -5.2747540e-03  -4.8556803e-03  -4.4563111e-03  -5.0209651e-03  -4.0624557e-03  -3.7977731e-03  -3.9485619e-03  -2.7280947e-03  -2.4665251e-03  -2.4435332e-03  -2.2313571e-03  -1.9574069e-03  -1.7844981e-03  -2.1642313e-03  -2.0133061e-03  -1.1902547e-03  -1.6259578e-03  -1.3025599e-03  -1.5172443e-03  -3.8785824e-04  -1.2881937e-03  -9.4329582e-04  -1.4327014e-04  -3.0420231e-04  -5.7901804e-04  -1.2608760e-04  -2.0635158e-04  -2.2073234e-04  -8.5151450e-04  -2.3194749e-04  -5.3309848e-04  -4.6966726e-04   8.0426207e-05  -1.9126532e-04  -2.0182904e-04   2.0856709e-04  -3.1220633e-04  -2.1508081e-04   1.2103766e-04  -4.7378361e-04  -2.1199476e-04  -2.4844970e-04  -2.1150762e-05   2.7357448e-04   3.5554582e-04  -1.0760781e-04  -1.4861099e-04  -6.5876519e-05  -9.2938413e-05   2.8429027e-04   2.2561245e-04  -3.5033741e-04   4.6247213e-05  -3.2805162e-04   1.4251596e-04  -2.6479405e-04  -7.1988179e-04   2.9925645e-04  -1.7140509e-04   5.5382659e-04
   5.5833333e+02             NaN  -4.1087388e-05  -3.1395443e-04  -1.4479310e-04   8.6466398e-05   3.6728127e-04  -4.8313626e-05  -1.1500671e-04  -1.8169979e-04   2.2663754e-05   1.6953975e-04  -1.1126161e-04  -2.2615971e-04  -3.0419460e-04  -2.2965086e-04  -5.6124246e-05   5.5993300e-04   3.6804321e-04  -4.0698581e-04  -7.6674937e-04  -8.7798656e-04  -1.3992825e-03  -2.7243135e-03  -4.2501028e-03  -6.1720565e-03  -8.8824977e-03  -1.1688961e-02  -1.4781358e-02  -1.7525181e-02  -2.0323235e-02  -2.2874039e-02  -2.5193370e-02  -2.7264664e-02  -2.9075568e-02  -3.0264138e-02  -3.1026881e-02  -3.1444761e-02  -3.1448920e-02  -3.1392026e-02  -3.1124676e-02  -3.0693499e-02  -3.0917651e-02  -3.1105750e-02  -3.0596883e-02  -3.0904258e-02  -3.1195395e-02  -3.1186063e-02  -3.0714362e-02  -3.0271043e-02  -3.0258736e-02  -3.0283183e-02  -2.9926575e-02  -3.0177732e-02  -2.9872672e-02  -2.9755857e-02  -3.0198091e-02  -2.9539368e-02  -2.9316979e-02  -2.9690917e-02  -2.9806005e-02  -2.9669471e-02  -2.9115209e-02  -2.7774937e-02  -2.7391533e-02  -2.7264833e-02  -2.6652392e-02  -2.5717626e-02  -2.5310625e-02  -2.5425253e-02  -2.4854239e-02  -2.4453201e-02  -2.4188887e-02  -2.4029868e-02  -2.3575934e-02  -2.2476889e-02  -2.1077750e-02  -1.9959029e-02  -1.9189125e-02  -1.9006504e-02  -1.7760897e-02  -1.7255185e-02  -1.6076265e-02  -1.5331673e-02  -1.5164549e-02  -1.4184954e-02  -1.3786927e-02  -1.3514021e-02  -1.3336618e-02  -1.3157616e-02  -1.2157669e-02  -1.2175457e-02  -1.2004414e-02  -1.0975020e-02  -1.1137846e-02  -1.0068356e-02  -1.0320607e-02  -1.0222700e-02  -9.8738875e-03  -9.5247321e-03  -9.2085433e-03  -8.6991529e-03  -8.8130143e-03  -8.3884765e-03  -8.7757017e-03  -8.4481145e-03  -8.1366649e-03  -7.9513166e-03  -7.9372605e-03  -7.2370711e-03  -6.8798246e-03  -7.3303952e-03  -6.2998718e-03  -5.6179101e-03  -5.7717165e-03  -5.0786835e-03  -4.7710790e-03  -4.6010443e-03  -3.7184776e-03  -3.8339534e-03  -2.9085549e-03  -2.9104099e-03  -2.3376996e-03  -2.2727185e-03  -2.1095613e-03  -1.9018158e-03  -2.0397341e-03  -2.0382513e-03  -1.8603727e-03  -1.8402427e-03  -7.9418127e-04  -1.3374095e-03  -9.4093962e-04  -1.5690580e-03  -8.5977644e-04  -3.9659223e-04  -6.7468386e-04  -7.8274507e-04  -8.1305629e-04  -3.8912004e-04  -4.3595185e-04  -1.1819047e-03  -2.0765222e-04  -1.9403924e-04  -4.4335863e-04   3.4499604e-04   9.9165772e-05  -1.9725106e-04  -1.4386773e-04   6.4503201e-05  -3.6560109e-04   1.5188809e-04  -1.6567347e-06  -8.8270385e-05  -5.0147687e-04  -3.0954964e-04   3.4977329e-04  -1.7036983e-04  -9.0786458e-05  -5.0109769e-05  -1.7063771e-04  -2.3814325e-04  -2.0488509e-04  -3.6874293e-05  -1.5543858e-04   9.7590250e-05   5.1768797e-05   1.3003767e-04   1.3325103e-06  -4.5658219e-04  -6.0467507e-05   4.7743248e-04   4.9251897e-04
   5.6041667e+02             NaN  -1.8770509e-06  -8.4934750e-05  -2.3496602e-04  -2.1219317e-04   1.7373650e-04  -4.8923320e-05  -9.5866104e-05  -1.4280889e-04   7.8376455e-05   1.4916990e-04  -1.1816907e-04  -2.7823079e-05   1.2228054e-04   3.5824377e-04   1.7245169e-04   1.5529623e-04   3.7610659e-05  -2.4794634e-04  -4.3819066e-04  -7.1292048e-04  -1.4871480e-03  -2.5623420e-03  -4.0413472e-03  -5.9895060e-03  -8.6557727e-03  -1.1445029e-02  -1.4257362e-02  -1.7410248e-02  -2.0346380e-02  -2.2948698e-02  -2.5139656e-02  -2.7210641e-02  -2.9341351e-02  -3.0644088e-02  -3.1395797e-02  -3.1551507e-02  -3.1553394e-02  -3.1260731e-02  -3.0822409e-02  -3.1027094e-02  -3.1454889e-02  -3.1078310e-02  -3.0398815e-02  -3.0565684e-02  -3.0910118e-02  -3.0980022e-02  -3.0695925e-02  -3.0258795e-02  -3.0556984e-02  -3.0841624e-02  -3.0135641e-02  -3.0230182e-02  -3.0323240e-02  -3.0210540e-02  -3.0631737e-02  -2.9916032e-02  -2.9511504e-02  -3.0114829e-02  -3.0363629e-02  -3.0162123e-02  -2.9443228e-02  -2.8231253e-02  -2.8082040e-02  -2.7793110e-02  -2.7142590e-02  -2.6328071e-02  -2.5620932e-02  -2.5450615e-02  -2.5231528e-02  -2.5084524e-02  -2.4423049e-02  -2.3909050e-02  -2.3648202e-02  -2.2588603e-02  -2.1003814e-02  -1.9763851e-02  -1.9631897e-02  -1.9059068e-02  -1.8236779e-02  -1.7602532e-02  -1.6446314e-02  -1.6122831e-02  -1.5344559e-02  -1.4680473e-02  -1.4029060e-02  -1.3788362e-02  -1.3582699e-02  -1.3167142e-02  -1.2368421e-02  -1.2481694e-02  -1.1846126e-02  -1.1511975e-02  -1.1403067e-02  -1.0603468e-02  -1.0743427e-02  -1.0322635e-02  -1.0175168e-02  -9.8426105e-03  -9.2745089e-03  -9.2089372e-03  -9.1148166e-03  -8.7155163e-03  -8.7538232e-03  -8.1233423e-03  -8.0555717e-03  -8.2422565e-03  -7.9889071e-03  -7.6574742e-03  -7.5474796e-03  -7.5163377e-03  -6.6314933e-03  -5.9613931e-03  -5.6800649e-03  -4.8628500e-03  -4.8994922e-03  -4.6274074e-03  -4.1481977e-03  -3.5301846e-03  -3.3538867e-03  -2.6486575e-03  -2.2797626e-03  -2.5395904e-03  -2.2660603e-03  -2.0114291e-03  -2.4146097e-03  -1.8824076e-03  -1.5642928e-03  -1.4173779e-03  -1.4271996e-03  -1.4039362e-03  -9.4126682e-04  -8.8141802e-04  -6.3459451e-04  -1.2530256e-04  -1.8396535e-04  -7.3936070e-04  -3.6406893e-04  -6.5775478e-05  -3.9723837e-04  -7.8278732e-04  -5.8629078e-04  -2.7629324e-04  -2.4547000e-04   3.9598655e-04   6.6459000e-06   2.0310260e-05  -2.0065672e-05  -1.9059774e-04  -4.3590876e-04   3.0066924e-04   5.2390899e-05   1.6773359e-04  -1.6766253e-04  -2.9356828e-05   5.0795872e-04  -2.5682024e-04   1.3951313e-04  -6.1192648e-05   1.0153273e-04  -2.9051212e-04  -2.2537044e-04  -1.4345527e-04   1.7940987e-04   1.3109635e-04   9.1734771e-05   4.5875320e-04  -1.2587735e-05  -2.8864667e-04  -3.1597427e-04   1.0736583e-04   4.6465225e-04
   5.6250000e+02             NaN   2.5271370e-04  -7.7394385e-05  -5.1750561e-04  -2.3665649e-04   1.4301686e-04  -2.0757664e-04  -2.6577819e-04  -3.2397974e-04  -3.9489245e-05   2.5761497e-04   8.3692892e-05   2.5545706e-05   5.5220839e-05   1.7957919e-04   2.1650405e-04   4.0745867e-04   2.8020078e-04  -1.0894661e-04  -4.6316432e-04  -1.0216571e-03  -1.6977768e-03  -2.7418934e-03  -4.1281912e-03  -6.0596136e-03  -8.5627816e-03  -1.1253524e-02  -1.3979964e-02  -1.7188669e-02  -2.0452366e-02  -2.2848211e-02  -2.4953998e-02  -2.7188463e-02  -2.9330307e-02  -3.0245830e-02  -3.1361884e-02  -3.1639031e-02  -3.1691815e-02  -3.1814553e-02  -3.1254579e-02  -3.0912439e-02  -3.1137652e-02  -3.1326290e-02  -3.0632920e-02  -3.0826219e-02  -3.1355805e-02  -3.1272236e-02  -3.0944121e-02  -3.0107852e-02  -3.0299555e-02  -3.1017373e-02  -3.0468182e-02  -3.0466997e-02  -3.0677468e-02  -3.0520647e-02  -3.0721230e-02  -2.9885366e-02  -2.9578954e-02  -3.0154718e-02  -3.0607044e-02  -3.0505754e-02  -2.9954457e-02  -2.8744736e-02  -2.8707021e-02  -2.8328758e-02  -2.7578819e-02  -2.6678084e-02  -2.6123448e-02  -2.5879784e-02  -2.5289267e-02  -2.5348338e-02  -2.5108188e-02  -2.4539331e-02  -2.3963124e-02  -2.2579958e-02  -2.1041105e-02  -2.0392059e-02  -1.9646164e-02  -1.9740944e-02  -1.8978280e-02  -1.7298681e-02  -1.7081567e-02  -1.6250224e-02  -1.5620736e-02  -1.4757594e-02  -1.4347704e-02  -1.3964228e-02  -1.3890220e-02  -1.3072326e-02  -1.2540594e-02  -1.2513806e-02  -1.2353767e-02  -1.1714138e-02  -1.1304141e-02  -1.0932935e-02  -1.0758944e-02  -1.0591246e-02  -1.0234006e-02  -9.9490778e-03  -9.6008110e-03  -9.9194501e-03  -9.6538724e-03  -8.9212079e-03  -8.9076394e-03  -8.5468828e-03  -8.2873091e-03  -8.2364626e-03  -8.3616733e-03  -7.6752846e-03  -7.7928063e-03  -7.7083928e-03  -6.6578580e-03  -5.8505286e-03  -5.3012608e-03  -4.8212887e-03  -5.0633061e-03  -4.6041115e-03  -4.3219699e-03  -3.4276491e-03  -3.5773004e-03  -3.1828789e-03  -2.0578050e-03  -2.9712440e-03  -2.2084589e-03  -2.1522298e-03  -2.0791958e-03  -1.8617647e-03  -1.7521917e-03  -1.5266435e-03  -1.0799618e-03  -6.8113546e-04  -6.6282243e-04  -1.2202205e-03  -4.4953295e-04  -4.8599019e-04   1.4601194e-04  -8.4857855e-04  -2.7031829e-04  -6.6816430e-04  -2.2761892e-04  -1.4407877e-03  -2.8274958e-04  -2.6811962e-04  -2.4279444e-04   3.6924255e-04   1.7352644e-04   1.6562934e-06   1.4383158e-04   2.8475435e-04  -4.5368215e-04   1.1415503e-04   2.3366898e-04   3.4861274e-05   1.7098310e-04   3.0151852e-04   4.6889719e-04   7.8878190e-05   1.7990075e-04  -1.4101700e-04   4.6880415e-04  -5.0959518e-05   2.8847981e-04   2.3017502e-04  -9.9459458e-05   4.8972577e-04   2.1522439e-04   3.4060884e-05   1.4479118e-04  -1.9555160e-04  -1.3568064e-04  -4.7684662e-04   6.1402397e-04
   5.6458333e+02             NaN  -6.0239005e-04  -7.2600195e-04  -4.8506475e-04  -5.4450067e-05   3.9060686e-04   1.0677893e-04   5.3521008e-05   2.6308156e-07   1.0199494e-04   4.2452048e-04   3.8913147e-04   5.3943551e-05   9.8042894e-05  -4.6304795e-05  -2.6102795e-05   2.0528984e-04  -1.3795725e-04  -3.4061345e-04  -6.1311062e-04  -1.0657960e-03  -1.5517225e-03  -2.7044717e-03  -4.2340603e-03  -5.6514706e-03  -8.5839092e-03  -1.1528882e-02  -1.4630396e-02  -1.7784083e-02  -2.0502386e-02  -2.2918301e-02  -2.5240680e-02  -2.7375807e-02  -2.9623059e-02  -3.0770422e-02  -3.1567841e-02  -3.1705803e-02  -3.1715517e-02  -3.1996878e-02  -3.1629540e-02  -3.1244046e-02  -3.1649016e-02  -3.1867222e-02  -3.1416999e-02  -3.1251619e-02  -3.1728840e-02  -3.1840944e-02  -3.1242892e-02  -3.0762262e-02  -3.0978600e-02  -3.1201538e-02  -3.0722163e-02  -3.0769514e-02  -3.0885719e-02  -3.0881379e-02  -3.1050228e-02  -3.0081986e-02  -2.9731819e-02  -3.0769155e-02  -3.1068302e-02  -3.0690176e-02  -2.9790144e-02  -2.8864820e-02  -2.8822337e-02  -2.8444903e-02  -2.7732870e-02  -2.6886604e-02  -2.6684443e-02  -2.6673106e-02  -2.5998438e-02  -2.5467710e-02  -2.5392307e-02  -2.5291731e-02  -2.4709646e-02  -2.2994753e-02  -2.2068106e-02  -2.0824570e-02  -2.0252215e-02  -1.9916812e-02  -1.9036923e-02  -1.7791795e-02  -1.6896974e-02  -1.6446619e-02  -1.6039502e-02  -1.4939779e-02  -1.4761975e-02  -1.4290059e-02  -1.4074025e-02  -1.3861224e-02  -1.2806239e-02  -1.3512625e-02  -1.2616183e-02  -1.2116185e-02  -1.1800745e-02  -1.0997852e-02  -1.1220561e-02  -1.1068781e-02  -1.0585466e-02  -9.9062555e-03  -9.6764890e-03  -1.0091604e-02  -9.7795858e-03  -9.6063203e-03  -8.9489226e-03  -8.5537762e-03  -8.3874953e-03  -8.0256585e-03  -8.2816259e-03  -8.1908919e-03  -8.0114529e-03  -7.8028889e-03  -6.9149257e-03  -6.2471603e-03  -5.7714711e-03  -5.0450534e-03  -4.8509963e-03  -4.2067661e-03  -4.2135114e-03  -4.1495250e-03  -3.8110251e-03  -2.9135169e-03  -2.7674323e-03  -2.1069455e-03  -2.2080540e-03  -2.1754517e-03  -2.0956770e-03  -1.7113871e-03  -1.9253681e-03  -1.4447068e-03  -1.1429966e-03  -9.4149102e-04  -7.5630364e-04  -7.3528378e-04  -5.8719397e-04  -5.3238390e-04  -4.7697914e-04  -4.0882653e-04  -2.8894539e-04  -1.1208743e-04  -6.2328549e-04  -1.1186870e-03   1.2660326e-04   1.0605248e-04  -1.4915528e-04   1.7123260e-04   1.9641998e-04  -1.9465044e-04   4.1319241e-04   6.8361497e-05  -6.0124740e-04   1.9369763e-04   2.8886763e-05   1.9210428e-04   1.6137168e-04   1.1241580e-04   1.7109134e-04   2.9659518e-04  -6.0972691e-05  -1.1239406e-05   7.7051410e-04   8.9176416e-05   2.7022225e-04   2.2982221e-04   1.5590039e-04   5.4270257e-04  -4.1945293e-04   4.3122729e-04  -1.4004470e-04  -1.3075156e-04  -1.1748390e-04   1.2156114e-04   2.5354422e-05
   5.6666667e+02             NaN  -4.6347570e-04  -9.5556259e-06  -8.5949388e-05   2.5286133e-04   3.1633589e-04   2.9391220e-04   2.9413881e-04   2.9436542e-04   1.8429553e-04   1.4572178e-04  -1.0240432e-04  -2.7062246e-04   1.2159503e-04  -4.8503730e-05  -1.4412333e-04   1.4963095e-04   1.3482262e-04  -1.0717420e-04  -3.8270640e-04  -8.6373694e-04  -1.6562444e-03  -2.7938070e-03  -4.1520765e-03  -6.2000669e-03  -8.5827312e-03  -1.1557151e-02  -1.4744125e-02  -1.7621138e-02  -2.0679645e-02  -2.3160838e-02  -2.5378774e-02  -2.7707353e-02  -3.0087300e-02  -3.1181476e-02  -3.1790629e-02  -3.1731273e-02  -3.1600867e-02  -3.1989841e-02  -3.1928706e-02  -3.1452259e-02  -3.1633079e-02  -3.2109424e-02  -3.1556105e-02  -3.1647342e-02  -3.2052948e-02  -3.2273412e-02  -3.1980113e-02  -3.1104360e-02  -3.1107193e-02  -3.1356616e-02  -3.0677285e-02  -3.0921704e-02  -3.0949684e-02  -3.0685022e-02  -3.1086089e-02  -3.0625909e-02  -2.9811377e-02  -3.0991962e-02  -3.1573829e-02  -3.0804194e-02  -2.9860616e-02  -2.9142256e-02  -2.9127068e-02  -2.8665092e-02  -2.7971620e-02  -2.7208266e-02  -2.7051902e-02  -2.6908728e-02  -2.6245862e-02  -2.5901759e-02  -2.5808537e-02  -2.5788773e-02  -2.5193739e-02  -2.3125878e-02  -2.1814398e-02  -2.1344328e-02  -2.0682812e-02  -2.0498017e-02  -1.9254471e-02  -1.7933608e-02  -1.7268551e-02  -1.7059366e-02  -1.6291334e-02  -1.5368846e-02  -1.4895191e-02  -1.4669980e-02  -1.4194674e-02  -1.3842743e-02  -1.2998034e-02  -1.3382070e-02  -1.3062778e-02  -1.2314484e-02  -1.1717926e-02  -1.1425348e-02  -1.1382467e-02  -1.0950644e-02  -1.0647111e-02  -1.0037605e-02  -9.7608155e-03  -1.0345595e-02  -9.8330556e-03  -9.9139402e-03  -9.6457648e-03  -9.0794810e-03  -8.7588283e-03  -8.4165983e-03  -8.4896980e-03  -8.4468828e-03  -8.0226607e-03  -8.1073365e-03  -6.7882307e-03  -6.6480493e-03  -6.0018309e-03  -5.1773536e-03  -5.5010728e-03  -4.1811249e-03  -3.9675902e-03  -4.0861554e-03  -3.6691689e-03  -3.6387663e-03  -2.9141610e-03  -2.3098982e-03  -2.1490028e-03  -2.1652573e-03  -2.1177453e-03  -1.8824292e-03  -1.7731093e-03  -1.5430259e-03  -8.3888012e-04  -7.6675408e-04  -1.3387846e-03  -5.0685314e-04  -1.0970975e-03  -3.0844577e-04  -4.6188649e-04  -7.7337325e-04  -1.5110155e-04  -1.5516774e-04  -4.6148874e-04  -9.6116708e-04   1.4792432e-05   2.9493656e-04  -4.5388811e-04   8.8528135e-04   1.6562420e-04  -4.9306741e-04   4.5566478e-05  -1.2272190e-04  -6.7282019e-04   2.8653348e-04   6.2631272e-04   4.2578169e-04  -4.5057411e-04   5.3546944e-04   1.1555118e-04   1.4985293e-04   1.8006532e-04  -4.2210099e-04   4.5606245e-04   3.7232048e-05   3.5176276e-04  -1.1446512e-04   4.3611598e-05   4.8042261e-04  -2.9488924e-04   3.1364964e-04   4.5586771e-05   1.1542865e-04  -2.1488205e-04  -5.1471380e-04   3.7004672e-04
   5.6875000e+02             NaN  -6.2153602e-04   4.5061189e-05  -7.5683759e-06   1.5309874e-06   1.7765054e-04   2.6711264e-04   2.7205968e-04   2.7700672e-04   1.9388013e-04   2.3261196e-04   2.5386853e-05  -2.2627530e-04  -1.2610585e-04  -3.1095847e-04  -2.5656300e-04   1.5680851e-04   2.3330661e-04  -2.4297535e-04  -3.5551495e-04  -8.2107808e-04  -2.0748066e-03  -3.4822751e-03  -4.6282947e-03  -6.0520996e-03  -8.6103504e-03  -1.1721857e-02  -1.4505543e-02  -1.7813430e-02  -2.0814697e-02  -2.3034226e-02  -2.5295370e-02  -2.7743968e-02  -3.0230728e-02  -3.1602328e-02  -3.2203200e-02  -3.1878914e-02  -3.2045539e-02  -3.2134131e-02  -3.2014561e-02  -3.2021784e-02  -3.2237210e-02  -3.2468681e-02  -3.1700788e-02  -3.1901273e-02  -3.3003776e-02  -3.2937454e-02  -3.2080767e-02  -3.1144232e-02  -3.1202087e-02  -3.1746556e-02  -3.1420353e-02  -3.1488674e-02  -3.1316483e-02  -3.1285770e-02  -3.1550298e-02  -3.0903490e-02  -3.0312930e-02  -3.1225033e-02  -3.1691625e-02  -3.0898910e-02  -2.9755234e-02  -2.9460613e-02  -2.9595118e-02  -2.8942443e-02  -2.8097490e-02  -2.7402803e-02  -2.7135412e-02  -2.7128207e-02  -2.6607835e-02  -2.6439861e-02  -2.6224198e-02  -2.5997979e-02  -2.5638844e-02  -2.3675737e-02  -2.2201915e-02  -2.1721795e-02  -2.0985877e-02  -2.0826924e-02  -1.9557409e-02  -1.8470414e-02  -1.7995281e-02  -1.7247163e-02  -1.6754336e-02  -1.5859533e-02  -1.5334599e-02  -1.4968282e-02  -1.4326591e-02  -1.4151665e-02  -1.3110203e-02  -1.3638068e-02  -1.3089159e-02  -1.2073291e-02  -1.2288062e-02  -1.1787541e-02  -1.1912540e-02  -1.1556865e-02  -1.0978358e-02  -9.9391248e-03  -9.7971410e-03  -1.0154430e-02  -1.0175167e-02  -1.0155944e-02  -9.6249371e-03  -9.2005821e-03  -9.1925922e-03  -8.3834910e-03  -8.6136656e-03  -8.7556736e-03  -8.2596163e-03  -7.9001719e-03  -7.1674287e-03  -6.5355315e-03  -5.8423479e-03  -5.1385101e-03  -5.3077393e-03  -4.7830219e-03  -4.2267930e-03  -3.6769851e-03  -4.1733849e-03  -3.4394258e-03  -2.9295992e-03  -2.6184746e-03  -1.6111077e-03  -2.0015601e-03  -1.9069351e-03  -2.0702627e-03  -1.7476277e-03  -1.6455969e-03  -6.5941852e-04  -1.2716654e-03  -5.3287408e-04  -7.6053220e-04  -5.8512250e-04   9.8667085e-05  -4.6672774e-04  -1.0532645e-03  -2.1041422e-04  -4.8976153e-04  -6.4567852e-04  -1.5597589e-03   2.3687646e-04   5.1948989e-04  -7.2897111e-06   5.5611674e-04   4.2751617e-04  -6.1112546e-04   3.0568903e-05  -3.5251339e-04  -3.2538901e-04   3.0199171e-04  -1.9183296e-05   3.7510702e-04  -2.9610694e-04   2.2357252e-04  -2.6095504e-04   3.5889505e-04   1.0115566e-04   7.3490713e-04   2.3722478e-04  -3.6473802e-04   3.6398081e-04   1.1706327e-05   4.6890259e-04   1.0566303e-03  -5.7555517e-04   2.3802175e-04   4.9990916e-04   2.7069924e-04   2.8161599e-04  -1.9393356e-04   3.3005124e-04
   5.7083333e+02             NaN  -1.6313709e-04   8.8904100e-06   2.6049836e-04   1.0205098e-04   1.0388306e-04   1.4024482e-04   1.4138231e-04   1.4251979e-04   1.2117336e-04   7.8120623e-05  -8.1897924e-05  -1.9970602e-04  -2.5107273e-04  -3.6555436e-04  -1.4458870e-04   1.2391074e-04   1.0113743e-04  -8.9406987e-06  -3.1609048e-04  -9.5716285e-04  -2.0972633e-03  -3.3588572e-03  -4.5841158e-03  -6.3110151e-03  -8.8525903e-03  -1.2004309e-02  -1.4970391e-02  -1.8321467e-02  -2.1370768e-02  -2.3857588e-02  -2.6120215e-02  -2.8295106e-02  -3.0631006e-02  -3.2021630e-02  -3.2612948e-02  -3.2548763e-02  -3.2609239e-02  -3.2741037e-02  -3.2502968e-02  -3.2092007e-02  -3.2306479e-02  -3.2638469e-02  -3.2308723e-02  -3.2352256e-02  -3.2939770e-02  -3.3166969e-02  -3.2735661e-02  -3.1539347e-02  -3.1716656e-02  -3.2369989e-02  -3.1717596e-02  -3.1674228e-02  -3.1783725e-02  -3.1724140e-02  -3.2038750e-02  -3.1450535e-02  -3.0605450e-02  -3.1510447e-02  -3.2193908e-02  -3.1295612e-02  -3.0588196e-02  -2.9763660e-02  -3.0077114e-02  -2.9587103e-02  -2.8318233e-02  -2.7586289e-02  -2.7616783e-02  -2.7540987e-02  -2.6919554e-02  -2.6691559e-02  -2.6631517e-02  -2.6516377e-02  -2.6082150e-02  -2.3626862e-02  -2.2719289e-02  -2.2307515e-02  -2.1248055e-02  -2.0755081e-02  -2.0208179e-02  -1.8772034e-02  -1.8578648e-02  -1.7907506e-02  -1.7125438e-02  -1.5868366e-02  -1.5748944e-02  -1.5612584e-02  -1.5085097e-02  -1.4421861e-02  -1.3688390e-02  -1.3759280e-02  -1.3602053e-02  -1.2388056e-02  -1.2785027e-02  -1.1877879e-02  -1.2405178e-02  -1.1667320e-02  -1.1284015e-02  -1.0212867e-02  -1.0298004e-02  -1.0478650e-02  -1.0070680e-02  -1.0075231e-02  -1.0378079e-02  -9.5967329e-03  -9.4393139e-03  -9.0434639e-03  -8.9321991e-03  -8.5395970e-03  -8.8232521e-03  -8.0696876e-03  -7.4083491e-03  -6.7700765e-03  -6.5784592e-03  -5.2769331e-03  -5.5797721e-03  -5.0518967e-03  -4.2497879e-03  -4.1367748e-03  -4.0668692e-03  -3.2663652e-03  -2.8396786e-03  -2.7353401e-03  -1.7825527e-03  -2.2774609e-03  -2.2807173e-03  -2.1327571e-03  -1.9630860e-03  -1.4903675e-03  -1.1622796e-03  -1.6014248e-03  -1.2010723e-03  -9.0421485e-04  -1.4336559e-03  -3.8882347e-04  -7.0253748e-04  -6.9115129e-04  -4.8728111e-04  -3.1964478e-04  -9.6801207e-04  -7.9568845e-04  -1.3051214e-04   2.7125700e-04  -3.9834509e-04   9.7148641e-04   3.6049840e-04  -8.1553134e-05   8.2335921e-05   4.9284255e-04  -6.2667446e-04  -5.1017748e-05   5.9508435e-04   1.8078585e-04  -1.0172250e-04  -1.0437236e-04  -1.4064920e-04  -6.4548274e-06   3.5047908e-04   4.7368719e-04  -2.3596951e-04   3.2927441e-04   2.6749630e-04   1.0966872e-05   4.0063718e-04   5.6040760e-04  -1.8417271e-04   2.0229920e-04   2.0904013e-04  -1.0739904e-04   3.9718384e-04  -1.2007132e-05  -1.2824723e-05
   5.7291667e+02             NaN  -1.0464129e-04  -3.8842425e-05   6.4243772e-05  -1.4501290e-04   6.9559695e-05   1.5296716e-04   1.5080091e-04   1.4863466e-04   9.2667714e-05   7.8988355e-05  -8.7366494e-06  -2.1659037e-04  -2.8862722e-04  -2.2053258e-04  -4.8029586e-05  -8.3742741e-05  -1.1955572e-04  -3.7082809e-04  -6.3978894e-04  -9.2353729e-04  -1.9796865e-03  -3.1979291e-03  -4.4083179e-03  -6.4462133e-03  -9.1251887e-03  -1.1981010e-02  -1.5132897e-02  -1.8278504e-02  -2.1067709e-02  -2.3737439e-02  -2.5907234e-02  -2.8027648e-02  -3.0451085e-02  -3.2079909e-02  -3.3234601e-02  -3.3227229e-02  -3.2953173e-02  -3.2789377e-02  -3.2704506e-02  -3.2537395e-02  -3.2838831e-02  -3.3216826e-02  -3.2802398e-02  -3.2836876e-02  -3.3343230e-02  -3.3268766e-02  -3.2774246e-02  -3.1890745e-02  -3.1842828e-02  -3.2524658e-02  -3.2458825e-02  -3.2257188e-02  -3.2081969e-02  -3.2287591e-02  -3.2528452e-02  -3.1608824e-02  -3.1205953e-02  -3.1647275e-02  -3.2371832e-02  -3.1624516e-02  -3.0927886e-02  -2.9956209e-02  -2.9928016e-02  -2.9622526e-02  -2.8756900e-02  -2.8016404e-02  -2.7845803e-02  -2.7723931e-02  -2.7426060e-02  -2.7249699e-02  -2.7039566e-02  -2.6650603e-02  -2.5970680e-02  -2.4429015e-02  -2.3041838e-02  -2.2891201e-02  -2.1885363e-02  -2.1405263e-02  -2.0570404e-02  -1.9053565e-02  -1.8223443e-02  -1.8013362e-02  -1.7112274e-02  -1.6318807e-02  -1.5939022e-02  -1.5300620e-02  -1.4762997e-02  -1.4489711e-02  -1.3986226e-02  -1.3523777e-02  -1.3498840e-02  -1.2901658e-02  -1.2558850e-02  -1.1906346e-02  -1.2491201e-02  -1.1986587e-02  -1.1469459e-02  -1.0364260e-02  -1.0349843e-02  -1.0495560e-02  -1.0471943e-02  -1.0060373e-02  -9.8966406e-03  -9.7496328e-03  -9.5630929e-03  -9.3872805e-03  -9.1451872e-03  -9.1046364e-03  -8.8572581e-03  -8.0927933e-03  -7.3900904e-03  -6.9821865e-03  -6.2943459e-03  -5.8543404e-03  -5.8456361e-03  -4.9246117e-03  -4.1223665e-03  -3.6685437e-03  -3.8596663e-03  -3.5925272e-03  -3.0256611e-03  -2.5364858e-03  -2.0874679e-03  -2.6362931e-03  -2.0358755e-03  -2.2708315e-03  -1.8210004e-03  -1.8702098e-03  -1.1575879e-03  -1.7056924e-03  -1.3384540e-03  -8.5278955e-04  -1.1054128e-03  -3.0012903e-04  -5.4155952e-04  -5.7295318e-04  -5.7616231e-04  -2.2875900e-04  -4.0485877e-04  -1.0888631e-03   3.4219353e-04   3.8988492e-04  -1.5471271e-04   3.5768588e-04   4.5686077e-04  -2.6504056e-04   2.1861926e-04   3.7029059e-04  -6.8533378e-04   1.6548425e-05   2.0522612e-04   3.4133998e-04  -2.0042864e-04  -8.9979704e-05   1.1797465e-04   1.3069087e-04   3.6552816e-04  -1.8283898e-04  -9.6243457e-05  -2.2075421e-04   1.7457647e-05  -8.6543940e-05   8.0521381e-04   5.7435835e-04  -1.9435553e-04  -2.0821856e-05   1.1780893e-04   1.4438090e-04   2.0960560e-04   1.3344703e-04   3.6565727e-05
   5.7500000e+02             NaN  -1.7286480e-04   2.4947329e-04   2.2958630e-04   7.4476934e-07   4.0262253e-04  -2.1135810e-04  -3.1436275e-04  -4.1736741e-04  -1.9139278e-04  -1.0169246e-04  -2.3860870e-04  -1.8403275e-04  -1.6446339e-04  -1.9156294e-04  -1.0351999e-04   1.1375844e-04  -2.1165477e-04  -5.0476877e-04  -4.6733460e-04  -8.6308228e-04  -1.8184062e-03  -3.2966967e-03  -4.7507240e-03  -6.6447751e-03  -9.1570836e-03  -1.1918840e-02  -1.5030859e-02  -1.8584404e-02  -2.1715429e-02  -2.4170287e-02  -2.6281338e-02  -2.8577676e-02  -3.0937761e-02  -3.2477739e-02  -3.3317548e-02  -3.3391276e-02  -3.3477286e-02  -3.3286559e-02  -3.2945663e-02  -3.2875847e-02  -3.3322990e-02  -3.3452676e-02  -3.2970944e-02  -3.3065673e-02  -3.3728651e-02  -3.3831872e-02  -3.3057194e-02  -3.2028861e-02  -3.2470439e-02  -3.3147400e-02  -3.2776183e-02  -3.2942953e-02  -3.2671045e-02  -3.2762060e-02  -3.3116318e-02  -3.2053348e-02  -3.1425542e-02  -3.2238437e-02  -3.2861881e-02  -3.2178051e-02  -3.1711525e-02  -3.0680068e-02  -3.0591740e-02  -3.0169805e-02  -2.9357786e-02  -2.8392868e-02  -2.8371556e-02  -2.8453165e-02  -2.8114289e-02  -2.7710441e-02  -2.7570091e-02  -2.7402862e-02  -2.6694179e-02  -2.4560637e-02  -2.3662612e-02  -2.3173138e-02  -2.1798043e-02  -2.1671985e-02  -2.1078862e-02  -1.9219439e-02  -1.8578065e-02  -1.8082135e-02  -1.7734213e-02  -1.6649433e-02  -1.6087551e-02  -1.5694694e-02  -1.5306760e-02  -1.4867051e-02  -1.4336169e-02  -1.4493305e-02  -1.3606117e-02  -1.3150756e-02  -1.3101343e-02  -1.2115922e-02  -1.2643881e-02  -1.2273017e-02  -1.1884989e-02  -1.1098540e-02  -1.1371315e-02  -1.1048161e-02  -1.0490930e-02  -1.0664982e-02  -1.0709131e-02  -1.0349128e-02  -9.5745825e-03  -9.4349280e-03  -9.1859920e-03  -9.2252172e-03  -8.8805724e-03  -8.3420406e-03  -7.6401016e-03  -7.4998448e-03  -6.7853180e-03  -5.7756735e-03  -5.8217231e-03  -4.9061934e-03  -4.2851390e-03  -3.6940595e-03  -4.0027430e-03  -3.9429070e-03  -3.1411505e-03  -2.9808372e-03  -2.2510043e-03  -2.2289444e-03  -1.9015749e-03  -2.7536924e-03  -1.7737632e-03  -1.8366740e-03  -1.4159429e-03  -1.3085234e-03  -1.8161145e-03  -8.3151532e-04  -1.4372675e-03  -7.3005085e-04  -5.8844100e-04  -4.9266855e-04  -6.9766166e-04  -1.0535205e-05  -9.4933175e-04  -8.5800719e-04   9.4728447e-05   2.4210929e-04  -1.3604448e-04   6.3890648e-04   5.2818037e-05  -1.7878829e-04   3.2393215e-04  -8.1876243e-05  -8.3220513e-04   3.9192700e-04   4.3270502e-04   4.3932604e-04   3.5665230e-05  -1.9237414e-04  -3.0444780e-05  -2.3743877e-04  -2.1496907e-04   1.5699572e-04  -1.8647673e-04  -7.7055417e-05  -4.7102218e-05  -4.3356372e-04   5.0190607e-04   2.6267537e-04  -3.3982158e-04  -2.9171208e-04   3.9061562e-04   2.2347147e-04   4.9446781e-04  -7.2616432e-05   5.7947521e-05
   5.7708333e+02             NaN   5.5492448e-04   1.1111528e-05   1.5833304e-05  -2.5498843e-05   2.1622567e-04  -2.0735848e-04  -2.7565775e-04  -3.4395702e-04  -2.2715504e-04  -1.0507246e-04  -9.5845927e-05  -1.8522653e-04  -4.1465168e-04  -3.1312018e-04  -2.0415972e-04  -3.0569623e-04  -3.1226651e-04  -4.7064023e-04  -4.9451402e-04  -8.1206049e-04  -1.8415815e-03  -3.1906218e-03  -4.8940355e-03  -6.8745613e-03  -9.3757667e-03  -1.2229298e-02  -1.5041009e-02  -1.8522484e-02  -2.1601234e-02  -2.4034029e-02  -2.6663701e-02  -2.9287523e-02  -3.1167229e-02  -3.2493094e-02  -3.3398618e-02  -3.3635329e-02  -3.3785735e-02  -3.3742966e-02  -3.3603663e-02  -3.3184298e-02  -3.3285917e-02  -3.3718381e-02  -3.3387094e-02  -3.3258435e-02  -3.3855385e-02  -3.4190677e-02  -3.3574439e-02  -3.2537995e-02  -3.3001314e-02  -3.3726681e-02  -3.3156652e-02  -3.3195453e-02  -3.2910467e-02  -3.2911273e-02  -3.3383355e-02  -3.2416452e-02  -3.1975261e-02  -3.2905998e-02  -3.3308540e-02  -3.2713884e-02  -3.1580036e-02  -3.1116695e-02  -3.1260865e-02  -3.0605686e-02  -2.9576685e-02  -2.8727630e-02  -2.8889985e-02  -2.8980019e-02  -2.8339122e-02  -2.8116006e-02  -2.7908313e-02  -2.7589394e-02  -2.7242142e-02  -2.5553299e-02  -2.3631882e-02  -2.3321120e-02  -2.2069801e-02  -2.2170953e-02  -2.1223886e-02  -1.9433522e-02  -1.8896708e-02  -1.8792236e-02  -1.8027996e-02  -1.6476545e-02  -1.6217867e-02  -1.6304642e-02  -1.5795644e-02  -1.5287120e-02  -1.4463200e-02  -1.4808272e-02  -1.3872153e-02  -1.3611021e-02  -1.3416493e-02  -1.2576476e-02  -1.2970267e-02  -1.2772597e-02  -1.2372624e-02  -1.1517512e-02  -1.1718907e-02  -1.1644032e-02  -1.0767051e-02  -1.0937135e-02  -1.0409373e-02  -1.0542854e-02  -9.9079466e-03  -9.8861382e-03  -9.4296696e-03  -9.3683115e-03  -9.3660166e-03  -9.2063726e-03  -7.9280265e-03  -7.6848089e-03  -6.6106810e-03  -6.0350644e-03  -5.8442506e-03  -4.9618215e-03  -4.7754635e-03  -4.3450389e-03  -4.1108726e-03  -3.4801771e-03  -3.1394259e-03  -2.8408968e-03  -2.5652367e-03  -2.6928179e-03  -2.1800664e-03  -2.2230232e-03  -1.9455658e-03  -1.6896278e-03  -1.6037143e-03  -1.3048680e-03  -1.4479765e-03  -1.4767239e-03  -1.1855928e-03  -5.9354614e-04  -5.7492275e-04  -6.6862846e-04  -8.3314300e-04  -1.4051490e-04  -6.8565815e-04  -7.4112818e-04   2.3312309e-04   6.8808822e-05  -6.6869969e-04  -1.4754781e-04  -3.2103929e-04  -1.5453442e-04   5.2505339e-04   7.6669257e-06  -9.1340988e-04   3.5902756e-04   1.9842516e-04  -5.9992539e-05   1.1944167e-04  -2.5829127e-04  -1.7760069e-04  -2.4307545e-04   7.9547517e-05   2.7465547e-04  -4.7365380e-04  -1.0345837e-04  -4.0605412e-05  -9.0911790e-06   1.8093434e-05   3.1069429e-05  -1.9588856e-04  -4.2930042e-04   1.3111083e-04   8.7490456e-05   9.1733666e-05  -1.1753764e-04   1.7349530e-04
   5.7916667e+02             NaN   2.7660372e-04  -1.0097941e-04  -5.1856309e-04   4.2288074e-05   3.6546468e-04   6.6770504e-05   2.2670954e-05  -2.1428595e-05  -4.3705334e-05  -1.0799781e-04   6.4775216e-05   7.7195722e-05  -2.0175717e-04  -2.2882745e-04  -6.7385065e-05  -8.6235994e-05  -1.8092368e-04  -2.9650446e-04  -2.7363148e-04  -5.6093190e-04  -1.7008629e-03  -3.1305513e-03  -4.6531815e-03  -6.5116250e-03  -8.9852527e-03  -1.2049316e-02  -1.5322658e-02  -1.8729956e-02  -2.1661863e-02  -2.4277693e-02  -2.6949947e-02  -2.9468029e-02  -3.1066118e-02  -3.2387578e-02  -3.3442647e-02  -3.3671207e-02  -3.3715066e-02  -3.3688583e-02  -3.3480661e-02  -3.3009928e-02  -3.3170785e-02  -3.3587198e-02  -3.3341668e-02  -3.3413884e-02  -3.4026201e-02  -3.4314802e-02  -3.3519832e-02  -3.2499173e-02  -3.3068264e-02  -3.3594396e-02  -3.2945035e-02  -3.3046251e-02  -3.2927018e-02  -3.3162813e-02  -3.3699039e-02  -3.2748718e-02  -3.2246856e-02  -3.2853820e-02  -3.3456288e-02  -3.2815599e-02  -3.1972136e-02  -3.1165449e-02  -3.1303716e-02  -3.0633330e-02  -2.9784895e-02  -2.9022601e-02  -2.8819592e-02  -2.8756384e-02  -2.8154346e-02  -2.7869458e-02  -2.7715622e-02  -2.7431658e-02  -2.7169756e-02  -2.5395722e-02  -2.4034099e-02  -2.3762252e-02  -2.2279319e-02  -2.1996504e-02  -2.1281710e-02  -1.9285810e-02  -1.9093865e-02  -1.9032657e-02  -1.8038511e-02  -1.6693712e-02  -1.6307643e-02  -1.5978857e-02  -1.5652968e-02  -1.5599090e-02  -1.4775217e-02  -1.4562727e-02  -1.3983303e-02  -1.3271516e-02  -1.3159943e-02  -1.2581518e-02  -1.2729185e-02  -1.2480200e-02  -1.1683259e-02  -1.1268559e-02  -1.1411216e-02  -1.1061394e-02  -1.0697434e-02  -1.0388846e-02  -1.0595061e-02  -1.0557523e-02  -9.7592815e-03  -9.8312844e-03  -9.4019117e-03  -8.8638425e-03  -8.7437847e-03  -9.0108373e-03  -8.0497521e-03  -7.5279341e-03  -6.4284688e-03  -6.0290624e-03  -5.5785698e-03  -4.8210274e-03  -4.6556114e-03  -4.0482490e-03  -3.7658081e-03  -3.1865330e-03  -3.1219538e-03  -2.5183420e-03  -2.6586210e-03  -2.0969527e-03  -1.8609575e-03  -1.8061378e-03  -1.6317023e-03  -1.5431680e-03  -1.1094702e-03  -1.2601027e-03  -1.1754248e-03  -8.4901057e-04  -8.8837301e-04  -8.2248863e-04  -5.4493292e-04  -3.1334026e-04  -7.8485266e-04   1.0903401e-04  -2.7261327e-04  -3.1316205e-04   1.4180654e-05   4.1805374e-04  -6.4202809e-05  -2.6707068e-04  -8.6381679e-05  -1.5099048e-04   7.5727486e-04   2.0487818e-04   1.3010852e-04   1.2755233e-04   6.1365263e-04   4.6567141e-04   3.7891708e-04   2.2609691e-04   2.1726216e-04   3.3148217e-04   2.4240317e-04   4.4541259e-04  -1.2677988e-04   1.3051568e-04   3.5549540e-04   1.1230224e-04   9.3024409e-04   6.4555812e-04  -3.8856809e-05   4.8835908e-04   4.5579516e-05   4.1583787e-04   1.7752338e-04   1.9104959e-04   1.1810694e-04
   5.8125000e+02             NaN   6.8871985e-05   9.9096419e-05  -2.5267642e-06   1.4789221e-04   2.7416335e-04   1.5562560e-04   1.3699937e-04   1.1837314e-04   7.5888615e-05  -1.7623195e-04  -9.5096391e-05  -1.8774371e-04  -3.2889174e-04  -1.3629289e-04  -9.5668604e-06  -6.4552606e-05  -4.4859323e-05  -2.7223913e-04  -7.5061875e-04  -9.5706161e-04  -1.7590013e-03  -3.4010738e-03  -5.1771921e-03  -6.8751868e-03  -9.2278374e-03  -1.2513531e-02  -1.5356712e-02  -1.8704865e-02  -2.1794776e-02  -2.4122833e-02  -2.7027798e-02  -2.9847311e-02  -3.1359021e-02  -3.2495836e-02  -3.3514500e-02  -3.3957657e-02  -3.3981218e-02  -3.4093016e-02  -3.4068219e-02  -3.3406083e-02  -3.3598891e-02  -3.3734741e-02  -3.3096259e-02  -3.3516959e-02  -3.4291174e-02  -3.4443418e-02  -3.3770208e-02  -3.2717768e-02  -3.3266213e-02  -3.3932445e-02  -3.3575984e-02  -3.3348761e-02  -3.2968664e-02  -3.3526992e-02  -3.3784144e-02  -3.2611346e-02  -3.2579336e-02  -3.3122531e-02  -3.3400658e-02  -3.2901259e-02  -3.2156036e-02  -3.1803161e-02  -3.1707535e-02  -3.0993921e-02  -3.0167682e-02  -2.9170784e-02  -2.8976288e-02  -2.9289547e-02  -2.8622048e-02  -2.8214067e-02  -2.8394893e-02  -2.8217950e-02  -2.7615688e-02  -2.5700305e-02  -2.4386911e-02  -2.3784607e-02  -2.2689321e-02  -2.2098901e-02  -2.1118681e-02  -1.9818156e-02  -1.9138654e-02  -1.9121910e-02  -1.8039267e-02  -1.7257457e-02  -1.6637367e-02  -1.6308008e-02  -1.6333275e-02  -1.5826461e-02  -1.4671074e-02  -1.4753075e-02  -1.4132246e-02  -1.3494473e-02  -1.2819610e-02  -1.2816517e-02  -1.3193757e-02  -1.2898405e-02  -1.1728173e-02  -1.1118854e-02  -1.1517742e-02  -1.1039964e-02  -1.0873129e-02  -1.0816390e-02  -1.0795205e-02  -1.0746795e-02  -1.0031682e-02  -9.6386789e-03  -9.4166253e-03  -9.0824649e-03  -9.0460419e-03  -8.9305498e-03  -8.1887393e-03  -7.6162664e-03  -6.8164446e-03  -5.8653113e-03  -5.2959790e-03  -5.2297278e-03  -4.8468578e-03  -4.2633324e-03  -4.0346819e-03  -3.5130106e-03  -3.0033837e-03  -2.4486110e-03  -2.7607842e-03  -1.9053983e-03  -2.1710473e-03  -1.9681366e-03  -1.5188710e-03  -1.3574195e-03  -1.3401593e-03  -1.1698814e-03  -1.0965123e-03  -9.3284888e-04  -8.6141526e-04  -4.7485575e-04  -2.3483932e-04  -2.6325654e-04  -3.2965872e-04  -3.1415713e-04  -2.9475929e-04  -4.0545237e-04  -1.7033970e-04   2.7238409e-04  -3.9175780e-05  -7.3234500e-05   2.3816358e-04  -2.4946321e-04   3.1456629e-04   6.5107765e-05   1.9041630e-04  -3.2731337e-04   1.3317120e-04   3.1444940e-04   2.4266682e-04   2.5614308e-04   1.8937918e-04   2.3792124e-04   2.2177473e-04   6.1573702e-04  -2.0613262e-04   3.1181631e-04  -8.9428925e-05   1.1751234e-05   4.7070874e-04   1.9920577e-04  -1.2354132e-04   4.7140115e-04   1.8699028e-04   2.3598118e-04  -1.0872679e-04   6.4950594e-05   2.5056246e-04
   5.8333333e+02             NaN  -1.4489735e-04   1.6695314e-04  -3.8538350e-05  -1.1957881e-04   1.6582041e-05   2.9900085e-04   3.3056196e-04   3.6212307e-04   2.2456864e-04   7.8883432e-05   1.6136132e-04  -1.0506098e-04  -2.6658057e-04   1.1403059e-04   1.0926488e-04   1.9943885e-04   1.4625692e-04  -2.0395971e-04  -5.0335627e-04  -9.4387213e-04  -1.8578437e-03  -3.5205447e-03  -5.2501023e-03  -6.9722009e-03  -9.2202766e-03  -1.2099153e-02  -1.5408135e-02  -1.8993864e-02  -2.1738800e-02  -2.4105377e-02  -2.6857021e-02  -2.9721173e-02  -3.1772967e-02  -3.2879329e-02  -3.3611056e-02  -3.4051592e-02  -3.4171758e-02  -3.4231151e-02  -3.4177034e-02  -3.3800553e-02  -3.3746681e-02  -3.3793906e-02  -3.3565251e-02  -3.3959449e-02  -3.4553504e-02  -3.4680995e-02  -3.3995842e-02  -3.2940380e-02  -3.3360989e-02  -3.3830403e-02  -3.3489205e-02  -3.3486582e-02  -3.3286989e-02  -3.3789881e-02  -3.4265682e-02  -3.3199577e-02  -3.2785789e-02  -3.3292063e-02  -3.3811457e-02  -3.3347229e-02  -3.2770563e-02  -3.1871262e-02  -3.1968841e-02  -3.1437653e-02  -3.0537537e-02  -2.9599871e-02  -2.9437763e-02  -2.9337219e-02  -2.8790050e-02  -2.8614541e-02  -2.8684168e-02  -2.8507770e-02  -2.7895589e-02  -2.6284695e-02  -2.4726157e-02  -2.4066950e-02  -2.3267728e-02  -2.2296915e-02  -2.1681404e-02  -2.0083134e-02  -1.9261429e-02  -1.9199877e-02  -1.8073182e-02  -1.7308426e-02  -1.6609454e-02  -1.6709636e-02  -1.6293695e-02  -1.5664131e-02  -1.4926906e-02  -1.4887324e-02  -1.4170328e-02  -1.3658854e-02  -1.3205487e-02  -1.2810337e-02  -1.2948697e-02  -1.2932834e-02  -1.2207507e-02  -1.0969679e-02  -1.1416427e-02  -1.1172161e-02  -1.1130366e-02  -1.0957996e-02  -1.0900477e-02  -1.0639653e-02  -1.0194568e-02  -9.9554906e-03  -9.9916931e-03  -9.1958381e-03  -9.1768110e-03  -8.8144852e-03  -8.5935563e-03  -7.6590527e-03  -6.7634305e-03  -6.1552534e-03  -5.7897128e-03  -5.0093686e-03  -5.0151189e-03  -4.1022556e-03  -4.1721532e-03  -3.4686960e-03  -3.2634790e-03  -2.5456189e-03  -2.2946034e-03  -1.8988026e-03  -1.7639909e-03  -2.2389123e-03  -1.9034853e-03  -1.7295777e-03  -1.1131491e-03  -8.7412504e-04  -1.0109882e-03  -9.0297242e-04  -7.9892099e-04  -5.1249772e-04  -4.1713298e-04  -1.0353935e-03  -1.9847654e-04  -3.9869205e-04  -1.1809211e-04  -5.7444967e-04  -5.6142549e-04   4.6965483e-04  -2.1293591e-04   4.0063568e-04   2.9895724e-04  -3.7856383e-04  -4.0813123e-05  -8.5908649e-05   4.4649251e-04  -4.1379630e-04   4.5178850e-04   6.3756328e-06   8.9919093e-05   1.6383896e-04   4.7912481e-04  -1.3963502e-04   2.6322864e-04   2.3957306e-04   1.5742015e-04   3.0500748e-04   5.4849344e-05   1.2424646e-04   7.2682949e-04   2.5915515e-04   8.4475895e-05   2.3710130e-04   7.6353634e-05  -2.2337553e-05   8.9777103e-05   2.9508190e-04  -3.5841441e-04
   5.8541667e+02             NaN   1.8169761e-04  -2.7928484e-04  -2.2372627e-04   2.7887029e-04   3.4790926e-04  -4.9485574e-05  -9.8632808e-05  -1.4778004e-04  -1.7400539e-04  -2.6534833e-04  -5.1580660e-05   1.0521307e-04  -6.1075071e-05  -5.9082641e-05  -1.8344925e-04  -2.2855124e-04  -3.5413243e-04  -5.1990796e-04  -5.0970120e-04  -1.1173613e-03  -2.1256316e-03  -3.4884455e-03  -5.0209083e-03  -7.0995367e-03  -9.6354870e-03  -1.2257722e-02  -1.5401880e-02  -1.9051070e-02  -2.1994558e-02  -2.4543383e-02  -2.7148790e-02  -2.9776818e-02  -3.1659784e-02  -3.2914805e-02  -3.3808789e-02  -3.4425523e-02  -3.4344555e-02  -3.4115507e-02  -3.4423869e-02  -3.4297730e-02  -3.4160827e-02  -3.4130243e-02  -3.3670432e-02  -3.3875852e-02  -3.4577717e-02  -3.5034039e-02  -3.4344508e-02  -3.3371296e-02  -3.3639254e-02  -3.4085241e-02  -3.3976339e-02  -3.3955157e-02  -3.3645685e-02  -3.4098653e-02  -3.4690820e-02  -3.3583900e-02  -3.2972563e-02  -3.3452773e-02  -3.3801305e-02  -3.3258751e-02  -3.2713566e-02  -3.2447340e-02  -3.2203258e-02  -3.1688358e-02  -3.0864951e-02  -2.9729345e-02  -2.9741849e-02  -2.9699021e-02  -2.9031894e-02  -2.8829518e-02  -2.8859467e-02  -2.8529489e-02  -2.8215128e-02  -2.6420237e-02  -2.4740208e-02  -2.4280267e-02  -2.3230806e-02  -2.2726210e-02  -2.2089467e-02  -2.0252988e-02  -2.0075088e-02  -1.9334919e-02  -1.8237347e-02  -1.7552276e-02  -1.6937856e-02  -1.6911213e-02  -1.6490887e-02  -1.5841349e-02  -1.5139665e-02  -1.4961077e-02  -1.4699339e-02  -1.4244266e-02  -1.3446931e-02  -1.3327645e-02  -1.3289084e-02  -1.3138782e-02  -1.2263045e-02  -1.1141332e-02  -1.1620043e-02  -1.1381467e-02  -1.1547286e-02  -1.1293957e-02  -1.1220292e-02  -1.0689935e-02  -1.0603351e-02  -1.0060788e-02  -9.9136292e-03  -9.6919771e-03  -9.5732551e-03  -9.0811007e-03  -8.4328479e-03  -7.6985176e-03  -7.0805477e-03  -6.5962027e-03  -6.1961511e-03  -5.0256218e-03  -4.9117376e-03  -3.9895780e-03  -4.3776339e-03  -3.6636166e-03  -2.8543084e-03  -2.8185517e-03  -2.6939936e-03  -2.6682566e-03  -1.9357236e-03  -2.0025992e-03  -2.1827974e-03  -1.4994745e-03  -1.1783688e-03  -8.3506385e-04  -9.7760991e-04  -1.5733276e-03  -1.0297726e-03  -4.4050864e-04  -3.0114960e-04  -1.1313668e-03  -3.2622195e-04  -5.7531671e-04  -4.7452030e-04  -3.6092679e-04  -4.7703261e-04   5.0765504e-04  -1.6977286e-04   8.6029526e-05   3.3836985e-05  -5.3540186e-04   1.0120659e-04   1.3517569e-04  -5.6062437e-05  -1.2352533e-05   3.5525232e-04  -1.3269857e-04   5.7391816e-04   3.6249552e-05  -1.1823649e-04   1.1817285e-04   1.3354400e-04  -3.1738175e-04   1.4352893e-04   3.8007587e-04   3.0598152e-04   8.1174125e-05   8.3817146e-04   1.1088576e-04   1.3983108e-04  -1.0944640e-04   2.6495138e-04  -3.1115866e-04  -1.5022857e-04  -1.1425525e-04  -3.1541759e-04
   5.8750000e+02             NaN   3.8124235e-05   6.3765285e-05  -1.5731008e-04   1.3122559e-04   3.2731483e-04   1.0674690e-04   7.4177759e-05   4.1608618e-05  -1.8992108e-04  -2.1964914e-04   3.5027405e-05  -6.5161413e-06  -3.1159157e-06  -3.6647852e-05  -1.6706009e-04  -4.2328924e-05   2.5285066e-05  -1.9586061e-04  -6.8173441e-04  -1.3912926e-03  -1.9822323e-03  -3.2931874e-03  -5.0155778e-03  -7.0032437e-03  -9.6306766e-03  -1.2450197e-02  -1.5475444e-02  -1.8915153e-02  -2.1711767e-02  -2.4347326e-02  -2.7064574e-02  -2.9672369e-02  -3.1624156e-02  -3.2947396e-02  -3.3715879e-02  -3.4236463e-02  -3.4327583e-02  -3.4204222e-02  -3.4297985e-02  -3.4157178e-02  -3.4228690e-02  -3.4294829e-02  -3.3623106e-02  -3.3695185e-02  -3.4645145e-02  -3.5171793e-02  -3.4473763e-02  -3.3513477e-02  -3.4007329e-02  -3.4622959e-02  -3.4094881e-02  -3.3941514e-02  -3.3683054e-02  -3.4203187e-02  -3.4639966e-02  -3.3400193e-02  -3.3177197e-02  -3.3422877e-02  -3.4035767e-02  -3.3776963e-02  -3.3219545e-02  -3.2437221e-02  -3.2377855e-02  -3.1817559e-02  -3.0894934e-02  -2.9865454e-02  -2.9918191e-02  -3.0012023e-02  -2.9287344e-02  -2.8816430e-02  -2.8812763e-02  -2.8742540e-02  -2.8429569e-02  -2.6668041e-02  -2.4874265e-02  -2.4199786e-02  -2.3251430e-02  -2.2612874e-02  -2.1643162e-02  -2.0326447e-02  -1.9807979e-02  -1.9454714e-02  -1.8474968e-02  -1.7492312e-02  -1.6904599e-02  -1.7112851e-02  -1.7037337e-02  -1.5536835e-02  -1.5643004e-02  -1.5110963e-02  -1.4652101e-02  -1.4097975e-02  -1.3429798e-02  -1.3518289e-02  -1.3170326e-02  -1.3198191e-02  -1.2395645e-02  -1.1679367e-02  -1.1887778e-02  -1.1936064e-02  -1.1435534e-02  -1.1495869e-02  -1.1276280e-02  -1.0666939e-02  -1.0532181e-02  -1.0078221e-02  -9.8972629e-03  -9.6373594e-03  -9.3604512e-03  -8.9335352e-03  -8.5275305e-03  -7.6436361e-03  -7.2684692e-03  -6.4300854e-03  -5.8878907e-03  -5.3517837e-03  -5.1355649e-03  -4.0714210e-03  -4.3418178e-03  -3.6340705e-03  -2.8633760e-03  -2.5391974e-03  -2.3110085e-03  -2.7106479e-03  -1.8508078e-03  -1.7781537e-03  -2.0169034e-03  -1.1075289e-03  -1.8008509e-03  -9.2126788e-04  -1.2432299e-03  -8.5274568e-04  -5.7982135e-04  -9.0311490e-04   4.6550105e-05  -4.2477244e-04  -2.4629951e-04  -6.1210833e-04  -5.2954592e-04  -2.4407294e-05  -1.6236064e-04   4.5031191e-04   7.0695957e-05   8.1079230e-05   5.8072057e-05   2.6575839e-04  -2.7460705e-04   1.4830643e-04  -9.0446207e-05  -6.9017926e-05   6.8185270e-04   4.0863310e-04   8.1786606e-05   1.8179039e-04   1.0156268e-04   1.4490528e-04   9.8380554e-05   2.7989772e-04   1.5998042e-04   4.1523688e-04   1.8577618e-04   7.2342675e-05   7.4912300e-04   1.8786457e-04  -4.0133045e-05   3.0311083e-04   1.6416104e-04   2.8490034e-05  -1.8899597e-04   2.7602104e-04  -1.3373813e-04
   5.8958333e+02             NaN   8.6560405e-05  -3.5141402e-05  -1.7576047e-04   2.4268411e-04   3.9278283e-04  -3.6180196e-06  -5.6079591e-05  -1.0854116e-04  -2.0886699e-04  -2.7019557e-04  -9.4331119e-05  -3.4909818e-05  -9.0575057e-05  -2.1999070e-04  -2.8520294e-04  -3.1683359e-04  -2.7475094e-04  -3.9868991e-04  -8.8968529e-04  -1.3653157e-03  -2.1488034e-03  -3.4291971e-03  -5.1365161e-03  -7.1347614e-03  -9.6102593e-03  -1.2442720e-02  -1.5447997e-02  -1.9235344e-02  -2.1994038e-02  -2.4733686e-02  -2.7565428e-02  -3.0015851e-02  -3.1583826e-02  -3.3248479e-02  -3.4151274e-02  -3.4470214e-02  -3.4792638e-02  -3.4494883e-02  -3.4427919e-02  -3.4359058e-02  -3.4406903e-02  -3.4296741e-02  -3.3766986e-02  -3.4259898e-02  -3.5124505e-02  -3.5598382e-02  -3.4802023e-02  -3.3678563e-02  -3.4233132e-02  -3.4947139e-02  -3.4424620e-02  -3.4351701e-02  -3.3841383e-02  -3.4399338e-02  -3.4606354e-02  -3.3425567e-02  -3.3479474e-02  -3.3842804e-02  -3.4433756e-02  -3.3657391e-02  -3.3336295e-02  -3.2680676e-02  -3.2607269e-02  -3.1919843e-02  -3.0998951e-02  -3.0211299e-02  -3.0516070e-02  -3.0587443e-02  -2.9650454e-02  -2.9269320e-02  -2.9172161e-02  -2.8876104e-02  -2.8644970e-02  -2.6929214e-02  -2.5382504e-02  -2.5144479e-02  -2.3641101e-02  -2.3156056e-02  -2.2190070e-02  -2.0700991e-02  -1.9906990e-02  -1.9384537e-02  -1.8678415e-02  -1.7830559e-02  -1.7266748e-02  -1.7574846e-02  -1.6853456e-02  -1.6472033e-02  -1.5883636e-02  -1.5633538e-02  -1.5130546e-02  -1.3907844e-02  -1.3536214e-02  -1.3536261e-02  -1.3316746e-02  -1.3300871e-02  -1.2755955e-02  -1.1895701e-02  -1.1917695e-02  -1.1626664e-02  -1.1588278e-02  -1.1526152e-02  -1.1012077e-02  -1.0965978e-02  -1.0656178e-02  -1.0202696e-02  -9.5443642e-03  -9.5897678e-03  -9.6537608e-03  -9.2293057e-03  -8.7360373e-03  -7.8825776e-03  -7.2720104e-03  -6.8195655e-03  -6.4232637e-03  -5.2598730e-03  -4.9223976e-03  -4.5203412e-03  -4.5813917e-03  -3.6814678e-03  -3.6300192e-03  -3.0382786e-03  -2.4477319e-03  -2.5530381e-03  -1.9773431e-03  -1.9888401e-03  -1.8990900e-03  -1.4231927e-03  -1.8408708e-03  -1.0594508e-03  -1.1711612e-03  -7.8739879e-04  -1.1757352e-03  -8.9879457e-04  -5.9168940e-04  -6.5082859e-04  -3.2718032e-04  -2.7941287e-04  -1.0083103e-03   3.3411348e-04  -3.7049708e-04   3.1447032e-04   2.3905789e-04   1.8738166e-04   1.7845667e-04  -2.5170478e-04  -3.4195724e-05   1.8279778e-04  -2.1432880e-04  -1.2343899e-04   1.9610690e-04   2.2456913e-04   3.8125307e-04  -1.7027971e-04   7.7270552e-05   4.0742768e-04   5.1148717e-04   1.9323058e-04   4.0893765e-05   3.0056435e-04   2.5312212e-04  -1.2335579e-05   5.4522309e-04  -2.6615749e-04  -4.3997363e-05  -3.2756450e-04   8.1458726e-05   3.6173088e-04  -6.1082060e-04   1.2383257e-04  -1.3412306e-04
   5.9166667e+02             NaN   6.3627702e-05  -6.7094373e-05  -1.4284119e-04   2.4412803e-04   4.5015670e-04   2.3848263e-04   2.0734921e-04   1.7621579e-04   5.5465822e-05  -1.5638848e-04  -2.7225931e-05  -2.7152459e-04  -4.7069169e-05  -1.5776960e-04  -2.9102658e-04  -3.8113242e-05  -2.0412243e-05  -2.7365866e-04  -8.1105497e-04  -1.4848330e-03  -2.2204430e-03  -3.4377476e-03  -5.0423447e-03  -6.8868889e-03  -9.7037137e-03  -1.2757292e-02  -1.5495253e-02  -1.8908990e-02  -2.1946622e-02  -2.4765572e-02  -2.7441580e-02  -3.0055463e-02  -3.1691331e-02  -3.3159400e-02  -3.4121767e-02  -3.4411963e-02  -3.4620870e-02  -3.4320512e-02  -3.4305098e-02  -3.4305072e-02  -3.4104453e-02  -3.3986467e-02  -3.3686970e-02  -3.4273751e-02  -3.5059093e-02  -3.5516489e-02  -3.4587743e-02  -3.3711220e-02  -3.4213015e-02  -3.4602010e-02  -3.4152982e-02  -3.4303928e-02  -3.3798991e-02  -3.4562736e-02  -3.4864805e-02  -3.3507091e-02  -3.3156596e-02  -3.3558653e-02  -3.4982804e-02  -3.3899882e-02  -3.3381793e-02  -3.2912372e-02  -3.2610949e-02  -3.1783120e-02  -3.0869212e-02  -3.0141715e-02  -3.0413546e-02  -3.0318631e-02  -2.9480759e-02  -2.9150193e-02  -2.9212632e-02  -2.9084990e-02  -2.8590923e-02  -2.7277488e-02  -2.5157595e-02  -2.4711109e-02  -2.3507774e-02  -2.3378811e-02  -2.2131082e-02  -2.0676669e-02  -1.9955672e-02  -1.9540606e-02  -1.8634046e-02  -1.7742042e-02  -1.7348358e-02  -1.7513983e-02  -1.7071899e-02  -1.6446970e-02  -1.5965868e-02  -1.5457761e-02  -1.4960427e-02  -1.4229797e-02  -1.3670979e-02  -1.4051560e-02  -1.3783843e-02  -1.3948924e-02  -1.2905935e-02  -1.1996997e-02  -1.1915131e-02  -1.1913622e-02  -1.1902544e-02  -1.1744056e-02  -1.1535170e-02  -1.1111676e-02  -1.0793558e-02  -1.0305053e-02  -1.0172734e-02  -1.0038773e-02  -9.8163399e-03  -9.3202680e-03  -9.1867248e-03  -8.2188598e-03  -7.3996378e-03  -6.6260580e-03  -6.1887594e-03  -5.6326505e-03  -5.2816892e-03  -4.4571565e-03  -4.5716291e-03  -3.7969075e-03  -3.4691174e-03  -2.7697516e-03  -2.9337225e-03  -2.6677388e-03  -1.6791712e-03  -2.0360468e-03  -1.5498695e-03  -1.4664203e-03  -1.5262331e-03  -1.3177143e-03  -1.2110675e-03  -9.9679546e-04  -9.0361440e-04  -5.7616185e-04  -3.7764727e-04  -3.3092489e-04  -4.0587105e-04  -3.5919500e-04  -4.0830457e-04  -2.3055049e-04  -4.1110382e-04   1.5092562e-04   3.5706709e-05  -2.6743497e-04   1.8966627e-05  -3.5945282e-04  -2.7859613e-05  -2.7638490e-04  -2.3869499e-04  -1.8033527e-04   4.1817415e-05   1.4494372e-04   1.5012289e-04   1.4840518e-04  -2.4429863e-04  -7.2222950e-05  -7.4752183e-06   9.5306907e-05  -1.2644782e-04   1.6186165e-04   4.2550713e-04  -1.2322332e-04   3.6827270e-04  -3.4088999e-05  -2.2819457e-04  -1.0492601e-04   1.8697439e-05   3.1008416e-04  -4.1524514e-04  -1.5911786e-05  -2.5198731e-04
   5.9375000e+02             NaN   1.3267344e-04   1.9243439e-04   1.3909233e-04  -5.1376167e-05   5.6785675e-04   2.0470201e-04   1.2915727e-04   5.3612536e-05  -2.3675378e-06  -2.2076322e-04  -1.5510756e-04  -6.0191281e-04  -2.5607543e-04  -2.0300819e-04  -4.9514182e-04  -2.0524637e-06   1.9963167e-04   1.0709331e-04  -5.0095806e-04  -1.2522928e-03  -2.0278109e-03  -3.4859940e-03  -5.0947723e-03  -6.9136523e-03  -9.7350911e-03  -1.2778680e-02  -1.5477550e-02  -1.8984309e-02  -2.1815261e-02  -2.4465983e-02  -2.7003381e-02  -2.9508323e-02  -3.1295095e-02  -3.3016519e-02  -3.3956812e-02  -3.4248660e-02  -3.4289103e-02  -3.4009766e-02  -3.4078584e-02  -3.4064243e-02  -3.4214081e-02  -3.3872648e-02  -3.3421823e-02  -3.4048556e-02  -3.4892275e-02  -3.5250329e-02  -3.4182648e-02  -3.3399319e-02  -3.4142983e-02  -3.4509992e-02  -3.4202301e-02  -3.4194580e-02  -3.3803814e-02  -3.4471660e-02  -3.4680589e-02  -3.3427759e-02  -3.3142664e-02  -3.3782547e-02  -3.4418729e-02  -3.3910644e-02  -3.3298571e-02  -3.2701681e-02  -3.2709335e-02  -3.2005003e-02  -3.1207093e-02  -3.0293131e-02  -3.0144475e-02  -3.0198630e-02  -2.9475868e-02  -2.9287213e-02  -2.9486392e-02  -2.9065493e-02  -2.8504306e-02  -2.6944586e-02  -2.5036191e-02  -2.4791682e-02  -2.3456657e-02  -2.3027761e-02  -2.2168383e-02  -2.0808610e-02  -2.0180490e-02  -1.9375430e-02  -1.8758647e-02  -1.7735827e-02  -1.7268887e-02  -1.7078680e-02  -1.6558087e-02  -1.6204592e-02  -1.5559782e-02  -1.5355622e-02  -1.4731347e-02  -1.4182776e-02  -1.3773260e-02  -1.3871919e-02  -1.3739103e-02  -1.3737140e-02  -1.2784093e-02  -1.1987895e-02  -1.1805254e-02  -1.2395593e-02  -1.2040841e-02  -1.1584709e-02  -1.1123889e-02  -1.1177957e-02  -1.0548870e-02  -9.9915115e-03  -1.0042052e-02  -9.8445658e-03  -9.7829126e-03  -9.1054671e-03  -8.8766900e-03  -8.2157295e-03  -7.5115595e-03  -6.3321552e-03  -6.0706719e-03  -5.6546283e-03  -5.3228031e-03  -4.5374741e-03  -4.7130010e-03  -3.9615478e-03  -2.6783524e-03  -2.5390160e-03  -2.6246762e-03  -2.4486673e-03  -1.6564053e-03  -1.6494801e-03  -1.4602308e-03  -1.4548185e-03  -1.4906615e-03  -1.2197327e-03  -8.9014281e-04  -9.4405141e-04  -9.9649275e-04  -6.9528723e-04  -2.0329742e-04  -1.6964686e-04  -5.9999963e-04  -2.7203339e-04  -1.5762019e-04  -3.5489602e-04  -2.5901099e-04  -1.7933630e-04   3.9746187e-04   1.2715072e-04   3.3457641e-04  -2.4956977e-04   2.7520465e-05  -3.6547642e-05   1.5368262e-04   1.1802954e-04   3.5028088e-04   4.2095726e-04   5.2468776e-04   1.4110160e-04  -2.8008976e-04   8.1698108e-05   1.0581556e-04   6.1940147e-05   2.0205820e-04   3.4474725e-04   4.3085493e-04  -2.8590683e-04   4.7025192e-04   4.2599369e-04   2.0361116e-04  -2.7742331e-05   2.3544396e-04   2.8188963e-04  -5.1193407e-04   5.0356996e-05  -1.3293662e-04
   5.9583333e+02             NaN   1.1163413e-04   6.5168683e-05  -3.6822107e-06   3.0138195e-05   2.4373388e-04  -7.6251642e-06  -4.8633222e-05  -8.9641281e-05  -1.1697095e-04  -1.8121723e-04  -1.1947441e-04  -2.5564460e-04  -3.8555185e-05  -1.3918000e-04  -4.4575259e-04   1.5170501e-05   1.8642068e-06  -2.0416547e-04  -6.7903440e-04  -1.2056315e-03  -2.0912026e-03  -3.5947300e-03  -5.1338099e-03  -7.0620633e-03  -9.8954755e-03  -1.2885406e-02  -1.5419714e-02  -1.8764601e-02  -2.1734878e-02  -2.4724798e-02  -2.7151025e-02  -2.9773539e-02  -3.1347164e-02  -3.2764432e-02  -3.3865514e-02  -3.4077606e-02  -3.4176548e-02  -3.4013686e-02  -3.4144693e-02  -3.4017658e-02  -3.4034090e-02  -3.3888196e-02  -3.3345890e-02  -3.3921338e-02  -3.4597737e-02  -3.5158028e-02  -3.4300059e-02  -3.3432619e-02  -3.4226984e-02  -3.4583684e-02  -3.4217087e-02  -3.4290149e-02  -3.3941232e-02  -3.4464104e-02  -3.4615970e-02  -3.3537327e-02  -3.3078630e-02  -3.3826942e-02  -3.4361884e-02  -3.3789882e-02  -3.3306201e-02  -3.2763993e-02  -3.2498477e-02  -3.1875439e-02  -3.1308700e-02  -3.0489462e-02  -3.0328219e-02  -3.0039561e-02  -2.9492873e-02  -2.9323184e-02  -2.9394228e-02  -2.9116768e-02  -2.8784737e-02  -2.6688418e-02  -2.5231558e-02  -2.4914426e-02  -2.3654280e-02  -2.3104340e-02  -2.2305314e-02  -2.0777603e-02  -2.0038594e-02  -1.9688186e-02  -1.9020907e-02  -1.7953113e-02  -1.7605085e-02  -1.7517910e-02  -1.6435216e-02  -1.6489229e-02  -1.5797162e-02  -1.5493568e-02  -1.5085097e-02  -1.4447663e-02  -1.3979324e-02  -1.4148408e-02  -1.3330727e-02  -1.3508498e-02  -1.2679324e-02  -1.2111745e-02  -1.2106761e-02  -1.1842901e-02  -1.1784370e-02  -1.1378820e-02  -1.1069835e-02  -1.1162437e-02  -1.0478321e-02  -1.0410311e-02  -1.0009028e-02  -1.0078546e-02  -9.9399688e-03  -9.6162221e-03  -8.6177501e-03  -8.3276624e-03  -7.3318991e-03  -6.2274125e-03  -6.4774609e-03  -5.5574957e-03  -5.3166793e-03  -4.3086639e-03  -4.5485744e-03  -3.7528370e-03  -3.0410248e-03  -2.7075531e-03  -2.3794280e-03  -2.2325385e-03  -2.0343112e-03  -1.9649629e-03  -1.8211627e-03  -1.4735495e-03  -1.3065598e-03  -1.3544402e-03  -1.1265284e-03  -1.1377321e-03  -6.6495457e-04  -5.1751012e-04  -6.6516863e-04  -4.3051626e-04  -6.4921650e-04  -2.0251378e-05  -4.1404471e-04  -1.5632683e-05  -1.6154336e-04  -3.4546412e-04   1.6478918e-04  -1.2169357e-04   3.5150123e-04   1.8706063e-04  -7.9095060e-05  -1.5612097e-04   3.3980062e-05   1.3778181e-04   1.6278716e-04  -6.2307151e-05   6.8943657e-04  -7.8785706e-05  -1.8999114e-04  -1.3730417e-04  -2.1512554e-04  -4.5926610e-04   1.7259293e-04   4.8154244e-04   1.3752962e-04  -1.0234940e-04   1.6326426e-04   1.5152230e-04  -4.2215769e-05   3.3158270e-05   5.5226350e-04   2.9809420e-04  -7.0185467e-05   7.6667186e-05  -2.4699266e-04
   5.9791667e+02             NaN  -1.8797500e-04   1.7386519e-04  -1.6658744e-05   4.0821809e-04   4.4793973e-04   6.3926736e-05   1.8305329e-05  -2.7316078e-05  -1.1511695e-04  -1.5338107e-04  -1.3653395e-04  -3.6018771e-04   9.5285758e-06   5.7324109e-05  -1.8202699e-04  -9.5369743e-05  -3.8080561e-04  -3.4621089e-04  -4.1012213e-04  -9.5369969e-04  -2.1348078e-03  -3.6812403e-03  -5.1282004e-03  -6.9609282e-03  -9.5548989e-03  -1.2756487e-02  -1.5373653e-02  -1.8662344e-02  -2.1583628e-02  -2.4469787e-02  -2.7071656e-02  -2.9810180e-02  -3.1296426e-02  -3.2935708e-02  -3.3820522e-02  -3.4019887e-02  -3.4019957e-02  -3.3638609e-02  -3.3936312e-02  -3.3959458e-02  -3.3925270e-02  -3.3785113e-02  -3.3210352e-02  -3.3717456e-02  -3.4672642e-02  -3.5121871e-02  -3.4309361e-02  -3.3341608e-02  -3.3968108e-02  -3.4649675e-02  -3.4336838e-02  -3.4441541e-02  -3.3627682e-02  -3.4455712e-02  -3.4626906e-02  -3.3466192e-02  -3.3333314e-02  -3.3775953e-02  -3.4156501e-02  -3.3841869e-02  -3.3184870e-02  -3.2968845e-02  -3.2716521e-02  -3.2053907e-02  -3.1383793e-02  -3.0269779e-02  -3.0252772e-02  -3.0145437e-02  -2.9418317e-02  -2.9350841e-02  -2.9438152e-02  -2.8918017e-02  -2.8538723e-02  -2.6910317e-02  -2.5454788e-02  -2.5046225e-02  -2.3949355e-02  -2.3276565e-02  -2.2689827e-02  -2.1006201e-02  -1.9796252e-02  -1.9982272e-02  -1.9043353e-02  -1.8054481e-02  -1.7703153e-02  -1.7522408e-02  -1.6641949e-02  -1.6258988e-02  -1.5691872e-02  -1.5593017e-02  -1.5286227e-02  -1.4419825e-02  -1.3715501e-02  -1.3873987e-02  -1.3588005e-02  -1.3267671e-02  -1.2730919e-02  -1.2050460e-02  -1.1985264e-02  -1.2017549e-02  -1.1715409e-02  -1.1590865e-02  -1.1325216e-02  -1.1531710e-02  -1.0814955e-02  -1.0509787e-02  -9.9342343e-03  -1.0189516e-02  -9.7436092e-03  -9.5067221e-03  -8.7596321e-03  -8.1233389e-03  -7.4179899e-03  -6.5083348e-03  -6.5784407e-03  -5.3170827e-03  -5.2592241e-03  -4.1786991e-03  -4.3923839e-03  -3.7830199e-03  -3.0800466e-03  -2.7902840e-03  -2.3177578e-03  -2.1675052e-03  -1.8745719e-03  -1.7971897e-03  -1.5582091e-03  -1.4764236e-03  -1.3768622e-03  -1.4256552e-03  -1.1433569e-03  -7.3112612e-04  -4.8276946e-04  -1.0921132e-03  -6.5050108e-04  -3.9798686e-04  -3.9803058e-04  -3.0303150e-04  -1.3596630e-04  -9.2200016e-05  -1.6068873e-04  -2.2092839e-04   7.3532683e-05   4.1674177e-05  -6.8722882e-05   1.9508561e-04  -2.0616474e-04   8.8770201e-05  -2.5967723e-04   8.1795803e-05   2.7900747e-04   5.0108854e-04   7.1217260e-04   5.1104925e-06   1.3437921e-04   1.3702779e-04  -8.9029981e-05   1.1469593e-04   1.3286882e-04   3.8528025e-04   4.8008152e-04  -6.1606014e-04  -1.6921860e-04   2.6163689e-04  -2.3478389e-04  -4.4294966e-04   4.0550906e-04   3.0027277e-04  -2.3050765e-04  -3.6439290e-04  -2.1872011e-04
   6.0000000e+02             NaN  -2.1448097e-04  -2.6782153e-05  -1.9254833e-04   8.9766058e-05   1.1434990e-04   2.0139326e-04   2.1598166e-04   2.3057006e-04  -5.4482435e-05  -1.4786643e-04   6.0615760e-05   8.3442109e-05  -1.2983280e-05  -3.5668183e-05  -1.0917798e-04  -5.8888858e-05  -3.2581411e-04  -3.4015544e-04  -4.1495323e-04  -1.2523165e-03  -2.1581722e-03  -3.6509410e-03  -5.1831621e-03  -6.8178590e-03  -9.4597765e-03  -1.2504114e-02  -1.5272415e-02  -1.8797923e-02  -2.1543336e-02  -2.4332899e-02  -2.6770767e-02  -2.9380723e-02  -3.0967270e-02  -3.2506094e-02  -3.3552641e-02  -3.3562037e-02  -3.3329142e-02  -3.3444925e-02  -3.3727414e-02  -3.3470469e-02  -3.3782604e-02  -3.3638847e-02  -3.3346535e-02  -3.3943728e-02  -3.4638028e-02  -3.4806869e-02  -3.3999193e-02  -3.3176447e-02  -3.3786535e-02  -3.4443815e-02  -3.3894871e-02  -3.3901715e-02  -3.3468265e-02  -3.4354779e-02  -3.4394035e-02  -3.3305297e-02  -3.3182612e-02  -3.3574594e-02  -3.4057437e-02  -3.3967415e-02  -3.3356673e-02  -3.2879325e-02  -3.2670168e-02  -3.1906497e-02  -3.1404213e-02  -3.0243980e-02  -3.0179416e-02  -3.0325265e-02  -2.9493003e-02  -2.9208245e-02  -2.9371039e-02  -2.9221648e-02  -2.8584813e-02  -2.6716492e-02  -2.5521726e-02  -2.5072145e-02  -2.4030322e-02  -2.3256463e-02  -2.2801086e-02  -2.1255135e-02  -2.0099400e-02  -1.9906379e-02  -1.8952972e-02  -1.7607767e-02  -1.7736730e-02  -1.7492073e-02  -1.6917036e-02  -1.6382707e-02  -1.5517293e-02  -1.5494577e-02  -1.5338459e-02  -1.4658334e-02  -1.4089583e-02  -1.4097416e-02  -1.3262392e-02  -1.2806772e-02  -1.2785086e-02  -1.2109116e-02  -1.2270180e-02  -1.2433436e-02  -1.1902786e-02  -1.1730889e-02  -1.1211460e-02  -1.1560473e-02  -1.0743383e-02  -1.0636140e-02  -1.0117072e-02  -1.0051656e-02  -9.9333176e-03  -9.4125719e-03  -8.6401805e-03  -8.2462401e-03  -7.3283673e-03  -6.2900105e-03  -6.6237177e-03  -5.3050620e-03  -4.9799809e-03  -4.5298915e-03  -4.2427403e-03  -3.8602697e-03  -3.0700236e-03  -2.7740716e-03  -2.8597727e-03  -1.8881520e-03  -1.9352112e-03  -2.0218258e-03  -1.7630302e-03  -1.6089613e-03  -1.6248470e-03  -1.2569043e-03  -4.3524441e-04  -6.9780391e-04  -7.5047449e-04  -9.6020608e-04  -7.3818071e-04  -5.5550338e-04  -6.5942242e-04  -2.7040943e-04  -7.4974310e-04  -2.7493176e-04  -7.2091709e-05  -9.4240799e-05  -2.2472887e-05  -4.1776088e-04  -3.2741466e-04   1.0067214e-04  -3.6619288e-04   1.1694583e-05   2.8728289e-05   5.4152594e-06   8.9529587e-05   2.3523882e-04   3.9510604e-04  -1.0807196e-04  -5.0359095e-05   9.0349334e-05  -3.2696672e-04   4.2600104e-05  -1.7979411e-05   6.3745729e-04   1.1763639e-04  -3.6387022e-04  -6.6596127e-05   2.1998250e-04  -1.0756129e-04  -1.7313416e-05   3.4639999e-05   1.9779531e-04   9.7862458e-06  -2.1633660e-04  -4.0541891e-05
   6.0208333e+02             NaN  -2.7136267e-04  -1.4558032e-04   1.9541139e-04   1.8716796e-04   1.6470994e-04   2.2368386e-04   2.3100039e-04   2.3831691e-04  -3.1232631e-04  -3.7490966e-04   9.3784474e-05   1.4653153e-04  -6.2158561e-05  -3.6179979e-04  -2.9579478e-04  -5.5692292e-05  -2.1507839e-04  -2.6298040e-04  -2.6576250e-04  -8.2420426e-04  -2.1896674e-03  -3.5780214e-03  -5.2793821e-03  -6.9008131e-03  -9.7828183e-03  -1.2592511e-02  -1.5164868e-02  -1.8794672e-02  -2.1728617e-02  -2.4246126e-02  -2.6444669e-02  -2.9207419e-02  -3.0778523e-02  -3.2421718e-02  -3.3293417e-02  -3.3236493e-02  -3.3205812e-02  -3.3395180e-02  -3.3701427e-02  -3.3545415e-02  -3.3656959e-02  -3.3629231e-02  -3.2996399e-02  -3.3712634e-02  -3.4326719e-02  -3.4704261e-02  -3.3581468e-02  -3.2947899e-02  -3.3774510e-02  -3.4169736e-02  -3.3959743e-02  -3.3837106e-02  -3.3236773e-02  -3.4228566e-02  -3.4379669e-02  -3.3355513e-02  -3.2715287e-02  -3.3623974e-02  -3.4080503e-02  -3.3656118e-02  -3.3431948e-02  -3.2784280e-02  -3.2652634e-02  -3.1915686e-02  -3.1031416e-02  -2.9839569e-02  -3.0284370e-02  -3.0282171e-02  -2.9304413e-02  -2.9051969e-02  -2.9160749e-02  -2.9051620e-02  -2.8320250e-02  -2.6906157e-02  -2.5595235e-02  -2.5622296e-02  -2.4362138e-02  -2.3469904e-02  -2.2648968e-02  -2.1163539e-02  -2.0079933e-02  -1.9850344e-02  -1.9183987e-02  -1.7646931e-02  -1.7688610e-02  -1.7307591e-02  -1.6600920e-02  -1.6045582e-02  -1.5551781e-02  -1.5428695e-02  -1.5391966e-02  -1.4600390e-02  -1.4398848e-02  -1.4125332e-02  -1.3482319e-02  -1.3265666e-02  -1.2762936e-02  -1.2360323e-02  -1.2245019e-02  -1.2099818e-02  -1.1808076e-02  -1.1360680e-02  -1.1206418e-02  -1.1317727e-02  -1.0567995e-02  -1.0571589e-02  -9.9658861e-03  -1.0078957e-02  -9.7839149e-03  -9.2804571e-03  -8.7811975e-03  -8.0700425e-03  -7.2299886e-03  -6.5756978e-03  -6.3011757e-03  -5.4208133e-03  -5.3320853e-03  -4.7370571e-03  -4.5701184e-03  -3.9387134e-03  -3.1500680e-03  -2.8184321e-03  -2.5303898e-03  -2.4331468e-03  -2.3823452e-03  -1.8341380e-03  -1.8993575e-03  -1.3876963e-03  -1.2870492e-03  -1.5144043e-03  -8.1364602e-04  -7.2679098e-04  -1.1260663e-03  -9.4789774e-04  -8.1421285e-04  -7.8044619e-04  -8.1031137e-04  -6.5044895e-04  -5.9152994e-04  -2.1472705e-04  -1.2411014e-04   2.2970969e-05  -5.4720606e-06  -1.7463218e-04  -4.5317985e-04   1.4767363e-04   1.9246173e-04  -2.3901766e-04  -3.3905377e-05  -2.8389046e-04   1.7406163e-04  -2.5756150e-05   3.5122262e-04  -1.7488613e-05  -2.3475912e-04   3.5285412e-05  -6.3619577e-04  -2.1059624e-04  -5.6337008e-05   3.4298030e-04  -2.0370463e-04  -3.3781216e-04  -4.2800014e-04   1.8439821e-04   4.0552598e-04  -9.3930129e-05   4.1346840e-04   4.6043874e-04  -2.8962936e-04   8.8528559e-05  -5.3166184e-04
   6.0416667e+02             NaN  -2.2480103e-05  -1.0018929e-04   3.9526581e-04   2.4354039e-04   8.9479677e-06   2.6968491e-06   7.5037171e-06   1.2310585e-05  -2.2892643e-04  -3.5565951e-04  -8.8677076e-05  -5.6373264e-05   1.1467452e-04  -2.1605031e-04  -1.7715786e-04  -1.7559978e-04  -1.5735949e-04  -4.1036324e-04  -5.1107198e-04  -1.0263378e-03  -2.4142103e-03  -3.6640235e-03  -4.8695570e-03  -6.8048083e-03  -9.8739394e-03  -1.2614641e-02  -1.5100199e-02  -1.8581595e-02  -2.1364394e-02  -2.4173805e-02  -2.6384906e-02  -2.8908738e-02  -3.0717295e-02  -3.2479223e-02  -3.3120724e-02  -3.2999338e-02  -3.3038307e-02  -3.3007588e-02  -3.3436515e-02  -3.3395751e-02  -3.3512569e-02  -3.3437800e-02  -3.2842126e-02  -3.3312574e-02  -3.4187687e-02  -3.4681862e-02  -3.3475002e-02  -3.2966585e-02  -3.3781912e-02  -3.3940217e-02  -3.3635015e-02  -3.3762517e-02  -3.3086764e-02  -3.3997271e-02  -3.3804792e-02  -3.2850038e-02  -3.2588663e-02  -3.3391471e-02  -3.4136982e-02  -3.3610298e-02  -3.3150689e-02  -3.2436438e-02  -3.2199081e-02  -3.1568980e-02  -3.0786383e-02  -2.9638657e-02  -2.9796154e-02  -3.0010016e-02  -2.9167890e-02  -2.8979025e-02  -2.9141443e-02  -2.8927953e-02  -2.8460678e-02  -2.6940262e-02  -2.5594396e-02  -2.4971759e-02  -2.4149947e-02  -2.3212655e-02  -2.2283065e-02  -2.0837502e-02  -1.9908927e-02  -1.9910448e-02  -1.9045029e-02  -1.7886285e-02  -1.6893851e-02  -1.7591131e-02  -1.6904036e-02  -1.6071318e-02  -1.5284310e-02  -1.5674055e-02  -1.5153543e-02  -1.3804922e-02  -1.3904581e-02  -1.4016789e-02  -1.3488811e-02  -1.2914401e-02  -1.3107220e-02  -1.2276260e-02  -1.2425318e-02  -1.2121279e-02  -1.1786101e-02  -1.1485641e-02  -1.1026528e-02  -1.0933996e-02  -1.0666524e-02  -1.0274220e-02  -1.0189678e-02  -1.0141959e-02  -9.7088562e-03  -9.6186586e-03  -8.2628675e-03  -8.2047956e-03  -7.2900544e-03  -6.8235140e-03  -6.2884376e-03  -5.3977504e-03  -5.0174634e-03  -4.5528529e-03  -3.9814163e-03  -3.8648515e-03  -3.2507946e-03  -3.0332034e-03  -2.3655463e-03  -1.8929171e-03  -2.3265982e-03  -1.9951949e-03  -1.9240308e-03  -1.5819476e-03  -1.2327566e-03  -1.6155327e-03  -4.5864295e-04  -6.4252749e-04  -8.6592122e-04  -7.8069018e-04  -8.3777779e-04  -5.9714379e-04  -8.9803785e-04  -3.1653833e-04  -2.5692890e-04  -2.8492551e-04  -1.3110041e-04  -5.5774319e-05  -8.3946645e-05  -1.6404056e-04   5.7730632e-05   2.6157453e-05  -1.8583257e-04  -3.6693458e-04  -1.0358877e-04  -1.8738492e-04  -3.0363536e-04  -3.1158258e-07   2.0307773e-04  -1.1459186e-04   1.9335800e-04  -3.2849518e-04  -1.0542874e-04  -5.4827734e-05   2.7721110e-04   4.0900574e-04   3.8565107e-05  -2.1116544e-04   5.5888821e-05   1.7196542e-04   1.0094520e-04  -3.4364201e-04   4.6857429e-04   4.8324997e-05  -2.8166297e-04  -1.2844259e-04  -2.6743712e-04
   6.0625000e+02             NaN   4.6352611e-05   2.7054547e-04   3.5439143e-04   2.0493946e-04  -8.5973093e-05  -1.2589028e-04  -1.2172198e-04  -1.1755368e-04  -2.2263113e-04  -1.8715522e-04  -1.6800084e-04  -1.7543666e-04  -2.3005320e-04  -2.2593236e-04  -8.8918303e-05  -1.0495300e-04   9.6177940e-05  -4.9610365e-04  -7.5422511e-04  -1.0477656e-03  -2.2397825e-03  -3.7670374e-03  -4.8972656e-03  -6.9451532e-03  -9.7562994e-03  -1.2444917e-02  -1.4969806e-02  -1.8398527e-02  -2.0912421e-02  -2.3657175e-02  -2.6242573e-02  -2.8656925e-02  -3.0101724e-02  -3.1929557e-02  -3.2838083e-02  -3.2979376e-02  -3.2907279e-02  -3.2734490e-02  -3.2836824e-02  -3.3170480e-02  -3.3066524e-02  -3.3149422e-02  -3.2444379e-02  -3.3269752e-02  -3.4096094e-02  -3.4630792e-02  -3.3613199e-02  -3.2798606e-02  -3.3423312e-02  -3.3609416e-02  -3.3383291e-02  -3.3509332e-02  -3.3028641e-02  -3.4025770e-02  -3.3878093e-02  -3.2703304e-02  -3.2300287e-02  -3.3290151e-02  -3.3793006e-02  -3.3368046e-02  -3.2722857e-02  -3.1987965e-02  -3.1862558e-02  -3.1253384e-02  -3.0719935e-02  -2.9955658e-02  -3.0241086e-02  -3.0083229e-02  -2.8983619e-02  -2.8711835e-02  -2.8677960e-02  -2.8563029e-02  -2.8032733e-02  -2.6461869e-02  -2.5379150e-02  -2.4833206e-02  -2.3944383e-02  -2.3416922e-02  -2.2325696e-02  -2.0633151e-02  -1.9858334e-02  -1.9714172e-02  -1.8822297e-02  -1.7596038e-02  -1.7339582e-02  -1.7408647e-02  -1.6527509e-02  -1.6124751e-02  -1.5400053e-02  -1.5239569e-02  -1.5265767e-02  -1.3914561e-02  -1.4208822e-02  -1.4348977e-02  -1.3725652e-02  -1.2844167e-02  -1.3179683e-02  -1.2435508e-02  -1.2168799e-02  -1.1772747e-02  -1.1978225e-02  -1.1592757e-02  -1.1186133e-02  -1.0881743e-02  -1.0657063e-02  -1.0141719e-02  -1.0167261e-02  -1.0077148e-02  -1.0098775e-02  -9.7980021e-03  -8.5800185e-03  -8.0181915e-03  -7.3869056e-03  -6.6972549e-03  -6.2259282e-03  -5.8541966e-03  -4.9735064e-03  -4.4850937e-03  -4.7446088e-03  -3.9968930e-03  -3.3347387e-03  -2.5793736e-03  -2.6156988e-03  -2.2546665e-03  -2.5016654e-03  -1.7612047e-03  -2.0028014e-03  -1.2456526e-03  -1.4094145e-03  -1.0527106e-03  -5.7713011e-04  -9.0265375e-04  -1.0203555e-03  -6.9815542e-04  -8.1279228e-04  -7.4905864e-04  -1.0293633e-03  -2.0385604e-04  -6.1937811e-04  -2.2310717e-04  -3.5411274e-04  -2.2225942e-04  -2.3920987e-04  -7.5434124e-05  -2.0146981e-04  -4.8823231e-04  -1.5468679e-04   8.2979299e-05   1.0787310e-05  -2.0616678e-04  -4.9289250e-05   2.7964397e-04   1.6287872e-04  -1.3129550e-04  -2.8804756e-04  -1.0130122e-04  -8.4950504e-05  -6.0915010e-05  -3.7153229e-05   6.1433833e-04  -7.1027878e-04  -3.4778514e-04   1.7582124e-04   3.6544848e-04  -2.0391229e-04  -3.3101430e-04   6.0537352e-04   7.3433693e-05  -6.8988972e-05   6.5222830e-05  -2.8966617e-04
   6.0833333e+02             NaN  -2.0724457e-04   3.3572676e-04   1.9979485e-04   2.8460314e-04   2.5980214e-04  -4.4493898e-04  -5.3361248e-04  -6.2228597e-04  -8.2199468e-05   3.0805001e-05  -5.8101475e-05  -1.8562981e-04  -1.5111484e-04  -2.4009880e-04   3.6995554e-05  -2.4008819e-05  -1.2633068e-04  -7.9730357e-04  -7.0808494e-04  -8.6467043e-04  -2.1389510e-03  -3.6262515e-03  -5.0181355e-03  -6.7349896e-03  -9.3955238e-03  -1.2285008e-02  -1.4819074e-02  -1.8209212e-02  -2.0871110e-02  -2.3430451e-02  -2.6027675e-02  -2.8499991e-02  -2.9690293e-02  -3.1418549e-02  -3.2481155e-02  -3.2636098e-02  -3.2495423e-02  -3.2271059e-02  -3.2339044e-02  -3.2777225e-02  -3.3014111e-02  -3.2845113e-02  -3.2090384e-02  -3.2561478e-02  -3.3278381e-02  -3.4002919e-02  -3.2765899e-02  -3.2106749e-02  -3.3152292e-02  -3.3209909e-02  -3.2901713e-02  -3.3091871e-02  -3.2681447e-02  -3.3637943e-02  -3.3567282e-02  -3.2452546e-02  -3.2055739e-02  -3.2943788e-02  -3.3408214e-02  -3.3057087e-02  -3.2356780e-02  -3.2107895e-02  -3.1795344e-02  -3.1020097e-02  -3.0385377e-02  -2.9369117e-02  -2.9578331e-02  -2.9690481e-02  -2.8796503e-02  -2.8340867e-02  -2.8246685e-02  -2.8064395e-02  -2.7655130e-02  -2.5929933e-02  -2.4805241e-02  -2.4826383e-02  -2.3908396e-02  -2.3036686e-02  -2.2303891e-02  -2.0639482e-02  -1.9426437e-02  -1.9514893e-02  -1.8681763e-02  -1.7264016e-02  -1.7035642e-02  -1.7176758e-02  -1.6593571e-02  -1.5950202e-02  -1.4965356e-02  -1.5289987e-02  -1.4723840e-02  -1.3960627e-02  -1.3774871e-02  -1.3817567e-02  -1.3240526e-02  -1.2871862e-02  -1.2664830e-02  -1.1834194e-02  -1.2061900e-02  -1.1631291e-02  -1.1907820e-02  -1.1171327e-02  -1.1080906e-02  -1.0683658e-02  -1.0473106e-02  -1.0043693e-02  -9.9047267e-03  -1.0041296e-02  -9.6491629e-03  -9.4157964e-03  -8.2763073e-03  -7.8673513e-03  -7.3193165e-03  -6.8417786e-03  -6.0971209e-03  -5.4116075e-03  -5.0355990e-03  -4.6602899e-03  -4.4332518e-03  -3.7729598e-03  -3.0419815e-03  -2.4682084e-03  -2.2422727e-03  -2.3306425e-03  -2.0923834e-03  -1.2618194e-03  -1.9010895e-03  -1.3656642e-03  -1.2590168e-03  -1.6033399e-03  -6.4406219e-04  -9.2898085e-04  -9.7396385e-04  -6.7261623e-04  -9.0712601e-04  -6.8488617e-04  -7.7879051e-04   9.8583498e-05  -2.9436739e-04  -2.5439239e-05  -4.8142457e-04   2.2913334e-04   1.6462992e-06   2.7309390e-04   3.1874452e-05  -2.8980558e-04   1.3457104e-04   1.3064510e-04   2.2482871e-05  -3.9890224e-04  -2.4731881e-04   1.6289911e-04   7.3665835e-05   2.5909142e-04   3.2235703e-04   3.3557100e-04   2.0352156e-04   4.7336367e-04  -1.0001427e-04   3.2058765e-04  -2.1918621e-04  -1.8599619e-04   7.9935142e-05   5.0002082e-04   8.7060052e-06  -2.4725579e-04   1.0793537e-04   5.4034275e-05  -2.7141015e-04   1.7624550e-04  -2.4038571e-04
   6.1041667e+02             NaN  -1.1467473e-04   3.6410875e-04   3.3645645e-04   2.2138131e-04   8.0134850e-05  -2.5406364e-04  -2.9289225e-04  -3.3172085e-04  -1.4931404e-04  -3.0376202e-04  -2.1212820e-04   3.5163913e-05   6.8388092e-05  -3.9365735e-04  -3.8113102e-04  -1.4924502e-04  -2.4399091e-04  -4.9566197e-04  -5.8117384e-04  -7.8179189e-04  -2.0548997e-03  -3.6765796e-03  -4.8287122e-03  -6.6971298e-03  -9.3921456e-03  -1.2169917e-02  -1.4754893e-02  -1.7778109e-02  -2.0629119e-02  -2.3280712e-02  -2.5587396e-02  -2.8208132e-02  -2.9801031e-02  -3.1415197e-02  -3.2171166e-02  -3.2392788e-02  -3.2125541e-02  -3.2022983e-02  -3.2353134e-02  -3.2598054e-02  -3.2646468e-02  -3.2505312e-02  -3.1717441e-02  -3.2418908e-02  -3.3320264e-02  -3.3646914e-02  -3.2609460e-02  -3.1764554e-02  -3.3076901e-02  -3.3330312e-02  -3.2913291e-02  -3.3069453e-02  -3.2486067e-02  -3.3359785e-02  -3.3257670e-02  -3.2179594e-02  -3.1691263e-02  -3.2204229e-02  -3.2985773e-02  -3.3012639e-02  -3.2440919e-02  -3.1882775e-02  -3.1528485e-02  -3.0782858e-02  -3.0160552e-02  -2.9240847e-02  -2.9523019e-02  -2.9406665e-02  -2.8590220e-02  -2.8253177e-02  -2.8319583e-02  -2.8293427e-02  -2.7755247e-02  -2.6056587e-02  -2.4908105e-02  -2.4537745e-02  -2.3607865e-02  -2.2650303e-02  -2.2154143e-02  -2.0627483e-02  -1.9612455e-02  -1.9378905e-02  -1.8838864e-02  -1.7286931e-02  -1.6936816e-02  -1.6952310e-02  -1.6549622e-02  -1.6137644e-02  -1.4984403e-02  -1.5255950e-02  -1.5352058e-02  -1.3859067e-02  -1.3737943e-02  -1.3722765e-02  -1.3151258e-02  -1.2828424e-02  -1.2806868e-02  -1.2388684e-02  -1.2180342e-02  -1.1366109e-02  -1.1569557e-02  -1.1388317e-02  -1.0905126e-02  -1.0345503e-02  -1.0569293e-02  -1.0123070e-02  -9.9868880e-03  -1.0202411e-02  -9.4665584e-03  -9.2568830e-03  -8.1996367e-03  -7.8710893e-03  -7.5963087e-03  -6.4931521e-03  -6.0959365e-03  -5.5458674e-03  -5.1539214e-03  -4.8691573e-03  -4.6215469e-03  -3.5894718e-03  -2.6354004e-03  -2.7071573e-03  -2.4700393e-03  -2.5273501e-03  -2.3353645e-03  -1.7408067e-03  -1.6183694e-03  -1.3573472e-03  -1.8122008e-03  -1.3041283e-03  -6.3530125e-04  -6.1767987e-04  -1.0442830e-03  -9.0504143e-04  -7.7522001e-04  -8.5870882e-04  -1.0148932e-03  -3.5989774e-04  -4.4375319e-04  -5.3947847e-04  -3.4221856e-04  -2.7042837e-04  -4.6829384e-05   1.3185204e-04  -1.2247872e-04  -4.9242543e-04  -7.3423441e-05   4.4507991e-04   2.3239452e-04  -4.0347597e-04   2.2416119e-04   1.2329965e-04   8.1705347e-05   1.4541603e-04   5.9534429e-04   1.3755753e-04   1.6430083e-05   2.9379479e-04  -1.6116087e-04   4.1991837e-05  -1.5836933e-04   1.2420413e-04   1.5166870e-04   3.2070464e-04   3.7201216e-05  -2.3927397e-04   3.2541984e-04   6.1047164e-05  -4.6030243e-04   7.2870115e-06  -1.5594127e-04
   6.1250000e+02             NaN   5.0333879e-04   2.6179520e-04   4.3900260e-05  -8.0487183e-05   2.0882234e-04  -1.1057145e-04  -1.6331910e-04  -2.1606674e-04   4.5165093e-06  -2.1787214e-04  -3.0136549e-04  -1.9543021e-04   1.4276287e-04  -1.4153532e-04  -2.4229128e-04   8.2991088e-06   7.1613553e-05  -1.3899870e-04  -1.5725027e-04  -9.1784200e-04  -2.5171111e-03  -3.6347710e-03  -5.0201608e-03  -6.3651288e-03  -8.9923010e-03  -1.1778062e-02  -1.4563641e-02  -1.7372059e-02  -2.0100769e-02  -2.2737360e-02  -2.5178701e-02  -2.7602322e-02  -2.9293883e-02  -3.0822412e-02  -3.1273852e-02  -3.1528466e-02  -3.1458666e-02  -3.1118017e-02  -3.1872482e-02  -3.2147353e-02  -3.2031735e-02  -3.2296105e-02  -3.1543682e-02  -3.1933150e-02  -3.2948014e-02  -3.3251115e-02  -3.1803955e-02  -3.1181852e-02  -3.2390450e-02  -3.2728851e-02  -3.2474155e-02  -3.2611051e-02  -3.1772091e-02  -3.3012668e-02  -3.2712591e-02  -3.1264058e-02  -3.1333750e-02  -3.1819219e-02  -3.2298803e-02  -3.2150143e-02  -3.1446320e-02  -3.1084279e-02  -3.0929459e-02  -3.0394710e-02  -2.9589904e-02  -2.8813364e-02  -2.9087043e-02  -2.8817865e-02  -2.8245204e-02  -2.7986617e-02  -2.7768993e-02  -2.7760229e-02  -2.7231646e-02  -2.5494178e-02  -2.4349964e-02  -2.3946159e-02  -2.3371053e-02  -2.2292898e-02  -2.1541881e-02  -2.0144271e-02  -1.9240697e-02  -1.9013251e-02  -1.8565649e-02  -1.6672415e-02  -1.6900766e-02  -1.7077949e-02  -1.6443166e-02  -1.6311832e-02  -1.5107614e-02  -1.5253806e-02  -1.4752829e-02  -1.4008497e-02  -1.3792758e-02  -1.3497202e-02  -1.2828950e-02  -1.2503460e-02  -1.2664751e-02  -1.1883325e-02  -1.1999109e-02  -1.1657249e-02  -1.1442758e-02  -1.0964609e-02  -1.1089073e-02  -1.0478819e-02  -1.0133602e-02  -9.6505145e-03  -9.9150351e-03  -9.9925798e-03  -9.4897697e-03  -9.0595091e-03  -8.1178882e-03  -7.6944821e-03  -7.2044860e-03  -6.3207834e-03  -6.3159094e-03  -5.0491948e-03  -5.0441676e-03  -4.7342380e-03  -4.1645243e-03  -3.4409868e-03  -3.1285722e-03  -2.3802093e-03  -1.9908539e-03  -2.1882431e-03  -2.2092734e-03  -1.0387542e-03  -1.6058309e-03  -1.2329538e-03  -1.6244046e-03  -8.1023561e-04  -8.7375311e-04  -5.7572975e-04  -8.2237956e-04  -9.2987872e-04  -7.7056956e-04  -3.5643866e-04  -7.3769009e-04  -6.9666029e-05  -3.6350120e-04  -1.5504523e-04  -1.3303580e-04  -2.8323896e-05  -1.4974524e-05   4.3259718e-06   1.0602182e-04  -4.9384086e-04   1.3014496e-05   2.6534629e-04   2.3241498e-04  -2.3665612e-04   3.2039837e-04   3.3003942e-04   9.9945847e-05   1.6125952e-04   4.2029756e-04   1.7325548e-04  -3.3219244e-04   9.7462361e-05   2.4475955e-04   2.8712786e-04  -2.7744562e-04   2.4271156e-04   1.1506961e-05   2.2415583e-04   3.7160282e-04   2.8943588e-04   3.0787585e-04  -1.0818003e-04   1.0385675e-04   8.0039671e-05  -1.7578108e-04
   6.1458333e+02             NaN   2.4125122e-04   2.9333678e-04   1.1925997e-04  -5.7449737e-06   2.4336992e-04   1.2322784e-04   9.7783629e-05   7.2339422e-05   3.3672634e-05  -2.1799042e-04  -2.9567720e-05  -4.5235900e-05  -3.7745199e-05  -1.1326673e-04  -1.8870216e-04  -1.0546865e-04  -2.8896624e-05  -1.9943895e-04  -4.4439888e-04  -6.6094029e-04  -2.3275607e-03  -3.5497501e-03  -4.9447664e-03  -6.2710312e-03  -8.8220604e-03  -1.1652713e-02  -1.4201684e-02  -1.7420235e-02  -1.9881941e-02  -2.2529004e-02  -2.5121482e-02  -2.7567994e-02  -2.8739135e-02  -3.0428079e-02  -3.1211207e-02  -3.1531327e-02  -3.1385079e-02  -3.1161421e-02  -3.1451415e-02  -3.1566721e-02  -3.1704669e-02  -3.1886259e-02  -3.1296649e-02  -3.2181108e-02  -3.2834576e-02  -3.2860663e-02  -3.1688980e-02  -3.0697235e-02  -3.2042941e-02  -3.2163974e-02  -3.1866018e-02  -3.2140725e-02  -3.1374322e-02  -3.2741537e-02  -3.2099604e-02  -3.0746957e-02  -3.1109627e-02  -3.1578026e-02  -3.2041570e-02  -3.1704172e-02  -3.1170403e-02  -3.0639962e-02  -3.0511092e-02  -2.9952447e-02  -2.8940030e-02  -2.8065890e-02  -2.8557171e-02  -2.8487680e-02  -2.7662027e-02  -2.7415178e-02  -2.7342397e-02  -2.7171097e-02  -2.6772288e-02  -2.4880413e-02  -2.3861415e-02  -2.3799016e-02  -2.3027136e-02  -2.2964410e-02  -2.1623709e-02  -2.0298216e-02  -1.9029842e-02  -1.8782692e-02  -1.8280494e-02  -1.7453778e-02  -1.6935577e-02  -1.6451969e-02  -1.6221620e-02  -1.5891030e-02  -1.4637689e-02  -1.4811343e-02  -1.4849793e-02  -1.3946911e-02  -1.3307553e-02  -1.3359101e-02  -1.2816062e-02  -1.2683111e-02  -1.2754699e-02  -1.1811228e-02  -1.1772605e-02  -1.0975115e-02  -1.1235637e-02  -1.1470270e-02  -1.0815187e-02  -1.0269447e-02  -1.0050247e-02  -9.9603756e-03  -9.2938672e-03  -9.6598550e-03  -9.3478366e-03  -9.1229522e-03  -8.1795703e-03  -7.4685040e-03  -6.8170479e-03  -6.1780483e-03  -5.9876381e-03  -4.9194466e-03  -5.1428095e-03  -4.7731815e-03  -4.3085482e-03  -3.1451429e-03  -3.2084919e-03  -2.7153261e-03  -2.1760638e-03  -1.9792149e-03  -2.0179185e-03  -1.5590611e-03  -1.6309228e-03  -1.0941887e-03  -1.5821353e-03  -1.2216172e-03  -9.9577519e-04  -6.7742333e-04  -8.6778368e-04  -3.4653536e-04  -6.1390926e-04  -2.3722472e-04  -7.7253122e-04  -1.6384490e-05  -7.2040757e-04   2.2416800e-05  -1.8206700e-04  -7.5400664e-05  -3.4009292e-04   1.7757444e-04   6.4079235e-06  -1.9723665e-04  -7.1560136e-05   2.9134394e-04   6.5018641e-04  -4.7237686e-05   1.3092134e-04   3.0529084e-04   1.8887249e-04  -5.9072149e-05   1.9817482e-04  -2.3351271e-04  -4.6120751e-04   2.3459863e-04   3.2995546e-04   3.9464535e-04  -9.9021628e-05  -4.9463141e-05   5.6218487e-04   5.5128635e-04   4.0405005e-05   7.6069187e-05   1.8281046e-04   1.5707996e-04  -2.4098175e-04  -1.8917700e-04  -5.1493069e-04
   6.1666667e+02             NaN   4.1153569e-05   2.0895936e-04   2.9128097e-04   6.8525996e-06  -1.5769765e-04   6.1993833e-05   9.3025306e-05   1.2405678e-04   6.6534868e-05   4.4036934e-04   8.3747493e-05  -3.3818383e-04  -1.1111371e-05  -4.0950677e-05  -1.9681978e-04   1.0482685e-04   9.4514114e-05  -3.7905125e-04  -4.3689845e-04  -9.4552563e-04  -2.4998291e-03  -3.4412742e-03  -4.7697147e-03  -6.7045329e-03  -9.0604768e-03  -1.2214775e-02  -1.4158315e-02  -1.7466446e-02  -1.9654799e-02  -2.2364094e-02  -2.4565269e-02  -2.7006007e-02  -2.8504784e-02  -3.0275005e-02  -3.0913725e-02  -3.1209700e-02  -3.1160689e-02  -3.0924597e-02  -3.1134201e-02  -3.1288507e-02  -3.1298600e-02  -3.1401341e-02  -3.0814678e-02  -3.1958337e-02  -3.2548370e-02  -3.2687101e-02  -3.1410596e-02  -3.0445875e-02  -3.1944525e-02  -3.1696560e-02  -3.1638004e-02  -3.1369491e-02  -3.0877477e-02  -3.2165003e-02  -3.1700497e-02  -3.0556650e-02  -3.0623928e-02  -3.1301144e-02  -3.1639076e-02  -3.1555437e-02  -3.1151973e-02  -3.0314370e-02  -3.0327253e-02  -2.9657786e-02  -2.8707194e-02  -2.7934947e-02  -2.8351641e-02  -2.8520652e-02  -2.7718952e-02  -2.7613866e-02  -2.7384446e-02  -2.7193341e-02  -2.6913895e-02  -2.5005924e-02  -2.3876443e-02  -2.3716652e-02  -2.2826907e-02  -2.2563585e-02  -2.1604070e-02  -1.9992189e-02  -1.9231150e-02  -1.8525923e-02  -1.8188764e-02  -1.6508484e-02  -1.6754949e-02  -1.6023015e-02  -1.5804139e-02  -1.5644437e-02  -1.4678352e-02  -1.4871182e-02  -1.4522893e-02  -1.3531358e-02  -1.3257986e-02  -1.2946979e-02  -1.2816134e-02  -1.2299117e-02  -1.2116655e-02  -1.1629197e-02  -1.1947265e-02  -1.1476137e-02  -1.1206896e-02  -1.1001606e-02  -1.0707373e-02  -1.0691895e-02  -1.0720718e-02  -1.0107639e-02  -9.6392128e-03  -9.7477073e-03  -9.5118065e-03  -9.1349364e-03  -8.2256915e-03  -7.9337022e-03  -6.6731534e-03  -6.4980668e-03  -5.8970594e-03  -5.1855930e-03  -4.7812839e-03  -4.5593696e-03  -3.9621542e-03  -3.4839770e-03  -2.9821450e-03  -2.6729608e-03  -2.3618836e-03  -2.1059527e-03  -2.1248515e-03  -1.3448934e-03  -1.5727324e-03  -8.4739357e-04  -1.4832433e-03  -1.5066781e-03  -5.7816354e-04  -1.0006204e-03  -9.9367217e-04  -7.1838276e-04  -7.4943531e-04  -7.2226999e-04  -6.1206468e-04  -5.5816467e-04  -6.2832073e-04  -3.7093025e-04  -2.3668224e-04   9.8475856e-05  -4.1628565e-04  -1.0167620e-04   2.6181238e-04  -5.4056312e-04  -3.5654628e-04   1.1439258e-05   4.5702563e-04  -3.9469727e-04   3.9763977e-04   1.6595093e-04  -1.1381112e-04  -2.9428429e-04   1.3577262e-04  -1.0217798e-04  -3.8013788e-04   4.0738334e-04   1.3657434e-04   4.8629036e-04  -3.5942350e-04  -3.1824795e-05   8.4548473e-05   1.2408092e-04   1.2176953e-04  -6.3747232e-04   1.9965975e-04  -4.2981686e-04   1.9397704e-04   1.0790882e-04  -9.4703088e-05
   6.1875000e+02             NaN   1.4638525e-04   8.1917057e-05   3.9796431e-04   6.3395214e-05  -8.8097137e-05   3.5347014e-04   4.1112269e-04   4.6877523e-04   2.3551964e-04   1.0782555e-05  -3.4610267e-04  -2.5960099e-04  -4.6767536e-05   8.5095878e-05  -3.5431831e-04   1.5623337e-04   1.4732985e-04   9.7417552e-05  -6.4065203e-04  -1.3829758e-03  -2.3299377e-03  -3.5777007e-03  -4.7571686e-03  -6.4438435e-03  -9.1657103e-03  -1.1797925e-02  -1.4065232e-02  -1.7080995e-02  -1.9752461e-02  -2.1862209e-02  -2.4096041e-02  -2.6594820e-02  -2.8014193e-02  -2.9573876e-02  -3.0260785e-02  -3.0618943e-02  -3.0514066e-02  -3.0592404e-02  -3.0591375e-02  -3.0265733e-02  -3.0740545e-02  -3.0672557e-02  -3.0434644e-02  -3.1355900e-02  -3.2099713e-02  -3.2171689e-02  -3.0752538e-02  -3.0140910e-02  -3.1305100e-02  -3.1708518e-02  -3.0983828e-02  -3.1046769e-02  -3.0644113e-02  -3.1741296e-02  -3.1417162e-02  -3.0267930e-02  -3.0383937e-02  -3.1488862e-02  -3.1810633e-02  -3.0954064e-02  -3.0531709e-02  -2.9923170e-02  -2.9988873e-02  -2.9210359e-02  -2.8312823e-02  -2.7673858e-02  -2.8165991e-02  -2.7892818e-02  -2.7216357e-02  -2.7246615e-02  -2.7017221e-02  -2.6958191e-02  -2.6450103e-02  -2.4545055e-02  -2.3766557e-02  -2.3368147e-02  -2.2312987e-02  -2.2191492e-02  -2.0813506e-02  -1.9654107e-02  -1.8615699e-02  -1.8339155e-02  -1.7804343e-02  -1.6920446e-02  -1.6810006e-02  -1.6196163e-02  -1.5817059e-02  -1.5618537e-02  -1.4734834e-02  -1.4464603e-02  -1.4475093e-02  -1.3665376e-02  -1.3058309e-02  -1.3270552e-02  -1.2676903e-02  -1.2630969e-02  -1.1775757e-02  -1.1274495e-02  -1.1839418e-02  -1.1234042e-02  -1.1067186e-02  -1.0935059e-02  -1.0632781e-02  -1.0476815e-02  -1.0690936e-02  -9.8288031e-03  -9.3603215e-03  -9.4000682e-03  -8.7851058e-03  -9.2135310e-03  -8.2944153e-03  -7.3002306e-03  -6.8324347e-03  -6.0587968e-03  -5.8529975e-03  -5.1838527e-03  -4.8755719e-03  -4.8072169e-03  -4.3529049e-03  -3.5399351e-03  -3.1283704e-03  -2.5686516e-03  -2.0694440e-03  -2.3658352e-03  -2.0862809e-03  -9.5062140e-04  -1.4979026e-03  -9.4074730e-04  -1.4544412e-03  -1.7820417e-03  -7.9959657e-04  -7.6962043e-04  -8.3486296e-04  -5.8662521e-04  -6.6913788e-04  -2.0651701e-04  -2.7992710e-04  -6.9238114e-04  -5.7983332e-04  -4.4919437e-04  -4.4330197e-05  -7.9052225e-05  -2.6300513e-04  -1.9735142e-04   1.9804338e-04  -2.8282106e-04  -5.8745937e-05   6.4078517e-05   1.3659869e-04  -3.2727600e-04   2.9925510e-04   2.1742239e-04   7.3531046e-04  -2.0636814e-04   1.8055565e-04   3.0648862e-05  -2.0117105e-04   4.3451344e-04   8.1422686e-05   2.3060063e-04  -2.5971542e-04   5.9151908e-04   3.4975341e-05   4.6348832e-04  -2.5288478e-04  -1.7098964e-04   1.4803174e-04   3.4403566e-04   1.2872909e-04   1.5575966e-04  -2.1601742e-04
   6.2083333e+02             NaN  -2.8636206e-05   4.3411141e-04   1.3278653e-04  -9.5691338e-05  -3.5845330e-04   1.6784705e-04   2.4306384e-04   3.1828063e-04  -2.1538606e-04   2.8845962e-04   4.0135583e-05   1.0652010e-04   3.6106574e-04   5.7308793e-04  -3.4080515e-04  -1.9375358e-04   3.9195254e-05   1.0998313e-04  -6.4855392e-04  -9.1158821e-04  -2.5394898e-03  -3.9361047e-03  -4.4660023e-03  -6.3188867e-03  -8.7941679e-03  -1.1472147e-02  -1.3680175e-02  -1.6871224e-02  -1.9280957e-02  -2.1672542e-02  -2.3841661e-02  -2.6143391e-02  -2.7752273e-02  -2.9143700e-02  -2.9796069e-02  -3.0103662e-02  -2.9965271e-02  -3.0160541e-02  -3.0039009e-02  -3.0103830e-02  -2.9944195e-02  -3.0403555e-02  -3.0039780e-02  -3.0574417e-02  -3.1314061e-02  -3.1451722e-02  -3.0299123e-02  -2.9637152e-02  -3.0890104e-02  -3.0811478e-02  -3.0380386e-02  -3.0168373e-02  -2.9974192e-02  -3.1360713e-02  -3.0851100e-02  -2.9655310e-02  -3.0307121e-02  -3.0734882e-02  -3.1261279e-02  -3.0681597e-02  -3.0366470e-02  -2.9604439e-02  -2.9302038e-02  -2.8766159e-02  -2.8144098e-02  -2.7523277e-02  -2.8000441e-02  -2.7569406e-02  -2.6734934e-02  -2.6750571e-02  -2.6516889e-02  -2.6447461e-02  -2.6304094e-02  -2.4280610e-02  -2.3411637e-02  -2.2866225e-02  -2.1963696e-02  -2.2116672e-02  -2.0594142e-02  -1.9410423e-02  -1.8597297e-02  -1.8533896e-02  -1.7589787e-02  -1.6744149e-02  -1.6752747e-02  -1.6329816e-02  -1.5974291e-02  -1.5031860e-02  -1.3835420e-02  -1.4721878e-02  -1.4135752e-02  -1.3279328e-02  -1.2954230e-02  -1.2664302e-02  -1.2692015e-02  -1.2612280e-02  -1.1841329e-02  -1.1359097e-02  -1.1039575e-02  -1.0669988e-02  -1.0667947e-02  -1.0621033e-02  -1.0627509e-02  -1.0218249e-02  -1.0442894e-02  -9.3342932e-03  -9.0337970e-03  -9.2224128e-03  -8.8584442e-03  -8.9977316e-03  -7.6694885e-03  -7.7533421e-03  -6.7039202e-03  -5.8955105e-03  -5.7811518e-03  -5.1014031e-03  -4.8689992e-03  -4.5645685e-03  -3.7941327e-03  -3.7504069e-03  -2.6340815e-03  -2.2066370e-03  -1.9134850e-03  -1.8246513e-03  -2.2102533e-03  -8.3268664e-04  -1.7828338e-03  -9.1432563e-04  -1.7383619e-03  -1.2958994e-03  -8.3813887e-04  -8.2785675e-04  -8.3407332e-04  -6.1471045e-04  -5.8425498e-04  -4.3984622e-04  -6.2176889e-04  -3.8876029e-04  -5.0006611e-04  -2.7015201e-04  -5.1856926e-04  -2.1878422e-04  -2.5398556e-04   6.3576992e-05   4.3722876e-04  -2.2587958e-04  -1.6531730e-04   4.1814384e-04   1.7927022e-04  -5.9678032e-04   1.1264840e-04   2.1874606e-04  -5.7600423e-05   2.3155541e-04   5.3356958e-04   2.2297373e-04   8.4029696e-05   4.5240910e-04   2.2518844e-04   4.2218877e-04   3.0768009e-05  -1.3082864e-04  -1.0947413e-05   3.5592265e-04  -2.5417901e-04  -3.2193880e-04   9.8114844e-05  -3.8377017e-05  -2.5144082e-05   2.4035467e-04  -2.4900806e-04
   6.2291667e+02             NaN  -2.3255006e-04   4.4037663e-04  -7.2998835e-05  -3.1979942e-04  -2.3101979e-04   6.8625471e-05   1.0289753e-04   1.3716959e-04  -8.4255546e-05   3.7548014e-04   2.9686878e-04   3.6171586e-06   4.6297802e-04   3.3442433e-04   2.6500751e-04   3.0737536e-04   2.8162957e-04   8.1179774e-05  -2.8397569e-04  -9.1100780e-04  -2.1030315e-03  -3.2676495e-03  -4.4494403e-03  -6.0197584e-03  -8.4906748e-03  -1.1077039e-02  -1.3292155e-02  -1.6470687e-02  -1.9179763e-02  -2.1190227e-02  -2.3673403e-02  -2.5711599e-02  -2.7215709e-02  -2.8501581e-02  -2.9130099e-02  -2.9294833e-02  -2.9324039e-02  -2.9345234e-02  -2.9154502e-02  -2.9267172e-02  -2.9414988e-02  -2.9464384e-02  -2.9341807e-02  -3.0229324e-02  -3.0794417e-02  -3.0794303e-02  -2.9429593e-02  -2.8871365e-02  -3.0393881e-02  -3.0548670e-02  -2.9910041e-02  -2.9416961e-02  -2.9568291e-02  -3.0548414e-02  -3.0227420e-02  -2.9096444e-02  -2.9483552e-02  -3.0710889e-02  -3.0318410e-02  -3.0142815e-02  -2.9847805e-02  -2.8882328e-02  -2.9042354e-02  -2.8177233e-02  -2.7277050e-02  -2.6490467e-02  -2.6940425e-02  -2.6953730e-02  -2.6083361e-02  -2.6093472e-02  -2.5942932e-02  -2.5763763e-02  -2.5270419e-02  -2.3641270e-02  -2.2461218e-02  -2.2625502e-02  -2.1715061e-02  -2.1450230e-02  -2.0123169e-02  -1.8922909e-02  -1.8148264e-02  -1.7629326e-02  -1.7185848e-02  -1.6138351e-02  -1.6104327e-02  -1.5895299e-02  -1.5348154e-02  -1.4757629e-02  -1.3250834e-02  -1.4434861e-02  -1.3879514e-02  -1.2765834e-02  -1.2826399e-02  -1.2151046e-02  -1.2121973e-02  -1.1605099e-02  -1.1469783e-02  -1.0901436e-02  -1.0750641e-02  -1.0338564e-02  -1.0181317e-02  -1.0087450e-02  -1.0097003e-02  -9.9443277e-03  -9.6704768e-03  -9.4672375e-03  -8.5961799e-03  -8.8280238e-03  -8.6840458e-03  -8.5285268e-03  -7.4282165e-03  -6.8899162e-03  -6.4765367e-03  -5.5621771e-03  -5.4000013e-03  -4.5174285e-03  -4.5248404e-03  -3.9341545e-03  -3.9209065e-03  -3.3948089e-03  -2.5090919e-03  -2.0706154e-03  -1.7133712e-03  -1.2473976e-03  -2.4085999e-03  -1.0372119e-03  -1.6322888e-03  -8.5020077e-04  -1.0707296e-03  -8.1281413e-04  -3.1618596e-04  -5.3670859e-04  -3.5172629e-04  -4.2742321e-04  -3.6364100e-04  -4.5365520e-05  -1.3780264e-04  -4.4382494e-04  -4.7182523e-04  -1.2079568e-04   1.6737663e-04   2.6281116e-04   9.5841151e-05   4.0137233e-04   2.0848743e-04  -1.4637908e-04   7.2560866e-05  -5.9566410e-05   5.4438597e-04  -1.8008273e-04   4.4786918e-04   7.3082012e-04  -2.3119136e-05   1.6768818e-04   5.0115036e-04   7.6981618e-04  -8.2330981e-06   6.8060568e-05   8.9059333e-04   5.1238889e-04  -1.6022624e-04   2.6757403e-04   2.6599242e-04   4.9103218e-04   1.6947656e-04   1.3092924e-05   3.4111353e-04   3.0220750e-04   5.7099530e-04  -1.1393878e-04   2.1624024e-04
   6.2500000e+02             NaN   2.8829202e-05   1.3624831e-04   1.3803894e-04  -3.9120333e-04  -1.4079099e-04   4.7624706e-05   5.8039815e-05   6.8454924e-05   1.1252645e-04  -3.9844882e-07   4.4940957e-05   2.2458173e-04   3.4392485e-04   5.3025620e-04   2.9364225e-04   2.9532114e-04   1.4121229e-04  -1.7939283e-04  -7.0529223e-05  -7.6306296e-04  -2.0212566e-03  -3.2237836e-03  -4.3351414e-03  -6.0672738e-03  -8.4042170e-03  -1.1152887e-02  -1.3363961e-02  -1.6046464e-02  -1.8040777e-02  -2.0628320e-02  -2.2950686e-02  -2.5066584e-02  -2.6790171e-02  -2.8144855e-02  -2.8535790e-02  -2.8512437e-02  -2.8605116e-02  -2.8622250e-02  -2.8773836e-02  -2.8954956e-02  -2.9624792e-02  -2.9311402e-02  -2.8840661e-02  -2.9691750e-02  -3.0387841e-02  -3.0407795e-02  -2.8933746e-02  -2.8705927e-02  -2.9633542e-02  -2.9835946e-02  -2.9434980e-02  -2.8905896e-02  -2.9126748e-02  -2.9871586e-02  -2.9493459e-02  -2.8666307e-02  -2.9040243e-02  -2.9533861e-02  -3.0115173e-02  -2.9560937e-02  -2.9048468e-02  -2.8115198e-02  -2.8161873e-02  -2.7387000e-02  -2.7021083e-02  -2.6334213e-02  -2.6510830e-02  -2.6269310e-02  -2.5690034e-02  -2.5730985e-02  -2.5601457e-02  -2.5312149e-02  -2.4906539e-02  -2.3313337e-02  -2.2230302e-02  -2.1925525e-02  -2.1349084e-02  -2.1162557e-02  -1.9741760e-02  -1.8338548e-02  -1.7897843e-02  -1.7481853e-02  -1.6775111e-02  -1.5649981e-02  -1.5688281e-02  -1.5594515e-02  -1.5250432e-02  -1.4342639e-02  -1.3504567e-02  -1.4138653e-02  -1.3861172e-02  -1.3228465e-02  -1.2507246e-02  -1.2576703e-02  -1.2199690e-02  -1.1540606e-02  -1.1652406e-02  -1.0737073e-02  -1.0624136e-02  -1.0465563e-02  -9.4336934e-03  -1.0367298e-02  -9.8259068e-03  -9.9204832e-03  -9.6225805e-03  -9.2674923e-03  -8.7493950e-03  -8.8230309e-03  -8.8463555e-03  -8.5545528e-03  -7.5943729e-03  -7.3412616e-03  -6.1659687e-03  -5.6664861e-03  -5.3552932e-03  -4.8034610e-03  -4.1495582e-03  -4.3528586e-03  -3.6984882e-03  -3.1995066e-03  -2.4330813e-03  -2.0353556e-03  -1.5232226e-03  -1.9069911e-03  -1.8737424e-03  -1.2672242e-03  -1.4565799e-03  -9.3108779e-04  -1.0613735e-03  -1.1140215e-03  -5.9985195e-04  -5.4979714e-04  -2.6360015e-04  -7.1083474e-04  -5.7558498e-04  -1.9149213e-04  -2.1870468e-04   1.0862043e-04  -4.5264136e-04   3.2880433e-04   4.7945275e-04   1.9276879e-04  -1.0038409e-04   3.3712335e-04   4.7141485e-04   2.1179630e-05   2.1835259e-04   5.6991436e-04   2.5480209e-04  -3.1100631e-04   4.9844048e-04   3.0941204e-04  -2.0875528e-04  -1.4047588e-04   6.0089252e-04   3.6321202e-04   2.4818024e-04   4.5262258e-04   9.1747907e-04   2.7215295e-04   9.6264912e-05   6.7128860e-04  -1.2590578e-04   5.8409470e-04  -2.1782271e-05  -3.5350574e-04  -1.8812782e-04   5.1379545e-04   7.0272306e-04   1.3844807e-04   2.2393614e-04
   6.2708333e+02             NaN  -1.6554160e-04   1.8814700e-04   1.0601365e-04  -2.9245749e-04   1.3799224e-04   8.6535321e-05   6.2088309e-05   3.7641297e-05   6.1130709e-05   1.9912438e-04   3.8847324e-05   3.7022738e-05   4.2566613e-04   2.5550670e-04   1.6925050e-04   1.2139052e-04   3.2009656e-04   3.1668048e-06  -3.1494168e-04  -7.3605002e-04  -2.0995348e-03  -3.0680729e-03  -4.7266931e-03  -6.0541566e-03  -8.3102705e-03  -1.1001372e-02  -1.2881994e-02  -1.6042080e-02  -1.8343102e-02  -2.0393647e-02  -2.2554302e-02  -2.4687422e-02  -2.6482656e-02  -2.7788668e-02  -2.8006529e-02  -2.8325688e-02  -2.8427228e-02  -2.8595122e-02  -2.8779804e-02  -2.8522701e-02  -2.9081005e-02  -2.8808771e-02  -2.8185805e-02  -2.9489681e-02  -2.9927725e-02  -3.0166388e-02  -2.8589842e-02  -2.8632002e-02  -2.9440127e-02  -2.9668809e-02  -2.9259994e-02  -2.8825445e-02  -2.8550650e-02  -2.9867121e-02  -2.9462155e-02  -2.8064383e-02  -2.8454141e-02  -2.9337048e-02  -2.9506298e-02  -2.8989966e-02  -2.8380813e-02  -2.7788824e-02  -2.7839108e-02  -2.7397834e-02  -2.6898769e-02  -2.6110276e-02  -2.6193106e-02  -2.5770678e-02  -2.5436843e-02  -2.5440567e-02  -2.5020253e-02  -2.4995572e-02  -2.4805103e-02  -2.3089157e-02  -2.1933392e-02  -2.2168592e-02  -2.1510299e-02  -2.0881018e-02  -1.9752899e-02  -1.8261091e-02  -1.7809200e-02  -1.7361958e-02  -1.6743604e-02  -1.5626070e-02  -1.5480562e-02  -1.5253646e-02  -1.4980573e-02  -1.4679311e-02  -1.3576455e-02  -1.3842162e-02  -1.4028043e-02  -1.2852821e-02  -1.2233120e-02  -1.1913057e-02  -1.2040976e-02  -1.1694055e-02  -1.1535655e-02  -1.0934141e-02  -1.0515629e-02  -1.0750786e-02  -1.0096878e-02  -1.0077904e-02  -9.6987479e-03  -9.6852350e-03  -9.6016822e-03  -8.9327766e-03  -8.7758105e-03  -8.9376633e-03  -8.2716184e-03  -8.5562333e-03  -6.9356375e-03  -7.1163720e-03  -6.7161468e-03  -5.8260756e-03  -5.3149498e-03  -4.6891059e-03  -4.5193392e-03  -4.1461212e-03  -3.8283016e-03  -3.5782159e-03  -2.4448177e-03  -2.2815306e-03  -2.0767364e-03  -1.5547770e-03  -2.0937752e-03  -1.6658350e-03  -1.7394412e-03  -1.0315078e-03  -1.3267068e-03  -8.8513238e-04  -5.8085466e-04  -7.6018132e-04  -8.9431005e-04  -5.8713616e-04  -7.5941412e-04  -3.9623857e-04  -5.8962417e-04  -1.6844726e-05  -6.6362860e-04  -1.7141509e-04   8.5511180e-05  -2.5181515e-04   1.7049506e-04   2.5974626e-04  -5.0815571e-05  -3.2090812e-04  -2.0180257e-04  -2.4098293e-04   1.4993870e-04   2.4941909e-06   9.5236611e-05   2.0294840e-04  -5.5961689e-04  -5.9503356e-05   5.7680181e-04   5.4473500e-04  -4.4013910e-05   3.0487752e-05   5.5310657e-04   2.2937585e-04   3.5058219e-04   4.3891247e-04   2.5752612e-04   2.1933012e-05   8.4311698e-05  -2.3487961e-04  -2.5205403e-05  -6.8122466e-05   1.4298281e-04  -9.6423048e-06   7.3816366e-05
   6.2916667e+02             NaN  -6.7840829e-05  -4.1822181e-04  -1.1545495e-04   1.7754688e-04   3.7597772e-05   1.3056182e-04   1.4878226e-04   1.6700270e-04   2.1809967e-04  -1.8453329e-04  -8.0225676e-05   2.3602912e-04   6.1286213e-04  -2.8745558e-05   5.7351684e-05  -1.4820630e-05   2.9585642e-04  -4.8574280e-05  -3.0540071e-04  -6.1702264e-04  -1.7870982e-03  -3.2016512e-03  -4.2756853e-03  -6.0926489e-03  -8.1994374e-03  -1.0522209e-02  -1.2928434e-02  -1.6029701e-02  -1.8041586e-02  -2.0094101e-02  -2.2274761e-02  -2.4692319e-02  -2.6029805e-02  -2.7474522e-02  -2.8082312e-02  -2.8328126e-02  -2.8009985e-02  -2.7926214e-02  -2.8083374e-02  -2.8091847e-02  -2.8522578e-02  -2.8172990e-02  -2.8072022e-02  -2.9217945e-02  -2.9313941e-02  -2.9825571e-02  -2.8344365e-02  -2.7900372e-02  -2.9155942e-02  -2.9252298e-02  -2.8946499e-02  -2.8546356e-02  -2.8591839e-02  -2.9331606e-02  -2.8965991e-02  -2.7903052e-02  -2.8015658e-02  -2.8937260e-02  -2.9151881e-02  -2.8905330e-02  -2.8354172e-02  -2.7255515e-02  -2.7577602e-02  -2.7070646e-02  -2.6532945e-02  -2.5773951e-02  -2.6116455e-02  -2.5583559e-02  -2.4890526e-02  -2.5008557e-02  -2.5074639e-02  -2.5027006e-02  -2.4552853e-02  -2.2724891e-02  -2.1678215e-02  -2.1494358e-02  -2.1228818e-02  -2.0998193e-02  -1.9379893e-02  -1.7993154e-02  -1.7586553e-02  -1.7039170e-02  -1.6516310e-02  -1.5465217e-02  -1.5559143e-02  -1.5333050e-02  -1.4950316e-02  -1.4187334e-02  -1.3455380e-02  -1.3843172e-02  -1.3564255e-02  -1.2574874e-02  -1.2042165e-02  -1.1723239e-02  -1.1809477e-02  -1.1286879e-02  -1.1319042e-02  -1.0656206e-02  -1.0224491e-02  -1.0448260e-02  -9.9023006e-03  -9.8826891e-03  -9.1956082e-03  -9.5332524e-03  -9.6378457e-03  -9.1441602e-03  -8.6360722e-03  -9.3663381e-03  -8.5888941e-03  -8.6449993e-03  -7.1284262e-03  -7.3181755e-03  -6.1943911e-03  -5.6175099e-03  -5.1076676e-03  -4.8305529e-03  -4.2667849e-03  -3.9925554e-03  -3.9306073e-03  -3.3233929e-03  -2.5438411e-03  -2.1833141e-03  -2.0477788e-03  -1.5832463e-03  -1.6810557e-03  -1.6365320e-03  -1.4645781e-03  -1.2888408e-03  -8.1646070e-04  -8.8741566e-04  -9.6668685e-04  -5.1889951e-04  -7.1981768e-04  -4.4706460e-04  -8.1784634e-04  -5.3751193e-04  -2.7382584e-04  -1.9294762e-04  -2.8091890e-04  -4.2372060e-04  -4.6806858e-04  -7.5015787e-05  -7.0408281e-06   5.2569667e-05   7.9602051e-05  -5.4309605e-05  -1.9744907e-04  -8.9337927e-05   6.9531660e-05  -2.2652402e-04   1.7108085e-04   2.7934469e-04  -2.3298367e-04  -2.9174186e-04   6.0758401e-04   1.9327855e-04   2.0398973e-05  -2.3045649e-04   4.2569628e-04  -1.8084911e-04   5.8394498e-05   3.6627840e-04   3.1847493e-04  -3.1719742e-05  -2.1761496e-04  -3.0139266e-04   1.0508432e-04   4.1137194e-05   3.0912210e-04  -7.5853024e-06   2.1889264e-04
   6.3125000e+02             NaN   1.7624544e-04  -1.8856156e-04  -3.7115414e-04   2.1055825e-04  -8.1925212e-07   3.7211073e-05   5.4291641e-05   7.1372209e-05  -2.3050623e-04   1.9320979e-04  -2.8911768e-04   2.0281715e-04   2.5518143e-04   9.0240848e-05   3.5935029e-05   2.5941642e-04   7.2254816e-05   5.8447393e-05  -4.4752987e-04  -9.2169163e-04  -2.0185500e-03  -3.1240837e-03  -4.2974165e-03  -6.1783919e-03  -7.9943590e-03  -1.0043809e-02  -1.2304440e-02  -1.5737954e-02  -1.7908667e-02  -1.9432431e-02  -2.1754448e-02  -2.4006658e-02  -2.5466789e-02  -2.6890422e-02  -2.7334851e-02  -2.7891744e-02  -2.7463267e-02  -2.7195237e-02  -2.7493276e-02  -2.7370539e-02  -2.7880467e-02  -2.8029032e-02  -2.7677661e-02  -2.8599144e-02  -2.9078574e-02  -2.9307735e-02  -2.7573088e-02  -2.7489759e-02  -2.8331686e-02  -2.8469640e-02  -2.8131680e-02  -2.8039827e-02  -2.7829155e-02  -2.9130095e-02  -2.8285353e-02  -2.7413496e-02  -2.7622502e-02  -2.8492032e-02  -2.8875649e-02  -2.8272754e-02  -2.7892469e-02  -2.7177127e-02  -2.7395996e-02  -2.6687498e-02  -2.5921789e-02  -2.5016520e-02  -2.5253126e-02  -2.5047310e-02  -2.4580172e-02  -2.4796230e-02  -2.4357619e-02  -2.4369095e-02  -2.4434346e-02  -2.2381596e-02  -2.1470084e-02  -2.1420818e-02  -2.0693908e-02  -2.0488563e-02  -1.9105777e-02  -1.7931686e-02  -1.7386715e-02  -1.6625270e-02  -1.6030130e-02  -1.5088765e-02  -1.5521532e-02  -1.5028087e-02  -1.4658993e-02  -1.3827120e-02  -1.3526730e-02  -1.3660486e-02  -1.3392677e-02  -1.2584623e-02  -1.1986612e-02  -1.1477384e-02  -1.1495656e-02  -1.1264900e-02  -1.0775803e-02  -1.0672427e-02  -1.0201550e-02  -1.0625653e-02  -9.5968725e-03  -9.9581198e-03  -9.6990737e-03  -9.3901930e-03  -9.2018169e-03  -8.6233155e-03  -8.7594236e-03  -8.9185281e-03  -8.4049735e-03  -8.4516864e-03  -7.1528343e-03  -6.8191247e-03  -5.9209232e-03  -5.8637647e-03  -4.9485228e-03  -4.8970962e-03  -4.5834682e-03  -4.2948378e-03  -3.8387721e-03  -3.4296714e-03  -2.6593957e-03  -2.2810291e-03  -1.9834834e-03  -1.6818030e-03  -2.1163528e-03  -1.9939010e-03  -1.5325296e-03  -1.1520938e-03  -9.4949857e-04  -1.0686586e-03  -5.5589296e-04  -9.7244725e-04  -9.7675858e-04  -7.3137604e-04  -7.4965291e-04  -2.6234617e-04  -4.6492828e-04  -3.5969774e-04  -8.0072668e-04  -5.4223173e-04  -5.5067865e-04  -3.1171779e-04  -2.2301627e-04   2.5172547e-05   1.0238034e-04   5.9226790e-06  -1.3391482e-05  -2.0723485e-04  -2.6886954e-04  -2.4532946e-04  -1.2600473e-04   4.2059985e-04  -1.2565434e-04   1.2861425e-05   2.9294702e-04  -1.1116819e-05   2.1036980e-04  -2.0874508e-04   2.1550816e-04  -2.7570189e-04  -3.6356230e-05   3.3854674e-04   4.2157759e-04   1.3427673e-04  -4.6438444e-05  -4.5019007e-04  -5.2537845e-05   4.0860127e-04   1.4414190e-04  -8.9274923e-05  -8.7450742e-05
   6.3333333e+02             NaN  -6.5607056e-05  -3.4266408e-05  -2.1420399e-04   5.7129365e-05  -8.4689742e-05   7.3711622e-05   1.0091326e-04   1.2811489e-04  -3.5795979e-04   4.0813913e-04  -2.8978634e-04   3.1358435e-04   4.1653857e-04  -1.0773400e-04  -1.0111180e-04  -4.6292065e-06  -6.4881809e-05  -2.7670078e-04  -4.9387504e-04  -1.0702826e-03  -1.8249152e-03  -3.1072490e-03  -4.3644498e-03  -5.6182378e-03  -7.8606100e-03  -1.0184286e-02  -1.2306171e-02  -1.5377229e-02  -1.6866003e-02  -1.9065960e-02  -2.1469012e-02  -2.3454238e-02  -2.4842104e-02  -2.6281463e-02  -2.6978101e-02  -2.7102249e-02  -2.6862846e-02  -2.7023149e-02  -2.6745736e-02  -2.6846216e-02  -2.7762075e-02  -2.7394407e-02  -2.6881332e-02  -2.8026809e-02  -2.8654627e-02  -2.8348747e-02  -2.7334749e-02  -2.6943306e-02  -2.8064525e-02  -2.7816892e-02  -2.7544770e-02  -2.7838792e-02  -2.7301730e-02  -2.8692533e-02  -2.7602759e-02  -2.6687684e-02  -2.7047295e-02  -2.7772305e-02  -2.8152731e-02  -2.7579867e-02  -2.7166994e-02  -2.6843332e-02  -2.6797600e-02  -2.6037130e-02  -2.5347181e-02  -2.4626184e-02  -2.4981250e-02  -2.4847311e-02  -2.3924689e-02  -2.4120073e-02  -2.3961966e-02  -2.3972636e-02  -2.3837914e-02  -2.1991613e-02  -2.1253947e-02  -2.1023849e-02  -2.0183369e-02  -1.9913322e-02  -1.8609788e-02  -1.7599351e-02  -1.7150709e-02  -1.6616356e-02  -1.6050167e-02  -1.5107769e-02  -1.4805680e-02  -1.4717822e-02  -1.4416398e-02  -1.3745633e-02  -1.3222969e-02  -1.3262516e-02  -1.3079606e-02  -1.2457730e-02  -1.1648162e-02  -1.1419954e-02  -1.1440573e-02  -1.1371914e-02  -1.0625124e-02  -1.0283476e-02  -1.0018500e-02  -1.0097934e-02  -9.8255305e-03  -9.6636743e-03  -9.4696551e-03  -9.3495731e-03  -9.1270771e-03  -8.3598786e-03  -8.7520821e-03  -8.7981000e-03  -8.1483213e-03  -8.1177229e-03  -7.0092155e-03  -6.6806320e-03  -5.9194684e-03  -5.6592467e-03  -5.0785347e-03  -4.7495633e-03  -4.5877177e-03  -4.4295406e-03  -3.6025233e-03  -3.4847237e-03  -2.5068347e-03  -2.0126114e-03  -1.8637490e-03  -1.4485875e-03  -1.7878739e-03  -1.3976441e-03  -1.2789401e-03  -9.9397842e-04  -1.3050152e-03  -9.6935393e-04  -1.0436249e-03  -1.0083313e-03  -6.3345691e-04  -9.4163628e-04  -4.8624931e-04  -6.0569807e-04  -3.8853339e-04  -3.5467412e-04  -2.6834665e-04  -2.8302013e-04  -5.6188822e-04  -1.0595427e-04  -1.7733611e-04  -2.1528267e-04  -4.4662768e-05  -2.8298690e-04  -3.5140034e-05  -2.4431424e-04   5.6737080e-05  -2.5229704e-04   7.9727209e-05   1.8976649e-04   9.3674446e-05   3.3962818e-05   2.9343083e-04   9.0977454e-05  -1.9116708e-05  -6.1116089e-05  -2.6516316e-04  -4.2046036e-04   1.8564517e-04  -1.9676760e-04   2.8312894e-04  -3.3166130e-05  -1.3537650e-04  -4.1663585e-04   2.4074826e-04   1.9113730e-04   2.9720829e-05   1.3001005e-04  -3.6681186e-04
   6.3541667e+02             NaN  -2.7222599e-04   2.9411465e-04  -8.8960122e-05   1.1504697e-04   3.4241044e-05   7.7478990e-05   8.8082814e-05   9.8686638e-05  -2.9905374e-04   1.5670622e-04  -1.7812842e-04   1.0395993e-04   2.6125556e-04  -3.0821154e-04   2.1584247e-04  -1.6467312e-04  -1.7571884e-04  -2.8076644e-05  -2.1241992e-04  -9.5796085e-04  -1.8349964e-03  -3.0137791e-03  -4.3083253e-03  -5.9027443e-03  -7.7575572e-03  -9.8178198e-03  -1.1672965e-02  -1.4824431e-02  -1.6795814e-02  -1.8513306e-02  -2.1047160e-02  -2.2900002e-02  -2.4249525e-02  -2.5826323e-02  -2.6088870e-02  -2.6225027e-02  -2.6289733e-02  -2.6139293e-02  -2.5993783e-02  -2.6407624e-02  -2.6919008e-02  -2.6759709e-02  -2.6249612e-02  -2.7377889e-02  -2.7790528e-02  -2.7856201e-02  -2.6864565e-02  -2.6050734e-02  -2.7539495e-02  -2.7135662e-02  -2.6798260e-02  -2.7177414e-02  -2.6296748e-02  -2.8124429e-02  -2.6965889e-02  -2.5721956e-02  -2.6654232e-02  -2.6879797e-02  -2.7671401e-02  -2.6835319e-02  -2.6623131e-02  -2.6391845e-02  -2.6336646e-02  -2.5860519e-02  -2.4976438e-02  -2.4048752e-02  -2.4319547e-02  -2.4290664e-02  -2.3439998e-02  -2.3500376e-02  -2.3420608e-02  -2.3230374e-02  -2.3248879e-02  -2.1763567e-02  -2.0985300e-02  -2.0733892e-02  -1.9514610e-02  -1.9313046e-02  -1.8199516e-02  -1.7405282e-02  -1.6674052e-02  -1.6229880e-02  -1.5584627e-02  -1.4562076e-02  -1.4565010e-02  -1.4613238e-02  -1.4108435e-02  -1.3505794e-02  -1.2966067e-02  -1.3175913e-02  -1.3041280e-02  -1.1988305e-02  -1.1528962e-02  -1.1279741e-02  -1.1285098e-02  -1.0861410e-02  -1.0852197e-02  -9.9601666e-03  -9.6218893e-03  -9.9544047e-03  -9.6241240e-03  -9.4969841e-03  -9.5287919e-03  -9.1160285e-03  -8.9759614e-03  -8.3451796e-03  -8.4918356e-03  -8.5839352e-03  -7.9056471e-03  -7.7505795e-03  -7.1308592e-03  -6.1976155e-03  -5.6976628e-03  -5.4598144e-03  -5.1252008e-03  -4.4638087e-03  -4.1412567e-03  -4.0021470e-03  -3.8031931e-03  -3.2683713e-03  -2.2174345e-03  -2.1951302e-03  -1.6127717e-03  -2.0725234e-03  -1.8689354e-03  -1.5873676e-03  -1.4641479e-03  -8.8436956e-04  -9.4665833e-04  -7.4145283e-04  -8.0838627e-04  -9.5361279e-04  -4.8650415e-04  -8.9320181e-04  -6.7442653e-04  -3.4959672e-04  -1.7959019e-04  -1.4561034e-04  -6.7350004e-04  -5.0700424e-04  -3.8654608e-04   2.6189458e-04   3.7074491e-04  -1.5796906e-04  -2.8486781e-04   9.3716038e-05   9.9164262e-05  -3.6554626e-04   3.6866774e-05   1.0909948e-04  -4.1702304e-04   4.8360775e-05  -9.7034903e-05   2.5517939e-05   2.6213814e-04   4.4270763e-04  -1.7179931e-04  -2.2180967e-04   9.0952035e-05  -4.7274832e-04   4.3427594e-04  -1.5629444e-04  -3.8619499e-05   2.1902204e-04   8.6932662e-05  -2.8179061e-04   8.6790370e-05   1.6023368e-04   3.4133529e-04   3.9605002e-05  -2.3752724e-04
   6.3750000e+02             NaN   2.9702041e-06   1.5586428e-04  -1.6502412e-04   1.9883385e-04  -2.2716467e-04  -1.1711622e-04  -8.6389733e-05  -5.5663248e-05  -1.5141862e-04   2.7347304e-04  -9.3655027e-05   1.3921521e-04   3.1015958e-04  -1.9897079e-04   2.4649446e-05  -1.7829650e-04  -1.0631950e-04  -1.6991399e-05  -1.7404917e-04  -1.0347529e-03  -1.8487060e-03  -3.2949347e-03  -3.9493361e-03  -5.9995291e-03  -7.5733336e-03  -9.9515776e-03  -1.1472526e-02  -1.4762677e-02  -1.6467124e-02  -1.7990573e-02  -2.0446037e-02  -2.2376403e-02  -2.3732845e-02  -2.5055434e-02  -2.5485552e-02  -2.5702324e-02  -2.5008515e-02  -2.5259889e-02  -2.5455263e-02  -2.5808644e-02  -2.6146167e-02  -2.5950835e-02  -2.5504664e-02  -2.6793808e-02  -2.6939144e-02  -2.7146178e-02  -2.5855300e-02  -2.5490585e-02  -2.6724921e-02  -2.6534106e-02  -2.6436315e-02  -2.6134050e-02  -2.5777643e-02  -2.6981464e-02  -2.6324524e-02  -2.5138631e-02  -2.6120790e-02  -2.6654212e-02  -2.7109393e-02  -2.6160320e-02  -2.6091569e-02  -2.5656552e-02  -2.5546298e-02  -2.4972906e-02  -2.4329801e-02  -2.3766738e-02  -2.3946868e-02  -2.3760082e-02  -2.3097278e-02  -2.3227356e-02  -2.3175146e-02  -2.2726381e-02  -2.2919514e-02  -2.1517176e-02  -2.0578164e-02  -1.9746055e-02  -1.9236991e-02  -1.9099559e-02  -1.7719408e-02  -1.6698145e-02  -1.6247714e-02  -1.5686512e-02  -1.5263187e-02  -1.4328203e-02  -1.4140653e-02  -1.4164079e-02  -1.3892459e-02  -1.3081825e-02  -1.2548610e-02  -1.2470299e-02  -1.2602616e-02  -1.1680837e-02  -1.0985919e-02  -1.0977115e-02  -1.0785309e-02  -1.0422489e-02  -1.0360157e-02  -9.6541000e-03  -9.6439054e-03  -9.5878463e-03  -9.2203377e-03  -9.3162124e-03  -9.1497348e-03  -8.8392132e-03  -8.8253155e-03  -8.0823014e-03  -8.3753902e-03  -8.4078903e-03  -7.9690378e-03  -7.7819964e-03  -6.9409688e-03  -6.2158330e-03  -5.5876198e-03  -4.9852977e-03  -4.9240006e-03  -4.2952463e-03  -3.7576125e-03  -3.8835225e-03  -3.3585349e-03  -2.8923252e-03  -2.4038260e-03  -2.1410346e-03  -1.6724573e-03  -1.9011443e-03  -1.7498399e-03  -1.5247203e-03  -1.2324350e-03  -8.4541389e-04  -5.4634933e-04  -5.0740641e-04  -6.1172311e-04  -1.0640166e-03  -1.0646686e-03  -7.9560354e-04  -4.6658005e-04  -5.4763294e-04  -2.2547057e-04   8.1103690e-06  -4.2501125e-04  -2.2001466e-04  -6.9157230e-05   6.3227231e-04   2.9620954e-04  -4.3521521e-07   4.1689217e-05  -9.6921305e-05   8.2561687e-05  -2.5988425e-04  -1.4002943e-05  -5.3066040e-05  -4.3513518e-04   1.9650314e-04   2.9590240e-05   5.4701101e-06   3.3885589e-04   1.1561075e-04  -1.5907031e-04   1.0192968e-04   4.1915268e-05  -1.4323633e-04   2.1970200e-04  -9.4447441e-05   1.1772158e-04   1.1988590e-04  -1.7267254e-04  -1.9236080e-04   4.1472379e-04   2.0653212e-04   3.6864595e-04  -1.6095166e-04  -1.2088359e-04
   6.3958333e+02             NaN  -1.8118023e-04  -3.2968119e-05   2.8520043e-05   7.2163042e-06  -1.5881594e-04  -7.5292007e-05  -5.9966846e-05  -4.8219725e-05  -3.1998583e-04   5.5760593e-04  -2.1732991e-05   8.1102068e-05   2.2638285e-04  -2.1683362e-05  -7.0814796e-05   6.0247158e-05   1.4469459e-04  -8.5519014e-05   1.9437371e-04  -6.7908333e-04  -1.7910783e-03  -2.9259480e-03  -3.9111840e-03  -5.4976743e-03  -7.5714409e-03  -9.4504908e-03  -1.1096053e-02  -1.3795157e-02  -1.5841218e-02  -1.7425896e-02  -2.0023576e-02  -2.1885738e-02  -2.3000779e-02  -2.4441760e-02  -2.4685250e-02  -2.4933095e-02  -2.4451925e-02  -2.4894039e-02  -2.4573041e-02  -2.5209126e-02  -2.5674167e-02  -2.5050466e-02  -2.4553860e-02  -2.6002521e-02  -2.6586583e-02  -2.6290869e-02  -2.5028942e-02  -2.4392563e-02  -2.6061048e-02  -2.6118855e-02  -2.5395453e-02  -2.5434743e-02  -2.5191292e-02  -2.6383511e-02  -2.5745974e-02  -2.4527090e-02  -2.5473086e-02  -2.5986112e-02  -2.6188928e-02  -2.5542870e-02  -2.5356489e-02  -2.4894753e-02  -2.4994500e-02  -2.4342783e-02  -2.3478610e-02  -2.2828375e-02  -2.3355583e-02  -2.3198316e-02  -2.2380845e-02  -2.2515205e-02  -2.2227468e-02  -2.2040871e-02  -2.2188033e-02  -2.0805759e-02  -1.9636366e-02  -1.9451002e-02  -1.8605084e-02  -1.8665481e-02  -1.7275057e-02  -1.6395328e-02  -1.5782996e-02  -1.5665121e-02  -1.4801810e-02  -1.3703486e-02  -1.4069585e-02  -1.4069978e-02  -1.3220146e-02  -1.2585989e-02  -1.2372989e-02  -1.2411917e-02  -1.2295676e-02  -1.1511733e-02  -1.1145487e-02  -1.0606623e-02  -1.0394430e-02  -1.0189022e-02  -9.9847076e-03  -9.3350434e-03  -9.4531276e-03  -9.3390224e-03  -8.9288815e-03  -9.2530435e-03  -9.1611480e-03  -8.4532457e-03  -8.0874774e-03  -7.4806780e-03  -7.6052204e-03  -7.8961249e-03  -7.5124420e-03  -7.3603280e-03  -6.5188483e-03  -6.1607633e-03  -5.1394386e-03  -5.1599833e-03  -4.8958728e-03  -4.3736742e-03  -3.6900861e-03  -3.8967213e-03  -3.4987693e-03  -2.7044127e-03  -2.0992157e-03  -1.8920452e-03  -1.7958804e-03  -2.0752700e-03  -1.7517691e-03  -1.0998809e-03  -1.2961853e-03  -8.9231446e-04  -6.9857554e-04  -7.6576296e-04  -6.2558694e-04  -8.4526038e-04  -5.5067115e-04  -5.2165990e-04  -4.6699442e-04  -4.3058870e-04   1.6226584e-04   8.6315384e-05  -3.5647536e-04  -6.3875448e-05   3.2347143e-05   3.7087342e-04   2.4954594e-04   2.1778870e-04   4.3974282e-04  -7.9083210e-05   1.5488121e-04  -8.9054142e-05  -1.9198537e-04   2.3750971e-04  -1.3118164e-05   2.2672518e-04  -1.3018058e-04  -7.6053954e-05   4.2113254e-04   2.2552411e-04  -1.1227225e-04   1.4675447e-04  -1.8056308e-04  -2.6492078e-04   2.6828199e-04   9.4632162e-05   3.3062831e-04  -3.7036061e-05  -4.0233573e-04   3.9385550e-05   4.8437398e-04   2.0538306e-04   6.9501960e-04  -1.1434307e-04   3.1696025e-04
   6.4166667e+02             NaN   7.9013848e-06   2.0074142e-04  -1.6513250e-04   1.2693649e-04  -3.4566861e-05  -5.7370952e-05  -5.2401042e-05  -5.6046628e-05  -2.8310020e-04   2.8390330e-04  -1.1732572e-04   1.1343810e-04   3.0397118e-04   1.3328436e-04   2.9073015e-05   2.5371823e-05   3.6829574e-04  -3.6694366e-04  -1.8417435e-05  -8.4106869e-04  -1.9097803e-03  -3.0106466e-03  -3.7247767e-03  -5.5496537e-03  -7.1878060e-03  -9.3714258e-03  -1.1137485e-02  -1.3772011e-02  -1.5335088e-02  -1.7448256e-02  -1.9432253e-02  -2.1656670e-02  -2.2367089e-02  -2.4004429e-02  -2.4391925e-02  -2.4603929e-02  -2.3957815e-02  -2.4328751e-02  -2.4283906e-02  -2.4376093e-02  -2.4998268e-02  -2.4318223e-02  -2.4499233e-02  -2.5099428e-02  -2.5995039e-02  -2.5623795e-02  -2.4841777e-02  -2.4402641e-02  -2.5449423e-02  -2.5169727e-02  -2.4704113e-02  -2.4853753e-02  -2.4674127e-02  -2.5735791e-02  -2.5169861e-02  -2.4011651e-02  -2.4702845e-02  -2.5557726e-02  -2.5476675e-02  -2.4922800e-02  -2.4701254e-02  -2.4210070e-02  -2.4396717e-02  -2.3789612e-02  -2.3193269e-02  -2.2579995e-02  -2.2921772e-02  -2.2761804e-02  -2.2120860e-02  -2.2152411e-02  -2.1873230e-02  -2.1710677e-02  -2.1652989e-02  -2.0412369e-02  -1.9252931e-02  -1.9011039e-02  -1.8480718e-02  -1.7908465e-02  -1.7060173e-02  -1.5888295e-02  -1.5457111e-02  -1.5475782e-02  -1.4622806e-02  -1.3340316e-02  -1.4150609e-02  -1.3814148e-02  -1.3026144e-02  -1.2345109e-02  -1.1650881e-02  -1.2071678e-02  -1.2115902e-02  -1.1200999e-02  -1.0872960e-02  -1.0468106e-02  -1.0145318e-02  -9.9310139e-03  -9.6373635e-03  -9.0533046e-03  -9.1532567e-03  -8.9799458e-03  -8.6648123e-03  -9.0484183e-03  -8.7751341e-03  -8.2456128e-03  -8.1637646e-03  -7.4178117e-03  -7.7084149e-03  -7.9275567e-03  -7.4332879e-03  -7.3019360e-03  -6.1966570e-03  -5.9013326e-03  -5.1103293e-03  -4.9668783e-03  -4.5061347e-03  -3.9082515e-03  -3.8121597e-03  -3.4039956e-03  -3.4236819e-03  -2.6205708e-03  -2.0676454e-03  -1.8981894e-03  -1.4834204e-03  -1.8831127e-03  -1.3129666e-03  -1.0159316e-03  -1.3246880e-03  -6.8818491e-04  -6.8493913e-04  -1.0460429e-03  -6.8158428e-04  -8.7058406e-04  -7.5694244e-04  -7.3611479e-04  -2.0023351e-04  -5.2180625e-04  -1.1297850e-04  -9.5628165e-05  -2.6057684e-04  -5.0627763e-04   9.7848036e-05   1.5457110e-04   6.8241934e-05   2.1848691e-04   5.4840538e-04  -6.0288329e-05   6.2067289e-05  -8.1551017e-05  -2.8479799e-04   1.2366778e-04  -2.0060464e-05   5.4747586e-04  -2.5443296e-04  -2.1336936e-04   5.5079101e-05   1.8318692e-04  -1.1472950e-04   9.6066829e-06  -2.0757731e-04  -4.3406539e-04  -7.3451321e-05   6.1687298e-05   1.8882484e-05  -1.8060688e-04  -3.6629959e-04   9.5285967e-05   8.1842826e-05  -5.0938320e-05   6.4145332e-04  -2.2662537e-04   2.5556303e-04
   6.4375000e+02             NaN  -1.2344217e-04   2.7218556e-04   1.9668043e-05   5.0652234e-05  -1.6140368e-04   1.2037653e-04   1.6246268e-04   1.7827318e-04  -2.0903230e-04   2.7203630e-04  -6.4147314e-05  -1.5337347e-04  -2.1285564e-04  -2.1831648e-05  -2.2628574e-04  -9.7960685e-05   2.6087726e-04  -4.8947643e-04  -2.1443137e-04  -1.0403155e-03  -1.5953105e-03  -2.8796265e-03  -3.9005879e-03  -5.3531901e-03  -6.9934275e-03  -9.3869496e-03  -1.0920105e-02  -1.3540404e-02  -1.4921077e-02  -1.6923664e-02  -1.9026266e-02  -2.0723496e-02  -2.2126174e-02  -2.3681027e-02  -2.3772911e-02  -2.4249279e-02  -2.3543959e-02  -2.4241271e-02  -2.3739796e-02  -2.3770166e-02  -2.4452031e-02  -2.4195651e-02  -2.4294457e-02  -2.4783367e-02  -2.5339458e-02  -2.4807454e-02  -2.4251446e-02  -2.3653512e-02  -2.4825572e-02  -2.4812063e-02  -2.4307436e-02  -2.4259840e-02  -2.4131034e-02  -2.5008195e-02  -2.5052453e-02  -2.3800412e-02  -2.4159749e-02  -2.4851599e-02  -2.5009890e-02  -2.4617252e-02  -2.4214035e-02  -2.3803011e-02  -2.3744844e-02  -2.3320362e-02  -2.2764662e-02  -2.2167278e-02  -2.2425354e-02  -2.2144500e-02  -2.1274722e-02  -2.1238653e-02  -2.1164444e-02  -2.1141808e-02  -2.1080668e-02  -1.9872534e-02  -1.8830341e-02  -1.8549497e-02  -1.7987348e-02  -1.7657356e-02  -1.6733295e-02  -1.5684426e-02  -1.5223366e-02  -1.4987235e-02  -1.4310408e-02  -1.3210185e-02  -1.3655005e-02  -1.3379479e-02  -1.2958965e-02  -1.2253917e-02  -1.1698499e-02  -1.2008916e-02  -1.1916468e-02  -1.1116800e-02  -1.0705313e-02  -1.0299610e-02  -1.0017558e-02  -9.6047245e-03  -9.8095166e-03  -8.8692610e-03  -9.0526026e-03  -9.0814895e-03  -8.7233312e-03  -8.6877713e-03  -8.6066652e-03  -8.1671982e-03  -7.9492607e-03  -7.5650953e-03  -7.5371687e-03  -7.8539984e-03  -7.6665591e-03  -7.3292249e-03  -5.9789562e-03  -5.6261530e-03  -5.3489358e-03  -4.9980076e-03  -4.6016971e-03  -4.1718538e-03  -3.6191534e-03  -3.1233697e-03  -3.6082360e-03  -2.6166588e-03  -2.1955481e-03  -1.8841744e-03  -1.6989992e-03  -1.7765164e-03  -1.5025940e-03  -1.3837387e-03  -1.4685743e-03  -7.1051387e-04  -1.2457373e-03  -1.1699914e-03  -4.6214157e-04  -8.4344928e-04  -7.1829456e-04  -7.7768276e-04  -4.9604667e-04  -3.4346758e-04  -4.3878390e-04  -2.1869856e-04  -3.3065089e-04  -2.3403632e-04   1.3154038e-04   1.0121082e-05  -2.1046906e-04  -1.5017081e-04   1.7853844e-04  -4.3987959e-04  -9.3263420e-05  -1.6548646e-04  -2.4404037e-04  -1.6532206e-04  -1.3831177e-05   1.8769631e-04  -3.5450183e-05  -1.7059847e-04   1.2899575e-05   2.0083304e-05  -1.3727660e-04  -3.3785471e-05  -2.2958320e-04  -3.5369762e-04  -1.9443406e-04   1.1706070e-04   1.3175406e-04  -4.6329944e-04  -5.1676883e-04   5.2426169e-05  -3.5571508e-04  -1.5446802e-04   4.2995154e-04  -1.6270492e-04  -2.8542218e-05
   6.4583333e+02             NaN   1.0085881e-04   3.6278467e-04   1.3982732e-04  -1.6172660e-04  -4.2587941e-04   1.5322177e-04   2.3102063e-04   2.7283631e-04  -8.6804327e-05  -2.8633203e-05  -1.2515156e-04  -5.7466070e-05  -8.0299671e-05   3.1502562e-05  -6.1344688e-05  -2.6102086e-04  -4.2825488e-05  -3.9995151e-04  -7.6506412e-05  -1.0433321e-03  -1.4718647e-03  -2.5295093e-03  -3.9080392e-03  -5.2283304e-03  -6.7852742e-03  -8.9150559e-03  -1.0466288e-02  -1.3212846e-02  -1.4418806e-02  -1.6594567e-02  -1.8494087e-02  -2.0377955e-02  -2.1502572e-02  -2.2667895e-02  -2.3398288e-02  -2.3405241e-02  -2.2899871e-02  -2.3133586e-02  -2.3111837e-02  -2.3153484e-02  -2.3734233e-02  -2.3880089e-02  -2.3628751e-02  -2.3965298e-02  -2.4659906e-02  -2.4422564e-02  -2.3620569e-02  -2.3242522e-02  -2.4120702e-02  -2.4166217e-02  -2.3841360e-02  -2.3357038e-02  -2.3663988e-02  -2.4611798e-02  -2.4160128e-02  -2.2972100e-02  -2.3553607e-02  -2.4406063e-02  -2.4534215e-02  -2.3897522e-02  -2.3453644e-02  -2.3333231e-02  -2.3441097e-02  -2.2854547e-02  -2.2248883e-02  -2.1658188e-02  -2.1871312e-02  -2.1802514e-02  -2.1217755e-02  -2.1155296e-02  -2.0869258e-02  -2.0724236e-02  -2.0674074e-02  -1.9455808e-02  -1.8461379e-02  -1.8386550e-02  -1.7615860e-02  -1.7444373e-02  -1.6407424e-02  -1.5185256e-02  -1.4801766e-02  -1.4503366e-02  -1.4043684e-02  -1.3272983e-02  -1.3470216e-02  -1.2989445e-02  -1.2377677e-02  -1.2017554e-02  -1.1809615e-02  -1.1590588e-02  -1.1623292e-02  -1.1068058e-02  -1.0384053e-02  -1.0311086e-02  -9.7933309e-03  -9.4860163e-03  -9.3669581e-03  -8.7297625e-03  -9.0147733e-03  -8.9396657e-03  -8.4179777e-03  -8.5402914e-03  -8.4851132e-03  -7.7361541e-03  -8.1298239e-03  -7.4569374e-03  -7.5759214e-03  -7.4032089e-03  -7.3632077e-03  -7.0375627e-03  -5.8564732e-03  -5.4079797e-03  -5.2528592e-03  -4.9436270e-03  -4.4983014e-03  -3.9482063e-03  -3.8293970e-03  -2.9743988e-03  -3.5633153e-03  -2.4399617e-03  -2.1138207e-03  -1.7083238e-03  -1.5715969e-03  -1.6705701e-03  -1.3849278e-03  -1.2007256e-03  -1.3142020e-03  -7.7258437e-04  -9.9060893e-04  -8.9582788e-04  -5.4793408e-04  -5.9706052e-04  -4.6532747e-04  -7.8113389e-04  -3.4535481e-04  -3.5550604e-04  -6.8955738e-05   8.9848748e-05  -6.4175604e-04  -5.7028580e-04  -1.2488224e-04  -2.1666339e-04  -1.8625133e-04  -3.4309428e-04   2.6040273e-04  -4.2039134e-04   3.8150774e-05  -2.3428830e-04  -5.8758408e-04  -7.2668949e-05  -1.3528142e-05   1.8919675e-04  -7.5322830e-05  -1.6048399e-04   1.5221294e-05   1.2749960e-04   8.1259776e-05   1.3586289e-05   3.4676128e-05  -3.9032749e-04  -2.1300474e-04   2.1827854e-04   5.2977396e-05  -1.3788869e-04  -3.0778371e-04   2.4295742e-04  -1.9977129e-04  -4.0073545e-05   6.4251891e-04  -2.1093514e-04   1.5217718e-04
   6.4791667e+02             NaN  -2.2303636e-04   1.1859531e-04  -1.4085237e-05   3.4027379e-05  -2.8677026e-04   2.7045920e-05   7.5707460e-05   9.5718938e-05  -8.3059270e-05   2.6418840e-04  -4.1094730e-05   1.4601492e-04   5.7577152e-05  -3.3069692e-05   1.1325928e-04  -1.6853551e-04   2.0447265e-04  -3.1531347e-04  -9.7497026e-05  -1.0354308e-03  -1.7393841e-03  -2.7846898e-03  -3.8456150e-03  -5.0844752e-03  -6.7234012e-03  -8.6042900e-03  -1.0420674e-02  -1.3078004e-02  -1.4391376e-02  -1.6197072e-02  -1.7947178e-02  -1.9936209e-02  -2.0933364e-02  -2.2147116e-02  -2.2720021e-02  -2.2711009e-02  -2.2541475e-02  -2.2799519e-02  -2.2637650e-02  -2.2807318e-02  -2.3461585e-02  -2.3244339e-02  -2.2835866e-02  -2.3132305e-02  -2.4242238e-02  -2.3919903e-02  -2.2976586e-02  -2.2720743e-02  -2.3563498e-02  -2.3675532e-02  -2.3266491e-02  -2.2955323e-02  -2.3068857e-02  -2.3894166e-02  -2.3444941e-02  -2.2459019e-02  -2.2976775e-02  -2.3946833e-02  -2.3634078e-02  -2.3335865e-02  -2.3143128e-02  -2.2826634e-02  -2.2889575e-02  -2.2180980e-02  -2.1646788e-02  -2.1073454e-02  -2.1335134e-02  -2.1242413e-02  -2.0572315e-02  -2.0606927e-02  -2.0584385e-02  -2.0338297e-02  -2.0195089e-02  -1.8813463e-02  -1.8024610e-02  -1.7988229e-02  -1.6853092e-02  -1.6931573e-02  -1.5958371e-02  -1.4715614e-02  -1.4557153e-02  -1.4173834e-02  -1.3537935e-02  -1.3022509e-02  -1.3083183e-02  -1.2757492e-02  -1.2318350e-02  -1.1668164e-02  -1.1322670e-02  -1.1171088e-02  -1.1424871e-02  -1.0501922e-02  -1.0138445e-02  -9.9002304e-03  -9.5861573e-03  -9.4710035e-03  -9.1520355e-03  -8.6505194e-03  -8.4993874e-03  -8.6227345e-03  -8.2702470e-03  -8.3760542e-03  -8.2019434e-03  -7.2879308e-03  -7.9293820e-03  -7.3893413e-03  -7.1667327e-03  -7.3907842e-03  -7.0265153e-03  -6.7156343e-03  -5.8771602e-03  -5.2758521e-03  -5.3100321e-03  -4.7430141e-03  -3.8732179e-03  -4.0137864e-03  -3.6509696e-03  -2.8512306e-03  -3.3945083e-03  -2.5105156e-03  -2.1654946e-03  -1.5157038e-03  -1.4182904e-03  -1.3737049e-03  -1.3356296e-03  -9.7912436e-04  -1.4479896e-03  -8.5897776e-04  -1.0180814e-03  -7.7949105e-04  -3.8664957e-04  -5.8021846e-04  -5.2970086e-04  -4.1862282e-04  -5.7890631e-04  -3.2289330e-04   2.2595404e-05   2.8604988e-05  -2.5132401e-04  -3.3099918e-04  -1.9731947e-04  -1.6862370e-04  -2.5147174e-04  -1.4194091e-04   2.1776241e-04  -7.0603908e-04  -9.0830905e-05  -1.7292854e-04  -3.1456305e-04  -1.8582981e-04  -2.1449872e-04   3.2941771e-04   1.8833412e-05  -4.0644866e-04  -3.0646720e-05   2.0468397e-04   2.2190044e-04  -2.4662411e-04   8.0764698e-05  -1.9218482e-04  -2.0665677e-05   2.4407367e-04   4.7128042e-05   1.6030807e-04  -3.4106753e-04  -1.2987872e-04  -7.9068623e-05  -9.6051826e-05   6.4531454e-04  -4.4167063e-04  -4.8582848e-05
   6.5000000e+02             NaN  -7.6603189e-05   1.2199455e-04  -5.9981227e-05  -1.8112297e-04   1.5092134e-04   1.2328975e-04   1.0992494e-04   9.8348987e-05   1.2041080e-04   2.2315015e-04  -1.3664072e-04  -7.7658991e-05   2.0504187e-04  -4.5350188e-05   2.5036503e-04  -5.2037154e-06  -7.2985650e-05  -4.0559686e-04  -1.1682039e-04  -8.0639420e-04  -1.6628532e-03  -2.5554984e-03  -3.9851184e-03  -5.0999052e-03  -6.6578794e-03  -8.6113374e-03  -1.0282381e-02  -1.2626294e-02  -1.4227970e-02  -1.6164431e-02  -1.7561540e-02  -1.9636384e-02  -2.0582594e-02  -2.1870862e-02  -2.2540523e-02  -2.2313270e-02  -2.2139169e-02  -2.2365055e-02  -2.2392959e-02  -2.2433161e-02  -2.2888507e-02  -2.2575036e-02  -2.2878263e-02  -2.2820859e-02  -2.4096628e-02  -2.3580093e-02  -2.2379266e-02  -2.2242422e-02  -2.2932677e-02  -2.3205640e-02  -2.2564906e-02  -2.2539566e-02  -2.2384288e-02  -2.3568237e-02  -2.2973418e-02  -2.2027025e-02  -2.2450078e-02  -2.3155001e-02  -2.3336779e-02  -2.3085341e-02  -2.2679995e-02  -2.2199012e-02  -2.2034125e-02  -2.1663594e-02  -2.1210842e-02  -2.0474429e-02  -2.0802181e-02  -2.0744756e-02  -2.0049687e-02  -2.0072880e-02  -1.9991817e-02  -1.9821584e-02  -1.9683437e-02  -1.8229651e-02  -1.7556926e-02  -1.7566027e-02  -1.6722505e-02  -1.6579518e-02  -1.5880501e-02  -1.4507826e-02  -1.4322854e-02  -1.3858231e-02  -1.3292299e-02  -1.2825540e-02  -1.2818399e-02  -1.2075781e-02  -1.2105372e-02  -1.0950160e-02  -1.0993785e-02  -1.0922395e-02  -1.0763340e-02  -1.0384328e-02  -9.7412704e-03  -9.4534047e-03  -9.5714513e-03  -9.3844583e-03  -8.9818733e-03  -8.4883759e-03  -8.4135286e-03  -8.6276453e-03  -8.2319710e-03  -7.9933081e-03  -7.8150222e-03  -7.2433816e-03  -7.5562596e-03  -7.2237130e-03  -6.7797408e-03  -7.2070916e-03  -6.8828712e-03  -6.3756084e-03  -5.7779265e-03  -5.3126322e-03  -5.1587225e-03  -4.6076561e-03  -3.9246050e-03  -3.6662043e-03  -3.6294282e-03  -3.2485008e-03  -3.2252234e-03  -2.8066502e-03  -2.2432806e-03  -1.3499571e-03  -1.2583200e-03  -1.2042370e-03  -1.3920357e-03  -1.1746157e-03  -1.6489712e-03  -1.2034932e-03  -1.1255720e-03  -7.0178563e-04  -5.6720240e-04  -4.2712000e-04  -5.6701686e-04  -3.9336512e-04  -3.2762352e-04  -2.5209750e-04   2.1589041e-04  -9.7678604e-05  -2.8083344e-04  -4.8601573e-04  -2.1720231e-04   1.2388751e-04  -2.2444643e-04  -1.6843529e-04   3.5385760e-04  -3.3424998e-04  -3.7456052e-05   1.0363556e-04  -2.1650723e-04  -2.4135424e-05   1.8011861e-04   2.1029728e-04   1.6165882e-04  -1.5314220e-04   2.0892243e-04   3.1702452e-04   1.3097508e-04  -4.4515095e-05  -2.6165117e-05   1.1712826e-04  -1.7600350e-04   2.8416480e-04   2.5268779e-04   3.1363106e-05  -1.9477739e-04   3.0973540e-05  -4.6242291e-05  -2.3102795e-05   5.5372541e-04  -3.3214344e-04   4.5727200e-05
   6.5208333e+02             NaN   1.1715035e-04   1.1014766e-04   1.3876707e-04   6.8095751e-05  -1.2032600e-04   2.0330066e-04   2.4782900e-04   2.2407170e-04  -1.0568746e-04   9.6652398e-05  -2.7572216e-04   7.0937183e-05   1.9496940e-04  -6.0255188e-05   2.1251799e-04  -4.6794307e-05  -2.1217599e-04  -6.0054373e-04  -3.0913929e-04  -8.5285365e-04  -1.4951590e-03  -2.4302800e-03  -3.9211415e-03  -5.0183995e-03  -6.4183722e-03  -8.0314129e-03  -9.9977499e-03  -1.2173113e-02  -1.3798953e-02  -1.5736371e-02  -1.7017636e-02  -1.9142852e-02  -1.9685533e-02  -2.1014827e-02  -2.1800818e-02  -2.1764878e-02  -2.1559549e-02  -2.1639428e-02  -2.2008065e-02  -2.1868019e-02  -2.2390118e-02  -2.2035902e-02  -2.2114451e-02  -2.2370772e-02  -2.2860609e-02  -2.2892019e-02  -2.1948723e-02  -2.1652547e-02  -2.2470207e-02  -2.2449550e-02  -2.2333347e-02  -2.2061348e-02  -2.1722212e-02  -2.2855823e-02  -2.2530637e-02  -2.1519939e-02  -2.2096447e-02  -2.2607241e-02  -2.2894662e-02  -2.2937095e-02  -2.2298863e-02  -2.1844514e-02  -2.1832629e-02  -2.1457645e-02  -2.0852068e-02  -2.0078095e-02  -2.0322625e-02  -2.0287295e-02  -1.9924007e-02  -1.9893193e-02  -1.9619265e-02  -1.9524854e-02  -1.9327914e-02  -1.8013731e-02  -1.7400143e-02  -1.7426204e-02  -1.6623897e-02  -1.6322499e-02  -1.5774735e-02  -1.4173708e-02  -1.4227391e-02  -1.3641356e-02  -1.2896625e-02  -1.2277898e-02  -1.2344432e-02  -1.2124143e-02  -1.2114758e-02  -1.1066389e-02  -1.0911656e-02  -1.0642043e-02  -1.0564014e-02  -1.0031109e-02  -9.5722985e-03  -9.3549718e-03  -9.4606842e-03  -8.8816392e-03  -8.8644288e-03  -8.2310111e-03  -8.1114483e-03  -8.1457511e-03  -8.2918145e-03  -7.8284871e-03  -7.3678391e-03  -7.1319048e-03  -7.3784857e-03  -6.7773153e-03  -6.7364956e-03  -7.1309430e-03  -6.5663956e-03  -6.2169459e-03  -5.5726584e-03  -5.3395031e-03  -5.2884379e-03  -4.6066756e-03  -4.0264085e-03  -3.7499957e-03  -3.3431073e-03  -3.0857611e-03  -3.2385871e-03  -2.4423000e-03  -2.1676952e-03  -1.3178282e-03  -1.4276508e-03  -1.1780619e-03  -1.4842537e-03  -1.2195865e-03  -1.6224371e-03  -1.1855729e-03  -8.9317780e-04  -7.7376284e-04  -3.3097487e-04  -7.3524735e-04  -4.4743200e-04  -4.5456011e-04  -2.2926718e-04  -5.1693727e-04   1.0614171e-04  -1.9971599e-04  -4.2075882e-04  -5.7597675e-04  -2.4357276e-04  -1.6275932e-04  -4.6238059e-04  -1.2735740e-04   1.1628401e-04  -3.8908998e-04  -2.7242249e-05  -7.0988161e-05  -2.6443562e-04  -2.6327624e-04   3.4756308e-04  -6.5405870e-05   2.0547134e-06  -1.9255545e-04  -7.3676083e-06   2.4285639e-04   2.6724011e-04  -3.3643763e-04  -8.1454084e-05  -1.1583276e-04  -4.6759362e-05  -1.0818891e-05   1.4509820e-04  -4.3091781e-05  -3.4553089e-05   7.8088739e-05   1.6571430e-04  -1.6274614e-04   2.6572050e-04   3.6939072e-05   1.0960885e-04
   6.5416667e+02             NaN  -9.7479575e-05   5.8847838e-05  -2.5248006e-05  -9.7664279e-05  -2.7197344e-04   2.3410821e-04   3.0058599e-04   2.8929429e-04   9.3762067e-06   2.6579465e-04   1.9427501e-05   1.3932847e-04   1.5971465e-04  -1.5967011e-04   5.8835796e-04   2.8467227e-04  -5.9449606e-05  -2.7469501e-05  -3.2176713e-04  -8.4363788e-04  -1.5201126e-03  -2.4374399e-03  -3.6009740e-03  -4.8288605e-03  -6.2129861e-03  -7.8752480e-03  -9.5310431e-03  -1.1855933e-02  -1.3424804e-02  -1.5282245e-02  -1.6878919e-02  -1.8578461e-02  -1.9189552e-02  -2.0298621e-02  -2.1010776e-02  -2.1170299e-02  -2.0771351e-02  -2.0842820e-02  -2.1096462e-02  -2.1013979e-02  -2.1572925e-02  -2.1243727e-02  -2.1239841e-02  -2.1549388e-02  -2.1964100e-02  -2.2070805e-02  -2.1170544e-02  -2.1224179e-02  -2.2151152e-02  -2.1760826e-02  -2.1369581e-02  -2.1535912e-02  -2.1155876e-02  -2.1951232e-02  -2.1568691e-02  -2.0704437e-02  -2.1483670e-02  -2.2161487e-02  -2.2088926e-02  -2.2028026e-02  -2.1621496e-02  -2.1262703e-02  -2.0990950e-02  -2.0317452e-02  -2.0012079e-02  -1.9554375e-02  -1.9948724e-02  -1.9883280e-02  -1.9298433e-02  -1.9229528e-02  -1.8992274e-02  -1.8810199e-02  -1.8736636e-02  -1.7663235e-02  -1.6784885e-02  -1.6858627e-02  -1.6132086e-02  -1.5595163e-02  -1.5111163e-02  -1.3830968e-02  -1.3487132e-02  -1.3379091e-02  -1.2362289e-02  -1.2058999e-02  -1.1988286e-02  -1.1684496e-02  -1.1502562e-02  -1.0765247e-02  -1.0442691e-02  -1.0006927e-02  -1.0282045e-02  -9.7895495e-03  -9.3188946e-03  -9.1723203e-03  -9.0264713e-03  -8.7160558e-03  -8.6047906e-03  -7.8502227e-03  -7.9242137e-03  -7.8867513e-03  -7.8767190e-03  -7.6835327e-03  -7.2266559e-03  -6.8192455e-03  -7.1949304e-03  -6.8607936e-03  -6.5720791e-03  -6.7822993e-03  -6.6309073e-03  -6.1059940e-03  -5.5145612e-03  -5.1191913e-03  -5.0048478e-03  -4.2361718e-03  -3.7470251e-03  -3.2373129e-03  -3.0649326e-03  -2.9477162e-03  -2.8602193e-03  -2.3593105e-03  -2.1295755e-03  -1.5239661e-03  -1.3950398e-03  -1.2021804e-03  -1.1814719e-03  -1.0213605e-03  -1.3747100e-03  -1.1204635e-03  -8.7124062e-04  -7.8776034e-04  -2.7034548e-04  -7.4430451e-04  -4.3437165e-04  -3.7231394e-04   4.7873406e-05  -7.0150989e-04  -9.6611619e-06  -3.1970535e-04  -3.6184308e-04  -4.2904807e-04   9.5685453e-05  -9.5320885e-05  -3.8090951e-04   2.5141829e-05   3.3301184e-04  -2.2435876e-04   4.4441466e-05  -5.7422651e-05  -3.7993471e-04   1.5072934e-04   6.1620962e-04   5.0862047e-05  -5.4000364e-06   2.3105385e-05   6.9513773e-05   1.4167669e-04   2.8450395e-04   7.5425954e-05  -2.6049291e-04  -8.9982409e-05   1.7339658e-04   8.8050529e-05   3.8989819e-05   1.5543037e-04   6.2266038e-05   7.1169596e-05   3.2829946e-04  -3.5697655e-04   5.4562377e-04  -2.5164540e-06   3.1956734e-04
   6.5625000e+02             NaN  -2.1780566e-04  -5.1563519e-06  -1.0888506e-04  -1.7941904e-04  -1.3911485e-04   2.4701723e-04   2.9283533e-04   2.4770366e-04  -2.8168898e-05   2.9810566e-04   1.5783737e-04   2.1791268e-04  -4.9510945e-05  -1.6759192e-04   3.7543132e-04   4.9324278e-05  -9.5480601e-05  -7.9111228e-05  -4.5352738e-04  -1.0042849e-03  -1.8352358e-03  -2.4425235e-03  -3.5911098e-03  -4.7625500e-03  -6.2997823e-03  -7.9282644e-03  -9.5749353e-03  -1.1879534e-02  -1.3226665e-02  -1.5034742e-02  -1.6524005e-02  -1.7994956e-02  -1.8810206e-02  -1.9965811e-02  -2.0406846e-02  -2.0645937e-02  -2.0325469e-02  -2.0527221e-02  -2.0730873e-02  -2.0500794e-02  -2.1165283e-02  -2.0784389e-02  -2.0825715e-02  -2.1180214e-02  -2.1603136e-02  -2.1573810e-02  -2.0671779e-02  -2.0709242e-02  -2.1714119e-02  -2.1400818e-02  -2.0991122e-02  -2.1218613e-02  -2.0848557e-02  -2.1516326e-02  -2.1311683e-02  -2.0538985e-02  -2.0752701e-02  -2.1693269e-02  -2.1650063e-02  -2.1330845e-02  -2.0984606e-02  -2.0601276e-02  -2.0702334e-02  -2.0123200e-02  -1.9645557e-02  -1.9228180e-02  -1.9437107e-02  -1.9396313e-02  -1.8906918e-02  -1.8816999e-02  -1.8612550e-02  -1.8546503e-02  -1.8522488e-02  -1.7377825e-02  -1.6518059e-02  -1.6385223e-02  -1.5631024e-02  -1.5315426e-02  -1.4950125e-02  -1.3617315e-02  -1.3447304e-02  -1.3071895e-02  -1.2259993e-02  -1.1834349e-02  -1.1755162e-02  -1.1747103e-02  -1.1521752e-02  -1.0992617e-02  -1.0375729e-02  -1.0268168e-02  -1.0569468e-02  -9.4650203e-03  -9.1374752e-03  -8.9122972e-03  -9.0008122e-03  -8.6539625e-03  -8.5942572e-03  -7.9566649e-03  -7.7779626e-03  -7.9519030e-03  -7.8457685e-03  -7.5400427e-03  -7.2010168e-03  -6.9527277e-03  -6.9616440e-03  -6.9258153e-03  -6.6497347e-03  -6.8770071e-03  -6.6768397e-03  -6.1500127e-03  -5.5051071e-03  -5.1978443e-03  -5.1579048e-03  -4.1321622e-03  -3.8676299e-03  -3.6364228e-03  -3.0394357e-03  -3.0884871e-03  -3.1803166e-03  -2.4940453e-03  -2.1208590e-03  -1.7787991e-03  -1.3242775e-03  -1.2795037e-03  -1.3359595e-03  -1.2683838e-03  -1.5115976e-03  -1.2244987e-03  -9.2051228e-04  -1.0627952e-03  -5.2819804e-04  -7.5365647e-04  -7.9429920e-04  -7.2038467e-04  -2.0507571e-04  -7.4048427e-04  -4.9545679e-05  -6.3814927e-04  -4.8810872e-04  -5.0386890e-04  -1.5980623e-04  -1.6454833e-04  -3.9819676e-04   4.8483141e-06   2.4075440e-04  -3.4981278e-04  -8.7911019e-05  -4.4904144e-05  -5.3258545e-04   1.6223942e-04   2.1403696e-04   8.4100568e-05  -2.6387650e-05   6.9760216e-05  -8.9554304e-05   3.1777153e-04   2.7342881e-05  -2.3810346e-04  -2.7894080e-04   5.5137831e-05  -2.6672482e-04  -9.7898099e-05  -8.3404769e-05  -3.2771329e-06  -1.5845198e-04   1.9799437e-04   1.0594334e-04  -2.9848621e-04   1.6390329e-04  -1.2576345e-04   2.1696514e-04
   6.5833333e+02             NaN  -1.2311562e-04   2.1594533e-04  -1.5921540e-04  -6.9032422e-05  -1.7487336e-04   1.5594712e-04   2.0009757e-04   1.5748596e-04  -4.4909538e-05   2.4509160e-04   6.1635067e-05   1.1066509e-04  -6.9257580e-05  -2.4120365e-04   1.4491216e-04  -8.1241721e-05  -2.3978551e-04  -3.6312516e-04  -5.8110986e-04  -9.7993364e-04  -1.6850780e-03  -2.4364913e-03  -3.5526257e-03  -4.8335506e-03  -6.2059756e-03  -7.7285027e-03  -9.3770915e-03  -1.1434095e-02  -1.2846740e-02  -1.4784066e-02  -1.6041103e-02  -1.7595057e-02  -1.8493800e-02  -1.9680707e-02  -1.9803261e-02  -2.0087622e-02  -1.9886075e-02  -2.0174908e-02  -2.0072557e-02  -2.0101212e-02  -2.0649019e-02  -2.0479065e-02  -2.0313980e-02  -2.0847442e-02  -2.1271177e-02  -2.1256344e-02  -2.0253415e-02  -2.0107365e-02  -2.1143218e-02  -2.0975285e-02  -2.0725486e-02  -2.0703337e-02  -2.0551963e-02  -2.1155632e-02  -2.0768354e-02  -1.9894454e-02  -2.0410214e-02  -2.1086365e-02  -2.1369609e-02  -2.0614456e-02  -2.0430197e-02  -2.0005708e-02  -2.0284202e-02  -1.9755770e-02  -1.9384706e-02  -1.8806114e-02  -1.9090912e-02  -1.8955580e-02  -1.8461809e-02  -1.8324190e-02  -1.8110632e-02  -1.8148871e-02  -1.8074554e-02  -1.6845516e-02  -1.6151831e-02  -1.6074661e-02  -1.5281810e-02  -1.4970886e-02  -1.4700123e-02  -1.3373516e-02  -1.3185362e-02  -1.2742544e-02  -1.1978015e-02  -1.1547972e-02  -1.1637274e-02  -1.1210062e-02  -1.1010153e-02  -1.0704254e-02  -1.0127744e-02  -1.0112926e-02  -1.0241827e-02  -9.4414462e-03  -8.9197873e-03  -8.7799393e-03  -8.9097230e-03  -8.5094409e-03  -8.3308844e-03  -7.7374898e-03  -7.4710868e-03  -7.6949029e-03  -7.7669871e-03  -7.5579217e-03  -7.1969411e-03  -6.9524828e-03  -6.7800393e-03  -6.6999483e-03  -6.6402488e-03  -6.5143094e-03  -6.2688420e-03  -6.1322779e-03  -5.4666368e-03  -4.7774946e-03  -4.8185730e-03  -4.3443511e-03  -3.6030593e-03  -3.6022094e-03  -2.9945241e-03  -2.8510395e-03  -3.0936430e-03  -2.3099577e-03  -2.2257133e-03  -1.5776188e-03  -1.4681867e-03  -1.4799127e-03  -1.3430962e-03  -1.1473770e-03  -1.4573912e-03  -1.1594428e-03  -9.9910796e-04  -1.0342963e-03  -6.7453952e-04  -1.0479581e-03  -6.5103678e-04  -8.7935319e-04  -2.1871080e-04  -6.3140052e-04  -4.2231299e-04  -5.7069436e-04  -3.6867189e-04  -5.3196293e-04  -2.3374813e-04  -3.9615076e-04  -4.7252963e-04  -9.2247203e-05  -3.0254189e-05  -3.4079854e-04  -4.1123189e-04  -1.1803529e-04  -4.8101148e-04   1.8784446e-04   1.1361360e-04  -9.3171536e-05  -6.0627005e-05   1.4408539e-06  -4.5764926e-07   9.8466734e-05   1.7597380e-04  -4.5104764e-04  -2.1863588e-04  -2.6417026e-04  -1.5849654e-04  -2.6194378e-04  -1.9441429e-04  -1.2128881e-04  -2.1706668e-04   1.7745700e-04  -9.6285611e-05  -2.6501027e-04   2.8387224e-04   1.4576044e-05   2.4224691e-04
   6.6041667e+02             NaN  -2.7625252e-05   4.4814724e-05  -1.3591309e-04   4.4978828e-05  -1.5015358e-04   3.2552437e-05   6.1077012e-05   3.4752787e-05  -2.3083095e-05   2.3846163e-04   4.4519736e-05   2.1351455e-04   1.8336885e-05  -1.7169003e-04   2.1180697e-04   1.9376667e-04  -5.2894736e-05  -1.3631968e-04  -3.9823949e-04  -7.5285697e-04  -1.4461793e-03  -2.2217939e-03  -3.3661665e-03  -4.6221596e-03  -6.0121759e-03  -7.4500446e-03  -9.1738156e-03  -1.1143588e-02  -1.2570841e-02  -1.4368581e-02  -1.5680479e-02  -1.6978960e-02  -1.7859601e-02  -1.8917888e-02  -1.9232771e-02  -1.9561891e-02  -1.9434779e-02  -1.9537288e-02  -1.9498968e-02  -1.9419453e-02  -2.0023097e-02  -1.9773030e-02  -1.9757535e-02  -2.0493504e-02  -2.0728308e-02  -2.0561027e-02  -1.9659808e-02  -1.9655213e-02  -2.0426639e-02  -2.0583315e-02  -2.0234716e-02  -2.0130061e-02  -1.9859946e-02  -2.0622680e-02  -2.0274831e-02  -1.9276081e-02  -1.9961330e-02  -2.0568023e-02  -2.0745280e-02  -2.0214867e-02  -1.9784434e-02  -1.9606217e-02  -1.9850077e-02  -1.9177902e-02  -1.8766281e-02  -1.8135130e-02  -1.8458988e-02  -1.8433475e-02  -1.8104630e-02  -1.8039303e-02  -1.7902803e-02  -1.7631771e-02  -1.7684382e-02  -1.6445488e-02  -1.5821422e-02  -1.5583618e-02  -1.4949814e-02  -1.4492585e-02  -1.4105475e-02  -1.3061268e-02  -1.2903222e-02  -1.2407007e-02  -1.1581261e-02  -1.1322244e-02  -1.1373509e-02  -1.0930688e-02  -1.0713560e-02  -1.0282346e-02  -9.8497990e-03  -9.7370121e-03  -9.7383150e-03  -9.0620237e-03  -8.9413452e-03  -8.4671583e-03  -8.4487877e-03  -8.4495350e-03  -8.1534219e-03  -7.5272944e-03  -7.4650264e-03  -7.4947971e-03  -7.4397119e-03  -7.3344814e-03  -7.0834662e-03  -6.9702265e-03  -6.7362178e-03  -5.9969781e-03  -6.3385107e-03  -6.1949715e-03  -6.0682691e-03  -5.9051561e-03  -5.1563627e-03  -5.0077880e-03  -4.5502380e-03  -4.0143253e-03  -3.6298283e-03  -3.5908426e-03  -3.1842538e-03  -2.6795651e-03  -2.8972834e-03  -2.4825579e-03  -2.3306864e-03  -1.4919274e-03  -1.3483779e-03  -1.4024165e-03  -1.1898722e-03  -1.1271160e-03  -1.1610326e-03  -1.1194639e-03  -8.2378637e-04  -1.0379254e-03  -6.9263928e-04  -1.1242821e-03  -4.9401701e-04  -7.7333213e-04  -2.6042262e-04  -4.1894712e-04  -2.0096248e-04  -4.7910068e-04  -3.8341960e-04  -4.8344448e-04  -6.8376748e-05  -2.9317968e-04  -2.6823374e-04  -6.8662296e-05  -2.6073933e-04  -4.1437883e-04  -1.5285169e-04  -1.0962156e-04  -3.8588260e-04   1.3175690e-04   8.5691542e-05  -8.5710643e-06   6.1657412e-05  -5.7093861e-05  -7.5863212e-05  -4.2619197e-05   2.2069457e-04  -3.1817031e-04   1.0902357e-04  -4.3730405e-05   4.2374406e-05  -1.3921042e-04  -1.6626663e-04  -2.0206399e-05  -1.2347601e-04   2.7362241e-04  -1.7003838e-06  -1.5104141e-04  -1.0986828e-04   1.1437957e-04   5.2910116e-04
   6.6250000e+02             NaN  -9.3222490e-05  -5.9576348e-05  -2.1325290e-04   8.6672486e-05  -1.4590289e-04   1.1574496e-04   1.5520537e-04   1.4234703e-04   3.8302972e-05   8.4742333e-05   5.9785400e-05   1.1182519e-04   1.8707780e-04   1.2663676e-04   1.0915536e-04   3.4039334e-04   8.0933092e-05  -7.2456697e-05  -3.4352888e-04  -8.0971502e-04  -1.5547892e-03  -2.2713256e-03  -3.0660499e-03  -4.2887236e-03  -5.7294612e-03  -7.3076041e-03  -8.9506035e-03  -1.0575259e-02  -1.1933059e-02  -1.3960716e-02  -1.5191776e-02  -1.6400143e-02  -1.7061404e-02  -1.8298171e-02  -1.8609124e-02  -1.8932379e-02  -1.8796434e-02  -1.8776300e-02  -1.8858013e-02  -1.8727470e-02  -1.9237052e-02  -1.9038865e-02  -1.9297898e-02  -1.9841574e-02  -1.9878547e-02  -1.9798649e-02  -1.9068221e-02  -1.9013017e-02  -1.9522518e-02  -1.9587064e-02  -1.9420155e-02  -1.9566571e-02  -1.9427306e-02  -2.0116489e-02  -1.9428456e-02  -1.8542757e-02  -1.9346503e-02  -2.0147266e-02  -1.9886560e-02  -1.9401967e-02  -1.9272920e-02  -1.8880568e-02  -1.9193421e-02  -1.8791822e-02  -1.8322238e-02  -1.7569181e-02  -1.7877871e-02  -1.7707257e-02  -1.7414986e-02  -1.7361178e-02  -1.7111904e-02  -1.7037758e-02  -1.7147249e-02  -1.6058164e-02  -1.5339852e-02  -1.5138167e-02  -1.4280218e-02  -1.3868937e-02  -1.3567378e-02  -1.2541461e-02  -1.2588761e-02  -1.1857019e-02  -1.1370158e-02  -1.0783611e-02  -1.1044147e-02  -1.0401379e-02  -1.0215930e-02  -1.0075664e-02  -9.3490104e-03  -9.4953103e-03  -9.5274232e-03  -8.8535363e-03  -8.5077784e-03  -8.1113539e-03  -8.2992204e-03  -8.0290080e-03  -8.0185658e-03  -7.3916762e-03  -7.0479521e-03  -7.2140914e-03  -7.1349996e-03  -6.9608921e-03  -6.7485995e-03  -6.5194411e-03  -6.3442096e-03  -5.9654483e-03  -6.0670941e-03  -5.8062460e-03  -6.0187705e-03  -5.7960189e-03  -5.0212382e-03  -4.6552849e-03  -4.4264544e-03  -3.8049877e-03  -3.7319075e-03  -3.3178808e-03  -3.0770150e-03  -2.6649929e-03  -2.8426654e-03  -2.2023578e-03  -2.0988723e-03  -1.5027564e-03  -1.1044082e-03  -1.1225411e-03  -1.2430533e-03  -7.7309792e-04  -1.3489619e-03  -1.0586483e-03  -7.8863314e-04  -8.3987132e-04  -5.4283679e-04  -7.7970319e-04  -3.4972512e-04  -6.0186496e-04  -3.3875113e-04  -3.7073903e-04   2.9261154e-06  -5.4158702e-04  -1.8342792e-04  -2.7071307e-04  -1.9943756e-04  -1.5919200e-04   4.6690740e-05   1.2948111e-04   1.7195789e-04  -3.8303191e-04  -5.0795994e-05  -4.4135334e-05  -2.0188627e-04  -2.4864534e-05   8.4780516e-05  -7.5751386e-05   1.6606095e-04   1.4333412e-04  -1.3747679e-05  -2.3087302e-04   1.6753457e-04  -7.1253922e-05   1.8120985e-04  -5.9783198e-05   1.3828359e-04  -3.1919483e-04  -1.0449531e-04  -1.3460194e-04  -8.2436950e-06   3.1335073e-04  -1.9897246e-04   1.1257054e-04   2.8141574e-04  -5.6470047e-05   5.8974741e-04
   6.6458333e+02             NaN  -1.6881075e-04  -1.2751696e-04   5.2925968e-05   5.1975002e-06  -9.5265246e-05   4.1677133e-05   6.0305974e-05   1.1786275e-04   2.1956787e-04   1.6942880e-04   2.5668495e-05  -2.1246440e-04  -1.3783516e-04  -1.0780895e-04   8.5649503e-05   3.8420638e-04   1.3762911e-04  -1.6423760e-04  -4.4268541e-04  -9.8134384e-04  -1.4870698e-03  -2.2084976e-03  -3.2171851e-03  -4.2163757e-03  -5.9057525e-03  -7.1032216e-03  -8.7013945e-03  -1.0599208e-02  -1.2029810e-02  -1.3731725e-02  -1.4961354e-02  -1.6222059e-02  -1.7017132e-02  -1.7961015e-02  -1.8242299e-02  -1.8605720e-02  -1.8422592e-02  -1.8475065e-02  -1.8555864e-02  -1.8567512e-02  -1.8868610e-02  -1.8545858e-02  -1.8649769e-02  -1.9276842e-02  -1.9320090e-02  -1.9383955e-02  -1.8792936e-02  -1.8704647e-02  -1.9210569e-02  -1.9193100e-02  -1.8937156e-02  -1.8802874e-02  -1.8908897e-02  -1.9651647e-02  -1.8965526e-02  -1.8173553e-02  -1.9002960e-02  -1.9458186e-02  -1.9499451e-02  -1.9106969e-02  -1.8743775e-02  -1.8516572e-02  -1.8686534e-02  -1.8200845e-02  -1.7795542e-02  -1.7199362e-02  -1.7623460e-02  -1.7462568e-02  -1.6997257e-02  -1.7092316e-02  -1.6920452e-02  -1.6822197e-02  -1.6785116e-02  -1.6139239e-02  -1.5050168e-02  -1.4556685e-02  -1.4130232e-02  -1.3705471e-02  -1.3141209e-02  -1.2297384e-02  -1.2099132e-02  -1.1666639e-02  -1.1122226e-02  -1.0619682e-02  -1.0740632e-02  -1.0370373e-02  -1.0153770e-02  -9.8911911e-03  -9.4573453e-03  -9.2844942e-03  -9.2958830e-03  -8.7652443e-03  -8.6373044e-03  -7.9834316e-03  -8.3673369e-03  -7.8910670e-03  -7.7474847e-03  -6.9619096e-03  -6.9683141e-03  -7.2564086e-03  -6.8484870e-03  -6.9170712e-03  -6.7306765e-03  -6.5050505e-03  -6.2628998e-03  -5.8079720e-03  -5.9520621e-03  -5.5335118e-03  -5.8765180e-03  -5.6626210e-03  -5.1961781e-03  -4.4489923e-03  -4.4529231e-03  -3.7945670e-03  -3.6397085e-03  -3.0390290e-03  -2.9798645e-03  -2.5531283e-03  -2.7358703e-03  -2.2264004e-03  -1.9856860e-03  -1.6496937e-03  -1.0335102e-03  -1.1028668e-03  -1.1834909e-03  -9.9815784e-04  -1.1247964e-03  -1.0705556e-03  -7.1248616e-04  -1.0085289e-03  -6.9955149e-04  -5.0936881e-04  -1.1784995e-04  -7.6961098e-04  -5.1194327e-04  -4.1417165e-04  -1.9603094e-04  -6.6191258e-04  -2.1270177e-04  -3.5291442e-04  -2.0437556e-04  -1.3481865e-04  -8.9568049e-05  -8.0345863e-05   2.0816113e-04  -3.8711552e-04  -1.0108679e-04   2.0035322e-05  -2.1884887e-04   1.3157640e-04   5.8380740e-05  -6.6960127e-05   3.4102676e-06  -3.9499893e-05   8.5510351e-05  -3.0922260e-04  -2.5740501e-05  -2.7978368e-04  -5.3201348e-05   5.9036885e-05   2.3713805e-04  -4.8602244e-04   1.0570198e-05   2.9958697e-04   2.1507997e-04  -2.2864824e-04  -2.9660846e-04  -3.2255272e-05   1.5209038e-04  -6.7692841e-05   4.6741022e-04
   6.6666667e+02             NaN  -1.0505713e-04   1.1503777e-04  -1.2092192e-04  -9.8617870e-05  -6.3293364e-05   1.9436383e-05   2.8912433e-05   1.0851656e-04   1.7004849e-04  -5.4277596e-05  -3.6382517e-05  -1.4411547e-04  -5.4968185e-05   1.1535658e-04   8.5199656e-05   2.1904341e-04   1.0636961e-04  -2.6937453e-04  -4.3689168e-04  -8.7573113e-04  -1.4387812e-03  -2.0035224e-03  -3.0598623e-03  -4.2901361e-03  -5.6342487e-03  -7.0524914e-03  -8.6609515e-03  -1.0574025e-02  -1.2063353e-02  -1.3393908e-02  -1.4681163e-02  -1.6031568e-02  -1.6780182e-02  -1.7615211e-02  -1.7971646e-02  -1.8233889e-02  -1.8108030e-02  -1.8242425e-02  -1.8230831e-02  -1.8367638e-02  -1.8607989e-02  -1.8270598e-02  -1.8320784e-02  -1.9097991e-02  -1.9241832e-02  -1.8905272e-02  -1.8346825e-02  -1.8325884e-02  -1.8791815e-02  -1.8844399e-02  -1.8793040e-02  -1.8632077e-02  -1.8766501e-02  -1.9369714e-02  -1.8561079e-02  -1.8060797e-02  -1.8740993e-02  -1.9090907e-02  -1.9367733e-02  -1.8916746e-02  -1.8208429e-02  -1.8070526e-02  -1.8301566e-02  -1.7913460e-02  -1.7460133e-02  -1.6806879e-02  -1.7218320e-02  -1.7090025e-02  -1.6735251e-02  -1.6669039e-02  -1.6499024e-02  -1.6426813e-02  -1.6343916e-02  -1.5570497e-02  -1.4503850e-02  -1.4207270e-02  -1.3878408e-02  -1.3411018e-02  -1.3105808e-02  -1.2153650e-02  -1.1868774e-02  -1.1573755e-02  -1.0849696e-02  -1.0283302e-02  -1.0400334e-02  -1.0080823e-02  -9.9910080e-03  -9.5133263e-03  -9.3707872e-03  -9.0780898e-03  -8.8885117e-03  -8.4803750e-03  -8.2121723e-03  -7.9594584e-03  -8.0780306e-03  -7.7495235e-03  -7.5025588e-03  -6.7926347e-03  -6.9240647e-03  -7.1197734e-03  -6.6949042e-03  -6.7499718e-03  -6.6855936e-03  -6.4020767e-03  -6.1275486e-03  -5.7809436e-03  -5.7538040e-03  -5.5537650e-03  -6.0266861e-03  -5.6446941e-03  -4.9541346e-03  -4.7057118e-03  -4.3077849e-03  -3.7527179e-03  -3.6682892e-03  -2.9284273e-03  -2.8797226e-03  -2.8411957e-03  -2.9117667e-03  -2.1632926e-03  -1.8026863e-03  -1.6088085e-03  -1.3859422e-03  -1.1493943e-03  -1.2449211e-03  -1.0270194e-03  -1.0533023e-03  -1.0828091e-03  -8.7009902e-04  -8.9939969e-04  -7.1062400e-04  -6.5703013e-04  -3.0168399e-04  -7.0887815e-04  -3.6818801e-04  -5.5793169e-04  -9.2729746e-05  -3.7037409e-04  -1.0875648e-04  -3.0528821e-04  -4.5825953e-05  -1.9961661e-04  -9.0434674e-05   8.9172944e-05   8.1016676e-05  -5.6806053e-04  -9.3824939e-05   1.0431212e-04  -2.3277173e-04   5.1661824e-05   6.3554402e-05  -2.3350108e-04  -2.1567538e-04   2.2108703e-05  -1.3297915e-04  -2.5674585e-04  -9.8437186e-05  -2.5403775e-04  -3.2285921e-05   3.2421945e-05   9.0123123e-05  -3.3808759e-04  -2.2587283e-04   1.5524650e-04   7.2141551e-05   3.1509674e-05  -3.3672717e-04  -2.3029085e-04   2.6502543e-04  -2.1046683e-04   3.9071566e-04
   6.6875000e+02             NaN   1.8328761e-04   9.5669646e-05  -5.7373494e-05   9.0488817e-05  -4.7471691e-05  -5.2365336e-06   4.0359116e-06   7.3334983e-05   9.5522301e-05  -1.2642456e-04  -1.2027850e-04  -1.0381076e-04   7.5392391e-05   2.2799230e-04   5.3126155e-05   7.2021364e-05   1.6239436e-04  -3.4177769e-05  -4.9394213e-04  -8.3608009e-04  -1.3679590e-03  -2.0312005e-03  -2.9847865e-03  -4.2314095e-03  -5.3104915e-03  -6.7594905e-03  -8.4088444e-03  -1.0046770e-02  -1.1642488e-02  -1.3046484e-02  -1.4190287e-02  -1.5668052e-02  -1.6316788e-02  -1.7020707e-02  -1.7430598e-02  -1.7559493e-02  -1.7560161e-02  -1.7682420e-02  -1.7703325e-02  -1.7857275e-02  -1.7974321e-02  -1.7791462e-02  -1.7890153e-02  -1.8390577e-02  -1.8582430e-02  -1.8462483e-02  -1.7778239e-02  -1.7754151e-02  -1.8234551e-02  -1.8294791e-02  -1.8263592e-02  -1.8154140e-02  -1.8206034e-02  -1.8731905e-02  -1.7940598e-02  -1.7508654e-02  -1.8359045e-02  -1.8625504e-02  -1.8664292e-02  -1.8193724e-02  -1.8063200e-02  -1.7699136e-02  -1.7781024e-02  -1.7519389e-02  -1.7379290e-02  -1.6452097e-02  -1.6769257e-02  -1.6656076e-02  -1.6332553e-02  -1.6275248e-02  -1.6240661e-02  -1.6198888e-02  -1.5823370e-02  -1.5085434e-02  -1.4305247e-02  -1.4108548e-02  -1.3564562e-02  -1.3186158e-02  -1.2750350e-02  -1.1606429e-02  -1.1711408e-02  -1.1355157e-02  -1.0323739e-02  -1.0044515e-02  -1.0271776e-02  -9.8211073e-03  -9.6385386e-03  -9.1891897e-03  -8.9661429e-03  -8.7840645e-03  -8.5275779e-03  -8.1451971e-03  -7.9125774e-03  -7.8375877e-03  -7.8194760e-03  -7.3323791e-03  -7.4790736e-03  -6.6570202e-03  -6.6209784e-03  -6.9022882e-03  -6.4543170e-03  -6.5486946e-03  -6.2910848e-03  -6.0597956e-03  -5.7671031e-03  -5.4878658e-03  -5.7236936e-03  -5.5646578e-03  -5.7552480e-03  -5.5100579e-03  -4.8479174e-03  -4.3538039e-03  -4.2345337e-03  -3.8885504e-03  -3.7100519e-03  -2.8623879e-03  -2.6583145e-03  -2.8338737e-03  -2.5082146e-03  -1.9652248e-03  -1.6943417e-03  -1.4595587e-03  -1.3053530e-03  -9.2954136e-04  -1.1943300e-03  -9.4237040e-04  -9.8996271e-04  -8.4752542e-04  -6.7865559e-04  -6.8690900e-04  -4.2528926e-04  -5.3976224e-04  -3.9872613e-04  -6.2959304e-04  -1.4920434e-04  -3.5734154e-04  -9.3462690e-05  -2.7574319e-04  -2.1773059e-04  -2.5293387e-05  -1.7038108e-04  -1.7611013e-04   2.2236217e-05  -4.4528925e-06   1.3429657e-04  -4.1389485e-04   6.5978435e-05   1.4216505e-04  -1.0335725e-04   2.8234364e-04   4.2013824e-05   5.6985366e-05  -8.8513130e-05   1.5025207e-05  -6.9046790e-05  -2.3656491e-04   1.9279208e-04  -5.0439977e-06  -1.0194929e-04  -2.2166936e-04   1.2083822e-04  -1.4704159e-04   8.8309039e-05   2.2480678e-04  -2.1687321e-05  -8.2512641e-05  -3.1309230e-04  -2.0321833e-04   2.4807936e-04  -1.7993370e-04   4.9406584e-04
   6.7083333e+02             NaN  -5.7768421e-05  -7.0674387e-05   3.1334795e-05   9.7569512e-07   1.3440263e-05   1.7221686e-04   1.9070622e-04   7.2032950e-05  -8.9536181e-05  -1.1004556e-05  -1.1195560e-04  -6.1280639e-05  -6.0674860e-05   1.2977349e-04   1.1583254e-04   7.0524223e-06   3.8940270e-05  -1.5275843e-04  -4.1622858e-04  -6.9429250e-04  -1.4016740e-03  -1.9778028e-03  -2.8543705e-03  -4.0351835e-03  -5.2505114e-03  -6.9329573e-03  -8.5533057e-03  -9.9158654e-03  -1.1227901e-02  -1.2594830e-02  -1.3859513e-02  -1.5341730e-02  -1.5953920e-02  -1.6708025e-02  -1.7148160e-02  -1.7102918e-02  -1.7156272e-02  -1.7259326e-02  -1.7173301e-02  -1.7190429e-02  -1.7537043e-02  -1.7378381e-02  -1.7410153e-02  -1.8100362e-02  -1.8307430e-02  -1.8041167e-02  -1.7457896e-02  -1.7450316e-02  -1.7664616e-02  -1.7669844e-02  -1.7812566e-02  -1.7754276e-02  -1.7815377e-02  -1.8105737e-02  -1.7359113e-02  -1.7016015e-02  -1.7810726e-02  -1.7971339e-02  -1.8187970e-02  -1.7690256e-02  -1.7596967e-02  -1.7216125e-02  -1.7239069e-02  -1.6956550e-02  -1.6582833e-02  -1.5883619e-02  -1.6360398e-02  -1.6176041e-02  -1.5716571e-02  -1.5681290e-02  -1.5651092e-02  -1.5597887e-02  -1.5422221e-02  -1.4410335e-02  -1.3716549e-02  -1.3439000e-02  -1.2956699e-02  -1.2954441e-02  -1.2594318e-02  -1.1458380e-02  -1.1258878e-02  -1.1028651e-02  -1.0115280e-02  -9.8982273e-03  -1.0022952e-02  -9.9100665e-03  -9.3883255e-03  -9.0877533e-03  -8.7844626e-03  -8.5357000e-03  -8.3420157e-03  -8.0451897e-03  -7.6535903e-03  -7.6020291e-03  -7.7896250e-03  -7.1407863e-03  -7.0768795e-03  -6.4282540e-03  -6.4183675e-03  -6.5479460e-03  -6.3224787e-03  -6.2664739e-03  -6.2668975e-03  -6.0005328e-03  -5.6119553e-03  -5.5200044e-03  -5.8111543e-03  -5.3609292e-03  -5.5237876e-03  -5.3206021e-03  -4.7920913e-03  -4.4103406e-03  -4.2209242e-03  -3.5827365e-03  -3.3089599e-03  -2.7162677e-03  -2.4976797e-03  -2.6083587e-03  -2.3368734e-03  -2.0712235e-03  -1.6288538e-03  -1.5617531e-03  -1.4625538e-03  -1.2015715e-03  -1.2334217e-03  -9.1280984e-04  -1.0258767e-03  -8.6612590e-04  -6.9333051e-04  -5.1973439e-04  -6.6437086e-04  -3.3415084e-04  -2.4058635e-04  -2.6673830e-04   3.1326618e-05  -3.6218482e-04  -2.7520535e-04  -3.1673531e-04  -1.9155890e-04   9.1874025e-06  -2.0791052e-04  -2.0807773e-04   1.2303369e-04   8.2612308e-05   2.5552744e-04  -5.1052024e-04   3.8547482e-04   2.6024803e-04  -1.5441522e-04   5.4141238e-04  -2.2445433e-05   1.6816254e-04  -1.8701782e-04   1.0447321e-04  -8.7697140e-06  -2.0939871e-04   1.4555582e-04   1.0196360e-05  -8.9542957e-05  -1.5246842e-04  -1.7101792e-04  -7.9019192e-05   3.6160191e-04   1.5209419e-04   1.5074157e-05   1.3829296e-04  -9.7375714e-05  -5.6705145e-05   1.4283552e-05  -1.2867188e-04   6.5183451e-04
   6.7291667e+02             NaN  -2.4179341e-04   4.9653094e-05  -1.5040270e-04   1.4177564e-04   1.6896030e-04   3.3864156e-05   1.8616290e-05   5.3290609e-05   1.0307988e-04  -4.3844145e-05  -1.3998575e-04   2.0246159e-06   1.5093975e-05   1.0118049e-04   2.2679621e-04   2.0745559e-04   1.3976049e-04  -1.3591683e-04  -4.8520491e-04  -7.4894627e-04  -1.2498030e-03  -1.9712459e-03  -2.7350853e-03  -3.8363789e-03  -5.0368911e-03  -6.5405977e-03  -8.1709640e-03  -9.5821209e-03  -1.0861417e-02  -1.2048546e-02  -1.3434612e-02  -1.4864100e-02  -1.5338474e-02  -1.6032607e-02  -1.6549821e-02  -1.6640208e-02  -1.6535572e-02  -1.6609036e-02  -1.6664973e-02  -1.6813874e-02  -1.7108661e-02  -1.6801065e-02  -1.6733024e-02  -1.7340769e-02  -1.7801204e-02  -1.7603499e-02  -1.6837140e-02  -1.6742376e-02  -1.7192338e-02  -1.7185280e-02  -1.7268294e-02  -1.7191009e-02  -1.7235249e-02  -1.7502695e-02  -1.6905133e-02  -1.6520353e-02  -1.7286854e-02  -1.7436363e-02  -1.7855202e-02  -1.7310256e-02  -1.7065991e-02  -1.6748299e-02  -1.6918347e-02  -1.6479070e-02  -1.6142235e-02  -1.5569541e-02  -1.5986745e-02  -1.5622262e-02  -1.5314955e-02  -1.5365005e-02  -1.5223216e-02  -1.5219988e-02  -1.5121587e-02  -1.4033728e-02  -1.3356905e-02  -1.3301181e-02  -1.2800098e-02  -1.2566386e-02  -1.2028685e-02  -1.1162312e-02  -1.0836427e-02  -1.0644339e-02  -9.9328078e-03  -9.8872806e-03  -9.7250183e-03  -9.7661602e-03  -9.3002801e-03  -8.7159612e-03  -8.5263378e-03  -8.4522123e-03  -8.0403435e-03  -7.7193477e-03  -7.6644992e-03  -7.4728771e-03  -7.2760285e-03  -7.1221367e-03  -6.9048457e-03  -6.4038886e-03  -6.3714127e-03  -6.2129520e-03  -6.0644665e-03  -6.0814086e-03  -6.1375502e-03  -5.7335385e-03  -5.6865810e-03  -5.4115735e-03  -5.6513483e-03  -5.2171235e-03  -5.3617947e-03  -5.2121083e-03  -4.6606983e-03  -4.3980467e-03  -3.8807746e-03  -3.7778911e-03  -3.3124841e-03  -2.7817677e-03  -2.4030239e-03  -2.4624656e-03  -2.3007414e-03  -2.1134207e-03  -1.7150414e-03  -1.5303959e-03  -1.3309386e-03  -1.0979740e-03  -1.2303844e-03  -9.8411934e-04  -8.9396562e-04  -7.6872584e-04  -7.4721699e-04  -6.7953832e-04  -5.7632425e-04  -3.4877448e-04  -1.6026200e-04  -4.0195537e-04  -2.5736694e-04  -4.9360775e-04  -7.4367680e-05  -4.3230633e-04  -1.2168587e-04   1.6669113e-04  -2.0777644e-04   6.4642146e-05   7.8466991e-05   3.3382352e-04   1.8314139e-04  -3.3869718e-04   2.5022131e-04   2.4894716e-04  -2.6334225e-05   3.0245584e-04   6.2457427e-05   1.2441714e-04   4.9435991e-05  -1.9329192e-05   1.0356101e-04  -2.6362858e-04   4.0350217e-05   1.6425369e-04   9.1235870e-05  -1.7878536e-04   2.1360989e-04   1.1122224e-05   3.4394795e-04   3.0926474e-04   1.3127082e-04  -8.2571464e-06  -1.8280418e-04   4.7115073e-05   1.3932540e-04  -2.6285552e-04   3.5789288e-04
   6.7500000e+02             NaN  -2.2993366e-04   8.7265185e-05  -9.3490628e-06   1.8285128e-04   1.9782246e-04   4.0925569e-06  -1.8385600e-05  -3.6753801e-05   3.3039238e-05   6.2396161e-06  -1.5143020e-04  -8.2836007e-05  -2.6886434e-05   1.1703301e-04   1.1632125e-04   1.8626737e-04   4.3591602e-05  -3.8741106e-04  -6.7153269e-04  -8.7221510e-04  -1.2840364e-03  -1.8041571e-03  -2.6454820e-03  -3.7478286e-03  -4.9485059e-03  -6.4468264e-03  -7.9897556e-03  -9.4819910e-03  -1.0660167e-02  -1.1890160e-02  -1.3275955e-02  -1.4486526e-02  -1.5174156e-02  -1.5810358e-02  -1.6100913e-02  -1.6268402e-02  -1.6288113e-02  -1.6380665e-02  -1.6453249e-02  -1.6605909e-02  -1.6691380e-02  -1.6467893e-02  -1.6546252e-02  -1.7013457e-02  -1.7285179e-02  -1.7053451e-02  -1.6384000e-02  -1.6421470e-02  -1.6840706e-02  -1.6872627e-02  -1.6962476e-02  -1.6712291e-02  -1.6810614e-02  -1.7150288e-02  -1.6632159e-02  -1.6227304e-02  -1.6780910e-02  -1.6972984e-02  -1.7486686e-02  -1.6810282e-02  -1.6501556e-02  -1.6296482e-02  -1.6404804e-02  -1.6039198e-02  -1.5789046e-02  -1.5200626e-02  -1.5600097e-02  -1.5189414e-02  -1.5005122e-02  -1.5166743e-02  -1.4773413e-02  -1.4749287e-02  -1.4607864e-02  -1.3742457e-02  -1.3100521e-02  -1.3066069e-02  -1.2861442e-02  -1.2597863e-02  -1.1976628e-02  -1.0925771e-02  -1.0638790e-02  -1.0388981e-02  -9.5796464e-03  -9.6377013e-03  -9.5142717e-03  -9.6120982e-03  -9.0695213e-03  -8.6695456e-03  -8.5046506e-03  -8.3963571e-03  -8.1344060e-03  -7.4059058e-03  -7.4510192e-03  -7.3126428e-03  -7.1555097e-03  -7.0359607e-03  -6.9779401e-03  -6.3026712e-03  -6.2181819e-03  -6.3547966e-03  -6.3206325e-03  -6.0672188e-03  -5.8166963e-03  -5.6104692e-03  -5.8557053e-03  -5.4122416e-03  -5.4816995e-03  -5.2531902e-03  -5.1288382e-03  -5.0899349e-03  -4.6539797e-03  -4.2288443e-03  -4.0729866e-03  -3.7781970e-03  -3.3190994e-03  -2.8208430e-03  -2.5334756e-03  -2.4933897e-03  -2.1528040e-03  -1.9773367e-03  -1.5386696e-03  -1.5420431e-03  -1.2707919e-03  -9.4771234e-04  -9.8216391e-04  -9.9151677e-04  -9.0318213e-04  -8.1136870e-04  -7.1886992e-04  -5.1075506e-04  -6.6349945e-04  -3.6926831e-04  -3.3337663e-04  -3.4768583e-04  -1.7481332e-04  -7.3417966e-04  -1.0786927e-04  -4.3795047e-04  -1.2269499e-04  -2.8341216e-05  -2.9691553e-04   7.0029838e-05   4.4810812e-06   1.9068465e-04   1.6780272e-04  -4.0062322e-04   1.8519606e-04   1.8055272e-04  -9.8309895e-06   2.8186708e-04   1.6930158e-04   2.1867520e-04   8.1432137e-05   5.9853424e-06   4.5612450e-05   1.3552450e-05   2.0011894e-04   1.9594919e-04   8.4592908e-05  -7.8034777e-05   1.4848204e-04   1.5700672e-04   1.0329530e-04   1.1037343e-04   5.9221464e-05   5.6762629e-05  -7.9608878e-05   4.2125722e-05   4.2455271e-05  -8.0971951e-05   2.0136764e-04
   6.7708333e+02             NaN  -5.2660719e-05   2.2599655e-04  -1.1484468e-05  -6.2244400e-06   2.8243359e-04   8.5126351e-05   5.5467290e-05  -6.1684049e-05  -1.5915505e-04  -1.4171993e-04  -1.7280283e-04  -2.9553715e-05   1.7314989e-04   8.4264764e-05  -5.2559305e-05   5.4728699e-05  -5.2944225e-05  -3.3140968e-04  -6.4961937e-04  -9.2814627e-04  -1.3253499e-03  -1.7837647e-03  -2.6279696e-03  -3.7388163e-03  -4.9755289e-03  -6.4708796e-03  -7.8282722e-03  -9.3788675e-03  -1.0647477e-02  -1.1665500e-02  -1.3123505e-02  -1.4274068e-02  -1.5001165e-02  -1.5662635e-02  -1.5982405e-02  -1.6125135e-02  -1.6040690e-02  -1.6175614e-02  -1.6146717e-02  -1.6221756e-02  -1.6270120e-02  -1.6309322e-02  -1.6456666e-02  -1.6826375e-02  -1.7084497e-02  -1.6861334e-02  -1.6218798e-02  -1.6217448e-02  -1.6674759e-02  -1.6605112e-02  -1.6559385e-02  -1.6368546e-02  -1.6617507e-02  -1.6984378e-02  -1.6395498e-02  -1.5952771e-02  -1.6641580e-02  -1.6856448e-02  -1.7340911e-02  -1.6645867e-02  -1.6191307e-02  -1.6107815e-02  -1.6143252e-02  -1.5950078e-02  -1.5590663e-02  -1.5144228e-02  -1.5508298e-02  -1.5000595e-02  -1.4874378e-02  -1.4960805e-02  -1.4645683e-02  -1.4629288e-02  -1.4648904e-02  -1.3457071e-02  -1.3012339e-02  -1.2790007e-02  -1.2747034e-02  -1.2289456e-02  -1.1664245e-02  -1.0869447e-02  -1.0485826e-02  -1.0437460e-02  -9.5941290e-03  -9.5044225e-03  -9.3490830e-03  -9.3080546e-03  -9.0365241e-03  -8.5311662e-03  -8.2142999e-03  -8.2911794e-03  -7.9973009e-03  -7.4494491e-03  -7.3728794e-03  -7.2405576e-03  -7.0823155e-03  -6.9521052e-03  -6.8630953e-03  -6.2395635e-03  -6.2076586e-03  -6.2109761e-03  -6.2977554e-03  -5.9593884e-03  -5.8110279e-03  -5.4894548e-03  -5.7820446e-03  -5.5265302e-03  -5.2837377e-03  -5.0889130e-03  -5.0278899e-03  -4.9945028e-03  -4.5821204e-03  -4.1609639e-03  -3.9237248e-03  -3.7472123e-03  -2.9382758e-03  -2.8237335e-03  -2.3399278e-03  -2.5326972e-03  -2.2881684e-03  -2.0021949e-03  -1.6846607e-03  -1.4677612e-03  -1.1896605e-03  -8.5011997e-04  -9.6257387e-04  -8.4622094e-04  -6.8617542e-04  -7.9898550e-04  -5.7830324e-04  -6.4987673e-04  -8.5018656e-04  -3.3509981e-04  -4.2453855e-04  -2.1495373e-04  -4.7498530e-04  -5.6755444e-04   1.1942868e-05  -3.9274090e-04  -1.3753263e-04   5.1427698e-06  -1.9836121e-04   1.1622223e-04  -4.9758976e-05   9.0881312e-05   1.2706844e-04  -2.6933677e-04   2.7855012e-04   1.7902963e-04  -8.7554469e-05   7.8151040e-05   1.2222052e-04   3.2813551e-04  -2.5565737e-05  -6.0849373e-05  -3.4793062e-05   7.6909089e-06   2.3782434e-04   2.3036089e-04  -1.3514658e-04  -1.4697784e-05   3.0394155e-04   2.4919045e-04   3.8686839e-04  -1.3187917e-04   1.9468637e-04   1.7321198e-04  -2.0105495e-04   5.4789362e-05  -1.5660070e-04   1.5860032e-05   2.0338584e-04
   6.7916667e+02             NaN   7.5860415e-05   6.9611782e-05  -8.1730283e-05  -3.6349012e-05   5.4090066e-05  -1.6247023e-05  -2.6263362e-05  -1.0798132e-05  -3.2086087e-05  -7.0261273e-05   9.4298404e-06   2.5099827e-05   9.8930137e-05   8.0026633e-05  -1.4424766e-04  -1.1698968e-04  -1.3775190e-04  -3.1521337e-04  -6.4629075e-04  -8.4611116e-04  -1.1703103e-03  -1.7455765e-03  -2.6151471e-03  -3.8130691e-03  -4.9063623e-03  -6.3095282e-03  -7.8466525e-03  -9.3023678e-03  -1.0470324e-02  -1.1551230e-02  -1.2840939e-02  -1.4032556e-02  -1.4773429e-02  -1.5361494e-02  -1.5634319e-02  -1.5607683e-02  -1.5654885e-02  -1.5846440e-02  -1.5878985e-02  -1.6052863e-02  -1.6067293e-02  -1.5951024e-02  -1.5970989e-02  -1.6451452e-02  -1.6849088e-02  -1.6532867e-02  -1.5839501e-02  -1.6022496e-02  -1.6422199e-02  -1.6253953e-02  -1.6348806e-02  -1.6190943e-02  -1.6461872e-02  -1.6775365e-02  -1.6097260e-02  -1.5694024e-02  -1.6346867e-02  -1.6639980e-02  -1.6852596e-02  -1.6330424e-02  -1.5842239e-02  -1.5884404e-02  -1.6012906e-02  -1.5779766e-02  -1.5434387e-02  -1.4969405e-02  -1.5245159e-02  -1.4862448e-02  -1.4732084e-02  -1.4629105e-02  -1.4393293e-02  -1.4413700e-02  -1.4299211e-02  -1.3465333e-02  -1.2991546e-02  -1.2738491e-02  -1.2546519e-02  -1.2179912e-02  -1.1484533e-02  -1.0776233e-02  -1.0439330e-02  -1.0162362e-02  -9.5009782e-03  -9.3460525e-03  -9.1730085e-03  -9.3135382e-03  -8.8644378e-03  -8.2228685e-03  -8.0980173e-03  -7.9149072e-03  -7.9471473e-03  -7.4469205e-03  -7.2996040e-03  -6.9464445e-03  -6.7595301e-03  -6.8149325e-03  -6.7813669e-03  -6.2032350e-03  -6.3109192e-03  -6.0084183e-03  -5.9893398e-03  -5.5901368e-03  -5.6021916e-03  -5.5049999e-03  -5.6306525e-03  -5.5702289e-03  -5.3532062e-03  -5.0603838e-03  -4.9446610e-03  -4.8677873e-03  -4.4364384e-03  -4.1196162e-03  -4.0885586e-03  -3.7101211e-03  -3.0297715e-03  -2.8359411e-03  -2.4601373e-03  -2.4877981e-03  -2.2952970e-03  -2.0335951e-03  -1.5056154e-03  -1.3265018e-03  -1.1420046e-03  -9.3332724e-04  -7.6479504e-04  -1.0705157e-03  -6.4336134e-04  -7.0265299e-04  -7.6828576e-04  -5.7735729e-04  -7.4424674e-04  -1.8740311e-04  -3.2831074e-04  -3.0272015e-04  -3.5489296e-04  -4.6296408e-04  -5.0167808e-05  -2.5500008e-04  -3.4662515e-04  -1.3876463e-04  -8.2209066e-05   1.3406232e-04  -5.7513629e-05   2.7229001e-04  -2.4887114e-05  -1.6426413e-04   1.7480635e-04   2.0386759e-04   5.8464679e-05  -7.2281474e-05   1.3642800e-04   3.9972986e-04  -2.3252081e-04  -6.1783803e-06   2.9390723e-06   1.1221100e-05   2.8075998e-04   2.0212552e-04  -3.2457620e-05   3.9428760e-05   2.7780442e-04   9.9619502e-05   1.9872306e-04   3.6317661e-08   3.6287985e-05   1.4438757e-04  -2.6473221e-06   7.9578307e-05  -9.7616306e-05   1.0609162e-04   3.3240752e-04
   6.8125000e+02             NaN   1.5946514e-04  -2.6463871e-05  -6.2017427e-05  -4.9776996e-05   1.9236991e-04   7.6091461e-05   5.7226744e-05  -1.0125818e-04  -2.0914587e-04  -9.8723322e-05   1.6411565e-06   2.4950546e-05   9.8914892e-06  -2.0949015e-05   2.7572772e-05   1.6193639e-04  -3.0101130e-05  -3.4352617e-04  -6.3117707e-04  -8.7266113e-04  -1.2169677e-03  -1.7312112e-03  -2.4739046e-03  -3.5204153e-03  -4.7824527e-03  -6.2031006e-03  -7.5525884e-03  -8.9552871e-03  -1.0137747e-02  -1.1200891e-02  -1.2375713e-02  -1.3534257e-02  -1.4309818e-02  -1.4768730e-02  -1.5147488e-02  -1.5235747e-02  -1.5288248e-02  -1.5439656e-02  -1.5421929e-02  -1.5507647e-02  -1.5541443e-02  -1.5532647e-02  -1.5599026e-02  -1.5973710e-02  -1.6250062e-02  -1.6001776e-02  -1.5435640e-02  -1.5619124e-02  -1.6077610e-02  -1.5948258e-02  -1.5856523e-02  -1.5624543e-02  -1.5924797e-02  -1.6267076e-02  -1.5603579e-02  -1.5261551e-02  -1.5949482e-02  -1.6277466e-02  -1.6465374e-02  -1.5933662e-02  -1.5527650e-02  -1.5503433e-02  -1.5753042e-02  -1.5437237e-02  -1.4965890e-02  -1.4612267e-02  -1.4991129e-02  -1.4617483e-02  -1.4365079e-02  -1.4383148e-02  -1.4193278e-02  -1.4063890e-02  -1.3953150e-02  -1.3286673e-02  -1.2686273e-02  -1.2184253e-02  -1.2103439e-02  -1.1857887e-02  -1.1092390e-02  -1.0489115e-02  -1.0141408e-02  -9.9878334e-03  -9.3908387e-03  -9.0192458e-03  -9.0468751e-03  -9.0457292e-03  -8.8387820e-03  -8.1709353e-03  -7.7872506e-03  -7.6454459e-03  -7.6707315e-03  -7.1523719e-03  -7.1400555e-03  -6.6898574e-03  -6.6290727e-03  -6.6171565e-03  -6.5490115e-03  -6.1102034e-03  -6.1181341e-03  -5.7677871e-03  -5.7149905e-03  -5.6055993e-03  -5.5231154e-03  -5.3896348e-03  -5.3868199e-03  -5.3234290e-03  -4.9548113e-03  -4.8617213e-03  -4.9944321e-03  -4.6535853e-03  -4.3285903e-03  -4.0477621e-03  -3.7461254e-03  -3.5409903e-03  -2.7890168e-03  -2.8925921e-03  -2.1412149e-03  -2.3328505e-03  -2.1516198e-03  -1.9302909e-03  -1.5710229e-03  -1.2754793e-03  -1.0025551e-03  -9.4959704e-04  -7.7835236e-04  -1.0676766e-03  -6.9233982e-04  -4.2825353e-04  -7.0505631e-04  -4.1181200e-04  -7.8510101e-04  -1.8840062e-04  -3.7638286e-04  -2.6470739e-04  -2.0588361e-04  -4.9211630e-04  -1.1758736e-04  -2.7593761e-04  -3.1447655e-04  -1.8026822e-04  -3.1426784e-05   2.0948921e-04  -2.3725883e-04   4.3455587e-04  -5.4514599e-05  -1.2591927e-04   1.3569378e-04   1.4686238e-04   8.9017569e-05  -7.5084440e-05  -1.1421210e-06   2.9856030e-04  -6.2715290e-05  -9.2965844e-05   3.1248951e-05   1.0365775e-06   3.0398623e-04   1.9660335e-04   3.0914430e-06   2.1354685e-04   3.3390793e-04   8.8096283e-06   8.7423253e-05   1.4662485e-04   1.5912326e-04   1.1802121e-04   1.4286190e-04   2.4935341e-04   7.1695334e-05   2.8752896e-04   5.2974152e-04
   6.8333333e+02             NaN   1.7189142e-04  -5.5609217e-05  -2.7893193e-05  -2.0606035e-04   1.4780305e-04   6.8795948e-05   5.1367466e-05  -7.8796815e-05  -1.6106559e-04  -1.1137350e-04   6.9548687e-06   3.6769559e-05   4.5876119e-05  -1.8357465e-05  -1.2581517e-04  -3.0280552e-05  -4.6964524e-05  -2.6299579e-04  -4.8509801e-04  -6.8413005e-04  -1.2476683e-03  -1.7500203e-03  -2.3188191e-03  -3.3407764e-03  -4.6664035e-03  -5.9891567e-03  -7.3500297e-03  -8.7921986e-03  -9.9298428e-03  -1.0904060e-02  -1.2101149e-02  -1.3204579e-02  -1.3897728e-02  -1.4558996e-02  -1.4982150e-02  -1.4871677e-02  -1.4879624e-02  -1.5174364e-02  -1.5273100e-02  -1.5270027e-02  -1.5194993e-02  -1.5069746e-02  -1.5132919e-02  -1.5680656e-02  -1.5940226e-02  -1.5709351e-02  -1.5208466e-02  -1.5390894e-02  -1.5809408e-02  -1.5651521e-02  -1.5567936e-02  -1.5303721e-02  -1.5637060e-02  -1.6019175e-02  -1.5340524e-02  -1.5089597e-02  -1.5542518e-02  -1.5832602e-02  -1.6026787e-02  -1.5677824e-02  -1.5342404e-02  -1.5304734e-02  -1.5569011e-02  -1.5257214e-02  -1.4722015e-02  -1.4410337e-02  -1.4721770e-02  -1.4258233e-02  -1.4122871e-02  -1.4162665e-02  -1.3975418e-02  -1.3971179e-02  -1.3809971e-02  -1.3158795e-02  -1.2661635e-02  -1.2324051e-02  -1.1939641e-02  -1.1631639e-02  -1.0894524e-02  -1.0238806e-02  -9.9432738e-03  -9.7928424e-03  -9.4595137e-03  -8.8965089e-03  -8.9388679e-03  -8.8168858e-03  -8.7527738e-03  -8.2807352e-03  -7.7671747e-03  -7.5985999e-03  -7.6017538e-03  -7.1196844e-03  -7.1279613e-03  -6.6550226e-03  -6.5841170e-03  -6.4412996e-03  -6.4027906e-03  -5.8910646e-03  -6.2114493e-03  -5.7792166e-03  -5.6096693e-03  -5.6304169e-03  -5.6461096e-03  -5.3737765e-03  -5.3024247e-03  -5.2349769e-03  -4.9070399e-03  -4.8173459e-03  -4.9782063e-03  -4.5874387e-03  -4.3096962e-03  -3.8846494e-03  -3.5232850e-03  -3.2323234e-03  -2.9466093e-03  -2.8513748e-03  -2.3913119e-03  -2.2431998e-03  -2.1782607e-03  -1.8268275e-03  -1.4447835e-03  -1.5014987e-03  -1.1911021e-03  -8.7450355e-04  -6.0375762e-04  -8.7144736e-04  -7.5218746e-04  -5.1587007e-04  -8.8831858e-04  -4.6353701e-04  -8.1349153e-04  -9.8443693e-05  -4.6566445e-04  -2.0078195e-04  -1.2255384e-04  -2.2403316e-04  -8.0871727e-05  -9.3725213e-05  -3.0766434e-04  -1.8063892e-04  -1.8675406e-04   7.6532475e-05  -2.7117272e-04   3.0185976e-04  -3.6023848e-04  -6.0154519e-05   2.2219533e-04   4.9123187e-05   1.8289176e-04   4.1582064e-05   2.6680335e-05   2.6259725e-04   1.0328734e-04  -1.8915373e-04  -1.2221726e-05  -3.5368405e-05   4.1468668e-04   3.8997290e-04   1.3710308e-04   1.0575876e-04   4.6142397e-05  -6.3882571e-05   3.7469316e-04  -1.5652573e-06   7.7813666e-05   1.5691055e-04   1.0914297e-04  -1.8803965e-05   2.0650566e-04   2.2581282e-05   2.8073719e-04
   6.8541667e+02             NaN   1.9346246e-04  -1.8236661e-04   5.8418296e-06  -2.1833554e-05   6.5678030e-05   7.5826729e-05   7.4985501e-05  -3.1276197e-05  -1.2838150e-04  -2.0028911e-04  -3.6228584e-05   9.0427393e-05   9.9996468e-07  -1.1557436e-04  -2.2283100e-04  -8.3842798e-05  -2.6885190e-05  -2.1566321e-04  -3.5451022e-04  -5.8378814e-04  -1.1931127e-03  -1.7325351e-03  -2.3237548e-03  -3.3136737e-03  -4.7253104e-03  -6.0985788e-03  -7.4849160e-03  -8.9147951e-03  -9.8756134e-03  -1.0779705e-02  -1.1974975e-02  -1.3093840e-02  -1.3807236e-02  -1.4351706e-02  -1.4761924e-02  -1.4607141e-02  -1.4592174e-02  -1.4879579e-02  -1.5044786e-02  -1.4982342e-02  -1.4934108e-02  -1.4884136e-02  -1.4984314e-02  -1.5504756e-02  -1.5772120e-02  -1.5576424e-02  -1.5009992e-02  -1.5280206e-02  -1.5688616e-02  -1.5399229e-02  -1.5312201e-02  -1.5154995e-02  -1.5477141e-02  -1.5762553e-02  -1.5145212e-02  -1.4966700e-02  -1.5412359e-02  -1.5694059e-02  -1.5656060e-02  -1.5386075e-02  -1.5069241e-02  -1.5069956e-02  -1.5240957e-02  -1.4949898e-02  -1.4572654e-02  -1.4151600e-02  -1.4460458e-02  -1.4120217e-02  -1.3824678e-02  -1.3979007e-02  -1.3848755e-02  -1.3794998e-02  -1.3434248e-02  -1.2932675e-02  -1.2416088e-02  -1.2199101e-02  -1.1840621e-02  -1.1408155e-02  -1.0867342e-02  -1.0086860e-02  -9.9259911e-03  -9.8748876e-03  -9.2996152e-03  -8.7766825e-03  -8.8914005e-03  -8.7910788e-03  -8.7153483e-03  -8.4213865e-03  -7.6522295e-03  -7.6784742e-03  -7.4828363e-03  -7.1498623e-03  -7.2034109e-03  -6.6802878e-03  -6.6742032e-03  -6.2653101e-03  -6.5229985e-03  -5.9565254e-03  -6.1016091e-03  -5.8486681e-03  -5.6300010e-03  -5.5613438e-03  -5.6832598e-03  -5.2829823e-03  -5.2090851e-03  -5.2144480e-03  -4.9292177e-03  -4.8169535e-03  -4.8740138e-03  -4.5660984e-03  -4.2267359e-03  -3.8660246e-03  -3.4297492e-03  -3.1625891e-03  -2.8703161e-03  -2.8538022e-03  -2.4465844e-03  -2.1652240e-03  -2.1039180e-03  -1.9269541e-03  -1.4962419e-03  -1.4842368e-03  -1.3033746e-03  -1.0354769e-03  -7.7240036e-04  -8.1473949e-04  -7.9080653e-04  -6.1394781e-04  -8.1421880e-04  -5.3162091e-04  -7.8840100e-04  -2.0019216e-04  -4.5284750e-04  -5.6829786e-05  -2.7846547e-04  -1.9326024e-04  -1.5165910e-04  -2.3280814e-05  -2.7841258e-04  -2.8404997e-04  -2.7412073e-04  -7.0923214e-06  -3.4268949e-04   1.9840484e-04  -2.3557056e-04  -1.9726789e-04   1.6207817e-04   6.9875089e-05   1.1626337e-04  -1.3341990e-04  -5.8451764e-05   1.8120674e-04   5.1365466e-05  -2.1787892e-04  -2.4483797e-04  -1.4890726e-04   1.4776251e-04   4.1596431e-04   5.8212777e-05   2.2613268e-04   1.1789247e-04  -1.1742687e-04   1.8685530e-04  -7.5656726e-05   1.0878196e-04  -1.6427977e-05   2.8026325e-05  -3.9833894e-05   2.3010127e-04  -2.7680171e-05   9.1460916e-05
   6.8750000e+02             NaN   2.8466105e-05  -1.9477211e-04   3.2742744e-05  -1.4562541e-04  -3.6616806e-05   2.4973920e-04   2.8033693e-04   5.3520738e-05  -6.6430681e-05  -1.1218678e-04  -4.4674868e-08   1.0231886e-04   1.1335908e-04   3.0552906e-05  -8.6806185e-05  -3.9212680e-05  -5.4779677e-05  -1.2841845e-04  -1.3413577e-04  -4.1343511e-04  -1.1205513e-03  -1.6535510e-03  -2.2850122e-03  -3.3360088e-03  -4.6848766e-03  -5.9538114e-03  -7.3503139e-03  -8.7761570e-03  -9.7261080e-03  -1.0630637e-02  -1.1809789e-02  -1.2803312e-02  -1.3464579e-02  -1.4063624e-02  -1.4495064e-02  -1.4464969e-02  -1.4495700e-02  -1.4699937e-02  -1.4753557e-02  -1.4687086e-02  -1.4610632e-02  -1.4494414e-02  -1.4795626e-02  -1.5322731e-02  -1.5473157e-02  -1.5195180e-02  -1.4707060e-02  -1.4993248e-02  -1.5386060e-02  -1.5155339e-02  -1.5046922e-02  -1.4898406e-02  -1.5099393e-02  -1.5436975e-02  -1.4887922e-02  -1.4673001e-02  -1.5087638e-02  -1.5439221e-02  -1.5494738e-02  -1.5180730e-02  -1.4846426e-02  -1.4791213e-02  -1.4991455e-02  -1.4796834e-02  -1.4329662e-02  -1.3873987e-02  -1.4201218e-02  -1.3856129e-02  -1.3723752e-02  -1.3855422e-02  -1.3656013e-02  -1.3537435e-02  -1.3198671e-02  -1.2616299e-02  -1.2325723e-02  -1.2181214e-02  -1.1652574e-02  -1.1338402e-02  -1.0834586e-02  -9.9093008e-03  -9.8369566e-03  -9.7659911e-03  -9.1992271e-03  -8.7535375e-03  -8.7795520e-03  -8.5974166e-03  -8.4976379e-03  -8.3085558e-03  -7.4976974e-03  -7.5840349e-03  -7.3328462e-03  -7.1522004e-03  -6.8862892e-03  -6.6719049e-03  -6.6506211e-03  -6.3944617e-03  -6.3205039e-03  -5.8687715e-03  -5.8350859e-03  -5.8089431e-03  -5.3869419e-03  -5.4540743e-03  -5.5403023e-03  -5.2494517e-03  -5.0305224e-03  -5.1451585e-03  -4.9052912e-03  -5.0637042e-03  -4.8733615e-03  -4.6784205e-03  -4.2652825e-03  -3.6824459e-03  -3.2254922e-03  -3.0550741e-03  -2.9559800e-03  -2.8647613e-03  -2.4723604e-03  -2.2561427e-03  -2.0471019e-03  -2.0019868e-03  -1.5368405e-03  -1.5734747e-03  -1.3413124e-03  -8.6947888e-04  -7.9404965e-04  -8.9438637e-04  -8.4783373e-04  -5.2613249e-04  -7.0342628e-04  -3.2544887e-04  -5.9631555e-04  -2.6929534e-04  -4.0530410e-04  -2.1596526e-04  -1.2831434e-04  -9.4400374e-05  -1.2929991e-04  -2.1408973e-05  -2.6781798e-04  -3.0467840e-04  -2.8930995e-04  -8.7371758e-06  -4.6459824e-04  -6.6936905e-05  -1.4328887e-04  -2.2873334e-05   1.6026631e-04   2.2504771e-05   1.1195374e-04  -2.6078890e-04  -1.3632169e-04   1.3839232e-04   5.8647377e-05  -1.1462049e-04  -1.7707261e-04  -2.3823422e-04   5.8804374e-06   4.4465318e-04   1.0272907e-04   1.8697137e-04   1.2018041e-05  -1.2390027e-04   1.2927412e-04   1.6266220e-05  -3.5797659e-05  -1.0371341e-04   7.2211611e-05  -1.8083941e-04   2.0127067e-04  -2.6825828e-05   2.2477040e-04
   6.8958333e+02             NaN  -2.2981198e-05  -2.3007850e-04   1.8947282e-05  -1.9573762e-04  -1.5900960e-04   1.3010560e-04   1.6230274e-04  -2.2375293e-05   9.3517969e-06   6.7680067e-05   1.6308139e-04   1.3201223e-04  -3.1654251e-05   4.0006052e-05  -4.8863654e-05  -9.1652885e-05  -6.0529431e-05  -1.3964667e-04  -1.4127319e-04  -4.0915066e-04  -1.1302787e-03  -1.6401607e-03  -2.2573010e-03  -3.3021021e-03  -4.5924826e-03  -5.7162970e-03  -7.1207607e-03  -8.5836903e-03  -9.4719730e-03  -1.0318071e-02  -1.1499232e-02  -1.2504616e-02  -1.3197179e-02  -1.3764156e-02  -1.4302275e-02  -1.4307196e-02  -1.4183438e-02  -1.4271084e-02  -1.4286557e-02  -1.4373837e-02  -1.4422363e-02  -1.4270574e-02  -1.4520526e-02  -1.4990585e-02  -1.5228760e-02  -1.4992792e-02  -1.4356549e-02  -1.4636054e-02  -1.5102616e-02  -1.4938863e-02  -1.4805804e-02  -1.4669584e-02  -1.4946806e-02  -1.5114750e-02  -1.4583570e-02  -1.4488906e-02  -1.4831000e-02  -1.5098086e-02  -1.5149286e-02  -1.4868573e-02  -1.4634834e-02  -1.4618878e-02  -1.4715483e-02  -1.4548854e-02  -1.4132671e-02  -1.3513261e-02  -1.3884027e-02  -1.3768399e-02  -1.3543127e-02  -1.3528667e-02  -1.3301932e-02  -1.3293590e-02  -1.3001966e-02  -1.2347309e-02  -1.2155087e-02  -1.1923937e-02  -1.1456004e-02  -1.1153609e-02  -1.0726248e-02  -9.7952074e-03  -9.5497699e-03  -9.5244145e-03  -9.0056900e-03  -8.5756558e-03  -8.7421674e-03  -8.5679597e-03  -8.2572350e-03  -8.0968558e-03  -7.4676161e-03  -7.5620065e-03  -7.2035507e-03  -7.1424569e-03  -6.7552942e-03  -6.6685045e-03  -6.3948054e-03  -6.4118920e-03  -6.0505901e-03  -5.9585188e-03  -5.7810469e-03  -5.7606990e-03  -5.2475829e-03  -5.4074436e-03  -5.4640394e-03  -5.2207524e-03  -4.7951855e-03  -5.1234178e-03  -4.8878228e-03  -5.2161223e-03  -4.6856243e-03  -4.7581266e-03  -4.1670376e-03  -3.8598087e-03  -3.2644901e-03  -2.8705132e-03  -3.0678157e-03  -2.9200446e-03  -2.6164976e-03  -2.5158624e-03  -2.0588039e-03  -1.8746328e-03  -1.4560949e-03  -1.5825481e-03  -1.4053217e-03  -9.4012915e-04  -8.7061185e-04  -8.4969329e-04  -7.1380188e-04  -5.8915205e-04  -6.1531717e-04  -2.9735210e-04  -5.1400631e-04  -1.8867633e-04  -4.3628391e-04  -2.4702990e-04  -2.0467789e-04  -1.4905093e-04  -3.6842295e-04  -1.2088014e-04  -3.5762951e-04  -2.9946951e-04  -2.2513531e-04  -4.7609552e-05  -5.0945688e-04   5.2228693e-05  -3.0860563e-05   2.9776324e-05   1.4770415e-04   1.3360687e-04   2.4499641e-04  -1.6022130e-04  -7.3821618e-05   5.6084906e-05  -2.7868965e-05  -1.6652336e-04  -3.0412541e-04  -1.7630428e-04   6.3776406e-05   2.7857090e-04   2.5612267e-05   2.6122231e-04   8.5066707e-05  -1.3088875e-04   1.0636967e-04   6.9447240e-05  -1.4151703e-04  -2.9014271e-04   1.2596202e-05   1.3774025e-06  -7.8501927e-06  -1.5074381e-04   1.6384478e-04
   6.9166667e+02             NaN  -1.0324466e-04  -3.1971799e-04   9.0118359e-05  -2.9685917e-04  -1.7178203e-04   4.3058147e-05   6.4233109e-05  -6.1941130e-05   7.1947284e-05   1.7169768e-04   2.5019942e-04   9.4670162e-05  -6.5611536e-05   3.6038502e-05   3.7022507e-05  -8.0845360e-05  -1.8254992e-04  -2.0454914e-04  -1.6710385e-04  -4.8090510e-04  -1.0926198e-03  -1.5416361e-03  -2.2620556e-03  -3.3271475e-03  -4.4501646e-03  -5.5507487e-03  -6.9724129e-03  -8.4144552e-03  -9.3082109e-03  -1.0223077e-02  -1.1453966e-02  -1.2397019e-02  -1.3063059e-02  -1.3489941e-02  -1.3973560e-02  -1.3939015e-02  -1.3849414e-02  -1.3985152e-02  -1.4165285e-02  -1.4296292e-02  -1.4225233e-02  -1.4051980e-02  -1.4371014e-02  -1.4758416e-02  -1.5052856e-02  -1.4818513e-02  -1.4225056e-02  -1.4473362e-02  -1.4801101e-02  -1.4656616e-02  -1.4634831e-02  -1.4481399e-02  -1.4773031e-02  -1.4908518e-02  -1.4293173e-02  -1.4177793e-02  -1.4540121e-02  -1.4863904e-02  -1.4898826e-02  -1.4680480e-02  -1.4383593e-02  -1.4342329e-02  -1.4497219e-02  -1.4244673e-02  -1.3841732e-02  -1.3259029e-02  -1.3573645e-02  -1.3568501e-02  -1.3330911e-02  -1.3300577e-02  -1.3032081e-02  -1.2920134e-02  -1.2827432e-02  -1.2032279e-02  -1.1800631e-02  -1.1676746e-02  -1.0854511e-02  -1.0921579e-02  -1.0518444e-02  -9.8732548e-03  -9.4950056e-03  -9.5084207e-03  -8.9984624e-03  -8.4661821e-03  -8.5289698e-03  -8.4223829e-03  -8.0261750e-03  -7.8436065e-03  -7.3006588e-03  -7.5236054e-03  -7.2029817e-03  -6.9885070e-03  -6.7360738e-03  -6.6243641e-03  -6.4453191e-03  -6.3721511e-03  -5.9815555e-03  -5.7405849e-03  -5.6428698e-03  -5.7185085e-03  -5.3496557e-03  -5.4117121e-03  -5.4255315e-03  -5.1384542e-03  -4.8068528e-03  -5.1018152e-03  -4.7992954e-03  -5.2923582e-03  -4.6237471e-03  -4.7583096e-03  -4.1370121e-03  -3.8128212e-03  -3.3699183e-03  -2.9050036e-03  -3.0501706e-03  -2.8100330e-03  -2.6986078e-03  -2.4058961e-03  -2.0604644e-03  -1.9085463e-03  -1.4185987e-03  -1.5394234e-03  -1.3264690e-03  -9.3029549e-04  -7.6683752e-04  -7.4117363e-04  -7.4902317e-04  -5.7869799e-04  -4.7460363e-04  -2.6553839e-04  -4.3441456e-04  -2.0971637e-04  -3.8493522e-04  -2.4345922e-04  -3.6604818e-04  -8.0196146e-05  -2.4311935e-04  -1.4958886e-04  -3.8878734e-04  -3.6518659e-04  -1.6711031e-04  -5.8181289e-05  -2.6589061e-04   2.2265938e-05  -1.4938451e-04   7.0598426e-06   2.1742426e-04   2.0974543e-04   1.6830017e-04  -1.3844306e-04   2.7022110e-05   2.6354595e-04   1.1129636e-05  -9.7308322e-05  -1.6982387e-04   1.2468528e-04   1.7027431e-04   2.5755822e-04  -5.3753889e-06   3.0155262e-04   1.3518809e-04  -2.3400061e-04   1.4101531e-04  -5.6978902e-05  -2.6723602e-04  -1.5853742e-04  -6.8823193e-05   1.1237513e-04  -1.1425090e-05  -1.6260344e-04   1.0377359e-04
   6.9375000e+02             NaN  -1.3929541e-04  -2.4816374e-04   8.2421200e-05  -3.1036402e-04  -1.8531950e-04  -6.2696910e-05  -5.2160507e-05  -1.1755057e-04   1.1221173e-04   2.3876448e-04   2.2625650e-04  -6.0836458e-05  -1.5396081e-04  -2.5818900e-05  -3.2600179e-05  -4.6156822e-05  -2.3640753e-04  -2.4665122e-04  -2.5373702e-04  -5.9477192e-04  -1.0813048e-03  -1.5214195e-03  -2.3126277e-03  -3.2651772e-03  -4.4759983e-03  -5.7226709e-03  -6.9977022e-03  -8.3489424e-03  -9.3161214e-03  -1.0331889e-02  -1.1468846e-02  -1.2363089e-02  -1.3002540e-02  -1.3496101e-02  -1.3955759e-02  -1.3937052e-02  -1.3883368e-02  -1.3894830e-02  -1.4060169e-02  -1.4181904e-02  -1.4120065e-02  -1.3920159e-02  -1.4318819e-02  -1.4641248e-02  -1.4951530e-02  -1.4682081e-02  -1.4163453e-02  -1.4452299e-02  -1.4676786e-02  -1.4600552e-02  -1.4620183e-02  -1.4489491e-02  -1.4791012e-02  -1.4819135e-02  -1.4237955e-02  -1.4146205e-02  -1.4450413e-02  -1.4660992e-02  -1.4823750e-02  -1.4524950e-02  -1.4358581e-02  -1.4321286e-02  -1.4452809e-02  -1.4080203e-02  -1.3828221e-02  -1.3317156e-02  -1.3373239e-02  -1.3365862e-02  -1.3215584e-02  -1.3219930e-02  -1.2909768e-02  -1.2838302e-02  -1.2771299e-02  -1.1928714e-02  -1.1546884e-02  -1.1586079e-02  -1.0791709e-02  -1.1012402e-02  -1.0504653e-02  -9.9115229e-03  -9.5335976e-03  -9.5277520e-03  -8.8588316e-03  -8.5998855e-03  -8.4626541e-03  -8.3832310e-03  -7.9104818e-03  -7.8771348e-03  -7.1898113e-03  -7.5444731e-03  -7.1609518e-03  -6.9993312e-03  -6.6452207e-03  -6.5311810e-03  -6.5643097e-03  -6.3106274e-03  -5.8990791e-03  -5.6862380e-03  -5.5915685e-03  -5.6441365e-03  -5.5653148e-03  -5.4401965e-03  -5.5518746e-03  -5.3059616e-03  -4.8960960e-03  -5.0398550e-03  -4.9002351e-03  -5.3328919e-03  -4.6895520e-03  -4.8260572e-03  -4.0836419e-03  -3.8384168e-03  -3.6352164e-03  -2.8794089e-03  -3.0009954e-03  -2.7224091e-03  -2.7710114e-03  -2.4193757e-03  -1.9771963e-03  -1.9383707e-03  -1.5405113e-03  -1.5789074e-03  -1.3615436e-03  -1.1314093e-03  -9.3252308e-04  -8.5656291e-04  -6.9965980e-04  -6.3096289e-04  -5.5227237e-04  -3.4564850e-04  -5.7975405e-04  -1.1847489e-04  -4.0643626e-04  -3.4007037e-04  -2.4038898e-04  -1.0907751e-04  -2.6012156e-04  -4.2278564e-05  -4.3705188e-04  -3.0158043e-04  -1.3864485e-04  -1.4956040e-04  -1.9918438e-04   1.4688976e-05  -2.8377144e-04  -6.6086267e-05   9.2247076e-05   1.6407827e-04   3.4366307e-08  -1.5295182e-04  -7.8415976e-05   2.2237943e-04  -2.2226532e-04  -7.7176042e-05  -2.3682469e-04   3.7659205e-05   1.0889450e-04   2.8689418e-04  -2.2342881e-04   7.6048629e-05   2.1871698e-04  -1.0526654e-04   9.3285389e-05  -2.1073214e-04  -2.4331309e-04  -1.5568451e-04  -1.6957586e-04   1.2199138e-04  -6.9083064e-05  -2.9210143e-04  -4.8184923e-05
   6.9583333e+02             NaN  -1.4329737e-04  -3.8306739e-04   4.2760927e-05  -2.4545692e-04  -1.1845386e-04  -9.2915083e-06  -2.0782726e-08  -4.3907578e-05   1.3438535e-04   2.4016213e-04   2.8784031e-04   3.8844143e-05  -1.1137882e-04  -6.7774609e-05  -5.7272420e-05  -5.5312842e-05  -2.7005122e-04  -2.2996483e-04  -3.2829007e-04  -6.9337277e-04  -1.1365744e-03  -1.5482811e-03  -2.2800878e-03  -3.2659709e-03  -4.4874186e-03  -5.6046337e-03  -6.9672647e-03  -8.2411581e-03  -9.2726486e-03  -1.0328577e-02  -1.1383195e-02  -1.2285937e-02  -1.3004732e-02  -1.3402484e-02  -1.3885809e-02  -1.3886353e-02  -1.3760249e-02  -1.3769031e-02  -1.3938669e-02  -1.4062991e-02  -1.3984762e-02  -1.3781477e-02  -1.4186172e-02  -1.4533544e-02  -1.4801341e-02  -1.4440379e-02  -1.4068724e-02  -1.4397712e-02  -1.4514345e-02  -1.4398014e-02  -1.4525417e-02  -1.4401414e-02  -1.4610614e-02  -1.4674650e-02  -1.4069914e-02  -1.3933924e-02  -1.4353014e-02  -1.4558945e-02  -1.4727193e-02  -1.4421728e-02  -1.4213645e-02  -1.4180703e-02  -1.4271210e-02  -1.3950589e-02  -1.3733511e-02  -1.3255673e-02  -1.3344092e-02  -1.3183671e-02  -1.3090964e-02  -1.3182317e-02  -1.2839763e-02  -1.2739043e-02  -1.2606562e-02  -1.1902661e-02  -1.1393642e-02  -1.1496362e-02  -1.0833125e-02  -1.0899642e-02  -1.0212213e-02  -9.9723907e-03  -9.5174244e-03  -9.3541012e-03  -8.9812426e-03  -8.4727122e-03  -8.2211677e-03  -8.3082090e-03  -7.8249540e-03  -7.8312655e-03  -7.0902704e-03  -7.5417587e-03  -7.1409540e-03  -6.9578020e-03  -6.8007420e-03  -6.4396398e-03  -6.5975707e-03  -6.3382454e-03  -5.9157690e-03  -5.7734268e-03  -5.5311073e-03  -5.6461054e-03  -5.7131628e-03  -5.3812899e-03  -5.4863535e-03  -5.3310772e-03  -4.8315967e-03  -5.1342253e-03  -4.9676433e-03  -5.4157026e-03  -4.6068318e-03  -4.8035172e-03  -3.9918198e-03  -3.8414787e-03  -3.7830747e-03  -2.8713831e-03  -2.9295899e-03  -2.6950089e-03  -2.6876046e-03  -2.3483531e-03  -1.8741446e-03  -1.9007584e-03  -1.5311755e-03  -1.6009371e-03  -1.4130069e-03  -1.2238312e-03  -9.6571528e-04  -8.7622261e-04  -7.5061006e-04  -6.4175046e-04  -6.7253780e-04  -7.5067147e-04  -7.4763482e-04  -3.9289863e-04  -4.6778566e-04  -2.5385342e-04  -2.5298658e-04   6.1983653e-07  -4.5702040e-04  -8.1624087e-05  -3.0811361e-04  -2.6187302e-04  -4.5091427e-05  -2.1655298e-04  -1.3061815e-04  -5.5069277e-07  -1.4410358e-04  -1.8230781e-04   2.7031244e-05   5.6845282e-05   8.8708999e-05  -7.7382426e-05  -5.3031421e-05   1.9781747e-04  -1.6502242e-04  -3.2915870e-04  -3.6122595e-04  -3.9092782e-05  -3.1130292e-05   1.8658433e-04  -1.2319027e-04   1.2192952e-04   3.8985069e-05  -1.2199291e-04   6.0631435e-05  -3.0737505e-04  -2.0530202e-04  -1.8876461e-04  -3.6208305e-04  -1.5351874e-04  -1.1988617e-04  -4.2173412e-04  -7.4446240e-05
   6.9791667e+02             NaN  -2.6151068e-04  -3.3400481e-04   6.2926062e-05  -2.4262729e-04  -6.2540684e-06  -5.0558327e-05  -6.0943922e-05  -9.4554398e-05   1.9605299e-04   2.5713132e-04   1.8245709e-04  -9.7335908e-05  -2.1342323e-04  -1.0435168e-04  -2.7246864e-05   3.1456647e-05  -2.2363455e-04  -3.1203519e-04  -5.1388849e-04  -8.1707432e-04  -1.1559448e-03  -1.5245672e-03  -2.2831567e-03  -3.3212994e-03  -4.5446308e-03  -5.4635340e-03  -6.8401337e-03  -7.9982188e-03  -9.1065581e-03  -1.0126014e-02  -1.1249944e-02  -1.2163384e-02  -1.2846112e-02  -1.3234857e-02  -1.3654229e-02  -1.3570538e-02  -1.3565830e-02  -1.3658568e-02  -1.3813257e-02  -1.3996784e-02  -1.3861715e-02  -1.3707328e-02  -1.4113903e-02  -1.4335017e-02  -1.4551827e-02  -1.4198296e-02  -1.3959604e-02  -1.4362545e-02  -1.4385935e-02  -1.4080867e-02  -1.4389124e-02  -1.4390552e-02  -1.4569789e-02  -1.4502965e-02  -1.3770841e-02  -1.3608426e-02  -1.4190112e-02  -1.4457766e-02  -1.4486192e-02  -1.4253850e-02  -1.3976080e-02  -1.4018706e-02  -1.4062624e-02  -1.3683265e-02  -1.3505214e-02  -1.3133031e-02  -1.3254739e-02  -1.3118125e-02  -1.2867822e-02  -1.3063967e-02  -1.2750217e-02  -1.2565382e-02  -1.2414683e-02  -1.1795721e-02  -1.1250250e-02  -1.1361935e-02  -1.0874328e-02  -1.0762055e-02  -1.0131083e-02  -9.8733986e-03  -9.2577456e-03  -9.0196288e-03  -8.9052786e-03  -8.4564537e-03  -8.1563686e-03  -8.2339158e-03  -7.8603552e-03  -7.7442085e-03  -7.1161048e-03  -7.4589317e-03  -6.9706847e-03  -6.8190742e-03  -6.7754245e-03  -6.3686542e-03  -6.4695118e-03  -6.2159206e-03  -5.8087457e-03  -5.7031266e-03  -5.4507571e-03  -5.5859090e-03  -5.5855353e-03  -5.3458706e-03  -5.4432108e-03  -5.2816554e-03  -4.9677077e-03  -4.9574237e-03  -4.9330319e-03  -5.1868472e-03  -4.5741088e-03  -4.6010984e-03  -4.0949703e-03  -3.8860018e-03  -3.7718584e-03  -3.0256038e-03  -2.7972535e-03  -2.6836299e-03  -2.7015799e-03  -2.3023892e-03  -1.9412388e-03  -1.9036315e-03  -1.5647421e-03  -1.5923547e-03  -1.2708641e-03  -1.2563240e-03  -8.9040837e-04  -7.8276857e-04  -7.3230325e-04  -4.9110864e-04  -7.3742038e-04  -8.6581914e-04  -7.7778172e-04  -1.1761884e-04  -6.1169930e-04  -2.6692151e-04  -3.0335185e-04  -5.9382531e-05  -2.3665202e-04  -1.6752591e-04  -2.5455443e-04  -1.2462318e-04   7.3501189e-05  -3.2525038e-04  -1.0601792e-04   6.0213520e-05  -2.0853431e-04  -2.8364121e-04   9.5575267e-05   5.5349067e-05   9.0401235e-07   1.3242532e-04   8.8817330e-05   1.7104452e-04  -9.5856891e-05  -3.3053837e-04  -3.7783729e-04   1.0032622e-05   5.8646230e-05  -1.4689905e-05  -6.7347919e-05   6.5823557e-05  -4.6886903e-05  -1.3303083e-04  -9.1911855e-05  -2.8499440e-04  -2.4514686e-04  -3.7806886e-04  -3.5304643e-04  -2.2666099e-04  -1.8460703e-04  -2.5991964e-04  -1.0083253e-04
   7.0000000e+02             NaN  -2.5372461e-04  -1.9585896e-04   1.1174264e-04  -3.4362810e-04  -2.7922121e-05  -4.7837757e-05  -5.7003247e-05  -7.4364095e-05   1.7960289e-04   3.2451203e-04   1.1003994e-04  -1.0704001e-04  -2.5291030e-04  -1.6258877e-04   6.6568135e-05   1.0151862e-04  -9.3361368e-05  -2.5080903e-04  -5.5889870e-04  -7.8947009e-04  -1.0623368e-03  -1.6847500e-03  -2.3487475e-03  -3.3501528e-03  -4.6047830e-03  -5.3830316e-03  -6.8658432e-03  -7.9108305e-03  -9.1003455e-03  -1.0156649e-02  -1.1267875e-02  -1.2055023e-02  -1.2649956e-02  -1.3134197e-02  -1.3363505e-02  -1.3379740e-02  -1.3339511e-02  -1.3566425e-02  -1.3721914e-02  -1.3925515e-02  -1.3694297e-02  -1.3574831e-02  -1.3944942e-02  -1.4257723e-02  -1.4482765e-02  -1.4075280e-02  -1.3862012e-02  -1.4295309e-02  -1.4327559e-02  -1.3973476e-02  -1.4150584e-02  -1.4111429e-02  -1.4415031e-02  -1.4307609e-02  -1.3515896e-02  -1.3528073e-02  -1.4026038e-02  -1.4286323e-02  -1.4259016e-02  -1.4035472e-02  -1.3826562e-02  -1.3815784e-02  -1.3856130e-02  -1.3503174e-02  -1.3444149e-02  -1.2983682e-02  -1.3047793e-02  -1.2872027e-02  -1.2667681e-02  -1.2813138e-02  -1.2659624e-02  -1.2523741e-02  -1.2382960e-02  -1.1703091e-02  -1.1102010e-02  -1.1287723e-02  -1.0768951e-02  -1.0717014e-02  -9.9819055e-03  -9.5871194e-03  -9.2328217e-03  -8.8780858e-03  -8.8042617e-03  -8.3615666e-03  -8.0302715e-03  -8.1012054e-03  -7.8671482e-03  -7.7510691e-03  -7.2209457e-03  -7.4652751e-03  -6.9319578e-03  -6.8315717e-03  -6.6678388e-03  -6.3230702e-03  -6.3886369e-03  -6.2065173e-03  -5.7604697e-03  -5.7284984e-03  -5.4413598e-03  -5.7301674e-03  -5.4696165e-03  -5.3352382e-03  -5.3268706e-03  -5.2947610e-03  -4.9067929e-03  -4.8394865e-03  -4.8716036e-03  -5.1367659e-03  -4.3485992e-03  -4.4571273e-03  -4.1074097e-03  -3.9528809e-03  -3.7761107e-03  -2.9213042e-03  -2.8686536e-03  -2.5940674e-03  -2.5003382e-03  -2.4193599e-03  -1.9933572e-03  -1.9561978e-03  -1.6319095e-03  -1.5338434e-03  -1.3353809e-03  -1.1892084e-03  -9.5475751e-04  -7.9302838e-04  -7.5648224e-04  -6.2625918e-04  -7.5532071e-04  -7.7289288e-04  -8.7105462e-04  -2.0757371e-04  -5.6801877e-04  -3.3174766e-04  -3.6987216e-04  -2.3866304e-04  -6.9577239e-05  -1.8770333e-04  -1.6836678e-04   5.0818099e-06   1.1962107e-04  -4.3092607e-04  -2.7087814e-06  -2.4515310e-06  -1.7804680e-04  -4.0862801e-04   1.3675664e-04   1.1190158e-04  -2.2514064e-04   2.4440957e-04  -8.6498494e-05   6.1895650e-05  -7.2970549e-05  -2.1270838e-04  -3.5849592e-04   7.1640678e-05  -1.0678340e-04  -5.5178225e-05   4.3035545e-05   2.0870076e-05   2.2991493e-05  -7.0243968e-05  -2.3614578e-04  -1.7041806e-04  -1.5320190e-04  -2.6649856e-04  -2.3642665e-04  -3.6496546e-04  -1.4540339e-04  -3.3625540e-04  -1.3053303e-05
   7.0208333e+02             NaN  -2.4946786e-04  -1.4233153e-04   3.1822728e-05  -2.3660282e-04   1.1702587e-04  -3.9089340e-05  -6.3826811e-05  -6.8549185e-05   1.4779511e-04   1.9779632e-04   1.0006136e-04  -1.4428986e-04  -2.4427535e-04  -2.5080919e-04  -3.4656480e-05   4.6027077e-05  -8.4394750e-05  -2.6169765e-04  -6.7234696e-04  -8.0865395e-04  -1.0809949e-03  -1.8050178e-03  -2.3781226e-03  -3.3464122e-03  -4.5188861e-03  -5.4931197e-03  -6.9612209e-03  -7.8078116e-03  -9.0620685e-03  -1.0190046e-02  -1.1197760e-02  -1.1889634e-02  -1.2434956e-02  -1.3115471e-02  -1.3256612e-02  -1.3235561e-02  -1.3271956e-02  -1.3469355e-02  -1.3599935e-02  -1.3757392e-02  -1.3562262e-02  -1.3457698e-02  -1.3821968e-02  -1.4145118e-02  -1.4275678e-02  -1.3968559e-02  -1.3704831e-02  -1.4233945e-02  -1.4185174e-02  -1.3830659e-02  -1.3988698e-02  -1.3924515e-02  -1.4230311e-02  -1.4176593e-02  -1.3367122e-02  -1.3460197e-02  -1.4008233e-02  -1.4188586e-02  -1.4063605e-02  -1.3883984e-02  -1.3737211e-02  -1.3699880e-02  -1.3699017e-02  -1.3284171e-02  -1.3248026e-02  -1.2822305e-02  -1.2946244e-02  -1.2744092e-02  -1.2486285e-02  -1.2562578e-02  -1.2643863e-02  -1.2518837e-02  -1.2360853e-02  -1.1676381e-02  -1.1024733e-02  -1.1037225e-02  -1.0727830e-02  -1.0609542e-02  -9.8604872e-03  -9.5475818e-03  -9.0326474e-03  -8.7769928e-03  -8.7159798e-03  -8.2687530e-03  -7.9289161e-03  -7.9217631e-03  -7.8900868e-03  -7.6618147e-03  -7.1461107e-03  -7.2792826e-03  -6.8534687e-03  -6.7779923e-03  -6.6533426e-03  -6.2416209e-03  -6.2613305e-03  -6.1317573e-03  -5.7378599e-03  -5.5191738e-03  -5.4740137e-03  -5.5514809e-03  -5.2604936e-03  -5.4445819e-03  -5.2049460e-03  -5.1701821e-03  -4.9126160e-03  -4.7649345e-03  -4.7940162e-03  -4.9368391e-03  -4.3388374e-03  -4.3747050e-03  -4.0874322e-03  -3.8730716e-03  -3.5526649e-03  -3.0652732e-03  -2.8053758e-03  -2.5596880e-03  -2.5715268e-03  -2.3921369e-03  -1.9516117e-03  -1.7583621e-03  -1.6093267e-03  -1.5498750e-03  -1.3601422e-03  -1.0231049e-03  -9.0641795e-04  -8.2323036e-04  -6.9164385e-04  -6.1203656e-04  -8.4598234e-04  -7.8579444e-04  -7.4475007e-04  -2.2389767e-04  -6.3795012e-04  -1.9943255e-04  -2.0195733e-04  -3.2238417e-04  -4.9687740e-05  -2.5175698e-04  -1.8361289e-04   2.2603461e-05   3.5757693e-05  -4.3056233e-04  -3.3368996e-05  -8.4303252e-06  -9.7807529e-05  -2.7309162e-04   1.4829519e-04   7.0292294e-05  -3.1061544e-04   1.3255019e-04  -7.2432974e-05  -2.4551891e-05   2.9133950e-06  -2.7736530e-04  -3.3704665e-04   4.3629615e-05  -5.4897036e-06   9.5424551e-06   1.1282497e-04  -4.2633851e-05  -3.9246039e-05  -4.7363478e-06  -1.9419640e-04  -1.3164871e-04  -2.3129507e-04  -2.8800180e-04  -1.3187897e-04  -3.0830306e-04  -1.0372604e-04  -3.3255284e-04  -8.7251665e-05
   7.0416667e+02             NaN  -2.7610132e-04  -1.1652400e-05  -1.2368202e-05  -1.1663606e-04   1.4056912e-04  -1.8941277e-05  -4.1762729e-05   1.6259205e-06   7.9327441e-05   1.7118238e-04  -2.2495316e-05  -2.7647824e-04  -2.6128315e-04  -3.5579687e-04  -6.7794783e-05   4.9039441e-06   1.0669058e-05  -2.1361682e-04  -6.7312173e-04  -8.7744718e-04  -1.1490872e-03  -1.8482450e-03  -2.3422877e-03  -3.3052345e-03  -4.5210906e-03  -5.3926791e-03  -6.7957916e-03  -7.5868115e-03  -8.8123631e-03  -9.9981358e-03  -1.0985642e-02  -1.1619821e-02  -1.2239373e-02  -1.2895574e-02  -1.2936942e-02  -1.2927433e-02  -1.3053185e-02  -1.3208399e-02  -1.3369305e-02  -1.3484885e-02  -1.3364464e-02  -1.3310279e-02  -1.3584967e-02  -1.3867019e-02  -1.4024257e-02  -1.3746097e-02  -1.3503108e-02  -1.3949262e-02  -1.3923264e-02  -1.3607882e-02  -1.3707501e-02  -1.3689654e-02  -1.3911975e-02  -1.3853760e-02  -1.3115655e-02  -1.3229352e-02  -1.3749431e-02  -1.4025961e-02  -1.3868723e-02  -1.3775907e-02  -1.3549259e-02  -1.3493322e-02  -1.3544656e-02  -1.3105903e-02  -1.3010292e-02  -1.2708075e-02  -1.2761284e-02  -1.2529142e-02  -1.2336083e-02  -1.2371133e-02  -1.2483614e-02  -1.2443640e-02  -1.2312052e-02  -1.1446626e-02  -1.1014875e-02  -1.0965055e-02  -1.0709344e-02  -1.0603501e-02  -9.7945851e-03  -9.3471434e-03  -8.8514183e-03  -8.7156604e-03  -8.6175345e-03  -8.0601845e-03  -7.8132678e-03  -7.7652860e-03  -7.6762878e-03  -7.5128167e-03  -7.1177550e-03  -7.2827093e-03  -6.8839706e-03  -6.7331548e-03  -6.5289051e-03  -6.2802261e-03  -6.2061987e-03  -6.1548925e-03  -5.6666556e-03  -5.4405611e-03  -5.4502708e-03  -5.4777501e-03  -5.1709609e-03  -5.3071486e-03  -5.1132700e-03  -5.1207987e-03  -4.9761444e-03  -4.7057930e-03  -4.8237003e-03  -4.7007426e-03  -4.2949396e-03  -4.3661458e-03  -3.9978871e-03  -3.6727425e-03  -3.5245876e-03  -2.9240970e-03  -2.8774670e-03  -2.4924258e-03  -2.5562132e-03  -2.4672070e-03  -2.0294059e-03  -1.5741711e-03  -1.4258556e-03  -1.5425341e-03  -1.3904851e-03  -9.4329574e-04  -8.6807296e-04  -7.5153547e-04  -6.8247716e-04  -6.4938680e-04  -7.6233551e-04  -6.9352337e-04  -7.1816697e-04  -2.5091480e-04  -4.9101411e-04  -2.4748343e-04  -2.3855261e-04  -3.4014264e-04  -4.3493038e-05  -1.9329354e-04  -3.6065630e-04  -2.3302168e-06  -9.7163297e-05  -2.6026784e-04  -6.4020789e-05  -1.1888605e-04  -1.7074606e-04  -1.0988058e-04   2.0472059e-04   5.0878086e-05  -3.5951062e-04   6.3213926e-05  -2.0907328e-05  -5.2390371e-05  -2.1147287e-04  -2.6555442e-04  -3.1156095e-04  -6.2094563e-05  -4.1957939e-05  -1.3331125e-05   1.4597765e-04  -1.9596260e-05  -8.7750147e-05   8.8525056e-05  -1.3311194e-04   1.3306288e-05  -1.5256209e-04  -1.9283252e-04  -1.2219006e-04  -1.6285402e-04  -1.7785808e-04  -1.6582319e-04  -1.7986494e-04
   7.0625000e+02             NaN  -1.3408650e-04   1.3850698e-05   3.3714862e-05  -7.7297256e-05   8.1117226e-05   5.8411287e-05   5.2972504e-05   1.0828469e-04   2.6017345e-05  -4.4108602e-06  -1.4926575e-04  -1.6887507e-04  -1.8530459e-04  -4.1905251e-04  -1.3825120e-04  -1.2286446e-06   8.2095127e-05  -2.2092566e-04  -6.0140652e-04  -7.6999733e-04  -1.1527211e-03  -1.7217022e-03  -2.3660165e-03  -3.2555715e-03  -4.3217152e-03  -5.4146469e-03  -6.7310925e-03  -7.6050978e-03  -8.8681529e-03  -9.9574010e-03  -1.0903706e-02  -1.1525498e-02  -1.2201357e-02  -1.2803848e-02  -1.2891180e-02  -1.2805566e-02  -1.2971399e-02  -1.3051158e-02  -1.3261583e-02  -1.3379869e-02  -1.3294052e-02  -1.3148516e-02  -1.3538797e-02  -1.3740786e-02  -1.3909101e-02  -1.3559687e-02  -1.3324662e-02  -1.3763869e-02  -1.3784529e-02  -1.3445810e-02  -1.3566185e-02  -1.3476828e-02  -1.3656546e-02  -1.3639324e-02  -1.2945673e-02  -1.3086356e-02  -1.3527960e-02  -1.3798795e-02  -1.3693148e-02  -1.3650218e-02  -1.3386259e-02  -1.3251182e-02  -1.3379071e-02  -1.2892056e-02  -1.2772548e-02  -1.2549615e-02  -1.2633583e-02  -1.2391953e-02  -1.2219092e-02  -1.2232188e-02  -1.2343907e-02  -1.2316869e-02  -1.2159862e-02  -1.1275154e-02  -1.0836707e-02  -1.0721843e-02  -1.0571379e-02  -1.0424271e-02  -9.7838926e-03  -9.4887866e-03  -8.7361190e-03  -8.4942243e-03  -8.4618740e-03  -7.9198000e-03  -7.8710226e-03  -7.6116696e-03  -7.5200988e-03  -7.4070582e-03  -7.0995566e-03  -7.2502840e-03  -6.9278576e-03  -6.6720050e-03  -6.4940052e-03  -6.2171188e-03  -6.0820817e-03  -6.2000357e-03  -5.6870991e-03  -5.3688978e-03  -5.4882035e-03  -5.4930471e-03  -5.2772957e-03  -5.2200309e-03  -5.1377096e-03  -4.9583752e-03  -4.8817756e-03  -4.7237366e-03  -4.7748522e-03  -4.6384690e-03  -4.3446217e-03  -4.2292806e-03  -3.9372205e-03  -3.4604149e-03  -3.3964357e-03  -2.9078610e-03  -2.8276349e-03  -2.6341253e-03  -2.4446294e-03  -2.4389140e-03  -2.0022493e-03  -1.3969738e-03  -1.4295221e-03  -1.5986228e-03  -1.2480185e-03  -8.3248988e-04  -9.5015646e-04  -8.3259519e-04  -6.9617814e-04  -7.0010774e-04  -6.5230810e-04  -5.9538726e-04  -5.6736397e-04  -2.6727552e-04  -4.6497623e-04  -2.3344860e-04  -1.2429970e-04  -2.7671579e-04  -6.4185610e-05  -2.3032528e-04  -4.6970069e-04   9.7172733e-07  -2.3234731e-04  -1.3693774e-04   1.1927033e-06  -1.8896083e-04  -1.6083784e-04  -1.0298399e-04   1.3030620e-04   2.1179045e-04  -3.7143328e-04   7.9753932e-05  -1.7338743e-05   7.5928709e-05  -1.1083431e-04  -1.6329347e-04  -3.5407550e-04  -2.0321642e-05  -7.4478439e-05  -4.1854108e-05   9.6941168e-05  -4.5535229e-05  -6.2195232e-05   1.6989508e-04   5.9557052e-05   6.8137976e-05  -1.2785244e-04  -5.3550992e-05   5.3281984e-06  -3.1846937e-05  -1.3622387e-04  -1.9060096e-04  -3.7684847e-04
   7.0833333e+02             NaN  -1.9240830e-04   1.2007363e-04   9.1835220e-05  -1.9572511e-05   2.5631583e-05   9.2991225e-05   9.9716340e-05   2.5790002e-04   2.1711073e-05  -1.2216050e-04  -2.0060370e-04  -1.7893926e-04  -2.3253277e-04  -4.6012033e-04  -1.7607036e-04  -4.3648309e-05   1.9942595e-04  -2.5780756e-04  -6.2272628e-04  -7.8573847e-04  -1.2025444e-03  -1.7768706e-03  -2.4720239e-03  -3.2960788e-03  -4.2995339e-03  -5.4911881e-03  -6.8600573e-03  -7.6173443e-03  -8.8002255e-03  -9.9457340e-03  -1.0909104e-02  -1.1508230e-02  -1.2130623e-02  -1.2819486e-02  -1.2985912e-02  -1.2961192e-02  -1.3006963e-02  -1.3001776e-02  -1.3276441e-02  -1.3347436e-02  -1.3353549e-02  -1.3229473e-02  -1.3451043e-02  -1.3736133e-02  -1.3908708e-02  -1.3505977e-02  -1.3388247e-02  -1.3686986e-02  -1.3771973e-02  -1.3431884e-02  -1.3512491e-02  -1.3463063e-02  -1.3814592e-02  -1.3670346e-02  -1.3116406e-02  -1.3209392e-02  -1.3514502e-02  -1.3804128e-02  -1.3752385e-02  -1.3671570e-02  -1.3434718e-02  -1.3277297e-02  -1.3355484e-02  -1.2853503e-02  -1.2796725e-02  -1.2467332e-02  -1.2567121e-02  -1.2507313e-02  -1.2269228e-02  -1.2249347e-02  -1.2206926e-02  -1.2212824e-02  -1.2084445e-02  -1.1221318e-02  -1.0812523e-02  -1.0605193e-02  -1.0553933e-02  -1.0363855e-02  -9.7657144e-03  -9.3163365e-03  -8.7835479e-03  -8.5690667e-03  -8.5196042e-03  -8.0388718e-03  -7.9452731e-03  -7.7468825e-03  -7.5874804e-03  -7.4186070e-03  -7.2827622e-03  -7.1622043e-03  -6.9126797e-03  -6.6754989e-03  -6.5735528e-03  -6.3403846e-03  -6.1658225e-03  -6.3128182e-03  -5.7521105e-03  -5.4282870e-03  -5.5467281e-03  -5.5133444e-03  -5.4052638e-03  -5.1508214e-03  -5.2500796e-03  -4.9302270e-03  -5.0286641e-03  -4.8494383e-03  -4.5597154e-03  -4.6527450e-03  -4.3690253e-03  -4.4157918e-03  -3.9765139e-03  -3.4081674e-03  -3.3765471e-03  -3.0338784e-03  -2.8038436e-03  -2.6256482e-03  -2.4945815e-03  -2.3729006e-03  -2.1842437e-03  -1.5085609e-03  -1.3927604e-03  -1.5218815e-03  -1.2446596e-03  -8.3726536e-04  -1.0788812e-03  -8.0236756e-04  -8.4622096e-04  -8.8605651e-04  -7.1166755e-04  -4.4152842e-04  -5.5430143e-04  -3.4445574e-04  -5.4669914e-04  -2.9053809e-04  -1.4612597e-04  -2.4410004e-04  -5.8324873e-05  -3.3820337e-04  -2.9260003e-04  -1.0680238e-04  -3.9650225e-04  -1.8646228e-04   2.2215563e-06  -4.4219036e-04  -1.4760151e-04  -8.8441674e-05   1.2052280e-04   4.3995951e-05  -2.9572704e-04   7.8730201e-05   7.8538184e-05   3.0607471e-05  -1.4793291e-04  -9.8963946e-05  -3.1614966e-04  -2.7351441e-05  -7.2771922e-06  -8.5626622e-06   1.4620753e-04  -4.7908023e-05  -2.4370923e-05   2.1575058e-04   7.9747466e-05   4.1461204e-05  -1.2315744e-04  -3.5769359e-06  -3.4303028e-06   9.0911411e-06  -1.9414928e-04  -1.5777658e-04  -4.3820557e-04
   7.1041667e+02             NaN  -1.2544289e-04   1.4052012e-04   2.0924351e-05  -1.9550629e-04  -6.3860392e-05   1.3570927e-04   1.5592948e-04   2.9594375e-04   4.8037763e-05  -4.2437045e-05  -1.5171610e-04  -1.1403796e-04  -1.7980182e-04  -4.4196895e-04  -1.3352413e-04  -3.3174209e-05   2.6792546e-04  -2.9891892e-04  -6.9138893e-04  -9.1778715e-04  -1.2740326e-03  -1.7575561e-03  -2.4764726e-03  -3.3501741e-03  -4.2509384e-03  -5.5205029e-03  -6.8517355e-03  -7.7454815e-03  -8.7048930e-03  -9.8310306e-03  -1.0828849e-02  -1.1308875e-02  -1.1981283e-02  -1.2690404e-02  -1.2977931e-02  -1.2868212e-02  -1.2969185e-02  -1.2995597e-02  -1.3323606e-02  -1.3288199e-02  -1.3226138e-02  -1.3078368e-02  -1.3330864e-02  -1.3670692e-02  -1.3733628e-02  -1.3413539e-02  -1.3325363e-02  -1.3612161e-02  -1.3684095e-02  -1.3361850e-02  -1.3382965e-02  -1.3269558e-02  -1.3794999e-02  -1.3597341e-02  -1.3028658e-02  -1.3189151e-02  -1.3487087e-02  -1.3708057e-02  -1.3675611e-02  -1.3609397e-02  -1.3437904e-02  -1.3374383e-02  -1.3354908e-02  -1.2805413e-02  -1.2825601e-02  -1.2435271e-02  -1.2580230e-02  -1.2458068e-02  -1.2230216e-02  -1.2176058e-02  -1.2095157e-02  -1.2255566e-02  -1.2060589e-02  -1.1242348e-02  -1.0758273e-02  -1.0589917e-02  -1.0530295e-02  -1.0387928e-02  -9.7872487e-03  -9.2425609e-03  -8.7464269e-03  -8.5794161e-03  -8.5350449e-03  -8.0701016e-03  -7.9850177e-03  -7.7056834e-03  -7.5561423e-03  -7.4042852e-03  -7.1481257e-03  -6.9734870e-03  -6.9371115e-03  -6.7669528e-03  -6.6992334e-03  -6.3797021e-03  -6.1076406e-03  -6.2969831e-03  -5.6775768e-03  -5.6363717e-03  -5.3461204e-03  -5.3378063e-03  -5.3670142e-03  -5.0870190e-03  -5.3235974e-03  -4.9555090e-03  -4.8505311e-03  -4.8342870e-03  -4.5643220e-03  -4.7613220e-03  -4.5025367e-03  -4.4711455e-03  -4.0891483e-03  -3.5526938e-03  -3.4549099e-03  -3.1674532e-03  -2.7049266e-03  -2.6459847e-03  -2.5323594e-03  -2.4814092e-03  -2.0082286e-03  -1.5988566e-03  -1.5597370e-03  -1.5771697e-03  -1.1986710e-03  -8.5032524e-04  -1.1533714e-03  -8.3671774e-04  -1.1261849e-03  -1.0063480e-03  -6.2444157e-04  -3.6397878e-04  -4.7860840e-04  -5.4434416e-04  -6.4372008e-04  -5.6179493e-04  -3.3413971e-04  -2.7202363e-04   6.6676122e-06  -2.9087620e-04  -2.2152037e-04  -2.2927938e-04  -3.8110465e-04  -1.6176973e-04  -2.0373663e-05  -4.0683475e-04  -2.7600602e-05  -8.7368490e-05  -6.5033951e-05   5.9617833e-05  -1.3126231e-04   1.5100932e-04   7.2522386e-05   5.9644150e-06  -1.0682335e-05  -9.3247584e-05  -3.2410302e-04  -1.2809296e-04  -1.0090417e-04  -2.0969214e-05   6.0284563e-05  -8.6010278e-06  -1.3386761e-04   1.9491572e-04   1.6313789e-04   2.5347603e-05  -2.0861178e-04  -7.8305388e-05  -4.9014975e-05   2.3731573e-05  -1.7813486e-04  -1.1867456e-04  -3.5438577e-04
   7.1250000e+02             NaN  -7.4812003e-05   3.8561325e-05   1.6036170e-05  -1.5503203e-04  -7.8269299e-05   1.1046291e-04   1.3035618e-04   2.4898980e-04   9.3999294e-05   3.7745593e-05  -1.2607771e-04  -9.2276603e-05  -2.8183351e-05  -3.5259331e-04  -3.1551734e-05  -5.3492391e-05   1.6866796e-04  -3.3798033e-04  -6.5141774e-04  -9.2582680e-04  -1.2488099e-03  -1.7389174e-03  -2.5077368e-03  -3.3724575e-03  -4.2649160e-03  -5.5097953e-03  -6.8468487e-03  -7.7170360e-03  -8.5342252e-03  -9.7060393e-03  -1.0658186e-02  -1.1137141e-02  -1.1875941e-02  -1.2634575e-02  -1.2798189e-02  -1.2651625e-02  -1.2927550e-02  -1.2876117e-02  -1.3150339e-02  -1.3081537e-02  -1.2954087e-02  -1.2962503e-02  -1.3296521e-02  -1.3687963e-02  -1.3630536e-02  -1.3240365e-02  -1.3123889e-02  -1.3432739e-02  -1.3558469e-02  -1.3208616e-02  -1.3061507e-02  -1.3090046e-02  -1.3724612e-02  -1.3468891e-02  -1.2941103e-02  -1.3110722e-02  -1.3348656e-02  -1.3561032e-02  -1.3484309e-02  -1.3424805e-02  -1.3366331e-02  -1.3261285e-02  -1.3244760e-02  -1.2770272e-02  -1.2742875e-02  -1.2321492e-02  -1.2525630e-02  -1.2302307e-02  -1.2071556e-02  -1.2095962e-02  -1.1883902e-02  -1.2092331e-02  -1.1807132e-02  -1.1261913e-02  -1.0680687e-02  -1.0610715e-02  -1.0445400e-02  -1.0308022e-02  -9.8162043e-03  -9.0838920e-03  -8.6929789e-03  -8.5798024e-03  -8.4556198e-03  -7.9307691e-03  -8.0734170e-03  -7.5497924e-03  -7.5029068e-03  -7.2536671e-03  -7.0810592e-03  -6.8830963e-03  -6.8958398e-03  -6.7540950e-03  -6.5579722e-03  -6.3231454e-03  -6.0874186e-03  -6.1110058e-03  -5.6423869e-03  -5.6361336e-03  -5.2640047e-03  -5.3237907e-03  -5.3287896e-03  -5.1620373e-03  -5.2390837e-03  -4.9426418e-03  -4.9135420e-03  -4.6922193e-03  -4.5433114e-03  -4.8461869e-03  -4.4878109e-03  -4.3844911e-03  -3.9342655e-03  -3.6900569e-03  -3.3984803e-03  -3.1465415e-03  -2.5482224e-03  -2.6056990e-03  -2.4875114e-03  -2.4427141e-03  -1.8900023e-03  -1.6768341e-03  -1.4038449e-03  -1.5691895e-03  -1.2715602e-03  -8.6314710e-04  -1.2048857e-03  -8.4311750e-04  -1.0326276e-03  -8.1749625e-04  -7.3288556e-04  -4.8998025e-04  -3.7251228e-04  -5.1908434e-04  -4.7381318e-04  -7.3347166e-04  -4.0357894e-04  -3.0474983e-04  -5.6075275e-05  -3.9677395e-04  -1.4793709e-04  -2.0189692e-04  -2.7731993e-04  -1.3690461e-04   5.1182138e-05  -3.0576337e-04   8.1824663e-05  -1.2053667e-04  -1.0853066e-04  -1.1937373e-04  -1.7455181e-04   2.3869395e-04  -1.9220609e-05  -5.4701082e-05  -1.4539995e-04   7.3619209e-05  -1.9531384e-04  -2.0765751e-04  -9.9763264e-05   9.4013164e-05   1.1711806e-04   2.0562117e-05  -1.5036619e-04   5.3360824e-05   7.2325963e-05  -9.0250399e-06  -1.9993672e-04  -1.5535878e-04  -7.1643424e-05   4.2373857e-05  -4.5812606e-05  -4.5187038e-05  -1.9337931e-04
   7.1458333e+02             NaN  -1.2421693e-04   2.9216253e-05   1.3387534e-05  -1.0739434e-04  -2.3536975e-05   1.2382846e-04   1.3902460e-04   2.0454170e-04   9.4679008e-05   5.0931579e-05  -3.2690158e-05   1.8498741e-05   3.6303490e-05  -1.6187243e-04  -1.6512188e-05  -1.9592372e-05   2.5745236e-04  -3.4493580e-04  -6.9046086e-04  -9.6929417e-04  -1.1282579e-03  -1.7462393e-03  -2.4288265e-03  -3.3739230e-03  -4.2543042e-03  -5.6230927e-03  -6.8773720e-03  -7.7739004e-03  -8.5880237e-03  -9.6793635e-03  -1.0523660e-02  -1.1043143e-02  -1.1817092e-02  -1.2565273e-02  -1.2737924e-02  -1.2647689e-02  -1.3008339e-02  -1.2899029e-02  -1.2978086e-02  -1.2980570e-02  -1.2975766e-02  -1.2927422e-02  -1.3263583e-02  -1.3628477e-02  -1.3476056e-02  -1.3167841e-02  -1.2971114e-02  -1.3378436e-02  -1.3317102e-02  -1.3184258e-02  -1.2970180e-02  -1.3040570e-02  -1.3747290e-02  -1.3346085e-02  -1.2823748e-02  -1.2928091e-02  -1.3228514e-02  -1.3394458e-02  -1.3329304e-02  -1.3256970e-02  -1.3195365e-02  -1.3283096e-02  -1.3185700e-02  -1.2616469e-02  -1.2504326e-02  -1.2162514e-02  -1.2496768e-02  -1.2226357e-02  -1.1998929e-02  -1.2041830e-02  -1.1947421e-02  -1.1936683e-02  -1.1481862e-02  -1.1224092e-02  -1.0645359e-02  -1.0645283e-02  -1.0244257e-02  -1.0234950e-02  -9.6769765e-03  -9.0516087e-03  -8.5873090e-03  -8.6165464e-03  -8.2841508e-03  -7.7316681e-03  -8.0468255e-03  -7.6713298e-03  -7.4059405e-03  -7.0947552e-03  -7.0442940e-03  -6.8615389e-03  -6.9309721e-03  -6.7032443e-03  -6.4420329e-03  -6.2290550e-03  -6.0900401e-03  -6.1079566e-03  -5.6751902e-03  -5.7341310e-03  -5.1340575e-03  -5.3519637e-03  -5.3886867e-03  -5.1432686e-03  -5.2370287e-03  -4.9547411e-03  -4.9470124e-03  -4.7590776e-03  -4.5979145e-03  -4.7710834e-03  -4.4011406e-03  -4.2992434e-03  -3.9404019e-03  -3.7237978e-03  -3.4289292e-03  -3.1487083e-03  -2.4514828e-03  -2.5760798e-03  -2.6154061e-03  -2.4447331e-03  -1.8422174e-03  -1.7396273e-03  -1.3611896e-03  -1.5550380e-03  -1.2000849e-03  -9.8320530e-04  -1.1670682e-03  -8.2441651e-04  -1.0331881e-03  -8.4195505e-04  -6.9410057e-04  -5.3733660e-04  -5.4007630e-04  -6.4547953e-04  -4.4615103e-04  -7.2456440e-04  -4.7389172e-04  -3.6338667e-04  -4.8434183e-05  -5.1962963e-04  -1.7420428e-04  -8.5323299e-05  -1.4534930e-04  -7.6757833e-05   2.6804156e-05  -2.4251073e-04   4.9649573e-05   1.4101661e-05  -1.9632997e-04  -1.0508266e-04  -1.7118736e-04   2.4943097e-04   1.6768847e-05  -7.8902714e-05  -8.5534878e-05   1.4055913e-04  -1.3359627e-04  -1.3855971e-04  -1.5298141e-04   1.6632632e-04   7.0197633e-05  -6.1587772e-05  -2.9501466e-04  -9.4724122e-05  -8.1833399e-05   1.3010188e-04  -1.7441048e-04  -1.3745211e-04   6.8522099e-05  -6.7946512e-05  -1.2493947e-05   9.4868184e-05  -1.4723456e-04
   7.1666667e+02             NaN  -1.6164205e-04   4.3626094e-05  -7.2219615e-05  -2.0922709e-04   4.4400080e-05   8.8051057e-05   8.9110386e-05   1.5496736e-04   1.3577889e-04   2.1067904e-04   2.9556514e-06   8.7295038e-05   1.0802514e-04  -1.7584997e-04   1.5623726e-05  -3.8391820e-05   2.4558557e-04  -2.0521788e-04  -5.2656837e-04  -8.6434025e-04  -1.1723530e-03  -1.6781228e-03  -2.4196300e-03  -3.3311907e-03  -4.2770883e-03  -5.5653840e-03  -6.8170886e-03  -7.7750194e-03  -8.5802840e-03  -9.6255427e-03  -1.0493421e-02  -1.1053805e-02  -1.1830196e-02  -1.2476643e-02  -1.2575320e-02  -1.2575674e-02  -1.3018956e-02  -1.2859021e-02  -1.2847184e-02  -1.3041177e-02  -1.3014497e-02  -1.3004368e-02  -1.3293800e-02  -1.3532791e-02  -1.3538215e-02  -1.3098098e-02  -1.2870745e-02  -1.3279732e-02  -1.3224055e-02  -1.3148078e-02  -1.2838847e-02  -1.2866981e-02  -1.3683778e-02  -1.3286539e-02  -1.2735086e-02  -1.2867981e-02  -1.3304871e-02  -1.3392646e-02  -1.3315353e-02  -1.3169183e-02  -1.3074968e-02  -1.3328869e-02  -1.3034825e-02  -1.2536208e-02  -1.2436638e-02  -1.2177258e-02  -1.2467174e-02  -1.2186384e-02  -1.1891765e-02  -1.1898238e-02  -1.1921737e-02  -1.1825956e-02  -1.1416592e-02  -1.1251397e-02  -1.0656952e-02  -1.0582044e-02  -1.0173822e-02  -1.0132303e-02  -9.6717596e-03  -9.0064764e-03  -8.6392508e-03  -8.5734729e-03  -8.1693498e-03  -7.7416682e-03  -8.1267687e-03  -7.7856916e-03  -7.3975619e-03  -7.0409865e-03  -6.9243771e-03  -6.9364877e-03  -6.8211486e-03  -6.6405815e-03  -6.3847351e-03  -6.2599162e-03  -6.1327612e-03  -6.0941118e-03  -5.6592241e-03  -5.7795775e-03  -5.2329320e-03  -5.3838359e-03  -5.3942581e-03  -5.1352960e-03  -5.1695250e-03  -5.0405537e-03  -4.6975716e-03  -4.6113226e-03  -4.5646562e-03  -4.8146925e-03  -4.3290871e-03  -4.2470248e-03  -3.7766622e-03  -3.6649938e-03  -3.3355199e-03  -3.1554898e-03  -2.5960071e-03  -2.5898885e-03  -2.6772044e-03  -2.3373447e-03  -1.8147968e-03  -1.7653562e-03  -1.3671034e-03  -1.5421278e-03  -1.2268353e-03  -9.6697806e-04  -1.2026750e-03  -8.7309058e-04  -1.0057709e-03  -7.2261524e-04  -5.7750133e-04  -5.3457371e-04  -4.4684832e-04  -5.6929108e-04  -4.4285742e-04  -6.2711918e-04  -4.3727875e-04  -3.5661609e-04  -1.5072187e-04  -6.6937841e-04  -2.8450991e-04  -1.5163335e-04  -1.9352799e-04   5.4493924e-05  -9.0596781e-05  -2.3232036e-04   1.4729214e-04   3.5905518e-05  -1.5617259e-04  -1.2630103e-04  -1.0850425e-04   2.2597531e-04  -9.1273572e-05  -1.2367815e-04  -1.1892581e-04   1.9404188e-04  -9.8586401e-05  -1.2193678e-04  -1.3800751e-04   1.7413595e-04  -2.4892718e-05  -1.5073137e-04  -1.6885896e-04  -2.0479558e-04  -1.6853902e-04   8.9704218e-05  -2.2656369e-04  -1.1570438e-04   9.5909244e-05  -8.1401982e-05   3.7721549e-05  -5.1758817e-06  -1.1569483e-04
   7.1875000e+02             NaN  -1.2266848e-04   2.7348035e-05  -9.1693790e-05  -1.8790048e-04   1.0783783e-04  -4.2237215e-05  -6.3384551e-05   2.5310981e-05   9.5155392e-05   2.1020719e-04   2.9311285e-05   1.6918718e-04  -6.0144191e-05  -2.2026743e-04   1.8813928e-05  -1.3008272e-04   1.3999261e-04  -2.0748644e-04  -4.1305308e-04  -8.0958560e-04  -1.1997919e-03  -1.7530607e-03  -2.4874882e-03  -3.3674497e-03  -4.1736241e-03  -5.5479643e-03  -6.9024863e-03  -7.6761530e-03  -8.6454063e-03  -9.6096133e-03  -1.0482470e-02  -1.0975097e-02  -1.1798041e-02  -1.2324939e-02  -1.2563899e-02  -1.2483707e-02  -1.2893136e-02  -1.2806783e-02  -1.2660583e-02  -1.3089838e-02  -1.3011113e-02  -1.3004450e-02  -1.3380481e-02  -1.3521572e-02  -1.3646648e-02  -1.3085198e-02  -1.2799800e-02  -1.3312307e-02  -1.3188132e-02  -1.3249580e-02  -1.2790760e-02  -1.2789978e-02  -1.3582532e-02  -1.3052156e-02  -1.2720485e-02  -1.2905623e-02  -1.3374530e-02  -1.3334321e-02  -1.3309660e-02  -1.3258757e-02  -1.3036682e-02  -1.3227164e-02  -1.2882471e-02  -1.2374263e-02  -1.2298794e-02  -1.1965929e-02  -1.2492394e-02  -1.2258304e-02  -1.1866538e-02  -1.1985900e-02  -1.1975053e-02  -1.1772659e-02  -1.1491774e-02  -1.1095306e-02  -1.0620630e-02  -1.0425940e-02  -1.0170177e-02  -1.0175883e-02  -9.7038736e-03  -8.8728051e-03  -8.7605878e-03  -8.5913313e-03  -8.1719854e-03  -7.7262347e-03  -8.1529901e-03  -7.8078806e-03  -7.3379826e-03  -7.2082470e-03  -6.8931983e-03  -7.0024417e-03  -6.7983996e-03  -6.7399024e-03  -6.3802098e-03  -6.3722892e-03  -6.1367373e-03  -6.1055563e-03  -5.6892847e-03  -5.6292617e-03  -5.2308835e-03  -5.3022863e-03  -5.3530699e-03  -5.1942060e-03  -5.2324818e-03  -5.0321660e-03  -4.6657663e-03  -4.5689783e-03  -4.5375120e-03  -4.8633654e-03  -4.2980154e-03  -4.3212484e-03  -3.8211083e-03  -3.5756653e-03  -3.3594836e-03  -3.2596761e-03  -2.8131870e-03  -2.6814964e-03  -2.6400525e-03  -2.4150606e-03  -1.9176715e-03  -1.7855109e-03  -1.4101709e-03  -1.5091642e-03  -1.0508405e-03  -9.3219771e-04  -1.2242896e-03  -9.1078628e-04  -9.8314501e-04  -7.1321357e-04  -4.8774227e-04  -6.1436861e-04  -6.6994854e-04  -7.1710351e-04  -4.8527932e-04  -5.0689651e-04  -3.2028753e-04  -4.1254080e-04  -1.6413159e-04  -6.5867524e-04  -2.2531962e-04  -2.1514058e-04  -2.9859183e-04   3.8641046e-06  -2.7615328e-04  -1.2298291e-04   1.2806974e-04   5.7048103e-05  -2.8239977e-04  -1.7228981e-04  -6.0194599e-05   1.3422411e-04  -1.9834930e-04  -1.8958850e-04  -1.1918984e-04   1.0665182e-04  -1.5223086e-04  -9.4335172e-05  -2.8662790e-04   1.5041523e-04  -4.3654818e-05  -1.7207828e-04  -8.1126876e-05  -2.7378205e-04  -1.4870513e-04   1.9841739e-05  -2.6333324e-04  -7.9029717e-05   6.2014222e-05  -9.2496563e-05  -5.9044213e-05   4.2539247e-05  -1.3693039e-04
   7.2083333e+02             NaN  -1.4208213e-04   6.8129958e-05  -8.9668172e-05  -2.2626535e-04   8.5129727e-05   4.4802023e-05   3.5850776e-05  -5.8384042e-05   1.2113611e-04   1.4952328e-04  -7.6766812e-06   1.7149029e-04  -5.7804761e-05  -1.5404002e-04  -1.0493468e-05  -5.7460881e-05  -3.4135520e-06  -3.4080667e-04  -4.2020848e-04  -7.4916949e-04  -1.2756335e-03  -1.9340550e-03  -2.4152052e-03  -3.3664568e-03  -4.2775976e-03  -5.3756847e-03  -6.8658315e-03  -7.5743586e-03  -8.6368300e-03  -9.5348922e-03  -1.0466580e-02  -1.0930986e-02  -1.1782705e-02  -1.2231689e-02  -1.2370950e-02  -1.2328741e-02  -1.2618438e-02  -1.2585917e-02  -1.2479553e-02  -1.3051469e-02  -1.2974591e-02  -1.2925742e-02  -1.3184934e-02  -1.3323429e-02  -1.3523447e-02  -1.2941513e-02  -1.2768110e-02  -1.3246893e-02  -1.3110578e-02  -1.3196027e-02  -1.2818697e-02  -1.2792873e-02  -1.3437667e-02  -1.3085472e-02  -1.2576984e-02  -1.2852903e-02  -1.3422933e-02  -1.3354911e-02  -1.3291241e-02  -1.3176188e-02  -1.2868917e-02  -1.3035902e-02  -1.2843971e-02  -1.2322365e-02  -1.2246194e-02  -1.1924802e-02  -1.2345713e-02  -1.2204403e-02  -1.1812467e-02  -1.1908382e-02  -1.1916017e-02  -1.1834317e-02  -1.1524699e-02  -1.0955476e-02  -1.0685542e-02  -1.0357240e-02  -1.0117875e-02  -1.0217195e-02  -9.6426239e-03  -8.8094769e-03  -8.7527390e-03  -8.5693640e-03  -8.1404639e-03  -7.5751089e-03  -8.0273337e-03  -7.6954585e-03  -7.3136989e-03  -7.1857508e-03  -6.9201447e-03  -7.0135674e-03  -6.8966476e-03  -6.6399083e-03  -6.1975615e-03  -6.2816737e-03  -6.0017228e-03  -6.0206871e-03  -5.6660893e-03  -5.5533039e-03  -5.2721833e-03  -5.1690724e-03  -5.1720180e-03  -5.0851271e-03  -5.1786167e-03  -4.9865805e-03  -4.6824781e-03  -4.6679651e-03  -4.3947769e-03  -4.8451527e-03  -4.1985223e-03  -4.2931746e-03  -3.7198624e-03  -3.4979813e-03  -3.3661449e-03  -3.2661616e-03  -2.7239856e-03  -2.5308004e-03  -2.5894107e-03  -2.4738205e-03  -1.9024088e-03  -1.7007689e-03  -1.4976558e-03  -1.5559182e-03  -1.1429923e-03  -1.1008004e-03  -1.2237388e-03  -9.9418958e-04  -9.0273232e-04  -5.1106865e-04  -5.9702800e-04  -6.9993576e-04  -7.4835357e-04  -7.9383983e-04  -4.4821858e-04  -6.0663030e-04  -3.5709294e-04  -3.2845141e-04  -1.6792193e-04  -7.5002993e-04  -2.4730202e-04  -2.1167975e-04  -2.5781605e-04  -6.0372126e-05  -2.1095378e-04  -2.3983593e-04   1.9501005e-04  -2.3097851e-05  -2.0625839e-04  -1.7830997e-04  -1.2049728e-04   1.2663846e-04  -1.1535282e-04  -3.5907927e-04  -2.4058186e-04   6.5144980e-05  -1.1731028e-04  -8.1072259e-05  -2.3038320e-04   1.1090364e-05  -9.2479723e-05  -2.6734301e-04   1.2276919e-05  -3.0683002e-04  -3.0021005e-04   2.1679821e-05  -5.0152306e-04  -1.9724427e-05   1.1515704e-04  -6.7032572e-05  -3.0655601e-05  -8.3338980e-05  -6.4944014e-05
   7.2291667e+02             NaN  -1.9330974e-04   6.4036682e-05  -1.4567277e-04  -1.8339839e-04   1.4253794e-04   2.7428031e-04   2.8468085e-04  -1.3978764e-05   1.5374541e-05   9.8723957e-05  -1.0860927e-04   2.0490864e-04  -7.3237235e-05  -1.2560537e-04   2.7065873e-05  -5.8175570e-05  -1.7634570e-04  -4.1968578e-04  -4.8104430e-04  -8.5425026e-04  -1.2498494e-03  -1.9447506e-03  -2.4322174e-03  -3.3955625e-03  -4.2360301e-03  -5.2908801e-03  -6.8634127e-03  -7.4681267e-03  -8.4811841e-03  -9.3404682e-03  -1.0431005e-02  -1.0894967e-02  -1.1645603e-02  -1.2160907e-02  -1.2257295e-02  -1.2231239e-02  -1.2420652e-02  -1.2405328e-02  -1.2259939e-02  -1.2825127e-02  -1.2827142e-02  -1.2713471e-02  -1.3036422e-02  -1.3161087e-02  -1.3285656e-02  -1.2732701e-02  -1.2612822e-02  -1.3125640e-02  -1.2907480e-02  -1.2987420e-02  -1.2626569e-02  -1.2619968e-02  -1.3276113e-02  -1.2968823e-02  -1.2410741e-02  -1.2744296e-02  -1.3254376e-02  -1.3260516e-02  -1.3279079e-02  -1.3096175e-02  -1.2768696e-02  -1.2968469e-02  -1.2750640e-02  -1.2167581e-02  -1.2124445e-02  -1.1758171e-02  -1.2234934e-02  -1.2127665e-02  -1.1741002e-02  -1.1879192e-02  -1.1841539e-02  -1.1663621e-02  -1.1470704e-02  -1.0803933e-02  -1.0778380e-02  -1.0269130e-02  -1.0010322e-02  -1.0066741e-02  -9.5785313e-03  -8.9022785e-03  -8.7710032e-03  -8.6113637e-03  -8.1945712e-03  -7.4976770e-03  -8.0456453e-03  -7.4815873e-03  -7.3072311e-03  -7.1759021e-03  -6.8895367e-03  -7.0373041e-03  -6.6783156e-03  -6.4659875e-03  -6.1169212e-03  -6.2260142e-03  -6.0004433e-03  -5.9175497e-03  -5.7500585e-03  -5.4050114e-03  -5.2635264e-03  -5.1906213e-03  -5.1032042e-03  -5.0911642e-03  -5.1298696e-03  -4.8714056e-03  -4.7064241e-03  -4.5784793e-03  -4.3185606e-03  -4.7831253e-03  -4.1159901e-03  -4.1240797e-03  -3.7533048e-03  -3.4382991e-03  -3.3260673e-03  -3.1558395e-03  -2.6674466e-03  -2.5163553e-03  -2.4585543e-03  -2.4580002e-03  -1.9059656e-03  -1.7208198e-03  -1.4379066e-03  -1.4311755e-03  -1.2291084e-03  -1.0244367e-03  -1.1218416e-03  -9.3772766e-04  -9.1255174e-04  -4.2020481e-04  -5.5232737e-04  -8.0348538e-04  -7.7743512e-04  -7.8397965e-04  -4.7168084e-04  -5.1728817e-04  -3.1375885e-04  -2.8200097e-04  -1.6426398e-04  -4.5618530e-04  -2.7404933e-04  -3.1295109e-04  -2.8152195e-04  -1.1274587e-04  -3.8247492e-04  -4.3123228e-05   2.2365798e-05  -9.1844473e-06  -1.2124375e-04  -1.3891127e-04  -5.2104809e-05   1.0657411e-04  -1.8423992e-04  -2.7190848e-04  -6.1973062e-05  -7.4445974e-05  -1.6891477e-05  -1.1162975e-04  -1.3812595e-04   3.5177889e-05  -2.3186339e-04  -1.7319423e-04   1.6085922e-04  -3.3507460e-04  -1.6824621e-04   1.0148695e-04  -4.3846449e-04   2.6630392e-05   8.3667408e-05   1.4689901e-05  -8.3125632e-05   9.2837007e-05  -1.5306749e-04
   7.2500000e+02             NaN  -1.6617796e-05   3.2625239e-05  -2.0394369e-04  -1.8044656e-04   8.8978479e-05   3.6697475e-04   3.9459017e-04  -1.2368145e-04   4.2972607e-05   1.7767947e-04  -2.6160667e-04   1.2535387e-04  -2.9648401e-05  -1.4525167e-04   6.5833052e-05   1.1194154e-05  -2.2487412e-04  -3.5648238e-04  -5.1522092e-04  -9.4905672e-04  -1.2546017e-03  -2.0309378e-03  -2.4266399e-03  -3.2413294e-03  -4.2904064e-03  -5.3456303e-03  -6.8379424e-03  -7.5537286e-03  -8.4928807e-03  -9.3163870e-03  -1.0413345e-02  -1.0816658e-02  -1.1550391e-02  -1.1990945e-02  -1.2299830e-02  -1.2114055e-02  -1.2419063e-02  -1.2384985e-02  -1.2147828e-02  -1.2648383e-02  -1.2858141e-02  -1.2705002e-02  -1.2875933e-02  -1.3021756e-02  -1.3304676e-02  -1.2636178e-02  -1.2535488e-02  -1.3024893e-02  -1.2803015e-02  -1.2844645e-02  -1.2639672e-02  -1.2627606e-02  -1.3236479e-02  -1.2875014e-02  -1.2430767e-02  -1.2631145e-02  -1.3161534e-02  -1.3173122e-02  -1.3134543e-02  -1.2953405e-02  -1.2649896e-02  -1.2827329e-02  -1.2690205e-02  -1.2144399e-02  -1.2116526e-02  -1.1804893e-02  -1.2134175e-02  -1.2107280e-02  -1.1662432e-02  -1.1906103e-02  -1.1824822e-02  -1.1713035e-02  -1.1486542e-02  -1.0828701e-02  -1.0605308e-02  -1.0236078e-02  -1.0020899e-02  -1.0084896e-02  -9.4334083e-03  -8.9807165e-03  -8.7309343e-03  -8.5148295e-03  -8.2518635e-03  -7.5429188e-03  -8.0640827e-03  -7.3060167e-03  -7.2338687e-03  -7.1337458e-03  -6.8676719e-03  -6.9755566e-03  -6.6839919e-03  -6.3792134e-03  -6.1907602e-03  -6.1894513e-03  -5.9651596e-03  -5.8098102e-03  -5.6758432e-03  -5.3760127e-03  -5.2422693e-03  -5.2537833e-03  -5.1405570e-03  -5.0860032e-03  -5.2625377e-03  -4.8642532e-03  -4.6936507e-03  -4.5197707e-03  -4.3573192e-03  -4.7328498e-03  -4.0971005e-03  -4.2139302e-03  -3.6497379e-03  -3.3874374e-03  -3.3870042e-03  -3.0937289e-03  -2.6904914e-03  -2.4258380e-03  -2.4565665e-03  -2.3191098e-03  -1.9469587e-03  -1.5704445e-03  -1.5170678e-03  -1.2645226e-03  -1.1878975e-03  -9.9627899e-04  -9.8454964e-04  -9.2010893e-04  -9.5712025e-04  -3.5899364e-04  -5.0281872e-04  -8.8678360e-04  -7.5149553e-04  -7.8329250e-04  -5.3071188e-04  -5.3917708e-04  -1.1373630e-04  -2.5498176e-04  -1.7696455e-04  -3.4035486e-04  -3.1170723e-04  -2.6137542e-04  -2.1758815e-04  -4.0154564e-05  -3.7841202e-04   1.0610386e-04  -1.4173839e-05  -2.4372476e-05   2.1672530e-05   2.8927364e-07  -5.8592227e-05   5.4936425e-05  -2.8213263e-04  -2.0779385e-04  -9.1697533e-05  -1.7336968e-04  -1.1476905e-04  -1.8595751e-04  -1.3378414e-04   1.3210738e-05  -1.9946640e-04  -1.4932112e-04   1.9159794e-04  -2.6689383e-04  -3.5351415e-05   1.9896349e-04  -4.0454521e-04   9.3053837e-05   1.3219656e-04  -2.6764733e-05  -8.9030747e-05   8.3270706e-05  -7.9207256e-05
   7.2708333e+02             NaN   3.3627063e-05  -8.1557292e-05  -1.6315831e-04  -5.5568867e-05   9.8479309e-05   2.2580040e-04   2.3820016e-04  -9.2100796e-05  -1.8658831e-04   1.9129124e-04  -1.8387597e-04   2.1219759e-05   1.3322534e-05  -1.0768415e-04   1.6346388e-04   8.4641679e-05  -3.3313549e-04  -3.0443667e-04  -5.0070100e-04  -8.5470461e-04  -1.2244460e-03  -1.9650282e-03  -2.2901252e-03  -3.1694062e-03  -4.2182754e-03  -5.3566461e-03  -6.8276383e-03  -7.4621140e-03  -8.4780358e-03  -9.2217233e-03  -1.0344283e-02  -1.0646008e-02  -1.1449151e-02  -1.1896732e-02  -1.2317920e-02  -1.2152466e-02  -1.2423506e-02  -1.2356520e-02  -1.2198950e-02  -1.2712999e-02  -1.2660787e-02  -1.2576939e-02  -1.2802208e-02  -1.2880506e-02  -1.3131944e-02  -1.2711899e-02  -1.2495830e-02  -1.2871101e-02  -1.2804376e-02  -1.2820105e-02  -1.2645999e-02  -1.2594671e-02  -1.3117125e-02  -1.2894952e-02  -1.2402000e-02  -1.2415819e-02  -1.2993470e-02  -1.3065794e-02  -1.3093284e-02  -1.2968813e-02  -1.2690204e-02  -1.2825363e-02  -1.2679956e-02  -1.2124672e-02  -1.2015799e-02  -1.1824646e-02  -1.2170562e-02  -1.2005761e-02  -1.1680526e-02  -1.1761113e-02  -1.1700794e-02  -1.1597367e-02  -1.1388618e-02  -1.0748699e-02  -1.0456406e-02  -1.0083169e-02  -9.9341411e-03  -9.8872585e-03  -9.3400557e-03  -8.8789426e-03  -8.7780342e-03  -8.6379867e-03  -8.2898866e-03  -7.5894906e-03  -7.9275541e-03  -7.3477208e-03  -7.4838770e-03  -7.0895271e-03  -6.8874751e-03  -6.8373187e-03  -6.6637130e-03  -6.4266423e-03  -6.1350238e-03  -6.3177177e-03  -5.9165009e-03  -5.6483196e-03  -5.6755488e-03  -5.3082519e-03  -5.1493868e-03  -5.3350995e-03  -5.1114458e-03  -5.1056890e-03  -5.1545335e-03  -4.8766203e-03  -4.6428594e-03  -4.5126651e-03  -4.4147291e-03  -4.7980690e-03  -4.1454043e-03  -4.1479655e-03  -3.5474315e-03  -3.3578827e-03  -3.4148937e-03  -3.0735813e-03  -2.6645107e-03  -2.4077320e-03  -2.3626550e-03  -2.2184002e-03  -1.9156880e-03  -1.5059563e-03  -1.5970935e-03  -1.1741786e-03  -1.1850399e-03  -8.2766339e-04  -8.4920594e-04  -7.2073867e-04  -9.8153728e-04  -2.6038762e-04  -3.2782899e-04  -9.4497667e-04  -6.9620850e-04  -7.3853752e-04  -4.6665433e-04  -4.7498595e-04  -2.2365720e-05  -3.1395170e-04  -6.5572494e-05  -2.5218567e-04  -2.5637828e-04  -3.2596282e-04  -2.1726653e-04  -6.1842956e-05  -3.6225315e-04   3.5282199e-05   1.7800169e-04  -1.8420426e-05   8.5157215e-05  -6.2076288e-05  -1.0277000e-04   1.4965378e-04  -2.7947861e-04  -2.4626039e-04  -1.2672656e-04  -2.3841503e-04  -8.2707009e-05  -1.7774758e-05   2.9287575e-05  -1.8022454e-04  -2.3900625e-04  -8.0771313e-05   1.3557057e-04  -2.9310092e-04  -4.0934689e-05   1.0078646e-04  -1.0784317e-04   1.0161793e-04   1.4604599e-04  -4.6317487e-05  -7.0587004e-05   2.0630454e-05  -1.5510619e-04
   7.2916667e+02             NaN   9.9586453e-05  -3.0939913e-05  -1.0426889e-04  -1.4947348e-04   3.8860717e-05   9.6748310e-05   9.8441399e-05  -1.0442734e-04  -1.9150491e-04   2.7250190e-04  -6.7323535e-05  -1.0759619e-04   1.0386551e-06  -4.2950284e-06   5.8916537e-05  -7.3374592e-05  -3.5649437e-04  -2.1520370e-04  -5.0008877e-04  -7.7953609e-04  -1.2404538e-03  -2.0707952e-03  -2.3726550e-03  -3.1094831e-03  -4.2127688e-03  -5.4772429e-03  -6.8758281e-03  -7.6512384e-03  -8.5877396e-03  -9.2257553e-03  -1.0274780e-02  -1.0705533e-02  -1.1499880e-02  -1.1876275e-02  -1.2330231e-02  -1.2337638e-02  -1.2649784e-02  -1.2449103e-02  -1.2341767e-02  -1.2652834e-02  -1.2930934e-02  -1.2469134e-02  -1.2733358e-02  -1.3008701e-02  -1.3073070e-02  -1.2782441e-02  -1.2451990e-02  -1.3048175e-02  -1.2815140e-02  -1.2830544e-02  -1.2670852e-02  -1.2514685e-02  -1.3237571e-02  -1.2979462e-02  -1.2340354e-02  -1.2361166e-02  -1.2988123e-02  -1.3093276e-02  -1.3039407e-02  -1.2896918e-02  -1.2762087e-02  -1.2837792e-02  -1.2613600e-02  -1.2212328e-02  -1.1997571e-02  -1.1754138e-02  -1.2124161e-02  -1.2057098e-02  -1.1616695e-02  -1.1661919e-02  -1.1613554e-02  -1.1481954e-02  -1.1429436e-02  -1.0888239e-02  -1.0420332e-02  -1.0119910e-02  -9.9668184e-03  -9.7967618e-03  -9.3583774e-03  -8.9984838e-03  -8.8531496e-03  -8.5348287e-03  -8.3961705e-03  -7.6737956e-03  -7.9060530e-03  -7.4377216e-03  -7.5434955e-03  -7.1118032e-03  -6.9010969e-03  -6.7247267e-03  -6.6108078e-03  -6.4575199e-03  -6.2160000e-03  -6.4798335e-03  -5.8768177e-03  -5.6935445e-03  -5.6927478e-03  -5.3990284e-03  -5.1792024e-03  -5.3130218e-03  -5.1510665e-03  -5.0532532e-03  -5.0979698e-03  -4.8643823e-03  -4.6850897e-03  -4.5884405e-03  -4.4304967e-03  -4.6952402e-03  -4.3017344e-03  -4.1258386e-03  -3.6793379e-03  -3.3877334e-03  -3.3629577e-03  -2.9561388e-03  -2.7197094e-03  -2.5144711e-03  -2.3985622e-03  -2.3504764e-03  -1.9655996e-03  -1.5205675e-03  -1.5303790e-03  -1.1049395e-03  -1.2094985e-03  -9.1271070e-04  -8.5487142e-04  -7.9889962e-04  -9.4816444e-04  -3.7921828e-04  -3.3540854e-04  -9.2569787e-04  -5.5586284e-04  -7.6322703e-04  -4.2553259e-04  -5.2472543e-04  -3.4961845e-05  -1.7693622e-04  -1.1107726e-04  -2.6610059e-04  -2.9232375e-04  -2.3152793e-04  -1.3171498e-04  -1.0736845e-04  -2.7526858e-04  -1.0295901e-04   1.7089304e-04  -1.5985472e-04   2.0166775e-04  -1.7824422e-04  -1.4443312e-04   1.7099415e-04  -4.4286997e-04  -1.3021094e-04  -8.1512240e-05  -1.5157941e-04  -1.3527433e-04   5.3798824e-05  -4.6545913e-05  -2.9177512e-04  -1.6915587e-04  -1.1341107e-04   1.8351463e-04  -1.7354830e-04   1.0648830e-04   6.8845435e-05   6.9858185e-05   1.6907844e-04   1.5321394e-04  -5.8893618e-05  -6.6295127e-05   6.7392477e-05  -1.1949534e-04
   7.3125000e+02             NaN   9.1667088e-05  -9.9811009e-05  -9.4296495e-05  -1.2215089e-04  -4.4401597e-05   1.7263143e-04   1.8955024e-04   2.8217411e-05  -2.9760345e-04   2.4943187e-04   2.2465553e-06  -7.6291837e-05  -9.9511702e-06  -6.7659004e-05   5.7990274e-05   1.0008566e-05  -3.5925364e-04  -2.1166051e-04  -5.8360209e-04  -8.0068054e-04  -1.2410648e-03  -2.0106019e-03  -2.4500677e-03  -3.0926644e-03  -4.4256265e-03  -5.4969337e-03  -6.8144460e-03  -7.6210830e-03  -8.5548461e-03  -9.1840546e-03  -1.0216777e-02  -1.0797746e-02  -1.1592400e-02  -1.1825991e-02  -1.2326903e-02  -1.2455605e-02  -1.2720476e-02  -1.2474655e-02  -1.2430552e-02  -1.2579988e-02  -1.2850581e-02  -1.2487921e-02  -1.2659751e-02  -1.3050927e-02  -1.3018193e-02  -1.2817012e-02  -1.2422501e-02  -1.3088121e-02  -1.2696132e-02  -1.2732456e-02  -1.2694758e-02  -1.2543508e-02  -1.3219395e-02  -1.3092918e-02  -1.2377891e-02  -1.2445194e-02  -1.2862667e-02  -1.2994790e-02  -1.2957474e-02  -1.2899732e-02  -1.2759006e-02  -1.2800350e-02  -1.2629535e-02  -1.2266161e-02  -1.1962062e-02  -1.1695173e-02  -1.2074942e-02  -1.2003168e-02  -1.1585972e-02  -1.1620751e-02  -1.1622734e-02  -1.1438347e-02  -1.1335547e-02  -1.0897929e-02  -1.0306775e-02  -1.0216448e-02  -1.0096320e-02  -9.7348061e-03  -9.3218180e-03  -8.9333440e-03  -8.8028526e-03  -8.3996422e-03  -8.2877559e-03  -7.6353803e-03  -7.7340944e-03  -7.3029611e-03  -7.5501097e-03  -7.0366420e-03  -6.9854376e-03  -6.6226851e-03  -6.6067392e-03  -6.5118536e-03  -6.1680192e-03  -6.4407941e-03  -5.7774875e-03  -5.7427684e-03  -5.5761513e-03  -5.3169039e-03  -5.2749033e-03  -5.3253118e-03  -5.2300801e-03  -4.8404301e-03  -4.9975406e-03  -4.8446447e-03  -4.7433656e-03  -4.4838775e-03  -4.4679196e-03  -4.7408966e-03  -4.1872563e-03  -4.0282540e-03  -3.6969627e-03  -3.4552628e-03  -3.4291416e-03  -2.8707032e-03  -2.6999538e-03  -2.5528145e-03  -2.3807465e-03  -2.3577198e-03  -1.8748093e-03  -1.5727182e-03  -1.5417548e-03  -1.0407639e-03  -1.1674380e-03  -1.0257836e-03  -8.3453174e-04  -7.0987758e-04  -9.4632326e-04  -4.7413237e-04  -3.6781943e-04  -9.0554613e-04  -4.8068617e-04  -6.8035910e-04  -3.5535737e-04  -3.7909083e-04  -1.4203152e-04  -1.1894150e-04  -3.7784437e-05  -3.0259592e-04  -2.5292919e-04  -2.5611343e-04  -8.6010003e-05  -1.9776618e-04  -6.2057782e-05  -1.5588834e-04   3.2892014e-04  -1.0655350e-04   2.6799655e-04  -2.0452088e-04  -8.4057966e-05   8.3638521e-05  -3.5850645e-04  -1.6236990e-04  -1.0376716e-04  -5.9000334e-05  -4.0085657e-06   2.6048461e-05  -7.7448463e-06  -4.0403889e-04  -1.8954687e-04  -3.9505580e-05   8.4934845e-05  -1.4909732e-04   6.0191352e-06  -9.4239640e-05   5.1324497e-05   9.5428942e-05   2.3218305e-04  -1.0625739e-04   3.8631230e-05   6.0840413e-05  -2.1525476e-04
   7.3333333e+02             NaN   7.9555111e-05  -2.0009954e-04  -5.9546090e-05   1.2349905e-05  -8.2415052e-05   1.8487731e-04   2.0895983e-04   1.0714473e-04  -2.4296074e-04   2.3410097e-04  -5.8823192e-05  -1.2767119e-04   3.6561265e-05  -1.5220074e-04  -2.6865990e-05   4.4632493e-05  -2.6990433e-04  -2.8549722e-04  -7.3195553e-04  -7.6682519e-04  -1.2006382e-03  -1.9328575e-03  -2.5493985e-03  -3.2338050e-03  -4.6103475e-03  -5.4556542e-03  -6.8689644e-03  -7.6131889e-03  -8.5509639e-03  -9.2334713e-03  -1.0250599e-02  -1.0915487e-02  -1.1557269e-02  -1.1866249e-02  -1.2273378e-02  -1.2558216e-02  -1.2640724e-02  -1.2434491e-02  -1.2415619e-02  -1.2551690e-02  -1.2716557e-02  -1.2516439e-02  -1.2800842e-02  -1.3091719e-02  -1.2920699e-02  -1.2829139e-02  -1.2489859e-02  -1.3141874e-02  -1.2709891e-02  -1.2736031e-02  -1.2696908e-02  -1.2566292e-02  -1.3260412e-02  -1.3157241e-02  -1.2456880e-02  -1.2399020e-02  -1.2709191e-02  -1.2921796e-02  -1.2916428e-02  -1.2801364e-02  -1.2785659e-02  -1.2749353e-02  -1.2605330e-02  -1.2369246e-02  -1.1886907e-02  -1.1577919e-02  -1.2043586e-02  -1.1947369e-02  -1.1632389e-02  -1.1604431e-02  -1.1524790e-02  -1.1354537e-02  -1.1404054e-02  -1.1014636e-02  -1.0365605e-02  -1.0308134e-02  -1.0158746e-02  -9.8566759e-03  -9.2353403e-03  -8.8314489e-03  -8.8278072e-03  -8.3338059e-03  -8.2716742e-03  -7.6197246e-03  -7.6603970e-03  -7.2341639e-03  -7.4305919e-03  -7.0083480e-03  -7.0850268e-03  -6.6939823e-03  -6.6088507e-03  -6.5668486e-03  -6.1908209e-03  -6.3970995e-03  -5.7567261e-03  -5.7401837e-03  -5.5231592e-03  -5.3237386e-03  -5.4002019e-03  -5.2034585e-03  -5.2811322e-03  -4.9082860e-03  -4.9545032e-03  -4.9385479e-03  -4.8472716e-03  -4.5794248e-03  -4.5671897e-03  -4.5857412e-03  -4.2352105e-03  -4.1309447e-03  -3.7854120e-03  -3.5218721e-03  -3.4414618e-03  -2.8845462e-03  -2.7684880e-03  -2.7514960e-03  -2.2286325e-03  -2.3097241e-03  -1.8197498e-03  -1.5733227e-03  -1.5105953e-03  -1.1375981e-03  -1.2070138e-03  -1.0559039e-03  -7.8710409e-04  -6.5138523e-04  -1.0160823e-03  -6.1565972e-04  -4.8445686e-04  -8.3089158e-04  -5.8423449e-04  -6.0417006e-04  -3.2801794e-04  -4.2820259e-04  -3.0267983e-04  -1.9565996e-04  -6.6906634e-05  -3.3346366e-04  -1.3740744e-04  -1.6995276e-04  -1.1177198e-04  -2.7163170e-04  -1.5813008e-04  -1.9253453e-04   3.1000379e-04  -9.9712046e-05   2.6933982e-04  -1.3384665e-04  -1.4139149e-04  -1.5960196e-05  -2.0002357e-04  -1.4175439e-04  -1.6813704e-04  -7.5903368e-05  -1.1335811e-04  -1.1254155e-04  -1.3058884e-04  -3.6975535e-04  -5.8910006e-05  -4.4179074e-05   1.9660426e-04  -1.2641324e-04  -1.3430535e-04  -1.8943959e-04   9.4037825e-05   3.2385410e-05   3.7530046e-04   1.1478198e-04   3.6915065e-05  -5.3177614e-05  -2.4292637e-04
   7.3541667e+02             NaN   7.9429687e-06  -7.2322254e-05   3.9568445e-06   2.7782085e-05  -6.5412945e-05   6.7502447e-05   8.3116902e-05   6.7784568e-05  -2.1327800e-04   2.9025682e-04  -1.2998460e-04  -3.5977337e-05  -6.0920676e-06  -2.0056655e-04  -2.7912855e-05   6.8072447e-05  -3.1498431e-04  -2.0734806e-04  -7.2129988e-04  -5.7127626e-04  -1.0606369e-03  -1.7851944e-03  -2.5175806e-03  -3.3154196e-03  -4.6337602e-03  -5.4490290e-03  -6.8207436e-03  -7.6567634e-03  -8.5330824e-03  -9.2054360e-03  -1.0200739e-02  -1.1021985e-02  -1.1482842e-02  -1.1860383e-02  -1.2299805e-02  -1.2461711e-02  -1.2420204e-02  -1.2517619e-02  -1.2413840e-02  -1.2495805e-02  -1.2616438e-02  -1.2434394e-02  -1.2771999e-02  -1.2998545e-02  -1.2839998e-02  -1.2900048e-02  -1.2358504e-02  -1.3147475e-02  -1.2644757e-02  -1.2607335e-02  -1.2653042e-02  -1.2618791e-02  -1.3268433e-02  -1.3151698e-02  -1.2505275e-02  -1.2445306e-02  -1.2717901e-02  -1.2951245e-02  -1.2967593e-02  -1.2840948e-02  -1.2814301e-02  -1.2715156e-02  -1.2550330e-02  -1.2401399e-02  -1.1928248e-02  -1.1536151e-02  -1.1971132e-02  -1.1899783e-02  -1.1758518e-02  -1.1652198e-02  -1.1732448e-02  -1.1449220e-02  -1.1373968e-02  -1.0953133e-02  -1.0402901e-02  -1.0503299e-02  -1.0044586e-02  -9.9191299e-03  -9.2269005e-03  -8.7516633e-03  -8.7807940e-03  -8.2552682e-03  -8.1743359e-03  -7.5213851e-03  -7.6311588e-03  -7.1257511e-03  -7.3603256e-03  -6.9875179e-03  -6.9679227e-03  -6.6441637e-03  -6.5520613e-03  -6.4931857e-03  -6.1591454e-03  -6.2902401e-03  -5.6684345e-03  -5.6653038e-03  -5.5408841e-03  -5.3527248e-03  -5.4501936e-03  -5.3161317e-03  -5.2811603e-03  -4.8536226e-03  -5.0098195e-03  -4.9699623e-03  -4.8747577e-03  -4.4785529e-03  -4.6355263e-03  -4.3446330e-03  -4.2790443e-03  -4.0936517e-03  -3.8233591e-03  -3.4774737e-03  -3.4416688e-03  -2.8468147e-03  -2.7916009e-03  -2.7084165e-03  -2.3025729e-03  -2.2595905e-03  -1.8383241e-03  -1.6079368e-03  -1.4158788e-03  -1.2613271e-03  -1.3460281e-03  -1.0751672e-03  -8.2166919e-04  -6.7156661e-04  -9.3690047e-04  -7.4496383e-04  -5.2385137e-04  -6.7552413e-04  -5.9245163e-04  -5.6262172e-04  -2.8101714e-04  -3.5909000e-04  -2.9906241e-04  -1.4315723e-04  -5.2792528e-05  -3.7468885e-04  -9.6380860e-05  -2.8360605e-05  -2.4452027e-05  -1.5986364e-04  -4.5506561e-05  -2.2271478e-04   2.9347068e-04  -1.1574794e-04   2.7216549e-04  -1.3171932e-04  -1.4381548e-04  -1.8069938e-05  -7.7856203e-05  -2.3558087e-05  -1.6637394e-04  -1.2030209e-04  -2.5323629e-05  -1.2783985e-04  -6.3655792e-05  -3.5951645e-04  -7.8887663e-05  -6.7482461e-05   2.7771806e-04  -2.8900287e-05  -2.5492772e-04  -2.6358412e-04   2.0716859e-04   1.2559508e-04   2.3734804e-04   7.9508452e-05  -4.6592789e-06  -1.0617747e-04  -2.9480299e-04
   7.3750000e+02             NaN   1.4982399e-05   2.3124405e-05  -7.8418119e-05   9.5687550e-05   9.0574909e-05   1.0822254e-05   2.6442034e-06  -2.1601259e-05  -1.4956170e-04   1.7159443e-04  -9.7793928e-05  -1.2989465e-04  -5.1612933e-05  -2.0804095e-04   5.2460021e-05   7.1459680e-05  -1.6841553e-04  -1.8177352e-04  -6.2236794e-04  -4.5577151e-04  -9.9083336e-04  -1.7670779e-03  -2.4769318e-03  -3.1776229e-03  -4.5741388e-03  -5.3262384e-03  -6.7221966e-03  -7.5618983e-03  -8.5404007e-03  -9.1743935e-03  -1.0207756e-02  -1.1040071e-02  -1.1414195e-02  -1.1822479e-02  -1.2179733e-02  -1.2396975e-02  -1.2310038e-02  -1.2607507e-02  -1.2456818e-02  -1.2394022e-02  -1.2592806e-02  -1.2411588e-02  -1.2748190e-02  -1.2930621e-02  -1.2806490e-02  -1.2774522e-02  -1.2467792e-02  -1.3009694e-02  -1.2603983e-02  -1.2628079e-02  -1.2455484e-02  -1.2641182e-02  -1.3162647e-02  -1.2962643e-02  -1.2357762e-02  -1.2476097e-02  -1.2619749e-02  -1.2837801e-02  -1.2899771e-02  -1.2805709e-02  -1.2730793e-02  -1.2597688e-02  -1.2436066e-02  -1.2356468e-02  -1.2008554e-02  -1.1528453e-02  -1.1995231e-02  -1.1827491e-02  -1.1685082e-02  -1.1550898e-02  -1.1663291e-02  -1.1422294e-02  -1.1355618e-02  -1.0924798e-02  -1.0326256e-02  -1.0428093e-02  -9.9458754e-03  -1.0017543e-02  -9.2154183e-03  -8.7674564e-03  -8.6750745e-03  -8.1753353e-03  -8.1159350e-03  -7.4630576e-03  -7.5198015e-03  -7.1067276e-03  -7.3394789e-03  -6.9214420e-03  -6.9123645e-03  -6.6976130e-03  -6.5449967e-03  -6.4134135e-03  -6.0462928e-03  -6.2163207e-03  -5.6744765e-03  -5.6374680e-03  -5.4415098e-03  -5.4279345e-03  -5.4071277e-03  -5.2248952e-03  -5.2199724e-03  -4.8415418e-03  -4.9930001e-03  -4.9604570e-03  -4.7750530e-03  -4.3733163e-03  -4.5761681e-03  -4.2253727e-03  -4.2564502e-03  -3.9272063e-03  -3.9505066e-03  -3.4896875e-03  -3.3106774e-03  -2.8713642e-03  -2.7829439e-03  -2.5899485e-03  -2.2219240e-03  -2.2189288e-03  -1.8179155e-03  -1.5841578e-03  -1.3993559e-03  -1.2975106e-03  -1.3449272e-03  -1.1756705e-03  -8.5261765e-04  -6.0086132e-04  -8.7447907e-04  -6.4691792e-04  -5.7573950e-04  -6.2367148e-04  -5.4396886e-04  -4.5476665e-04  -3.6479064e-04  -2.9375281e-04  -4.1337448e-04  -2.4900220e-04  -3.8543016e-05  -3.0177836e-04  -1.2924085e-04   1.1479268e-04   6.7423286e-07  -2.0091867e-04   4.2725919e-05  -2.5350718e-04   1.8921172e-04  -9.5811568e-05   2.7201904e-04   2.0388362e-05  -2.4218378e-04  -6.8823457e-05  -2.8218966e-05   3.9647907e-05  -2.2614855e-04  -1.5030159e-04  -2.4456317e-05  -1.4851181e-04  -1.0997792e-04  -1.8874335e-04  -6.1003705e-05   4.8863762e-07   2.9248089e-04  -1.2987472e-04  -1.5669037e-04  -1.6917290e-04   2.4936446e-04   7.2696900e-05   2.6321085e-04   1.3370072e-04   9.0421549e-05  -1.1415076e-04  -1.1198021e-04
   7.3958333e+02             NaN  -5.5440275e-05   1.1437465e-04  -5.9789228e-05  -2.6375715e-05   2.1360997e-04  -2.4764449e-05  -4.7004217e-05  -5.0164830e-05  -1.6008230e-04   1.1456553e-04  -4.5378758e-05  -1.1137048e-04   1.4922053e-07  -1.6564770e-04   9.1655665e-05   1.2101609e-04  -4.5807073e-05  -9.4913343e-05  -5.7832301e-04  -4.6732432e-04  -1.0386787e-03  -1.7146268e-03  -2.3976546e-03  -3.2103797e-03  -4.6339982e-03  -5.3060944e-03  -6.6724768e-03  -7.6335055e-03  -8.5108913e-03  -9.2312874e-03  -1.0132280e-02  -1.0885376e-02  -1.1423229e-02  -1.1840259e-02  -1.2065581e-02  -1.2285419e-02  -1.2205526e-02  -1.2601365e-02  -1.2340244e-02  -1.2335694e-02  -1.2421130e-02  -1.2463940e-02  -1.2716236e-02  -1.2807161e-02  -1.2728121e-02  -1.2558880e-02  -1.2349704e-02  -1.2954302e-02  -1.2550284e-02  -1.2436767e-02  -1.2513997e-02  -1.2626945e-02  -1.3019417e-02  -1.2793400e-02  -1.2309822e-02  -1.2470433e-02  -1.2560063e-02  -1.2671975e-02  -1.2723636e-02  -1.2700300e-02  -1.2611048e-02  -1.2512391e-02  -1.2236226e-02  -1.2181217e-02  -1.1948446e-02  -1.1519172e-02  -1.1923170e-02  -1.1683912e-02  -1.1550441e-02  -1.1423394e-02  -1.1527660e-02  -1.1371545e-02  -1.1384274e-02  -1.0888948e-02  -1.0307011e-02  -1.0343421e-02  -9.8611447e-03  -9.9921709e-03  -9.2188477e-03  -8.8938816e-03  -8.5103711e-03  -8.1376774e-03  -8.0427889e-03  -7.4426306e-03  -7.6170844e-03  -7.1558150e-03  -7.3313034e-03  -6.9700101e-03  -6.7909024e-03  -6.8120827e-03  -6.5387241e-03  -6.3994190e-03  -5.9236896e-03  -6.1592865e-03  -5.7741069e-03  -5.7031523e-03  -5.5231292e-03  -5.4061029e-03  -5.3600589e-03  -5.1345566e-03  -5.1502954e-03  -4.9000962e-03  -4.9003741e-03  -4.7576575e-03  -4.8263596e-03  -4.4427546e-03  -4.5666802e-03  -4.2899051e-03  -4.2302147e-03  -3.9879666e-03  -3.8637256e-03  -3.4370298e-03  -3.3003315e-03  -2.7572031e-03  -2.7918721e-03  -2.5288525e-03  -2.2873997e-03  -2.1586802e-03  -1.8247880e-03  -1.5385161e-03  -1.2731155e-03  -1.3407879e-03  -1.1541191e-03  -1.1618890e-03  -7.5486488e-04  -6.3616883e-04  -6.5695788e-04  -6.6876454e-04  -6.0493604e-04  -4.2870893e-04  -4.8078662e-04  -2.4294820e-04  -3.5844387e-04  -2.0015079e-04  -3.5607666e-04  -3.3130757e-04  -3.0923886e-05  -2.0665491e-04  -2.2498861e-04   1.0208649e-04   4.7110387e-05  -2.0137479e-04   7.2453385e-05  -2.6749281e-04   1.4828810e-04   2.2335814e-05   2.2308350e-04   1.5146921e-04  -1.7509479e-04  -1.0485283e-04   1.2211140e-04   1.6154388e-04  -1.3864665e-04  -2.1442635e-04   4.4034476e-05  -1.8557582e-04  -9.1479178e-05  -1.9714865e-04   1.8374243e-05  -2.8083806e-05   2.2562148e-04  -3.3893510e-05  -6.2165928e-06  -1.2972323e-04   1.7418171e-04  -8.9190032e-06   3.6462997e-04   1.9916295e-04   1.1197251e-04  -6.8881709e-05  -1.2947447e-04
   7.4166667e+02             NaN  -2.3099308e-05   1.4639875e-04  -3.0532398e-05  -9.2668016e-05   2.2017530e-04  -1.4072746e-04  -1.5433840e-04  -3.1080376e-05  -4.5143915e-05   6.7730673e-05  -5.8027675e-05  -1.2663974e-04  -6.8392436e-05  -1.1624170e-04   7.9681846e-05   1.0988685e-04  -5.5287264e-05  -9.5106303e-05  -5.6410736e-04  -4.5914743e-04  -1.1188639e-03  -1.7035020e-03  -2.3629793e-03  -3.2610189e-03  -4.6064464e-03  -5.3907245e-03  -6.6633213e-03  -7.6220474e-03  -8.5740372e-03  -9.3068584e-03  -1.0179206e-02  -1.0734274e-02  -1.1500406e-02  -1.1944769e-02  -1.1970371e-02  -1.2009292e-02  -1.2182278e-02  -1.2479947e-02  -1.2218298e-02  -1.2292465e-02  -1.2318723e-02  -1.2412570e-02  -1.2634560e-02  -1.2798522e-02  -1.2777278e-02  -1.2409986e-02  -1.2235114e-02  -1.2904881e-02  -1.2510062e-02  -1.2395035e-02  -1.2594509e-02  -1.2469494e-02  -1.2906935e-02  -1.2663285e-02  -1.2344338e-02  -1.2519223e-02  -1.2496461e-02  -1.2513730e-02  -1.2658826e-02  -1.2670284e-02  -1.2573828e-02  -1.2487386e-02  -1.2248797e-02  -1.2079964e-02  -1.1872242e-02  -1.1492919e-02  -1.1849705e-02  -1.1531400e-02  -1.1387670e-02  -1.1318023e-02  -1.1478719e-02  -1.1374421e-02  -1.1481565e-02  -1.0759294e-02  -1.0323134e-02  -1.0323234e-02  -9.8269439e-03  -1.0021222e-02  -9.0693560e-03  -8.9098159e-03  -8.5963438e-03  -8.2180906e-03  -8.0500264e-03  -7.4528834e-03  -7.5940969e-03  -7.3090551e-03  -7.4038729e-03  -7.0583258e-03  -6.7052664e-03  -6.8009441e-03  -6.5285230e-03  -6.4133135e-03  -5.9596456e-03  -6.0235724e-03  -5.8411636e-03  -5.6787725e-03  -5.6209021e-03  -5.2786847e-03  -5.2678303e-03  -5.0448944e-03  -5.1194637e-03  -5.0294913e-03  -4.7671569e-03  -4.6868635e-03  -4.8044575e-03  -4.5724204e-03  -4.5078860e-03  -4.3606294e-03  -4.2336827e-03  -3.9362780e-03  -3.7260805e-03  -3.4596000e-03  -3.1837277e-03  -2.6623916e-03  -2.7184310e-03  -2.4220367e-03  -2.3920488e-03  -2.0668850e-03  -1.8505162e-03  -1.5500405e-03  -1.1880203e-03  -1.3413474e-03  -1.0841377e-03  -1.0566019e-03  -8.9772485e-04  -7.2348283e-04  -6.0429255e-04  -6.5568308e-04  -5.9627345e-04  -4.8386999e-04  -5.3858027e-04  -1.9824062e-04  -3.5028238e-04  -1.6591606e-04  -2.3179254e-04  -2.7836713e-04  -1.3688748e-04  -2.3970288e-04  -2.3376522e-04   7.2440477e-05  -1.6994976e-04  -2.0606491e-04   1.4276906e-04  -2.5643596e-04   8.0877640e-05   5.4431666e-05   1.6457327e-04  -3.7445017e-05  -1.2335690e-04   1.7200827e-05   7.4238364e-05   7.7477227e-05   2.6080475e-05  -1.5704850e-04   8.6127236e-05  -2.1016821e-04  -8.3333742e-05  -5.9894321e-05   1.2292477e-04   4.4646814e-05   1.5513900e-04   2.8881747e-06   6.9917585e-05  -5.0043955e-06   1.1490075e-04   9.2237347e-05   5.1452620e-04   5.0683447e-05   1.4117501e-04  -1.0342211e-04  -7.7075789e-05
   7.4375000e+02             NaN   1.9068773e-05   9.7881361e-05  -1.0201833e-04  -5.5670834e-05   1.7915249e-04  -8.1275309e-05  -9.5849659e-05  -3.8037410e-05  -1.8870362e-05  -4.0330279e-05   2.9441756e-08  -9.9893619e-05   3.4877118e-05   4.3181455e-05   6.3548479e-05   6.0252649e-05  -6.1022012e-05  -1.1096057e-04  -4.7338931e-04  -5.3019700e-04  -1.1842249e-03  -1.7448519e-03  -2.4396641e-03  -3.3624561e-03  -4.6233720e-03  -5.4193129e-03  -6.6811763e-03  -7.6123175e-03  -8.5212178e-03  -9.3963859e-03  -1.0246333e-02  -1.0769928e-02  -1.1555738e-02  -1.1919114e-02  -1.1879825e-02  -1.1846259e-02  -1.2127324e-02  -1.2432642e-02  -1.2227974e-02  -1.2322854e-02  -1.2233155e-02  -1.2347187e-02  -1.2569027e-02  -1.2658915e-02  -1.2682198e-02  -1.2236855e-02  -1.2213009e-02  -1.2829369e-02  -1.2350983e-02  -1.2407745e-02  -1.2599175e-02  -1.2492290e-02  -1.2970505e-02  -1.2644248e-02  -1.2310013e-02  -1.2551789e-02  -1.2473975e-02  -1.2507810e-02  -1.2772312e-02  -1.2685346e-02  -1.2473730e-02  -1.2340811e-02  -1.2303547e-02  -1.2000582e-02  -1.1758004e-02  -1.1362323e-02  -1.1835898e-02  -1.1451162e-02  -1.1359585e-02  -1.1300175e-02  -1.1350803e-02  -1.1388680e-02  -1.1540881e-02  -1.0795113e-02  -1.0287994e-02  -1.0240682e-02  -9.9083097e-03  -9.9663811e-03  -9.0890965e-03  -8.9878596e-03  -8.5315849e-03  -8.1996282e-03  -8.0302652e-03  -7.4026038e-03  -7.5437543e-03  -7.3282131e-03  -7.3215387e-03  -7.0231480e-03  -6.5989913e-03  -6.8874463e-03  -6.5990329e-03  -6.3030522e-03  -6.0772729e-03  -6.0996563e-03  -5.8306170e-03  -5.6826767e-03  -5.7476167e-03  -5.2430344e-03  -5.2249710e-03  -5.0735718e-03  -5.1578506e-03  -5.0831838e-03  -4.9105896e-03  -4.5702479e-03  -4.9392972e-03  -4.5652056e-03  -4.3534786e-03  -4.3732744e-03  -4.2543641e-03  -3.9709736e-03  -3.7537056e-03  -3.5442816e-03  -3.1132648e-03  -2.5913430e-03  -2.6332815e-03  -2.4637139e-03  -2.4453561e-03  -2.0163311e-03  -1.9079193e-03  -1.6682142e-03  -1.1322038e-03  -1.2520525e-03  -1.0231440e-03  -1.0674453e-03  -9.8712029e-04  -7.1017431e-04  -5.8453668e-04  -5.7646158e-04  -6.2235410e-04  -4.2675600e-04  -6.2941462e-04  -2.5007605e-04  -4.1893602e-04  -1.4569471e-04  -2.1352264e-04  -2.5172055e-04  -4.7959649e-05  -1.8283853e-04  -4.1216130e-04  -2.9725032e-05  -2.1832098e-04  -2.4434106e-04   1.3627507e-04  -2.2716494e-04   4.5328379e-05   1.7024635e-05   1.9395069e-05  -1.9424017e-04  -1.4855017e-05   1.8084038e-04   1.0710885e-04   1.1491458e-04   3.5079460e-05  -9.4584709e-05   1.3578089e-05   7.2281137e-07  -1.8561481e-04  -4.0911401e-05   1.4071448e-04  -2.5669447e-05   1.8248364e-04  -2.1184754e-05   9.0418658e-05  -4.6443281e-05  -1.2645725e-05   8.8268171e-05   5.0506708e-04  -4.3934987e-05   1.7178941e-04  -1.9936881e-04   8.8783936e-05
   7.4583333e+02             NaN   1.0482161e-04  -1.0337920e-05  -2.0634370e-04  -9.5810014e-05   1.9485223e-04  -1.4640623e-04  -1.5803551e-04  -4.8274141e-05   4.5868668e-05   2.8647516e-05   8.3499227e-05  -1.1600540e-05  -5.3950203e-05   8.3020456e-05   3.9848557e-05   8.8509124e-06  -1.2011681e-04  -2.9182002e-04  -5.4224961e-04  -5.1333860e-04  -1.1912368e-03  -1.8542680e-03  -2.5674528e-03  -3.4476444e-03  -4.6061552e-03  -5.3476826e-03  -6.6985819e-03  -7.7261902e-03  -8.5801751e-03  -9.3784993e-03  -1.0181066e-02  -1.0710191e-02  -1.1592150e-02  -1.1951505e-02  -1.1840912e-02  -1.1797954e-02  -1.2265430e-02  -1.2516745e-02  -1.2245071e-02  -1.2321385e-02  -1.2235204e-02  -1.2357698e-02  -1.2554528e-02  -1.2573087e-02  -1.2602877e-02  -1.2197744e-02  -1.2192082e-02  -1.2795588e-02  -1.2338372e-02  -1.2521315e-02  -1.2579690e-02  -1.2472790e-02  -1.2966274e-02  -1.2558671e-02  -1.2316993e-02  -1.2596350e-02  -1.2602402e-02  -1.2772194e-02  -1.2892000e-02  -1.2695586e-02  -1.2533649e-02  -1.2334555e-02  -1.2359974e-02  -1.2064314e-02  -1.1765745e-02  -1.1443281e-02  -1.1819299e-02  -1.1468349e-02  -1.1300875e-02  -1.1336058e-02  -1.1257892e-02  -1.1445836e-02  -1.1587359e-02  -1.0792554e-02  -1.0272029e-02  -1.0344529e-02  -1.0016599e-02  -9.8878918e-03  -9.2778039e-03  -9.0200452e-03  -8.4803350e-03  -8.2343221e-03  -8.0071920e-03  -7.3653142e-03  -7.5633582e-03  -7.4696659e-03  -7.3763432e-03  -7.0309420e-03  -6.4779663e-03  -6.9695345e-03  -6.5599965e-03  -6.2469148e-03  -6.1038872e-03  -6.1449962e-03  -5.9206057e-03  -5.6151406e-03  -5.7401954e-03  -5.1865768e-03  -5.0624922e-03  -5.0272135e-03  -5.0753033e-03  -5.1435053e-03  -4.9428281e-03  -4.6966914e-03  -4.9488845e-03  -4.5959004e-03  -4.2325337e-03  -4.4276658e-03  -4.2621749e-03  -4.0260315e-03  -3.7855803e-03  -3.6339629e-03  -3.0407073e-03  -2.6986708e-03  -2.6899800e-03  -2.5431557e-03  -2.4357291e-03  -2.0578389e-03  -1.8594097e-03  -1.7408323e-03  -1.1153271e-03  -1.1883124e-03  -1.2170399e-03  -9.3296149e-04  -1.0351084e-03  -7.1674008e-04  -6.2962730e-04  -5.6866881e-04  -6.0549849e-04  -4.7924999e-04  -5.5253214e-04  -2.1961158e-04  -3.4449252e-04  -2.2417695e-04  -2.3253619e-04  -2.8413364e-04  -2.0161716e-05  -3.3091096e-04  -4.1053784e-04  -1.5641816e-04  -1.9386076e-04  -1.8762145e-04   1.4103040e-04  -8.3851680e-05   2.4286982e-05  -3.4722560e-05   4.9087093e-06  -1.3351226e-04   3.7939827e-05   1.3513185e-04  -2.6737532e-05   5.0467485e-05   1.1344034e-04  -1.8590891e-04   1.6195470e-05  -1.9659353e-05  -1.7164177e-04  -1.3976560e-04   1.7155408e-05  -4.0425343e-05   1.3260321e-04  -5.9601573e-05   7.3153089e-05  -1.6912526e-04  -5.3158470e-05   7.1991950e-05   4.0516226e-04  -8.2151096e-05   1.9660479e-04  -1.1904382e-04   9.2357719e-05
[truncated: 204,907 more chars]
