# Supplementary material for: Bright triplet and bright charge-separated singlet excitons in organic diradicals enable optical read-out and writing of spin states
Source: Nat Chem. 2025 Jul 29;17(9):1410–7. doi: 10.1038/s41557-025-01875-z (PMC12411279; doi:10.1038/s41557-025-01875-z)
Supplement: Supplementary file 3 — Raw text files containing unprocessed data for absorption, PL, magneto-PL, transient absorption kinetics and transient PL spectra. [file 41557_2025_1875_MOESM3_ESM.zip › Figure 2/TA/psTA.cor]

   0.0000000e+00  -8.3229508e+00  -7.3229508e+00  -6.3229508e+00  -5.3229508e+00  -4.3229508e+00  -3.3229508e+00  -3.1229508e+00  -2.9229508e+00  -2.7229508e+00  -2.5229508e+00  -2.3229508e+00  -2.2229508e+00  -2.1729508e+00  -2.1229508e+00  -2.0729508e+00  -2.0229508e+00  -1.9729508e+00  -1.9229508e+00  -1.8729508e+00  -1.8229508e+00  -1.7729508e+00  -1.7229508e+00  -1.6729508e+00  -1.6229508e+00  -1.5729508e+00  -1.5229508e+00  -1.4729508e+00  -1.4229508e+00  -1.3729508e+00  -1.3229508e+00  -1.2729508e+00  -1.2229508e+00  -1.1729508e+00  -1.1229508e+00  -1.0729508e+00  -1.0229508e+00  -9.7295081e-01  -9.2295081e-01  -8.7295081e-01  -8.2295081e-01  -7.7295081e-01  -7.2295081e-01  -6.7295081e-01  -6.2295081e-01  -5.7295081e-01  -5.2295081e-01  -4.7295081e-01  -4.2295081e-01  -3.2295081e-01  -2.2295081e-01  -1.2295081e-01  -2.2950807e-02   7.7049193e-02   1.7704919e-01   2.7704919e-01   3.7704919e-01   4.7704919e-01   5.7704919e-01   6.7704919e-01   7.7704919e-01   8.7704919e-01   9.7704919e-01   1.0770492e+00   1.1770492e+00   1.2770492e+00   1.3770492e+00   1.4770492e+00   1.5770492e+00   1.6770492e+00   1.9770492e+00   2.2770492e+00   2.5770492e+00   2.8770492e+00   3.1770492e+00   3.6770492e+00   4.1770492e+00   4.6770492e+00   5.1770492e+00   5.6770492e+00   6.1770492e+00   6.6770492e+00   7.1770492e+00   7.6770492e+00   8.1770492e+00   8.6770492e+00   9.6770492e+00   1.0677049e+01   1.1677049e+01   1.2677049e+01   1.3677049e+01   1.4677049e+01   1.5677049e+01   1.6677049e+01   1.7677049e+01   1.8677049e+01   2.0677049e+01   2.2677049e+01   2.4677049e+01   2.6677049e+01   2.8677049e+01   3.0677049e+01   3.2677049e+01   3.4677049e+01   3.6677049e+01   3.8677049e+01   4.3677049e+01   4.8677049e+01   5.3677049e+01   5.8677049e+01   6.3677049e+01   6.8677049e+01   7.3677049e+01   7.8677049e+01   8.3677049e+01   8.8677049e+01   9.3677049e+01   9.8677049e+01   1.0867705e+02   1.1867705e+02   1.2867705e+02   1.3867705e+02   1.4867705e+02   1.5867705e+02   1.6867705e+02   1.7867705e+02   1.8867705e+02   1.9867705e+02   2.1867705e+02   2.3867705e+02   2.5867705e+02   2.7867705e+02   2.9867705e+02   3.1867705e+02   3.3867705e+02   3.5867705e+02   3.7867705e+02   3.9867705e+02   4.3867705e+02   4.7867705e+02   5.1867705e+02   5.5867705e+02   5.9867705e+02   6.3867705e+02   6.7867705e+02   7.1867705e+02   7.5867705e+02   7.9867705e+02   8.4867705e+02   8.9867705e+02   9.4867705e+02   9.9867705e+02   1.0486770e+03   1.0986770e+03   1.1986770e+03   1.2986770e+03   1.3986770e+03   1.4986770e+03   1.5986770e+03   1.6986770e+03   1.7986770e+03   1.8986770e+03   1.8486770e+03
   5.2016529e+02             NaN             NaN   6.3949225e-05   7.3883589e-05  -9.0370662e-06  -1.2184361e-04  -1.0884765e-04  -6.3771870e-05  -1.8696090e-05   2.6379690e-05   7.1455470e-05   9.2315678e-05   8.8878979e-05   8.5442281e-05   8.2005582e-05   7.8568884e-05   7.5132186e-05   7.1695487e-05   6.8258789e-05   6.4822090e-05   6.1385392e-05   5.7948694e-05   5.4511995e-05   5.1075297e-05   4.7638598e-05   4.4201900e-05   4.0765202e-05   3.7328503e-05   3.3891805e-05   3.0455106e-05   2.7018408e-05   1.9909104e-05  -1.5719625e-05  -5.1348355e-05  -8.6977084e-05  -1.1753809e-04  -1.0874594e-04  -9.9953796e-05  -9.1161649e-05  -8.1155803e-05  -6.1725033e-05  -4.2294264e-05  -2.2863495e-05  -5.9468399e-06  -8.5534085e-06  -1.1159977e-05  -1.3766546e-05  -1.1649569e-05   6.5945277e-05   1.1087411e-04  -3.8358107e-04  -9.5152884e-04  -1.1749187e-03  -1.2970893e-03  -1.5469900e-03  -1.4926318e-03  -1.6052719e-03  -1.6933645e-03  -1.5669734e-03  -1.5416759e-03  -1.5945992e-03  -1.6190678e-03  -1.4093516e-03  -1.6152130e-03  -1.6236918e-03  -1.6976192e-03  -1.6308310e-03  -1.6333180e-03  -1.5342295e-03  -1.5085725e-03  -1.7384323e-03  -1.6108870e-03  -1.5461340e-03  -1.6319899e-03  -1.7095318e-03  -1.6650733e-03  -1.5623520e-03  -1.5433540e-03  -1.5614642e-03  -1.5712845e-03  -1.5145486e-03  -1.6727765e-03  -1.6411546e-03  -1.6211827e-03  -1.6149947e-03  -1.6624386e-03  -1.7156261e-03  -1.6888145e-03  -1.5638870e-03  -1.6243531e-03  -1.5748480e-03  -1.6140765e-03  -1.5823458e-03  -1.5400088e-03  -1.7729626e-03  -1.6285466e-03  -1.5356796e-03  -1.6979530e-03  -1.6403379e-03  -1.6772342e-03  -1.5366813e-03  -1.6178341e-03  -1.7111737e-03  -1.5644211e-03  -1.6510027e-03  -1.5348081e-03  -1.5959113e-03  -1.5922306e-03  -1.6342045e-03  -1.7199022e-03  -1.7109111e-03  -1.6666220e-03  -1.6268798e-03  -1.5272264e-03  -1.5818173e-03  -1.5816003e-03  -1.5001141e-03  -1.4451282e-03  -1.5684295e-03  -1.6612734e-03  -1.5304417e-03  -1.4652550e-03  -1.6491930e-03  -1.4906603e-03  -1.5642144e-03  -1.5245555e-03  -1.5471896e-03  -1.5180099e-03  -1.6311715e-03  -1.5163394e-03  -1.3959118e-03  -1.4274005e-03  -1.4740096e-03  -1.2678907e-03  -1.3809190e-03  -1.3612459e-03  -1.3686123e-03  -1.3111407e-03  -1.4054019e-03  -1.3088808e-03  -1.3091241e-03  -1.2271139e-03  -1.3091670e-03  -1.2853549e-03  -1.2811451e-03  -1.1443497e-03  -1.2147130e-03  -1.3485154e-03  -1.1649630e-03  -1.3091443e-03  -1.2285446e-03  -9.9384420e-04  -1.1318478e-03  -9.8137874e-04  -1.0509614e-03  -1.1315590e-03  -9.6964753e-04  -9.3724798e-04  -9.6967138e-04  -9.6339771e-04  -8.2330375e-04  -9.0067205e-04
   5.2068871e+02             NaN             NaN  -5.0468445e-05  -3.5919921e-05  -1.9006682e-05   4.2494506e-05   5.6960666e-05   7.2450685e-05   8.7940703e-05   1.0343072e-04   1.1892074e-04   1.2353448e-04   1.1353320e-04   1.0353191e-04   9.3530629e-05   8.3529345e-05   7.3528061e-05   6.3526777e-05   5.3525493e-05   4.3524209e-05   3.3522925e-05   2.3521641e-05   1.3520357e-05   3.5190728e-06  -6.4822112e-06  -1.6483495e-05  -2.6484779e-05  -3.6486063e-05  -4.6487347e-05  -5.6488631e-05  -6.6489915e-05  -6.9168243e-05  -4.6723524e-05  -2.4278804e-05  -1.8340849e-06   1.8701871e-05   3.2689385e-05   4.6676898e-05   6.0664411e-05   6.7751436e-05   5.1164784e-05   3.4578131e-05   1.7991479e-05  -1.2213169e-06  -2.9443687e-05  -5.7666057e-05  -8.5888427e-05  -9.7304435e-05  -4.8204422e-06   4.0411160e-05  -3.0449441e-04  -1.0260861e-03  -1.1305598e-03  -1.3708716e-03  -1.5665008e-03  -1.4779350e-03  -1.6064488e-03  -1.6540498e-03  -1.6074528e-03  -1.4862758e-03  -1.6903721e-03  -1.7049262e-03  -1.5334839e-03  -1.6620647e-03  -1.6563453e-03  -1.7627302e-03  -1.5726569e-03  -1.6276800e-03  -1.5968977e-03  -1.5253600e-03  -1.5894733e-03  -1.5305754e-03  -1.5962584e-03  -1.6618559e-03  -1.6739736e-03  -1.6337481e-03  -1.6203467e-03  -1.5548651e-03  -1.5881469e-03  -1.7032385e-03  -1.5020377e-03  -1.4433405e-03  -1.6362396e-03  -1.6690585e-03  -1.5806599e-03  -1.6927522e-03  -1.6419150e-03  -1.7043220e-03  -1.5365918e-03  -1.5768138e-03  -1.6985752e-03  -1.6410108e-03  -1.6052642e-03  -1.5251157e-03  -1.5542302e-03  -1.6233675e-03  -1.5899254e-03  -1.5370771e-03  -1.5722551e-03  -1.6312762e-03  -1.6101960e-03  -1.5494127e-03  -1.7212639e-03  -1.6759245e-03  -1.5101579e-03  -1.5665038e-03  -1.6702893e-03  -1.7431016e-03  -1.6599240e-03  -1.6592093e-03  -1.6528119e-03  -1.6160091e-03  -1.7090150e-03  -1.6481390e-03  -1.6054085e-03  -1.5332382e-03  -1.5010396e-03  -1.3293220e-03  -1.4907493e-03  -1.6442051e-03  -1.5566840e-03  -1.4033460e-03  -1.5422529e-03  -1.5232097e-03  -1.5856764e-03  -1.4768651e-03  -1.4836721e-03  -1.5214293e-03  -1.6016680e-03  -1.5531682e-03  -1.5138367e-03  -1.5742484e-03  -1.5380084e-03  -1.4744011e-03  -1.4918952e-03  -1.5068263e-03  -1.4814611e-03  -1.3955243e-03  -1.4353961e-03  -1.3144440e-03  -1.3236660e-03  -1.3039617e-03  -1.3700028e-03  -1.2474890e-03  -1.2589767e-03  -1.3212635e-03  -1.2221702e-03  -1.3288881e-03  -1.2172798e-03  -1.2311840e-03  -1.2097607e-03  -1.0334308e-03  -1.2366642e-03  -1.0330647e-03  -1.1075390e-03  -1.0667718e-03  -1.1002201e-03  -9.7370239e-04  -8.6745686e-04  -9.7922356e-04  -9.1902829e-04  -1.0052960e-03
   5.2121212e+02             NaN             NaN   1.0589789e-04  -2.0981031e-05  -9.8006783e-06  -5.0203567e-05  -2.9363195e-05   1.2903117e-05   5.5169430e-05   9.7435742e-05   1.3970205e-04   1.5297248e-04   1.4018747e-04   1.2740246e-04   1.1461745e-04   1.0183244e-04   8.9047427e-05   7.6262417e-05   6.3477406e-05   5.0692395e-05   3.7907385e-05   2.5122374e-05   1.2337363e-05  -4.4764740e-07  -1.3232658e-05  -2.6017669e-05  -3.8802679e-05  -5.1587690e-05  -6.4372701e-05  -7.7157712e-05  -8.9942722e-05  -9.8851245e-05  -1.0012344e-04  -1.0139564e-04  -1.0266783e-04  -9.2923361e-05  -6.1477059e-05  -3.0030757e-05   1.4155449e-06   2.0555235e-05   1.5452023e-05   1.0348810e-05   5.2455980e-06  -7.4804523e-06  -3.5222799e-05  -6.2965145e-05  -9.0707491e-05  -9.7639542e-05  -2.9514875e-05  -1.3210094e-05  -2.7908582e-04  -9.4610335e-04  -1.0719598e-03  -1.3049045e-03  -1.4646663e-03  -1.5093732e-03  -1.5882679e-03  -1.5950114e-03  -1.5892616e-03  -1.5571110e-03  -1.5457607e-03  -1.5825451e-03  -1.6022071e-03  -1.5354072e-03  -1.5554602e-03  -1.6213043e-03  -1.5890024e-03  -1.5713002e-03  -1.5691529e-03  -1.5704686e-03  -1.5869311e-03  -1.5567433e-03  -1.4649641e-03  -1.6484439e-03  -1.6692944e-03  -1.5778826e-03  -1.7134244e-03  -1.5615643e-03  -1.5236120e-03  -1.5999812e-03  -1.5472190e-03  -1.5762444e-03  -1.6753243e-03  -1.6896508e-03  -1.6152046e-03  -1.6298403e-03  -1.5810589e-03  -1.6438445e-03  -1.6382664e-03  -1.6429117e-03  -1.6675380e-03  -1.6101842e-03  -1.7332014e-03  -1.5936854e-03  -1.6317342e-03  -1.6137726e-03  -1.7031932e-03  -1.6772103e-03  -1.7127746e-03  -1.7165287e-03  -1.5056897e-03  -1.4984984e-03  -1.7079123e-03  -1.6523756e-03  -1.5397077e-03  -1.5289556e-03  -1.6352529e-03  -1.6549055e-03  -1.5731919e-03  -1.5628118e-03  -1.6391675e-03  -1.6274391e-03  -1.6652568e-03  -1.6103746e-03  -1.5690411e-03  -1.5622885e-03  -1.5170329e-03  -1.4642455e-03  -1.5427487e-03  -1.5424028e-03  -1.5467364e-03  -1.4906173e-03  -1.5006370e-03  -1.4560368e-03  -1.5056954e-03  -1.4146114e-03  -1.4357453e-03  -1.4462451e-03  -1.4329151e-03  -1.4793192e-03  -1.4694742e-03  -1.4916550e-03  -1.4209443e-03  -1.3050820e-03  -1.4757991e-03  -1.4653961e-03  -1.3877139e-03  -1.4131763e-03  -1.3784670e-03  -1.3720769e-03  -1.3471942e-03  -1.3521614e-03  -1.3240706e-03  -1.2546864e-03  -1.1434567e-03  -1.2154608e-03  -1.2497500e-03  -1.1681250e-03  -1.1911152e-03  -1.3429268e-03  -1.2304871e-03  -1.0759321e-03  -9.3188724e-04  -1.1703170e-03  -1.0334817e-03  -1.0036946e-03  -1.0854940e-03  -1.0298521e-03  -1.0143709e-03  -1.1137826e-03  -8.8917555e-04  -9.5146592e-04
   5.2173554e+02             NaN             NaN   2.7538928e-05  -4.1163060e-06   2.5347397e-06  -8.2118177e-05  -6.8199885e-05  -3.3696965e-05   8.0595544e-07   3.5308876e-05   6.9811796e-05   8.1831291e-05   7.8755755e-05   7.5680220e-05   7.2604685e-05   6.9529150e-05   6.6453614e-05   6.3378079e-05   6.0302544e-05   5.7227008e-05   5.4151473e-05   5.1075938e-05   4.8000402e-05   4.4924867e-05   4.1849332e-05   3.8773797e-05   3.5698261e-05   3.2622726e-05   2.9547191e-05   2.6471655e-05   2.3396120e-05   1.4517628e-05  -1.5361913e-06  -1.7590011e-05  -3.3643830e-05  -4.8587722e-05  -6.2159194e-05  -7.5730666e-05  -8.9302138e-05  -7.6809576e-05  -3.2088963e-05   1.2631651e-05   5.7352264e-05   6.7505131e-05   3.4915150e-05   2.3251686e-06  -3.0264813e-05  -4.1815822e-05  -1.2888669e-05  -3.2480500e-05  -2.6583974e-04  -1.0656413e-03  -1.1348506e-03  -1.3141094e-03  -1.5404799e-03  -1.5472891e-03  -1.6470582e-03  -1.6031363e-03  -1.5032445e-03  -1.5789989e-03  -1.6300895e-03  -1.5746774e-03  -1.5938682e-03  -1.4911591e-03  -1.6481624e-03  -1.6061841e-03  -1.5939491e-03  -1.6567542e-03  -1.5202948e-03  -1.5352569e-03  -1.6293508e-03  -1.6663006e-03  -1.5254359e-03  -1.5563432e-03  -1.6402206e-03  -1.5862148e-03  -1.6159586e-03  -1.6039962e-03  -1.6527234e-03  -1.5764468e-03  -1.6287245e-03  -1.5297299e-03  -1.5575851e-03  -1.6305287e-03  -1.6136287e-03  -1.6358049e-03  -1.5613916e-03  -1.7503726e-03  -1.6995892e-03  -1.6933271e-03  -1.7084098e-03  -1.6893625e-03  -1.7069370e-03  -1.5839668e-03  -1.6387416e-03  -1.5741199e-03  -1.5819432e-03  -1.5717806e-03  -1.7098117e-03  -1.7401113e-03  -1.5661203e-03  -1.5465692e-03  -1.6881146e-03  -1.6928630e-03  -1.5232036e-03  -1.5697665e-03  -1.5997976e-03  -1.5978453e-03  -1.6369114e-03  -1.6347586e-03  -1.6193505e-03  -1.5715006e-03  -1.5563673e-03  -1.5079729e-03  -1.4877007e-03  -1.5930636e-03  -1.5792549e-03  -1.4593062e-03  -1.5820785e-03  -1.6623208e-03  -1.4722752e-03  -1.4487556e-03  -1.4948930e-03  -1.5207933e-03  -1.5247171e-03  -1.3875725e-03  -1.4166011e-03  -1.4832138e-03  -1.5125637e-03  -1.4772508e-03  -1.4636016e-03  -1.4517671e-03  -1.4084688e-03  -1.4371618e-03  -1.3768882e-03  -1.4260887e-03  -1.5005630e-03  -1.3587996e-03  -1.2814861e-03  -1.3523327e-03  -1.2846370e-03  -1.2969062e-03  -1.3516527e-03  -1.3174517e-03  -1.2061141e-03  -1.2673657e-03  -1.2114688e-03  -1.2062637e-03  -1.1615867e-03  -1.3431683e-03  -1.2659337e-03  -1.2097364e-03  -1.0120068e-03  -1.0778687e-03  -9.6120701e-04  -9.7847700e-04  -1.0573423e-03  -1.0137487e-03  -9.6932348e-04  -1.1011115e-03  -8.8464937e-04  -9.6690161e-04
   5.2225895e+02             NaN             NaN   3.7012108e-05   6.2884500e-05   2.2987490e-06  -3.3783163e-05  -2.6097779e-05  -1.0280263e-05   5.5372530e-06   2.1354769e-05   3.7172286e-05   4.2947868e-05   4.3072152e-05   4.3196435e-05   4.3320719e-05   4.3445003e-05   4.3569287e-05   4.3693571e-05   4.3817855e-05   4.3942139e-05   4.4066423e-05   4.4190707e-05   4.4314991e-05   4.4439275e-05   4.4563559e-05   4.4687843e-05   4.4812127e-05   4.4936411e-05   4.5060695e-05   4.5184979e-05   4.5309263e-05   2.3837305e-05  -1.4814235e-05  -5.3465775e-05  -9.2117315e-05  -1.0149258e-04  -8.7578885e-05  -7.3665187e-05  -5.9751490e-05  -4.7506630e-05  -3.6589315e-05  -2.5671999e-05  -1.4754684e-05  -1.6156510e-05  -2.7358084e-05  -3.8559658e-05  -4.9761231e-05  -4.6643583e-05  -1.7626709e-05  -4.2604907e-05  -2.5302255e-04  -1.0785834e-03  -1.1165719e-03  -1.3283505e-03  -1.5398200e-03  -1.5818981e-03  -1.5699490e-03  -1.6341879e-03  -1.5658517e-03  -1.5516458e-03  -1.5910137e-03  -1.6495415e-03  -1.6661605e-03  -1.5590128e-03  -1.6070098e-03  -1.6673718e-03  -1.5759920e-03  -1.5586024e-03  -1.5142228e-03  -1.4789556e-03  -1.6560452e-03  -1.6473018e-03  -1.6409732e-03  -1.6120491e-03  -1.6235553e-03  -1.6411566e-03  -1.5602157e-03  -1.5655648e-03  -1.6386734e-03  -1.5810574e-03  -1.6054134e-03  -1.6122455e-03  -1.5744573e-03  -1.5990814e-03  -1.6101146e-03  -1.6085723e-03  -1.6446579e-03  -1.6282703e-03  -1.5843732e-03  -1.6747910e-03  -1.6455910e-03  -1.6277390e-03  -1.6282583e-03  -1.6389012e-03  -1.7069318e-03  -1.6324238e-03  -1.6220412e-03  -1.6134370e-03  -1.7507395e-03  -1.6829252e-03  -1.5275388e-03  -1.6191318e-03  -1.6891174e-03  -1.5805182e-03  -1.4566231e-03  -1.5226680e-03  -1.5878163e-03  -1.6271007e-03  -1.6071635e-03  -1.6401074e-03  -1.6407118e-03  -1.5862575e-03  -1.5680617e-03  -1.5547555e-03  -1.5232672e-03  -1.5362153e-03  -1.5478308e-03  -1.4475028e-03  -1.5564826e-03  -1.5436805e-03  -1.5052641e-03  -1.5000320e-03  -1.5475402e-03  -1.5451782e-03  -1.5102511e-03  -1.4615967e-03  -1.4802554e-03  -1.4058657e-03  -1.5029475e-03  -1.5262038e-03  -1.3637825e-03  -1.4612592e-03  -1.4676811e-03  -1.3710464e-03  -1.3956606e-03  -1.4597278e-03  -1.5315195e-03  -1.3414329e-03  -1.3401951e-03  -1.3768228e-03  -1.2979083e-03  -1.3280800e-03  -1.3207750e-03  -1.2216775e-03  -1.2974752e-03  -1.2327752e-03  -1.2207311e-03  -1.0923525e-03  -1.1121666e-03  -1.2204083e-03  -1.2271267e-03  -1.1376081e-03  -1.1460934e-03  -1.0971474e-03  -1.2090445e-03  -1.0780723e-03  -9.7378066e-04  -9.8719956e-04  -1.0053129e-03  -9.7322685e-04  -9.6413730e-04  -1.0037864e-03
   5.2278237e+02             NaN             NaN  -1.8588603e-05   2.5117284e-05   5.6205147e-05  -1.1735073e-05  -1.0691272e-05  -1.6282660e-06   7.4347404e-06   1.6497747e-05   2.5560753e-05   2.6912863e-05   2.4406052e-05   2.1899242e-05   1.9392431e-05   1.6885621e-05   1.4378810e-05   1.1872000e-05   9.3651892e-06   6.8583787e-06   4.3515681e-06   1.8447576e-06  -6.6205289e-07  -3.1688634e-06  -5.6756739e-06  -8.1824844e-06  -1.0689295e-05  -1.3196105e-05  -1.5702916e-05  -1.8209727e-05  -2.0716537e-05  -2.6054683e-05  -3.2811590e-05  -3.9568496e-05  -4.6325402e-05  -5.0146717e-05  -5.2497031e-05  -5.4847345e-05  -5.7197659e-05  -4.3505035e-05  -2.1773423e-05  -4.1810505e-08   2.1689802e-05   2.7787858e-05   2.6052065e-05   2.4316271e-05   2.2580477e-05   2.5368054e-05   3.5476458e-05  -5.0771114e-05  -3.4203402e-04  -1.0920783e-03  -1.1002529e-03  -1.4387300e-03  -1.5340864e-03  -1.5795788e-03  -1.5228703e-03  -1.6099859e-03  -1.5739418e-03  -1.5362800e-03  -1.6597949e-03  -1.6221525e-03  -1.6147112e-03  -1.5850435e-03  -1.6250502e-03  -1.6825812e-03  -1.6246868e-03  -1.6129155e-03  -1.5495990e-03  -1.5900540e-03  -1.6774267e-03  -1.5755077e-03  -1.5839927e-03  -1.6110432e-03  -1.6447359e-03  -1.5531430e-03  -1.6110391e-03  -1.4996290e-03  -1.6083962e-03  -1.5900132e-03  -1.5849774e-03  -1.6016676e-03  -1.5513886e-03  -1.5894462e-03  -1.5577490e-03  -1.6412568e-03  -1.5903716e-03  -1.6750339e-03  -1.6773940e-03  -1.6694993e-03  -1.6227402e-03  -1.6358507e-03  -1.7361015e-03  -1.6958384e-03  -1.6703576e-03  -1.5964914e-03  -1.6464200e-03  -1.6383889e-03  -1.6953319e-03  -1.6659831e-03  -1.4913139e-03  -1.5931296e-03  -1.6942107e-03  -1.6112711e-03  -1.5449714e-03  -1.6110271e-03  -1.6593179e-03  -1.6474625e-03  -1.5927502e-03  -1.6107848e-03  -1.5825548e-03  -1.5785576e-03  -1.5869355e-03  -1.5692271e-03  -1.5872935e-03  -1.6022278e-03  -1.6119675e-03  -1.5296248e-03  -1.5482782e-03  -1.5663054e-03  -1.5733451e-03  -1.5343598e-03  -1.5284320e-03  -1.4192846e-03  -1.5239850e-03  -1.5112114e-03  -1.5107797e-03  -1.3924244e-03  -1.4356121e-03  -1.4514781e-03  -1.3767271e-03  -1.5203226e-03  -1.4366973e-03  -1.3745879e-03  -1.4575774e-03  -1.4472395e-03  -1.5087745e-03  -1.2723855e-03  -1.3105814e-03  -1.3290189e-03  -1.2905617e-03  -1.2766973e-03  -1.3035520e-03  -1.2520164e-03  -1.1079673e-03  -1.2042177e-03  -1.1455642e-03  -1.1019796e-03  -1.1230934e-03  -1.2271518e-03  -1.2215707e-03  -1.0659470e-03  -1.0958534e-03  -1.0361205e-03  -1.1636858e-03  -1.0918433e-03  -1.0497927e-03  -1.0525748e-03  -9.3634451e-04  -1.0598202e-03  -9.5145880e-04  -9.4138033e-04
   5.2330579e+02             NaN             NaN  -4.8399316e-05  -7.8285848e-06   8.8177016e-05   1.2615235e-05   1.1082842e-05   1.6551512e-05   2.2020181e-05   2.7488851e-05   3.2957520e-05   3.1301836e-05   2.7003158e-05   2.2704480e-05   1.8405803e-05   1.4107125e-05   9.8084472e-06   5.5097695e-06   1.2110918e-06  -3.0875859e-06  -7.3862637e-06  -1.1684941e-05  -1.5983619e-05  -2.0282297e-05  -2.4580975e-05  -2.8879652e-05  -3.3178330e-05  -3.7477008e-05  -4.1775685e-05  -4.6074363e-05  -5.0373041e-05  -5.0951975e-05  -5.0449878e-05  -4.9947782e-05  -4.9445685e-05  -4.9328389e-05  -4.9322924e-05  -4.9317459e-05  -4.9311994e-05  -3.8572249e-05  -2.4712910e-05  -1.0853571e-05   3.0057682e-06   1.9785601e-06  -3.3749718e-06  -8.7285038e-06  -1.4082036e-05  -4.1047136e-06   2.4760827e-05  -1.5967585e-05  -2.9973276e-04  -1.1197902e-03  -1.1039426e-03  -1.3616123e-03  -1.6131018e-03  -1.5582872e-03  -1.5760316e-03  -1.6263760e-03  -1.5845448e-03  -1.6011313e-03  -1.6450369e-03  -1.5939793e-03  -1.5929684e-03  -1.5679150e-03  -1.6769106e-03  -1.6139200e-03  -1.6396496e-03  -1.5774001e-03  -1.5127110e-03  -1.6825995e-03  -1.6299141e-03  -1.5736234e-03  -1.5323154e-03  -1.5803618e-03  -1.6420170e-03  -1.5804118e-03  -1.6089796e-03  -1.5140337e-03  -1.5380429e-03  -1.6070573e-03  -1.6652062e-03  -1.6342935e-03  -1.5277666e-03  -1.5845144e-03  -1.5349625e-03  -1.5737023e-03  -1.5651230e-03  -1.6995113e-03  -1.6359943e-03  -1.6699731e-03  -1.5777647e-03  -1.5989424e-03  -1.6744583e-03  -1.6838667e-03  -1.6702308e-03  -1.6630379e-03  -1.5435979e-03  -1.6660891e-03  -1.6010357e-03  -1.6588200e-03  -1.4949023e-03  -1.6645878e-03  -1.6680158e-03  -1.5835314e-03  -1.4955589e-03  -1.5982917e-03  -1.6098437e-03  -1.6450362e-03  -1.5975951e-03  -1.5725877e-03  -1.5789471e-03  -1.5585252e-03  -1.5878994e-03  -1.5558575e-03  -1.5229915e-03  -1.5591549e-03  -1.5213020e-03  -1.4573603e-03  -1.4682683e-03  -1.4960799e-03  -1.5092195e-03  -1.4866389e-03  -1.4780445e-03  -1.4950067e-03  -1.5160771e-03  -1.5188126e-03  -1.5013959e-03  -1.4474054e-03  -1.4438053e-03  -1.4324264e-03  -1.3910161e-03  -1.4628051e-03  -1.4906129e-03  -1.4424615e-03  -1.4291752e-03  -1.4211780e-03  -1.4260833e-03  -1.3434388e-03  -1.3688467e-03  -1.3134378e-03  -1.3032835e-03  -1.3228161e-03  -1.2936288e-03  -1.2666466e-03  -1.2048140e-03  -1.2502223e-03  -1.1918551e-03  -1.1723771e-03  -1.2178425e-03  -1.1555380e-03  -1.2104334e-03  -1.0743004e-03  -1.0970422e-03  -1.0343913e-03  -1.1276329e-03  -1.0415725e-03  -1.0369115e-03  -1.0402997e-03  -9.7597116e-04  -1.1331881e-03  -9.2573337e-04  -9.2536742e-04
   5.2382920e+02             NaN             NaN  -1.0674145e-05  -1.7413417e-05   3.5950766e-05  -2.3075475e-05  -1.0909616e-05   1.1076366e-05   3.3062348e-05   5.5048329e-05   7.7034311e-05   7.9555712e-05   7.5456726e-05   7.1357741e-05   6.7258755e-05   6.3159770e-05   5.9060784e-05   5.4961799e-05   5.0862813e-05   4.6763828e-05   4.2664842e-05   3.8565857e-05   3.4466872e-05   3.0367886e-05   2.6268901e-05   2.2169915e-05   1.8070930e-05   1.3971944e-05   9.8729588e-06   5.7739733e-06   1.6749878e-06  -8.0791051e-06  -1.8583438e-05  -2.9087771e-05  -3.9592104e-05  -3.0855132e-05  -1.9565496e-05  -8.2758606e-06   3.0137753e-06  -9.8659052e-07  -7.0154179e-06  -1.3044245e-05  -1.9073073e-05  -2.2090019e-05  -2.4707392e-05  -2.7324764e-05  -2.9942137e-05  -2.5692163e-05  -1.5370089e-05  -4.5937618e-05  -2.8515124e-04  -1.1041074e-03  -1.1655013e-03  -1.4058173e-03  -1.4999093e-03  -1.5403550e-03  -1.5413598e-03  -1.5954651e-03  -1.6284771e-03  -1.6453004e-03  -1.6186530e-03  -1.6663199e-03  -1.7194989e-03  -1.5389275e-03  -1.6505718e-03  -1.5741691e-03  -1.6229067e-03  -1.5878465e-03  -1.6014239e-03  -1.6040094e-03  -1.6278159e-03  -1.5678544e-03  -1.5637860e-03  -1.5892850e-03  -1.6754297e-03  -1.5948481e-03  -1.5924272e-03  -1.5205406e-03  -1.5644879e-03  -1.6321769e-03  -1.6072894e-03  -1.5649134e-03  -1.4893866e-03  -1.6213695e-03  -1.5573362e-03  -1.5939769e-03  -1.5613185e-03  -1.6534181e-03  -1.6276029e-03  -1.6629698e-03  -1.6299466e-03  -1.6589133e-03  -1.6531387e-03  -1.6715528e-03  -1.6190235e-03  -1.5910757e-03  -1.5794526e-03  -1.5971833e-03  -1.6071630e-03  -1.6262349e-03  -1.6122192e-03  -1.6139291e-03  -1.6709568e-03  -1.6260518e-03  -1.5988053e-03  -1.5366960e-03  -1.5947380e-03  -1.5808389e-03  -1.5795356e-03  -1.5682044e-03  -1.6273526e-03  -1.6021578e-03  -1.5756306e-03  -1.5166722e-03  -1.5196499e-03  -1.6008547e-03  -1.5797730e-03  -1.4637808e-03  -1.4796877e-03  -1.4799606e-03  -1.5185056e-03  -1.4767704e-03  -1.5065113e-03  -1.4699396e-03  -1.4640005e-03  -1.4842946e-03  -1.4480748e-03  -1.4424928e-03  -1.4702457e-03  -1.4446489e-03  -1.4144742e-03  -1.4230012e-03  -1.4589835e-03  -1.4442874e-03  -1.3877465e-03  -1.3001943e-03  -1.3468650e-03  -1.3571527e-03  -1.3803659e-03  -1.3059828e-03  -1.2652701e-03  -1.3431988e-03  -1.2988251e-03  -1.2412895e-03  -1.2539201e-03  -1.2651103e-03  -1.2362627e-03  -1.2089861e-03  -1.1309213e-03  -1.1907994e-03  -1.2414961e-03  -1.1308776e-03  -1.0858213e-03  -1.0379018e-03  -1.0705302e-03  -1.1076083e-03  -1.0641825e-03  -9.9716185e-04  -9.5256736e-04  -1.1215638e-03  -9.2244462e-04  -9.7457445e-04
   5.2435262e+02             NaN             NaN   2.7623180e-05  -2.7562466e-05   3.7692178e-05   3.9731970e-06   5.4644461e-06   1.0115468e-05   1.4766491e-05   1.9417513e-05   2.4068536e-05   2.6314328e-05   2.7396586e-05   2.8478845e-05   2.9561103e-05   3.0643362e-05   3.1725621e-05   3.2807879e-05   3.3890138e-05   3.4972396e-05   3.6054655e-05   3.7136913e-05   3.8219172e-05   3.9301431e-05   4.0383689e-05   4.1465948e-05   4.2548206e-05   4.3630465e-05   4.4712723e-05   4.5794982e-05   4.6877240e-05   2.5880662e-05   4.6686656e-06  -1.6543330e-05  -3.7755326e-05  -4.1902143e-05  -4.5882459e-05  -4.9862775e-05  -5.3843091e-05  -3.3088046e-05  -1.2091665e-05   8.9047166e-06   2.9901098e-05   1.1692177e-05  -6.8992591e-06  -2.5490695e-05  -4.4082131e-05  -3.0755150e-05  -3.4783493e-06  -3.5964605e-05  -2.2542234e-04  -1.0792057e-03  -1.0678062e-03  -1.4444906e-03  -1.5102765e-03  -1.5846803e-03  -1.5260083e-03  -1.6734698e-03  -1.5953421e-03  -1.6141283e-03  -1.6157489e-03  -1.5901210e-03  -1.7058254e-03  -1.4956541e-03  -1.5498675e-03  -1.5873979e-03  -1.5713825e-03  -1.5729096e-03  -1.5530344e-03  -1.5838350e-03  -1.6127911e-03  -1.5355127e-03  -1.5475075e-03  -1.5657396e-03  -1.6330796e-03  -1.5498232e-03  -1.6046145e-03  -1.4965088e-03  -1.5241235e-03  -1.5885499e-03  -1.6292297e-03  -1.6088584e-03  -1.5065750e-03  -1.5431105e-03  -1.5871142e-03  -1.5751210e-03  -1.6329070e-03  -1.6483470e-03  -1.6054624e-03  -1.6803146e-03  -1.6309690e-03  -1.6063387e-03  -1.6311788e-03  -1.5980317e-03  -1.6099159e-03  -1.5495750e-03  -1.6765400e-03  -1.5912386e-03  -1.5960264e-03  -1.6734057e-03  -1.5817576e-03  -1.5806630e-03  -1.6477603e-03  -1.5763912e-03  -1.6017220e-03  -1.5679031e-03  -1.6190829e-03  -1.6135711e-03  -1.6135771e-03  -1.6228677e-03  -1.6147295e-03  -1.5463402e-03  -1.5260081e-03  -1.5304411e-03  -1.5744810e-03  -1.5854593e-03  -1.5262006e-03  -1.4650648e-03  -1.4902083e-03  -1.5195529e-03  -1.5037247e-03  -1.4843280e-03  -1.5419558e-03  -1.4642537e-03  -1.5029503e-03  -1.4365964e-03  -1.4647066e-03  -1.4129306e-03  -1.4605781e-03  -1.4566220e-03  -1.3503873e-03  -1.4289762e-03  -1.4100371e-03  -1.4037767e-03  -1.3804012e-03  -1.3569185e-03  -1.3561487e-03  -1.4059283e-03  -1.3350790e-03  -1.3022797e-03  -1.2488677e-03  -1.3541422e-03  -1.2977692e-03  -1.2180541e-03  -1.2436683e-03  -1.1633549e-03  -1.1875672e-03  -1.1914138e-03  -1.1504620e-03  -1.2147881e-03  -1.1485246e-03  -1.1074712e-03  -1.0042757e-03  -1.0523665e-03  -1.0041943e-03  -1.0513961e-03  -1.0050434e-03  -9.6006244e-04  -9.4752595e-04  -1.0306131e-03  -9.5302610e-04  -1.0174826e-03
   5.2487603e+02             NaN             NaN   3.8594906e-05   7.2347060e-06   2.8076500e-05   3.2482258e-05   3.1243777e-05   2.9439917e-05   2.7636057e-05   2.5832197e-05   2.4028336e-05   2.2168752e-05   2.0844984e-05   1.9521216e-05   1.8197448e-05   1.6873680e-05   1.5549912e-05   1.4226144e-05   1.2902376e-05   1.1578608e-05   1.0254840e-05   8.9310715e-06   7.6073035e-06   6.2835355e-06   4.9597675e-06   3.6359994e-06   2.3122314e-06   9.8846342e-07  -3.3530459e-07  -1.6590726e-06  -2.2229623e-06   4.2695373e-06   1.0762037e-05   1.7254536e-05   2.0459339e-05  -6.8661028e-06  -3.4191544e-05  -6.1516986e-05  -8.4219044e-05  -6.3987403e-05  -4.3755763e-05  -2.3524122e-05  -6.8977939e-06  -2.3751156e-05  -4.0604519e-05  -5.7457881e-05  -7.1126401e-05  -5.5219811e-05  -2.3406630e-05  -4.3371601e-05  -3.3626866e-04  -1.0387994e-03  -1.1516213e-03  -1.3324494e-03  -1.5098472e-03  -1.5606016e-03  -1.5867904e-03  -1.6337508e-03  -1.5660402e-03  -1.5739408e-03  -1.6566913e-03  -1.6026038e-03  -1.6434112e-03  -1.5861691e-03  -1.5575284e-03  -1.6248659e-03  -1.5712270e-03  -1.5583633e-03  -1.5564112e-03  -1.5853228e-03  -1.5849211e-03  -1.5482044e-03  -1.5512047e-03  -1.6004706e-03  -1.6322499e-03  -1.5722997e-03  -1.5867510e-03  -1.5287236e-03  -1.5377064e-03  -1.5802152e-03  -1.5838068e-03  -1.6026061e-03  -1.4963562e-03  -1.5714410e-03  -1.5847341e-03  -1.5898173e-03  -1.6699760e-03  -1.6527336e-03  -1.5844830e-03  -1.6491408e-03  -1.6484948e-03  -1.6125036e-03  -1.6175055e-03  -1.6278386e-03  -1.6441155e-03  -1.5723965e-03  -1.6346665e-03  -1.6013942e-03  -1.6074379e-03  -1.6059253e-03  -1.5927943e-03  -1.5905909e-03  -1.5799950e-03  -1.5677436e-03  -1.5977116e-03  -1.5697513e-03  -1.6110257e-03  -1.6230988e-03  -1.6138046e-03  -1.5941499e-03  -1.5728555e-03  -1.5715187e-03  -1.5572463e-03  -1.5173634e-03  -1.5319422e-03  -1.5693562e-03  -1.5683030e-03  -1.4817334e-03  -1.4653561e-03  -1.4987627e-03  -1.5251869e-03  -1.4964991e-03  -1.5419811e-03  -1.4696959e-03  -1.4509877e-03  -1.4144130e-03  -1.4575616e-03  -1.4300826e-03  -1.4273765e-03  -1.4270161e-03  -1.3841098e-03  -1.4229674e-03  -1.3832080e-03  -1.3833550e-03  -1.3907331e-03  -1.3266626e-03  -1.3636237e-03  -1.4140234e-03  -1.3415192e-03  -1.2735279e-03  -1.3140218e-03  -1.3234267e-03  -1.2407230e-03  -1.1767237e-03  -1.2667918e-03  -1.1682587e-03  -1.1716376e-03  -1.1295528e-03  -1.1387299e-03  -1.2223524e-03  -1.1764194e-03  -1.1144825e-03  -1.0202456e-03  -1.0387600e-03  -1.0082939e-03  -1.0675698e-03  -1.0147779e-03  -1.0314584e-03  -1.0068444e-03  -9.7206803e-04  -9.8098625e-04  -9.8130722e-04
   5.2539945e+02             NaN             NaN   6.6648120e-06   6.2103570e-06   4.0592042e-05   2.0023689e-05   2.0617105e-05   2.2497238e-05   2.4377371e-05   2.6257503e-05   2.8137636e-05   2.4705566e-05   2.1542793e-05   1.8380021e-05   1.5217248e-05   1.2054475e-05   8.8917018e-06   5.7289289e-06   2.5661561e-06  -5.9661683e-07  -3.7593897e-06  -6.9221626e-06  -1.0084936e-05  -1.3247708e-05  -1.6410481e-05  -1.9573254e-05  -2.2736027e-05  -2.5898800e-05  -2.9061573e-05  -3.2224346e-05  -3.2139153e-05  -1.9342570e-05  -6.5459873e-06   6.2505955e-06   1.4756430e-05   6.4697890e-06  -1.8168517e-06  -1.0103492e-05  -1.5450932e-05  -9.2953740e-06  -3.1398164e-06   3.0157412e-06   4.5072113e-06  -1.2254910e-05  -2.9017030e-05  -4.5779151e-05  -5.5122776e-05  -3.5433029e-05   3.9464654e-06  -4.0863464e-06  -3.0713231e-04  -1.0432668e-03  -1.1670604e-03  -1.3431002e-03  -1.5059681e-03  -1.5836108e-03  -1.5959409e-03  -1.6150812e-03  -1.5876951e-03  -1.5729366e-03  -1.6440809e-03  -1.5969898e-03  -1.6007896e-03  -1.5948829e-03  -1.5815857e-03  -1.6090299e-03  -1.6086019e-03  -1.5431368e-03  -1.5644226e-03  -1.5913525e-03  -1.5963470e-03  -1.5990132e-03  -1.5700310e-03  -1.5755311e-03  -1.6267838e-03  -1.6025333e-03  -1.6143184e-03  -1.5115338e-03  -1.5175237e-03  -1.5847857e-03  -1.5644005e-03  -1.6236542e-03  -1.5427090e-03  -1.5735383e-03  -1.6018424e-03  -1.5715790e-03  -1.6110521e-03  -1.6749905e-03  -1.6124228e-03  -1.6674200e-03  -1.6846576e-03  -1.6272324e-03  -1.6675288e-03  -1.6271792e-03  -1.6636209e-03  -1.5708695e-03  -1.5794075e-03  -1.5944135e-03  -1.6037829e-03  -1.5973713e-03  -1.5939589e-03  -1.6009562e-03  -1.6090814e-03  -1.6257598e-03  -1.5867402e-03  -1.5812211e-03  -1.6156230e-03  -1.6075564e-03  -1.5318082e-03  -1.5405903e-03  -1.5932494e-03  -1.5882971e-03  -1.5565210e-03  -1.5438332e-03  -1.5486371e-03  -1.5696101e-03  -1.5619182e-03  -1.4836103e-03  -1.4861417e-03  -1.5233018e-03  -1.5158362e-03  -1.4867896e-03  -1.5062045e-03  -1.4123671e-03  -1.4910097e-03  -1.4058485e-03  -1.4203436e-03  -1.4993883e-03  -1.4957031e-03  -1.4049698e-03  -1.3900021e-03  -1.3666979e-03  -1.3537457e-03  -1.4072158e-03  -1.4303559e-03  -1.3781766e-03  -1.3919153e-03  -1.3849274e-03  -1.3519657e-03  -1.3291373e-03  -1.3219179e-03  -1.3183960e-03  -1.2479844e-03  -1.2253318e-03  -1.2089360e-03  -1.2258771e-03  -1.1709611e-03  -1.1725668e-03  -1.1672125e-03  -1.2884878e-03  -1.2120316e-03  -1.1012373e-03  -9.9926877e-04  -1.0659005e-03  -1.0551330e-03  -1.1058745e-03  -1.0526977e-03  -1.0054594e-03  -9.8559219e-04  -9.9025518e-04  -9.8297650e-04  -9.7443495e-04
   5.2592287e+02             NaN             NaN  -9.7161508e-06  -3.3780118e-05   1.3694302e-05  -8.1233655e-06  -2.0165195e-06   6.3832452e-06   1.4783010e-05   2.3182774e-05   3.1582539e-05   2.9945506e-05   2.7587171e-05   2.5228835e-05   2.2870500e-05   2.0512164e-05   1.8153829e-05   1.5795494e-05   1.3437158e-05   1.1078823e-05   8.7204877e-06   6.3621523e-06   4.0038170e-06   1.6454816e-06  -7.1285376e-07  -3.0711891e-06  -5.4295245e-06  -7.7878598e-06  -1.0146195e-05  -1.2504531e-05  -1.1744322e-05  -4.0178340e-06   3.7086542e-06   1.1435142e-05   1.6385862e-05   1.5136004e-05   1.3886145e-05   1.2636286e-05   8.7873792e-06  -8.6734679e-07  -1.0522073e-05  -2.0176799e-05  -2.3539003e-05  -1.2844818e-05  -2.1506333e-06   8.5435516e-06   1.7865728e-05   2.4123077e-05   3.6637776e-05  -2.2658722e-05  -3.3205086e-04  -1.0675959e-03  -1.1708636e-03  -1.3932305e-03  -1.5182650e-03  -1.5406978e-03  -1.5677585e-03  -1.6319457e-03  -1.5919773e-03  -1.5966370e-03  -1.6546540e-03  -1.6308835e-03  -1.6108732e-03  -1.6065511e-03  -1.6239103e-03  -1.6158775e-03  -1.5740469e-03  -1.5486891e-03  -1.6036621e-03  -1.5832114e-03  -1.6138389e-03  -1.5981761e-03  -1.5982081e-03  -1.5885166e-03  -1.6064992e-03  -1.5797265e-03  -1.5908819e-03  -1.5149533e-03  -1.5741816e-03  -1.5876176e-03  -1.5793945e-03  -1.5607208e-03  -1.5613781e-03  -1.5558388e-03  -1.5866016e-03  -1.5040993e-03  -1.5935196e-03  -1.6463870e-03  -1.5888588e-03  -1.6308878e-03  -1.6217749e-03  -1.5875351e-03  -1.6354622e-03  -1.6575637e-03  -1.6533162e-03  -1.6128843e-03  -1.5849170e-03  -1.6468934e-03  -1.6109370e-03  -1.5654449e-03  -1.5879147e-03  -1.5913289e-03  -1.6435519e-03  -1.5891307e-03  -1.5662064e-03  -1.6034153e-03  -1.5929312e-03  -1.5721472e-03  -1.5383128e-03  -1.5742205e-03  -1.5751090e-03  -1.5356299e-03  -1.5265882e-03  -1.5096480e-03  -1.5154974e-03  -1.5461189e-03  -1.5512676e-03  -1.4733001e-03  -1.5231414e-03  -1.4725794e-03  -1.4940845e-03  -1.4708966e-03  -1.4921056e-03  -1.4492910e-03  -1.5064345e-03  -1.4782259e-03  -1.4543129e-03  -1.4398204e-03  -1.4664583e-03  -1.4264892e-03  -1.3193622e-03  -1.3858881e-03  -1.3458311e-03  -1.3663020e-03  -1.3665391e-03  -1.4047773e-03  -1.3499858e-03  -1.3383791e-03  -1.3329501e-03  -1.2801989e-03  -1.2753301e-03  -1.2658397e-03  -1.2490735e-03  -1.2060501e-03  -1.2702741e-03  -1.2081145e-03  -1.1914378e-03  -1.1806792e-03  -1.1612268e-03  -1.1972906e-03  -1.1466366e-03  -1.0818764e-03  -1.0453658e-03  -1.0308853e-03  -1.0563673e-03  -1.0634972e-03  -1.0533791e-03  -1.0220449e-03  -1.0163611e-03  -9.7816778e-04  -9.4460204e-04  -9.8718456e-04
   5.2644628e+02             NaN             NaN  -3.2830757e-06  -1.7599727e-05  -2.1384272e-05   2.0135362e-06   1.6266601e-07  -2.8361127e-06  -5.8348914e-06  -8.8336701e-06  -1.1832449e-05  -1.1121651e-05  -1.0308680e-05  -9.4957085e-06  -8.6827370e-06  -7.8697655e-06  -7.0567940e-06  -6.2438226e-06  -5.4308511e-06  -4.6178796e-06  -3.8049081e-06  -2.9919366e-06  -2.1789652e-06  -1.3659937e-06  -5.5302221e-07   2.5994927e-07   1.0729207e-06   1.8858922e-06   2.6988637e-06   3.5118352e-06  -6.2649496e-08  -9.8379575e-06  -1.9613265e-05  -2.9388573e-05  -2.7374851e-05  -8.6996069e-06   9.9756372e-06   2.8650881e-05   3.7060712e-05   3.0962359e-05   2.4864007e-05   1.8765655e-05   1.4152176e-05   1.1637281e-05   9.1223856e-06   6.6074904e-06   2.0606663e-06  -5.3578974e-06  -2.0195025e-05  -6.1611953e-05  -3.2627431e-04  -1.1278346e-03  -1.1596450e-03  -1.3799194e-03  -1.5571637e-03  -1.5808968e-03  -1.5869791e-03  -1.5802494e-03  -1.5966065e-03  -1.6067194e-03  -1.5980743e-03  -1.5920636e-03  -1.6369607e-03  -1.6085984e-03  -1.6120145e-03  -1.6024454e-03  -1.6078419e-03  -1.5448609e-03  -1.6160087e-03  -1.6118904e-03  -1.6183280e-03  -1.5993947e-03  -1.5866121e-03  -1.5639435e-03  -1.6188723e-03  -1.5772481e-03  -1.5847981e-03  -1.5038762e-03  -1.5756349e-03  -1.5795958e-03  -1.5838015e-03  -1.5415689e-03  -1.5161406e-03  -1.5552133e-03  -1.6097666e-03  -1.5513330e-03  -1.6618955e-03  -1.6474604e-03  -1.6384765e-03  -1.6933989e-03  -1.6739381e-03  -1.6292313e-03  -1.6735827e-03  -1.6837836e-03  -1.6344324e-03  -1.6582398e-03  -1.6101770e-03  -1.6238868e-03  -1.6154382e-03  -1.5629852e-03  -1.6374871e-03  -1.5863700e-03  -1.6250324e-03  -1.5470955e-03  -1.5800605e-03  -1.5737875e-03  -1.5933228e-03  -1.5741148e-03  -1.5494883e-03  -1.5726679e-03  -1.5847845e-03  -1.5502756e-03  -1.5344036e-03  -1.5715341e-03  -1.5564227e-03  -1.4996132e-03  -1.5046446e-03  -1.4870423e-03  -1.5410158e-03  -1.5060020e-03  -1.4991322e-03  -1.5042830e-03  -1.4919191e-03  -1.4304810e-03  -1.4906552e-03  -1.4654285e-03  -1.4667106e-03  -1.4168515e-03  -1.4359054e-03  -1.4073953e-03  -1.3752012e-03  -1.4252702e-03  -1.4033645e-03  -1.3578925e-03  -1.3745516e-03  -1.3453277e-03  -1.3506163e-03  -1.3188511e-03  -1.3040364e-03  -1.2785343e-03  -1.3065582e-03  -1.2572046e-03  -1.2570251e-03  -1.2473855e-03  -1.2547556e-03  -1.2500186e-03  -1.1445616e-03  -1.1753847e-03  -1.1570794e-03  -1.1937070e-03  -1.2001458e-03  -1.0816313e-03  -1.0706626e-03  -1.0700913e-03  -1.0298093e-03  -1.0570890e-03  -1.0625121e-03  -1.0279251e-03  -1.0304600e-03  -9.8110806e-04  -9.6997698e-04  -9.9249232e-04
   5.2696970e+02             NaN             NaN  -3.4467118e-05  -3.4777773e-06  -2.5568485e-05  -3.4158750e-06   1.5098121e-06   6.4724687e-06   1.1435125e-05   1.6397782e-05   2.1360438e-05   2.4165214e-05   2.5618823e-05   2.7072432e-05   2.8526040e-05   2.9979649e-05   3.1433257e-05   3.2886866e-05   3.4340475e-05   3.5794083e-05   3.7247692e-05   3.8701300e-05   4.0154909e-05   4.1608518e-05   4.3062126e-05   4.4515735e-05   4.5969343e-05   4.7422952e-05   4.8876561e-05   5.0330169e-05   4.1748509e-05   2.3863734e-05   5.9789583e-06  -1.1905817e-05  -1.8898284e-05  -1.5793125e-05  -1.2687966e-05  -9.5828067e-06  -5.1818219e-06   4.2044784e-07   6.0227175e-06   1.1624987e-05   1.3231746e-05   1.1134498e-05   9.0372495e-06   6.9400015e-06   5.3648365e-07  -9.8591266e-06  -3.0650347e-05   1.5485233e-06  -2.9592867e-04  -1.1219851e-03  -1.2059201e-03  -1.3230770e-03  -1.5112108e-03  -1.5562835e-03  -1.5913738e-03  -1.5616927e-03  -1.5990018e-03  -1.5922036e-03  -1.6287904e-03  -1.5831519e-03  -1.5853459e-03  -1.5868324e-03  -1.6034547e-03  -1.5637701e-03  -1.6151688e-03  -1.5630268e-03  -1.5744876e-03  -1.5868655e-03  -1.6162089e-03  -1.5904921e-03  -1.5765955e-03  -1.5932400e-03  -1.6120227e-03  -1.5459094e-03  -1.5892730e-03  -1.5482946e-03  -1.5811067e-03  -1.5808336e-03  -1.5684724e-03  -1.5692597e-03  -1.5353425e-03  -1.5365902e-03  -1.5240157e-03  -1.5579912e-03  -1.6460864e-03  -1.6044056e-03  -1.6545213e-03  -1.6557796e-03  -1.6537878e-03  -1.6236657e-03  -1.6725321e-03  -1.6398190e-03  -1.6247160e-03  -1.6292467e-03  -1.6170242e-03  -1.5881344e-03  -1.5708836e-03  -1.6245607e-03  -1.5691134e-03  -1.5915493e-03  -1.6523896e-03  -1.5262880e-03  -1.5184198e-03  -1.6070368e-03  -1.6115880e-03  -1.5994590e-03  -1.5565571e-03  -1.5784689e-03  -1.5816794e-03  -1.5431542e-03  -1.5300100e-03  -1.5377181e-03  -1.5494589e-03  -1.5496805e-03  -1.5321752e-03  -1.5487495e-03  -1.5068835e-03  -1.4859378e-03  -1.4825434e-03  -1.5212300e-03  -1.4997565e-03  -1.4382428e-03  -1.4273426e-03  -1.4378680e-03  -1.4664934e-03  -1.4065102e-03  -1.4598254e-03  -1.3810993e-03  -1.4000992e-03  -1.4075122e-03  -1.4038033e-03  -1.3782119e-03  -1.3837696e-03  -1.3322584e-03  -1.3391570e-03  -1.3027751e-03  -1.2971772e-03  -1.2379919e-03  -1.2139396e-03  -1.2490524e-03  -1.2151897e-03  -1.2010343e-03  -1.2181032e-03  -1.2185374e-03  -1.1503885e-03  -1.0962480e-03  -1.1615994e-03  -1.1705067e-03  -1.1839765e-03  -1.1426021e-03  -1.0433445e-03  -1.0273498e-03  -1.0220967e-03  -1.0309965e-03  -1.0076683e-03  -1.0017552e-03  -9.6414487e-04  -9.3522550e-04  -9.7802588e-04  -9.0412187e-04
   5.2749311e+02             NaN             NaN  -9.2836616e-06   1.3918327e-07   2.7041718e-05   2.7332518e-05   2.2377243e-05   1.6910926e-05   1.1444609e-05   5.9782923e-06   5.1197529e-07   8.9703974e-07   1.4518308e-06   2.0066218e-06   2.5614129e-06   3.1162040e-06   3.6709950e-06   4.2257861e-06   4.7805771e-06   5.3353682e-06   5.8901592e-06   6.4449503e-06   6.9997414e-06   7.5545324e-06   8.1093235e-06   8.6641145e-06   9.2189056e-06   9.7736966e-06   1.0328488e-05   1.0883279e-05   7.2327598e-07  -1.5922953e-05  -3.2569183e-05  -4.9215412e-05  -5.0675093e-05  -4.2941561e-05  -3.5208028e-05  -2.7474495e-05  -2.4531228e-05  -2.4487759e-05  -2.4444290e-05  -2.4400822e-05  -1.9222504e-05  -1.0935792e-05  -2.6490805e-06   5.6376311e-06   8.0180298e-06   6.8230277e-06   4.4330234e-06   3.2994672e-05  -2.8939905e-04  -1.1029459e-03  -1.1280241e-03  -1.3073720e-03  -1.5300700e-03  -1.5120056e-03  -1.5739544e-03  -1.5325134e-03  -1.6239008e-03  -1.5982877e-03  -1.5822120e-03  -1.6045960e-03  -1.6166035e-03  -1.5588027e-03  -1.5735523e-03  -1.5750985e-03  -1.6027864e-03  -1.5779930e-03  -1.5394882e-03  -1.5631915e-03  -1.5530552e-03  -1.5759558e-03  -1.5726653e-03  -1.5767953e-03  -1.5467892e-03  -1.5263432e-03  -1.5991411e-03  -1.5634238e-03  -1.5773000e-03  -1.5660256e-03  -1.5969059e-03  -1.5720077e-03  -1.5270471e-03  -1.5628985e-03  -1.5556412e-03  -1.5527190e-03  -1.6159992e-03  -1.5664764e-03  -1.6197663e-03  -1.6436599e-03  -1.6415524e-03  -1.6445683e-03  -1.6028166e-03  -1.6165541e-03  -1.5892339e-03  -1.6142458e-03  -1.6311919e-03  -1.5684713e-03  -1.5962986e-03  -1.5991667e-03  -1.5431659e-03  -1.6397470e-03  -1.6282634e-03  -1.5363143e-03  -1.5383128e-03  -1.5857163e-03  -1.5721562e-03  -1.5712802e-03  -1.5726602e-03  -1.5852615e-03  -1.5352109e-03  -1.5142752e-03  -1.5268064e-03  -1.5385078e-03  -1.5323050e-03  -1.5275074e-03  -1.5263470e-03  -1.4827688e-03  -1.4617274e-03  -1.4712803e-03  -1.4692864e-03  -1.5038960e-03  -1.4638767e-03  -1.4872745e-03  -1.5013294e-03  -1.4539285e-03  -1.4710796e-03  -1.4494962e-03  -1.4573026e-03  -1.3768487e-03  -1.4405484e-03  -1.4134318e-03  -1.3677672e-03  -1.3704596e-03  -1.4020337e-03  -1.3566184e-03  -1.3572791e-03  -1.3196774e-03  -1.2855980e-03  -1.2408972e-03  -1.2376370e-03  -1.2034682e-03  -1.2209589e-03  -1.2268403e-03  -1.1758913e-03  -1.2164814e-03  -1.1380536e-03  -1.1496018e-03  -1.1569779e-03  -1.1461963e-03  -1.1414348e-03  -1.1142890e-03  -1.0671860e-03  -1.0175056e-03  -1.0549158e-03  -1.0020648e-03  -9.7018688e-04  -9.9816341e-04  -9.6520626e-04  -9.8373139e-04  -1.0071634e-03  -9.2688688e-04
   5.2801653e+02             NaN             NaN  -2.5901915e-05   4.4806103e-08   1.0174626e-05   4.6368264e-06   3.2689594e-06   1.8851200e-06   5.0128058e-07  -8.8255885e-07  -2.2663983e-06   7.7017538e-08   1.4893175e-06   2.9016174e-06   4.3139173e-06   5.7262172e-06   7.1385172e-06   8.5508171e-06   9.9631170e-06   1.1375417e-05   1.2787717e-05   1.4200017e-05   1.5612317e-05   1.7024617e-05   1.8436917e-05   1.9849216e-05   2.1261516e-05   2.2673816e-05   2.4086116e-05   2.5498416e-05   1.5162595e-05   4.0024853e-07  -1.4362098e-05  -2.9124444e-05  -2.9881869e-05  -2.5362439e-05  -2.0843008e-05  -1.6323577e-05  -1.3278886e-05  -1.0789856e-05  -8.3008256e-06  -5.8117954e-06  -8.0250540e-07   5.1563827e-06   1.1115271e-05   1.7074159e-05   1.3050180e-05   5.2647982e-06  -1.0305965e-05  -1.7275118e-05  -3.5235853e-04  -1.2124193e-03  -1.1311444e-03  -1.3262739e-03  -1.5495532e-03  -1.5011406e-03  -1.5908651e-03  -1.5917967e-03  -1.6229995e-03  -1.6101412e-03  -1.6034069e-03  -1.5846801e-03  -1.6096969e-03  -1.5657652e-03  -1.6052190e-03  -1.6184553e-03  -1.5817302e-03  -1.6185993e-03  -1.5327170e-03  -1.5845230e-03  -1.5976971e-03  -1.6168283e-03  -1.6346523e-03  -1.6063595e-03  -1.6076692e-03  -1.5233822e-03  -1.5851279e-03  -1.5956362e-03  -1.6046899e-03  -1.6035153e-03  -1.6103001e-03  -1.6109772e-03  -1.5774628e-03  -1.5459086e-03  -1.5644776e-03  -1.5660404e-03  -1.6154196e-03  -1.6392278e-03  -1.6294773e-03  -1.6678349e-03  -1.6672606e-03  -1.6594526e-03  -1.6750126e-03  -1.6912893e-03  -1.6114103e-03  -1.6365180e-03  -1.6477541e-03  -1.6160253e-03  -1.5856439e-03  -1.6406281e-03  -1.5674188e-03  -1.6591609e-03  -1.6278421e-03  -1.6187179e-03  -1.5590013e-03  -1.5667867e-03  -1.5548648e-03  -1.5655481e-03  -1.5999722e-03  -1.6005589e-03  -1.5645513e-03  -1.5396161e-03  -1.5341974e-03  -1.5332956e-03  -1.5450015e-03  -1.5730578e-03  -1.5740997e-03  -1.5342031e-03  -1.4835495e-03  -1.4726849e-03  -1.4498478e-03  -1.4859537e-03  -1.4901045e-03  -1.4611416e-03  -1.4892607e-03  -1.4724940e-03  -1.4857777e-03  -1.4863424e-03  -1.4432303e-03  -1.3643074e-03  -1.4218507e-03  -1.3955270e-03  -1.4430633e-03  -1.3757981e-03  -1.3966736e-03  -1.3454035e-03  -1.3803068e-03  -1.3208760e-03  -1.2714023e-03  -1.2874967e-03  -1.2622465e-03  -1.2551070e-03  -1.2668709e-03  -1.2326163e-03  -1.1877344e-03  -1.2349715e-03  -1.1942516e-03  -1.1719083e-03  -1.1842798e-03  -1.1622681e-03  -1.1666182e-03  -1.1077126e-03  -1.0787404e-03  -1.0495088e-03  -1.0262149e-03  -1.0401057e-03  -1.0073893e-03  -1.0397059e-03  -1.0032325e-03  -1.0071800e-03  -9.7092600e-04  -9.6396229e-04
   5.2853994e+02             NaN             NaN   4.9319551e-06   1.9977367e-06  -3.3859181e-06  -1.7933761e-05  -1.3773461e-05  -9.2970541e-06  -4.8206475e-06  -3.4424085e-07   4.1321658e-06   7.4219402e-06   9.1159312e-06   1.0809922e-05   1.2503913e-05   1.4197904e-05   1.5891895e-05   1.7585886e-05   1.9279877e-05   2.0973868e-05   2.2667859e-05   2.4361850e-05   2.6055840e-05   2.7749831e-05   2.9443822e-05   3.1137813e-05   3.2831804e-05   3.4525795e-05   3.6219786e-05   3.7913777e-05   2.7777914e-05   1.5204830e-05   2.6317471e-06  -9.9413363e-06  -1.0953102e-05  -9.5829731e-06  -8.2128438e-06  -6.8427145e-06  -3.2377938e-06   8.2754496e-07   4.8928837e-06   8.9582225e-06   8.0900920e-06   6.2055542e-06   4.3210163e-06   2.4364784e-06  -2.1953110e-06  -7.3930969e-06  -1.7788669e-05  -6.4507162e-05  -3.1624189e-04  -1.1943688e-03  -1.1233964e-03  -1.4083751e-03  -1.5113818e-03  -1.5685117e-03  -1.5821691e-03  -1.5826991e-03  -1.6352946e-03  -1.5855305e-03  -1.5659007e-03  -1.5742818e-03  -1.5831873e-03  -1.5378229e-03  -1.6170403e-03  -1.6204130e-03  -1.6005633e-03  -1.6036301e-03  -1.5281650e-03  -1.5153290e-03  -1.5683059e-03  -1.5796132e-03  -1.5645750e-03  -1.5787956e-03  -1.6296038e-03  -1.5314936e-03  -1.5825944e-03  -1.5631141e-03  -1.5524391e-03  -1.5722002e-03  -1.5889812e-03  -1.5465640e-03  -1.5141159e-03  -1.5521121e-03  -1.5173245e-03  -1.4998317e-03  -1.6128044e-03  -1.6282522e-03  -1.6210048e-03  -1.6691999e-03  -1.6214695e-03  -1.6185500e-03  -1.6163916e-03  -1.6555719e-03  -1.6482848e-03  -1.6151727e-03  -1.6277724e-03  -1.6117465e-03  -1.5604152e-03  -1.5934826e-03  -1.5563124e-03  -1.5971595e-03  -1.6023172e-03  -1.5709690e-03  -1.5122209e-03  -1.5426390e-03  -1.5619583e-03  -1.5558013e-03  -1.5691346e-03  -1.5721314e-03  -1.5402422e-03  -1.5200722e-03  -1.5079610e-03  -1.5154532e-03  -1.5463525e-03  -1.5480651e-03  -1.5310986e-03  -1.4976616e-03  -1.4690493e-03  -1.4404154e-03  -1.4260272e-03  -1.4606136e-03  -1.4819481e-03  -1.4450845e-03  -1.4522626e-03  -1.4839360e-03  -1.4632642e-03  -1.4495550e-03  -1.4233936e-03  -1.3691512e-03  -1.4273413e-03  -1.3729902e-03  -1.4008602e-03  -1.3583538e-03  -1.3693280e-03  -1.3613698e-03  -1.3742022e-03  -1.2755147e-03  -1.3043078e-03  -1.2878116e-03  -1.2608613e-03  -1.2383577e-03  -1.2646232e-03  -1.1979092e-03  -1.2077445e-03  -1.1827257e-03  -1.1598250e-03  -1.1691457e-03  -1.1465510e-03  -1.1158955e-03  -1.1331394e-03  -1.0711969e-03  -1.0828985e-03  -1.0509848e-03  -1.0279684e-03  -1.0328102e-03  -9.9217609e-04  -1.0341126e-03  -9.7704572e-04  -9.7097451e-04  -9.6227656e-04  -9.5994955e-04
   5.2906336e+02             NaN             NaN  -3.5807142e-05  -7.0676379e-06  -1.5751850e-06   2.1327482e-05   1.8485288e-05   1.5513450e-05   1.2541612e-05   9.5697738e-06   6.5979356e-06   5.5469524e-06   5.0291796e-06   4.5114068e-06   3.9936341e-06   3.4758613e-06   2.9580885e-06   2.4403157e-06   1.9225429e-06   1.4047701e-06   8.8699735e-07   3.6922456e-07  -1.4854822e-07  -6.6632100e-07  -1.1840938e-06  -1.7018666e-06  -2.2196394e-06  -2.7374121e-06  -3.2551849e-06  -3.7729577e-06  -4.2006310e-06  -4.6216728e-06  -5.0427147e-06  -5.4637566e-06  -5.0059108e-06  -4.4833784e-06  -3.9608459e-06  -3.4383135e-06   3.9854898e-06   1.1917231e-05   1.9848973e-05   2.7780714e-05   2.7259885e-05   2.6116942e-05   2.4973999e-05   2.3831056e-05   1.8328141e-05   1.2504330e-05   8.5670758e-07  -3.3505712e-06  -2.9178836e-04  -1.1770604e-03  -1.1206868e-03  -1.3638887e-03  -1.4887880e-03  -1.5703159e-03  -1.5450604e-03  -1.5200828e-03  -1.6428945e-03  -1.6284393e-03  -1.6181863e-03  -1.5452922e-03  -1.5732606e-03  -1.5350324e-03  -1.5710370e-03  -1.5901035e-03  -1.6186693e-03  -1.5949463e-03  -1.5539825e-03  -1.5257855e-03  -1.5445997e-03  -1.5689883e-03  -1.5788557e-03  -1.5944288e-03  -1.5726766e-03  -1.5266035e-03  -1.5438314e-03  -1.5762327e-03  -1.5384440e-03  -1.5774270e-03  -1.5635680e-03  -1.5683125e-03  -1.5419800e-03  -1.5385815e-03  -1.5425570e-03  -1.5317937e-03  -1.6149712e-03  -1.6211259e-03  -1.6197606e-03  -1.6592567e-03  -1.6093656e-03  -1.5708467e-03  -1.6490988e-03  -1.6114430e-03  -1.5745017e-03  -1.5771679e-03  -1.5624730e-03  -1.6108153e-03  -1.5922457e-03  -1.5407026e-03  -1.5740046e-03  -1.5975068e-03  -1.6035398e-03  -1.5660457e-03  -1.5308990e-03  -1.5491465e-03  -1.5230274e-03  -1.5249855e-03  -1.5635733e-03  -1.5674590e-03  -1.5661109e-03  -1.5450891e-03  -1.5176885e-03  -1.5084354e-03  -1.5190264e-03  -1.5169441e-03  -1.5025190e-03  -1.4899480e-03  -1.4759547e-03  -1.4897788e-03  -1.3973346e-03  -1.4463953e-03  -1.4613869e-03  -1.4577040e-03  -1.4551790e-03  -1.4537270e-03  -1.4473416e-03  -1.4053139e-03  -1.4083763e-03  -1.3771777e-03  -1.4306492e-03  -1.3986581e-03  -1.3639654e-03  -1.3759547e-03  -1.3628803e-03  -1.3429189e-03  -1.2947323e-03  -1.3145021e-03  -1.3137250e-03  -1.2701198e-03  -1.2866192e-03  -1.1991791e-03  -1.2191693e-03  -1.1903063e-03  -1.2214484e-03  -1.1719249e-03  -1.1763578e-03  -1.1568617e-03  -1.1627016e-03  -1.1417127e-03  -1.1846757e-03  -1.1266816e-03  -1.0943696e-03  -1.0632597e-03  -1.0927524e-03  -1.0383584e-03  -1.0065881e-03  -1.0096380e-03  -9.2907619e-04  -9.9288011e-04  -9.9140872e-04  -9.6701764e-04
   5.2958678e+02             NaN   2.7234016e-06  -1.4529416e-05  -1.9126871e-05   2.4470260e-05  -7.7770310e-06  -4.0027074e-06  -2.2838374e-07   3.5459399e-06   7.3202636e-06   1.1078978e-05   1.2024438e-05   1.2497168e-05   1.2969898e-05   1.3442628e-05   1.3915358e-05   1.4388089e-05   1.4860819e-05   1.5333549e-05   1.5806279e-05   1.6279009e-05   1.6751739e-05   1.7224469e-05   1.7697199e-05   1.8169929e-05   1.8642659e-05   1.9115390e-05   1.9588120e-05   2.0060850e-05   2.0481146e-05   1.9372211e-05   1.8263276e-05   1.7154342e-05   1.5760313e-05   6.0515961e-06  -3.6571204e-06  -1.3365837e-05  -2.2790697e-05  -2.3936976e-05  -2.5083254e-05  -2.6229533e-05  -2.6972994e-05  -1.5968402e-05  -4.9638098e-06   6.0407822e-06   1.6356321e-05   6.5758753e-06  -3.2045708e-06  -2.2935641e-05  -5.3876025e-05  -2.9477546e-04  -1.1963384e-03  -1.0849675e-03  -1.3365177e-03  -1.5298867e-03  -1.5173839e-03  -1.5789385e-03  -1.5387462e-03  -1.5746642e-03  -1.6012798e-03  -1.5672025e-03  -1.5617976e-03  -1.5719556e-03  -1.6084457e-03  -1.6050115e-03  -1.5412517e-03  -1.6386893e-03  -1.5437254e-03  -1.5259665e-03  -1.5597889e-03  -1.5591012e-03  -1.5872642e-03  -1.5730973e-03  -1.5841016e-03  -1.5533571e-03  -1.5427846e-03  -1.5826674e-03  -1.5217895e-03  -1.5218654e-03  -1.6090157e-03  -1.5822854e-03  -1.5827676e-03  -1.5722601e-03  -1.5558786e-03  -1.5541599e-03  -1.5653636e-03  -1.5879539e-03  -1.6181552e-03  -1.6333579e-03  -1.6431295e-03  -1.6647900e-03  -1.6306244e-03  -1.6403603e-03  -1.6618371e-03  -1.6002157e-03  -1.5748596e-03  -1.6200436e-03  -1.6014522e-03  -1.5978889e-03  -1.5804565e-03  -1.5910699e-03  -1.6089140e-03  -1.6215323e-03  -1.5287758e-03  -1.5543067e-03  -1.5502084e-03  -1.5535960e-03  -1.5417812e-03  -1.5150047e-03  -1.5301355e-03  -1.5030595e-03  -1.5230232e-03  -1.5162119e-03  -1.5169640e-03  -1.5209207e-03  -1.5396880e-03  -1.5091236e-03  -1.4944995e-03  -1.5122605e-03  -1.4926719e-03  -1.4852608e-03  -1.4749232e-03  -1.4741061e-03  -1.4522987e-03  -1.4632149e-03  -1.4823188e-03  -1.4809211e-03  -1.4304052e-03  -1.4148972e-03  -1.3778694e-03  -1.4198112e-03  -1.3952846e-03  -1.3392773e-03  -1.3600556e-03  -1.4023067e-03  -1.3330269e-03  -1.3577278e-03  -1.3032789e-03  -1.3224665e-03  -1.2618357e-03  -1.2621568e-03  -1.2299542e-03  -1.2453290e-03  -1.2025443e-03  -1.2174579e-03  -1.1731493e-03  -1.2011939e-03  -1.1539182e-03  -1.0980590e-03  -1.1369170e-03  -1.1212658e-03  -1.0780289e-03  -1.0718285e-03  -1.0548991e-03  -1.0675595e-03  -1.0308439e-03  -9.9923539e-04  -9.8480891e-04  -9.8258202e-04  -1.0012082e-03  -9.8584397e-04  -9.3311960e-04
   5.3011019e+02             NaN   3.4998489e-05   1.7900670e-05  -3.9382080e-05   2.4572977e-05  -3.0877061e-07   4.9985662e-06   1.0305903e-05   1.5613240e-05   2.0920577e-05   2.5858886e-05   2.3016689e-05   2.1595590e-05   2.0174491e-05   1.8753392e-05   1.7332294e-05   1.5911195e-05   1.4490096e-05   1.3068998e-05   1.1647899e-05   1.0226800e-05   8.8057014e-06   7.3846027e-06   5.9635039e-06   4.5424052e-06   3.1213065e-06   1.7002077e-06   2.7910902e-07  -1.1419897e-06  -2.7683578e-06  -5.7179782e-06  -8.6675986e-06  -1.1617219e-05  -1.4670731e-05  -1.8393972e-05  -2.2117212e-05  -2.5840453e-05  -2.8351029e-05  -2.3044266e-05  -1.7737502e-05  -1.2430738e-05  -7.9243252e-06  -8.5773079e-06  -9.2302906e-06  -9.8832733e-06  -1.1116110e-05  -1.6086933e-05  -2.1057755e-05  -2.8257982e-05  -3.9824792e-06  -3.1341543e-04  -1.1344864e-03  -1.1258935e-03  -1.3512742e-03  -1.5163736e-03  -1.5491829e-03  -1.5377759e-03  -1.5396007e-03  -1.5487640e-03  -1.5544025e-03  -1.5383796e-03  -1.5752198e-03  -1.5397790e-03  -1.5458574e-03  -1.5628066e-03  -1.5672171e-03  -1.5461417e-03  -1.5661972e-03  -1.4895076e-03  -1.5305639e-03  -1.5513103e-03  -1.5826583e-03  -1.5094110e-03  -1.5651369e-03  -1.5915338e-03  -1.5187550e-03  -1.5247939e-03  -1.5177538e-03  -1.5223731e-03  -1.6001550e-03  -1.5437825e-03  -1.6049893e-03  -1.5449878e-03  -1.5492942e-03  -1.5732855e-03  -1.5323357e-03  -1.5674868e-03  -1.6093697e-03  -1.5967418e-03  -1.6264529e-03  -1.5498581e-03  -1.5787925e-03  -1.6033636e-03  -1.6283775e-03  -1.5655449e-03  -1.5907283e-03  -1.5811642e-03  -1.5795264e-03  -1.5474607e-03  -1.5790763e-03  -1.5359327e-03  -1.5926352e-03  -1.5995410e-03  -1.5651501e-03  -1.5694163e-03  -1.5521177e-03  -1.5472436e-03  -1.5300941e-03  -1.5328056e-03  -1.5173543e-03  -1.5003953e-03  -1.5035502e-03  -1.4852544e-03  -1.4941243e-03  -1.5167356e-03  -1.5049503e-03  -1.4851380e-03  -1.4956514e-03  -1.4743209e-03  -1.4667138e-03  -1.4334534e-03  -1.4588579e-03  -1.4422296e-03  -1.4365465e-03  -1.4047603e-03  -1.4004921e-03  -1.4248793e-03  -1.4294673e-03  -1.3939323e-03  -1.3456040e-03  -1.3678561e-03  -1.3271778e-03  -1.3673053e-03  -1.3401746e-03  -1.3388531e-03  -1.3202249e-03  -1.3644152e-03  -1.2944486e-03  -1.3083525e-03  -1.2591196e-03  -1.2676678e-03  -1.2134836e-03  -1.2440793e-03  -1.2119894e-03  -1.2108886e-03  -1.1570170e-03  -1.1486497e-03  -1.1478522e-03  -1.1019961e-03  -1.1030755e-03  -1.1364114e-03  -1.0604445e-03  -1.0201344e-03  -1.0050180e-03  -9.9295054e-04  -9.9572560e-04  -1.0064899e-03  -1.0235688e-03  -9.7745462e-04  -9.6821459e-04  -9.4531481e-04  -9.1775387e-04
   5.3063361e+02             NaN   1.6906339e-05   4.6705402e-06  -4.1188932e-05  -2.6511272e-05   2.3963784e-05   2.4281046e-05   2.4598307e-05   2.4915568e-05   2.5232830e-05   2.5677261e-05   2.6918784e-05   2.7539545e-05   2.8160307e-05   2.8781068e-05   2.9401830e-05   3.0022591e-05   3.0643353e-05   3.1264114e-05   3.1884875e-05   3.2505637e-05   3.3126398e-05   3.3747160e-05   3.4367921e-05   3.4988683e-05   3.5609444e-05   3.6230206e-05   3.6850967e-05   3.7471729e-05   3.4838392e-05   2.1604324e-05   8.3702547e-06  -4.8638142e-06  -1.4111798e-05  -1.0374487e-05  -6.6371750e-06  -2.8998635e-06  -1.4304904e-06  -7.3492815e-06  -1.3268073e-05  -1.9186864e-05  -2.2468222e-05  -1.7157728e-05  -1.1847235e-05  -6.5367421e-06  -5.1886586e-06  -1.6748744e-05  -2.8308830e-05  -4.1271701e-05   1.1019662e-05  -3.3203181e-04  -1.1511743e-03  -1.1246884e-03  -1.3532823e-03  -1.4962732e-03  -1.5395164e-03  -1.5749443e-03  -1.5648678e-03  -1.5212098e-03  -1.5695191e-03  -1.5720902e-03  -1.5324500e-03  -1.5250192e-03  -1.5463178e-03  -1.5205866e-03  -1.5737623e-03  -1.5433574e-03  -1.5350642e-03  -1.5370823e-03  -1.5201501e-03  -1.5702387e-03  -1.5380193e-03  -1.5389250e-03  -1.5821901e-03  -1.5495440e-03  -1.4928190e-03  -1.5678353e-03  -1.5259018e-03  -1.5457469e-03  -1.5495490e-03  -1.5172588e-03  -1.5523069e-03  -1.5263319e-03  -1.5562904e-03  -1.5504183e-03  -1.5543662e-03  -1.5457231e-03  -1.5610242e-03  -1.6171773e-03  -1.6152273e-03  -1.6122454e-03  -1.6076899e-03  -1.6150480e-03  -1.6362596e-03  -1.6060301e-03  -1.5653485e-03  -1.5406596e-03  -1.5608239e-03  -1.5545858e-03  -1.5603667e-03  -1.5509615e-03  -1.5885986e-03  -1.5544605e-03  -1.5320523e-03  -1.4813960e-03  -1.5731598e-03  -1.5379048e-03  -1.5469503e-03  -1.5779870e-03  -1.5679904e-03  -1.5225641e-03  -1.5147937e-03  -1.5236836e-03  -1.5129936e-03  -1.5341649e-03  -1.5351831e-03  -1.5115453e-03  -1.4852824e-03  -1.5188808e-03  -1.4759349e-03  -1.4210505e-03  -1.4765557e-03  -1.4581510e-03  -1.4547614e-03  -1.4483317e-03  -1.4232420e-03  -1.4318560e-03  -1.4116188e-03  -1.3974829e-03  -1.3501417e-03  -1.3769222e-03  -1.3870602e-03  -1.3415090e-03  -1.3740428e-03  -1.3279286e-03  -1.3174619e-03  -1.3465326e-03  -1.2886238e-03  -1.2679099e-03  -1.2552226e-03  -1.2321280e-03  -1.2288224e-03  -1.2217291e-03  -1.1650617e-03  -1.1561635e-03  -1.1586764e-03  -1.1434866e-03  -1.1380556e-03  -1.1007708e-03  -1.1230193e-03  -1.0753176e-03  -1.0577800e-03  -1.0392083e-03  -1.0550106e-03  -1.0414998e-03  -1.0027904e-03  -9.8927586e-04  -1.0115751e-03  -9.3763646e-04  -9.5214839e-04  -9.7310410e-04  -9.5768702e-04
   5.3115702e+02             NaN   3.0610677e-05  -1.5756470e-05  -2.8633787e-05  -9.8350477e-06   5.9926129e-06  -1.6359533e-07  -6.3198036e-06  -1.2476012e-05  -1.8632220e-05  -2.3229903e-05  -1.7000272e-05  -1.3885457e-05  -1.0770641e-05  -7.6558260e-06  -4.5410106e-06  -1.4261952e-06   1.6886203e-06   4.8034357e-06   7.9182511e-06   1.1033067e-05   1.4147882e-05   1.7262697e-05   2.0377513e-05   2.3492328e-05   2.6607144e-05   2.9721959e-05   3.2836775e-05   3.5951590e-05   3.6206883e-05   3.0782959e-05   2.5359035e-05   1.9935111e-05   1.5733134e-05   1.3958034e-05   1.2182933e-05   1.0407833e-05   5.4862625e-06  -5.6844213e-06  -1.6855105e-05  -2.8025789e-05  -3.1412112e-05  -1.9338141e-05  -7.2641691e-06   4.8098026e-06   9.2927925e-06  -1.3004491e-06  -1.1893691e-05  -1.8149799e-05   2.9818882e-05  -3.3872199e-04  -1.1454860e-03  -1.1561481e-03  -1.3437983e-03  -1.4951089e-03  -1.5332701e-03  -1.5602147e-03  -1.5838699e-03  -1.5793094e-03  -1.5669135e-03  -1.5228263e-03  -1.5516393e-03  -1.5374440e-03  -1.5560412e-03  -1.5370980e-03  -1.5763738e-03  -1.5397744e-03  -1.5739607e-03  -1.5259416e-03  -1.5104505e-03  -1.5492143e-03  -1.5756010e-03  -1.5644788e-03  -1.5656568e-03  -1.5354935e-03  -1.5012501e-03  -1.5524429e-03  -1.5272210e-03  -1.5211477e-03  -1.5131198e-03  -1.5139659e-03  -1.5706169e-03  -1.5267003e-03  -1.5381555e-03  -1.5520037e-03  -1.5537526e-03  -1.6059113e-03  -1.5831027e-03  -1.5990859e-03  -1.5885507e-03  -1.6006256e-03  -1.5997963e-03  -1.6004210e-03  -1.6609950e-03  -1.5810274e-03  -1.5644039e-03  -1.5996479e-03  -1.5529151e-03  -1.5620818e-03  -1.5865847e-03  -1.5465676e-03  -1.5969172e-03  -1.5945845e-03  -1.5073648e-03  -1.5211985e-03  -1.5427264e-03  -1.5220263e-03  -1.5387275e-03  -1.5439717e-03  -1.5199014e-03  -1.5002877e-03  -1.5240038e-03  -1.5034304e-03  -1.4990891e-03  -1.5020932e-03  -1.4906374e-03  -1.4968864e-03  -1.4763231e-03  -1.4907154e-03  -1.4786622e-03  -1.4339837e-03  -1.4618621e-03  -1.4221733e-03  -1.4294104e-03  -1.4492489e-03  -1.4358538e-03  -1.4592552e-03  -1.3998997e-03  -1.3713911e-03  -1.3598857e-03  -1.3805818e-03  -1.3577299e-03  -1.3380958e-03  -1.3533266e-03  -1.3130630e-03  -1.2743236e-03  -1.3541977e-03  -1.2669623e-03  -1.2733288e-03  -1.2413837e-03  -1.2389738e-03  -1.1959932e-03  -1.1868487e-03  -1.1782159e-03  -1.1327906e-03  -1.1497951e-03  -1.1661540e-03  -1.1152967e-03  -1.1372734e-03  -1.1129277e-03  -1.1017742e-03  -1.0683782e-03  -1.0428570e-03  -1.0254336e-03  -1.0243874e-03  -1.0041557e-03  -1.0247290e-03  -9.9248943e-04  -8.9551151e-04  -9.8815979e-04  -9.3678762e-04  -9.7406617e-04
   5.3168044e+02             NaN   4.2497596e-05  -2.7932311e-05  -8.3815442e-06   5.4513882e-06  -2.0570919e-05  -2.0882531e-05  -2.1194144e-05  -2.1505757e-05  -2.1817370e-05  -2.0942400e-05  -1.5634444e-05  -1.2980466e-05  -1.0326488e-05  -7.6725101e-06  -5.0185322e-06  -2.3645542e-06   2.8942381e-07   2.9434018e-06   5.5973798e-06   8.2513578e-06   1.0905336e-05   1.3559314e-05   1.6213292e-05   1.8867270e-05   2.1521248e-05   2.4175226e-05   2.6829204e-05   2.9483182e-05   2.8667490e-05   2.3333212e-05   1.7998933e-05   1.2664654e-05   7.6261409e-06   2.9728064e-06  -1.6805281e-06  -6.3338626e-06  -7.0668593e-06  -2.6943580e-06   1.6781433e-06   6.0506447e-06   6.4478334e-06   1.6679298e-06  -3.1119739e-06  -7.8918775e-06  -1.5661663e-05  -2.7325205e-05  -3.8988747e-05  -4.6327018e-05  -9.7767065e-06  -3.4359795e-04  -1.1453506e-03  -1.1466439e-03  -1.3537283e-03  -1.5138725e-03  -1.5065041e-03  -1.5531920e-03  -1.5632978e-03  -1.5808475e-03  -1.5520865e-03  -1.5662893e-03  -1.5468854e-03  -1.5344980e-03  -1.5612823e-03  -1.5361068e-03  -1.5594317e-03  -1.5564061e-03  -1.5499802e-03  -1.5322219e-03  -1.5142368e-03  -1.5460105e-03  -1.5729654e-03  -1.5482403e-03  -1.5548019e-03  -1.5241724e-03  -1.5441922e-03  -1.5784783e-03  -1.5408261e-03  -1.5551224e-03  -1.5429772e-03  -1.5304820e-03  -1.5507021e-03  -1.5173399e-03  -1.5196709e-03  -1.5271354e-03  -1.5444317e-03  -1.5781048e-03  -1.5516427e-03  -1.5947705e-03  -1.5906384e-03  -1.5927310e-03  -1.6022628e-03  -1.6115691e-03  -1.5901287e-03  -1.5360793e-03  -1.5468282e-03  -1.5586582e-03  -1.5827647e-03  -1.5802326e-03  -1.5584267e-03  -1.5803950e-03  -1.5445594e-03  -1.5534329e-03  -1.5407067e-03  -1.5233585e-03  -1.5444268e-03  -1.5506929e-03  -1.5253641e-03  -1.5213366e-03  -1.5287296e-03  -1.5049537e-03  -1.5026645e-03  -1.5117246e-03  -1.5027136e-03  -1.5106520e-03  -1.5196807e-03  -1.4936644e-03  -1.4584903e-03  -1.4402242e-03  -1.4364229e-03  -1.4335208e-03  -1.4648525e-03  -1.4405461e-03  -1.4220936e-03  -1.4241947e-03  -1.4240210e-03  -1.4304539e-03  -1.4313881e-03  -1.3747461e-03  -1.3430802e-03  -1.3939299e-03  -1.3545908e-03  -1.3282286e-03  -1.3465829e-03  -1.2837311e-03  -1.3204525e-03  -1.3451274e-03  -1.3050311e-03  -1.2360112e-03  -1.2090693e-03  -1.1874907e-03  -1.1880941e-03  -1.2062772e-03  -1.1632801e-03  -1.1581967e-03  -1.1671372e-03  -1.1495375e-03  -1.0855475e-03  -1.0814009e-03  -1.0954446e-03  -1.0696719e-03  -1.0670386e-03  -1.0519503e-03  -9.9990513e-04  -1.0336093e-03  -1.0168602e-03  -9.6270880e-04  -1.0193770e-03  -9.0500148e-04  -9.5992481e-04  -9.4921716e-04  -9.1524370e-04
   5.3220386e+02             NaN   2.0480363e-05  -3.7195268e-05  -2.0159527e-05   4.4568677e-06   1.1686945e-05   6.1616557e-06   6.3636660e-07  -4.8889225e-06  -1.0414212e-05  -1.4549373e-05  -1.2098195e-05  -1.0872607e-05  -9.6470179e-06  -8.4214291e-06  -7.1958404e-06  -5.9702517e-06  -4.7446629e-06  -3.5190742e-06  -2.2934855e-06  -1.0678968e-06   1.5769198e-07   1.3832807e-06   2.6088694e-06   3.8344582e-06   5.0600469e-06   6.2856356e-06   7.5112244e-06   8.7368131e-06   7.6690361e-06   4.5938688e-06   1.5187015e-06  -1.5564658e-06   1.1800400e-06   9.0035214e-06   1.6827003e-05   2.4650484e-05   2.5170960e-05   1.9299091e-05   1.3427222e-05   7.5553537e-06   3.5736736e-06   1.2464813e-06  -1.0807109e-06  -3.4079032e-06  -1.1878533e-05  -2.5726533e-05  -3.9574533e-05  -3.6087368e-05   2.2069909e-05  -3.5130100e-04  -1.1666671e-03  -1.1653054e-03  -1.3598845e-03  -1.5185830e-03  -1.5296997e-03  -1.5565260e-03  -1.5890179e-03  -1.5637402e-03  -1.5801254e-03  -1.5750464e-03  -1.5846074e-03  -1.5650331e-03  -1.5529283e-03  -1.5574597e-03  -1.5987362e-03  -1.5581351e-03  -1.5462812e-03  -1.5018898e-03  -1.5272370e-03  -1.5457364e-03  -1.5838974e-03  -1.5657697e-03  -1.5693039e-03  -1.5207045e-03  -1.5107927e-03  -1.5519864e-03  -1.5170139e-03  -1.5345644e-03  -1.5135473e-03  -1.5193608e-03  -1.5549925e-03  -1.5263471e-03  -1.5257362e-03  -1.5430054e-03  -1.5557896e-03  -1.5915073e-03  -1.6113977e-03  -1.6119175e-03  -1.5931036e-03  -1.5729750e-03  -1.5838564e-03  -1.5946351e-03  -1.6486502e-03  -1.5528801e-03  -1.5853033e-03  -1.5426202e-03  -1.5874150e-03  -1.5527701e-03  -1.5490290e-03  -1.5971462e-03  -1.5741578e-03  -1.5867991e-03  -1.5195286e-03  -1.5411032e-03  -1.5482211e-03  -1.5189867e-03  -1.5284451e-03  -1.5318083e-03  -1.5054868e-03  -1.5048901e-03  -1.5203292e-03  -1.5317458e-03  -1.5327689e-03  -1.5031457e-03  -1.5054362e-03  -1.4914469e-03  -1.4763846e-03  -1.4539955e-03  -1.4472920e-03  -1.4512702e-03  -1.4778330e-03  -1.4439641e-03  -1.4301240e-03  -1.4332130e-03  -1.4400274e-03  -1.4991692e-03  -1.3931975e-03  -1.3564773e-03  -1.3405831e-03  -1.3769634e-03  -1.3313434e-03  -1.3642194e-03  -1.3502436e-03  -1.2888566e-03  -1.3269423e-03  -1.3429088e-03  -1.3123465e-03  -1.2776275e-03  -1.2053164e-03  -1.2080912e-03  -1.2167609e-03  -1.1586382e-03  -1.1599053e-03  -1.1292672e-03  -1.1742448e-03  -1.1629933e-03  -1.0602407e-03  -1.1052586e-03  -1.0837654e-03  -1.1209926e-03  -1.0975817e-03  -1.0418473e-03  -1.0320472e-03  -1.0469018e-03  -1.0424110e-03  -1.0073692e-03  -9.7749794e-04  -9.3333643e-04  -9.4657261e-04  -9.5251577e-04  -9.2720286e-04
   5.3272727e+02             NaN   5.7692109e-06  -2.3917252e-05  -9.5381378e-06  -1.7481437e-05   6.7563652e-06  -2.9829467e-06  -1.2722259e-05  -2.2461571e-05  -3.2200882e-05  -3.7763523e-05  -2.9407343e-05  -2.5229252e-05  -2.1051162e-05  -1.6873072e-05  -1.2694982e-05  -8.5168919e-06  -4.3388018e-06  -1.6071168e-07   4.0173785e-06   8.1954686e-06   1.2373559e-05   1.6551649e-05   2.0729739e-05   2.4907829e-05   2.9085919e-05   3.3264009e-05   3.7442100e-05   4.1620190e-05   4.0571146e-05   3.6473123e-05   3.2375100e-05   2.8277077e-05   2.3258946e-05   1.7704117e-05   1.2149288e-05   6.5944591e-06   4.0527910e-06   3.2686953e-06   2.4845996e-06   1.7005039e-06   1.4158091e-06   1.4224141e-06   1.4290190e-06   1.4356240e-06  -6.5316640e-06  -1.9150112e-05  -3.1768561e-05  -1.5907159e-05   3.9565521e-05  -3.4490514e-04  -1.1706228e-03  -1.1478491e-03  -1.3481658e-03  -1.4983528e-03  -1.5273831e-03  -1.5363639e-03  -1.5608740e-03  -1.5521656e-03  -1.5299913e-03  -1.5567330e-03  -1.5486475e-03  -1.5376743e-03  -1.5550319e-03  -1.5268812e-03  -1.5820856e-03  -1.5119493e-03  -1.5358866e-03  -1.5077125e-03  -1.5400460e-03  -1.5293440e-03  -1.5312109e-03  -1.5485772e-03  -1.5528396e-03  -1.5281848e-03  -1.5125749e-03  -1.5360341e-03  -1.5024943e-03  -1.5424174e-03  -1.5232137e-03  -1.4764861e-03  -1.4961568e-03  -1.5159157e-03  -1.5052536e-03  -1.5357118e-03  -1.5347123e-03  -1.5896178e-03  -1.5711015e-03  -1.5695780e-03  -1.6141361e-03  -1.5808898e-03  -1.5690998e-03  -1.5862781e-03  -1.6301600e-03  -1.5662883e-03  -1.5422900e-03  -1.5533273e-03  -1.5911898e-03  -1.5216836e-03  -1.5397677e-03  -1.5351613e-03  -1.5621182e-03  -1.5250379e-03  -1.5101421e-03  -1.5178969e-03  -1.5209579e-03  -1.4807035e-03  -1.4867541e-03  -1.5072307e-03  -1.5034019e-03  -1.4876016e-03  -1.5091615e-03  -1.5186721e-03  -1.5093585e-03  -1.4922177e-03  -1.5051600e-03  -1.4893218e-03  -1.4635096e-03  -1.4416878e-03  -1.4322675e-03  -1.4020024e-03  -1.4414653e-03  -1.4410273e-03  -1.4166952e-03  -1.4158295e-03  -1.4146671e-03  -1.4599750e-03  -1.3699495e-03  -1.3581092e-03  -1.3540856e-03  -1.3769816e-03  -1.3429404e-03  -1.3532818e-03  -1.3508686e-03  -1.2864143e-03  -1.2908090e-03  -1.3240267e-03  -1.2545770e-03  -1.2175683e-03  -1.2095792e-03  -1.1756379e-03  -1.1654770e-03  -1.1461227e-03  -1.1322212e-03  -1.1446403e-03  -1.1619558e-03  -1.1263644e-03  -1.0952777e-03  -1.1044098e-03  -1.0593766e-03  -1.0972002e-03  -1.0711597e-03  -1.0463298e-03  -1.0100549e-03  -1.0060193e-03  -1.0132182e-03  -9.7691987e-04  -1.0131645e-03  -9.1604100e-04  -9.7348173e-04  -9.5574289e-04  -9.4955320e-04
   5.3325069e+02             NaN   3.1507641e-05  -4.3221456e-05  -1.7234448e-05  -1.5704912e-05  -3.4829959e-06  -4.7040802e-06  -5.9251646e-06  -7.1462489e-06  -8.3673332e-06  -9.2659509e-06  -8.9922782e-06  -8.8554419e-06  -8.7186056e-06  -8.5817692e-06  -8.4449329e-06  -8.3080966e-06  -8.1712602e-06  -8.0344239e-06  -7.8975876e-06  -7.7607512e-06  -7.6239149e-06  -7.4870786e-06  -7.3502422e-06  -7.2134059e-06  -7.0765696e-06  -6.9397332e-06  -6.8028969e-06  -6.6660606e-06  -2.8553111e-06   2.3185247e-06   7.4923604e-06   1.2666196e-05   1.3815729e-05   1.3472174e-05   1.3128620e-05   1.2785066e-05   1.3270110e-05   1.4062579e-05   1.4855048e-05   1.5647517e-05   1.6601108e-05   1.7614478e-05   1.8627849e-05   1.9641219e-05   4.3009003e-06  -1.7106924e-05  -3.8514748e-05  -3.3154187e-05   2.3714470e-05  -3.2214387e-04  -1.1855456e-03  -1.1377868e-03  -1.3677194e-03  -1.4805902e-03  -1.5107425e-03  -1.5209294e-03  -1.5844818e-03  -1.5614675e-03  -1.5465499e-03  -1.5408249e-03  -1.5630994e-03  -1.5540808e-03  -1.5847195e-03  -1.5372472e-03  -1.5870662e-03  -1.5244076e-03  -1.5504855e-03  -1.4949709e-03  -1.4996235e-03  -1.5200485e-03  -1.5364373e-03  -1.5578755e-03  -1.5501549e-03  -1.5098234e-03  -1.5105829e-03  -1.5227821e-03  -1.5101273e-03  -1.5177873e-03  -1.5008696e-03  -1.5014632e-03  -1.5250384e-03  -1.5046184e-03  -1.5038096e-03  -1.5200290e-03  -1.4982144e-03  -1.5666659e-03  -1.5612028e-03  -1.5791691e-03  -1.5807374e-03  -1.5803094e-03  -1.5695861e-03  -1.5834267e-03  -1.6298798e-03  -1.5404301e-03  -1.5426683e-03  -1.5454125e-03  -1.5837247e-03  -1.4806004e-03  -1.5437779e-03  -1.5639696e-03  -1.5447369e-03  -1.5284017e-03  -1.5012600e-03  -1.5390735e-03  -1.5310979e-03  -1.5037239e-03  -1.5018501e-03  -1.5141573e-03  -1.5188199e-03  -1.5020365e-03  -1.4940017e-03  -1.4856815e-03  -1.4948285e-03  -1.4988873e-03  -1.4958118e-03  -1.5005552e-03  -1.4912994e-03  -1.4232388e-03  -1.4303956e-03  -1.4133444e-03  -1.4350797e-03  -1.4200804e-03  -1.4276185e-03  -1.4189316e-03  -1.4408197e-03  -1.4471140e-03  -1.3691276e-03  -1.3573333e-03  -1.3521572e-03  -1.3901912e-03  -1.3097408e-03  -1.3315377e-03  -1.3373628e-03  -1.3007153e-03  -1.2588606e-03  -1.3143799e-03  -1.2581311e-03  -1.2273545e-03  -1.1804056e-03  -1.1651048e-03  -1.1424716e-03  -1.1575021e-03  -1.1276447e-03  -1.1500174e-03  -1.1978990e-03  -1.1250801e-03  -1.0648541e-03  -1.1134461e-03  -1.0325549e-03  -1.0920147e-03  -1.0482964e-03  -1.0533861e-03  -1.0000703e-03  -1.0114894e-03  -1.0163325e-03  -9.8810748e-04  -9.9973744e-04  -9.5480830e-04  -9.4677021e-04  -9.1302664e-04  -9.1171265e-04
   5.3377410e+02             NaN   4.7484530e-05  -3.1844488e-05  -1.7911273e-05  -1.1683149e-05  -1.1109356e-05  -1.1920467e-05  -1.2731578e-05  -1.3542689e-05  -1.4353800e-05  -1.4187233e-05  -1.2227324e-05  -1.1247370e-05  -1.0267415e-05  -9.2874608e-06  -8.3075064e-06  -7.3275519e-06  -6.3475974e-06  -5.3676429e-06  -4.3876884e-06  -3.4077339e-06  -2.4277794e-06  -1.4478249e-06  -4.6787046e-07   5.1208403e-07   1.4920385e-06   2.4719930e-06   3.4519475e-06   4.4319020e-06   7.2524109e-06   1.0458951e-05   1.3665491e-05   1.6872031e-05   1.5061055e-05   1.2197725e-05   9.3343955e-06   6.4710656e-06   3.8726813e-06   1.3298657e-06  -1.2129499e-06  -3.7557655e-06  -5.3363280e-07   3.8976186e-06   8.3288700e-06   1.2760121e-05   1.3505261e-06  -1.3381469e-05  -2.8113464e-05  -1.1796266e-05   3.4132553e-05  -3.1493216e-04  -1.1640674e-03  -1.1217258e-03  -1.3561213e-03  -1.4726801e-03  -1.5045522e-03  -1.5185306e-03  -1.5736659e-03  -1.5381924e-03  -1.5339132e-03  -1.5188181e-03  -1.5435289e-03  -1.5514000e-03  -1.5673013e-03  -1.5351680e-03  -1.5614065e-03  -1.5166274e-03  -1.5077772e-03  -1.4748599e-03  -1.4951176e-03  -1.5051788e-03  -1.5276470e-03  -1.5400203e-03  -1.5253389e-03  -1.5075786e-03  -1.4902676e-03  -1.5145863e-03  -1.4905942e-03  -1.5051572e-03  -1.5024335e-03  -1.4701636e-03  -1.5216779e-03  -1.4835315e-03  -1.4744580e-03  -1.5527595e-03  -1.4943525e-03  -1.5541576e-03  -1.5606955e-03  -1.5861444e-03  -1.5663785e-03  -1.5589005e-03  -1.5320420e-03  -1.5745774e-03  -1.5768082e-03  -1.5332050e-03  -1.5533312e-03  -1.5359857e-03  -1.5647444e-03  -1.5060932e-03  -1.5345162e-03  -1.5328715e-03  -1.5407337e-03  -1.5098611e-03  -1.4708013e-03  -1.5100902e-03  -1.5089300e-03  -1.4834621e-03  -1.4943259e-03  -1.5167254e-03  -1.5048513e-03  -1.4853437e-03  -1.4962896e-03  -1.4915235e-03  -1.4622494e-03  -1.4568050e-03  -1.4920845e-03  -1.4852621e-03  -1.4576643e-03  -1.4305414e-03  -1.4035812e-03  -1.3839987e-03  -1.4323821e-03  -1.4003470e-03  -1.4125186e-03  -1.4071819e-03  -1.4263807e-03  -1.4364846e-03  -1.3741859e-03  -1.3486722e-03  -1.3184942e-03  -1.3553841e-03  -1.3119293e-03  -1.3254473e-03  -1.3277520e-03  -1.2839490e-03  -1.2799883e-03  -1.3068675e-03  -1.2263414e-03  -1.2068098e-03  -1.1584823e-03  -1.1548545e-03  -1.1559759e-03  -1.1359550e-03  -1.1215517e-03  -1.1364042e-03  -1.1864259e-03  -1.1097185e-03  -1.0524637e-03  -1.0878948e-03  -1.0335724e-03  -1.0862438e-03  -1.0261000e-03  -1.0463058e-03  -9.9916234e-04  -9.9086734e-04  -1.0028750e-03  -9.7009365e-04  -9.7722823e-04  -8.9328043e-04  -9.3474952e-04  -9.0108122e-04  -8.8967422e-04
   5.3429752e+02             NaN   1.5231791e-05  -6.0420631e-06  -6.7160536e-06  -1.1339082e-05  -4.9354867e-06  -7.6452352e-06  -1.0354984e-05  -1.3064732e-05  -1.5774481e-05  -1.6976698e-05  -1.5066107e-05  -1.4110812e-05  -1.3155517e-05  -1.2200221e-05  -1.1244926e-05  -1.0289631e-05  -9.3343355e-06  -8.3790403e-06  -7.4237450e-06  -6.4684497e-06  -5.5131545e-06  -4.5578592e-06  -3.6025640e-06  -2.6472687e-06  -1.6919734e-06  -7.3667819e-07   2.1861707e-07   1.1739123e-06   7.2097827e-06   1.3667595e-05   2.0125408e-05   2.6583220e-05   2.3430200e-05   1.9478999e-05   1.5527799e-05   1.1576598e-05   4.5856002e-06  -2.6578532e-06  -9.9013066e-06  -1.7144760e-05  -1.1725016e-05  -5.2535922e-06   1.2178315e-06   7.6892551e-06  -1.4928826e-06  -1.1975050e-05  -2.2457217e-05  -2.6134162e-07   3.5500057e-05  -3.3184476e-04  -1.1923264e-03  -1.1374808e-03  -1.3909767e-03  -1.4569606e-03  -1.5122582e-03  -1.5337087e-03  -1.5683123e-03  -1.5133140e-03  -1.5257994e-03  -1.5241136e-03  -1.5436546e-03  -1.5630604e-03  -1.5920502e-03  -1.5229808e-03  -1.5824130e-03  -1.5169397e-03  -1.5164372e-03  -1.4623480e-03  -1.4893932e-03  -1.5199752e-03  -1.5111076e-03  -1.5480323e-03  -1.5195219e-03  -1.5237195e-03  -1.5027859e-03  -1.5463080e-03  -1.4990099e-03  -1.5148774e-03  -1.5347881e-03  -1.5146554e-03  -1.5102096e-03  -1.4943927e-03  -1.4634689e-03  -1.5154055e-03  -1.4663571e-03  -1.5589479e-03  -1.5417132e-03  -1.5767487e-03  -1.5816210e-03  -1.6005331e-03  -1.5368900e-03  -1.5723469e-03  -1.6073029e-03  -1.5290744e-03  -1.5238117e-03  -1.5392480e-03  -1.5515453e-03  -1.5043654e-03  -1.5280295e-03  -1.5562553e-03  -1.5564504e-03  -1.5179616e-03  -1.5002967e-03  -1.5138846e-03  -1.5246416e-03  -1.4885632e-03  -1.4986155e-03  -1.5124461e-03  -1.5161749e-03  -1.4799676e-03  -1.4703582e-03  -1.4886732e-03  -1.4762912e-03  -1.4633977e-03  -1.4930791e-03  -1.4945069e-03  -1.4542793e-03  -1.4436834e-03  -1.4134815e-03  -1.3964995e-03  -1.4355557e-03  -1.3920480e-03  -1.4081447e-03  -1.4135852e-03  -1.4305723e-03  -1.4373086e-03  -1.3866654e-03  -1.3523035e-03  -1.3426494e-03  -1.3681648e-03  -1.3257542e-03  -1.3203945e-03  -1.2973050e-03  -1.2660321e-03  -1.2587071e-03  -1.2814234e-03  -1.2486022e-03  -1.2270865e-03  -1.1777904e-03  -1.1543319e-03  -1.1636339e-03  -1.1493758e-03  -1.1026923e-03  -1.1404736e-03  -1.1624349e-03  -1.1454997e-03  -1.0381466e-03  -1.0732829e-03  -1.0308923e-03  -1.0947930e-03  -1.0326697e-03  -1.0200230e-03  -1.0330531e-03  -9.5585879e-04  -9.9321957e-04  -9.7397651e-04  -9.6169389e-04  -9.1110309e-04  -9.6136505e-04  -9.2860330e-04  -8.8193845e-04
   5.3482094e+02             NaN   8.0286907e-06  -2.6061857e-05   5.7021171e-06  -3.0022228e-05   2.8573406e-05   2.5803555e-05   2.3033704e-05   2.0263854e-05   1.7494003e-05   1.3739764e-05   1.0423650e-05   8.7655932e-06   7.1075361e-06   5.4494790e-06   3.7914219e-06   2.1333648e-06   4.7530770e-07  -1.1827494e-06  -2.8408065e-06  -4.4988636e-06  -6.1569207e-06  -7.8149778e-06  -9.4730349e-06  -1.1131092e-05  -1.2789149e-05  -1.4447206e-05  -1.6105263e-05  -1.7603569e-05  -1.1053631e-05  -4.5036926e-06   2.0462456e-06   8.3776800e-06   3.7009385e-06  -9.7580312e-07  -5.6525447e-06  -1.0227092e-05  -9.6530926e-06  -9.0790935e-06  -8.5050945e-06  -7.7767649e-06   7.2670621e-07   9.2301773e-06   1.7733648e-05   2.5848557e-05   1.4387736e-05   2.9269158e-06  -8.5339046e-06   7.5672442e-06   2.3378608e-05  -3.4434381e-04  -1.1934260e-03  -1.1052396e-03  -1.3646076e-03  -1.4502307e-03  -1.5109584e-03  -1.5308594e-03  -1.5501469e-03  -1.5203830e-03  -1.5050881e-03  -1.5031342e-03  -1.5250960e-03  -1.5381712e-03  -1.5572844e-03  -1.5045312e-03  -1.5544657e-03  -1.4911893e-03  -1.5078063e-03  -1.4654014e-03  -1.4990611e-03  -1.5019730e-03  -1.5088517e-03  -1.5106509e-03  -1.5120288e-03  -1.5016378e-03  -1.4863026e-03  -1.5093050e-03  -1.4867552e-03  -1.5223011e-03  -1.4916521e-03  -1.4879332e-03  -1.4935755e-03  -1.4892928e-03  -1.4578015e-03  -1.4950856e-03  -1.4660695e-03  -1.5585311e-03  -1.5377825e-03  -1.5710822e-03  -1.5568245e-03  -1.5632430e-03  -1.5515071e-03  -1.5805855e-03  -1.5731762e-03  -1.5338036e-03  -1.5297797e-03  -1.5077158e-03  -1.5294470e-03  -1.5022251e-03  -1.5256865e-03  -1.5247313e-03  -1.5286666e-03  -1.4714001e-03  -1.4852000e-03  -1.4778926e-03  -1.5001634e-03  -1.4840592e-03  -1.4966527e-03  -1.4891384e-03  -1.4782429e-03  -1.4666096e-03  -1.4702413e-03  -1.4733172e-03  -1.4612087e-03  -1.4678810e-03  -1.4738062e-03  -1.4570505e-03  -1.4422927e-03  -1.4243481e-03  -1.4136728e-03  -1.4168964e-03  -1.4398043e-03  -1.3835613e-03  -1.3860409e-03  -1.4093701e-03  -1.4065319e-03  -1.3921646e-03  -1.3730005e-03  -1.3276999e-03  -1.3096891e-03  -1.3385016e-03  -1.3109190e-03  -1.3174719e-03  -1.3029770e-03  -1.2494374e-03  -1.2223335e-03  -1.2794271e-03  -1.2137475e-03  -1.2033959e-03  -1.1911137e-03  -1.1583471e-03  -1.1562219e-03  -1.1239437e-03  -1.1080874e-03  -1.1243504e-03  -1.1412245e-03  -1.1203749e-03  -1.0632319e-03  -1.0606519e-03  -1.0400956e-03  -1.0839647e-03  -1.0440595e-03  -1.0066903e-03  -1.0090135e-03  -9.5254634e-04  -9.9666867e-04  -9.6175549e-04  -9.4994646e-04  -9.0998691e-04  -9.4047852e-04  -9.3574110e-04  -8.7412349e-04
   5.3534435e+02             NaN   1.5795592e-05  -4.2691698e-05  -3.3776525e-06   1.3155210e-06   2.2010365e-05   1.7411761e-05   1.2813156e-05   8.2145515e-06   3.6159469e-06  -4.9111655e-07  -1.9087797e-06  -2.6176113e-06  -3.3264428e-06  -4.0352744e-06  -4.7441060e-06  -5.4529375e-06  -6.1617691e-06  -6.8706007e-06  -7.5794323e-06  -8.2882638e-06  -8.9970954e-06  -9.7059270e-06  -1.0414759e-05  -1.1123590e-05  -1.1832422e-05  -1.2541253e-05  -1.3250085e-05  -1.3443815e-05  -9.6759238e-06  -5.9080323e-06  -2.1401407e-06   1.3333521e-06   2.5426364e-06   3.7519206e-06   4.9612049e-06   5.8560470e-06   4.3325270e-06   2.8090070e-06   1.2854870e-06   2.9285882e-07   3.3832985e-06   6.4737381e-06   9.5641777e-06   1.0534444e-05  -4.8014574e-06  -2.0137359e-05  -3.5473261e-05  -4.4057809e-06   4.0943586e-05  -3.4100644e-04  -1.1804864e-03  -1.1377470e-03  -1.3726259e-03  -1.4765990e-03  -1.5065778e-03  -1.5237427e-03  -1.5683380e-03  -1.5224336e-03  -1.5002495e-03  -1.5399736e-03  -1.5313874e-03  -1.5323739e-03  -1.5499425e-03  -1.5070581e-03  -1.5556376e-03  -1.4986419e-03  -1.5081829e-03  -1.4717844e-03  -1.4967000e-03  -1.5070766e-03  -1.5231603e-03  -1.5387448e-03  -1.5143361e-03  -1.4884106e-03  -1.4763834e-03  -1.5042258e-03  -1.4858340e-03  -1.4928687e-03  -1.4827438e-03  -1.4759664e-03  -1.5037823e-03  -1.5090734e-03  -1.4779439e-03  -1.4982436e-03  -1.4695707e-03  -1.5434222e-03  -1.5445318e-03  -1.5676273e-03  -1.5351178e-03  -1.5348792e-03  -1.5346661e-03  -1.5787900e-03  -1.5900471e-03  -1.5276512e-03  -1.5290783e-03  -1.5212098e-03  -1.5302294e-03  -1.4887196e-03  -1.5231823e-03  -1.5355313e-03  -1.5257627e-03  -1.4945597e-03  -1.4914021e-03  -1.4628210e-03  -1.5077817e-03  -1.4644894e-03  -1.4755769e-03  -1.4918460e-03  -1.4890934e-03  -1.4631727e-03  -1.4745305e-03  -1.4762563e-03  -1.4609367e-03  -1.4540007e-03  -1.4750354e-03  -1.4703344e-03  -1.4448221e-03  -1.4172304e-03  -1.3993510e-03  -1.3930742e-03  -1.4086709e-03  -1.3785453e-03  -1.3849371e-03  -1.3926171e-03  -1.3924419e-03  -1.3918353e-03  -1.3569858e-03  -1.3194795e-03  -1.3182099e-03  -1.3432838e-03  -1.3073868e-03  -1.3141648e-03  -1.3173750e-03  -1.2570507e-03  -1.2466774e-03  -1.2757259e-03  -1.2261380e-03  -1.1889696e-03  -1.1861372e-03  -1.1250720e-03  -1.1346605e-03  -1.1404803e-03  -1.1367536e-03  -1.1001419e-03  -1.1084350e-03  -1.1016928e-03  -1.0616490e-03  -1.0719492e-03  -1.0421568e-03  -1.0771488e-03  -1.0190258e-03  -1.0351144e-03  -1.0223019e-03  -9.4776392e-04  -9.8211036e-04  -9.6852815e-04  -9.4747841e-04  -9.3436333e-04  -9.3277216e-04  -9.2903538e-04  -9.0157204e-04
   5.3586777e+02             NaN   1.8284124e-05  -3.5065949e-05  -1.0564352e-05   2.8217582e-06  -5.1889433e-06  -6.5821974e-06  -7.9754516e-06  -9.3687057e-06  -1.0761960e-05  -9.8189063e-06  -6.6542437e-06  -5.0719124e-06  -3.4895812e-06  -1.9072499e-06  -3.2491865e-07   1.2574126e-06   2.8397439e-06   4.4220752e-06   6.0044064e-06   7.5867377e-06   9.1690690e-06   1.0751400e-05   1.2333731e-05   1.3916063e-05   1.5498394e-05   1.7080725e-05   1.8663057e-05   1.7800138e-05   7.7449545e-06  -2.3102292e-06  -1.2365413e-05  -1.9083177e-05  -1.3254799e-05  -7.4264210e-06  -1.5980431e-06   2.9524503e-06   2.6990772e-06   2.4457041e-06   2.1923310e-06   3.7163094e-06   1.1921768e-05   2.0127226e-05   2.8332685e-05   3.1661975e-05   1.6660613e-05   1.6592497e-06  -1.3342113e-05  -1.5276070e-06   3.2033106e-05  -3.4231999e-04  -1.1663772e-03  -1.1338843e-03  -1.3490487e-03  -1.4520708e-03  -1.4866770e-03  -1.5156717e-03  -1.5378346e-03  -1.5177021e-03  -1.4808035e-03  -1.5061328e-03  -1.5096650e-03  -1.5268315e-03  -1.5285027e-03  -1.4960332e-03  -1.5176775e-03  -1.4777853e-03  -1.4843504e-03  -1.4748314e-03  -1.4850503e-03  -1.4844109e-03  -1.4977873e-03  -1.5008577e-03  -1.5129480e-03  -1.4729141e-03  -1.4654659e-03  -1.4996713e-03  -1.4630064e-03  -1.4997234e-03  -1.5008428e-03  -1.4718492e-03  -1.4971049e-03  -1.4743977e-03  -1.4728877e-03  -1.4827687e-03  -1.4482157e-03  -1.5345339e-03  -1.5289692e-03  -1.5245526e-03  -1.5369838e-03  -1.5452567e-03  -1.5304183e-03  -1.5489592e-03  -1.5712472e-03  -1.5088733e-03  -1.5104066e-03  -1.5146304e-03  -1.5046887e-03  -1.4842984e-03  -1.5109572e-03  -1.5038946e-03  -1.4876960e-03  -1.4972723e-03  -1.4666004e-03  -1.4793685e-03  -1.5017055e-03  -1.4715416e-03  -1.4647582e-03  -1.4782531e-03  -1.4710526e-03  -1.4476293e-03  -1.4501768e-03  -1.4527188e-03  -1.4458308e-03  -1.4311752e-03  -1.4524981e-03  -1.4533577e-03  -1.4232082e-03  -1.3955550e-03  -1.3904916e-03  -1.3816745e-03  -1.3868280e-03  -1.3814210e-03  -1.3819675e-03  -1.3837494e-03  -1.3771340e-03  -1.3615012e-03  -1.3422930e-03  -1.3133696e-03  -1.3091622e-03  -1.3118878e-03  -1.3032363e-03  -1.3042480e-03  -1.3084707e-03  -1.2509456e-03  -1.2381436e-03  -1.2641657e-03  -1.2085500e-03  -1.1922324e-03  -1.1772217e-03  -1.1489529e-03  -1.1425037e-03  -1.1404046e-03  -1.0933126e-03  -1.0905503e-03  -1.1063162e-03  -1.1046492e-03  -1.0589077e-03  -1.0818243e-03  -1.0442322e-03  -1.0609223e-03  -1.0330307e-03  -1.0107789e-03  -1.0020761e-03  -9.5684805e-04  -9.5005967e-04  -9.5126126e-04  -9.4467739e-04  -9.4076752e-04  -9.2333327e-04  -9.1318504e-04  -8.8892242e-04
   5.3639118e+02             NaN  -9.4066478e-06  -1.8634004e-05   2.5261372e-06   2.3461466e-07  -5.3442135e-06  -7.6191026e-06  -9.8939916e-06  -1.2168881e-05  -1.4443770e-05  -1.2897442e-05  -8.1769656e-06  -5.8167273e-06  -3.4564889e-06  -1.0962506e-06   1.2639878e-06   3.6242261e-06   5.9844645e-06   8.3447029e-06   1.0704941e-05   1.3065180e-05   1.5425418e-05   1.7785656e-05   2.0145895e-05   2.2506133e-05   2.4866371e-05   2.7226610e-05   2.9586848e-05   2.5634236e-05   7.2716148e-06  -1.1091007e-05  -2.9453629e-05  -3.8015314e-05  -2.4204919e-05  -1.0394524e-05   3.4158705e-06   1.2864984e-05   1.2358831e-05   1.1852678e-05   1.1346525e-05   1.2678377e-05   1.8205747e-05   2.3733117e-05   2.9260487e-05   2.7680551e-05   9.8771451e-06  -7.9262613e-06  -2.5729668e-05   3.8058969e-06   2.7747906e-05  -3.1495009e-04  -1.1446678e-03  -1.1384869e-03  -1.3548202e-03  -1.4421935e-03  -1.4639626e-03  -1.4883519e-03  -1.5553032e-03  -1.5175536e-03  -1.4994419e-03  -1.5074321e-03  -1.4979545e-03  -1.5058412e-03  -1.5307233e-03  -1.5069100e-03  -1.5174772e-03  -1.5005034e-03  -1.4876425e-03  -1.4470469e-03  -1.4874032e-03  -1.4853662e-03  -1.4715451e-03  -1.4969468e-03  -1.4893554e-03  -1.4658354e-03  -1.4372641e-03  -1.4888745e-03  -1.4740409e-03  -1.4718689e-03  -1.4690622e-03  -1.4691219e-03  -1.4980680e-03  -1.4767046e-03  -1.4455207e-03  -1.4717956e-03  -1.4619016e-03  -1.5432675e-03  -1.5117141e-03  -1.5350642e-03  -1.5572242e-03  -1.5336032e-03  -1.5175821e-03  -1.5501457e-03  -1.5703350e-03  -1.5007292e-03  -1.5338953e-03  -1.4905233e-03  -1.5061850e-03  -1.4621784e-03  -1.4656340e-03  -1.4993106e-03  -1.4951892e-03  -1.4921904e-03  -1.4670737e-03  -1.4655886e-03  -1.4837885e-03  -1.4571732e-03  -1.4519962e-03  -1.4552363e-03  -1.4505185e-03  -1.4409762e-03  -1.4442445e-03  -1.4602805e-03  -1.4520476e-03  -1.4328489e-03  -1.4603504e-03  -1.4546935e-03  -1.4344143e-03  -1.4048139e-03  -1.4107034e-03  -1.3821866e-03  -1.4007678e-03  -1.3666908e-03  -1.3741832e-03  -1.3783845e-03  -1.3795156e-03  -1.3753017e-03  -1.3498388e-03  -1.3149162e-03  -1.2996124e-03  -1.2949990e-03  -1.2878554e-03  -1.2838186e-03  -1.2836577e-03  -1.2624792e-03  -1.2269141e-03  -1.2522016e-03  -1.2132027e-03  -1.1625932e-03  -1.1460558e-03  -1.1481111e-03  -1.1170740e-03  -1.1102666e-03  -1.0977271e-03  -1.0738613e-03  -1.1257732e-03  -1.0942496e-03  -1.0428182e-03  -1.0752469e-03  -1.0435404e-03  -1.0788059e-03  -1.0392961e-03  -1.0100368e-03  -9.8341343e-04  -9.3225049e-04  -9.7646551e-04  -9.5507334e-04  -9.5093960e-04  -9.1912730e-04  -9.2557469e-04  -9.1418455e-04  -8.8115584e-04
   5.3691460e+02             NaN   6.8630790e-06  -3.7380863e-05  -3.2442679e-06   2.6866854e-06  -6.7118671e-06  -4.8586189e-06  -3.0053707e-06  -1.1521225e-06   7.0112572e-07   2.1419384e-06   2.4787820e-06   2.6472038e-06   2.8156256e-06   2.9840474e-06   3.1524692e-06   3.3208910e-06   3.4893128e-06   3.6577346e-06   3.8261564e-06   3.9945782e-06   4.1630001e-06   4.3314219e-06   4.4998437e-06   4.6682655e-06   4.8366873e-06   5.0051091e-06   5.1735309e-06   4.5695059e-06   2.8000622e-06   1.0306184e-06  -7.3882531e-07  -9.7977674e-07   1.0853639e-06   3.1505046e-06   5.2156453e-06   6.0027162e-06   4.8615165e-06   3.7203168e-06   2.5791171e-06   4.0426164e-06   9.4359201e-06   1.4829224e-05   2.0222527e-05   1.7286497e-05   1.7836971e-06  -1.3719103e-05  -2.9221903e-05  -1.3977298e-05   1.9746423e-05  -3.6435427e-04  -1.1456362e-03  -1.1381283e-03  -1.3363261e-03  -1.4304454e-03  -1.4767511e-03  -1.4918089e-03  -1.5196664e-03  -1.5061072e-03  -1.4886959e-03  -1.4869591e-03  -1.5112253e-03  -1.4820184e-03  -1.5181102e-03  -1.5035909e-03  -1.5023205e-03  -1.4923440e-03  -1.4695717e-03  -1.4600433e-03  -1.4797780e-03  -1.4748315e-03  -1.4709932e-03  -1.4963706e-03  -1.4754591e-03  -1.4591844e-03  -1.4370262e-03  -1.4778065e-03  -1.4638490e-03  -1.4505972e-03  -1.4700285e-03  -1.4532670e-03  -1.4887543e-03  -1.4578121e-03  -1.4269682e-03  -1.4570399e-03  -1.4616971e-03  -1.5241553e-03  -1.5299895e-03  -1.5365920e-03  -1.5156817e-03  -1.5014667e-03  -1.5216569e-03  -1.5124190e-03  -1.5384480e-03  -1.4792067e-03  -1.4966815e-03  -1.4993044e-03  -1.4797794e-03  -1.4885176e-03  -1.4758433e-03  -1.4803845e-03  -1.4921419e-03  -1.4776285e-03  -1.4414002e-03  -1.4468133e-03  -1.4615264e-03  -1.4430794e-03  -1.4532771e-03  -1.4632723e-03  -1.4367180e-03  -1.4171660e-03  -1.4386965e-03  -1.4501426e-03  -1.4361096e-03  -1.4086566e-03  -1.4333374e-03  -1.4376913e-03  -1.4035925e-03  -1.4171153e-03  -1.3945617e-03  -1.3638001e-03  -1.3835320e-03  -1.3530785e-03  -1.3622983e-03  -1.3643703e-03  -1.3788289e-03  -1.3791588e-03  -1.3260812e-03  -1.3216331e-03  -1.2933393e-03  -1.2948503e-03  -1.2802414e-03  -1.2666896e-03  -1.2643391e-03  -1.2566139e-03  -1.2191321e-03  -1.2489186e-03  -1.1996133e-03  -1.1640748e-03  -1.1617554e-03  -1.1319274e-03  -1.1371260e-03  -1.1378657e-03  -1.1013692e-03  -1.0892603e-03  -1.0922429e-03  -1.0905042e-03  -1.0344559e-03  -1.0531639e-03  -1.0267726e-03  -1.0515891e-03  -9.7898725e-04  -1.0179599e-03  -9.8741016e-04  -9.3538237e-04  -9.8014158e-04  -9.6471127e-04  -9.4444082e-04  -9.2048001e-04  -9.3111317e-04  -9.1423423e-04  -8.8820795e-04
   5.3743802e+02             NaN   1.9140904e-05  -3.6683340e-05  -1.1324839e-05   1.6029480e-05   1.6326622e-05   1.0773281e-05   5.2199403e-06  -3.3340047e-07  -5.8867413e-06  -7.4239803e-06  -4.8172963e-06  -3.5139544e-06  -2.2106124e-06  -9.0727041e-07   3.9607157e-07   1.6994135e-06   3.0027555e-06   4.3060975e-06   5.6094395e-06   6.9127814e-06   8.2161234e-06   9.5194654e-06   1.0822807e-05   1.2126149e-05   1.3429491e-05   1.4732833e-05   1.6036175e-05   1.2077655e-05   2.6871179e-06  -6.7034187e-06  -1.6093955e-05  -1.7511275e-05  -1.0697548e-05  -3.8838216e-06   2.9299053e-06   4.4719536e-06   5.7185285e-07  -3.3282479e-06  -7.2283486e-06  -6.7984650e-06  -1.8985780e-06   3.0013090e-06   7.9011959e-06   1.8394781e-06  -1.5538311e-05  -3.2916099e-05  -5.0293888e-05  -2.4608697e-05   1.6676627e-05  -3.6987480e-04  -1.1585100e-03  -1.1367476e-03  -1.3527166e-03  -1.4295595e-03  -1.4871575e-03  -1.4985789e-03  -1.5361207e-03  -1.5225851e-03  -1.5074915e-03  -1.5021240e-03  -1.5031978e-03  -1.4802919e-03  -1.5084533e-03  -1.5132713e-03  -1.5094401e-03  -1.5062739e-03  -1.4705986e-03  -1.4566771e-03  -1.4875392e-03  -1.4712461e-03  -1.4832901e-03  -1.5209201e-03  -1.4901561e-03  -1.4656069e-03  -1.4406825e-03  -1.4790964e-03  -1.4667631e-03  -1.4649029e-03  -1.4693362e-03  -1.4772725e-03  -1.4854737e-03  -1.4626175e-03  -1.4392246e-03  -1.4810127e-03  -1.4488499e-03  -1.5228613e-03  -1.5219635e-03  -1.5386295e-03  -1.5367407e-03  -1.5086400e-03  -1.5068553e-03  -1.5192691e-03  -1.5286743e-03  -1.4832300e-03  -1.4778309e-03  -1.4898304e-03  -1.5051756e-03  -1.4614529e-03  -1.4791573e-03  -1.5034372e-03  -1.4877908e-03  -1.5018105e-03  -1.4501830e-03  -1.4603659e-03  -1.4614933e-03  -1.4370360e-03  -1.4500216e-03  -1.4692659e-03  -1.4454311e-03  -1.4149607e-03  -1.4279109e-03  -1.4450807e-03  -1.4351652e-03  -1.4183662e-03  -1.4498005e-03  -1.4479987e-03  -1.4347703e-03  -1.3879702e-03  -1.3718942e-03  -1.3798056e-03  -1.4056999e-03  -1.3617941e-03  -1.3708902e-03  -1.3646740e-03  -1.3858805e-03  -1.3898393e-03  -1.3346146e-03  -1.3163106e-03  -1.2920661e-03  -1.2960101e-03  -1.2881002e-03  -1.3152860e-03  -1.2750764e-03  -1.2583447e-03  -1.2120007e-03  -1.2416200e-03  -1.2010102e-03  -1.1930320e-03  -1.1596435e-03  -1.1254060e-03  -1.1428243e-03  -1.1287761e-03  -1.1218183e-03  -1.1039667e-03  -1.1122567e-03  -1.1038638e-03  -1.0403203e-03  -1.0567199e-03  -1.0128301e-03  -1.0656648e-03  -1.0069792e-03  -1.0208976e-03  -9.9504978e-04  -9.4153170e-04  -9.8833186e-04  -9.6308645e-04  -9.4368888e-04  -9.1932355e-04  -9.2449821e-04  -9.2579057e-04  -9.0310101e-04
   5.3796143e+02             NaN  -6.6197410e-06  -6.7500708e-06  -1.1114546e-05   1.3238730e-05  -9.0108626e-06  -4.6409024e-06  -2.7094224e-07   4.0990179e-06   8.4689781e-06   1.2334558e-05   1.3883074e-05   1.4657332e-05   1.5431591e-05   1.6205849e-05   1.6980107e-05   1.7754365e-05   1.8528623e-05   1.9302881e-05   2.0077140e-05   2.0851398e-05   2.1625656e-05   2.2399914e-05   2.3174172e-05   2.3948430e-05   2.4722689e-05   2.5496947e-05   2.6271205e-05   2.1540581e-05   1.2903917e-05   4.2672539e-06  -4.3694096e-06  -7.9144900e-06  -7.8467918e-06  -7.7790935e-06  -7.7113953e-06  -7.7836024e-06  -7.9550807e-06  -8.1265589e-06  -8.2980372e-06  -5.9796801e-06  -1.8946377e-06   2.1904046e-06   6.2754470e-06   2.4150479e-06  -7.0831109e-06  -1.6581270e-05  -2.6079429e-05  -6.6648605e-06   1.0507161e-05  -3.5898968e-04  -1.1614718e-03  -1.1080348e-03  -1.3160309e-03  -1.4211617e-03  -1.4748321e-03  -1.4695620e-03  -1.5216919e-03  -1.5012463e-03  -1.4882161e-03  -1.4806294e-03  -1.4843498e-03  -1.4532142e-03  -1.4759194e-03  -1.4830071e-03  -1.4853281e-03  -1.4758748e-03  -1.4525511e-03  -1.4327832e-03  -1.4620735e-03  -1.4624393e-03  -1.4523485e-03  -1.4859968e-03  -1.4604311e-03  -1.4538022e-03  -1.4124054e-03  -1.4620560e-03  -1.4490078e-03  -1.4393904e-03  -1.4586171e-03  -1.4639806e-03  -1.4663496e-03  -1.4443170e-03  -1.4335457e-03  -1.4563918e-03  -1.4438730e-03  -1.5147207e-03  -1.5023749e-03  -1.5124561e-03  -1.5106268e-03  -1.4873192e-03  -1.4872213e-03  -1.5096180e-03  -1.5164940e-03  -1.4623192e-03  -1.4666461e-03  -1.4737992e-03  -1.4814125e-03  -1.4459570e-03  -1.4648682e-03  -1.4919585e-03  -1.4754877e-03  -1.4686245e-03  -1.4445701e-03  -1.4574850e-03  -1.4584661e-03  -1.4408536e-03  -1.4509163e-03  -1.4517802e-03  -1.4220004e-03  -1.3936203e-03  -1.4072717e-03  -1.4292907e-03  -1.4137162e-03  -1.3944905e-03  -1.4031573e-03  -1.4056170e-03  -1.4039602e-03  -1.3817574e-03  -1.3721797e-03  -1.3530073e-03  -1.3799057e-03  -1.3453504e-03  -1.3489262e-03  -1.3409834e-03  -1.3473472e-03  -1.3469187e-03  -1.3159446e-03  -1.2956037e-03  -1.2806055e-03  -1.2793551e-03  -1.2800908e-03  -1.2845203e-03  -1.2469043e-03  -1.2285536e-03  -1.2205486e-03  -1.2203214e-03  -1.1810162e-03  -1.1776454e-03  -1.1421834e-03  -1.1412574e-03  -1.1209460e-03  -1.1067047e-03  -1.0911066e-03  -1.0894327e-03  -1.0953111e-03  -1.0857791e-03  -1.0281273e-03  -1.0502792e-03  -1.0224254e-03  -1.0457237e-03  -9.9116420e-04  -1.0056071e-03  -9.6531654e-04  -9.2409346e-04  -9.5247812e-04  -9.4799961e-04  -9.4260820e-04  -9.2296504e-04  -9.0390954e-04  -9.3270823e-04  -8.7819372e-04
   5.3848485e+02             NaN   7.8263184e-06  -7.6415279e-06   2.4183183e-06  -4.9597884e-06  -1.7307393e-05  -1.4031097e-05  -1.0754801e-05  -7.4785051e-06  -4.2022090e-06  -1.4378979e-07   2.4269481e-06   3.7123170e-06   4.9976859e-06   6.2830548e-06   7.5684237e-06   8.8537927e-06   1.0139162e-05   1.1424531e-05   1.2709899e-05   1.3995268e-05   1.5280637e-05   1.6566006e-05   1.7851375e-05   1.9136744e-05   2.0422113e-05   2.1707482e-05   2.2992851e-05   1.8690265e-05   1.1725469e-05   4.7606734e-06  -2.2041222e-06  -2.5843798e-06   1.7236357e-07   2.9291069e-06   5.6858503e-06   2.6229272e-06  -3.2125974e-06  -9.0481219e-06  -1.4883646e-05  -1.1857802e-05  -4.6102305e-06   2.6373411e-06   9.8849126e-06  -1.3249386e-06  -2.1328262e-05  -4.1331585e-05  -6.1334909e-05   1.5248439e-06   1.9336680e-05  -3.7299144e-04  -1.1661377e-03  -1.1067841e-03  -1.3343211e-03  -1.4260031e-03  -1.4722593e-03  -1.4548616e-03  -1.5427269e-03  -1.5027351e-03  -1.5012262e-03  -1.4885228e-03  -1.4741439e-03  -1.4602562e-03  -1.4742256e-03  -1.4992662e-03  -1.4767794e-03  -1.4809181e-03  -1.4361679e-03  -1.4178905e-03  -1.4746837e-03  -1.4401305e-03  -1.4459033e-03  -1.4877100e-03  -1.4578906e-03  -1.4569632e-03  -1.4150261e-03  -1.4848503e-03  -1.4338662e-03  -1.4470187e-03  -1.4546692e-03  -1.4603676e-03  -1.4680048e-03  -1.4509771e-03  -1.4188101e-03  -1.4586454e-03  -1.4277291e-03  -1.5027902e-03  -1.4937540e-03  -1.5398862e-03  -1.5138037e-03  -1.4760904e-03  -1.5062302e-03  -1.5118721e-03  -1.5348575e-03  -1.4652240e-03  -1.4726278e-03  -1.4822696e-03  -1.4860156e-03  -1.4562908e-03  -1.4741419e-03  -1.4913000e-03  -1.4763072e-03  -1.4695301e-03  -1.4468344e-03  -1.4389985e-03  -1.4588240e-03  -1.4317542e-03  -1.4360674e-03  -1.4494896e-03  -1.4361239e-03  -1.4014368e-03  -1.4140406e-03  -1.4296741e-03  -1.4180756e-03  -1.4049601e-03  -1.4243999e-03  -1.4281097e-03  -1.4063820e-03  -1.3735553e-03  -1.3602871e-03  -1.3383595e-03  -1.3872443e-03  -1.3387113e-03  -1.3414519e-03  -1.3472617e-03  -1.3600000e-03  -1.3583196e-03  -1.3382772e-03  -1.2958469e-03  -1.2678031e-03  -1.2819740e-03  -1.2685815e-03  -1.2910604e-03  -1.2433589e-03  -1.2411399e-03  -1.2105104e-03  -1.2383558e-03  -1.2045898e-03  -1.1426209e-03  -1.1179203e-03  -1.1265516e-03  -1.1100279e-03  -1.0918105e-03  -1.0771601e-03  -1.0632926e-03  -1.1040007e-03  -1.0826777e-03  -1.0286479e-03  -1.0582327e-03  -1.0039328e-03  -1.0539210e-03  -1.0103313e-03  -9.9902026e-04  -9.5458845e-04  -9.2704725e-04  -9.7788766e-04  -9.5391177e-04  -9.4357295e-04  -9.2048793e-04  -9.0544513e-04  -9.1603969e-04  -8.7005488e-04
   5.3900826e+02             NaN   6.4547693e-06  -2.6961170e-05  -2.6802568e-06   2.9492258e-05  -5.4913539e-06  -6.8559604e-06  -8.2205668e-06  -9.5851732e-06  -1.0949780e-05  -7.6365307e-06  -3.0305849e-06  -7.2761202e-07   1.5753609e-06   3.8783338e-06   6.1813067e-06   8.4842795e-06   1.0787252e-05   1.3090225e-05   1.5393198e-05   1.7696171e-05   1.9999144e-05   2.2302117e-05   2.4605090e-05   2.6908063e-05   2.9211036e-05   3.1514008e-05   3.3816981e-05   2.6806011e-05   1.6999600e-05   7.1931902e-06  -2.6132199e-06  -5.9734778e-06  -7.3990205e-06  -8.8245632e-06  -1.0250106e-05  -1.1512832e-05  -1.2726692e-05  -1.3940551e-05  -1.5154411e-05  -1.1403825e-05  -6.1632365e-06  -9.2264771e-07   4.3179411e-06  -5.4474517e-06  -1.9716663e-05  -3.3985875e-05  -4.8255086e-05   6.3657267e-06   7.8463980e-06  -3.7181611e-04  -1.1914809e-03  -1.0575268e-03  -1.3203286e-03  -1.4436642e-03  -1.4643440e-03  -1.4600381e-03  -1.5016155e-03  -1.4931179e-03  -1.4744672e-03  -1.4856441e-03  -1.4585288e-03  -1.4415549e-03  -1.4596475e-03  -1.4867943e-03  -1.4416667e-03  -1.4660647e-03  -1.4027213e-03  -1.4264267e-03  -1.4789285e-03  -1.4370189e-03  -1.4519875e-03  -1.4732353e-03  -1.4632838e-03  -1.4435387e-03  -1.4345324e-03  -1.4496551e-03  -1.4213997e-03  -1.4485476e-03  -1.4447245e-03  -1.4528584e-03  -1.4474714e-03  -1.4383677e-03  -1.4120634e-03  -1.4616816e-03  -1.4219952e-03  -1.4880967e-03  -1.4843358e-03  -1.5227791e-03  -1.5150603e-03  -1.4640594e-03  -1.5013440e-03  -1.5134234e-03  -1.5284933e-03  -1.4718049e-03  -1.4767659e-03  -1.4812758e-03  -1.4738003e-03  -1.4492361e-03  -1.4377772e-03  -1.4833680e-03  -1.4530452e-03  -1.4483542e-03  -1.4239056e-03  -1.4251749e-03  -1.4332135e-03  -1.4217231e-03  -1.4221539e-03  -1.4335614e-03  -1.4358774e-03  -1.3977986e-03  -1.4038064e-03  -1.4117567e-03  -1.3988501e-03  -1.3893796e-03  -1.4076829e-03  -1.4089978e-03  -1.3788564e-03  -1.3634359e-03  -1.3476091e-03  -1.3475076e-03  -1.3676062e-03  -1.3384292e-03  -1.3420482e-03  -1.3333215e-03  -1.3327013e-03  -1.3412682e-03  -1.3171931e-03  -1.2855193e-03  -1.2426291e-03  -1.2639034e-03  -1.2505050e-03  -1.2676255e-03  -1.2414235e-03  -1.2144980e-03  -1.1993578e-03  -1.2117988e-03  -1.1734849e-03  -1.1491971e-03  -1.1222751e-03  -1.1207621e-03  -1.1050751e-03  -1.1051575e-03  -1.0784214e-03  -1.0598748e-03  -1.0777982e-03  -1.1012458e-03  -1.0114029e-03  -1.0303037e-03  -1.0169507e-03  -1.0275531e-03  -1.0141899e-03  -9.8986676e-04  -9.5961461e-04  -9.2953013e-04  -9.5767002e-04  -9.4927838e-04  -9.2722506e-04  -8.8869228e-04  -9.0897848e-04  -9.2933887e-04  -8.6893837e-04
   5.3953168e+02             NaN  -6.9609788e-07  -1.8002048e-05  -3.5012739e-07  -8.1596642e-09   1.0122720e-05   4.5678362e-06  -9.8704718e-07  -6.5419306e-06  -1.2096814e-05  -1.2932604e-05  -1.0637001e-05  -9.4891990e-06  -8.3413974e-06  -7.1935957e-06  -6.0457940e-06  -4.8979923e-06  -3.7501906e-06  -2.6023890e-06  -1.4545873e-06  -3.0678560e-07   8.4101607e-07   1.9888178e-06   3.1366194e-06   4.2844211e-06   5.4322228e-06   6.5800245e-06   7.7278261e-06   3.5316000e-06  -1.5312774e-06  -6.5941547e-06  -1.1657032e-05  -6.2432605e-06   8.6952906e-07   7.9823187e-06   1.5095108e-05   1.0168873e-05   3.2902470e-06  -3.5883794e-06  -1.0467006e-05  -4.1723512e-06   4.2586393e-06   1.2689630e-05   2.1120620e-05   7.6919291e-06  -9.2817884e-06  -2.6255506e-05  -4.3229223e-05   2.0405311e-05   1.6032719e-05  -3.7188395e-04  -1.1865730e-03  -1.0376748e-03  -1.3114471e-03  -1.4394629e-03  -1.4653013e-03  -1.4510589e-03  -1.5138024e-03  -1.5091902e-03  -1.4816684e-03  -1.4847075e-03  -1.4490448e-03  -1.4332642e-03  -1.4360819e-03  -1.4765022e-03  -1.4481783e-03  -1.4889541e-03  -1.4123957e-03  -1.4165431e-03  -1.4732312e-03  -1.4462360e-03  -1.4448017e-03  -1.4652772e-03  -1.4296779e-03  -1.4433453e-03  -1.4084442e-03  -1.4526429e-03  -1.4298330e-03  -1.4547859e-03  -1.4329908e-03  -1.4463888e-03  -1.4592444e-03  -1.4354155e-03  -1.4075590e-03  -1.4408510e-03  -1.4273146e-03  -1.4779146e-03  -1.4662855e-03  -1.4998042e-03  -1.4996693e-03  -1.4728830e-03  -1.4733450e-03  -1.5040896e-03  -1.5295181e-03  -1.4642596e-03  -1.4631292e-03  -1.4649968e-03  -1.4696646e-03  -1.4407780e-03  -1.4671920e-03  -1.5118230e-03  -1.4791929e-03  -1.4630453e-03  -1.4120489e-03  -1.4331172e-03  -1.4243244e-03  -1.4014054e-03  -1.4097214e-03  -1.4265619e-03  -1.4138139e-03  -1.3919134e-03  -1.4050711e-03  -1.4045420e-03  -1.4069701e-03  -1.4002514e-03  -1.4002380e-03  -1.3884815e-03  -1.3837037e-03  -1.3450172e-03  -1.3348981e-03  -1.3285635e-03  -1.3480072e-03  -1.3355864e-03  -1.3382938e-03  -1.3420469e-03  -1.3162688e-03  -1.3391627e-03  -1.3073957e-03  -1.2740183e-03  -1.2437784e-03  -1.2838876e-03  -1.2541708e-03  -1.2643882e-03  -1.2530002e-03  -1.2282036e-03  -1.1652011e-03  -1.2258139e-03  -1.1807506e-03  -1.1471082e-03  -1.1226944e-03  -1.0946299e-03  -1.0828591e-03  -1.1022075e-03  -1.0769473e-03  -1.0651549e-03  -1.0913695e-03  -1.0917128e-03  -1.0033026e-03  -1.0397015e-03  -1.0155522e-03  -1.0084388e-03  -9.8579614e-04  -1.0220900e-03  -9.5974319e-04  -9.2638567e-04  -9.6293595e-04  -9.7118952e-04  -9.3521158e-04  -8.8451060e-04  -9.1534132e-04  -9.4144397e-04  -8.6516476e-04
   5.4005510e+02             NaN   8.8505819e-06  -1.5977343e-05   6.2767701e-06  -1.3976422e-05  -3.6099012e-06  -7.1893603e-06  -1.0768819e-05  -1.4348278e-05  -1.7927738e-05  -1.6065935e-05  -1.2278421e-05  -1.0384665e-05  -8.4909080e-06  -6.5971513e-06  -4.7033945e-06  -2.8096378e-06  -9.1588113e-07   9.7787559e-07   2.8716323e-06   4.7653890e-06   6.6591457e-06   8.5529024e-06   1.0446659e-05   1.2340416e-05   1.4234173e-05   1.6127929e-05   1.8021686e-05   1.4800876e-05   1.1317880e-05   7.8348839e-06   4.3518880e-06   2.6517120e-06   1.0429280e-06  -5.6585608e-07  -2.1746401e-06  -1.9715028e-06  -1.6754817e-06  -1.3794606e-06  -1.0834396e-06   3.0239612e-06   7.3267430e-06   1.1629525e-05   1.5932307e-05   5.1153622e-06  -6.4766579e-06  -1.8068678e-05  -2.9660698e-05   5.2406377e-06   2.0991114e-05  -3.6443884e-04  -1.2004637e-03  -1.0054738e-03  -1.3011973e-03  -1.4439509e-03  -1.4596545e-03  -1.4614010e-03  -1.4785562e-03  -1.4588828e-03  -1.4574220e-03  -1.4569517e-03  -1.4440112e-03  -1.4311079e-03  -1.4384264e-03  -1.4447217e-03  -1.4273098e-03  -1.4675733e-03  -1.4126513e-03  -1.3908679e-03  -1.4571169e-03  -1.4201017e-03  -1.4587293e-03  -1.4697812e-03  -1.4143039e-03  -1.4343100e-03  -1.3970757e-03  -1.4302125e-03  -1.4238421e-03  -1.4361927e-03  -1.4330667e-03  -1.4217646e-03  -1.4343671e-03  -1.4270546e-03  -1.3874596e-03  -1.4327249e-03  -1.4031235e-03  -1.4569933e-03  -1.4610078e-03  -1.4928886e-03  -1.4861314e-03  -1.4632945e-03  -1.4673099e-03  -1.4803992e-03  -1.4962230e-03  -1.4466163e-03  -1.4433136e-03  -1.4464126e-03  -1.4672983e-03  -1.4236306e-03  -1.4612020e-03  -1.4564317e-03  -1.4338016e-03  -1.4172270e-03  -1.4083686e-03  -1.3952516e-03  -1.4136315e-03  -1.4025661e-03  -1.3999464e-03  -1.4268136e-03  -1.4233799e-03  -1.3842536e-03  -1.3822694e-03  -1.3910318e-03  -1.3867212e-03  -1.3878968e-03  -1.4026362e-03  -1.3842594e-03  -1.3870749e-03  -1.3351511e-03  -1.3210924e-03  -1.3258075e-03  -1.3507094e-03  -1.3141331e-03  -1.3290681e-03  -1.3277649e-03  -1.3162450e-03  -1.3302310e-03  -1.3099668e-03  -1.2768002e-03  -1.2595855e-03  -1.2535172e-03  -1.2349495e-03  -1.2375634e-03  -1.2199918e-03  -1.1902151e-03  -1.1783455e-03  -1.2120924e-03  -1.1611678e-03  -1.1221279e-03  -1.1033703e-03  -1.1026615e-03  -1.1010673e-03  -1.0916309e-03  -1.0511984e-03  -1.0569863e-03  -1.0872134e-03  -1.0649547e-03  -9.9644895e-04  -1.0208337e-03  -1.0053838e-03  -1.0081258e-03  -9.9676949e-04  -1.0086445e-03  -9.5352545e-04  -9.3546178e-04  -9.5149074e-04  -9.4096714e-04  -9.2965651e-04  -8.7232035e-04  -9.1601874e-04  -9.2372156e-04  -8.8262813e-04
   5.4057851e+02             NaN  -7.5005050e-06  -1.9130548e-05  -1.6021672e-05   1.2311478e-05  -6.3413898e-06  -3.6500130e-06  -9.5863631e-07   1.7327404e-06   4.4241171e-06   5.5534873e-06   5.3689150e-06   5.2766288e-06   5.1843426e-06   5.0920564e-06   4.9997702e-06   4.9074841e-06   4.8151979e-06   4.7229117e-06   4.6306255e-06   4.5383393e-06   4.4460531e-06   4.3537669e-06   4.2614808e-06   4.1691946e-06   4.0769084e-06   3.9846222e-06   3.8916238e-06   3.7821709e-06   3.6727181e-06   3.5632653e-06   3.3718152e-06   1.2860804e-06  -7.9965437e-07  -2.8853891e-06  -4.8136173e-06  -3.1031604e-06  -1.3927036e-06   3.1775330e-07   2.2245830e-06   8.6679782e-06   1.5111373e-05   2.1554769e-05   2.6890897e-05   6.6471677e-06  -1.3596561e-05  -3.3840290e-05  -5.2202718e-05  -1.3267891e-06   2.3215829e-05  -3.7941931e-04  -1.1701223e-03  -1.0020050e-03  -1.3051590e-03  -1.4439321e-03  -1.4384441e-03  -1.4543644e-03  -1.4873820e-03  -1.4708069e-03  -1.4604844e-03  -1.4689655e-03  -1.4472968e-03  -1.4275253e-03  -1.4491596e-03  -1.4586173e-03  -1.4345497e-03  -1.4498143e-03  -1.3853133e-03  -1.3985550e-03  -1.4375052e-03  -1.4113151e-03  -1.4374923e-03  -1.4653133e-03  -1.4085455e-03  -1.4252040e-03  -1.3840687e-03  -1.4327582e-03  -1.4052960e-03  -1.4243352e-03  -1.4103942e-03  -1.4321125e-03  -1.4292274e-03  -1.4209434e-03  -1.3988878e-03  -1.4299112e-03  -1.4066998e-03  -1.4746727e-03  -1.4694919e-03  -1.4843175e-03  -1.4838927e-03  -1.4676268e-03  -1.4577902e-03  -1.4890896e-03  -1.4913860e-03  -1.4419634e-03  -1.4477452e-03  -1.4516141e-03  -1.4433227e-03  -1.4191619e-03  -1.4263270e-03  -1.4598039e-03  -1.4144194e-03  -1.4290487e-03  -1.3927407e-03  -1.3965808e-03  -1.4137232e-03  -1.3956365e-03  -1.3881806e-03  -1.4058550e-03  -1.4080110e-03  -1.3886990e-03  -1.3883368e-03  -1.3903034e-03  -1.3796757e-03  -1.3735583e-03  -1.3883912e-03  -1.3713625e-03  -1.3628666e-03  -1.3432093e-03  -1.3334524e-03  -1.3166935e-03  -1.3433538e-03  -1.3220990e-03  -1.3139654e-03  -1.3147161e-03  -1.3080897e-03  -1.3229232e-03  -1.3026751e-03  -1.2680124e-03  -1.2312689e-03  -1.2492543e-03  -1.2382715e-03  -1.2409117e-03  -1.2048143e-03  -1.1695279e-03  -1.1870215e-03  -1.2142050e-03  -1.1886097e-03  -1.1408138e-03  -1.1116951e-03  -1.0779107e-03  -1.0899819e-03  -1.0897131e-03  -1.0303917e-03  -1.0706907e-03  -1.0706186e-03  -1.0626613e-03  -9.9152192e-04  -1.0168711e-03  -9.7857084e-04  -9.9763552e-04  -1.0008929e-03  -1.0020945e-03  -9.5076643e-04  -9.1472392e-04  -9.3807906e-04  -9.3154361e-04  -9.1396407e-04  -8.8271015e-04  -9.2572301e-04  -9.1155204e-04  -8.7311868e-04
   5.4110193e+02             NaN  -3.0266960e-07  -1.2099834e-06  -7.3536398e-06   2.2874652e-07  -6.5961072e-07  -6.6962038e-07  -6.7963003e-07  -6.8963968e-07  -6.9964933e-07   9.8838630e-07   2.5768771e-06   3.3711226e-06   4.1653680e-06   4.9596134e-06   5.7538588e-06   6.5481042e-06   7.3423497e-06   8.1365951e-06   8.9308405e-06   9.7250859e-06   1.0519331e-05   1.1313577e-05   1.2107822e-05   1.2902068e-05   1.3696313e-05   1.4490558e-05   1.3820239e-05   3.4533794e-06  -6.9134797e-06  -1.7280339e-05  -2.5344818e-05  -1.8165790e-05  -1.0986761e-05  -3.8077319e-06   2.3163977e-06   1.4562899e-06   5.9618220e-07  -2.6392554e-07  -3.3350762e-07   4.8307929e-06   9.9950935e-06   1.5159394e-05   1.7923954e-05   4.8004005e-06  -8.3231530e-06  -2.1446706e-05  -3.1367924e-05  -5.5522082e-06   1.8625954e-05  -3.6050013e-04  -1.1745585e-03  -1.0547183e-03  -1.2963946e-03  -1.3842654e-03  -1.4435837e-03  -1.4352348e-03  -1.4517965e-03  -1.4682938e-03  -1.4258644e-03  -1.4459878e-03  -1.4304827e-03  -1.4235643e-03  -1.4378282e-03  -1.4454423e-03  -1.4204842e-03  -1.4127072e-03  -1.4014976e-03  -1.4016514e-03  -1.4505666e-03  -1.4199750e-03  -1.4113581e-03  -1.4270320e-03  -1.3975952e-03  -1.4149422e-03  -1.3998967e-03  -1.4151291e-03  -1.3941744e-03  -1.4184680e-03  -1.4346409e-03  -1.4028730e-03  -1.3996108e-03  -1.4124841e-03  -1.3881895e-03  -1.4172747e-03  -1.4027347e-03  -1.4698230e-03  -1.4504190e-03  -1.4615933e-03  -1.4486768e-03  -1.4192092e-03  -1.4273085e-03  -1.4623103e-03  -1.4823355e-03  -1.4409247e-03  -1.4415728e-03  -1.4414221e-03  -1.4524918e-03  -1.4335984e-03  -1.4447349e-03  -1.4353093e-03  -1.4174951e-03  -1.4168921e-03  -1.3906413e-03  -1.4200974e-03  -1.3966905e-03  -1.3958214e-03  -1.3952184e-03  -1.3948589e-03  -1.3851544e-03  -1.3689826e-03  -1.3712207e-03  -1.3642418e-03  -1.3586758e-03  -1.3543441e-03  -1.3660823e-03  -1.3663307e-03  -1.3489012e-03  -1.3228316e-03  -1.3071926e-03  -1.3203166e-03  -1.3339046e-03  -1.3066240e-03  -1.3002435e-03  -1.2921809e-03  -1.2817897e-03  -1.2856040e-03  -1.2736396e-03  -1.2514197e-03  -1.2153350e-03  -1.2394635e-03  -1.2277408e-03  -1.2264579e-03  -1.1891278e-03  -1.1668984e-03  -1.1678814e-03  -1.1669396e-03  -1.1529334e-03  -1.1197184e-03  -1.0847708e-03  -1.0832436e-03  -1.1040277e-03  -1.1067763e-03  -1.0227441e-03  -1.0286624e-03  -1.0466163e-03  -1.0680681e-03  -9.9046529e-04  -9.8606576e-04  -9.9634572e-04  -9.8489717e-04  -9.5886013e-04  -9.6365457e-04  -9.5535341e-04  -9.1417250e-04  -9.3928781e-04  -9.2841207e-04  -9.1090276e-04  -8.7808195e-04  -9.0899189e-04  -9.0737711e-04  -8.5013608e-04
   5.4162534e+02             NaN   1.5741853e-05  -1.3887539e-05  -1.5362282e-05  -9.8376614e-06  -1.6869921e-05  -1.6306455e-05  -1.5742989e-05  -1.5179524e-05  -1.4616058e-05  -1.2203379e-05  -1.0256010e-05  -9.2823257e-06  -8.3086412e-06  -7.3349567e-06  -6.3612722e-06  -5.3875877e-06  -4.4139032e-06  -3.4402187e-06  -2.4665342e-06  -1.4928497e-06  -5.1916524e-07   4.5451926e-07   1.4282038e-06   2.4018882e-06   3.3755727e-06   4.3492572e-06   5.1883988e-06   5.5517130e-06   5.9150272e-06   6.2783414e-06   6.5665092e-06   6.5889126e-06   6.6113160e-06   6.6337194e-06   6.9677132e-06   8.4036839e-06   9.8396546e-06   1.1275625e-05   1.2820511e-05   1.4750588e-05   1.6680665e-05   1.8610742e-05   1.6431748e-05  -2.7946528e-07  -1.6990679e-05  -3.3701892e-05  -4.1372512e-05   1.0549026e-05  -9.5237749e-06  -3.7656927e-04  -1.1780454e-03  -1.0715387e-03  -1.2791090e-03  -1.4072792e-03  -1.4420978e-03  -1.4481614e-03  -1.4550265e-03  -1.4646726e-03  -1.4239068e-03  -1.4566156e-03  -1.4162534e-03  -1.4231766e-03  -1.4261562e-03  -1.4328647e-03  -1.4294637e-03  -1.4142371e-03  -1.3803890e-03  -1.3746199e-03  -1.4322741e-03  -1.4282623e-03  -1.4198575e-03  -1.4465962e-03  -1.3966030e-03  -1.4209967e-03  -1.3905120e-03  -1.4279535e-03  -1.3803304e-03  -1.4169319e-03  -1.4365893e-03  -1.4096208e-03  -1.4201794e-03  -1.4191818e-03  -1.3889313e-03  -1.4001084e-03  -1.3926329e-03  -1.4559521e-03  -1.4640583e-03  -1.4853966e-03  -1.4551438e-03  -1.4286348e-03  -1.4454102e-03  -1.4791358e-03  -1.4751621e-03  -1.4105716e-03  -1.4617885e-03  -1.4410003e-03  -1.4427819e-03  -1.4081138e-03  -1.4331390e-03  -1.4215055e-03  -1.4337248e-03  -1.4213249e-03  -1.3856065e-03  -1.3819144e-03  -1.3907412e-03  -1.3712455e-03  -1.3831949e-03  -1.3932214e-03  -1.3869858e-03  -1.3787498e-03  -1.3780124e-03  -1.3663893e-03  -1.3575719e-03  -1.3542008e-03  -1.3792181e-03  -1.3622854e-03  -1.3287731e-03  -1.3074441e-03  -1.3240514e-03  -1.3063242e-03  -1.3323092e-03  -1.3164667e-03  -1.2965277e-03  -1.3035489e-03  -1.3056454e-03  -1.3107942e-03  -1.2688243e-03  -1.2527981e-03  -1.2184272e-03  -1.2377447e-03  -1.2237322e-03  -1.2331452e-03  -1.1900455e-03  -1.1920568e-03  -1.1756319e-03  -1.1588499e-03  -1.1575148e-03  -1.1031003e-03  -1.0861077e-03  -1.0945465e-03  -1.0923807e-03  -1.0667350e-03  -1.0534933e-03  -1.0443970e-03  -1.0662266e-03  -1.0395777e-03  -9.9848344e-04  -9.9859619e-04  -9.7571389e-04  -9.9563589e-04  -9.9480168e-04  -9.9072194e-04  -9.6026257e-04  -9.2226793e-04  -9.4655445e-04  -9.1888761e-04  -9.2786289e-04  -8.6648736e-04  -8.9839998e-04  -9.0703078e-04  -8.6094947e-04
   5.4214876e+02             NaN   2.0359332e-05  -2.4885716e-06  -1.5099994e-05   3.9195260e-06  -2.6453882e-05  -2.3048062e-05  -1.9642242e-05  -1.6236421e-05  -1.2830601e-05  -9.2929447e-06  -7.4758468e-06  -6.5672979e-06  -5.6587489e-06  -4.7502000e-06  -3.8416510e-06  -2.9331021e-06  -2.0245532e-06  -1.1160042e-06  -2.0745530e-07   7.0109363e-07   1.6096426e-06   2.5181915e-06   3.4267404e-06   4.3352894e-06   5.2438383e-06   6.1523873e-06   5.2386041e-06   2.5186278e-07  -4.7348785e-06  -9.7216198e-06  -1.2432745e-05  -1.0057812e-05  -7.6828785e-06  -5.3079450e-06  -2.1031874e-06   2.9562484e-06   8.0156841e-06   1.3075120e-05   1.6886511e-05   1.7908491e-05   1.8930470e-05   1.9952450e-05   1.8023305e-05   9.4983229e-06   9.7334042e-07  -7.5516421e-06  -1.0706175e-05   1.4992057e-05   5.6099534e-06  -3.8451914e-04  -1.1608979e-03  -1.0762701e-03  -1.2903233e-03  -1.3835949e-03  -1.4277841e-03  -1.4322615e-03  -1.4505495e-03  -1.4418422e-03  -1.4371852e-03  -1.4194997e-03  -1.4103264e-03  -1.4129103e-03  -1.4048886e-03  -1.4349261e-03  -1.4072425e-03  -1.4125395e-03  -1.3689791e-03  -1.3910771e-03  -1.4093913e-03  -1.3875632e-03  -1.4024536e-03  -1.4179582e-03  -1.3693928e-03  -1.4108961e-03  -1.3828569e-03  -1.4133662e-03  -1.3839549e-03  -1.4195236e-03  -1.3966389e-03  -1.3792090e-03  -1.3978293e-03  -1.4052232e-03  -1.3701153e-03  -1.3910338e-03  -1.3781787e-03  -1.4444596e-03  -1.4424380e-03  -1.4493129e-03  -1.4385024e-03  -1.4079593e-03  -1.4283307e-03  -1.4579243e-03  -1.4576212e-03  -1.4146880e-03  -1.4105779e-03  -1.4218264e-03  -1.4275416e-03  -1.4039239e-03  -1.3806237e-03  -1.4129221e-03  -1.4035303e-03  -1.3843219e-03  -1.3846508e-03  -1.3772877e-03  -1.3971713e-03  -1.3807882e-03  -1.3804962e-03  -1.3734253e-03  -1.3662997e-03  -1.3653153e-03  -1.3732744e-03  -1.3680728e-03  -1.3426547e-03  -1.3473881e-03  -1.3595875e-03  -1.3503011e-03  -1.3177587e-03  -1.3171863e-03  -1.3143173e-03  -1.2926269e-03  -1.3105955e-03  -1.2870015e-03  -1.2786374e-03  -1.2798154e-03  -1.2895759e-03  -1.2818205e-03  -1.2729469e-03  -1.2390733e-03  -1.2025543e-03  -1.2251986e-03  -1.2081558e-03  -1.2219293e-03  -1.1970871e-03  -1.1795529e-03  -1.1461265e-03  -1.1532451e-03  -1.1403344e-03  -1.0941705e-03  -1.1025307e-03  -1.0640144e-03  -1.0744390e-03  -1.0752777e-03  -1.0264089e-03  -1.0317787e-03  -1.0428400e-03  -1.0283467e-03  -9.7855227e-04  -9.8568356e-04  -9.6149094e-04  -9.8175966e-04  -9.5908166e-04  -9.4823847e-04  -9.5586940e-04  -9.2405399e-04  -9.3537143e-04  -9.2148908e-04  -8.9505100e-04  -8.6049346e-04  -8.9382501e-04  -8.9871827e-04  -8.5005681e-04
   5.4267218e+02             NaN   6.3409574e-06  -1.5698899e-05  -1.7296489e-05   2.9918527e-06  -1.2844593e-06   3.1055997e-06   7.4956587e-06   1.1885718e-05   1.6275777e-05   1.4817426e-05   1.2133265e-05   1.0791185e-05   9.4491042e-06   8.1070237e-06   6.7649433e-06   5.4228628e-06   4.0807823e-06   2.7387019e-06   1.3966214e-06   5.4540952e-08  -1.2875395e-06  -2.6296200e-06  -3.9717004e-06  -5.3137809e-06  -6.6558614e-06  -7.9979418e-06  -8.6178743e-06  -8.1422559e-06  -7.6666374e-06  -7.1910190e-06  -5.2260972e-06  -1.0017938e-06   3.2225095e-06   7.4468128e-06   1.0533999e-05   1.1896096e-05   1.3258193e-05   1.4620290e-05   1.3732907e-05   9.4329008e-06   5.1328942e-06   8.3288773e-07  -6.8132984e-06  -1.9535882e-05  -3.2258466e-05  -4.4981050e-05  -4.6378675e-05  -1.4776436e-06   8.1690726e-06  -3.6008548e-04  -1.1709742e-03  -1.0757666e-03  -1.2754514e-03  -1.3731134e-03  -1.4238457e-03  -1.4232167e-03  -1.4460138e-03  -1.4219132e-03  -1.4260152e-03  -1.4360398e-03  -1.4119279e-03  -1.4229753e-03  -1.4086754e-03  -1.4287221e-03  -1.3915714e-03  -1.4025184e-03  -1.3479058e-03  -1.3713551e-03  -1.3973777e-03  -1.3890528e-03  -1.3953155e-03  -1.4121244e-03  -1.3899764e-03  -1.3867721e-03  -1.3946860e-03  -1.3886173e-03  -1.3518627e-03  -1.3677288e-03  -1.3904448e-03  -1.3883910e-03  -1.3950130e-03  -1.3816026e-03  -1.3479310e-03  -1.3674531e-03  -1.3659184e-03  -1.4443547e-03  -1.4231583e-03  -1.4442631e-03  -1.4310514e-03  -1.3955213e-03  -1.4300513e-03  -1.4477753e-03  -1.4474433e-03  -1.4145220e-03  -1.4087939e-03  -1.4247933e-03  -1.4090177e-03  -1.4056684e-03  -1.4051759e-03  -1.3922659e-03  -1.4058081e-03  -1.3924963e-03  -1.3784011e-03  -1.3685247e-03  -1.3849418e-03  -1.3643869e-03  -1.3657735e-03  -1.3776106e-03  -1.3669102e-03  -1.3486691e-03  -1.3467708e-03  -1.3458122e-03  -1.3332294e-03  -1.3265650e-03  -1.3505988e-03  -1.3470647e-03  -1.3252191e-03  -1.3248488e-03  -1.2933544e-03  -1.2838059e-03  -1.2987370e-03  -1.3034415e-03  -1.2796553e-03  -1.2696854e-03  -1.2620557e-03  -1.2880783e-03  -1.2447912e-03  -1.2374264e-03  -1.1948574e-03  -1.2007235e-03  -1.1906601e-03  -1.2014627e-03  -1.1803693e-03  -1.1684235e-03  -1.1414935e-03  -1.1632254e-03  -1.1340519e-03  -1.0918212e-03  -1.0764584e-03  -1.0738499e-03  -1.0490382e-03  -1.0673501e-03  -1.0270781e-03  -1.0188525e-03  -1.0203214e-03  -1.0296081e-03  -9.9205547e-04  -9.7336039e-04  -9.6416909e-04  -9.8469218e-04  -9.5297856e-04  -9.5460177e-04  -9.3521534e-04  -8.9095230e-04  -9.2359194e-04  -9.1667033e-04  -9.1523647e-04  -8.6581882e-04  -8.8359975e-04  -8.9760788e-04  -8.5845862e-04
   5.4319559e+02             NaN   1.0902963e-05  -7.3717034e-06  -1.3911468e-06   1.4010839e-06  -1.1783909e-05  -9.8263727e-06  -7.8688369e-06  -5.9113011e-06  -3.9537653e-06  -3.6693223e-06  -4.0371397e-06  -4.2210485e-06  -4.4049572e-06  -4.5888660e-06  -4.7727747e-06  -4.9566834e-06  -5.1405922e-06  -5.3245009e-06  -5.5084097e-06  -5.6923184e-06  -5.8762272e-06  -6.0601359e-06  -6.2440446e-06  -6.4279534e-06  -6.6118621e-06  -6.7957709e-06  -8.3882204e-06  -1.1476689e-05  -1.4565157e-05  -1.7653625e-05  -1.7328419e-05  -1.3377532e-05  -9.4266447e-06  -5.4757576e-06  -9.9416416e-07   4.0510953e-06   9.0963548e-06   1.4141614e-05   1.7402299e-05   1.8767577e-05   2.0132856e-05   2.1498134e-05   1.5080861e-05   3.9769891e-07  -1.4285463e-05  -2.8968625e-05  -3.2139434e-05  -4.2618624e-06   1.5980763e-05  -3.6513506e-04  -1.1517363e-03  -1.0744592e-03  -1.2681885e-03  -1.3473972e-03  -1.3994268e-03  -1.4183527e-03  -1.4288499e-03  -1.4128976e-03  -1.4150605e-03  -1.4086180e-03  -1.4088141e-03  -1.4074041e-03  -1.3992143e-03  -1.4190576e-03  -1.3868640e-03  -1.3906597e-03  -1.3292052e-03  -1.3624130e-03  -1.3911086e-03  -1.3838614e-03  -1.3903745e-03  -1.4034876e-03  -1.3729851e-03  -1.3794404e-03  -1.3500597e-03  -1.3803061e-03  -1.3569302e-03  -1.3837751e-03  -1.3793075e-03  -1.3756787e-03  -1.3833547e-03  -1.3564993e-03  -1.3518860e-03  -1.3612280e-03  -1.3435214e-03  -1.4181200e-03  -1.4202841e-03  -1.4340108e-03  -1.4319256e-03  -1.3966279e-03  -1.4075565e-03  -1.4178589e-03  -1.4281353e-03  -1.3840609e-03  -1.4017486e-03  -1.4041550e-03  -1.3840596e-03  -1.4053523e-03  -1.3814782e-03  -1.3855765e-03  -1.3961044e-03  -1.3764076e-03  -1.3576071e-03  -1.3641590e-03  -1.3599514e-03  -1.3537935e-03  -1.3558009e-03  -1.3594852e-03  -1.3551443e-03  -1.3428564e-03  -1.3541224e-03  -1.3410578e-03  -1.3214734e-03  -1.3240436e-03  -1.3221839e-03  -1.3208634e-03  -1.2976315e-03  -1.2987187e-03  -1.2870319e-03  -1.2884238e-03  -1.2854681e-03  -1.2924195e-03  -1.2510524e-03  -1.2613581e-03  -1.2516535e-03  -1.2526412e-03  -1.2388990e-03  -1.2080239e-03  -1.1853823e-03  -1.2205715e-03  -1.1839576e-03  -1.1969075e-03  -1.1639598e-03  -1.1517845e-03  -1.1334497e-03  -1.1400659e-03  -1.1189942e-03  -1.0781912e-03  -1.0888216e-03  -1.0531795e-03  -1.0636414e-03  -1.0466601e-03  -1.0102144e-03  -1.0148265e-03  -1.0016713e-03  -1.0196931e-03  -9.8262237e-04  -9.7643542e-04  -9.5806166e-04  -9.5931900e-04  -9.4846046e-04  -9.4653498e-04  -9.0715410e-04  -8.9703947e-04  -9.1668792e-04  -8.8353274e-04  -8.9461880e-04  -8.6684887e-04  -8.6643631e-04  -8.9726591e-04  -8.4857177e-04
   5.4371901e+02             NaN   2.1515145e-06  -1.0472482e-05  -7.3152731e-07   7.8410735e-07  -6.3320774e-06  -9.0287205e-06  -1.1725364e-05  -1.4422007e-05  -1.7118650e-05  -1.6501179e-05  -1.5272512e-05  -1.4658178e-05  -1.4043844e-05  -1.3429510e-05  -1.2815177e-05  -1.2200843e-05  -1.1586509e-05  -1.0972175e-05  -1.0357841e-05  -9.7435075e-06  -9.1291737e-06  -8.5148399e-06  -7.9005061e-06  -7.2861723e-06  -6.6718385e-06  -6.0575047e-06  -5.1292383e-06  -3.9661499e-06  -2.8030614e-06  -1.6399729e-06  -3.1990875e-07   1.1175736e-06   2.5550559e-06   3.9925382e-06   5.2595253e-06   6.3989817e-06   7.5384380e-06   8.6778943e-06   1.1140894e-05   1.4593907e-05   1.8046920e-05   2.1499933e-05   1.6142830e-05   4.1957442e-06  -7.7513420e-06  -1.9698428e-05  -1.3690568e-05   2.7123795e-05   9.0549898e-06  -3.7191980e-04  -1.1853459e-03  -1.0640969e-03  -1.2637578e-03  -1.3545539e-03  -1.4052508e-03  -1.4293487e-03  -1.4174111e-03  -1.4132153e-03  -1.4133047e-03  -1.4194559e-03  -1.4075972e-03  -1.3957379e-03  -1.3933361e-03  -1.4337342e-03  -1.3586215e-03  -1.3985471e-03  -1.3379888e-03  -1.3621800e-03  -1.3972951e-03  -1.3501359e-03  -1.3799147e-03  -1.4057793e-03  -1.3689119e-03  -1.3647237e-03  -1.3412685e-03  -1.3933609e-03  -1.3520599e-03  -1.3739039e-03  -1.3731305e-03  -1.3667936e-03  -1.3671624e-03  -1.3425023e-03  -1.3427307e-03  -1.3698314e-03  -1.3483038e-03  -1.3968562e-03  -1.3962850e-03  -1.4323761e-03  -1.4212195e-03  -1.3882526e-03  -1.3945747e-03  -1.4296683e-03  -1.4441177e-03  -1.3779033e-03  -1.3834564e-03  -1.3985098e-03  -1.3777067e-03  -1.3726707e-03  -1.3767846e-03  -1.3651682e-03  -1.3878490e-03  -1.3842197e-03  -1.3192592e-03  -1.3504543e-03  -1.3593812e-03  -1.3384225e-03  -1.3366660e-03  -1.3472334e-03  -1.3515661e-03  -1.3360484e-03  -1.3506122e-03  -1.3450892e-03  -1.3188474e-03  -1.3223741e-03  -1.3316027e-03  -1.3395710e-03  -1.3090033e-03  -1.2782440e-03  -1.2770228e-03  -1.2768906e-03  -1.2929146e-03  -1.2755968e-03  -1.2647093e-03  -1.2686960e-03  -1.2637109e-03  -1.2564652e-03  -1.2264710e-03  -1.2225452e-03  -1.1703018e-03  -1.2067756e-03  -1.1664860e-03  -1.1918480e-03  -1.1875431e-03  -1.1564909e-03  -1.1197097e-03  -1.1392504e-03  -1.1056910e-03  -1.0670984e-03  -1.0708512e-03  -1.0457118e-03  -1.0544231e-03  -1.0511712e-03  -1.0002438e-03  -1.0163014e-03  -1.0282689e-03  -1.0277944e-03  -9.6146050e-04  -9.7929239e-04  -9.5015131e-04  -9.7338361e-04  -9.2422772e-04  -9.4721761e-04  -9.2809565e-04  -9.0123074e-04  -9.2107438e-04  -8.9219456e-04  -8.8626479e-04  -8.6495271e-04  -8.6390175e-04  -9.1698316e-04  -8.4952986e-04
   5.4424242e+02             NaN   1.2476546e-05  -1.3608707e-05  -1.8185725e-05   7.8733812e-06   3.4417867e-06   6.1751895e-06   8.9085923e-06   1.1641995e-05   1.4375398e-05   1.5639025e-05   1.5900095e-05   1.6030630e-05   1.6161166e-05   1.6291701e-05   1.6422236e-05   1.6552771e-05   1.6683307e-05   1.6813842e-05   1.6944377e-05   1.7074912e-05   1.7205448e-05   1.7335983e-05   1.7466518e-05   1.7597053e-05   1.7727589e-05   1.7858124e-05   1.1571620e-05   1.9603323e-06  -7.6509556e-06  -1.7262244e-05  -2.0355900e-05  -2.0072654e-05  -1.9789408e-05  -1.9506162e-05  -1.5420838e-05  -9.3655883e-06  -3.3103390e-06   2.7449103e-06   5.6360288e-06   6.8877539e-06   8.1394789e-06   9.3912039e-06   2.8373938e-06  -7.7606057e-06  -1.8358605e-05  -2.8956605e-05  -2.5606116e-05   1.2237608e-05   8.1532632e-06  -3.4870990e-04  -1.2000997e-03  -1.0510702e-03  -1.2504343e-03  -1.3492436e-03  -1.3926640e-03  -1.4020830e-03  -1.4117498e-03  -1.3953174e-03  -1.3865855e-03  -1.4064232e-03  -1.3893205e-03  -1.3878950e-03  -1.3702868e-03  -1.4018569e-03  -1.3548981e-03  -1.3690219e-03  -1.3271206e-03  -1.3433910e-03  -1.3683535e-03  -1.3384068e-03  -1.3693535e-03  -1.3732390e-03  -1.3570490e-03  -1.3547639e-03  -1.3489162e-03  -1.3720844e-03  -1.3437145e-03  -1.3699505e-03  -1.3721953e-03  -1.3626876e-03  -1.3606146e-03  -1.3317123e-03  -1.3428304e-03  -1.3504119e-03  -1.3448739e-03  -1.3781522e-03  -1.3918437e-03  -1.4009287e-03  -1.4110278e-03  -1.3565605e-03  -1.3781029e-03  -1.4135101e-03  -1.4153234e-03  -1.3677875e-03  -1.3744401e-03  -1.3713883e-03  -1.3718133e-03  -1.3909104e-03  -1.3737563e-03  -1.3470562e-03  -1.3714874e-03  -1.3650951e-03  -1.3453447e-03  -1.3376288e-03  -1.3517997e-03  -1.3375209e-03  -1.3328173e-03  -1.3353464e-03  -1.3375257e-03  -1.3316497e-03  -1.3341870e-03  -1.3096358e-03  -1.2945000e-03  -1.3112220e-03  -1.3066646e-03  -1.2959813e-03  -1.2769132e-03  -1.2706688e-03  -1.2595833e-03  -1.2466278e-03  -1.2691496e-03  -1.2578951e-03  -1.2457004e-03  -1.2280910e-03  -1.2312445e-03  -1.2315980e-03  -1.2146466e-03  -1.2053833e-03  -1.1705147e-03  -1.1996330e-03  -1.1745294e-03  -1.1863502e-03  -1.1308285e-03  -1.1340750e-03  -1.1330662e-03  -1.1102822e-03  -1.1107983e-03  -1.0747852e-03  -1.0763199e-03  -1.0192731e-03  -1.0493264e-03  -1.0442068e-03  -9.9290452e-04  -9.8570768e-04  -9.8527470e-04  -1.0127387e-03  -9.5993960e-04  -9.5318378e-04  -9.5338668e-04  -9.2805811e-04  -9.2645545e-04  -9.2294645e-04  -9.0649213e-04  -8.9932753e-04  -8.8670596e-04  -8.7425979e-04  -9.0037175e-04  -8.4049980e-04  -8.7711677e-04  -8.8935524e-04  -8.3844100e-04
   5.4476584e+02             NaN   8.8320306e-06  -1.7333617e-05  -7.5934614e-06   1.0027844e-05   5.7127316e-06   5.5160097e-06   5.3192879e-06   5.1225661e-06   4.9258443e-06   6.1288752e-06   7.0504342e-06   7.5112138e-06   7.9719933e-06   8.4327728e-06   8.8935523e-06   9.3543318e-06   9.8151113e-06   1.0275891e-05   1.0736670e-05   1.1197450e-05   1.1658229e-05   1.2119009e-05   1.2579788e-05   1.3040568e-05   1.3501347e-05   1.3962127e-05   8.1304004e-06   1.4292126e-07  -7.8445579e-06  -1.5832037e-05  -2.1487020e-05  -2.6342912e-05  -3.1198804e-05  -3.6054695e-05  -2.6983391e-05  -1.3140761e-05   7.0186902e-07   1.4544499e-05   1.7942977e-05   1.7763389e-05   1.7583801e-05   1.7404212e-05   6.0103537e-06  -9.2254071e-06  -2.4461168e-05  -3.9696929e-05  -3.5005841e-05   1.1651669e-05  -4.5552226e-06  -3.4376627e-04  -1.2350847e-03  -1.0483573e-03  -1.2492569e-03  -1.3650357e-03  -1.4019020e-03  -1.4191587e-03  -1.4093504e-03  -1.4021087e-03  -1.4119962e-03  -1.4098168e-03  -1.3981466e-03  -1.4035013e-03  -1.3711207e-03  -1.4159950e-03  -1.3537933e-03  -1.3689362e-03  -1.3261518e-03  -1.3667730e-03  -1.3741475e-03  -1.3655456e-03  -1.3759942e-03  -1.3867611e-03  -1.3678236e-03  -1.3711758e-03  -1.3455647e-03  -1.3816740e-03  -1.3390629e-03  -1.3854341e-03  -1.3746906e-03  -1.3688436e-03  -1.3668595e-03  -1.3477135e-03  -1.3434343e-03  -1.3530766e-03  -1.3402175e-03  -1.3984680e-03  -1.4139545e-03  -1.4139229e-03  -1.4122427e-03  -1.3714137e-03  -1.3721720e-03  -1.4114545e-03  -1.4230774e-03  -1.3781444e-03  -1.3927781e-03  -1.3806011e-03  -1.3715306e-03  -1.3764315e-03  -1.3633228e-03  -1.3604395e-03  -1.3576870e-03  -1.3527067e-03  -1.3313275e-03  -1.3298486e-03  -1.3516176e-03  -1.3426472e-03  -1.3364187e-03  -1.3394966e-03  -1.3448598e-03  -1.3345759e-03  -1.3349941e-03  -1.3259698e-03  -1.2973000e-03  -1.3068314e-03  -1.3307353e-03  -1.3086007e-03  -1.2945951e-03  -1.2793014e-03  -1.2719648e-03  -1.2722681e-03  -1.2753615e-03  -1.2528757e-03  -1.2621758e-03  -1.2504506e-03  -1.2401251e-03  -1.2402781e-03  -1.2090309e-03  -1.1927514e-03  -1.1760786e-03  -1.1865799e-03  -1.1516430e-03  -1.1747770e-03  -1.1487359e-03  -1.1394899e-03  -1.1111186e-03  -1.1294828e-03  -1.1116747e-03  -1.0794559e-03  -1.0700544e-03  -1.0240692e-03  -1.0314196e-03  -1.0352974e-03  -1.0111967e-03  -9.9846284e-04  -1.0100762e-03  -1.0084982e-03  -9.5632034e-04  -9.7641181e-04  -9.3974249e-04  -9.5804927e-04  -9.3319524e-04  -9.5465520e-04  -9.1513938e-04  -9.0527862e-04  -9.0951299e-04  -8.7017990e-04  -9.2005456e-04  -8.6047643e-04  -8.8906552e-04  -8.9533134e-04  -8.4869346e-04
   5.4528926e+02             NaN   1.0371763e-05  -1.8060914e-05   3.8793563e-06   1.0323674e-05  -4.8338196e-06  -1.0351373e-06   2.7635450e-06   6.5622273e-06   1.0360910e-05   1.1598458e-05   1.1688091e-05   1.1732908e-05   1.1777724e-05   1.1822541e-05   1.1867357e-05   1.1912174e-05   1.1956991e-05   1.2001807e-05   1.2046624e-05   1.2091440e-05   1.2136257e-05   1.2181074e-05   1.2225890e-05   1.2270707e-05   1.2315523e-05   1.2360340e-05   3.1768036e-06  -7.8909967e-06  -1.8958797e-05  -3.0026597e-05  -2.8272288e-05  -2.3899935e-05  -1.9527581e-05  -1.5155227e-05  -9.4994528e-06  -3.5816265e-06   2.3361997e-06   8.2540259e-06   9.6096610e-06   1.0033778e-05   1.0457896e-05   1.0882013e-05   1.6697841e-06  -9.5100143e-06  -2.0689813e-05  -3.1869611e-05  -2.6399235e-05   5.7294157e-06  -8.3879291e-06  -3.3974381e-04  -1.2315771e-03  -1.0238348e-03  -1.2605509e-03  -1.3339621e-03  -1.3891506e-03  -1.3854915e-03  -1.4094735e-03  -1.3674846e-03  -1.3904391e-03  -1.3901748e-03  -1.3692218e-03  -1.3564360e-03  -1.3620055e-03  -1.3901510e-03  -1.3488700e-03  -1.3471059e-03  -1.3217844e-03  -1.3564383e-03  -1.3620792e-03  -1.3514672e-03  -1.3717212e-03  -1.3659648e-03  -1.3561459e-03  -1.3605555e-03  -1.3487358e-03  -1.3716669e-03  -1.3213562e-03  -1.3565999e-03  -1.3574718e-03  -1.3396915e-03  -1.3395096e-03  -1.3260288e-03  -1.3379365e-03  -1.3491474e-03  -1.3321537e-03  -1.3922937e-03  -1.3993276e-03  -1.3956515e-03  -1.4010381e-03  -1.3597989e-03  -1.3656927e-03  -1.4052880e-03  -1.4035907e-03  -1.3595551e-03  -1.3764185e-03  -1.3645087e-03  -1.3619659e-03  -1.3817832e-03  -1.3558568e-03  -1.3407490e-03  -1.3559460e-03  -1.3497142e-03  -1.3232209e-03  -1.3206648e-03  -1.3379174e-03  -1.3329203e-03  -1.3303318e-03  -1.3362124e-03  -1.3219770e-03  -1.3155703e-03  -1.3205944e-03  -1.3051559e-03  -1.2884697e-03  -1.2949875e-03  -1.3142607e-03  -1.2935039e-03  -1.2581238e-03  -1.2709099e-03  -1.2633859e-03  -1.2544725e-03  -1.2552487e-03  -1.2655992e-03  -1.2297964e-03  -1.2397667e-03  -1.2134865e-03  -1.2203353e-03  -1.2158493e-03  -1.1914360e-03  -1.1381565e-03  -1.1680810e-03  -1.1460586e-03  -1.1682894e-03  -1.1363930e-03  -1.1293125e-03  -1.1181649e-03  -1.1009741e-03  -1.1154634e-03  -1.0826965e-03  -1.0674044e-03  -1.0297565e-03  -1.0505867e-03  -1.0299558e-03  -9.8770562e-04  -9.7279158e-04  -9.8746954e-04  -9.8713658e-04  -9.6262532e-04  -9.5831748e-04  -9.5407263e-04  -9.3178618e-04  -9.0360655e-04  -9.2151388e-04  -9.1428047e-04  -9.0838428e-04  -9.0885287e-04  -8.7997763e-04  -8.9615994e-04  -8.4955110e-04  -8.8361594e-04  -8.8109993e-04  -8.5794067e-04
   5.4581267e+02             NaN   6.1603929e-06  -1.5414717e-05   1.2230452e-05   1.0899141e-05  -2.9003634e-06  -5.9843855e-06  -9.0684077e-06  -1.2152430e-05  -1.5236452e-05  -1.1456495e-05  -8.2899638e-06  -6.7066984e-06  -5.1234330e-06  -3.5401677e-06  -1.9569023e-06  -3.7363689e-07   1.2096285e-06   2.7928939e-06   4.3761593e-06   5.9594246e-06   7.5426900e-06   9.1259554e-06   1.0709221e-05   1.2292486e-05   1.3875752e-05   1.5459017e-05   1.0897796e-05   5.7697639e-06   6.4173140e-07  -4.4863011e-06  -6.4593951e-06  -8.1414547e-06  -9.8235143e-06  -1.1505574e-05  -7.8139908e-06  -3.6267039e-06   5.6058305e-07   4.7478700e-06   3.2645299e-06   1.2580900e-06  -7.4834989e-07  -2.7547898e-06  -1.3090910e-05  -2.4195421e-05  -3.5299931e-05  -4.6404441e-05  -2.6849249e-05   6.5746925e-06   8.4208583e-06  -3.3574469e-04  -1.2657124e-03  -1.0134356e-03  -1.2677256e-03  -1.3268888e-03  -1.3828344e-03  -1.3852483e-03  -1.4078367e-03  -1.3533518e-03  -1.3732635e-03  -1.4044432e-03  -1.3708775e-03  -1.3917055e-03  -1.3672798e-03  -1.3865091e-03  -1.3402405e-03  -1.3358245e-03  -1.2988387e-03  -1.3369888e-03  -1.3533213e-03  -1.3373235e-03  -1.3660134e-03  -1.3544584e-03  -1.3493526e-03  -1.3523350e-03  -1.3393558e-03  -1.3582548e-03  -1.3267107e-03  -1.3501188e-03  -1.3492686e-03  -1.3479948e-03  -1.3492884e-03  -1.3188384e-03  -1.3137449e-03  -1.3326991e-03  -1.3228155e-03  -1.3730152e-03  -1.3811386e-03  -1.3919614e-03  -1.3943703e-03  -1.3509774e-03  -1.3610921e-03  -1.4005350e-03  -1.3967557e-03  -1.3547001e-03  -1.3592736e-03  -1.3497102e-03  -1.3759801e-03  -1.3535151e-03  -1.3516722e-03  -1.3577911e-03  -1.3539614e-03  -1.3451595e-03  -1.3047515e-03  -1.3084429e-03  -1.3252227e-03  -1.3115509e-03  -1.3192005e-03  -1.3279520e-03  -1.3188484e-03  -1.3116825e-03  -1.3132188e-03  -1.2972153e-03  -1.2737551e-03  -1.2725531e-03  -1.3064267e-03  -1.3067400e-03  -1.2720094e-03  -1.2556799e-03  -1.2369505e-03  -1.2391403e-03  -1.2509818e-03  -1.2530606e-03  -1.2395474e-03  -1.2218795e-03  -1.2130693e-03  -1.2283686e-03  -1.1995413e-03  -1.1818346e-03  -1.1292916e-03  -1.1803057e-03  -1.1362384e-03  -1.1457555e-03  -1.1333034e-03  -1.1262683e-03  -1.0994118e-03  -1.1015516e-03  -1.0832747e-03  -1.0768580e-03  -1.0562610e-03  -1.0040051e-03  -1.0442304e-03  -1.0040554e-03  -9.5999239e-04  -9.7960434e-04  -9.7926784e-04  -9.8823827e-04  -9.3273751e-04  -9.4827043e-04  -9.4812666e-04  -9.2549876e-04  -8.9435435e-04  -9.2335353e-04  -9.0500121e-04  -8.8200057e-04  -8.9270561e-04  -8.8327440e-04  -8.7776453e-04  -8.5576314e-04  -8.9833114e-04  -8.9866214e-04  -8.5372221e-04
   5.4633609e+02             NaN   1.2035668e-06   1.0501059e-05   2.2739798e-05   1.2238397e-05  -1.9257184e-05  -1.8025647e-05  -1.6794110e-05  -1.5562573e-05  -1.4331036e-05  -8.7727378e-06  -5.2726002e-06  -3.5225314e-06  -1.7724625e-06  -2.2393720e-08   1.7276751e-06   3.4777439e-06   5.2278127e-06   6.9778815e-06   8.7279504e-06   1.0478019e-05   1.2228088e-05   1.3978157e-05   1.5728226e-05   1.7478294e-05   1.9228363e-05   2.0975801e-05   4.4422749e-06  -1.2091251e-05  -2.8624777e-05  -4.5154471e-05  -3.5059082e-05  -2.4963692e-05  -1.4868303e-05  -4.7738597e-06  -1.2573866e-06   2.2590865e-06   5.7755597e-06   9.2913421e-06   8.0082188e-06   6.7250954e-06   5.4419721e-06   4.1577968e-06  -4.4355158e-06  -1.3028828e-05  -2.1622141e-05  -3.0213441e-05  -2.4824741e-05  -8.0597667e-06  -1.3374659e-06  -3.2343545e-04  -1.2516816e-03  -9.8455359e-04  -1.2603526e-03  -1.3348635e-03  -1.3596018e-03  -1.3704860e-03  -1.3846380e-03  -1.3560918e-03  -1.3698377e-03  -1.3849845e-03  -1.3496136e-03  -1.3282877e-03  -1.3456557e-03  -1.3823645e-03  -1.3474633e-03  -1.3098779e-03  -1.2933741e-03  -1.3217725e-03  -1.3332366e-03  -1.3337547e-03  -1.3417603e-03  -1.3416493e-03  -1.3500251e-03  -1.3498689e-03  -1.3254155e-03  -1.3543875e-03  -1.3071465e-03  -1.3406120e-03  -1.3308660e-03  -1.3179183e-03  -1.3295817e-03  -1.3206774e-03  -1.3237220e-03  -1.3260835e-03  -1.3103973e-03  -1.3578818e-03  -1.3690282e-03  -1.3666535e-03  -1.3669305e-03  -1.3373701e-03  -1.3289361e-03  -1.3739358e-03  -1.3841536e-03  -1.3501761e-03  -1.3526340e-03  -1.3579667e-03  -1.3568539e-03  -1.3532652e-03  -1.3457303e-03  -1.3108447e-03  -1.3336453e-03  -1.3432473e-03  -1.3045865e-03  -1.3003830e-03  -1.3069820e-03  -1.2930501e-03  -1.3077321e-03  -1.3241025e-03  -1.3099674e-03  -1.3050274e-03  -1.2979045e-03  -1.2849948e-03  -1.2657875e-03  -1.2684784e-03  -1.2842732e-03  -1.2710180e-03  -1.2333885e-03  -1.2335397e-03  -1.2276498e-03  -1.2476701e-03  -1.2367991e-03  -1.2357219e-03  -1.2105844e-03  -1.2018709e-03  -1.2053258e-03  -1.2097692e-03  -1.2033024e-03  -1.1648991e-03  -1.1381199e-03  -1.1561366e-03  -1.1357021e-03  -1.1434800e-03  -1.1016080e-03  -1.1100435e-03  -1.0948908e-03  -1.0986230e-03  -1.0918170e-03  -1.0517333e-03  -1.0408106e-03  -1.0212971e-03  -1.0514713e-03  -1.0309054e-03  -9.4591253e-04  -9.6831012e-04  -9.5538830e-04  -9.9272031e-04  -9.4610639e-04  -9.4955933e-04  -9.4764030e-04  -9.2766085e-04  -8.9397259e-04  -8.8239065e-04  -9.1064023e-04  -8.8988048e-04  -8.8471771e-04  -8.7027809e-04  -8.8600416e-04  -8.5590344e-04  -8.9229433e-04  -8.7792241e-04  -8.4193075e-04
   5.4685950e+02             NaN  -9.6376415e-07  -7.9635452e-06   2.0060100e-05   1.2231124e-05  -2.4201080e-05  -1.4117907e-05  -4.0347348e-06   6.0484378e-06   1.6131610e-05   1.7790373e-05   1.7369087e-05   1.7158444e-05   1.6947801e-05   1.6737158e-05   1.6526514e-05   1.6315871e-05   1.6105228e-05   1.5894585e-05   1.5683942e-05   1.5473299e-05   1.5262656e-05   1.5052013e-05   1.4841370e-05   1.4630727e-05   1.4420084e-05   1.3227677e-05   1.3629457e-06  -1.0501786e-05  -2.2366517e-05  -3.2333873e-05  -2.1675708e-05  -1.1017543e-05  -3.5937864e-07   9.2047160e-06   6.8756588e-06   4.5466015e-06   2.2175443e-06  -3.1490810e-08  -1.4106402e-06  -2.7897896e-06  -4.1689389e-06  -6.2519688e-06  -1.5986571e-05  -2.5721174e-05  -3.5455776e-05  -4.2556947e-05  -2.1031251e-05   1.2976270e-05   3.8032716e-06  -3.2814265e-04  -1.2321012e-03  -1.0136194e-03  -1.2528736e-03  -1.3234181e-03  -1.3694550e-03  -1.3661132e-03  -1.3972764e-03  -1.3476383e-03  -1.3636861e-03  -1.3679091e-03  -1.3537206e-03  -1.3510645e-03  -1.3477136e-03  -1.3843909e-03  -1.3354526e-03  -1.3168106e-03  -1.2940188e-03  -1.3315686e-03  -1.3410619e-03  -1.3114666e-03  -1.3327263e-03  -1.3544011e-03  -1.3446277e-03  -1.3242826e-03  -1.3106392e-03  -1.3507415e-03  -1.2945295e-03  -1.3250557e-03  -1.3308535e-03  -1.3048030e-03  -1.3234495e-03  -1.3064087e-03  -1.3030757e-03  -1.3352106e-03  -1.2971423e-03  -1.3368746e-03  -1.3561451e-03  -1.3835929e-03  -1.3681192e-03  -1.3361489e-03  -1.3439926e-03  -1.3885896e-03  -1.3756143e-03  -1.3371216e-03  -1.3418940e-03  -1.3441977e-03  -1.3480634e-03  -1.3389915e-03  -1.3186380e-03  -1.3282422e-03  -1.3270444e-03  -1.3174648e-03  -1.2825923e-03  -1.2898101e-03  -1.3087467e-03  -1.2919211e-03  -1.2867813e-03  -1.3061819e-03  -1.3002053e-03  -1.2878682e-03  -1.2919516e-03  -1.2771101e-03  -1.2668234e-03  -1.2497336e-03  -1.2742557e-03  -1.2803192e-03  -1.2439585e-03  -1.2268317e-03  -1.2180339e-03  -1.2100624e-03  -1.2353793e-03  -1.2183522e-03  -1.2279458e-03  -1.2108643e-03  -1.2110331e-03  -1.2219598e-03  -1.2014900e-03  -1.1632734e-03  -1.1173608e-03  -1.1718767e-03  -1.1233782e-03  -1.1339647e-03  -1.1335162e-03  -1.0891085e-03  -1.0872435e-03  -1.0979041e-03  -1.0774394e-03  -1.0510574e-03  -1.0345807e-03  -1.0093879e-03  -1.0141349e-03  -1.0078546e-03  -9.5972015e-04  -9.6448423e-04  -9.6028178e-04  -9.7827724e-04  -9.1131073e-04  -9.4360085e-04  -9.3764320e-04  -9.3015355e-04  -9.1198745e-04  -8.9400551e-04  -9.1143435e-04  -8.8861892e-04  -8.9656164e-04  -8.7783913e-04  -8.8958768e-04  -8.4919346e-04  -8.7574964e-04  -8.8809077e-04  -8.4608282e-04
   5.4738292e+02             NaN  -2.6243564e-07   5.0050566e-06   1.2716180e-05   1.8827883e-05  -6.7030545e-06  -1.4745947e-06   3.7538650e-06   8.9823247e-06   1.4210784e-05   1.5323434e-05   1.5339168e-05   1.5347034e-05   1.5354901e-05   1.5362768e-05   1.5370635e-05   1.5378502e-05   1.5386369e-05   1.5394235e-05   1.5402102e-05   1.5409969e-05   1.5417836e-05   1.5425703e-05   1.5433570e-05   1.5441437e-05   1.5449303e-05   1.3244883e-05   7.1818938e-08  -1.3101245e-05  -2.6274308e-05  -3.6084333e-05  -2.9220229e-05  -2.2356125e-05  -1.5492021e-05  -9.6596718e-06  -8.9428173e-06  -8.2259628e-06  -7.5091083e-06  -6.7827303e-06  -6.0091347e-06  -5.2355390e-06  -4.4619433e-06  -5.4008187e-06  -1.4830219e-05  -2.4259620e-05  -3.3689021e-05  -4.0611758e-05  -3.5106318e-05   1.1574684e-05  -1.2310576e-05  -3.4188453e-04  -1.1791762e-03  -9.9739450e-04  -1.2217059e-03  -1.3230611e-03  -1.3526974e-03  -1.3184931e-03  -1.3799891e-03  -1.3143019e-03  -1.3695877e-03  -1.3416579e-03  -1.3461298e-03  -1.3205758e-03  -1.3201863e-03  -1.3235608e-03  -1.3172568e-03  -1.2728800e-03  -1.2783052e-03  -1.2977969e-03  -1.3141054e-03  -1.3056680e-03  -1.3347469e-03  -1.3262251e-03  -1.3302587e-03  -1.3008430e-03  -1.3064882e-03  -1.3264584e-03  -1.2899190e-03  -1.3105775e-03  -1.3066433e-03  -1.2730238e-03  -1.2865844e-03  -1.2934485e-03  -1.3119827e-03  -1.3299641e-03  -1.2897439e-03  -1.3204351e-03  -1.3481422e-03  -1.3459708e-03  -1.3253529e-03  -1.3084550e-03  -1.3248307e-03  -1.3525783e-03  -1.3329948e-03  -1.3187333e-03  -1.3231135e-03  -1.3259362e-03  -1.3426851e-03  -1.3466306e-03  -1.3115755e-03  -1.2945966e-03  -1.3071802e-03  -1.3082078e-03  -1.2818144e-03  -1.2662823e-03  -1.2852678e-03  -1.2795884e-03  -1.2729768e-03  -1.2875039e-03  -1.2799303e-03  -1.2868512e-03  -1.2828308e-03  -1.2638240e-03  -1.2534727e-03  -1.2516942e-03  -1.2655253e-03  -1.2518081e-03  -1.2076601e-03  -1.2106189e-03  -1.2215130e-03  -1.2156577e-03  -1.2256177e-03  -1.2270634e-03  -1.1820018e-03  -1.1751236e-03  -1.1703564e-03  -1.1857123e-03  -1.1706574e-03  -1.1617158e-03  -1.1148390e-03  -1.1302585e-03  -1.1089840e-03  -1.1065184e-03  -1.1036389e-03  -1.0756501e-03  -1.0756083e-03  -1.0765545e-03  -1.0725711e-03  -1.0409071e-03  -1.0335380e-03  -9.9604191e-04  -1.0103286e-03  -1.0186568e-03  -9.4276776e-04  -9.4849465e-04  -9.3615658e-04  -9.6313101e-04  -9.1271114e-04  -9.3587837e-04  -9.3846885e-04  -9.0635956e-04  -8.8017782e-04  -8.8240350e-04  -8.9110678e-04  -8.8264589e-04  -8.6179957e-04  -8.5199236e-04  -8.5902692e-04  -8.3332162e-04  -8.6478589e-04  -8.5547118e-04  -8.3233734e-04
   5.4790634e+02             NaN   1.4340649e-05   2.0855222e-06   1.4447864e-05   1.1548895e-05  -2.3806707e-05  -1.9202971e-05  -1.4599235e-05  -9.9954990e-06  -5.3917632e-06  -1.8818839e-06  -2.5296387e-07   5.6149614e-07   1.3759562e-06   2.1904162e-06   3.0048762e-06   3.8193362e-06   4.6337962e-06   5.4482562e-06   6.2627162e-06   7.0771762e-06   7.8916362e-06   8.7060963e-06   9.5205563e-06   1.0335016e-05   1.1149476e-05   8.2713878e-06  -5.6290314e-06  -1.9529451e-05  -3.3429870e-05  -4.2163572e-05  -3.5474519e-05  -2.8785467e-05  -2.2096414e-05  -1.5018418e-05  -6.7794152e-06   1.4595874e-06   9.6985899e-06   1.5858657e-05   1.5813060e-05   1.5767464e-05   1.5721867e-05   1.1961472e-05  -2.8876705e-06  -1.7736813e-05  -3.2585955e-05  -4.3413678e-05  -4.2237383e-05   4.2421667e-06  -1.2278972e-05  -3.5686677e-04  -1.1871323e-03  -1.0275466e-03  -1.2351396e-03  -1.3206398e-03  -1.3469998e-03  -1.3492112e-03  -1.3834728e-03  -1.3247801e-03  -1.3548979e-03  -1.3526903e-03  -1.3341696e-03  -1.3351110e-03  -1.3216050e-03  -1.3482769e-03  -1.3275113e-03  -1.2781104e-03  -1.2770391e-03  -1.3055192e-03  -1.3292650e-03  -1.3190709e-03  -1.3263612e-03  -1.3332818e-03  -1.3417043e-03  -1.3008584e-03  -1.3024953e-03  -1.3208107e-03  -1.2856747e-03  -1.3160285e-03  -1.3147051e-03  -1.3010436e-03  -1.3201189e-03  -1.3067356e-03  -1.2990774e-03  -1.3282248e-03  -1.2882507e-03  -1.3383481e-03  -1.3444641e-03  -1.3544858e-03  -1.3369780e-03  -1.3111873e-03  -1.3212368e-03  -1.3719577e-03  -1.3616860e-03  -1.3162556e-03  -1.3469184e-03  -1.3359644e-03  -1.3329522e-03  -1.3316079e-03  -1.3297255e-03  -1.3010183e-03  -1.3161725e-03  -1.3070849e-03  -1.2709356e-03  -1.2670532e-03  -1.2907965e-03  -1.2755695e-03  -1.2723267e-03  -1.2893921e-03  -1.2819394e-03  -1.2825644e-03  -1.2880596e-03  -1.2710565e-03  -1.2470914e-03  -1.2377483e-03  -1.2507610e-03  -1.2480669e-03  -1.2215515e-03  -1.2270302e-03  -1.2135686e-03  -1.2251979e-03  -1.2392285e-03  -1.2234872e-03  -1.1916942e-03  -1.1850729e-03  -1.1939232e-03  -1.2039545e-03  -1.1761340e-03  -1.1430869e-03  -1.1217813e-03  -1.1115496e-03  -1.1127915e-03  -1.1205162e-03  -1.1149019e-03  -1.0843483e-03  -1.0827243e-03  -1.0930021e-03  -1.0656336e-03  -1.0281113e-03  -1.0282971e-03  -9.8284719e-04  -1.0186045e-03  -1.0184960e-03  -9.4098355e-04  -9.5473903e-04  -9.5187031e-04  -9.6763301e-04  -9.1747620e-04  -9.4465797e-04  -9.2807893e-04  -9.0454554e-04  -9.0161331e-04  -9.0075299e-04  -8.9337618e-04  -8.9767624e-04  -8.6947859e-04  -8.6908938e-04  -8.8027040e-04  -8.5235457e-04  -8.7984578e-04  -8.6256443e-04  -8.3757564e-04
   5.4842975e+02             NaN   1.0229618e-05   1.4625977e-05   1.8592374e-05   1.8786328e-05  -8.3423731e-06  -5.9882967e-06  -3.6342204e-06  -1.2801440e-06   1.0739323e-06   1.1179706e-06   9.0907325e-07   8.0462456e-07   7.0017588e-07   5.9572719e-07   4.9127851e-07   3.8682982e-07   2.8238114e-07   1.7793245e-07   7.3483767e-08  -3.0964918e-08  -1.3541360e-07  -2.3986229e-07  -3.4431097e-07  -4.4875966e-07  -5.5320834e-07  -3.0741060e-06  -1.0423338e-05  -1.7772571e-05  -2.5121803e-05  -2.9438638e-05  -2.7696407e-05  -2.5954175e-05  -2.4211943e-05  -2.2203314e-05  -1.9662391e-05  -1.7121469e-05  -1.4580547e-05  -1.0987850e-05  -5.2935899e-06   4.0067044e-07   6.0949307e-06   7.3669010e-06  -1.9735786e-07  -7.7616167e-06  -1.5325876e-05  -2.4033451e-05  -3.5025502e-05   9.1281244e-06  -9.2424604e-06  -3.3539999e-04  -1.1548021e-03  -1.0269017e-03  -1.2242455e-03  -1.3091071e-03  -1.3438848e-03  -1.3210082e-03  -1.3488691e-03  -1.3070986e-03  -1.3277818e-03  -1.3358940e-03  -1.3168581e-03  -1.3019027e-03  -1.3166917e-03  -1.3124469e-03  -1.2941181e-03  -1.2554963e-03  -1.2715713e-03  -1.2899312e-03  -1.3233138e-03  -1.2922982e-03  -1.3238165e-03  -1.3154940e-03  -1.3228038e-03  -1.2951737e-03  -1.2965999e-03  -1.3034631e-03  -1.2731251e-03  -1.3050610e-03  -1.2980008e-03  -1.2675458e-03  -1.2780574e-03  -1.2738471e-03  -1.2827915e-03  -1.2963952e-03  -1.2872147e-03  -1.3110860e-03  -1.3340106e-03  -1.3249831e-03  -1.3135248e-03  -1.2861872e-03  -1.2889795e-03  -1.3359085e-03  -1.3284130e-03  -1.2978614e-03  -1.3300666e-03  -1.3101551e-03  -1.3240136e-03  -1.3200823e-03  -1.3217060e-03  -1.2719831e-03  -1.2939630e-03  -1.2859708e-03  -1.2685424e-03  -1.2612223e-03  -1.2780003e-03  -1.2673878e-03  -1.2588108e-03  -1.2847637e-03  -1.2715427e-03  -1.2615643e-03  -1.2729214e-03  -1.2535634e-03  -1.2266321e-03  -1.2221705e-03  -1.2426714e-03  -1.2185792e-03  -1.1914003e-03  -1.2044942e-03  -1.2007311e-03  -1.2087531e-03  -1.2197524e-03  -1.2186056e-03  -1.1594067e-03  -1.1555083e-03  -1.1645566e-03  -1.1717103e-03  -1.1571629e-03  -1.1300121e-03  -1.0878967e-03  -1.1153090e-03  -1.0866292e-03  -1.0873269e-03  -1.0868763e-03  -1.0815665e-03  -1.0671487e-03  -1.0524532e-03  -1.0519425e-03  -1.0127967e-03  -1.0249206e-03  -9.7134374e-04  -1.0001445e-03  -1.0091073e-03  -9.3564577e-04  -9.4137174e-04  -9.2579061e-04  -9.5765014e-04  -9.2621610e-04  -9.3334645e-04  -9.2331269e-04  -8.9457175e-04  -8.7401125e-04  -8.7848563e-04  -8.8925614e-04  -8.8313687e-04  -8.7569518e-04  -8.5860850e-04  -8.5821317e-04  -8.3248785e-04  -8.6231727e-04  -8.4902940e-04  -8.2371292e-04
   5.4895317e+02             NaN   1.5370371e-05   7.4240786e-06   1.3420698e-06   1.8735254e-05  -6.2855115e-07  -4.8769384e-06  -9.1253257e-06  -1.3373713e-05  -1.7622100e-05  -1.3851046e-05  -1.1279539e-05  -9.9937849e-06  -8.7080312e-06  -7.4222775e-06  -6.1365238e-06  -4.8507701e-06  -3.5650164e-06  -2.2792627e-06  -9.9350905e-07   2.9224465e-07   1.5779984e-06   2.8637521e-06   4.1495058e-06   5.4352595e-06   6.7210132e-06   3.4362601e-06  -6.2739664e-06  -1.5984193e-05  -2.5694419e-05  -3.1192205e-05  -3.0767907e-05  -3.0343609e-05  -2.9919311e-05  -2.6780545e-05  -1.9825627e-05  -1.2870709e-05  -5.9157914e-06   9.8775750e-07   7.8190890e-06   1.4650421e-05   2.1481752e-05   1.8822823e-05   2.8219548e-06  -1.3178913e-05  -2.9179781e-05  -3.6476642e-05  -3.1536927e-05   1.9546951e-05  -2.0247924e-05  -3.4123017e-04  -1.1673765e-03  -1.0530486e-03  -1.2368466e-03  -1.2977007e-03  -1.3387214e-03  -1.3442513e-03  -1.3581565e-03  -1.3181317e-03  -1.3387098e-03  -1.3409665e-03  -1.3334135e-03  -1.3179287e-03  -1.3188997e-03  -1.3179726e-03  -1.3164402e-03  -1.2648534e-03  -1.2604721e-03  -1.3031530e-03  -1.3245723e-03  -1.3034410e-03  -1.3245662e-03  -1.3165268e-03  -1.3232223e-03  -1.3014651e-03  -1.2910989e-03  -1.3258428e-03  -1.2861483e-03  -1.3129059e-03  -1.3065689e-03  -1.2828160e-03  -1.3007705e-03  -1.2847405e-03  -1.2863910e-03  -1.2990093e-03  -1.2818756e-03  -1.3218533e-03  -1.3281379e-03  -1.3421985e-03  -1.3263220e-03  -1.2841246e-03  -1.3119713e-03  -1.3501052e-03  -1.3387949e-03  -1.3084970e-03  -1.3415778e-03  -1.2984444e-03  -1.3238160e-03  -1.3278623e-03  -1.3113105e-03  -1.2924390e-03  -1.2905310e-03  -1.2919652e-03  -1.2599698e-03  -1.2630142e-03  -1.2859152e-03  -1.2725220e-03  -1.2643875e-03  -1.2881659e-03  -1.2758226e-03  -1.2656868e-03  -1.2705975e-03  -1.2521403e-03  -1.2227740e-03  -1.2220933e-03  -1.2586518e-03  -1.2532683e-03  -1.2127869e-03  -1.2028897e-03  -1.2027876e-03  -1.2169947e-03  -1.2216501e-03  -1.2098933e-03  -1.1607626e-03  -1.1660515e-03  -1.1738528e-03  -1.1810001e-03  -1.1612959e-03  -1.1368325e-03  -1.0929308e-03  -1.1158873e-03  -1.1032543e-03  -1.1059867e-03  -1.1128595e-03  -1.0682227e-03  -1.0769629e-03  -1.0620924e-03  -1.0655569e-03  -1.0343765e-03  -1.0041658e-03  -9.7227127e-04  -1.0032606e-03  -9.9070219e-04  -9.3407985e-04  -9.4956595e-04  -9.3340298e-04  -9.6102026e-04  -9.1845015e-04  -9.2276649e-04  -9.2438378e-04  -8.9341605e-04  -8.9996439e-04  -8.8720188e-04  -9.1240224e-04  -8.9730613e-04  -8.7682921e-04  -8.5381824e-04  -8.6840520e-04  -8.4312643e-04  -8.8090346e-04  -8.4878084e-04  -8.3136971e-04
   5.4947658e+02             NaN   1.0482316e-05   1.4029281e-05   9.3831387e-06  -3.3655378e-08  -1.4116808e-05  -1.0197468e-05  -6.2781271e-06  -2.3587867e-06   1.5605537e-06   2.0743135e-06   2.0864181e-06   2.0924705e-06   2.0985228e-06   2.1045751e-06   2.1106275e-06   2.1166798e-06   2.1227321e-06   2.1287845e-06   2.1348368e-06   2.1408891e-06   2.1469415e-06   2.1529938e-06   2.1590461e-06   2.1650985e-06   2.1711508e-06  -2.1572230e-06  -1.0867625e-05  -1.9578027e-05  -2.8288428e-05  -3.0635163e-05  -2.6548342e-05  -2.2461521e-05  -1.8374701e-05  -1.3047001e-05  -6.4647935e-06   1.1741358e-07   6.6996206e-06   1.0466560e-05   1.1387313e-05   1.2308067e-05   1.3228821e-05   8.9982724e-06  -4.4015036e-07  -9.8785731e-06  -1.9316996e-05  -2.4100431e-05  -2.4177755e-05   1.0526259e-05  -9.4931615e-06  -3.3263938e-04  -1.1631034e-03  -1.0500996e-03  -1.2038346e-03  -1.2767328e-03  -1.3226571e-03  -1.3072373e-03  -1.3296221e-03  -1.2885506e-03  -1.3126971e-03  -1.3229891e-03  -1.3070626e-03  -1.2981049e-03  -1.2952612e-03  -1.2942846e-03  -1.2839406e-03  -1.2381004e-03  -1.2457370e-03  -1.2737872e-03  -1.3029564e-03  -1.2798258e-03  -1.3128121e-03  -1.2895371e-03  -1.3075824e-03  -1.2856829e-03  -1.2766205e-03  -1.2944426e-03  -1.2653867e-03  -1.3054218e-03  -1.2909083e-03  -1.2546776e-03  -1.2588978e-03  -1.2600458e-03  -1.2712744e-03  -1.2945825e-03  -1.2576946e-03  -1.3156060e-03  -1.3273675e-03  -1.3166582e-03  -1.3001688e-03  -1.2759643e-03  -1.2765721e-03  -1.3158565e-03  -1.3055938e-03  -1.2943391e-03  -1.3108784e-03  -1.2895547e-03  -1.2971800e-03  -1.3007787e-03  -1.2836463e-03  -1.2627743e-03  -1.2719265e-03  -1.2745031e-03  -1.2373621e-03  -1.2424866e-03  -1.2561386e-03  -1.2489390e-03  -1.2489946e-03  -1.2618670e-03  -1.2487636e-03  -1.2619931e-03  -1.2702545e-03  -1.2332805e-03  -1.1965928e-03  -1.2066861e-03  -1.2216602e-03  -1.2058655e-03  -1.1839133e-03  -1.1778576e-03  -1.1972319e-03  -1.2093027e-03  -1.1939751e-03  -1.2053732e-03  -1.1466935e-03  -1.1588350e-03  -1.1596725e-03  -1.1644236e-03  -1.1452990e-03  -1.1219282e-03  -1.0816541e-03  -1.1121541e-03  -1.0877138e-03  -1.0931108e-03  -1.0659163e-03  -1.0560948e-03  -1.0581919e-03  -1.0586718e-03  -1.0382716e-03  -1.0079307e-03  -1.0157782e-03  -9.6554092e-04  -1.0034254e-03  -9.8932802e-04  -9.1871909e-04  -9.3383528e-04  -8.9950897e-04  -9.5247727e-04  -9.2629747e-04  -9.1517819e-04  -9.1658977e-04  -8.8059596e-04  -8.7765439e-04  -8.7968270e-04  -8.9270990e-04  -8.8693596e-04  -8.6265678e-04  -8.3929216e-04  -8.6059304e-04  -8.3612657e-04  -8.5513989e-04  -8.4662878e-04  -8.1047389e-04
   5.5000000e+02             NaN   7.6706250e-06   7.9358339e-06   1.1014297e-05   9.4887852e-06  -1.6526613e-05  -1.0622613e-05  -4.7186136e-06   1.1853862e-06   7.0893860e-06   5.6915630e-06   4.5625038e-06   3.9979742e-06   3.4334446e-06   2.8689150e-06   2.3043854e-06   1.7398558e-06   1.1753262e-06   6.1079657e-07   4.6266960e-08  -5.1826265e-07  -1.0827923e-06  -1.6473219e-06  -2.2118515e-06  -2.7763811e-06  -3.3409107e-06  -6.4652637e-06  -1.1455522e-05  -1.6445779e-05  -2.1436037e-05  -2.3004895e-05  -2.2079827e-05  -2.1154760e-05  -2.0229693e-05  -1.7349127e-05  -1.3043161e-05  -8.7371952e-06  -4.4312292e-06   9.8425198e-07   7.2084803e-06   1.3432709e-05   1.9656937e-05   1.3060534e-05  -2.8810751e-06  -1.8822684e-05  -3.4764293e-05  -3.9994964e-05  -3.7418227e-05   2.3990481e-05  -1.3791341e-07  -3.1339122e-04  -1.1779442e-03  -1.0506361e-03  -1.2102448e-03  -1.2599620e-03  -1.3238423e-03  -1.3060186e-03  -1.3160605e-03  -1.2850761e-03  -1.2947485e-03  -1.3119030e-03  -1.3082746e-03  -1.3079496e-03  -1.2932225e-03  -1.2944192e-03  -1.2716146e-03  -1.2324646e-03  -1.2494736e-03  -1.2738425e-03  -1.3114282e-03  -1.2682036e-03  -1.3190042e-03  -1.2990231e-03  -1.2883515e-03  -1.2888448e-03  -1.2753991e-03  -1.2757414e-03  -1.2472633e-03  -1.2988616e-03  -1.2828591e-03  -1.2422222e-03  -1.2581383e-03  -1.2575062e-03  -1.2678028e-03  -1.2871957e-03  -1.2480456e-03  -1.3155981e-03  -1.3178489e-03  -1.3294180e-03  -1.2961866e-03  -1.2599721e-03  -1.2905252e-03  -1.3151651e-03  -1.3084319e-03  -1.2875586e-03  -1.2893245e-03  -1.2776708e-03  -1.2967427e-03  -1.2929205e-03  -1.2860930e-03  -1.2674182e-03  -1.2777188e-03  -1.2685257e-03  -1.2445726e-03  -1.2307788e-03  -1.2601252e-03  -1.2411683e-03  -1.2365876e-03  -1.2577040e-03  -1.2498564e-03  -1.2579871e-03  -1.2617765e-03  -1.2358734e-03  -1.1996364e-03  -1.2032088e-03  -1.2261212e-03  -1.2147698e-03  -1.1859206e-03  -1.1718696e-03  -1.1739913e-03  -1.1954498e-03  -1.1865815e-03  -1.1872096e-03  -1.1394280e-03  -1.1588254e-03  -1.1443292e-03  -1.1665412e-03  -1.1405526e-03  -1.1252925e-03  -1.0580180e-03  -1.1020435e-03  -1.0819641e-03  -1.0913209e-03  -1.0747471e-03  -1.0601535e-03  -1.0466654e-03  -1.0357511e-03  -1.0470847e-03  -1.0039661e-03  -1.0121839e-03  -9.6957167e-04  -9.8556386e-04  -9.7012347e-04  -9.1162399e-04  -9.1803554e-04  -9.0893994e-04  -9.4503818e-04  -8.9978701e-04  -9.1814923e-04  -9.0533198e-04  -8.9843991e-04  -8.7418721e-04  -8.7477222e-04  -8.8052033e-04  -8.7996767e-04  -8.7549578e-04  -8.4532126e-04  -8.4925887e-04  -8.3642284e-04  -8.6476261e-04  -8.5715577e-04  -8.2314830e-04
   5.5052342e+02             NaN  -1.2371289e-05   1.2795494e-05   8.9685300e-06   3.3017034e-05   1.3898235e-06   3.3789804e-06   5.3681373e-06   7.3572941e-06   9.3464510e-06   7.9635475e-06   7.1149836e-06   6.6907016e-06   6.2664197e-06   5.8421377e-06   5.4178558e-06   4.9935739e-06   4.5692919e-06   4.1450100e-06   3.7207280e-06   3.2964461e-06   2.8721641e-06   2.4478822e-06   2.0236002e-06   1.5993183e-06   1.1750364e-06  -4.6409798e-06  -1.3246528e-05  -2.1852077e-05  -3.0457625e-05  -3.5514707e-05  -3.8735913e-05  -4.1957118e-05  -4.5178323e-05  -3.4851776e-05  -1.7516000e-05  -1.8022421e-07   1.7155552e-05   2.0483830e-05   1.6565021e-05   1.2646213e-05   8.7274043e-06   9.5003289e-07  -8.8236508e-06  -1.8597335e-05  -2.8371018e-05  -3.4583205e-05  -3.8952772e-05   3.0537622e-05   1.1148839e-05  -3.0834758e-04  -1.1623758e-03  -1.0411378e-03  -1.2023547e-03  -1.2664453e-03  -1.3199196e-03  -1.2764598e-03  -1.2957810e-03  -1.2626868e-03  -1.2716965e-03  -1.3147493e-03  -1.3264100e-03  -1.3082453e-03  -1.2909695e-03  -1.2689034e-03  -1.2606615e-03  -1.2414575e-03  -1.2431701e-03  -1.2384705e-03  -1.2961699e-03  -1.2865110e-03  -1.3081553e-03  -1.2699242e-03  -1.2851797e-03  -1.2675234e-03  -1.2752349e-03  -1.2753373e-03  -1.2456806e-03  -1.2816124e-03  -1.2792380e-03  -1.2393861e-03  -1.2482477e-03  -1.2545943e-03  -1.2676198e-03  -1.2831479e-03  -1.2408511e-03  -1.2979185e-03  -1.3099949e-03  -1.3001042e-03  -1.2863311e-03  -1.2633490e-03  -1.2753432e-03  -1.2919673e-03  -1.2649114e-03  -1.2655038e-03  -1.2786402e-03  -1.2639196e-03  -1.2937744e-03  -1.2961733e-03  -1.2660572e-03  -1.2468205e-03  -1.2665114e-03  -1.2509075e-03  -1.2490284e-03  -1.2244454e-03  -1.2567909e-03  -1.2394859e-03  -1.2464575e-03  -1.2568237e-03  -1.2370106e-03  -1.2504921e-03  -1.2476942e-03  -1.2261365e-03  -1.1787729e-03  -1.1871945e-03  -1.1984464e-03  -1.1951831e-03  -1.1684771e-03  -1.1671264e-03  -1.1650852e-03  -1.1717984e-03  -1.1807556e-03  -1.1886256e-03  -1.1324908e-03  -1.1350182e-03  -1.1239967e-03  -1.1394967e-03  -1.1349934e-03  -1.1268169e-03  -1.0674792e-03  -1.0929169e-03  -1.0698522e-03  -1.0889988e-03  -1.0580661e-03  -1.0407632e-03  -1.0539625e-03  -1.0379620e-03  -1.0452361e-03  -1.0061801e-03  -9.9759829e-04  -9.5243374e-04  -9.9992596e-04  -9.8020293e-04  -9.0552339e-04  -9.2587580e-04  -8.8651353e-04  -9.4479076e-04  -9.2488526e-04  -9.1146579e-04  -9.0982727e-04  -8.8842157e-04  -8.7328335e-04  -8.7712698e-04  -8.7070617e-04  -8.7107262e-04  -8.5030435e-04  -8.4817956e-04  -8.3748371e-04  -8.2672061e-04  -8.6973695e-04  -8.5197032e-04  -8.1872310e-04
   5.5104683e+02             NaN   7.2287237e-06  -2.8346048e-06   1.1946195e-05   8.3315770e-06  -1.6937038e-05  -1.6167161e-05  -1.5397285e-05  -1.4627408e-05  -1.3857532e-05  -7.4828755e-06  -4.1000763e-06  -2.4086766e-06  -7.1727697e-07   9.7412268e-07   2.6655223e-06   4.3569220e-06   6.0483216e-06   7.7397213e-06   9.4311209e-06   1.1122521e-05   1.2813920e-05   1.4505320e-05   1.6196719e-05   1.7888119e-05   1.9579519e-05   1.3624274e-05   4.9709914e-06  -3.6822917e-06  -1.2335575e-05  -1.7561428e-05  -2.1577949e-05  -2.5594469e-05  -2.9610990e-05  -2.2189691e-05  -1.0732676e-05   7.2433937e-07   1.2181354e-05   1.4514875e-05   1.3629265e-05   1.2743656e-05   1.1858046e-05   4.6271324e-06  -4.8426561e-06  -1.4312445e-05  -2.3782233e-05  -2.7691868e-05  -2.9639660e-05   5.4588606e-07  -3.3057787e-06  -3.0181271e-04  -1.2123482e-03  -1.0610715e-03  -1.2065221e-03  -1.2566660e-03  -1.3097438e-03  -1.3061338e-03  -1.3048417e-03  -1.2723572e-03  -1.2782557e-03  -1.2929498e-03  -1.3109268e-03  -1.3098364e-03  -1.2867191e-03  -1.2768534e-03  -1.2833345e-03  -1.2072202e-03  -1.2359008e-03  -1.2860355e-03  -1.2920446e-03  -1.2747045e-03  -1.2942008e-03  -1.2904750e-03  -1.2975738e-03  -1.2687901e-03  -1.2572844e-03  -1.2821588e-03  -1.2481477e-03  -1.2886629e-03  -1.2876839e-03  -1.2472841e-03  -1.2561880e-03  -1.2560522e-03  -1.2492349e-03  -1.2739170e-03  -1.2353698e-03  -1.3181468e-03  -1.3124171e-03  -1.3129335e-03  -1.3064983e-03  -1.2681826e-03  -1.2754867e-03  -1.3030198e-03  -1.3029367e-03  -1.2805206e-03  -1.2666871e-03  -1.2884474e-03  -1.2843002e-03  -1.2697459e-03  -1.2866769e-03  -1.2582613e-03  -1.2700948e-03  -1.2408600e-03  -1.2098190e-03  -1.2265943e-03  -1.2612236e-03  -1.2364475e-03  -1.2308584e-03  -1.2586202e-03  -1.2476284e-03  -1.2269813e-03  -1.2415040e-03  -1.2222397e-03  -1.1842694e-03  -1.1904096e-03  -1.2103747e-03  -1.2109095e-03  -1.1806680e-03  -1.1643381e-03  -1.1463892e-03  -1.1709257e-03  -1.1881355e-03  -1.1810812e-03  -1.1522438e-03  -1.1481021e-03  -1.1511698e-03  -1.1610013e-03  -1.1349667e-03  -1.1090113e-03  -1.0790221e-03  -1.0948919e-03  -1.0710816e-03  -1.0864653e-03  -1.0806675e-03  -1.0451333e-03  -1.0338451e-03  -1.0388212e-03  -1.0235758e-03  -9.7672326e-04  -1.0068987e-03  -9.6008922e-04  -9.7952195e-04  -9.8248614e-04  -9.1877150e-04  -9.2825860e-04  -9.1172159e-04  -9.3888811e-04  -8.8645821e-04  -9.0839046e-04  -8.9833586e-04  -9.0254903e-04  -8.9291218e-04  -8.9450328e-04  -8.6829495e-04  -8.5879700e-04  -8.7541062e-04  -8.5853022e-04  -8.6392367e-04  -8.3810420e-04  -8.6612533e-04  -8.6563221e-04  -8.0631694e-04
   5.5157025e+02             NaN   7.4201007e-06   2.7710490e-06   1.8880057e-05   2.0837292e-05  -1.6607785e-05  -1.1393209e-05  -6.1786339e-06  -9.6405827e-07   4.2505173e-06   6.5103086e-06   7.5701244e-06   8.1000323e-06   8.6299402e-06   9.1598481e-06   9.6897559e-06   1.0219664e-05   1.0749572e-05   1.1279480e-05   1.1809387e-05   1.2339295e-05   1.2869203e-05   1.3399111e-05   1.3929019e-05   1.4458927e-05   1.4988835e-05   9.6717662e-06   3.0612291e-06  -3.5493080e-06  -1.0159845e-05  -1.6098100e-05  -2.1887633e-05  -2.7677166e-05  -3.3466699e-05  -2.9720091e-05  -2.3863898e-05  -1.8007705e-05  -1.2151511e-05  -8.1692110e-06  -4.6014536e-06  -1.0336961e-06   2.5340613e-06  -4.3868587e-06  -1.3628085e-05  -2.2869310e-05  -3.2110536e-05  -3.9034832e-05  -4.5446577e-05   1.6360663e-05   5.6339511e-06  -2.8656838e-04  -1.2082666e-03  -1.0671648e-03  -1.2099899e-03  -1.2509195e-03  -1.2948130e-03  -1.2910312e-03  -1.2937116e-03  -1.2821104e-03  -1.2563138e-03  -1.2989236e-03  -1.3079495e-03  -1.2923235e-03  -1.2858939e-03  -1.2559537e-03  -1.2740929e-03  -1.2094814e-03  -1.2314404e-03  -1.2466891e-03  -1.2920311e-03  -1.2575075e-03  -1.2859774e-03  -1.2723536e-03  -1.2933046e-03  -1.2618547e-03  -1.2528008e-03  -1.2737318e-03  -1.2312614e-03  -1.2746002e-03  -1.2714472e-03  -1.2436262e-03  -1.2571627e-03  -1.2509590e-03  -1.2498927e-03  -1.2605894e-03  -1.2374991e-03  -1.2912320e-03  -1.2951818e-03  -1.3015837e-03  -1.2938549e-03  -1.2586639e-03  -1.2626622e-03  -1.3011948e-03  -1.2853525e-03  -1.2572526e-03  -1.2760228e-03  -1.2793037e-03  -1.2864775e-03  -1.2646485e-03  -1.2829057e-03  -1.2423958e-03  -1.2484437e-03  -1.2489084e-03  -1.2212510e-03  -1.2034678e-03  -1.2481000e-03  -1.2357024e-03  -1.2265935e-03  -1.2364596e-03  -1.2222454e-03  -1.2246333e-03  -1.2191883e-03  -1.1964070e-03  -1.1740599e-03  -1.1889624e-03  -1.2036416e-03  -1.1859365e-03  -1.1631435e-03  -1.1606693e-03  -1.1537514e-03  -1.1630382e-03  -1.1671827e-03  -1.1750084e-03  -1.1397902e-03  -1.1422841e-03  -1.1201027e-03  -1.1396541e-03  -1.1250961e-03  -1.1051262e-03  -1.0620919e-03  -1.0892446e-03  -1.0653359e-03  -1.0743967e-03  -1.0501782e-03  -1.0386437e-03  -1.0302687e-03  -1.0272774e-03  -1.0156790e-03  -9.9443157e-04  -1.0069131e-03  -9.5363824e-04  -9.7653189e-04  -9.7155927e-04  -9.0292738e-04  -9.1803072e-04  -9.0919232e-04  -9.4129611e-04  -9.1144159e-04  -9.1281602e-04  -8.9562246e-04  -8.7884661e-04  -8.6551984e-04  -8.6177410e-04  -8.7674243e-04  -8.5301584e-04  -8.6291316e-04  -8.3823801e-04  -8.7983911e-04  -8.2421075e-04  -8.4033521e-04  -8.5744363e-04  -8.1310036e-04
   5.5209366e+02             NaN   1.0083160e-05  -1.4604419e-05   1.3732182e-05   1.5805567e-05  -8.1068471e-06  -2.9531001e-06   2.2006469e-06   7.3543940e-06   1.2508141e-05   1.1811968e-05   1.1387372e-05   1.1175074e-05   1.0962777e-05   1.0750479e-05   1.0538181e-05   1.0325883e-05   1.0113586e-05   9.9012878e-06   9.6889901e-06   9.4766923e-06   9.2643945e-06   9.0520968e-06   8.8397990e-06   8.6275012e-06   8.4152035e-06  -1.1160886e-06  -1.1705446e-05  -2.2294803e-05  -3.2884161e-05  -2.9243935e-05  -2.3988103e-05  -1.8732271e-05  -1.3476439e-05  -1.1196967e-05  -9.2554275e-06  -7.3138878e-06  -5.3723481e-06  -1.0556865e-06   3.5306431e-06   8.1169727e-06   1.2703302e-05  -1.7066235e-06  -1.8273357e-05  -3.4840090e-05  -5.1406824e-05  -4.0262973e-05  -2.5972901e-05   1.4377536e-05   7.6068515e-06  -2.7231786e-04  -1.2549035e-03  -1.0575984e-03  -1.2291773e-03  -1.2581796e-03  -1.3099038e-03  -1.3081206e-03  -1.2983836e-03  -1.2781555e-03  -1.2458873e-03  -1.2812368e-03  -1.2785946e-03  -1.2964665e-03  -1.2804458e-03  -1.2652625e-03  -1.2780386e-03  -1.2039845e-03  -1.2178545e-03  -1.2774651e-03  -1.3019525e-03  -1.2633538e-03  -1.3029436e-03  -1.2729649e-03  -1.3018259e-03  -1.2610393e-03  -1.2429625e-03  -1.2862390e-03  -1.2376845e-03  -1.2745113e-03  -1.2721022e-03  -1.2442681e-03  -1.2510249e-03  -1.2444588e-03  -1.2520231e-03  -1.2701006e-03  -1.2323382e-03  -1.2769798e-03  -1.2897548e-03  -1.3154714e-03  -1.3097032e-03  -1.2552273e-03  -1.2502141e-03  -1.3000332e-03  -1.2949890e-03  -1.2603708e-03  -1.2709357e-03  -1.2662149e-03  -1.2725595e-03  -1.2626238e-03  -1.2548380e-03  -1.2428813e-03  -1.2501357e-03  -1.2488651e-03  -1.2287587e-03  -1.2094252e-03  -1.2524634e-03  -1.2350590e-03  -1.2170011e-03  -1.2424155e-03  -1.2391159e-03  -1.2226242e-03  -1.2307587e-03  -1.2130815e-03  -1.1828198e-03  -1.1941041e-03  -1.2153478e-03  -1.1952337e-03  -1.1747204e-03  -1.1643069e-03  -1.1612308e-03  -1.1601779e-03  -1.1765122e-03  -1.1677827e-03  -1.1406200e-03  -1.1365224e-03  -1.1404778e-03  -1.1457185e-03  -1.1326929e-03  -1.1089377e-03  -1.0610740e-03  -1.0883654e-03  -1.0804721e-03  -1.0789187e-03  -1.0744519e-03  -1.0310631e-03  -1.0322904e-03  -1.0349661e-03  -1.0157157e-03  -9.7166462e-04  -1.0006651e-03  -9.3567450e-04  -9.5860882e-04  -9.8601448e-04  -9.2253083e-04  -9.2993459e-04  -9.1942265e-04  -9.5777301e-04  -9.0878903e-04  -9.0643067e-04  -8.9822371e-04  -8.9936421e-04  -8.8440378e-04  -8.9877169e-04  -8.8411084e-04  -8.5324086e-04  -8.7839177e-04  -8.5304147e-04  -8.7252585e-04  -8.1869611e-04  -8.8121680e-04  -8.7944217e-04  -8.1766645e-04
   5.5261708e+02             NaN   5.3263656e-06   5.2961592e-06   2.5958164e-05   9.6262958e-06  -1.2354120e-05  -7.4208169e-06  -2.4875141e-06   2.4457886e-06   7.3790913e-06   5.4952675e-06   4.5334208e-06   4.0524975e-06   3.5715742e-06   3.0906509e-06   2.6097276e-06   2.1288043e-06   1.6478810e-06   1.1669576e-06   6.8603433e-07   2.0511102e-07  -2.7581230e-07  -7.5673561e-07  -1.2376589e-06  -1.7185822e-06  -2.1995056e-06  -8.3274879e-06  -1.4589935e-05  -2.0852382e-05  -2.7114829e-05  -2.7777144e-05  -2.8306112e-05  -2.8835080e-05  -2.9364048e-05  -1.8504681e-05  -7.3741415e-06   3.7563981e-06   1.4886938e-05   1.2075226e-05   8.9315297e-06   5.7878330e-06   2.6441362e-06  -7.8315738e-06  -1.8481870e-05  -2.9132166e-05  -3.9782462e-05  -3.8137964e-05  -3.6200709e-05   2.3295479e-05   2.2724671e-05  -2.6131403e-04  -1.2611262e-03  -1.0420732e-03  -1.2106278e-03  -1.2432761e-03  -1.2732257e-03  -1.2798243e-03  -1.2934026e-03  -1.2624210e-03  -1.2389375e-03  -1.2564399e-03  -1.3063798e-03  -1.2894225e-03  -1.2866944e-03  -1.2531364e-03  -1.2711188e-03  -1.2048086e-03  -1.2125894e-03  -1.2534343e-03  -1.2852252e-03  -1.2573298e-03  -1.2868218e-03  -1.2623609e-03  -1.3248743e-03  -1.2446164e-03  -1.2385903e-03  -1.2665404e-03  -1.2236785e-03  -1.2545848e-03  -1.2540664e-03  -1.2388006e-03  -1.2472356e-03  -1.2524794e-03  -1.2502755e-03  -1.2460239e-03  -1.2253155e-03  -1.2631147e-03  -1.2805148e-03  -1.2922766e-03  -1.2781963e-03  -1.2473844e-03  -1.2367318e-03  -1.2827860e-03  -1.2801132e-03  -1.2519068e-03  -1.2510252e-03  -1.2631988e-03  -1.2870114e-03  -1.2647796e-03  -1.2550877e-03  -1.2165225e-03  -1.2361923e-03  -1.2488999e-03  -1.2264724e-03  -1.2114043e-03  -1.2399168e-03  -1.2382988e-03  -1.2288945e-03  -1.2348619e-03  -1.2319226e-03  -1.2170300e-03  -1.2084623e-03  -1.1931751e-03  -1.1737121e-03  -1.1866979e-03  -1.2088430e-03  -1.1983606e-03  -1.1498418e-03  -1.1540101e-03  -1.1465490e-03  -1.1628629e-03  -1.1541238e-03  -1.1719226e-03  -1.1210051e-03  -1.1352866e-03  -1.1370399e-03  -1.1343960e-03  -1.1345385e-03  -1.1011304e-03  -1.0652332e-03  -1.0866110e-03  -1.0570926e-03  -1.0754167e-03  -1.0506691e-03  -1.0396524e-03  -1.0259268e-03  -1.0430889e-03  -1.0191138e-03  -9.7122678e-04  -9.9696270e-04  -9.2453431e-04  -9.5980437e-04  -9.6229263e-04  -9.0532014e-04  -9.1896673e-04  -9.0785145e-04  -9.4991869e-04  -8.8234753e-04  -9.0087348e-04  -9.0176331e-04  -8.8543360e-04  -8.7920247e-04  -8.6280733e-04  -8.6595279e-04  -8.6869361e-04  -8.8344267e-04  -8.5419361e-04  -8.8434758e-04  -8.4057622e-04  -8.5509660e-04  -8.6107271e-04  -8.2577762e-04
   5.5314050e+02             NaN   1.1341341e-05  -1.1323586e-05   1.2176482e-05   1.0605432e-06  -2.4858447e-05  -2.0179327e-05  -1.5500207e-05  -1.0821088e-05  -6.1842019e-06  -4.5784422e-06  -3.7755624e-06  -3.3741225e-06  -2.9726825e-06  -2.5712426e-06  -2.1698027e-06  -1.7683627e-06  -1.3669228e-06  -9.6548290e-07  -5.6404297e-07  -1.6260305e-07   2.3883688e-07   6.4027680e-07   1.0417167e-06   1.4431567e-06   1.6410547e-06  -1.6604173e-06  -4.9618893e-06  -8.2633613e-06  -1.1360139e-05  -1.0937734e-05  -1.0515328e-05  -1.0092923e-05  -9.4233182e-06  -4.5037731e-06   4.1577201e-07   5.3353171e-06   1.0150036e-05   1.3162544e-05   1.6175052e-05   1.9187560e-05   2.1146483e-05   4.9917767e-06  -1.1162930e-05  -2.7317636e-05  -4.2200677e-05  -3.5220768e-05  -2.6900144e-05  -3.5208042e-07   1.5217835e-05  -2.4916601e-04  -1.2664642e-03  -1.0644588e-03  -1.2171347e-03  -1.2517325e-03  -1.2963245e-03  -1.3091584e-03  -1.2768186e-03  -1.2855566e-03  -1.2478749e-03  -1.2427354e-03  -1.2829512e-03  -1.2845654e-03  -1.2822386e-03  -1.2427065e-03  -1.2704471e-03  -1.2022913e-03  -1.2161924e-03  -1.2770039e-03  -1.2852851e-03  -1.2493973e-03  -1.2702964e-03  -1.2747350e-03  -1.2786841e-03  -1.2413214e-03  -1.2291597e-03  -1.2711797e-03  -1.2292628e-03  -1.2549698e-03  -1.2516076e-03  -1.2388979e-03  -1.2366878e-03  -1.2360561e-03  -1.2362563e-03  -1.2415595e-03  -1.2189661e-03  -1.2651479e-03  -1.2811344e-03  -1.2909159e-03  -1.2884053e-03  -1.2546482e-03  -1.2616225e-03  -1.2945924e-03  -1.2773476e-03  -1.2391685e-03  -1.2625706e-03  -1.2455881e-03  -1.2543315e-03  -1.2451315e-03  -1.2522785e-03  -1.2431677e-03  -1.2588484e-03  -1.2449743e-03  -1.2056260e-03  -1.2092859e-03  -1.2282246e-03  -1.2123602e-03  -1.2050442e-03  -1.2226795e-03  -1.2167206e-03  -1.2093266e-03  -1.2202908e-03  -1.1979069e-03  -1.1700340e-03  -1.1903161e-03  -1.2151505e-03  -1.1921906e-03  -1.1562858e-03  -1.1451438e-03  -1.1382211e-03  -1.1604573e-03  -1.1812866e-03  -1.1577146e-03  -1.1337232e-03  -1.1245926e-03  -1.1396700e-03  -1.1434506e-03  -1.1343451e-03  -1.0881705e-03  -1.0551536e-03  -1.0906567e-03  -1.0499326e-03  -1.0674745e-03  -1.0803169e-03  -1.0199963e-03  -1.0081041e-03  -1.0143761e-03  -9.8404018e-04  -9.9601363e-04  -9.7910902e-04  -9.2634694e-04  -9.5825657e-04  -9.5735178e-04  -9.2806949e-04  -9.1762978e-04  -9.4327403e-04  -9.5251084e-04  -8.8011380e-04  -9.0703198e-04  -8.7084160e-04  -8.8693356e-04  -8.7741872e-04  -8.8297456e-04  -8.5557671e-04  -8.5155888e-04  -8.8778722e-04  -8.6421950e-04  -8.7357140e-04  -8.3511637e-04  -8.7189628e-04  -8.6352203e-04  -8.1883347e-04
   5.5366391e+02             NaN   2.3214717e-05   8.9704141e-07   4.8861582e-06   3.8352319e-06  -1.1953879e-05  -9.4444915e-06  -6.9351044e-06  -4.4257174e-06  -2.0516532e-06  -3.6207980e-06  -4.4053705e-06  -4.7976567e-06  -5.1899429e-06  -5.5822291e-06  -5.9745153e-06  -6.3668016e-06  -6.7590878e-06  -7.1513740e-06  -7.5436602e-06  -7.9359464e-06  -8.3282327e-06  -8.7205189e-06  -9.1128051e-06  -9.5050913e-06  -9.7298934e-06  -8.8602170e-06  -7.9905407e-06  -7.1208643e-06  -6.0423087e-06  -3.5987657e-06  -1.1552226e-06   1.2883205e-06   3.4569148e-06   3.8287691e-06   4.2006234e-06   4.5724777e-06   4.1544564e-06  -1.4252584e-06  -7.0049733e-06  -1.2584688e-05  -1.8057265e-05  -2.2829718e-05  -2.7602170e-05  -3.2374622e-05  -3.5685196e-05  -2.9442659e-05  -1.9423406e-05   2.7594844e-05   4.7470903e-05  -2.4296598e-04  -1.2701122e-03  -1.0859753e-03  -1.2134821e-03  -1.2555630e-03  -1.2846174e-03  -1.2973920e-03  -1.2773272e-03  -1.2711622e-03  -1.2434471e-03  -1.2557402e-03  -1.2604501e-03  -1.2674195e-03  -1.2737824e-03  -1.2389115e-03  -1.2603156e-03  -1.1937127e-03  -1.2147698e-03  -1.2414888e-03  -1.2734244e-03  -1.2404216e-03  -1.2625597e-03  -1.2577816e-03  -1.2874736e-03  -1.2242267e-03  -1.2176938e-03  -1.2536723e-03  -1.2235390e-03  -1.2491184e-03  -1.2421842e-03  -1.2375403e-03  -1.2462657e-03  -1.2218176e-03  -1.2287809e-03  -1.2401413e-03  -1.2196669e-03  -1.2595178e-03  -1.2702398e-03  -1.2842905e-03  -1.2559386e-03  -1.2402016e-03  -1.2487446e-03  -1.2724649e-03  -1.2684810e-03  -1.2317104e-03  -1.2703367e-03  -1.2417021e-03  -1.2599170e-03  -1.2363732e-03  -1.2290521e-03  -1.2175284e-03  -1.2430166e-03  -1.2510226e-03  -1.1927180e-03  -1.2072382e-03  -1.2205204e-03  -1.2074670e-03  -1.2064630e-03  -1.2189042e-03  -1.2073714e-03  -1.2076119e-03  -1.2074387e-03  -1.1854942e-03  -1.1679052e-03  -1.1739185e-03  -1.1933615e-03  -1.1737098e-03  -1.1544613e-03  -1.1478537e-03  -1.1277829e-03  -1.1271031e-03  -1.1450090e-03  -1.1681013e-03  -1.1159055e-03  -1.1144322e-03  -1.1163830e-03  -1.1214709e-03  -1.1152636e-03  -1.0917351e-03  -1.0398907e-03  -1.0692897e-03  -1.0445912e-03  -1.0651250e-03  -1.0643778e-03  -1.0176580e-03  -1.0149358e-03  -1.0185901e-03  -1.0047506e-03  -9.7464793e-04  -9.7219290e-04  -9.1815748e-04  -9.4810825e-04  -9.5491403e-04  -9.1276198e-04  -9.2456985e-04  -9.1534405e-04  -9.4794193e-04  -8.7428495e-04  -9.0628236e-04  -8.7598179e-04  -8.6643803e-04  -8.6277966e-04  -8.7388050e-04  -8.8839457e-04  -8.6704577e-04  -8.7796272e-04  -8.3309962e-04  -8.6188114e-04  -8.4363411e-04  -8.7824718e-04  -8.6834751e-04  -8.2193871e-04
   5.5418733e+02             NaN   1.5475407e-05   1.2122761e-06   1.1675818e-05  -4.5463494e-06  -1.9865873e-05  -2.0742729e-05  -2.1619584e-05  -2.2496440e-05  -2.3120199e-05  -1.9175972e-05  -1.7203858e-05  -1.6217802e-05  -1.5231745e-05  -1.4245688e-05  -1.3259631e-05  -1.2273575e-05  -1.1287518e-05  -1.0301461e-05  -9.3154046e-06  -8.3293479e-06  -7.3432911e-06  -6.3572344e-06  -5.3711777e-06  -4.3851210e-06  -3.7604524e-06  -4.4953598e-06  -5.2302671e-06  -5.9651744e-06  -6.3248377e-06  -5.2727982e-06  -4.2207588e-06  -3.1687193e-06  -2.0268418e-06  -5.4698513e-07   9.3287151e-07   2.4127281e-06   4.3969822e-06   8.2788266e-06   1.2160671e-05   1.6042515e-05   1.6018744e-05   1.3016847e-06  -1.3415375e-05  -2.8132435e-05  -3.7557365e-05  -2.7072810e-05  -1.3146709e-05   2.9351256e-06   3.1913663e-05  -2.3212466e-04  -1.2844427e-03  -1.1088985e-03  -1.2098922e-03  -1.2539220e-03  -1.2743322e-03  -1.2982425e-03  -1.2948270e-03  -1.2949823e-03  -1.2646060e-03  -1.2661947e-03  -1.2591987e-03  -1.2763366e-03  -1.2602547e-03  -1.2495065e-03  -1.2726624e-03  -1.1777693e-03  -1.2050210e-03  -1.2507191e-03  -1.2517507e-03  -1.2435728e-03  -1.2329525e-03  -1.2585424e-03  -1.2772242e-03  -1.2225718e-03  -1.2187562e-03  -1.2654997e-03  -1.2169449e-03  -1.2452223e-03  -1.2431612e-03  -1.2451543e-03  -1.2432923e-03  -1.2236445e-03  -1.2230260e-03  -1.2437534e-03  -1.2182607e-03  -1.2676161e-03  -1.2715005e-03  -1.2845393e-03  -1.2749687e-03  -1.2541892e-03  -1.2555721e-03  -1.2839510e-03  -1.2801663e-03  -1.2332961e-03  -1.2389234e-03  -1.2587795e-03  -1.2579312e-03  -1.2372730e-03  -1.2355247e-03  -1.2388575e-03  -1.2510440e-03  -1.2268596e-03  -1.1780747e-03  -1.2156184e-03  -1.2284160e-03  -1.1925378e-03  -1.1914721e-03  -1.2087045e-03  -1.2179942e-03  -1.2084664e-03  -1.1989284e-03  -1.1825490e-03  -1.1682716e-03  -1.1628394e-03  -1.1952526e-03  -1.1885896e-03  -1.1695791e-03  -1.1429550e-03  -1.1318063e-03  -1.1370277e-03  -1.1453819e-03  -1.1293350e-03  -1.1116806e-03  -1.1333594e-03  -1.1517878e-03  -1.1437988e-03  -1.1194699e-03  -1.0825460e-03  -1.0397758e-03  -1.0708016e-03  -1.0493917e-03  -1.0511752e-03  -1.0776636e-03  -1.0160308e-03  -1.0056710e-03  -1.0384684e-03  -9.9102559e-04  -9.7360548e-04  -9.5763654e-04  -9.2838042e-04  -9.4911442e-04  -9.4029019e-04  -8.9676255e-04  -9.1382220e-04  -9.4900266e-04  -9.5203282e-04  -8.4657341e-04  -9.0826106e-04  -8.8055669e-04  -9.2896967e-04  -8.7734013e-04  -8.8929376e-04  -8.9018088e-04  -8.4868816e-04  -8.8152773e-04  -8.6942044e-04  -8.8130282e-04  -8.4266669e-04  -8.4890449e-04  -8.6917018e-04  -8.1594513e-04
   5.5471074e+02             NaN   1.3626871e-05  -2.5102737e-06   3.5070678e-07  -1.5154363e-05  -2.0662270e-05  -1.4997379e-05  -9.3324870e-06  -3.6675954e-06   1.6306569e-06   2.1819130e-06   2.4575411e-06   2.5953552e-06   2.7331692e-06   2.8709833e-06   3.0087973e-06   3.1466114e-06   3.2844254e-06   3.4222394e-06   3.5600535e-06   3.6978675e-06   3.8356816e-06   3.9734956e-06   4.1113097e-06   4.2491237e-06   3.0915699e-06  -1.2873423e-06  -5.6662545e-06  -1.0045167e-05  -1.2174956e-05  -8.7115591e-06  -5.2481628e-06  -1.7847664e-06   1.2922555e-07  -1.8098863e-06  -3.7489982e-06  -5.6881100e-06  -4.1018426e-06   6.2514406e-06   1.6604724e-05   2.6958007e-05   2.7744444e-05   4.7397692e-06  -1.8264905e-05  -4.1269580e-05  -5.2908164e-05  -3.6281223e-05  -1.4914683e-05   1.8695472e-05   6.4532680e-05  -2.3435080e-04  -1.2827634e-03  -1.1303418e-03  -1.2029161e-03  -1.2387556e-03  -1.2623343e-03  -1.2996628e-03  -1.2801198e-03  -1.2737132e-03  -1.2623804e-03  -1.2584127e-03  -1.2650615e-03  -1.2607811e-03  -1.2683472e-03  -1.2394424e-03  -1.2556159e-03  -1.1902904e-03  -1.2226241e-03  -1.2481376e-03  -1.2535416e-03  -1.2168688e-03  -1.2400597e-03  -1.2595581e-03  -1.2563721e-03  -1.2190763e-03  -1.2194362e-03  -1.2447308e-03  -1.2185291e-03  -1.2369596e-03  -1.2296818e-03  -1.2239547e-03  -1.2281371e-03  -1.2003867e-03  -1.2024858e-03  -1.2236054e-03  -1.2091858e-03  -1.2545076e-03  -1.2625017e-03  -1.2743149e-03  -1.2508710e-03  -1.2353642e-03  -1.2331499e-03  -1.2581807e-03  -1.2531364e-03  -1.2220132e-03  -1.2566066e-03  -1.2437657e-03  -1.2531200e-03  -1.2268915e-03  -1.2366860e-03  -1.2332017e-03  -1.2392240e-03  -1.2235677e-03  -1.2012629e-03  -1.1990306e-03  -1.1946476e-03  -1.1856189e-03  -1.1925210e-03  -1.2056282e-03  -1.2038050e-03  -1.1991282e-03  -1.1956255e-03  -1.1781135e-03  -1.1629642e-03  -1.1580221e-03  -1.1894479e-03  -1.1744877e-03  -1.1510068e-03  -1.1376808e-03  -1.1303046e-03  -1.1372748e-03  -1.1482890e-03  -1.1450772e-03  -1.1081636e-03  -1.1165459e-03  -1.1565275e-03  -1.1475729e-03  -1.1173010e-03  -1.0668282e-03  -1.0349876e-03  -1.0672389e-03  -1.0463742e-03  -1.0490571e-03  -1.0625864e-03  -1.0149222e-03  -1.0117268e-03  -1.0504412e-03  -9.8926921e-04  -9.8323279e-04  -9.6565054e-04  -9.3356497e-04  -9.4348919e-04  -9.2827534e-04  -9.0457986e-04  -9.1255245e-04  -9.5269557e-04  -9.2709317e-04  -8.7263794e-04  -9.0019326e-04  -8.6540376e-04  -9.1804208e-04  -8.8725909e-04  -9.0026635e-04  -8.7563347e-04  -8.4386548e-04  -8.8834119e-04  -8.7015934e-04  -8.9465877e-04  -8.4107106e-04  -8.5321026e-04  -8.7390840e-04  -8.2423586e-04
   5.5523416e+02             NaN   1.8166645e-05  -1.6345669e-05   1.9759434e-06  -2.4491964e-05  -3.5966161e-05  -3.0280887e-05  -2.4595613e-05  -1.8910339e-05  -1.3202053e-05  -7.2632837e-06  -4.2938992e-06  -2.8092069e-06  -1.3245146e-06   1.6017761e-07   1.6448699e-06   3.1295621e-06   4.6142544e-06   6.0989466e-06   7.5836389e-06   9.0683312e-06   1.0553023e-05   1.2037716e-05   1.3522408e-05   1.5007100e-05   1.5731623e-05   1.5122904e-05   1.4514186e-05   1.3905467e-05   1.3076471e-05   1.1861138e-05   1.0645804e-05   9.4304706e-06   7.0981556e-06   2.8067946e-06  -1.4845664e-06  -5.7759274e-06  -4.8942204e-06   5.0604020e-06   1.5015024e-05   2.4969647e-05   2.1604192e-05  -5.1230158e-06  -3.1850224e-05  -5.8577432e-05  -6.1933172e-05  -2.4298278e-05   6.3574830e-06   7.7036574e-06   6.4261291e-05  -2.3802664e-04  -1.3195134e-03  -1.1463835e-03  -1.2087397e-03  -1.2334908e-03  -1.2695618e-03  -1.3005574e-03  -1.2871004e-03  -1.2884991e-03  -1.2660242e-03  -1.2460387e-03  -1.2425981e-03  -1.2468853e-03  -1.2812671e-03  -1.2550414e-03  -1.2675953e-03  -1.1832172e-03  -1.2057330e-03  -1.2666693e-03  -1.2442069e-03  -1.2283588e-03  -1.2317077e-03  -1.2612708e-03  -1.2617577e-03  -1.2115737e-03  -1.2030091e-03  -1.2735320e-03  -1.2248423e-03  -1.2310550e-03  -1.2296654e-03  -1.2448982e-03  -1.2422334e-03  -1.2109242e-03  -1.2005000e-03  -1.2197793e-03  -1.2071003e-03  -1.2599263e-03  -1.2608984e-03  -1.2921794e-03  -1.2603020e-03  -1.2521894e-03  -1.2484845e-03  -1.2757040e-03  -1.2742959e-03  -1.2200934e-03  -1.2385194e-03  -1.2279734e-03  -1.2320610e-03  -1.1912543e-03  -1.2307455e-03  -1.2400943e-03  -1.2377574e-03  -1.2264878e-03  -1.1572740e-03  -1.1810835e-03  -1.2010552e-03  -1.1814802e-03  -1.1916721e-03  -1.2058776e-03  -1.2112156e-03  -1.1840131e-03  -1.1734079e-03  -1.1874273e-03  -1.1707066e-03  -1.1618025e-03  -1.1900105e-03  -1.1791942e-03  -1.1796809e-03  -1.1394685e-03  -1.0960329e-03  -1.1059936e-03  -1.1712569e-03  -1.1220488e-03  -1.1110434e-03  -1.1268912e-03  -1.1563838e-03  -1.1468694e-03  -1.1049563e-03  -1.0660840e-03  -1.0111950e-03  -1.0822553e-03  -1.0565072e-03  -1.0334802e-03  -1.0906186e-03  -1.0149830e-03  -1.0002610e-03  -1.0467134e-03  -9.8486700e-04  -9.6112213e-04  -9.4123550e-04  -9.0615271e-04  -9.2638121e-04  -9.1773696e-04  -9.3418110e-04  -9.1524690e-04  -9.8848736e-04  -9.3532404e-04  -8.6888548e-04  -9.1711681e-04  -8.5047048e-04  -9.3630902e-04  -8.7482050e-04  -9.2013281e-04  -8.7710266e-04  -8.4992503e-04  -9.0318334e-04  -8.5247778e-04  -8.6727716e-04  -8.5570384e-04  -8.5410798e-04  -8.8649900e-04  -8.1209020e-04
   5.5575758e+02             NaN   1.1631878e-06  -1.9031732e-05   4.8204560e-06  -1.1409669e-05  -2.1877200e-05  -2.1617832e-05  -2.1358464e-05  -2.1099095e-05  -2.0050323e-05  -1.2597992e-05  -8.8718268e-06  -7.0087441e-06  -5.1456614e-06  -3.2825787e-06  -1.4194960e-06   4.4358672e-07   2.3066694e-06   4.1697521e-06   6.0328348e-06   7.8959175e-06   9.7590002e-06   1.1622083e-05   1.3485166e-05   1.5348248e-05   1.6300327e-05   1.6088168e-05   1.5876009e-05   1.5663850e-05   1.4142235e-05   1.0947172e-05   7.7521103e-06   4.5570482e-06   4.5043154e-06   8.4673899e-06   1.2430464e-05   1.6393539e-05   1.7365702e-05   1.4515565e-05   1.1665428e-05   8.8152906e-06  -2.7095494e-06  -2.5320412e-05  -4.7931275e-05  -7.0542138e-05  -6.1589677e-05  -1.2300191e-05   9.5061952e-06   3.0269998e-05   8.8961106e-05  -2.1604222e-04  -1.3421802e-03  -1.1539310e-03  -1.2029638e-03  -1.2378612e-03  -1.2661432e-03  -1.2887693e-03  -1.2727976e-03  -1.2718978e-03  -1.2617334e-03  -1.2561166e-03  -1.2455061e-03  -1.2454284e-03  -1.2821226e-03  -1.2520399e-03  -1.2641170e-03  -1.1874027e-03  -1.2030752e-03  -1.2505968e-03  -1.2320081e-03  -1.2149444e-03  -1.2329903e-03  -1.2517823e-03  -1.2552252e-03  -1.2120773e-03  -1.2005132e-03  -1.2391047e-03  -1.2125946e-03  -1.2266376e-03  -1.2235352e-03  -1.2238540e-03  -1.2313726e-03  -1.2155057e-03  -1.2123565e-03  -1.2273982e-03  -1.1964106e-03  -1.2622050e-03  -1.2485101e-03  -1.2826074e-03  -1.2525352e-03  -1.2392363e-03  -1.2375678e-03  -1.2757404e-03  -1.2784146e-03  -1.2023615e-03  -1.2303535e-03  -1.2358727e-03  -1.2400421e-03  -1.1877981e-03  -1.2319468e-03  -1.2396718e-03  -1.2364023e-03  -1.2049647e-03  -1.1695638e-03  -1.1803014e-03  -1.2130916e-03  -1.1931654e-03  -1.1909550e-03  -1.1827251e-03  -1.1978249e-03  -1.1878470e-03  -1.1748295e-03  -1.1774024e-03  -1.1617580e-03  -1.1590933e-03  -1.1939390e-03  -1.1864262e-03  -1.1711430e-03  -1.1333110e-03  -1.1116648e-03  -1.1125221e-03  -1.1400097e-03  -1.1048105e-03  -1.1158300e-03  -1.1285651e-03  -1.1509244e-03  -1.1402500e-03  -1.0971638e-03  -1.0658406e-03  -1.0548859e-03  -1.0876434e-03  -1.0633380e-03  -1.0306001e-03  -1.0772558e-03  -1.0071392e-03  -9.9652591e-04  -1.0538105e-03  -9.8328487e-04  -9.3772754e-04  -9.4031334e-04  -9.0963951e-04  -9.3343040e-04  -9.2288244e-04  -8.9968651e-04  -9.1694352e-04  -9.6883636e-04  -9.4753723e-04  -8.7800970e-04  -9.0850252e-04  -8.7608356e-04  -9.3078875e-04  -8.9830069e-04  -9.4772542e-04  -8.8000248e-04  -8.3934122e-04  -9.0293593e-04  -8.7854952e-04  -8.6613581e-04  -8.5639663e-04  -8.5200570e-04  -8.6881578e-04  -8.1518051e-04
   5.5628099e+02             NaN   2.6098482e-06  -4.9145504e-05  -7.1850422e-06  -1.5761672e-05  -2.2582759e-05  -2.2860688e-05  -2.3138618e-05  -2.3416547e-05  -2.2946383e-05  -1.7406901e-05  -1.4637160e-05  -1.3252290e-05  -1.1867419e-05  -1.0482549e-05  -9.0976784e-06  -7.7128079e-06  -6.3279375e-06  -4.9430671e-06  -3.5581967e-06  -2.1733262e-06  -7.8845581e-07   5.9641461e-07   1.9812850e-06   3.3661555e-06   7.3896667e-06   1.3904260e-05   2.0418854e-05   2.6933447e-05   3.1122309e-05   3.3115500e-05   3.5108690e-05   3.7101880e-05   3.3355902e-05   2.4191703e-05   1.5027503e-05   5.8633039e-06   5.3371240e-06   1.2965907e-05   2.0594690e-05   2.8223473e-05   2.2571566e-05   4.3816531e-06  -1.3808259e-05  -3.1998172e-05  -2.4645371e-05   6.8217410e-06   2.2497950e-05   3.9263345e-05   1.1227931e-04  -2.3616952e-04  -1.3762040e-03  -1.1636871e-03  -1.1741427e-03  -1.2123948e-03  -1.2734819e-03  -1.2695632e-03  -1.2592082e-03  -1.2733959e-03  -1.2681744e-03  -1.2617074e-03  -1.2509263e-03  -1.2379958e-03  -1.2846261e-03  -1.2343588e-03  -1.2754602e-03  -1.1749237e-03  -1.2090579e-03  -1.2918681e-03  -1.2307710e-03  -1.2098009e-03  -1.2302413e-03  -1.2345666e-03  -1.2474510e-03  -1.2011529e-03  -1.1809952e-03  -1.2285128e-03  -1.2060222e-03  -1.2161382e-03  -1.2242976e-03  -1.2355836e-03  -1.2315628e-03  -1.1979289e-03  -1.1863210e-03  -1.2190081e-03  -1.1894995e-03  -1.2712532e-03  -1.2568092e-03  -1.2819767e-03  -1.2724561e-03  -1.2732920e-03  -1.2594138e-03  -1.2836495e-03  -1.2771828e-03  -1.1978052e-03  -1.2368332e-03  -1.2369094e-03  -1.2478008e-03  -1.1726154e-03  -1.2294526e-03  -1.2338116e-03  -1.2332979e-03  -1.1911011e-03  -1.1573854e-03  -1.1748063e-03  -1.2008931e-03  -1.1702820e-03  -1.1791114e-03  -1.1800611e-03  -1.1876057e-03  -1.1634386e-03  -1.1662599e-03  -1.1704929e-03  -1.1632235e-03  -1.1563265e-03  -1.2019490e-03  -1.1917155e-03  -1.1953394e-03  -1.1408859e-03  -1.1046834e-03  -1.1010468e-03  -1.1428998e-03  -1.0808103e-03  -1.1031820e-03  -1.1427391e-03  -1.1630685e-03  -1.1499386e-03  -1.0975104e-03  -1.0741334e-03  -1.0350177e-03  -1.0769653e-03  -1.0614188e-03  -1.0441878e-03  -1.1038485e-03  -9.9595177e-04  -9.8129301e-04  -1.0387969e-03  -9.8397605e-04  -9.3289472e-04  -9.3193375e-04  -9.1628980e-04  -9.0659085e-04  -8.9422199e-04  -8.8972212e-04  -9.2141326e-04  -1.0127008e-03  -9.4115649e-04  -8.2588513e-04  -9.1256338e-04  -8.3304532e-04  -9.4557016e-04  -9.0721741e-04  -9.6100861e-04  -9.0912263e-04  -8.2456811e-04  -9.2439884e-04  -9.0693949e-04  -8.8079375e-04  -8.5227726e-04  -8.5615161e-04  -8.8249091e-04  -8.0127279e-04
   5.5680441e+02             NaN   3.7663965e-06  -4.3054619e-05  -2.1502237e-05  -1.5792531e-05  -9.8254307e-06  -1.3357619e-05  -1.6889807e-05  -2.0421995e-05  -2.2418702e-05  -1.5528723e-05  -1.2083733e-05  -1.0361238e-05  -8.6387427e-06  -6.9162477e-06  -5.1937527e-06  -3.4712577e-06  -1.7487628e-06  -2.6267777e-08   1.6962272e-06   3.4187222e-06   5.1412172e-06   6.8637121e-06   8.5862071e-06   1.0308702e-05   1.0929587e-05   1.0782772e-05   1.0635957e-05   1.0489141e-05   1.3549661e-05   1.8845339e-05   2.4141017e-05   2.9436696e-05   2.8152650e-05   2.2283262e-05   1.6413874e-05   1.0544487e-05   1.2650298e-05   2.0313944e-05   2.7977589e-05   3.5641234e-05   2.6449990e-05   5.5127476e-06  -1.5424495e-05  -3.6361737e-05  -2.6985988e-05   3.5145690e-06   3.0722180e-05   3.3309204e-05   1.4406280e-04  -2.3807418e-04  -1.4084401e-03  -1.1474699e-03  -1.1693242e-03  -1.2031051e-03  -1.2827217e-03  -1.2773863e-03  -1.2580543e-03  -1.2742740e-03  -1.2580575e-03  -1.2626893e-03  -1.2712393e-03  -1.2356141e-03  -1.2849309e-03  -1.2467419e-03  -1.2533677e-03  -1.1817636e-03  -1.2182622e-03  -1.2626805e-03  -1.2242213e-03  -1.2083056e-03  -1.2385640e-03  -1.2358573e-03  -1.2540455e-03  -1.1777127e-03  -1.1790998e-03  -1.2264871e-03  -1.1961168e-03  -1.2078890e-03  -1.2106490e-03  -1.2267392e-03  -1.2207678e-03  -1.1801164e-03  -1.1680329e-03  -1.1939016e-03  -1.1744746e-03  -1.2404211e-03  -1.2301880e-03  -1.2804870e-03  -1.2597299e-03  -1.2470368e-03  -1.2508464e-03  -1.2864481e-03  -1.2811807e-03  -1.1996851e-03  -1.2221294e-03  -1.2218284e-03  -1.2269859e-03  -1.1682807e-03  -1.2035071e-03  -1.2456615e-03  -1.2325110e-03  -1.1946713e-03  -1.1475177e-03  -1.1607257e-03  -1.1870794e-03  -1.1517419e-03  -1.1569516e-03  -1.1703312e-03  -1.1767308e-03  -1.1521815e-03  -1.1668557e-03  -1.1729178e-03  -1.1544370e-03  -1.1448188e-03  -1.1827043e-03  -1.1768515e-03  -1.1929034e-03  -1.1319537e-03  -1.1059364e-03  -1.1007028e-03  -1.1460649e-03  -1.1019842e-03  -1.1173071e-03  -1.1197764e-03  -1.1381108e-03  -1.1294544e-03  -1.0953547e-03  -1.0759700e-03  -1.0153603e-03  -1.0687224e-03  -1.0528005e-03  -1.0360888e-03  -1.0871903e-03  -1.0091413e-03  -9.8720222e-04  -1.0347803e-03  -9.9103568e-04  -9.3504508e-04  -9.3140356e-04  -9.2219065e-04  -9.1688061e-04  -9.1667314e-04  -9.0752698e-04  -9.4383658e-04  -1.0038870e-03  -9.3123965e-04  -8.4567833e-04  -9.1630866e-04  -8.5390459e-04  -9.2530377e-04  -9.0041869e-04  -9.4550423e-04  -8.8039746e-04  -8.3749560e-04  -9.1480252e-04  -8.9116532e-04  -8.5392421e-04  -8.4457931e-04  -8.4886624e-04  -8.7779088e-04  -7.9259645e-04
   5.5732782e+02             NaN  -6.0895138e-06  -5.5999394e-05  -2.8548938e-05  -3.4083736e-05  -2.0325781e-05  -1.9672867e-05  -1.9019953e-05  -1.8367038e-05  -1.6323426e-05  -7.2900588e-06  -2.7733751e-06  -5.1503324e-07   1.7433086e-06   4.0016505e-06   6.2599923e-06   8.5183342e-06   1.0776676e-05   1.3035018e-05   1.5293360e-05   1.7551702e-05   1.9810044e-05   2.2068385e-05   2.4326727e-05   2.6585069e-05   3.0410018e-05   3.5028485e-05   3.9646952e-05   4.4265419e-05   4.2217499e-05   3.6792921e-05   3.1368343e-05   2.5943765e-05   2.3902181e-05   2.3574149e-05   2.3246118e-05   2.2918087e-05   2.4972100e-05   2.8232666e-05   3.1493232e-05   3.4753797e-05   2.0232635e-05  -3.2953249e-06  -2.6823285e-05  -5.0351245e-05  -3.1311886e-05   9.2886650e-06   3.4380667e-05   4.8861906e-05   1.5822209e-04  -2.4478134e-04  -1.4613213e-03  -1.1329889e-03  -1.1580723e-03  -1.2062698e-03  -1.3074200e-03  -1.2805924e-03  -1.2653404e-03  -1.2605344e-03  -1.2697147e-03  -1.2580186e-03  -1.2807492e-03  -1.2261066e-03  -1.2980244e-03  -1.2625870e-03  -1.2597124e-03  -1.1681519e-03  -1.2296085e-03  -1.2805534e-03  -1.2233468e-03  -1.2143456e-03  -1.2422733e-03  -1.2527262e-03  -1.2493427e-03  -1.1903851e-03  -1.1711966e-03  -1.2366206e-03  -1.2010382e-03  -1.2061649e-03  -1.2179663e-03  -1.2443598e-03  -1.2354725e-03  -1.1792983e-03  -1.1652446e-03  -1.2094880e-03  -1.1847340e-03  -1.2534631e-03  -1.2335426e-03  -1.2768067e-03  -1.2779993e-03  -1.2504091e-03  -1.2486084e-03  -1.2494704e-03  -1.2864892e-03  -1.1874039e-03  -1.2282510e-03  -1.2120574e-03  -1.2323401e-03  -1.1610042e-03  -1.2019565e-03  -1.2338436e-03  -1.2434093e-03  -1.1879008e-03  -1.1406925e-03  -1.1759880e-03  -1.2077783e-03  -1.1583220e-03  -1.1623156e-03  -1.1722191e-03  -1.1792698e-03  -1.1594814e-03  -1.1626597e-03  -1.1696626e-03  -1.1720279e-03  -1.1494811e-03  -1.1893838e-03  -1.1983267e-03  -1.2000506e-03  -1.1187605e-03  -1.0854860e-03  -1.0826679e-03  -1.1200687e-03  -1.0942202e-03  -1.1286169e-03  -1.1238149e-03  -1.1489229e-03  -1.1422086e-03  -1.1103758e-03  -1.0574613e-03  -1.0143859e-03  -1.0858565e-03  -1.0390094e-03  -1.0612764e-03  -1.1135661e-03  -1.0035380e-03  -9.6957786e-04  -1.0376020e-03  -9.8994392e-04  -9.3754317e-04  -9.2377626e-04  -8.9799018e-04  -8.9022801e-04  -9.0537469e-04  -9.2485605e-04  -9.4076927e-04  -1.0146863e-03  -9.3565048e-04  -8.6325169e-04  -9.3283285e-04  -8.4466959e-04  -9.4277241e-04  -9.2196015e-04  -9.6748723e-04  -8.9521711e-04  -8.1724218e-04  -9.2055484e-04  -9.0875376e-04  -8.7539568e-04  -8.4533550e-04  -8.2108383e-04  -9.0050297e-04  -7.9842795e-04
   5.5785124e+02             NaN   4.2636864e-06  -4.1129381e-05  -2.1785533e-05  -3.3985152e-05  -6.0591060e-06  -8.8611927e-06  -1.1663279e-05  -1.4465366e-05  -1.5076267e-05  -5.9986032e-06  -1.4597715e-06   8.0964441e-07   3.0790603e-06   5.3484761e-06   7.6178920e-06   9.8873079e-06   1.2156724e-05   1.4426140e-05   1.6695555e-05   1.8964971e-05   2.1234387e-05   2.3503803e-05   2.5773219e-05   2.8042635e-05   2.4035626e-05   1.7797965e-05   1.1560304e-05   5.3226423e-06   6.4893160e-06   1.0287503e-05   1.4085691e-05   1.7883878e-05   1.9102526e-05   1.9404400e-05   1.9706275e-05   2.0008149e-05   2.2882426e-05   2.6670938e-05   3.0459450e-05   3.4247962e-05   2.0099713e-05  -4.2329332e-07  -2.0946300e-05  -4.1469306e-05  -3.0437957e-05  -8.1921334e-06   2.6452224e-05   5.4358297e-05   1.7792296e-04  -2.3785385e-04  -1.4975657e-03  -1.1061928e-03  -1.1501075e-03  -1.2013002e-03  -1.2901698e-03  -1.2440042e-03  -1.2458558e-03  -1.2333245e-03  -1.2568634e-03  -1.2457587e-03  -1.2903965e-03  -1.2444247e-03  -1.2832202e-03  -1.2336823e-03  -1.2360492e-03  -1.1518533e-03  -1.2148263e-03  -1.2498510e-03  -1.2125048e-03  -1.1937805e-03  -1.2286160e-03  -1.2221980e-03  -1.2485383e-03  -1.1850772e-03  -1.1666617e-03  -1.2371152e-03  -1.1970945e-03  -1.2065496e-03  -1.2152988e-03  -1.2307579e-03  -1.2335826e-03  -1.1861294e-03  -1.1577062e-03  -1.1906666e-03  -1.1722835e-03  -1.2372948e-03  -1.2279749e-03  -1.2781516e-03  -1.2554155e-03  -1.2267888e-03  -1.2370494e-03  -1.2473275e-03  -1.2751356e-03  -1.1890578e-03  -1.1994886e-03  -1.2252509e-03  -1.2197993e-03  -1.1690990e-03  -1.2243464e-03  -1.2323991e-03  -1.2415360e-03  -1.1857266e-03  -1.1480570e-03  -1.1803156e-03  -1.1961135e-03  -1.1552007e-03  -1.1582509e-03  -1.1731961e-03  -1.1720080e-03  -1.1559369e-03  -1.1719203e-03  -1.1641130e-03  -1.1410733e-03  -1.1406491e-03  -1.1791523e-03  -1.1708703e-03  -1.1751819e-03  -1.1182814e-03  -1.0860260e-03  -1.0866508e-03  -1.1108404e-03  -1.0599601e-03  -1.1053532e-03  -1.1076091e-03  -1.1233344e-03  -1.0924623e-03  -1.1062658e-03  -1.0415293e-03  -1.0028354e-03  -1.0781547e-03  -1.0395178e-03  -1.0466581e-03  -1.0810269e-03  -1.0072012e-03  -9.7839534e-04  -1.0248555e-03  -9.8329879e-04  -9.5926084e-04  -9.3149812e-04  -8.8815112e-04  -9.0879282e-04  -8.9227416e-04  -9.0385884e-04  -9.2135052e-04  -1.0048485e-03  -9.2377259e-04  -8.5263225e-04  -9.1066136e-04  -8.3292780e-04  -9.0628937e-04  -8.9581201e-04  -9.3618998e-04  -8.9426218e-04  -8.3487928e-04  -9.0513035e-04  -9.0310282e-04  -8.7265895e-04  -8.2994037e-04  -8.1305355e-04  -8.9379297e-04  -7.9998829e-04
   5.5837466e+02             NaN  -1.8341928e-07  -5.5005586e-05  -2.8460624e-05  -3.5810345e-05  -1.2284275e-05  -1.4591361e-05  -1.6898448e-05  -1.9205534e-05  -1.9834038e-05  -1.3865484e-05  -1.0881208e-05  -9.3890694e-06  -7.8969311e-06  -6.4047927e-06  -4.9126544e-06  -3.4205160e-06  -1.9283777e-06  -4.3623931e-07   1.0558990e-06   2.5480374e-06   4.0401757e-06   5.5323141e-06   7.0244524e-06   8.5165908e-06   1.9964298e-05   3.3727011e-05   4.7489724e-05   6.1252437e-05   5.8200262e-05   5.1238058e-05   4.4275854e-05   3.7313649e-05   2.5890924e-05   1.3430978e-05   9.7103102e-07  -1.1488916e-05  -1.2914947e-06   1.4174528e-05   2.9640551e-05   4.5106575e-05   2.3975766e-05  -5.6650401e-06  -3.5305846e-05  -6.4946652e-05  -4.4649254e-05  -1.2739538e-05   3.7953603e-05   5.4399615e-05   1.5913895e-04  -2.8910792e-04  -1.5327007e-03  -1.0859545e-03  -1.1550139e-03  -1.2107526e-03  -1.3161688e-03  -1.2684607e-03  -1.2454744e-03  -1.2282954e-03  -1.2688372e-03  -1.2740964e-03  -1.3114272e-03  -1.2420986e-03  -1.2986325e-03  -1.2436699e-03  -1.2532776e-03  -1.1636444e-03  -1.2291015e-03  -1.2679675e-03  -1.2194993e-03  -1.2207161e-03  -1.2282352e-03  -1.2343663e-03  -1.2459246e-03  -1.1955856e-03  -1.1753245e-03  -1.2569180e-03  -1.2023147e-03  -1.1912114e-03  -1.2230423e-03  -1.2479461e-03  -1.2383747e-03  -1.1859874e-03  -1.1545940e-03  -1.1907353e-03  -1.1850940e-03  -1.2425558e-03  -1.2194053e-03  -1.2925140e-03  -1.2740517e-03  -1.2517939e-03  -1.2481491e-03  -1.2504163e-03  -1.2948997e-03  -1.1929727e-03  -1.2083736e-03  -1.2023087e-03  -1.2164053e-03  -1.1667200e-03  -1.2018283e-03  -1.2356253e-03  -1.2316150e-03  -1.1924099e-03  -1.1631221e-03  -1.1697863e-03  -1.2009744e-03  -1.1633601e-03  -1.1753325e-03  -1.1883741e-03  -1.1819491e-03  -1.1494374e-03  -1.1671226e-03  -1.1712639e-03  -1.1532884e-03  -1.1312484e-03  -1.1704234e-03  -1.1820268e-03  -1.1850687e-03  -1.1291428e-03  -1.0849396e-03  -1.0984937e-03  -1.1397784e-03  -1.0665321e-03  -1.1180719e-03  -1.1353189e-03  -1.1503079e-03  -1.1241190e-03  -1.1030420e-03  -1.0543307e-03  -1.0055928e-03  -1.0900274e-03  -1.0500619e-03  -1.0674463e-03  -1.0999798e-03  -1.0064100e-03  -9.7699783e-04  -1.0495505e-03  -9.7541833e-04  -9.4933852e-04  -9.3633957e-04  -9.1062835e-04  -9.0136995e-04  -8.9532486e-04  -9.3361885e-04  -9.3319301e-04  -1.0353847e-03  -9.3535537e-04  -8.4321966e-04  -9.1797785e-04  -8.1895461e-04  -9.3854058e-04  -9.0040395e-04  -9.6878664e-04  -8.7068553e-04  -8.3555367e-04  -9.2701081e-04  -9.1678266e-04  -8.7238604e-04  -8.5881847e-04  -8.4609885e-04  -9.0368896e-04  -8.0429203e-04
   5.5889807e+02             NaN   9.2133582e-07  -5.4420499e-05  -1.7084500e-05  -2.6213384e-05  -1.9451028e-05  -2.2195122e-05  -2.4939216e-05  -2.7683309e-05  -2.7166815e-05  -1.5164260e-05  -9.1629829e-06  -6.1623441e-06  -3.1617053e-06  -1.6106657e-07   2.8395722e-06   5.8402110e-06   8.8408497e-06   1.1841488e-05   1.4842127e-05   1.7842766e-05   2.0843405e-05   2.3844044e-05   2.6844682e-05   2.9845321e-05   2.7035308e-05   2.3465993e-05   1.9896678e-05   1.6327363e-05   2.1651205e-05   2.8137154e-05   3.4623102e-05   4.1109050e-05   2.8990176e-05   1.4440133e-05  -1.0991089e-07  -1.4659954e-05   8.7311790e-07   2.0337277e-05   3.9801436e-05   5.9265595e-05   3.0921516e-05  -3.6698662e-06  -3.8261248e-05  -7.2852630e-05  -2.4826653e-05   3.3995280e-05   2.3068592e-05   3.9541828e-05   1.7070805e-04  -3.2068487e-04  -1.5021459e-03  -1.0396327e-03  -1.1330135e-03  -1.2083962e-03  -1.3242653e-03  -1.2266607e-03  -1.2370257e-03  -1.2029984e-03  -1.2412122e-03  -1.2666679e-03  -1.3013228e-03  -1.2321819e-03  -1.2691835e-03  -1.2323973e-03  -1.2278376e-03  -1.1694893e-03  -1.2353878e-03  -1.2487408e-03  -1.1998628e-03  -1.2045044e-03  -1.2180645e-03  -1.2286394e-03  -1.2343415e-03  -1.1752229e-03  -1.1685938e-03  -1.2313511e-03  -1.1862746e-03  -1.1839349e-03  -1.1974109e-03  -1.2186375e-03  -1.2143476e-03  -1.1788127e-03  -1.1586592e-03  -1.1835438e-03  -1.1741104e-03  -1.2331253e-03  -1.2031429e-03  -1.2643250e-03  -1.2619894e-03  -1.2332242e-03  -1.2494008e-03  -1.2483613e-03  -1.2849693e-03  -1.1998097e-03  -1.2125262e-03  -1.2155108e-03  -1.2039554e-03  -1.1722533e-03  -1.2056454e-03  -1.2311060e-03  -1.2120321e-03  -1.1677792e-03  -1.1499582e-03  -1.1915849e-03  -1.1997768e-03  -1.1470944e-03  -1.1724637e-03  -1.1766856e-03  -1.1615083e-03  -1.1411371e-03  -1.1404292e-03  -1.1322667e-03  -1.1311470e-03  -1.1355229e-03  -1.1657803e-03  -1.1759293e-03  -1.1634151e-03  -1.1076457e-03  -1.0842985e-03  -1.1010201e-03  -1.1123575e-03  -1.0754228e-03  -1.1181616e-03  -1.1154736e-03  -1.1267635e-03  -1.1261857e-03  -1.0858159e-03  -1.0543469e-03  -1.0379862e-03  -1.0560490e-03  -1.0309969e-03  -1.0476164e-03  -1.0921929e-03  -1.0378681e-03  -9.8195782e-04  -1.0399504e-03  -9.8070474e-04  -9.5955505e-04  -9.5362328e-04  -8.9828001e-04  -9.1090119e-04  -9.0374441e-04  -9.1338891e-04  -9.3722229e-04  -9.9865378e-04  -9.5073688e-04  -8.5660501e-04  -9.3047965e-04  -8.4586226e-04  -9.4312623e-04  -9.0091523e-04  -9.3291866e-04  -8.6848133e-04  -8.1836884e-04  -9.1520126e-04  -8.7610311e-04  -8.6569816e-04  -8.6724737e-04  -8.4602136e-04  -8.7982595e-04  -8.1618312e-04
   5.5942149e+02             NaN   1.6308705e-06  -5.9817903e-05  -1.2887304e-05  -2.8435373e-05  -1.2227197e-05  -1.5886373e-05  -1.9545548e-05  -2.3204724e-05  -2.3264792e-05  -1.1881689e-05  -6.1901375e-06  -3.3443618e-06  -4.9858604e-07   2.3471897e-06   5.1929654e-06   8.0387412e-06   1.0884517e-05   1.3730293e-05   1.6576068e-05   1.9421844e-05   2.2267620e-05   2.5113396e-05   2.7959171e-05   3.0804947e-05   2.5524755e-05   1.9880017e-05   1.4235279e-05   8.5905413e-06   1.5672130e-05   2.3324644e-05   3.0977159e-05   3.8629673e-05   2.6463221e-05   1.3407654e-05   3.5208648e-07  -1.2703481e-05   4.1291484e-06   2.2302616e-05   4.0476084e-05   5.8649551e-05   3.7037643e-05   1.3640891e-05  -9.7558618e-06  -3.3152614e-05  -8.7475793e-06   1.7801930e-05   2.5821943e-05   4.4528376e-05   1.4220483e-04  -3.3888908e-04  -1.5057833e-03  -9.6765464e-04  -1.1199655e-03  -1.2058923e-03  -1.3342587e-03  -1.2116929e-03  -1.2367340e-03  -1.2228710e-03  -1.2112100e-03  -1.2721271e-03  -1.2958723e-03  -1.2418682e-03  -1.3004223e-03  -1.1977837e-03  -1.2473661e-03  -1.1704094e-03  -1.2380100e-03  -1.2577277e-03  -1.1966405e-03  -1.1971170e-03  -1.2266563e-03  -1.2346152e-03  -1.2349965e-03  -1.1915715e-03  -1.1841900e-03  -1.2508562e-03  -1.1917268e-03  -1.1843721e-03  -1.2049210e-03  -1.2183891e-03  -1.2092573e-03  -1.1906429e-03  -1.1712497e-03  -1.1868450e-03  -1.1745500e-03  -1.2414107e-03  -1.2282451e-03  -1.2652838e-03  -1.2545643e-03  -1.2479135e-03  -1.2707693e-03  -1.2653049e-03  -1.2638062e-03  -1.1837064e-03  -1.2138540e-03  -1.2202359e-03  -1.1849193e-03  -1.1692704e-03  -1.2137208e-03  -1.2392307e-03  -1.2344283e-03  -1.2069051e-03  -1.1503958e-03  -1.1889253e-03  -1.1988182e-03  -1.1497992e-03  -1.1829586e-03  -1.1826086e-03  -1.1662008e-03  -1.1365531e-03  -1.1592910e-03  -1.1519390e-03  -1.1541393e-03  -1.1331500e-03  -1.1676183e-03  -1.1697530e-03  -1.1776646e-03  -1.1311223e-03  -1.0875555e-03  -1.0948828e-03  -1.1095496e-03  -1.0911794e-03  -1.1370625e-03  -1.1065397e-03  -1.1058532e-03  -1.1084345e-03  -1.0887171e-03  -1.0410362e-03  -1.0278902e-03  -1.0633487e-03  -1.0180285e-03  -1.0235452e-03  -1.0711785e-03  -1.0285238e-03  -9.9344173e-04  -1.0397235e-03  -9.6719676e-04  -9.7091249e-04  -9.2917954e-04  -9.1371946e-04  -9.0618634e-04  -8.9591429e-04  -9.1603184e-04  -9.3057815e-04  -1.0001717e-03  -9.4103273e-04  -8.8040359e-04  -9.3662619e-04  -8.3727007e-04  -9.4579328e-04  -9.1459149e-04  -9.3580923e-04  -9.0472704e-04  -8.3191154e-04  -9.1705460e-04  -8.7297554e-04  -8.5635219e-04  -8.4502146e-04  -8.2647710e-04  -8.8245056e-04  -7.9537061e-04
   5.5994490e+02             NaN  -3.4318951e-06  -1.3279861e-05  -1.7359979e-05  -2.0317557e-05   4.4014491e-06   7.0048402e-07  -3.0004811e-06  -6.7014462e-06  -9.0091766e-06  -7.2955663e-06  -6.4387611e-06  -6.0103585e-06  -5.5819559e-06  -5.1535533e-06  -4.7251507e-06  -4.2967481e-06  -3.8683455e-06  -3.4399429e-06  -3.0115403e-06  -2.5831378e-06  -2.1547352e-06  -1.7263326e-06  -1.2979300e-06  -7.2649887e-07   4.5921653e-06   9.9108294e-06   1.5229494e-05   2.0426218e-05   2.1575660e-05   2.2725103e-05   2.3874545e-05   2.4668386e-05   1.3659528e-05   2.6506696e-06  -8.3581887e-06  -1.8674530e-05  -6.0056747e-06   6.6631805e-06   1.9332036e-05   3.0977076e-05   8.6408663e-06  -1.3695344e-05  -3.6031554e-05  -5.6478914e-05  -1.4233824e-05   2.6734007e-05   2.4229919e-05   1.7282753e-05   1.2864916e-04  -3.6841272e-04  -1.4222575e-03  -9.2822306e-04  -1.1350132e-03  -1.2243250e-03  -1.3061638e-03  -1.2386651e-03  -1.2306467e-03  -1.2187612e-03  -1.2445102e-03  -1.2923880e-03  -1.3006872e-03  -1.2396498e-03  -1.2731469e-03  -1.2213230e-03  -1.2287419e-03  -1.1537403e-03  -1.2170883e-03  -1.2369066e-03  -1.2095100e-03  -1.2027975e-03  -1.2266691e-03  -1.2283346e-03  -1.2322242e-03  -1.1908755e-03  -1.1726035e-03  -1.2356516e-03  -1.1773628e-03  -1.1672490e-03  -1.1991458e-03  -1.2199695e-03  -1.2008365e-03  -1.1698931e-03  -1.1607673e-03  -1.1792298e-03  -1.1695599e-03  -1.2199561e-03  -1.2140091e-03  -1.2653788e-03  -1.2459085e-03  -1.2383826e-03  -1.2434218e-03  -1.2505979e-03  -1.2665438e-03  -1.1670433e-03  -1.2183674e-03  -1.2058562e-03  -1.1853987e-03  -1.1847642e-03  -1.2252094e-03  -1.2170177e-03  -1.2046497e-03  -1.1873239e-03  -1.1592654e-03  -1.1680682e-03  -1.1924042e-03  -1.1637668e-03  -1.1717051e-03  -1.1838216e-03  -1.1771920e-03  -1.1387178e-03  -1.1564056e-03  -1.1739862e-03  -1.1577686e-03  -1.1163651e-03  -1.1480836e-03  -1.1500199e-03  -1.1680518e-03  -1.1321462e-03  -1.0943057e-03  -1.0877448e-03  -1.1149174e-03  -1.0986465e-03  -1.1162469e-03  -1.1059828e-03  -1.1111108e-03  -1.1081175e-03  -1.0782463e-03  -1.0658542e-03  -1.0102162e-03  -1.0391368e-03  -1.0412691e-03  -1.0102660e-03  -1.0651577e-03  -1.0069581e-03  -1.0100855e-03  -1.0283150e-03  -9.8579791e-04  -9.7205580e-04  -9.4212684e-04  -9.0505681e-04  -9.1066897e-04  -9.0255280e-04  -9.2347494e-04  -9.4165110e-04  -9.6604458e-04  -9.2199347e-04  -8.9609081e-04  -8.8348316e-04  -8.5058831e-04  -9.2729747e-04  -9.1008859e-04  -9.1184754e-04  -8.7189977e-04  -8.4376704e-04  -8.9695415e-04  -8.7451440e-04  -8.7075159e-04  -8.3856967e-04  -8.6556426e-04  -8.8011351e-04  -7.9902973e-04
   5.6046832e+02             NaN   2.0961734e-07  -2.7943355e-05  -1.1894323e-05  -2.8312956e-05  -1.6613344e-05  -1.6733372e-05  -1.6853399e-05  -1.6973426e-05  -1.6528265e-05  -1.4594891e-05  -1.3628204e-05  -1.3144861e-05  -1.2661518e-05  -1.2178174e-05  -1.1694831e-05  -1.1211487e-05  -1.0728144e-05  -1.0244800e-05  -9.7614568e-06  -9.2781134e-06  -8.7947699e-06  -8.3114265e-06  -7.8280830e-06  -6.0890184e-06   6.8296902e-06   1.9748399e-05   3.2667107e-05   4.4001628e-05   4.1232179e-05   3.8462729e-05   3.5693280e-05   3.2054166e-05   2.0672462e-05   9.2907585e-06  -2.0909455e-06  -1.1095974e-05   1.0584648e-06   1.3212903e-05   2.5367342e-05   3.3763725e-05   8.7022714e-06  -1.6359182e-05  -4.1420636e-05  -5.9783376e-05  -1.8507680e-05   1.9120770e-05   2.0892204e-05   1.7437718e-05   8.2035316e-05  -4.6020923e-04  -1.3155478e-03  -9.1108702e-04  -1.1253158e-03  -1.2149036e-03  -1.3055480e-03  -1.2371537e-03  -1.2145406e-03  -1.2193931e-03  -1.2419516e-03  -1.2786855e-03  -1.2988327e-03  -1.2350561e-03  -1.2934689e-03  -1.2428912e-03  -1.2244053e-03  -1.1691920e-03  -1.2170095e-03  -1.2113555e-03  -1.2005675e-03  -1.2134735e-03  -1.2372434e-03  -1.2391704e-03  -1.2326646e-03  -1.1965793e-03  -1.1660030e-03  -1.2292367e-03  -1.1690190e-03  -1.1542763e-03  -1.1992557e-03  -1.2369256e-03  -1.1936507e-03  -1.1689105e-03  -1.1794005e-03  -1.1976225e-03  -1.1914965e-03  -1.2227138e-03  -1.2084154e-03  -1.2535531e-03  -1.2484670e-03  -1.2362857e-03  -1.2290272e-03  -1.2507254e-03  -1.2539307e-03  -1.1860234e-03  -1.2191702e-03  -1.1854777e-03  -1.1870989e-03  -1.1887515e-03  -1.2261571e-03  -1.2264668e-03  -1.2197537e-03  -1.1982204e-03  -1.1551089e-03  -1.1657583e-03  -1.1984471e-03  -1.1504855e-03  -1.1673586e-03  -1.1834214e-03  -1.1759318e-03  -1.1472933e-03  -1.1599314e-03  -1.1630312e-03  -1.1551634e-03  -1.1290966e-03  -1.1613760e-03  -1.1686076e-03  -1.1757640e-03  -1.1145325e-03  -1.0933762e-03  -1.1054609e-03  -1.1249308e-03  -1.1147504e-03  -1.1061293e-03  -1.1164835e-03  -1.1273286e-03  -1.1292968e-03  -1.1070742e-03  -1.0579030e-03  -1.0325711e-03  -1.0612294e-03  -1.0557975e-03  -1.0316928e-03  -1.0654273e-03  -1.0126959e-03  -9.9040565e-04  -1.0225678e-03  -9.9863068e-04  -9.7690767e-04  -9.3957282e-04  -9.1320537e-04  -9.3766628e-04  -9.1729314e-04  -8.9746466e-04  -9.3623823e-04  -9.7506024e-04  -9.4921743e-04  -8.8667446e-04  -9.0658642e-04  -8.5263911e-04  -9.0196550e-04  -8.8557951e-04  -9.0755134e-04  -8.7081185e-04  -8.6460687e-04  -8.8492345e-04  -8.6931830e-04  -8.6979197e-04  -8.5958429e-04  -8.5061939e-04  -8.5221612e-04  -7.9706622e-04
   5.6099174e+02             NaN   4.6363852e-06  -2.1205309e-05  -1.5466404e-06  -1.8491784e-05  -1.8769781e-05  -1.8460089e-05  -1.8150396e-05  -1.7840704e-05  -1.4996532e-05  -6.0386781e-06  -1.5597513e-06   6.7971209e-07   2.9191755e-06   5.1586389e-06   7.3981023e-06   9.6375657e-06   1.1877029e-05   1.4116493e-05   1.6355956e-05   1.8595419e-05   2.0834883e-05   2.3074346e-05   2.5313810e-05   2.6461814e-05   2.2365274e-05   1.8268734e-05   1.4172194e-05   1.1168218e-05   1.3414097e-05   1.5659976e-05   1.7905854e-05   1.8845983e-05   1.3511883e-05   8.1777822e-06   2.8436816e-06  -1.1607525e-06   1.2239644e-06   3.6086812e-06   5.9933981e-06   5.8543655e-06  -6.4114809e-06  -1.8677327e-05  -3.0943174e-05  -3.7180929e-05  -1.4453236e-05   4.2750926e-06   2.9292552e-06   1.3536666e-05   2.4363890e-05  -4.9634190e-04  -1.2155050e-03  -8.7513632e-04  -1.1412387e-03  -1.2081033e-03  -1.2783265e-03  -1.2262574e-03  -1.2145872e-03  -1.2168708e-03  -1.2087788e-03  -1.2461160e-03  -1.2467862e-03  -1.2274512e-03  -1.2684532e-03  -1.2344590e-03  -1.2053351e-03  -1.1761172e-03  -1.2170580e-03  -1.2047252e-03  -1.2067609e-03  -1.2066721e-03  -1.2237453e-03  -1.2264172e-03  -1.2386815e-03  -1.2130688e-03  -1.1823404e-03  -1.2011998e-03  -1.1575679e-03  -1.1676474e-03  -1.2098517e-03  -1.2084078e-03  -1.1940141e-03  -1.1842083e-03  -1.1758084e-03  -1.1978873e-03  -1.2003417e-03  -1.2207843e-03  -1.2232736e-03  -1.2524129e-03  -1.2629736e-03  -1.2288908e-03  -1.2109649e-03  -1.2427709e-03  -1.2224217e-03  -1.1795830e-03  -1.2198332e-03  -1.2053245e-03  -1.2147314e-03  -1.1730090e-03  -1.2092528e-03  -1.2060973e-03  -1.2241127e-03  -1.2084526e-03  -1.1647171e-03  -1.1790059e-03  -1.1843996e-03  -1.1791505e-03  -1.1716721e-03  -1.1778017e-03  -1.1837558e-03  -1.1476000e-03  -1.1656448e-03  -1.1749734e-03  -1.1423434e-03  -1.1425865e-03  -1.1631466e-03  -1.1588171e-03  -1.1440466e-03  -1.1251522e-03  -1.0933863e-03  -1.1158510e-03  -1.1110669e-03  -1.1002070e-03  -1.1114642e-03  -1.1205380e-03  -1.1141460e-03  -1.0892875e-03  -1.0902632e-03  -1.0529707e-03  -1.0365153e-03  -1.0600538e-03  -1.0192611e-03  -1.0364203e-03  -1.0713912e-03  -1.0238396e-03  -1.0146768e-03  -1.0327484e-03  -9.7231509e-04  -9.6919723e-04  -9.4301156e-04  -9.2992318e-04  -9.5745466e-04  -9.1752024e-04  -9.2787096e-04  -9.4279716e-04  -9.6206630e-04  -9.3606732e-04  -8.6523671e-04  -9.0727942e-04  -8.5267141e-04  -8.9944964e-04  -8.8831863e-04  -8.9165460e-04  -8.6970575e-04  -8.6036928e-04  -8.9336035e-04  -8.6878609e-04  -8.6553226e-04  -8.6399553e-04  -8.4130353e-04  -8.4187243e-04  -7.8417327e-04
   5.6151515e+02             NaN  -4.1073064e-06  -2.5109865e-05  -7.1211967e-06  -2.2326952e-05  -1.5657453e-05  -1.5959840e-05  -1.6262226e-05  -1.6564613e-05  -1.3810669e-05  -4.2785009e-06   4.8758300e-07   2.8706249e-06   5.2536669e-06   7.6367088e-06   1.0019751e-05   1.2402793e-05   1.4785835e-05   1.7168877e-05   1.9551918e-05   2.1934960e-05   2.4318002e-05   2.6701044e-05   2.9084086e-05   3.0466729e-05   2.8734580e-05   2.7002431e-05   2.5270282e-05   2.3799786e-05   2.3143961e-05   2.2488136e-05   2.1832311e-05   1.9291985e-05   1.0884167e-05   2.4763492e-06  -5.9314686e-06  -1.0264061e-05  -1.9082316e-06   6.4475977e-06   1.4803427e-05   1.6224680e-05  -3.9452226e-06  -2.4115125e-05  -4.4285028e-05  -4.9571614e-05  -8.5182377e-06   1.8440774e-05   3.0262823e-06   1.2911607e-05  -1.4964259e-05  -5.3169347e-04  -1.1335462e-03  -8.7156729e-04  -1.1299150e-03  -1.1994626e-03  -1.2817036e-03  -1.2319464e-03  -1.2140840e-03  -1.2159439e-03  -1.1980695e-03  -1.2278524e-03  -1.2570752e-03  -1.2316382e-03  -1.2557327e-03  -1.2354227e-03  -1.2095198e-03  -1.1766880e-03  -1.2228322e-03  -1.1990755e-03  -1.2110874e-03  -1.2042195e-03  -1.2200657e-03  -1.2155539e-03  -1.2456803e-03  -1.1949358e-03  -1.1724378e-03  -1.2111449e-03  -1.1762799e-03  -1.1795177e-03  -1.1947566e-03  -1.1953955e-03  -1.2057149e-03  -1.1800106e-03  -1.1632789e-03  -1.1876326e-03  -1.1662444e-03  -1.2012875e-03  -1.2327930e-03  -1.2589544e-03  -1.2369276e-03  -1.2252649e-03  -1.2273439e-03  -1.2560461e-03  -1.2412772e-03  -1.1816960e-03  -1.2123081e-03  -1.2051000e-03  -1.2229998e-03  -1.1662436e-03  -1.2094423e-03  -1.2209816e-03  -1.2428438e-03  -1.1969389e-03  -1.1375170e-03  -1.1675195e-03  -1.1971739e-03  -1.1628592e-03  -1.1600486e-03  -1.1906932e-03  -1.1814765e-03  -1.1574813e-03  -1.1673971e-03  -1.1645766e-03  -1.1384857e-03  -1.1419881e-03  -1.1641640e-03  -1.1545504e-03  -1.1648464e-03  -1.1141085e-03  -1.0859285e-03  -1.1059782e-03  -1.1181714e-03  -1.0912484e-03  -1.1004557e-03  -1.1247326e-03  -1.1182070e-03  -1.1055201e-03  -1.0850026e-03  -1.0581262e-03  -1.0295023e-03  -1.0709968e-03  -1.0228323e-03  -1.0172200e-03  -1.0691811e-03  -1.0055514e-03  -1.0128111e-03  -1.0289859e-03  -9.6850742e-04  -9.6543458e-04  -9.5282992e-04  -8.9836172e-04  -9.4059804e-04  -9.1420666e-04  -9.1681388e-04  -9.3596459e-04  -9.7719271e-04  -9.1154611e-04  -8.7055043e-04  -8.8968410e-04  -8.2741778e-04  -9.0895386e-04  -8.6754926e-04  -9.0209702e-04  -8.4241480e-04  -8.2569187e-04  -8.8787143e-04  -8.5925096e-04  -8.7733332e-04  -8.3651132e-04  -8.5266933e-04  -8.7188093e-04  -8.1431504e-04
   5.6203857e+02             NaN   8.9570100e-06  -2.3426632e-05  -1.5779750e-05  -2.5071070e-05   1.9672828e-05   1.1373639e-05   3.0744501e-06  -5.2247387e-06  -8.6032987e-06  -1.9175862e-06   1.4252700e-06   3.0966981e-06   4.7681262e-06   6.4395544e-06   8.1109825e-06   9.7824106e-06   1.1453839e-05   1.3125267e-05   1.4796695e-05   1.6468123e-05   1.8139551e-05   1.9810979e-05   2.1482407e-05   2.0723212e-05   1.4641203e-05   8.5591950e-06   2.4771865e-06  -1.4286056e-06  -5.6870964e-07   2.9118628e-07   1.1510822e-06   1.3816758e-06   2.3416277e-07  -9.1335026e-07  -2.0608633e-06  -1.2441589e-06   3.8739776e-06   8.9921141e-06   1.4110251e-05   1.1190190e-05  -9.3326869e-06  -2.9855564e-05  -5.0378441e-05  -5.3209002e-05  -1.7295231e-05   3.7453549e-06  -1.1210409e-05   1.9299137e-06  -6.5275487e-05  -5.4634876e-04  -1.0578951e-03  -8.6356789e-04  -1.1290735e-03  -1.1861670e-03  -1.2535468e-03  -1.2312068e-03  -1.2097498e-03  -1.2219105e-03  -1.2129283e-03  -1.2203967e-03  -1.2307137e-03  -1.2147267e-03  -1.2289422e-03  -1.2351178e-03  -1.2017213e-03  -1.1836430e-03  -1.2146620e-03  -1.1882351e-03  -1.2030674e-03  -1.2179296e-03  -1.2108951e-03  -1.2180903e-03  -1.2323703e-03  -1.1836056e-03  -1.1692621e-03  -1.2078649e-03  -1.1863267e-03  -1.1872790e-03  -1.1987636e-03  -1.2037095e-03  -1.1974428e-03  -1.1881309e-03  -1.1990636e-03  -1.2080346e-03  -1.1761765e-03  -1.2078954e-03  -1.2260387e-03  -1.2556827e-03  -1.2234919e-03  -1.2002114e-03  -1.2175038e-03  -1.2469708e-03  -1.2240647e-03  -1.1875979e-03  -1.2165566e-03  -1.2181683e-03  -1.2346635e-03  -1.1974483e-03  -1.1934676e-03  -1.2021242e-03  -1.2114330e-03  -1.1905525e-03  -1.1470595e-03  -1.1479821e-03  -1.1978430e-03  -1.1621089e-03  -1.1605044e-03  -1.1787227e-03  -1.1793880e-03  -1.1578874e-03  -1.1556047e-03  -1.1500372e-03  -1.1297179e-03  -1.1292938e-03  -1.1663746e-03  -1.1482384e-03  -1.1591317e-03  -1.1261284e-03  -1.0934763e-03  -1.1176537e-03  -1.1192479e-03  -1.0970933e-03  -1.0806268e-03  -1.0964424e-03  -1.0945422e-03  -1.1008566e-03  -1.1052715e-03  -1.0592050e-03  -1.0544609e-03  -1.0542586e-03  -1.0305412e-03  -1.0148965e-03  -1.0652000e-03  -1.0041446e-03  -1.0213879e-03  -1.0377192e-03  -9.8773485e-04  -9.6480316e-04  -9.3661254e-04  -9.2425050e-04  -9.4431945e-04  -9.3090293e-04  -9.1317008e-04  -9.4301220e-04  -9.4891294e-04  -9.5309365e-04  -8.5250037e-04  -8.8657783e-04  -8.5170059e-04  -9.2318719e-04  -8.8775174e-04  -9.0978978e-04  -8.6436299e-04  -8.5369146e-04  -8.9194555e-04  -8.9622265e-04  -8.6971648e-04  -8.4936368e-04  -8.4162979e-04  -8.7914810e-04  -8.2805594e-04
   5.6256198e+02             NaN   5.8156941e-06  -1.9076788e-05  -2.0514351e-05  -3.3677987e-05  -1.1916776e-05  -1.4675763e-05  -1.7434750e-05  -2.0193738e-05  -1.9341983e-05  -1.1661058e-05  -7.8205952e-06  -5.9003638e-06  -3.9801325e-06  -2.0599011e-06  -1.3966979e-07   1.7805616e-06   3.7007929e-06   5.6210243e-06   7.5412556e-06   9.4614869e-06   1.1381718e-05   1.3301950e-05   1.5222181e-05   1.4059705e-05   7.9402761e-06   1.8208471e-06  -4.2985819e-06  -2.2930770e-06   1.2777215e-05   2.7847508e-05   4.2917801e-05   4.6967631e-05   3.3296704e-05   1.9625776e-05   5.9548487e-06   9.3534909e-07   9.8272326e-06   1.8719116e-05   2.7611000e-05   2.6013724e-05   7.5500186e-06  -1.0913687e-05  -2.9377393e-05  -2.6887814e-05   9.2943739e-06   1.8434716e-05   5.4915927e-06   1.0940693e-06  -8.8443153e-05  -5.6124367e-04  -9.8300181e-04  -8.3551896e-04  -1.1106487e-03  -1.1729089e-03  -1.2448346e-03  -1.2402758e-03  -1.2278170e-03  -1.2308749e-03  -1.1988492e-03  -1.2175732e-03  -1.2076351e-03  -1.2040913e-03  -1.2321139e-03  -1.2185613e-03  -1.1879890e-03  -1.1698940e-03  -1.2085559e-03  -1.1730066e-03  -1.1892412e-03  -1.2160626e-03  -1.2029483e-03  -1.2072487e-03  -1.2435450e-03  -1.1637394e-03  -1.1655910e-03  -1.2044013e-03  -1.1737144e-03  -1.1900179e-03  -1.1994528e-03  -1.1983809e-03  -1.1853018e-03  -1.1604157e-03  -1.1687282e-03  -1.1832514e-03  -1.1726054e-03  -1.2129983e-03  -1.2173693e-03  -1.2361465e-03  -1.2230821e-03  -1.1962190e-03  -1.2064296e-03  -1.2417927e-03  -1.2225993e-03  -1.1782804e-03  -1.2022917e-03  -1.1946015e-03  -1.1960378e-03  -1.1571358e-03  -1.1727001e-03  -1.1986758e-03  -1.2127126e-03  -1.1835846e-03  -1.1325218e-03  -1.1450497e-03  -1.1822802e-03  -1.1554774e-03  -1.1604736e-03  -1.1635871e-03  -1.1770906e-03  -1.1682339e-03  -1.1738308e-03  -1.1443854e-03  -1.1062628e-03  -1.1085561e-03  -1.1472006e-03  -1.1293253e-03  -1.1259566e-03  -1.1026385e-03  -1.0858204e-03  -1.1010891e-03  -1.1043646e-03  -1.0789578e-03  -1.0853160e-03  -1.0960063e-03  -1.0829927e-03  -1.0794340e-03  -1.1060548e-03  -1.0428824e-03  -1.0339324e-03  -1.0597076e-03  -1.0491158e-03  -1.0104319e-03  -1.0461018e-03  -1.0187906e-03  -1.0108095e-03  -1.0193518e-03  -9.6904547e-04  -9.5830835e-04  -9.3055700e-04  -9.2740891e-04  -9.2563285e-04  -9.1883697e-04  -9.1101982e-04  -9.4272207e-04  -9.3487066e-04  -9.3658998e-04  -8.5648588e-04  -8.8852222e-04  -8.2231720e-04  -9.0740168e-04  -8.7319334e-04  -8.9914581e-04  -8.6403919e-04  -8.4178526e-04  -8.9343794e-04  -8.7639903e-04  -8.6461024e-04  -8.6612143e-04  -8.6189196e-04  -8.8013411e-04  -8.1813470e-04
   5.6308540e+02             NaN   1.8083487e-05  -8.7042772e-06  -2.1226865e-05  -4.6093980e-05  -7.5923954e-06  -9.8186677e-06  -1.2044940e-05  -1.4271212e-05  -1.2621603e-05  -4.1774531e-06   4.4621875e-08   2.1556594e-06   4.2666969e-06   6.3777344e-06   8.4887719e-06   1.0599809e-05   1.2710847e-05   1.4821884e-05   1.6932922e-05   1.9043959e-05   2.1154997e-05   2.3266034e-05   2.5377072e-05   2.2560405e-05   1.3792161e-05   5.0239167e-06  -3.7443274e-06  -3.2743240e-06   8.3534377e-06   1.9981199e-05   3.1608961e-05   3.1021262e-05   1.5679988e-05   3.3871403e-07  -1.5002560e-05  -1.6600310e-05  -1.5989246e-06   1.3402461e-05   2.8403846e-05   2.8926554e-05   1.1962225e-05  -5.0021040e-06  -2.1966433e-05  -2.4183846e-05  -8.5902468e-06   2.7343152e-07   3.4249907e-06   7.6514969e-06  -1.0681281e-04  -5.5992964e-04  -9.4975835e-04  -8.1039463e-04  -1.1031385e-03  -1.1693769e-03  -1.1989047e-03  -1.2069265e-03  -1.1919942e-03  -1.1997090e-03  -1.1993017e-03  -1.2155559e-03  -1.1826933e-03  -1.1864028e-03  -1.2205908e-03  -1.2050857e-03  -1.1676067e-03  -1.1579335e-03  -1.1824748e-03  -1.1722264e-03  -1.2110847e-03  -1.1952683e-03  -1.1886862e-03  -1.2014258e-03  -1.2011216e-03  -1.1674234e-03  -1.1719027e-03  -1.2000251e-03  -1.1641390e-03  -1.1761656e-03  -1.1843991e-03  -1.1685618e-03  -1.1562295e-03  -1.1498976e-03  -1.1533121e-03  -1.1585058e-03  -1.1569140e-03  -1.1892450e-03  -1.2004355e-03  -1.2176272e-03  -1.1961406e-03  -1.1916346e-03  -1.1913209e-03  -1.2036069e-03  -1.1986516e-03  -1.1735136e-03  -1.1641348e-03  -1.1851740e-03  -1.2060625e-03  -1.1848689e-03  -1.1895966e-03  -1.1713535e-03  -1.1962049e-03  -1.1704229e-03  -1.1383263e-03  -1.1461743e-03  -1.1778633e-03  -1.1356926e-03  -1.1392192e-03  -1.1523774e-03  -1.1556839e-03  -1.1522971e-03  -1.1555427e-03  -1.1311466e-03  -1.0941778e-03  -1.0915733e-03  -1.1327084e-03  -1.1277639e-03  -1.1177636e-03  -1.0798609e-03  -1.0665841e-03  -1.0891313e-03  -1.0951929e-03  -1.0865536e-03  -1.0588763e-03  -1.0758150e-03  -1.0703819e-03  -1.0897204e-03  -1.0631651e-03  -1.0391158e-03  -1.0070404e-03  -1.0534569e-03  -1.0350573e-03  -1.0116933e-03  -1.0515731e-03  -9.7626056e-04  -1.0180057e-03  -1.0267009e-03  -9.4605243e-04  -9.3314241e-04  -9.4266666e-04  -9.1100998e-04  -9.1076823e-04  -9.0744735e-04  -8.8887258e-04  -9.2808128e-04  -9.2923357e-04  -9.0469737e-04  -8.5985069e-04  -8.8972562e-04  -8.2590314e-04  -8.9025425e-04  -8.4717682e-04  -8.8845227e-04  -8.3587698e-04  -8.2604285e-04  -8.5571856e-04  -8.5680598e-04  -8.6611691e-04  -8.2940839e-04  -8.4896757e-04  -8.4923717e-04  -7.9608222e-04
   5.6360882e+02             NaN   2.0286774e-05  -1.4440798e-05  -2.3236302e-05  -2.6056382e-05  -1.0498403e-05  -1.0118814e-05  -9.7392244e-06  -9.3596352e-06  -9.5311623e-06  -1.0599963e-05  -1.1134363e-05  -1.1401563e-05  -1.1668763e-05  -1.1935963e-05  -1.2203163e-05  -1.2470363e-05  -1.2737563e-05  -1.3004763e-05  -1.3271964e-05  -1.3539164e-05  -1.3806364e-05  -1.4073564e-05  -1.4340764e-05  -1.1392664e-05  -5.5004170e-06   3.9183012e-07   6.2840772e-06   1.3077302e-05   2.0695523e-05   2.8313744e-05   3.5931966e-05   3.2845556e-05   1.9957260e-05   7.0689634e-06  -5.8193331e-06  -6.5941435e-06   3.7229772e-06   1.4040098e-05   2.4357219e-05   2.0872764e-05   4.7506486e-06  -1.1371467e-05  -2.7493582e-05  -2.3080599e-05   1.3571635e-07   6.4787124e-06   6.2741786e-06  -3.9436710e-06  -1.2067468e-04  -5.7401156e-04  -9.3149024e-04  -8.2166743e-04  -1.1117165e-03  -1.1578337e-03  -1.2062265e-03  -1.2056465e-03  -1.1990010e-03  -1.2087530e-03  -1.1797478e-03  -1.1963625e-03  -1.1944430e-03  -1.1844848e-03  -1.1966796e-03  -1.2049128e-03  -1.1737685e-03  -1.1713159e-03  -1.1993059e-03  -1.1853091e-03  -1.1888014e-03  -1.1756683e-03  -1.1923177e-03  -1.1826810e-03  -1.2040702e-03  -1.1433318e-03  -1.1411873e-03  -1.1896901e-03  -1.1607283e-03  -1.1712470e-03  -1.1774335e-03  -1.1880984e-03  -1.1794047e-03  -1.1592188e-03  -1.1685121e-03  -1.1914248e-03  -1.1638149e-03  -1.2021665e-03  -1.2167837e-03  -1.2073765e-03  -1.1896246e-03  -1.1923566e-03  -1.1978687e-03  -1.2119126e-03  -1.2039892e-03  -1.1769097e-03  -1.1871801e-03  -1.1696240e-03  -1.1840497e-03  -1.1800611e-03  -1.1666084e-03  -1.1769418e-03  -1.2076133e-03  -1.1683201e-03  -1.1237957e-03  -1.1607800e-03  -1.1770356e-03  -1.1332763e-03  -1.1267263e-03  -1.1585620e-03  -1.1599777e-03  -1.1374972e-03  -1.1475499e-03  -1.1230889e-03  -1.0920345e-03  -1.1078365e-03  -1.1286811e-03  -1.1325664e-03  -1.1284333e-03  -1.0900611e-03  -1.0673929e-03  -1.0779435e-03  -1.0940152e-03  -1.0832778e-03  -1.0609885e-03  -1.0906476e-03  -1.0679392e-03  -1.0856479e-03  -1.0758382e-03  -1.0452129e-03  -1.0183243e-03  -1.0378599e-03  -1.0349853e-03  -1.0344531e-03  -1.0645273e-03  -9.9661332e-04  -1.0055443e-03  -1.0056908e-03  -9.5764461e-04  -9.2217348e-04  -9.4093263e-04  -8.9210488e-04  -9.2722953e-04  -9.0268085e-04  -8.8173176e-04  -9.1499381e-04  -9.3444564e-04  -9.1992648e-04  -8.3811799e-04  -8.6548732e-04  -8.3331471e-04  -9.1164460e-04  -8.7800802e-04  -9.0134664e-04  -8.3825412e-04  -8.3298765e-04  -8.5071029e-04  -8.6181607e-04  -8.5885689e-04  -8.2595521e-04  -8.7366794e-04  -8.5678248e-04  -7.9178823e-04
   5.6413223e+02             NaN   1.3004747e-05  -8.3802881e-06   9.9420279e-07  -7.6410199e-06   6.0932766e-06   3.5948010e-06   1.0963254e-06  -1.4021502e-06  -3.5878951e-06  -5.2999437e-06  -6.1559680e-06  -6.5839801e-06  -7.0119923e-06  -7.4400044e-06  -7.8680165e-06  -8.2960287e-06  -8.7240408e-06  -9.1520530e-06  -9.5800651e-06  -1.0008077e-05  -1.0436089e-05  -1.0864102e-05  -1.1292114e-05  -1.3665954e-05  -1.7388402e-05  -2.1110849e-05  -2.4833297e-05  -2.1483066e-05  -1.3230933e-05  -4.9788003e-06   3.2733325e-06   1.8960374e-06  -6.1551808e-06  -1.4206399e-05  -2.2257617e-05  -1.4670252e-05   3.7558371e-06   2.2181926e-05   4.0608015e-05   3.8102551e-05   2.1089934e-05   4.0773177e-06  -1.2935299e-05  -1.7528630e-05  -1.3514456e-05  -5.6980415e-06   4.4442493e-06  -1.1841443e-05  -1.1705821e-04  -5.6637270e-04  -9.0528011e-04  -8.2707414e-04  -1.1017749e-03  -1.1690665e-03  -1.1882903e-03  -1.1867264e-03  -1.1807813e-03  -1.1740501e-03  -1.1876975e-03  -1.1867186e-03  -1.1796749e-03  -1.1716699e-03  -1.1956746e-03  -1.1933621e-03  -1.1592281e-03  -1.1544512e-03  -1.1837308e-03  -1.1726849e-03  -1.1761194e-03  -1.1697006e-03  -1.1686034e-03  -1.1943355e-03  -1.1702951e-03  -1.1475905e-03  -1.1534424e-03  -1.1718410e-03  -1.1440165e-03  -1.1594774e-03  -1.1692377e-03  -1.1673727e-03  -1.1570644e-03  -1.1508276e-03  -1.1631399e-03  -1.1608970e-03  -1.1471231e-03  -1.1784066e-03  -1.1997505e-03  -1.1919505e-03  -1.1770276e-03  -1.1667359e-03  -1.1678657e-03  -1.1906800e-03  -1.1842760e-03  -1.1649813e-03  -1.1756709e-03  -1.1777725e-03  -1.1722529e-03  -1.1696657e-03  -1.1644313e-03  -1.1294708e-03  -1.1731476e-03  -1.1431247e-03  -1.1454105e-03  -1.1257064e-03  -1.1587656e-03  -1.1307299e-03  -1.1464382e-03  -1.1422863e-03  -1.1508118e-03  -1.1438941e-03  -1.1498617e-03  -1.1178976e-03  -1.0858491e-03  -1.0992666e-03  -1.1341299e-03  -1.1072929e-03  -1.0833483e-03  -1.0621675e-03  -1.0404931e-03  -1.0774721e-03  -1.0862672e-03  -1.0839345e-03  -1.0537243e-03  -1.0628087e-03  -1.0658240e-03  -1.0416745e-03  -1.0604898e-03  -1.0535082e-03  -1.0016705e-03  -1.0283625e-03  -1.0187198e-03  -9.8803978e-04  -1.0502365e-03  -1.0040809e-03  -9.7554510e-04  -9.9234759e-04  -9.4778459e-04  -8.9044044e-04  -9.4473856e-04  -8.8874305e-04  -9.0368785e-04  -9.0016935e-04  -8.8300265e-04  -9.0722615e-04  -9.0390207e-04  -9.1849487e-04  -8.5560751e-04  -8.4973036e-04  -8.2885453e-04  -9.0040337e-04  -8.5233192e-04  -8.7964227e-04  -8.0458576e-04  -8.3518247e-04  -8.7072012e-04  -8.3447872e-04  -8.6373347e-04  -8.2755608e-04  -8.4482098e-04  -8.3781131e-04  -7.8418427e-04
   5.6465565e+02             NaN   9.0434217e-06  -1.6192383e-05  -3.9666418e-06  -7.6709149e-06   1.9555667e-06   3.3641940e-06   4.7728214e-06   6.1814487e-06   6.3583282e-06   4.7968050e-06   4.0160434e-06   3.6256626e-06   3.2352818e-06   2.8449010e-06   2.4545202e-06   2.0641394e-06   1.6737586e-06   1.2833778e-06   8.9299700e-07   5.0261620e-07   1.1223540e-07  -2.7814541e-07  -6.6852621e-07  -2.0604006e-06  -3.9708779e-06  -5.8813551e-06  -7.7918323e-06  -2.0534278e-06   7.6457924e-06   1.7345013e-05   2.7044233e-05   1.9974194e-05   4.2205411e-06  -1.1533112e-05  -2.7286765e-05  -2.4427467e-05  -1.1929837e-05   5.6779370e-07   1.3065424e-05   9.2134074e-06  -3.1049371e-06  -1.5423282e-05  -2.7741626e-05  -2.7995125e-05  -2.2001093e-05  -4.0317496e-06  -3.2634889e-06  -4.2797608e-06  -1.2639625e-04  -5.7207901e-04  -9.0485376e-04  -8.5067016e-04  -1.1107816e-03  -1.1579978e-03  -1.1839781e-03  -1.2049430e-03  -1.1716152e-03  -1.1895658e-03  -1.1808393e-03  -1.1649722e-03  -1.1692602e-03  -1.1645719e-03  -1.1824632e-03  -1.1985059e-03  -1.1428813e-03  -1.1691379e-03  -1.1758335e-03  -1.1490974e-03  -1.1796168e-03  -1.1939322e-03  -1.1719888e-03  -1.1972239e-03  -1.1635834e-03  -1.1409968e-03  -1.1515882e-03  -1.1687508e-03  -1.1470561e-03  -1.1567692e-03  -1.1582967e-03  -1.1471163e-03  -1.1330181e-03  -1.1401315e-03  -1.1558047e-03  -1.1607445e-03  -1.1274064e-03  -1.1903245e-03  -1.2029545e-03  -1.2129162e-03  -1.2094478e-03  -1.1893498e-03  -1.1697083e-03  -1.1882526e-03  -1.1879204e-03  -1.1460114e-03  -1.1839508e-03  -1.1526604e-03  -1.1930931e-03  -1.1577748e-03  -1.1805059e-03  -1.1558869e-03  -1.1799759e-03  -1.1468732e-03  -1.1263931e-03  -1.1194791e-03  -1.1683988e-03  -1.1376291e-03  -1.1273336e-03  -1.1437110e-03  -1.1430817e-03  -1.1225479e-03  -1.1270054e-03  -1.1191699e-03  -1.0967866e-03  -1.0836840e-03  -1.1002199e-03  -1.0975024e-03  -1.1055132e-03  -1.0731995e-03  -1.0581234e-03  -1.0598357e-03  -1.0693959e-03  -1.0704724e-03  -1.0538001e-03  -1.0765313e-03  -1.0600993e-03  -1.0651326e-03  -1.0626451e-03  -1.0539372e-03  -9.8118869e-04  -1.0436672e-03  -1.0091646e-03  -9.6927779e-04  -1.0369027e-03  -9.9150195e-04  -9.7769917e-04  -9.7609356e-04  -9.4077411e-04  -8.9226287e-04  -9.4255624e-04  -8.8082333e-04  -8.9928592e-04  -8.8285930e-04  -8.6337317e-04  -8.9630430e-04  -9.1605639e-04  -8.9731847e-04  -8.4922221e-04  -8.6455839e-04  -8.1018546e-04  -9.0644005e-04  -8.5133507e-04  -8.7714617e-04  -8.2412346e-04  -8.2631092e-04  -8.5830938e-04  -8.6651831e-04  -8.6456637e-04  -8.2881072e-04  -8.6663307e-04  -8.4149000e-04  -7.9974507e-04
   5.6517906e+02             NaN   1.5736867e-05  -1.1208501e-05  -2.5131143e-06  -1.0145424e-06  -8.4440981e-06  -1.2604357e-05  -1.6764616e-05  -2.0924875e-05  -2.1030877e-05  -1.5798656e-05  -1.3182545e-05  -1.1874490e-05  -1.0566435e-05  -9.2583793e-06  -7.9503240e-06  -6.6422687e-06  -5.3342133e-06  -4.0261580e-06  -2.7181027e-06  -1.4100474e-06  -1.0199203e-07   1.2060633e-06   2.5141186e-06  -4.6739241e-08  -4.0633885e-06  -8.0800377e-06  -1.2096687e-05  -1.2941914e-05  -1.2593800e-05  -1.2245687e-05  -1.1897574e-05  -8.8065829e-06  -4.6835042e-06  -5.6042555e-07   3.5626531e-06   9.9298600e-06   1.7141486e-05   2.4353111e-05   3.1564737e-05   2.4319492e-05   1.1634428e-05  -1.0506359e-06  -1.3735700e-05  -1.6061785e-05  -1.4490003e-05  -7.3786979e-07  -1.2637072e-05  -3.2722222e-06  -1.1820397e-04  -5.6767799e-04  -9.2460965e-04  -8.4782310e-04  -1.1088090e-03  -1.1439339e-03  -1.1715397e-03  -1.1718963e-03  -1.1680658e-03  -1.1614335e-03  -1.1830722e-03  -1.1794605e-03  -1.1638404e-03  -1.1729879e-03  -1.1563994e-03  -1.1732046e-03  -1.1341808e-03  -1.1438626e-03  -1.1310755e-03  -1.1608589e-03  -1.1587537e-03  -1.1808451e-03  -1.1428970e-03  -1.1411619e-03  -1.1476324e-03  -1.1488044e-03  -1.1338038e-03  -1.1380335e-03  -1.1289096e-03  -1.1496467e-03  -1.1609060e-03  -1.1621486e-03  -1.1482758e-03  -1.1536526e-03  -1.1564675e-03  -1.1533408e-03  -1.1605154e-03  -1.1804355e-03  -1.1839321e-03  -1.1803464e-03  -1.1517962e-03  -1.1448089e-03  -1.1474057e-03  -1.1612196e-03  -1.1599003e-03  -1.1572187e-03  -1.1538002e-03  -1.1416729e-03  -1.1784456e-03  -1.1694352e-03  -1.1651140e-03  -1.1327177e-03  -1.1582581e-03  -1.1432482e-03  -1.1134437e-03  -1.1160794e-03  -1.1420782e-03  -1.1267637e-03  -1.1289334e-03  -1.1244783e-03  -1.1196233e-03  -1.1215374e-03  -1.1160550e-03  -1.1069188e-03  -1.0746589e-03  -1.0911133e-03  -1.1107756e-03  -1.0702012e-03  -1.0683326e-03  -1.0569630e-03  -1.0557980e-03  -1.0667777e-03  -1.0802633e-03  -1.0841457e-03  -1.0379655e-03  -1.0364081e-03  -1.0470838e-03  -1.0524302e-03  -1.0487686e-03  -1.0228073e-03  -9.7375795e-04  -1.0036138e-03  -9.9591527e-04  -9.6739587e-04  -1.0083393e-03  -9.9489916e-04  -9.8160027e-04  -9.9783275e-04  -9.4011191e-04  -9.1335398e-04  -9.4203460e-04  -8.8558165e-04  -9.1915671e-04  -9.1475543e-04  -8.6240778e-04  -8.8421961e-04  -8.8580215e-04  -9.0841076e-04  -8.7749667e-04  -8.7128349e-04  -8.3610434e-04  -9.0650702e-04  -8.5873257e-04  -8.7120362e-04  -8.3402993e-04  -8.3185203e-04  -8.5691432e-04  -8.5063979e-04  -8.4927771e-04  -8.1008880e-04  -8.3192530e-04  -8.4200732e-04  -8.0035470e-04
   5.6570248e+02             NaN   1.2480135e-05   3.9104908e-06   9.5542747e-07  -8.4786883e-06   3.6510564e-06   8.1983596e-07  -2.0113845e-06  -4.8426050e-06  -6.7909335e-06  -7.6535296e-06  -8.0848276e-06  -8.3004766e-06  -8.5161256e-06  -8.7317746e-06  -8.9474236e-06  -9.1630726e-06  -9.3787216e-06  -9.5943706e-06  -9.8100196e-06  -1.0025669e-05  -1.0241318e-05  -1.0456967e-05  -1.0672616e-05  -1.2273357e-05  -1.4233616e-05  -1.6193875e-05  -1.8154134e-05  -1.6878087e-05  -1.4762017e-05  -1.2645947e-05  -1.0529877e-05  -1.1618200e-05  -1.3538264e-05  -1.5458328e-05  -1.7378391e-05  -5.4391418e-06   1.0097463e-05   2.5634067e-05   4.1170672e-05   3.0768132e-05   1.3632768e-05  -3.5025958e-06  -2.0637960e-05  -2.0116954e-05  -1.5013019e-05   6.5637594e-06  -1.5942664e-05  -2.0271326e-05  -1.0383590e-04  -5.9147859e-04  -9.3216634e-04  -8.4589209e-04  -1.1199009e-03  -1.1625899e-03  -1.2052964e-03  -1.1842926e-03  -1.1667323e-03  -1.1561702e-03  -1.1750742e-03  -1.1610514e-03  -1.1680063e-03  -1.1601739e-03  -1.1590832e-03  -1.1697331e-03  -1.1464290e-03  -1.1752831e-03  -1.1518929e-03  -1.1551658e-03  -1.1723780e-03  -1.1800111e-03  -1.1587715e-03  -1.1782975e-03  -1.1501106e-03  -1.1368844e-03  -1.1489926e-03  -1.1478301e-03  -1.1406659e-03  -1.1684908e-03  -1.1657139e-03  -1.1516683e-03  -1.1515417e-03  -1.1445311e-03  -1.1541047e-03  -1.1473310e-03  -1.1436706e-03  -1.1636330e-03  -1.1737331e-03  -1.1814761e-03  -1.1625388e-03  -1.1433139e-03  -1.1560488e-03  -1.1875687e-03  -1.1667673e-03  -1.1474557e-03  -1.1591207e-03  -1.1755340e-03  -1.1654699e-03  -1.1700362e-03  -1.1561285e-03  -1.1527787e-03  -1.1425873e-03  -1.1420077e-03  -1.1230200e-03  -1.1356322e-03  -1.1499587e-03  -1.1172714e-03  -1.1249474e-03  -1.1163296e-03  -1.1235270e-03  -1.1214093e-03  -1.1241597e-03  -1.1172089e-03  -1.0833910e-03  -1.0779609e-03  -1.1022408e-03  -1.0864363e-03  -1.0660670e-03  -1.0740031e-03  -1.0523895e-03  -1.0667897e-03  -1.0738742e-03  -1.0762827e-03  -1.0681614e-03  -1.0646373e-03  -1.0666999e-03  -1.0635549e-03  -1.0429893e-03  -1.0107173e-03  -1.0057089e-03  -1.0127946e-03  -9.8499744e-04  -9.8812577e-04  -1.0126895e-03  -9.8405685e-04  -9.7151598e-04  -1.0183886e-03  -9.2961227e-04  -9.1562234e-04  -9.5158019e-04  -8.7962109e-04  -9.2124263e-04  -9.2574034e-04  -8.9094158e-04  -8.7899908e-04  -8.8377952e-04  -9.2040897e-04  -8.6702037e-04  -8.3757765e-04  -8.3361297e-04  -8.9085009e-04  -8.6148699e-04  -8.9419371e-04  -8.4496090e-04  -8.5508660e-04  -8.6631455e-04  -8.7411348e-04  -8.8165130e-04  -8.3868331e-04  -8.5047954e-04  -8.3969175e-04  -7.9958865e-04
   5.6622590e+02             NaN   9.4737638e-06  -1.1115208e-06   1.1965873e-05  -1.2538594e-05  -3.3636821e-06  -7.1814745e-06  -1.0999267e-05  -1.4817059e-05  -1.3582975e-05  -6.5413426e-06  -3.0205266e-06  -1.2601186e-06   5.0028933e-07   2.2606973e-06   4.0211053e-06   5.7815133e-06   7.5419213e-06   9.3023292e-06   1.1062737e-05   1.2823145e-05   1.4583553e-05   1.6343961e-05   1.8104369e-05   1.6155007e-05   1.3605873e-05   1.1056739e-05   8.5076052e-06   3.1563654e-06  -2.6479011e-06  -8.4521677e-06  -1.4256434e-05  -1.6750165e-05  -1.8708669e-05  -2.0667174e-05  -2.2625678e-05  -1.5045025e-05  -5.9221405e-06   3.2007435e-06   1.2323628e-05   9.6255776e-06   5.0163937e-06   4.0720988e-07  -4.2019740e-06  -2.5658663e-05  -4.9839149e-05  -2.6421301e-05  -7.4414318e-06   5.2081584e-06  -1.0196216e-04  -5.7178896e-04  -9.5106109e-04  -8.3596030e-04  -1.1152924e-03  -1.1532280e-03  -1.1655497e-03  -1.1590843e-03  -1.1460682e-03  -1.1412521e-03  -1.1590059e-03  -1.1684576e-03  -1.1687521e-03  -1.1458552e-03  -1.1391651e-03  -1.1405410e-03  -1.1362948e-03  -1.1524307e-03  -1.1064904e-03  -1.1306202e-03  -1.1588031e-03  -1.1404205e-03  -1.1129038e-03  -1.1663586e-03  -1.0985364e-03  -1.1486028e-03  -1.1348100e-03  -1.1493604e-03  -1.1375248e-03  -1.1572293e-03  -1.1170509e-03  -1.1210364e-03  -1.1313850e-03  -1.1322578e-03  -1.1392300e-03  -1.1355861e-03  -1.1252002e-03  -1.1497961e-03  -1.1768169e-03  -1.1604883e-03  -1.1447705e-03  -1.1314854e-03  -1.1416686e-03  -1.1576446e-03  -1.1440626e-03  -1.1499422e-03  -1.1333031e-03  -1.1425843e-03  -1.1622087e-03  -1.1372323e-03  -1.1530241e-03  -1.1250054e-03  -1.1239363e-03  -1.1243225e-03  -1.1153047e-03  -1.1201596e-03  -1.1178965e-03  -1.1080000e-03  -1.1035021e-03  -1.1113472e-03  -1.1118982e-03  -1.1100818e-03  -1.1008974e-03  -1.0921517e-03  -1.0621566e-03  -1.0625472e-03  -1.0788298e-03  -1.0653718e-03  -1.0629255e-03  -1.0650006e-03  -1.0489154e-03  -1.0667638e-03  -1.0696902e-03  -1.0604278e-03  -1.0457077e-03  -1.0347615e-03  -1.0257210e-03  -1.0323520e-03  -1.0327400e-03  -1.0098518e-03  -9.8617233e-04  -9.9383700e-04  -9.7052585e-04  -9.8309543e-04  -9.8561191e-04  -9.6781963e-04  -9.6162817e-04  -9.8620912e-04  -9.3171012e-04  -9.1763789e-04  -9.3300067e-04  -9.0043393e-04  -9.0264815e-04  -9.0686396e-04  -8.5602216e-04  -8.7414482e-04  -8.8413855e-04  -8.8772805e-04  -8.6314643e-04  -8.3956482e-04  -8.2927411e-04  -8.9482761e-04  -8.3644109e-04  -8.5742530e-04  -8.2559334e-04  -8.2245139e-04  -8.5516549e-04  -8.3948509e-04  -8.4417817e-04  -8.2768543e-04  -8.5083042e-04  -8.3043774e-04  -7.7374842e-04
   5.6674931e+02             NaN   1.8383276e-05  -1.4046208e-05   4.8488673e-06   2.5666662e-06   3.1424287e-06   5.7391091e-07  -1.9946069e-06  -4.5631248e-06  -4.3203271e-06  -1.0541213e-06   5.7898165e-07   1.3955331e-06   2.2120846e-06   3.0286360e-06   3.8451875e-06   4.6617389e-06   5.4782904e-06   6.2948419e-06   7.1113933e-06   7.9279448e-06   8.7444962e-06   9.5610477e-06   1.0377599e-05   4.1664444e-06  -2.5956814e-06  -9.3578073e-06  -1.6119933e-05  -1.4594243e-05  -1.2418790e-05  -1.0243337e-05  -8.0678836e-06  -1.1823894e-05  -1.6044929e-05  -2.0265965e-05  -2.4487001e-05  -1.4977650e-05  -4.3918396e-06   6.1939709e-06   1.6779781e-05   5.7389067e-06  -6.9974965e-06  -1.9733900e-05  -3.2470303e-05  -3.4774295e-05  -3.6260389e-05   1.5729768e-05   7.4606300e-06   1.4749539e-05  -1.0500582e-04  -5.8093207e-04  -9.8145648e-04  -8.4576777e-04  -1.1278858e-03  -1.1276524e-03  -1.1668833e-03  -1.1547074e-03  -1.1450397e-03  -1.1256746e-03  -1.1548926e-03  -1.1663629e-03  -1.1435443e-03  -1.1463668e-03  -1.1386021e-03  -1.1545551e-03  -1.0998079e-03  -1.1676735e-03  -1.1171808e-03  -1.1615651e-03  -1.1515464e-03  -1.1479339e-03  -1.1440957e-03  -1.1534077e-03  -1.1012597e-03  -1.1293561e-03  -1.1310374e-03  -1.1480847e-03  -1.1216829e-03  -1.1460065e-03  -1.1327780e-03  -1.1333344e-03  -1.1373061e-03  -1.1409458e-03  -1.1459926e-03  -1.1468197e-03  -1.1226174e-03  -1.1516287e-03  -1.1702356e-03  -1.1617907e-03  -1.1451038e-03  -1.1267681e-03  -1.1503571e-03  -1.1571736e-03  -1.1496424e-03  -1.1398968e-03  -1.1400978e-03  -1.1235182e-03  -1.1497794e-03  -1.1525999e-03  -1.1385217e-03  -1.1349264e-03  -1.1321858e-03  -1.1378202e-03  -1.1095135e-03  -1.1310743e-03  -1.1255518e-03  -1.1189454e-03  -1.1209652e-03  -1.1279910e-03  -1.1015600e-03  -1.1023469e-03  -1.0987002e-03  -1.0756251e-03  -1.0590488e-03  -1.0732730e-03  -1.0909646e-03  -1.0675522e-03  -1.0536423e-03  -1.0504927e-03  -1.0446872e-03  -1.0450781e-03  -1.0702118e-03  -1.0514240e-03  -1.0381338e-03  -1.0381550e-03  -1.0361859e-03  -1.0383712e-03  -1.0374892e-03  -1.0069164e-03  -9.7066902e-04  -9.9050762e-04  -9.7839565e-04  -9.7879345e-04  -9.9599645e-04  -9.6778034e-04  -9.8807517e-04  -1.0062981e-03  -9.4352282e-04  -9.2160301e-04  -9.2563140e-04  -8.7105196e-04  -9.2960226e-04  -9.0255643e-04  -8.6243080e-04  -8.8863049e-04  -8.6120481e-04  -8.8500522e-04  -8.4515063e-04  -8.3996958e-04  -8.3519684e-04  -8.9378770e-04  -8.4568550e-04  -8.5025877e-04  -8.3524011e-04  -8.3252838e-04  -8.8707265e-04  -8.4483013e-04  -8.6128921e-04  -8.3667500e-04  -8.5460071e-04  -8.2452785e-04  -7.9894450e-04
   5.6727273e+02             NaN   1.8211557e-05  -8.0120940e-07  -1.3715715e-06   2.4736821e-06   1.9455157e-05   1.6429703e-05   1.3404250e-05   1.0378796e-05   6.9390899e-06   3.0823669e-06   1.1540053e-06   1.8982456e-07  -7.7435621e-07  -1.7385370e-06  -2.7027177e-06  -3.6668985e-06  -4.6310793e-06  -5.5952600e-06  -6.5594408e-06  -7.5236216e-06  -8.4878023e-06  -9.4519831e-06  -1.0416164e-05  -1.3335942e-05  -1.6268818e-05  -1.9201694e-05  -2.2134570e-05  -2.2865109e-05  -2.3580898e-05  -2.4296687e-05  -2.5012476e-05  -2.3191905e-05  -2.1354347e-05  -1.9516789e-05  -1.7679231e-05  -7.5436234e-06   2.6475593e-06   1.2838742e-05   2.3029925e-05   1.2746265e-05   2.3254779e-06  -8.0953088e-06  -1.8516095e-05  -1.6369620e-05  -1.4138977e-05  -1.1148297e-05   1.2142183e-05   4.6319447e-06  -6.1296447e-05  -5.7603340e-04  -1.0112409e-03  -8.4604713e-04  -1.1107330e-03  -1.1435029e-03  -1.1666883e-03  -1.1178179e-03  -1.1182640e-03  -1.0922252e-03  -1.1537327e-03  -1.1778696e-03  -1.1543740e-03  -1.1358300e-03  -1.1427972e-03  -1.1249464e-03  -1.1172868e-03  -1.1700176e-03  -1.0814075e-03  -1.1301453e-03  -1.1364063e-03  -1.1132022e-03  -1.1096339e-03  -1.1411566e-03  -1.0910048e-03  -1.1240840e-03  -1.1406675e-03  -1.1180713e-03  -1.1067494e-03  -1.1404684e-03  -1.1120890e-03  -1.1083573e-03  -1.1374838e-03  -1.1518319e-03  -1.1339771e-03  -1.1299607e-03  -1.1309924e-03  -1.1402952e-03  -1.1603805e-03  -1.1493993e-03  -1.1235996e-03  -1.1275178e-03  -1.1380157e-03  -1.1519836e-03  -1.1387058e-03  -1.1301904e-03  -1.1270258e-03  -1.1342674e-03  -1.1518619e-03  -1.1400479e-03  -1.1135596e-03  -1.1033341e-03  -1.1154998e-03  -1.1169413e-03  -1.1052504e-03  -1.1370248e-03  -1.1064662e-03  -1.1090913e-03  -1.1111868e-03  -1.1246225e-03  -1.1035804e-03  -1.0856293e-03  -1.0913100e-03  -1.0831988e-03  -1.0542535e-03  -1.0595950e-03  -1.0768800e-03  -1.0575581e-03  -1.0488207e-03  -1.0551801e-03  -1.0596035e-03  -1.0705880e-03  -1.0556652e-03  -1.0858934e-03  -1.0332963e-03  -1.0202178e-03  -1.0296323e-03  -1.0085148e-03  -1.0088411e-03  -9.8372730e-04  -9.7636743e-04  -9.8054146e-04  -9.6441011e-04  -9.6643366e-04  -9.7720208e-04  -9.5935386e-04  -9.6015413e-04  -9.7446206e-04  -9.4413169e-04  -9.2037358e-04  -9.3391295e-04  -8.6756720e-04  -9.2082285e-04  -9.1063563e-04  -8.4651318e-04  -8.8464707e-04  -8.6950052e-04  -8.8137151e-04  -8.5811777e-04  -8.6247809e-04  -8.5856605e-04  -8.8295980e-04  -8.3178437e-04  -8.4316714e-04  -8.2342670e-04  -8.5058629e-04  -8.2884536e-04  -8.2560607e-04  -8.5665818e-04  -8.2525351e-04  -8.3810240e-04  -8.4309299e-04  -8.0785666e-04
   5.6779614e+02             NaN   1.3927430e-06  -6.6584856e-06   9.9540242e-06   1.8267260e-05   2.0861563e-05   1.8811172e-05   1.6760781e-05   1.4710391e-05   1.2113161e-05   9.0004158e-06   7.4440433e-06   6.6658571e-06   5.8876708e-06   5.1094846e-06   4.3312983e-06   3.5531121e-06   2.7749258e-06   1.9967396e-06   1.2185534e-06   4.4036711e-07  -3.3781914e-07  -1.1160054e-06  -2.0407122e-06  -5.3035159e-06  -8.5663196e-06  -1.1829123e-05  -1.4982785e-05  -1.6394819e-05  -1.7806854e-05  -1.9218888e-05  -2.0812880e-05  -2.5310442e-05  -2.9808004e-05  -3.4305566e-05  -3.7672408e-05  -2.2995827e-05  -8.3192470e-06   6.3573333e-06   1.9846250e-05   1.4383062e-05   8.9198754e-06   3.4566883e-06  -2.4052073e-06  -1.4629478e-05  -2.4015525e-05   9.9877495e-06   1.2829043e-05   1.2503841e-05  -6.2564017e-05  -5.6579100e-04  -1.0242871e-03  -8.7220807e-04  -1.0903846e-03  -1.1465612e-03  -1.1869448e-03  -1.1206951e-03  -1.1111903e-03  -1.1036499e-03  -1.1491687e-03  -1.1364712e-03  -1.1421436e-03  -1.1314854e-03  -1.1313786e-03  -1.1019896e-03  -1.1056506e-03  -1.1517213e-03  -1.0783871e-03  -1.1291717e-03  -1.1251973e-03  -1.1265230e-03  -1.0937307e-03  -1.1456367e-03  -1.0771538e-03  -1.1276221e-03  -1.1380173e-03  -1.1154988e-03  -1.1106940e-03  -1.1255407e-03  -1.1085968e-03  -1.1136659e-03  -1.1298826e-03  -1.1303986e-03  -1.1358080e-03  -1.1284687e-03  -1.1194508e-03  -1.1389785e-03  -1.1624629e-03  -1.1328434e-03  -1.1007864e-03  -1.1209974e-03  -1.1396198e-03  -1.1423997e-03  -1.1258308e-03  -1.1205311e-03  -1.1252402e-03  -1.1302185e-03  -1.1651898e-03  -1.1425912e-03  -1.1275074e-03  -1.1000736e-03  -1.1057092e-03  -1.0943308e-03  -1.1107113e-03  -1.1203683e-03  -1.1075245e-03  -1.0881849e-03  -1.0895220e-03  -1.0991140e-03  -1.0748547e-03  -1.0663109e-03  -1.0803188e-03  -1.0735312e-03  -1.0454560e-03  -1.0531906e-03  -1.0712699e-03  -1.0361673e-03  -1.0456978e-03  -1.0380450e-03  -1.0440777e-03  -1.0480704e-03  -1.0477528e-03  -1.0542874e-03  -1.0315649e-03  -1.0165747e-03  -1.0075735e-03  -1.0107100e-03  -1.0066281e-03  -9.8747210e-04  -9.5069817e-04  -9.8234081e-04  -9.5378980e-04  -9.5296297e-04  -9.7336651e-04  -9.4509773e-04  -9.5964190e-04  -9.7498866e-04  -9.3476362e-04  -9.0248350e-04  -9.3202700e-04  -8.6377636e-04  -9.1415484e-04  -9.0648544e-04  -8.5865157e-04  -8.7379601e-04  -8.5536700e-04  -9.0498276e-04  -8.6277354e-04  -8.4968201e-04  -8.5612822e-04  -8.9251429e-04  -8.2429462e-04  -8.5959686e-04  -8.1353042e-04  -8.4099327e-04  -8.4102860e-04  -8.4572134e-04  -8.3726528e-04  -8.1122912e-04  -8.3889581e-04  -8.1540588e-04  -7.9804945e-04
   5.6831956e+02             NaN   1.8148488e-05  -4.8769656e-06   4.4596994e-07   1.8967798e-06   1.9028081e-05   1.6003644e-05   1.2979206e-05   9.9547681e-06   7.6403880e-06   5.9530494e-06   5.1093801e-06   4.6875455e-06   4.2657108e-06   3.8438762e-06   3.4220415e-06   3.0002069e-06   2.5783723e-06   2.1565376e-06   1.7347030e-06   1.3128683e-06   8.9103368e-07   4.6919904e-07  -5.4180605e-07  -5.7083812e-06  -1.0874956e-05  -1.6041532e-05  -2.0306838e-05  -1.8215266e-05  -1.6123693e-05  -1.4032121e-05  -1.2544917e-05  -1.5320478e-05  -1.8096040e-05  -2.0871601e-05  -2.2386546e-05  -1.5010037e-05  -7.6335277e-06  -2.5701850e-07   6.2058818e-06   6.2248642e-06   6.2438467e-06   6.2628292e-06   3.4036726e-06  -1.9755736e-05  -3.3849222e-05   1.1590036e-05   2.1195505e-05   1.3750598e-05  -7.5889551e-05  -5.4618209e-04  -1.0266065e-03  -8.6558043e-04  -1.0934771e-03  -1.1149364e-03  -1.1552497e-03  -1.1028562e-03  -1.1037868e-03  -1.0740430e-03  -1.1529207e-03  -1.1466548e-03  -1.1455541e-03  -1.1223593e-03  -1.1096281e-03  -1.0993302e-03  -1.1079776e-03  -1.1427030e-03  -1.0612500e-03  -1.1275178e-03  -1.1336102e-03  -1.1186347e-03  -1.0759539e-03  -1.1283576e-03  -1.0648021e-03  -1.1102256e-03  -1.1254978e-03  -1.1146977e-03  -1.0970801e-03  -1.1115733e-03  -1.0962584e-03  -1.1079403e-03  -1.1099346e-03  -1.1208331e-03  -1.1377159e-03  -1.1259360e-03  -1.1087177e-03  -1.1204388e-03  -1.1534832e-03  -1.1114535e-03  -1.0960635e-03  -1.1101141e-03  -1.1228728e-03  -1.1279392e-03  -1.1019942e-03  -1.1118847e-03  -1.1071635e-03  -1.1232021e-03  -1.1399596e-03  -1.1313829e-03  -1.1110865e-03  -1.0873751e-03  -1.1054941e-03  -1.1015421e-03  -1.0829365e-03  -1.1108335e-03  -1.0972423e-03  -1.0927578e-03  -1.0924264e-03  -1.0977489e-03  -1.0650314e-03  -1.0576451e-03  -1.0677416e-03  -1.0698977e-03  -1.0487688e-03  -1.0462007e-03  -1.0678018e-03  -1.0377663e-03  -1.0238430e-03  -1.0262083e-03  -1.0446564e-03  -1.0582855e-03  -1.0593836e-03  -1.0589512e-03  -1.0036772e-03  -1.0014331e-03  -1.0025858e-03  -9.9843717e-04  -9.9555574e-04  -9.8406883e-04  -9.5516788e-04  -9.6038335e-04  -9.5622678e-04  -9.4574951e-04  -9.6241429e-04  -9.4425500e-04  -9.5484137e-04  -9.5322903e-04  -9.1357008e-04  -9.0893944e-04  -9.2771217e-04  -8.6557183e-04  -9.2381930e-04  -9.1427923e-04  -8.4938170e-04  -8.7298685e-04  -8.3415889e-04  -8.9465951e-04  -8.6275473e-04  -8.2400852e-04  -8.4272896e-04  -8.5502784e-04  -8.0899648e-04  -8.4877595e-04  -8.2157472e-04  -8.3539781e-04  -8.0929218e-04  -8.2136731e-04  -8.5613170e-04  -8.0942610e-04  -8.2126059e-04  -8.2183274e-04  -8.0515146e-04
   5.6884298e+02             NaN   1.3895089e-05  -3.7724757e-07  -3.6951103e-06  -6.1446020e-06   1.3396971e-05   9.8641112e-06   6.3312512e-06   2.7983913e-06   1.9772568e-06   3.3996820e-06   4.1108946e-06   4.4665009e-06   4.8221072e-06   5.1777135e-06   5.5333198e-06   5.8889261e-06   6.2445324e-06   6.6001388e-06   6.9557451e-06   7.3113514e-06   7.6669577e-06   8.0225640e-06   7.5460627e-06   3.4979592e-06  -5.5014434e-07  -4.5982479e-06  -8.8489709e-06  -1.3969385e-05  -1.9089799e-05  -2.4210213e-05  -2.8090655e-05  -2.6648845e-05  -2.5207034e-05  -2.3765224e-05  -2.0292040e-05  -8.0997219e-06   4.0925961e-06   1.6284914e-05   2.4160220e-05   1.3505889e-05   2.8515591e-06  -7.8027713e-06  -1.7974411e-05  -2.6074226e-05  -2.8766999e-05  -7.7512968e-06   1.1576724e-05   2.8546769e-05  -8.0538960e-05  -5.4924921e-04  -1.0255449e-03  -8.8367337e-04  -1.1097856e-03  -1.1209994e-03  -1.1617059e-03  -1.1041275e-03  -1.1388647e-03  -1.1032123e-03  -1.1435360e-03  -1.1392079e-03  -1.1233382e-03  -1.1192937e-03  -1.1196369e-03  -1.1156815e-03  -1.1115305e-03  -1.1306387e-03  -1.0721621e-03  -1.1068090e-03  -1.1235910e-03  -1.1190154e-03  -1.0934942e-03  -1.1250862e-03  -1.0738250e-03  -1.1137981e-03  -1.1123613e-03  -1.1179152e-03  -1.1074604e-03  -1.1274425e-03  -1.1043194e-03  -1.1038455e-03  -1.1235713e-03  -1.1268549e-03  -1.1277110e-03  -1.1207819e-03  -1.1104234e-03  -1.1116179e-03  -1.1457754e-03  -1.1264068e-03  -1.1019207e-03  -1.1097450e-03  -1.1189191e-03  -1.1239936e-03  -1.1075866e-03  -1.0925419e-03  -1.1161011e-03  -1.1236496e-03  -1.1476733e-03  -1.1313483e-03  -1.1177187e-03  -1.0945795e-03  -1.1140732e-03  -1.0962172e-03  -1.0913853e-03  -1.1249381e-03  -1.1072155e-03  -1.0780979e-03  -1.0811044e-03  -1.0910643e-03  -1.0856282e-03  -1.0623299e-03  -1.0713539e-03  -1.0827714e-03  -1.0609674e-03  -1.0465537e-03  -1.0775947e-03  -1.0468003e-03  -1.0300657e-03  -1.0385830e-03  -1.0609090e-03  -1.0598124e-03  -1.0763339e-03  -1.0481558e-03  -1.0059868e-03  -1.0154239e-03  -1.0096767e-03  -1.0093787e-03  -1.0120602e-03  -9.9188634e-04  -9.5601895e-04  -9.7280615e-04  -9.5733818e-04  -9.5232202e-04  -9.6165352e-04  -9.5564602e-04  -9.5427318e-04  -9.4878417e-04  -9.2740420e-04  -9.0039156e-04  -9.3012350e-04  -8.7338034e-04  -9.2271926e-04  -9.0380896e-04  -8.5205098e-04  -8.8527677e-04  -8.3968520e-04  -8.9656280e-04  -8.4464688e-04  -8.4281417e-04  -8.4277666e-04  -8.7874541e-04  -8.3107472e-04  -8.2614226e-04  -8.2619725e-04  -8.4593186e-04  -8.4117596e-04  -8.4782308e-04  -8.5257693e-04  -8.2724842e-04  -8.2565356e-04  -8.1930451e-04  -7.9976909e-04
   5.6936639e+02             NaN   7.5272643e-06  -1.0411712e-06  -1.8725673e-06   1.2398185e-05   1.4490949e-05   1.3956291e-05   1.3421633e-05   1.2886976e-05   1.1314411e-05   8.9373037e-06   7.7487503e-06   7.1544736e-06   6.5601969e-06   5.9659202e-06   5.3716436e-06   4.7773669e-06   4.1830902e-06   3.5888135e-06   2.9945368e-06   2.4002601e-06   1.8059834e-06   1.2117067e-06   1.3545997e-07  -2.3614220e-06  -4.8583039e-06  -7.3551859e-06  -1.0187101e-05  -1.4006545e-05  -1.7825988e-05  -2.1645432e-05  -2.4985667e-05  -2.6913401e-05  -2.8841136e-05  -3.0768871e-05  -2.8786662e-05  -1.5279665e-05  -1.7726670e-06   1.1734331e-05   2.1004097e-05   1.7784372e-05   1.4564648e-05   1.1344923e-05   3.8161183e-06  -1.6413954e-05  -2.7747368e-05  -7.5339185e-06   1.6946938e-05   3.2204304e-05  -5.9173155e-05  -5.5289507e-04  -1.0075301e-03  -8.8042840e-04  -1.0881390e-03  -1.1020686e-03  -1.1414886e-03  -1.0773422e-03  -1.1074985e-03  -1.0814630e-03  -1.1478565e-03  -1.1249726e-03  -1.1049189e-03  -1.1016551e-03  -1.0932607e-03  -1.0788663e-03  -1.1217685e-03  -1.1305814e-03  -1.0587206e-03  -1.1293996e-03  -1.1037209e-03  -1.1027762e-03  -1.0734363e-03  -1.1187859e-03  -1.0574597e-03  -1.1059008e-03  -1.1177061e-03  -1.0994362e-03  -1.0951021e-03  -1.1047437e-03  -1.0779568e-03  -1.0839984e-03  -1.0919225e-03  -1.1182009e-03  -1.1268399e-03  -1.1043420e-03  -1.0952317e-03  -1.1028692e-03  -1.1295487e-03  -1.0995219e-03  -1.0840277e-03  -1.0994027e-03  -1.1073169e-03  -1.0854111e-03  -1.0754194e-03  -1.0964955e-03  -1.1060183e-03  -1.1069176e-03  -1.1292940e-03  -1.1293353e-03  -1.0898265e-03  -1.0793057e-03  -1.0737013e-03  -1.0820069e-03  -1.0832185e-03  -1.1056132e-03  -1.0939484e-03  -1.0703380e-03  -1.0580658e-03  -1.0801503e-03  -1.0641784e-03  -1.0536632e-03  -1.0688239e-03  -1.0546060e-03  -1.0385355e-03  -1.0365458e-03  -1.0499157e-03  -1.0345243e-03  -1.0119663e-03  -1.0257852e-03  -1.0479607e-03  -1.0412503e-03  -1.0298625e-03  -1.0387506e-03  -9.8810951e-04  -9.9680810e-04  -9.9311097e-04  -9.6563495e-04  -9.8816928e-04  -9.7072281e-04  -9.5274833e-04  -9.6429297e-04  -9.5426803e-04  -9.5105641e-04  -9.2980550e-04  -9.4073875e-04  -9.5605452e-04  -9.3481765e-04  -9.2443968e-04  -9.0846287e-04  -9.1894719e-04  -8.7740624e-04  -9.2146148e-04  -9.3933263e-04  -8.3305415e-04  -8.6456290e-04  -8.1167731e-04  -8.8143509e-04  -8.4204603e-04  -8.2316192e-04  -8.3809301e-04  -8.5642229e-04  -8.1612183e-04  -8.2697022e-04  -8.4293398e-04  -8.4406984e-04  -8.1196677e-04  -8.2224994e-04  -8.2209217e-04  -7.9934139e-04  -8.1576990e-04  -8.1483114e-04  -8.0891865e-04
   5.6988981e+02             NaN   1.5443644e-05  -6.3439724e-06  -1.3391143e-05  -1.1778273e-06   1.6548666e-05   1.4316393e-05   1.2084119e-05   9.8518463e-06   7.5578546e-06   5.2190448e-06   4.0496399e-06   3.4649374e-06   2.8802350e-06   2.2955325e-06   1.7108301e-06   1.1261276e-06   5.4142517e-07  -4.3277277e-08  -6.2797973e-07  -1.2126822e-06  -1.7973846e-06  -2.3820871e-06  -3.3487972e-06  -5.1375442e-06  -6.9262911e-06  -8.7150380e-06  -9.4531402e-06  -7.9303754e-06  -6.4076106e-06  -4.8848459e-06  -5.7803366e-06  -1.1879636e-05  -1.7978935e-05  -2.4078234e-05  -2.4406261e-05  -1.2315172e-05  -2.2408387e-07   1.1867005e-05   1.9168034e-05   1.6161407e-05   1.3154780e-05   1.0148153e-05   4.9971650e-06  -4.7682401e-06  -8.5006667e-06   2.0587606e-06   1.5041278e-05   2.2303032e-05  -5.3268471e-05  -5.3580082e-04  -1.0190495e-03  -8.9181108e-04  -1.0688395e-03  -1.0955979e-03  -1.1394730e-03  -1.0823073e-03  -1.1121707e-03  -1.0787345e-03  -1.1416801e-03  -1.1148643e-03  -1.1055449e-03  -1.1179095e-03  -1.1138528e-03  -1.1084948e-03  -1.1011912e-03  -1.1363042e-03  -1.0636589e-03  -1.1174112e-03  -1.1028472e-03  -1.0986000e-03  -1.0740067e-03  -1.1185563e-03  -1.0496253e-03  -1.0912139e-03  -1.1056514e-03  -1.1069151e-03  -1.0882814e-03  -1.1183123e-03  -1.0960270e-03  -1.0899835e-03  -1.1046994e-03  -1.1156947e-03  -1.1311352e-03  -1.1080368e-03  -1.0914248e-03  -1.1164364e-03  -1.1259506e-03  -1.1028118e-03  -1.0891075e-03  -1.0931629e-03  -1.1088732e-03  -1.0900031e-03  -1.0858183e-03  -1.1089621e-03  -1.1107378e-03  -1.1069572e-03  -1.1386149e-03  -1.1267804e-03  -1.0895062e-03  -1.0956525e-03  -1.0844546e-03  -1.0996990e-03  -1.0691660e-03  -1.1171057e-03  -1.1056275e-03  -1.0595915e-03  -1.0534215e-03  -1.0756908e-03  -1.0516076e-03  -1.0469837e-03  -1.0695110e-03  -1.0579783e-03  -1.0352508e-03  -1.0304524e-03  -1.0493595e-03  -1.0303908e-03  -1.0196791e-03  -1.0254637e-03  -1.0498421e-03  -1.0459764e-03  -1.0363924e-03  -1.0372661e-03  -9.8264721e-04  -9.9390579e-04  -1.0080695e-03  -9.8084572e-04  -9.8158242e-04  -9.6039218e-04  -9.4491628e-04  -9.7251479e-04  -9.4903719e-04  -9.4900795e-04  -9.4590297e-04  -9.3859648e-04  -9.5375232e-04  -9.3764756e-04  -9.3601839e-04  -9.0813881e-04  -9.1594088e-04  -8.8171997e-04  -9.1707758e-04  -9.1519735e-04  -8.3285647e-04  -8.5842901e-04  -8.0959880e-04  -8.8266278e-04  -8.4848408e-04  -8.1794195e-04  -8.4683627e-04  -8.6600169e-04  -8.2849409e-04  -8.2853938e-04  -8.3249187e-04  -8.5898249e-04  -8.3925870e-04  -8.3398136e-04  -8.2790596e-04  -8.0870167e-04  -8.1652397e-04  -8.1366677e-04  -7.9488125e-04
   5.7041322e+02             NaN   1.5148977e-05  -6.5525421e-06  -5.4599556e-07   4.9833814e-06   1.0776970e-05   9.3780353e-06   7.9791011e-06   6.5801668e-06   5.1403600e-06   3.6727556e-06   2.9389535e-06   2.5720524e-06   2.2051513e-06   1.8382502e-06   1.4713491e-06   1.1044480e-06   7.3754693e-07   3.7064584e-07   3.7447563e-09  -3.6315633e-07  -7.3005742e-07  -1.0969585e-06  -8.4517236e-07   4.1260450e-07   1.6703814e-06   2.9281582e-06   1.7107307e-06  -3.5314005e-06  -8.7735318e-06  -1.4015663e-05  -1.8379734e-05  -2.1316070e-05  -2.4252407e-05  -2.7188744e-05  -2.5527578e-05  -1.6390833e-05  -7.2540889e-06   1.8826557e-06   5.8066843e-06   1.2547919e-06  -3.2971005e-06  -7.8489928e-06  -1.3880939e-05  -2.2319465e-05  -1.4602357e-05   7.4289716e-06   1.0195199e-05   1.8611625e-05  -3.7857846e-05  -5.3140204e-04  -1.0224925e-03  -8.9063648e-04  -1.0805224e-03  -1.0916564e-03  -1.1251634e-03  -1.0707066e-03  -1.1077948e-03  -1.0766056e-03  -1.1546450e-03  -1.1128985e-03  -1.1175938e-03  -1.0981824e-03  -1.1203280e-03  -1.0877304e-03  -1.1082473e-03  -1.1251793e-03  -1.0499429e-03  -1.1055292e-03  -1.1087133e-03  -1.0969270e-03  -1.0721529e-03  -1.1011025e-03  -1.0459145e-03  -1.1108826e-03  -1.1119593e-03  -1.0972482e-03  -1.0924204e-03  -1.1187672e-03  -1.0882513e-03  -1.0823152e-03  -1.1013577e-03  -1.1196281e-03  -1.1140338e-03  -1.0983571e-03  -1.0906689e-03  -1.1060460e-03  -1.1309400e-03  -1.0986698e-03  -1.0756652e-03  -1.0917466e-03  -1.1090111e-03  -1.0914129e-03  -1.0766991e-03  -1.1014274e-03  -1.1104696e-03  -1.1107214e-03  -1.1298146e-03  -1.1207680e-03  -1.0908779e-03  -1.0865868e-03  -1.0900844e-03  -1.0934107e-03  -1.0755176e-03  -1.1135057e-03  -1.0968791e-03  -1.0527904e-03  -1.0602715e-03  -1.0793890e-03  -1.0572769e-03  -1.0636837e-03  -1.0664173e-03  -1.0629956e-03  -1.0319095e-03  -1.0316268e-03  -1.0478935e-03  -1.0268507e-03  -1.0127137e-03  -1.0446903e-03  -1.0545426e-03  -1.0339552e-03  -1.0519097e-03  -1.0391832e-03  -9.9605094e-04  -9.8725432e-04  -9.9078084e-04  -9.7814892e-04  -9.8028661e-04  -9.6267892e-04  -9.5793197e-04  -9.7148500e-04  -9.5497297e-04  -9.4688329e-04  -9.2407834e-04  -9.5328104e-04  -9.6210831e-04  -9.3199767e-04  -9.3197208e-04  -9.2656723e-04  -9.2974405e-04  -8.9512142e-04  -9.1553864e-04  -9.1409211e-04  -8.3807188e-04  -8.7420523e-04  -8.3148469e-04  -8.8330654e-04  -8.6923769e-04  -8.2723032e-04  -8.6144974e-04  -8.7120516e-04  -8.3159137e-04  -8.3197124e-04  -8.1817987e-04  -8.3859538e-04  -8.2605483e-04  -8.3631045e-04  -8.3069898e-04  -8.1253124e-04  -8.2211607e-04  -8.1655915e-04  -7.8131548e-04
   5.7093664e+02             NaN   1.8185287e-05  -5.1030165e-06   8.6886171e-07   1.6205129e-05   2.0016912e-05   1.1980728e-05   3.9445451e-06  -4.0916382e-06  -7.9464121e-06  -9.1388489e-06  -9.7350672e-06  -1.0033176e-05  -1.0331286e-05  -1.0629395e-05  -1.0927504e-05  -1.1225613e-05  -1.1523722e-05  -1.1821832e-05  -1.2119941e-05  -1.2418050e-05  -1.2716159e-05  -1.3014268e-05  -1.3203711e-05  -1.3257039e-05  -1.3310366e-05  -1.3363693e-05  -1.4125268e-05  -1.5773998e-05  -1.7422728e-05  -1.9071459e-05  -2.1415587e-05  -2.4630776e-05  -2.7845966e-05  -3.1061155e-05  -2.6481616e-05  -1.2138341e-05   2.2049340e-06   1.6548209e-05   2.1409513e-05   1.4393629e-05   7.3777445e-06   3.6186020e-07  -1.0956995e-05  -2.7665783e-05  -1.6201277e-05   9.2168134e-06   8.3347137e-06   1.2152219e-05  -3.6706026e-05  -5.3587692e-04  -1.0272259e-03  -9.1338196e-04  -1.0769120e-03  -1.0748943e-03  -1.1379067e-03  -1.0767989e-03  -1.1068298e-03  -1.0898346e-03  -1.1436616e-03  -1.0941547e-03  -1.1130938e-03  -1.0941648e-03  -1.1278415e-03  -1.0932073e-03  -1.1031260e-03  -1.1172648e-03  -1.0717514e-03  -1.1076415e-03  -1.1018086e-03  -1.1069220e-03  -1.0652251e-03  -1.1166620e-03  -1.0576491e-03  -1.1145364e-03  -1.1086242e-03  -1.1087897e-03  -1.0966394e-03  -1.1124829e-03  -1.0856338e-03  -1.0849750e-03  -1.1068429e-03  -1.1202086e-03  -1.1172016e-03  -1.0987411e-03  -1.0891980e-03  -1.1056187e-03  -1.1396159e-03  -1.0951339e-03  -1.0744399e-03  -1.0882858e-03  -1.1046224e-03  -1.0949816e-03  -1.0838978e-03  -1.0973145e-03  -1.1122692e-03  -1.1013778e-03  -1.1211778e-03  -1.1049950e-03  -1.1014101e-03  -1.0887718e-03  -1.0704425e-03  -1.0875479e-03  -1.0637100e-03  -1.0992391e-03  -1.0987275e-03  -1.0623314e-03  -1.0675731e-03  -1.0791630e-03  -1.0564686e-03  -1.0497962e-03  -1.0620280e-03  -1.0472986e-03  -1.0288992e-03  -1.0287987e-03  -1.0342112e-03  -1.0362813e-03  -1.0138494e-03  -1.0243440e-03  -1.0390589e-03  -1.0385549e-03  -1.0415506e-03  -1.0300451e-03  -1.0055718e-03  -9.9992444e-04  -1.0015568e-03  -9.8708176e-04  -9.5989044e-04  -9.6035904e-04  -9.4480596e-04  -9.6377829e-04  -9.5544501e-04  -9.5968272e-04  -9.1154694e-04  -9.4334950e-04  -9.6271767e-04  -9.4012256e-04  -9.2839481e-04  -9.0762828e-04  -9.2557896e-04  -8.9407273e-04  -9.2024124e-04  -9.2262426e-04  -8.5167052e-04  -8.8784457e-04  -8.4695439e-04  -8.8741392e-04  -8.7806973e-04  -8.4256262e-04  -8.6725608e-04  -8.6834122e-04  -8.2833898e-04  -8.5087569e-04  -8.3032677e-04  -8.3569335e-04  -8.3782825e-04  -8.2689063e-04  -8.2999846e-04  -8.3107229e-04  -8.3928890e-04  -8.2631627e-04  -7.8814750e-04
   5.7146006e+02             NaN   4.1427396e-06   1.1079089e-05   9.8963238e-06   6.8305488e-06   1.2966038e-05   1.1937231e-05   1.0908424e-05   9.8796165e-06   6.6020671e-06   1.9848092e-06  -3.2381976e-07  -1.4781342e-06  -2.6324487e-06  -3.7867632e-06  -4.9410777e-06  -6.0953922e-06  -7.2497066e-06  -8.4040211e-06  -9.5583356e-06  -1.0712650e-05  -1.1866965e-05  -1.3021279e-05  -1.4662468e-05  -1.6777763e-05  -1.8893057e-05  -2.1008351e-05  -2.1614175e-05  -2.0750119e-05  -1.9886063e-05  -1.9022006e-05  -1.9362480e-05  -2.0875892e-05  -2.2389303e-05  -2.3902715e-05  -1.8088733e-05  -5.1395400e-06   7.8096532e-06   2.0758846e-05   2.3671556e-05   1.6811018e-05   9.9504790e-06   3.0899403e-06  -8.8954605e-06  -2.5871310e-05  -2.2668976e-05   1.0665560e-05   1.7980193e-05   3.4157967e-05  -1.8075910e-05  -5.3323369e-04  -1.0226530e-03  -9.1845990e-04  -1.0803844e-03  -1.0579671e-03  -1.1133776e-03  -1.0633937e-03  -1.1097148e-03  -1.0806738e-03  -1.1226805e-03  -1.0789192e-03  -1.0946475e-03  -1.0849652e-03  -1.1047540e-03  -1.0815404e-03  -1.0891844e-03  -1.1052385e-03  -1.0471924e-03  -1.1123223e-03  -1.0914969e-03  -1.0933988e-03  -1.0457155e-03  -1.1050986e-03  -1.0366400e-03  -1.0810330e-03  -1.0992738e-03  -1.0920410e-03  -1.0862263e-03  -1.1086219e-03  -1.0801288e-03  -1.0766045e-03  -1.0932074e-03  -1.1182568e-03  -1.1178629e-03  -1.1024741e-03  -1.0786096e-03  -1.1054952e-03  -1.1265565e-03  -1.0780571e-03  -1.0586755e-03  -1.0733712e-03  -1.0887131e-03  -1.0786341e-03  -1.0759091e-03  -1.0877843e-03  -1.0915367e-03  -1.1013284e-03  -1.1172708e-03  -1.1182851e-03  -1.0835463e-03  -1.0752381e-03  -1.0646899e-03  -1.0705262e-03  -1.0722667e-03  -1.0973526e-03  -1.0744626e-03  -1.0569285e-03  -1.0735665e-03  -1.0732250e-03  -1.0502274e-03  -1.0385810e-03  -1.0480481e-03  -1.0301191e-03  -1.0171090e-03  -1.0287194e-03  -1.0373586e-03  -1.0354056e-03  -1.0028377e-03  -1.0242538e-03  -1.0438410e-03  -1.0253814e-03  -1.0273235e-03  -1.0306700e-03  -9.8506870e-04  -9.7171863e-04  -9.9242985e-04  -9.7166393e-04  -9.6731897e-04  -9.5488280e-04  -9.3048749e-04  -9.4685066e-04  -9.4958509e-04  -9.3538012e-04  -9.0718348e-04  -9.4291807e-04  -9.5772626e-04  -9.2869895e-04  -9.2914501e-04  -9.1071403e-04  -9.3572844e-04  -8.8852341e-04  -9.0717232e-04  -9.1515156e-04  -8.4761632e-04  -8.6781754e-04  -8.2362213e-04  -8.7532249e-04  -8.7247112e-04  -8.4197027e-04  -8.5509884e-04  -8.4780517e-04  -8.1461569e-04  -8.2607706e-04  -8.1316146e-04  -8.3765412e-04  -8.2151387e-04  -8.2912032e-04  -8.4124796e-04  -8.0127548e-04  -8.3406125e-04  -8.1756291e-04  -7.9095234e-04
   5.7198347e+02             NaN   7.7694095e-06   4.5710159e-06   1.9519379e-05   7.0177229e-06   8.3426682e-06   3.0762783e-06  -2.1901116e-06  -7.4565015e-06  -6.5587854e-06  -2.2273162e-06  -6.1581513e-08   1.0212858e-06   2.1041531e-06   3.1870205e-06   4.2698878e-06   5.3527551e-06   6.4356224e-06   7.5184897e-06   8.6013571e-06   9.6842244e-06   1.0767092e-05   1.1849959e-05   7.1520652e-06  -1.9254638e-06  -1.1002993e-05  -2.0080522e-05  -2.4168305e-05  -2.4475744e-05  -2.4783183e-05  -2.5090622e-05  -2.6385155e-05  -2.8427533e-05  -3.0469912e-05  -3.2512290e-05  -2.5167095e-05  -1.0709662e-05   3.7477719e-06   1.8205205e-05   2.1242478e-05   1.5627579e-05   1.0012681e-05   4.3977822e-06  -8.6148343e-06  -2.7232129e-05  -1.5476767e-05   8.5983991e-06   1.1032022e-05   1.3572017e-05  -1.8651607e-05  -5.4171633e-04  -1.0391619e-03  -9.1578714e-04  -1.0719315e-03  -1.0851151e-03  -1.1458038e-03  -1.0685897e-03  -1.1135038e-03  -1.1024099e-03  -1.1255132e-03  -1.0826915e-03  -1.0815081e-03  -1.0919401e-03  -1.1223886e-03  -1.0934975e-03  -1.1064984e-03  -1.1200553e-03  -1.0617106e-03  -1.1136913e-03  -1.0973218e-03  -1.1047984e-03  -1.0709106e-03  -1.1196483e-03  -1.0511057e-03  -1.0933998e-03  -1.1047604e-03  -1.0968627e-03  -1.0929215e-03  -1.1173171e-03  -1.0858907e-03  -1.0727313e-03  -1.0935123e-03  -1.1315486e-03  -1.1195909e-03  -1.1014398e-03  -1.0731253e-03  -1.1040658e-03  -1.1250606e-03  -1.0963788e-03  -1.0801954e-03  -1.0921569e-03  -1.1152997e-03  -1.1115663e-03  -1.1029317e-03  -1.0982855e-03  -1.0903410e-03  -1.1167546e-03  -1.1272748e-03  -1.1294834e-03  -1.0909430e-03  -1.0875090e-03  -1.0814365e-03  -1.0580066e-03  -1.0989890e-03  -1.1220681e-03  -1.1014041e-03  -1.0732630e-03  -1.0791186e-03  -1.0840723e-03  -1.0527818e-03  -1.0484122e-03  -1.0598851e-03  -1.0579395e-03  -1.0390407e-03  -1.0328066e-03  -1.0548681e-03  -1.0492679e-03  -1.0196739e-03  -1.0212805e-03  -1.0393413e-03  -1.0130636e-03  -1.0459548e-03  -1.0280679e-03  -9.9716349e-04  -9.8759705e-04  -9.8328664e-04  -9.8695808e-04  -9.8111687e-04  -9.5252537e-04  -9.4700820e-04  -9.6796015e-04  -9.6757114e-04  -9.6660284e-04  -9.3423019e-04  -9.3792246e-04  -9.6429775e-04  -9.4084668e-04  -9.2785969e-04  -9.1193113e-04  -9.2321440e-04  -8.7619823e-04  -9.0416735e-04  -9.2158072e-04  -8.4410569e-04  -8.8225370e-04  -8.3774496e-04  -8.9316095e-04  -8.6588863e-04  -8.4805724e-04  -8.6053318e-04  -8.7904891e-04  -8.3988202e-04  -8.4598939e-04  -8.3143843e-04  -8.5602148e-04  -8.4428686e-04  -8.3732036e-04  -8.5083093e-04  -8.1171741e-04  -8.3615208e-04  -8.2220483e-04  -7.9973681e-04
   5.7250689e+02             NaN   1.4163136e-05   1.0593637e-05   7.0107930e-06   1.2080334e-05   1.8638982e-05   1.2085836e-05   5.5326909e-06  -1.0204546e-06  -4.7514852e-06  -7.0138288e-06  -8.1450006e-06  -8.7105865e-06  -9.2761724e-06  -9.8417583e-06  -1.0407344e-05  -1.0972930e-05  -1.1538516e-05  -1.2104102e-05  -1.2669688e-05  -1.3235274e-05  -1.3800860e-05  -1.4366445e-05  -1.6226798e-05  -1.8844798e-05  -2.1462797e-05  -2.4080797e-05  -2.4263249e-05  -2.3020513e-05  -2.1777778e-05  -2.0535043e-05  -2.1720054e-05  -2.4325686e-05  -2.6931318e-05  -2.9536950e-05  -2.1784225e-05  -7.9701961e-06   5.8438333e-06   1.9657863e-05   2.3890282e-05   2.2515919e-05   2.1141556e-05   1.9767193e-05   4.8493331e-06  -1.7993651e-05  -1.7931814e-05   1.5778176e-05   8.8586638e-06   8.5378643e-06  -9.9365563e-06  -5.1485901e-04  -1.0288116e-03  -9.3444584e-04  -1.0594260e-03  -1.0650661e-03  -1.1227414e-03  -1.0546661e-03  -1.1120149e-03  -1.0825395e-03  -1.1041730e-03  -1.0784253e-03  -1.0763328e-03  -1.0801586e-03  -1.1144639e-03  -1.0885308e-03  -1.1115225e-03  -1.1050974e-03  -1.0561891e-03  -1.1068032e-03  -1.0925608e-03  -1.0915800e-03  -1.0504909e-03  -1.1146802e-03  -1.0330028e-03  -1.1128304e-03  -1.0952344e-03  -1.0913533e-03  -1.0852078e-03  -1.1051048e-03  -1.0707614e-03  -1.0762882e-03  -1.0866472e-03  -1.1180612e-03  -1.1118114e-03  -1.0952337e-03  -1.0823592e-03  -1.0967832e-03  -1.1180262e-03  -1.0804098e-03  -1.0683425e-03  -1.0893262e-03  -1.1011792e-03  -1.0799733e-03  -1.0753090e-03  -1.0925204e-03  -1.0890168e-03  -1.1091399e-03  -1.1152974e-03  -1.1182042e-03  -1.0827666e-03  -1.0587721e-03  -1.0637450e-03  -1.0703678e-03  -1.0966695e-03  -1.1008829e-03  -1.0904934e-03  -1.0718524e-03  -1.0652704e-03  -1.0691156e-03  -1.0426969e-03  -1.0371532e-03  -1.0497438e-03  -1.0470576e-03  -1.0309146e-03  -1.0288921e-03  -1.0374549e-03  -1.0342707e-03  -9.9638308e-04  -1.0252436e-03  -1.0481128e-03  -1.0251992e-03  -1.0252707e-03  -1.0311986e-03  -9.9758426e-04  -9.8801517e-04  -9.8555991e-04  -9.7330438e-04  -9.6196037e-04  -9.6139034e-04  -9.3859415e-04  -9.4872093e-04  -9.5989883e-04  -9.6601978e-04  -9.1646697e-04  -9.4346203e-04  -9.4764673e-04  -9.3456566e-04  -9.2966459e-04  -9.2138392e-04  -9.1536915e-04  -8.7392283e-04  -9.2327485e-04  -9.2726694e-04  -8.3794759e-04  -8.6322326e-04  -8.3801570e-04  -8.7706328e-04  -8.7973170e-04  -8.4847581e-04  -8.6339185e-04  -8.5639158e-04  -8.3767676e-04  -8.3461353e-04  -8.3262407e-04  -8.6035424e-04  -8.2542894e-04  -8.2083871e-04  -8.3846837e-04  -8.0797619e-04  -8.5653591e-04  -8.1065520e-04  -7.9598949e-04
   5.7303030e+02             NaN   4.6708596e-06  -4.9106094e-07  -1.1969293e-06   6.8082939e-06   2.1969528e-05   2.0445251e-05   1.8920974e-05   1.7396697e-05   1.5009069e-05   1.2202119e-05   1.0798644e-05   1.0096907e-05   9.3951691e-06   8.6934316e-06   7.9916940e-06   7.2899565e-06   6.5882190e-06   5.8864814e-06   5.1847439e-06   4.4830064e-06   3.7812688e-06   3.0795313e-06  -1.4218780e-06  -7.6117160e-06  -1.3801554e-05  -1.9991392e-05  -2.1472625e-05  -2.0861534e-05  -2.0250443e-05  -1.9639352e-05  -2.1031605e-05  -2.3314069e-05  -2.5596533e-05  -2.7878996e-05  -1.9886876e-05  -7.3291233e-06   5.2286289e-06   1.7786381e-05   1.8329269e-05   1.3533211e-05   8.7371532e-06   3.9410953e-06  -1.2141831e-05  -3.3240210e-05  -1.2453648e-05   2.0545401e-05  -6.0250796e-06   2.8779050e-05  -1.0225472e-05  -5.1860350e-04  -1.0468481e-03  -9.4088585e-04  -1.0705681e-03  -1.0612362e-03  -1.1313444e-03  -1.0535532e-03  -1.1245619e-03  -1.0791148e-03  -1.1178139e-03  -1.0791426e-03  -1.0847599e-03  -1.0910050e-03  -1.1132445e-03  -1.0979805e-03  -1.1145073e-03  -1.1043449e-03  -1.0630157e-03  -1.1092206e-03  -1.0875420e-03  -1.0975754e-03  -1.0597693e-03  -1.1076321e-03  -1.0477860e-03  -1.1187373e-03  -1.1041598e-03  -1.0959336e-03  -1.1041605e-03  -1.1177964e-03  -1.0931882e-03  -1.0952653e-03  -1.0854220e-03  -1.1118335e-03  -1.1164451e-03  -1.0917322e-03  -1.0851803e-03  -1.1056821e-03  -1.1273003e-03  -1.0881135e-03  -1.0823790e-03  -1.0973014e-03  -1.1018191e-03  -1.0870563e-03  -1.0806995e-03  -1.1016522e-03  -1.0795752e-03  -1.0957236e-03  -1.1173610e-03  -1.1144363e-03  -1.0923970e-03  -1.0714264e-03  -1.0779827e-03  -1.0749648e-03  -1.0832527e-03  -1.1261456e-03  -1.0923164e-03  -1.0680044e-03  -1.0605824e-03  -1.0659927e-03  -1.0543623e-03  -1.0366612e-03  -1.0624857e-03  -1.0537835e-03  -1.0275903e-03  -1.0311326e-03  -1.0551756e-03  -1.0497833e-03  -1.0112440e-03  -1.0179678e-03  -1.0531655e-03  -1.0415010e-03  -1.0507271e-03  -1.0325199e-03  -1.0085865e-03  -9.9124540e-04  -9.9548400e-04  -9.9511821e-04  -9.8622618e-04  -9.5918043e-04  -9.2428918e-04  -9.6038437e-04  -9.8130473e-04  -9.6213818e-04  -9.3027976e-04  -9.3821034e-04  -9.4846258e-04  -9.3737510e-04  -9.3989429e-04  -9.1703143e-04  -9.2504013e-04  -8.8248160e-04  -9.1540378e-04  -9.1980942e-04  -8.5713546e-04  -8.8393514e-04  -8.5025344e-04  -8.8643797e-04  -8.7752727e-04  -8.5991988e-04  -8.7367690e-04  -8.5454418e-04  -8.3690289e-04  -8.3508047e-04  -8.3428494e-04  -8.5751525e-04  -8.5041246e-04  -8.4241486e-04  -8.5119053e-04  -8.1857953e-04  -8.5755785e-04  -8.3133843e-04  -7.9765297e-04
   5.7355372e+02             NaN   6.8877639e-06  -1.9017083e-06   4.5664730e-06   1.5317178e-05   1.5110984e-05   9.2581990e-06   3.4054136e-06  -2.4473718e-06  -4.6919515e-06  -5.3029984e-06  -5.6085219e-06  -5.7612836e-06  -5.9140454e-06  -6.0668071e-06  -6.2195688e-06  -6.3723306e-06  -6.5250923e-06  -6.6778540e-06  -6.8306158e-06  -6.9833775e-06  -7.1361392e-06  -7.2889010e-06  -9.6450195e-06  -1.2722169e-05  -1.5799319e-05  -1.8876469e-05  -1.8424116e-05  -1.6816760e-05  -1.5209404e-05  -1.3602048e-05  -1.7936380e-05  -2.4215083e-05  -3.0493787e-05  -3.6772490e-05  -2.4097342e-05  -5.2196940e-06   1.3657954e-05   3.2535603e-05   3.4043589e-05   2.9867487e-05   2.5691386e-05   2.1515285e-05   2.5533704e-06  -2.1247087e-05  -8.4660862e-06   1.1679524e-05  -9.2691648e-06   3.1974102e-05   2.4203733e-05  -5.0502117e-04  -1.0489758e-03  -9.2905671e-04  -1.0632509e-03  -1.0474634e-03  -1.1275529e-03  -1.0402331e-03  -1.1076856e-03  -1.0711153e-03  -1.1195928e-03  -1.0493723e-03  -1.0784317e-03  -1.0653444e-03  -1.1129271e-03  -1.0724886e-03  -1.1065865e-03  -1.0921252e-03  -1.0663265e-03  -1.1081059e-03  -1.0860828e-03  -1.0841176e-03  -1.0514051e-03  -1.0948622e-03  -1.0311950e-03  -1.1107243e-03  -1.0879567e-03  -1.0835685e-03  -1.0904782e-03  -1.1005651e-03  -1.0732289e-03  -1.0679566e-03  -1.0752360e-03  -1.1053195e-03  -1.0974538e-03  -1.0848368e-03  -1.0916421e-03  -1.0924826e-03  -1.1210429e-03  -1.0762052e-03  -1.0728407e-03  -1.0886562e-03  -1.0930342e-03  -1.0791263e-03  -1.0653218e-03  -1.0853973e-03  -1.0734683e-03  -1.0921668e-03  -1.1177125e-03  -1.1203300e-03  -1.0778378e-03  -1.0563872e-03  -1.0699994e-03  -1.0569774e-03  -1.0845368e-03  -1.1143732e-03  -1.0934445e-03  -1.0518813e-03  -1.0416214e-03  -1.0561446e-03  -1.0343413e-03  -1.0365540e-03  -1.0490122e-03  -1.0337989e-03  -1.0293080e-03  -1.0316863e-03  -1.0512100e-03  -1.0285964e-03  -1.0001967e-03  -1.0151027e-03  -1.0400878e-03  -1.0420278e-03  -1.0565966e-03  -1.0295225e-03  -9.9165140e-04  -9.9817069e-04  -9.9633600e-04  -9.6552547e-04  -9.7165911e-04  -9.5623350e-04  -9.4644045e-04  -9.5192620e-04  -9.5940606e-04  -9.6273720e-04  -9.1727279e-04  -9.3312670e-04  -9.4552799e-04  -9.2451701e-04  -9.2794577e-04  -9.2354611e-04  -9.2414279e-04  -8.8674584e-04  -9.1896773e-04  -9.0795022e-04  -8.3438429e-04  -8.7057960e-04  -8.2033806e-04  -8.8984117e-04  -8.7483074e-04  -8.4727453e-04  -8.6459729e-04  -8.4201439e-04  -8.2448113e-04  -8.2468056e-04  -8.3481945e-04  -8.5774487e-04  -8.3476142e-04  -8.2767072e-04  -8.3386732e-04  -8.1120067e-04  -8.4496664e-04  -8.1084108e-04  -8.1850485e-04
   5.7407713e+02             NaN   2.3663834e-06  -2.5731159e-06   3.7412307e-07   1.2919792e-05   2.6543842e-05   2.0767841e-05   1.4991840e-05   9.2158399e-06   6.1200624e-06   4.1537178e-06   3.1705456e-06   2.6789594e-06   2.1873733e-06   1.6957871e-06   1.2042010e-06   7.1261484e-07   2.2102870e-07  -2.7055744e-07  -7.6214359e-07  -1.2537297e-06  -1.7453159e-06  -2.2369020e-06  -5.9780323e-06  -1.0461017e-05  -1.4944003e-05  -1.9426988e-05  -1.9595035e-05  -1.8778003e-05  -1.7960971e-05  -1.7143940e-05  -2.2867967e-05  -3.0085286e-05  -3.7302605e-05  -4.4519924e-05  -2.8601471e-05  -7.4012356e-06   1.3799000e-05   3.4999235e-05   3.1947760e-05   2.3359740e-05   1.4771720e-05   6.1836997e-06  -1.1244272e-05  -3.0690362e-05  -1.3884597e-05   1.5305500e-05  -3.8506440e-06   2.0281912e-05   1.3101159e-05  -5.1437261e-04  -1.0525677e-03  -9.4378890e-04  -1.0548674e-03  -1.0466369e-03  -1.1278038e-03  -1.0526864e-03  -1.1185467e-03  -1.0804616e-03  -1.1056134e-03  -1.0526634e-03  -1.0730401e-03  -1.0602646e-03  -1.1168904e-03  -1.0831162e-03  -1.1050703e-03  -1.0878747e-03  -1.0593284e-03  -1.1066876e-03  -1.0713434e-03  -1.0955011e-03  -1.0658606e-03  -1.0970624e-03  -1.0481007e-03  -1.1114817e-03  -1.0821109e-03  -1.0963153e-03  -1.0842101e-03  -1.0927613e-03  -1.0683737e-03  -1.0767304e-03  -1.0948251e-03  -1.1132780e-03  -1.0881963e-03  -1.0857679e-03  -1.0881391e-03  -1.0866311e-03  -1.1147346e-03  -1.0935174e-03  -1.0770320e-03  -1.0907468e-03  -1.1040253e-03  -1.0969406e-03  -1.0703796e-03  -1.0769326e-03  -1.0816832e-03  -1.0979590e-03  -1.1256991e-03  -1.1007692e-03  -1.0759550e-03  -1.0737974e-03  -1.0772587e-03  -1.0674596e-03  -1.0876351e-03  -1.1320034e-03  -1.1008995e-03  -1.0666329e-03  -1.0575617e-03  -1.0706276e-03  -1.0452141e-03  -1.0379616e-03  -1.0460607e-03  -1.0383993e-03  -1.0421957e-03  -1.0386322e-03  -1.0409145e-03  -1.0264282e-03  -9.9621940e-04  -1.0189488e-03  -1.0438172e-03  -1.0510024e-03  -1.0447199e-03  -1.0279478e-03  -9.8313726e-04  -1.0018629e-03  -1.0023049e-03  -9.6966776e-04  -9.9313294e-04  -9.4890628e-04  -9.4513276e-04  -9.5890646e-04  -9.5581051e-04  -9.6966690e-04  -9.1533374e-04  -9.4398433e-04  -9.5180863e-04  -9.6245939e-04  -9.3863771e-04  -9.2282659e-04  -9.2126555e-04  -8.9197302e-04  -9.2348175e-04  -9.1613564e-04  -8.4063876e-04  -8.8158590e-04  -8.5147083e-04  -9.0252316e-04  -8.8395528e-04  -8.3179030e-04  -8.7708464e-04  -8.5178745e-04  -8.3685525e-04  -8.3456391e-04  -8.4609304e-04  -8.5789165e-04  -8.3054095e-04  -8.3949703e-04  -8.5033145e-04  -8.3434119e-04  -8.4052906e-04  -8.4009871e-04  -8.0930667e-04
   5.7460055e+02             NaN   2.4544627e-06   7.7885958e-06   1.1452731e-05   6.1557135e-06   1.2358746e-05   7.3166758e-06   2.2746060e-06  -2.7674638e-06  -3.7240556e-06  -3.0808616e-06  -2.7592646e-06  -2.5984661e-06  -2.4376676e-06  -2.2768690e-06  -2.1160705e-06  -1.9552720e-06  -1.7944735e-06  -1.6336750e-06  -1.4728765e-06  -1.3120780e-06  -1.1512795e-06  -9.9048100e-07  -3.4838673e-06  -6.3583886e-06  -9.2329099e-06  -1.2107431e-05  -1.5705122e-05  -1.9406658e-05  -2.3108195e-05  -2.6809731e-05  -2.6239936e-05  -2.5056787e-05  -2.3873638e-05  -2.2690489e-05  -1.2166958e-05  -3.0216888e-07   1.1562620e-05   2.3427410e-05   1.8733686e-05   1.1662196e-05   4.5907064e-06  -2.4807832e-06  -1.2606608e-05  -2.3171029e-05   8.6282827e-07   1.4762810e-05  -1.0962123e-05   2.5389204e-05   2.8808538e-05  -4.9213393e-04  -1.0729307e-03  -9.5230245e-04  -1.0480360e-03  -1.0395198e-03  -1.1138036e-03  -1.0387471e-03  -1.1290555e-03  -1.0820690e-03  -1.1086058e-03  -1.0491423e-03  -1.0583591e-03  -1.0538785e-03  -1.1181030e-03  -1.0811790e-03  -1.1149049e-03  -1.0803203e-03  -1.0507887e-03  -1.1065855e-03  -1.0758811e-03  -1.0857371e-03  -1.0566495e-03  -1.0851843e-03  -1.0387660e-03  -1.1074809e-03  -1.0825831e-03  -1.0912593e-03  -1.0805644e-03  -1.0997335e-03  -1.0645669e-03  -1.0719124e-03  -1.0859968e-03  -1.1098839e-03  -1.0984230e-03  -1.0922664e-03  -1.0824633e-03  -1.0909961e-03  -1.1208262e-03  -1.0792990e-03  -1.0593167e-03  -1.0884169e-03  -1.0959738e-03  -1.0774300e-03  -1.0492606e-03  -1.0882234e-03  -1.0855885e-03  -1.0901277e-03  -1.1027628e-03  -1.1250580e-03  -1.0804228e-03  -1.0633976e-03  -1.0704317e-03  -1.0678433e-03  -1.0927660e-03  -1.1242908e-03  -1.0866147e-03  -1.0638677e-03  -1.0587055e-03  -1.0723864e-03  -1.0407434e-03  -1.0378419e-03  -1.0543755e-03  -1.0297654e-03  -1.0236563e-03  -1.0325966e-03  -1.0552591e-03  -1.0203731e-03  -9.9953030e-04  -1.0340108e-03  -1.0405577e-03  -1.0440770e-03  -1.0347160e-03  -1.0364689e-03  -9.9392513e-04  -1.0050997e-03  -1.0032937e-03  -9.8722631e-04  -9.8293010e-04  -9.4682270e-04  -9.4578235e-04  -9.5586926e-04  -9.5563225e-04  -9.4917200e-04  -9.0651197e-04  -9.4251921e-04  -9.5571682e-04  -9.3177211e-04  -9.1969956e-04  -9.0110479e-04  -9.1913359e-04  -8.9731243e-04  -9.1043845e-04  -9.1486469e-04  -8.4271492e-04  -8.6902989e-04  -8.4160798e-04  -8.9406782e-04  -8.7970688e-04  -8.4513955e-04  -8.6917583e-04  -8.3850705e-04  -8.3768207e-04  -8.2654975e-04  -8.4536004e-04  -8.4353543e-04  -8.2685252e-04  -8.3774470e-04  -8.5298473e-04  -8.2901733e-04  -8.4574038e-04  -8.2816189e-04  -8.1881181e-04
   5.7512397e+02             NaN   8.6187911e-06   2.9302416e-06   8.2903375e-06   8.1961998e-06   1.3651791e-05   1.1760619e-05   9.8694475e-06   7.9782759e-06   7.3435629e-06   7.1651597e-06   7.0759581e-06   7.0313573e-06   6.9867565e-06   6.9421557e-06   6.8975549e-06   6.8529541e-06   6.8083533e-06   6.7637525e-06   6.7191517e-06   6.6745509e-06   6.6299501e-06   6.5853493e-06   6.3122048e-07  -5.7382365e-06  -1.2107693e-05  -1.8477150e-05  -2.1542742e-05  -2.4376135e-05  -2.7209527e-05  -3.0042919e-05  -3.2377331e-05  -3.4676674e-05  -3.6976017e-05  -3.9275360e-05  -2.3070665e-05  -5.5654854e-06   1.1939694e-05   2.9444873e-05   3.0659332e-05   3.0728860e-05   3.0798389e-05   3.0867917e-05   6.2180859e-06  -2.0169049e-05  -1.3430321e-06  -5.1350242e-07  -1.2934947e-05   2.6190948e-05   2.8320385e-05  -4.9505457e-04  -1.1067536e-03  -9.4334580e-04  -1.0499212e-03  -1.0631466e-03  -1.1172512e-03  -1.0424040e-03  -1.1374575e-03  -1.0815423e-03  -1.1002928e-03  -1.0496415e-03  -1.0840637e-03  -1.0729321e-03  -1.1210848e-03  -1.1010743e-03  -1.1125169e-03  -1.0822027e-03  -1.0783103e-03  -1.1115793e-03  -1.0742739e-03  -1.0882111e-03  -1.0566965e-03  -1.0839640e-03  -1.0515246e-03  -1.0984800e-03  -1.0936434e-03  -1.0954523e-03  -1.0871071e-03  -1.1004205e-03  -1.0692964e-03  -1.0790936e-03  -1.1021054e-03  -1.1034056e-03  -1.0935664e-03  -1.0945396e-03  -1.0858172e-03  -1.0927536e-03  -1.1150459e-03  -1.0839997e-03  -1.0661169e-03  -1.0975289e-03  -1.1109529e-03  -1.0972782e-03  -1.0649866e-03  -1.0869544e-03  -1.1073760e-03  -1.1201131e-03  -1.1158418e-03  -1.1128965e-03  -1.0876078e-03  -1.0717208e-03  -1.0593564e-03  -1.0778616e-03  -1.0909650e-03  -1.1265041e-03  -1.0859318e-03  -1.0513724e-03  -1.0616182e-03  -1.0747326e-03  -1.0468428e-03  -1.0483242e-03  -1.0567055e-03  -1.0487823e-03  -1.0427024e-03  -1.0381849e-03  -1.0590021e-03  -1.0377584e-03  -1.0169112e-03  -1.0257576e-03  -1.0433911e-03  -1.0462385e-03  -1.0541468e-03  -1.0390332e-03  -9.8649660e-04  -1.0090570e-03  -1.0109246e-03  -9.9524242e-04  -1.0035166e-03  -9.7186201e-04  -9.4343150e-04  -9.6579267e-04  -9.6106545e-04  -9.4863755e-04  -9.3559949e-04  -9.4647088e-04  -9.6882250e-04  -9.4263614e-04  -9.4192755e-04  -9.1953083e-04  -9.2656272e-04  -9.0168756e-04  -9.1801022e-04  -9.1129856e-04  -8.4787225e-04  -9.0344788e-04  -8.6721784e-04  -8.9252475e-04  -8.7430072e-04  -8.3745078e-04  -8.6706005e-04  -8.6773566e-04  -8.4653242e-04  -8.2413130e-04  -8.5084397e-04  -8.6735323e-04  -8.5502837e-04  -8.3224908e-04  -8.6621483e-04  -8.3588379e-04  -8.5932597e-04  -8.4950382e-04  -8.1795303e-04
   5.7564738e+02             NaN   1.5897410e-05   6.1806300e-06   6.4585881e-06   7.1931482e-06   1.8380826e-05   1.5726820e-05   1.3072813e-05   1.0418807e-05   7.9128479e-06   5.4566445e-06   4.2285428e-06   3.6144920e-06   3.0004412e-06   2.3863903e-06   1.7723395e-06   1.1582886e-06   5.4423778e-07  -6.9813061e-08  -6.8386390e-07  -1.2979147e-06  -1.9119656e-06  -2.5260164e-06  -5.1435343e-06  -7.7734689e-06  -1.0403403e-05  -1.3033338e-05  -1.4911701e-05  -1.6785407e-05  -1.8659112e-05  -2.0532818e-05  -2.3839255e-05  -2.7154572e-05  -3.0469888e-05  -3.3785205e-05  -2.4998771e-05  -1.6137334e-05  -7.2758979e-06   1.5855385e-06   1.3674603e-06   1.0931107e-06   8.1876113e-07   5.4441154e-07  -6.5350515e-06  -1.3656690e-05  -3.1091125e-06   3.9804096e-06   1.0041600e-05   2.3358710e-05   2.3058305e-05  -4.9458391e-04  -1.0909169e-03  -9.3871244e-04  -1.0531863e-03  -1.0409317e-03  -1.1365892e-03  -1.0392798e-03  -1.1356334e-03  -1.0721842e-03  -1.1006230e-03  -1.0297956e-03  -1.0427019e-03  -1.0560261e-03  -1.1187306e-03  -1.0826516e-03  -1.1159972e-03  -1.0793894e-03  -1.0716189e-03  -1.1043607e-03  -1.0722359e-03  -1.0710126e-03  -1.0491891e-03  -1.0961144e-03  -1.0409306e-03  -1.1216053e-03  -1.0788941e-03  -1.0848367e-03  -1.0870714e-03  -1.0968538e-03  -1.0636222e-03  -1.0781863e-03  -1.0964858e-03  -1.1064547e-03  -1.1011790e-03  -1.1007666e-03  -1.0911086e-03  -1.0985475e-03  -1.1155931e-03  -1.0739753e-03  -1.0584443e-03  -1.0952728e-03  -1.1010810e-03  -1.0814825e-03  -1.0596097e-03  -1.0843840e-03  -1.1124573e-03  -1.1124552e-03  -1.1161535e-03  -1.1183291e-03  -1.0802695e-03  -1.0716957e-03  -1.0792007e-03  -1.0923202e-03  -1.0812650e-03  -1.1015733e-03  -1.0844120e-03  -1.0644570e-03  -1.0656454e-03  -1.0607874e-03  -1.0305487e-03  -1.0368766e-03  -1.0458434e-03  -1.0514168e-03  -1.0335946e-03  -1.0329845e-03  -1.0398969e-03  -1.0089935e-03  -1.0173809e-03  -1.0315274e-03  -1.0538582e-03  -1.0495274e-03  -1.0546573e-03  -1.0313230e-03  -9.9266596e-04  -1.0122040e-03  -1.0034790e-03  -9.7852798e-04  -9.7641209e-04  -9.6378180e-04  -9.4755919e-04  -9.6633033e-04  -9.6524501e-04  -9.4843625e-04  -9.1822107e-04  -9.6719196e-04  -9.5730307e-04  -9.5496999e-04  -9.4194578e-04  -9.3629945e-04  -9.3660974e-04  -8.9950416e-04  -9.3696637e-04  -9.2586459e-04  -8.5169185e-04  -9.0184351e-04  -8.5214548e-04  -9.0357205e-04  -8.8335123e-04  -8.4582986e-04  -8.7506600e-04  -8.8100637e-04  -8.3679777e-04  -8.3744578e-04  -8.4559359e-04  -8.5727663e-04  -8.5594856e-04  -8.3671099e-04  -8.3824277e-04  -8.5310034e-04  -8.5739166e-04  -8.3742382e-04  -8.1962749e-04
   5.7617080e+02             NaN   9.3705843e-06   6.8876449e-06   3.5552465e-06   2.7623861e-06   5.2956840e-06   8.3591258e-06   1.1422568e-05   1.4486009e-05   1.5676293e-05   1.6285512e-05   1.6590122e-05   1.6742427e-05   1.6894731e-05   1.7047036e-05   1.7199341e-05   1.7351646e-05   1.7503951e-05   1.7656255e-05   1.7808560e-05   1.7960865e-05   1.8113170e-05   1.7726455e-05   7.6999451e-06  -2.3265646e-06  -1.2353074e-05  -2.1811329e-05  -2.1106941e-05  -2.0402554e-05  -1.9698166e-05  -1.9066644e-05  -1.9738242e-05  -2.0409840e-05  -2.1081439e-05  -2.1387169e-05  -1.5149736e-05  -8.9123029e-06  -2.6748700e-06   3.2268945e-06   3.1255844e-06   3.0242744e-06   2.9229644e-06   2.2247655e-06  -9.1481582e-06  -1.9275676e-05  -6.5958590e-06   1.3515732e-05  -3.0087042e-06   2.9242651e-05   9.5012054e-06  -5.1101348e-04  -1.1181386e-03  -9.5976746e-04  -1.0541855e-03  -1.0556690e-03  -1.1261464e-03  -1.0391418e-03  -1.1496606e-03  -1.0880759e-03  -1.1069992e-03  -1.0557728e-03  -1.0722742e-03  -1.0594905e-03  -1.1353112e-03  -1.0931390e-03  -1.1115522e-03  -1.0794238e-03  -1.0799522e-03  -1.1182258e-03  -1.0878594e-03  -1.0833044e-03  -1.0635661e-03  -1.1058668e-03  -1.0535556e-03  -1.1159650e-03  -1.1004476e-03  -1.0973095e-03  -1.0862174e-03  -1.1047379e-03  -1.0676854e-03  -1.0868214e-03  -1.0917278e-03  -1.1220959e-03  -1.1204453e-03  -1.1166517e-03  -1.0967172e-03  -1.0956029e-03  -1.1225862e-03  -1.0780454e-03  -1.0795361e-03  -1.1139065e-03  -1.1238987e-03  -1.0854371e-03  -1.0646568e-03  -1.0916403e-03  -1.1172214e-03  -1.1191938e-03  -1.1387936e-03  -1.1140166e-03  -1.1014263e-03  -1.0981142e-03  -1.0849003e-03  -1.0784068e-03  -1.0679779e-03  -1.1155958e-03  -1.1008367e-03  -1.0780448e-03  -1.0738392e-03  -1.0671937e-03  -1.0491320e-03  -1.0493157e-03  -1.0677993e-03  -1.0633208e-03  -1.0348200e-03  -1.0359755e-03  -1.0425798e-03  -1.0416824e-03  -1.0276744e-03  -1.0245130e-03  -1.0444984e-03  -1.0499182e-03  -1.0621577e-03  -1.0448314e-03  -1.0073114e-03  -1.0042189e-03  -1.0162830e-03  -9.9489296e-04  -9.7904340e-04  -9.7739583e-04  -9.5002376e-04  -9.8309619e-04  -9.7674659e-04  -9.5452517e-04  -9.4597005e-04  -9.8560845e-04  -9.7794844e-04  -9.4866514e-04  -9.6538841e-04  -9.3435079e-04  -9.3570803e-04  -9.2032024e-04  -9.3009504e-04  -9.3710311e-04  -8.5422379e-04  -9.0723520e-04  -8.6897258e-04  -9.1111021e-04  -8.9542125e-04  -8.6020462e-04  -8.5278768e-04  -8.7703655e-04  -8.7118799e-04  -8.5668456e-04  -8.6722393e-04  -8.5700057e-04  -8.7256248e-04  -8.5513775e-04  -8.7689043e-04  -8.6442559e-04  -8.6148059e-04  -8.6450121e-04  -8.1862957e-04
   5.7669421e+02             NaN   1.1410247e-05   9.3881063e-06   1.1055620e-05   1.2677411e-05   1.9240070e-05   1.4098257e-05   8.9564446e-06   3.8146321e-06   2.1840396e-06   1.5558284e-06   1.2417227e-06   1.0846699e-06   9.2761707e-07   7.7056425e-07   6.1351143e-07   4.5645861e-07   2.9940579e-07   1.4235296e-07  -1.4699856e-08  -1.7175268e-07  -3.2880550e-07  -1.1792592e-06  -7.5451636e-06  -1.3911068e-05  -2.0276973e-05  -2.6113904e-05  -2.7743274e-05  -2.9372644e-05  -3.1002014e-05  -3.2522474e-05  -3.3176641e-05  -3.3830808e-05  -3.4484975e-05  -3.3434654e-05  -1.8826495e-05  -4.2183362e-06   1.0389823e-05   2.2861579e-05   1.8339954e-05   1.3818329e-05   9.2967039e-06   4.0288890e-06  -7.1742706e-06  -1.6064927e-05  -6.1502756e-06   4.4617712e-06  -3.2207066e-06   2.4641915e-05   3.1157437e-05  -4.9055728e-04  -1.1145622e-03  -9.4029485e-04  -1.0571054e-03  -1.0338371e-03  -1.1228098e-03  -1.0541686e-03  -1.1398650e-03  -1.0758863e-03  -1.1063271e-03  -1.0289325e-03  -1.0605807e-03  -1.0650726e-03  -1.1163887e-03  -1.0874088e-03  -1.0999125e-03  -1.0575559e-03  -1.0747384e-03  -1.1080507e-03  -1.0814521e-03  -1.0820323e-03  -1.0593890e-03  -1.0902776e-03  -1.0485506e-03  -1.0964038e-03  -1.0718009e-03  -1.0855317e-03  -1.0928029e-03  -1.1012980e-03  -1.0555817e-03  -1.0728234e-03  -1.0882397e-03  -1.1087881e-03  -1.1189690e-03  -1.1012455e-03  -1.0882528e-03  -1.1128380e-03  -1.1146717e-03  -1.0677610e-03  -1.0667471e-03  -1.0949024e-03  -1.1034125e-03  -1.0800432e-03  -1.0528098e-03  -1.0777999e-03  -1.0821899e-03  -1.1014738e-03  -1.1151832e-03  -1.1283133e-03  -1.0845908e-03  -1.0822453e-03  -1.0795743e-03  -1.0773931e-03  -1.0868258e-03  -1.1261353e-03  -1.1024919e-03  -1.0742052e-03  -1.0629902e-03  -1.0626287e-03  -1.0470496e-03  -1.0569235e-03  -1.0643313e-03  -1.0616140e-03  -1.0314490e-03  -1.0369561e-03  -1.0439574e-03  -1.0347200e-03  -1.0096797e-03  -1.0262036e-03  -1.0628087e-03  -1.0428929e-03  -1.0586926e-03  -1.0417230e-03  -9.8370092e-04  -1.0052314e-03  -1.0247197e-03  -9.8519006e-04  -9.7919110e-04  -9.5712301e-04  -9.4521588e-04  -9.6822968e-04  -9.7133837e-04  -9.4352673e-04  -9.2951549e-04  -9.6209928e-04  -9.6944818e-04  -9.6117453e-04  -9.6551717e-04  -9.4826059e-04  -9.1538718e-04  -8.8011549e-04  -9.3081353e-04  -9.4285027e-04  -8.8121064e-04  -9.1744670e-04  -8.6331057e-04  -9.0827036e-04  -9.0385707e-04  -8.5792978e-04  -8.8797448e-04  -8.5274404e-04  -8.6450769e-04  -8.5638687e-04  -8.5835079e-04  -8.8961856e-04  -8.6801337e-04  -8.5359000e-04  -8.7408850e-04  -8.4327888e-04  -8.5686859e-04  -8.7238754e-04  -7.9944313e-04
   5.7721763e+02             NaN   1.0254571e-05   5.0600182e-06  -3.4787359e-06   7.1836837e-06   1.8464506e-05   1.3365417e-05   8.2663286e-06   3.1672400e-06   2.3016194e-06   2.5444199e-06   2.6658201e-06   2.7265203e-06   2.7872204e-06   2.8479205e-06   2.9086207e-06   2.9693208e-06   3.0300209e-06   3.0907211e-06   3.1514212e-06   3.2121213e-06   3.2728215e-06   2.7417364e-06  -6.7833334e-07  -4.0984031e-06  -7.5184729e-06  -1.0299798e-05  -9.9628895e-06  -9.6259812e-06  -9.2890729e-06  -9.5529536e-06  -1.2749774e-05  -1.5946594e-05  -1.9143414e-05  -2.1074507e-05  -1.6826555e-05  -1.2578604e-05  -8.3306523e-06  -4.5667741e-06  -3.1660514e-06  -1.7653286e-06  -3.6460587e-07  -3.7944174e-06  -3.0805996e-05  -4.6139869e-05  -1.1276644e-05  -1.0615132e-05  -1.0906949e-05   2.2277496e-05  -9.3874632e-06  -5.2925046e-04  -1.1261580e-03  -9.4249332e-04  -1.0646169e-03  -1.0600518e-03  -1.1223982e-03  -1.0688317e-03  -1.1231822e-03  -1.1024446e-03  -1.1202325e-03  -1.0527734e-03  -1.0789894e-03  -1.0856624e-03  -1.1516391e-03  -1.1147835e-03  -1.1192814e-03  -1.0689428e-03  -1.0821836e-03  -1.1167504e-03  -1.0940292e-03  -1.0887211e-03  -1.0826073e-03  -1.1031303e-03  -1.0578721e-03  -1.1075546e-03  -1.0909606e-03  -1.0985243e-03  -1.0925853e-03  -1.1175679e-03  -1.0789250e-03  -1.0809649e-03  -1.0856411e-03  -1.1169982e-03  -1.1207891e-03  -1.1061905e-03  -1.0903254e-03  -1.1042086e-03  -1.1204177e-03  -1.0984464e-03  -1.0899015e-03  -1.0972958e-03  -1.1076657e-03  -1.1034586e-03  -1.0871990e-03  -1.0881983e-03  -1.1134268e-03  -1.1193606e-03  -1.1334616e-03  -1.1062325e-03  -1.0858558e-03  -1.0902156e-03  -1.0932165e-03  -1.0832860e-03  -1.0928518e-03  -1.1205367e-03  -1.0995833e-03  -1.0785233e-03  -1.0756183e-03  -1.0710938e-03  -1.0570272e-03  -1.0421038e-03  -1.0622790e-03  -1.0702203e-03  -1.0538439e-03  -1.0505625e-03  -1.0514426e-03  -1.0526799e-03  -1.0528210e-03  -1.0306718e-03  -1.0565519e-03  -1.0518710e-03  -1.0617759e-03  -1.0401434e-03  -1.0022296e-03  -1.0068237e-03  -1.0278162e-03  -1.0088922e-03  -1.0045807e-03  -9.9453039e-04  -9.6770994e-04  -9.8281315e-04  -1.0020830e-03  -9.6978719e-04  -9.5676156e-04  -9.7514600e-04  -9.8797190e-04  -9.7072667e-04  -9.6244119e-04  -9.5116471e-04  -9.3758043e-04  -9.1370116e-04  -9.4543804e-04  -9.3090807e-04  -8.8229261e-04  -9.2560143e-04  -8.8394490e-04  -9.3136962e-04  -8.9894876e-04  -8.8214203e-04  -8.9381957e-04  -8.6862763e-04  -8.7958715e-04  -8.7606951e-04  -8.5980975e-04  -8.9928044e-04  -8.8726964e-04  -8.9818545e-04  -8.7849605e-04  -8.6997784e-04  -8.7655053e-04  -8.6406181e-04  -8.3560941e-04
   5.7774105e+02             NaN   1.5016323e-05   1.3716910e-06  -6.6572987e-06   1.3309135e-05   2.3181861e-05   2.3649750e-05   2.4117640e-05   2.4585529e-05   2.3980216e-05   2.3118224e-05   2.2687228e-05   2.2471730e-05   2.2256232e-05   2.2040734e-05   2.1825236e-05   2.1609738e-05   2.1394241e-05   2.1178743e-05   2.0963245e-05   2.0747747e-05   2.0532249e-05   1.7458987e-05   4.7075455e-06  -8.0438960e-06  -2.0795338e-05  -3.0154218e-05  -2.8023761e-05  -2.5893303e-05  -2.3762845e-05  -2.2855066e-05  -2.6088043e-05  -2.9321019e-05  -3.2553996e-05  -3.3101015e-05  -2.4551700e-05  -1.6002384e-05  -7.4530687e-06  -4.2244710e-07   1.4649245e-06   3.3522961e-06   5.2396677e-06   2.3135703e-06  -1.6913951e-05  -2.4875521e-05   2.6902711e-06   1.0359897e-05  -5.8879007e-06   2.2331622e-05   1.6057758e-05  -5.3358619e-04  -1.1041383e-03  -9.4545601e-04  -1.0631096e-03  -1.0345189e-03  -1.1073385e-03  -1.0727058e-03  -1.1178257e-03  -1.0968930e-03  -1.1085650e-03  -1.0398163e-03  -1.0606210e-03  -1.0678724e-03  -1.1238552e-03  -1.0947727e-03  -1.1164568e-03  -1.0566195e-03  -1.0851824e-03  -1.1183566e-03  -1.0987573e-03  -1.0985176e-03  -1.0581761e-03  -1.1045368e-03  -1.0548930e-03  -1.1079950e-03  -1.0988930e-03  -1.0942912e-03  -1.1043497e-03  -1.1012481e-03  -1.0660678e-03  -1.0693074e-03  -1.0822371e-03  -1.1175616e-03  -1.1078845e-03  -1.0906658e-03  -1.0996084e-03  -1.0967545e-03  -1.1215539e-03  -1.0726136e-03  -1.0664193e-03  -1.1036426e-03  -1.0905756e-03  -1.0696958e-03  -1.0759669e-03  -1.1005062e-03  -1.0947245e-03  -1.1026791e-03  -1.1321330e-03  -1.1215137e-03  -1.0865787e-03  -1.0727537e-03  -1.0785383e-03  -1.0832155e-03  -1.0944838e-03  -1.1259717e-03  -1.0987566e-03  -1.0755350e-03  -1.0537449e-03  -1.0606683e-03  -1.0539646e-03  -1.0553595e-03  -1.0621736e-03  -1.0486556e-03  -1.0560549e-03  -1.0473975e-03  -1.0426332e-03  -1.0409095e-03  -1.0394408e-03  -1.0354879e-03  -1.0614891e-03  -1.0514487e-03  -1.0598200e-03  -1.0385427e-03  -9.9867131e-04  -1.0156818e-03  -1.0179480e-03  -1.0032140e-03  -1.0129051e-03  -9.4941150e-04  -9.6280880e-04  -9.6577955e-04  -9.8911759e-04  -9.7114023e-04  -9.2970608e-04  -9.5660629e-04  -9.7852438e-04  -9.7314998e-04  -9.5464601e-04  -9.3294045e-04  -9.4867204e-04  -9.2119123e-04  -9.4945211e-04  -9.5811836e-04  -8.7372034e-04  -9.1496252e-04  -8.7383481e-04  -9.1759436e-04  -9.0448788e-04  -8.9779377e-04  -8.8643927e-04  -8.8030441e-04  -8.5558359e-04  -8.6854208e-04  -8.6803329e-04  -8.8420562e-04  -8.6718726e-04  -8.7043705e-04  -8.6965484e-04  -8.6311034e-04  -8.5724093e-04  -8.4424305e-04  -8.3009435e-04
   5.7826446e+02             NaN   5.6597272e-06   7.7966804e-06  -1.9155058e-06  -1.7868348e-06   1.3737518e-05   1.2999875e-05   1.2262231e-05   1.1524588e-05   1.0792861e-05   1.0062421e-05   9.6972008e-06   9.5145908e-06   9.3319807e-06   9.1493707e-06   8.9667606e-06   8.7841506e-06   8.6015406e-06   8.4189305e-06   8.2363205e-06   8.0537104e-06   7.8711004e-06   5.4746528e-06  -2.4613533e-06  -1.0397359e-05  -1.8333365e-05  -2.3425511e-05  -2.1401625e-05  -1.9377740e-05  -1.7353855e-05  -1.6546425e-05  -1.8782860e-05  -2.1019296e-05  -2.3255731e-05  -2.1281889e-05  -8.7729123e-06   3.7360643e-06   1.6245041e-05   2.3618391e-05   1.8141160e-05   1.2663929e-05   7.1866975e-06   2.3584254e-06  -8.4599339e-07  -4.1000875e-06  -2.1287476e-06   6.2009973e-06   8.0303998e-07   3.5381551e-05   3.3349052e-06  -5.3012408e-04  -1.0957137e-03  -9.4472161e-04  -1.0564996e-03  -1.0513603e-03  -1.1127347e-03  -1.0702766e-03  -1.0987702e-03  -1.0985186e-03  -1.1180096e-03  -1.0599769e-03  -1.0818425e-03  -1.0796858e-03  -1.1234093e-03  -1.0993910e-03  -1.1198269e-03  -1.0553000e-03  -1.0825010e-03  -1.1122493e-03  -1.0974098e-03  -1.0936318e-03  -1.0791980e-03  -1.0916050e-03  -1.0518362e-03  -1.0909599e-03  -1.0801204e-03  -1.0915481e-03  -1.0959591e-03  -1.1074419e-03  -1.0677345e-03  -1.0818498e-03  -1.1086806e-03  -1.1123825e-03  -1.1127559e-03  -1.0953380e-03  -1.0870594e-03  -1.1008594e-03  -1.1293317e-03  -1.0943809e-03  -1.0861967e-03  -1.1134163e-03  -1.1036678e-03  -1.0868367e-03  -1.0802952e-03  -1.1078074e-03  -1.0950082e-03  -1.1014819e-03  -1.1161632e-03  -1.0979817e-03  -1.0811184e-03  -1.0891613e-03  -1.0821995e-03  -1.0699083e-03  -1.0676948e-03  -1.1358334e-03  -1.1042645e-03  -1.0759095e-03  -1.0634885e-03  -1.0680645e-03  -1.0605959e-03  -1.0555082e-03  -1.0686511e-03  -1.0558577e-03  -1.0417770e-03  -1.0469393e-03  -1.0615199e-03  -1.0500723e-03  -1.0430596e-03  -1.0393549e-03  -1.0551120e-03  -1.0344887e-03  -1.0531872e-03  -1.0246317e-03  -1.0039388e-03  -1.0213865e-03  -1.0297147e-03  -9.9336037e-04  -9.8966033e-04  -9.7681813e-04  -9.6112461e-04  -9.7282929e-04  -9.8334915e-04  -9.7076187e-04  -9.5022597e-04  -9.5889714e-04  -9.6370822e-04  -9.6426431e-04  -9.5633107e-04  -9.4143482e-04  -9.4931293e-04  -9.1239641e-04  -9.3285588e-04  -9.2812537e-04  -8.7214506e-04  -9.3739952e-04  -8.9925861e-04  -9.3172410e-04  -9.0092627e-04  -8.8699237e-04  -8.8458254e-04  -8.9636120e-04  -8.7267716e-04  -8.8278803e-04  -8.6158923e-04  -8.8892298e-04  -8.9240354e-04  -8.8473767e-04  -8.6781656e-04  -8.7500760e-04  -8.8323418e-04  -8.6975726e-04  -8.3872061e-04
   5.7878788e+02             NaN   4.5582435e-06   1.9926411e-06  -6.1662651e-06   1.3347551e-05   2.6442964e-05   2.0731141e-05   1.5019317e-05   9.3074944e-06   7.5978038e-06   6.6750610e-06   6.2136896e-06   5.9830039e-06   5.7523182e-06   5.5216325e-06   5.2909469e-06   5.0602612e-06   4.8295755e-06   4.5988898e-06   4.3682041e-06   4.1375184e-06   3.9068327e-06   1.8837037e-06  -3.5771127e-06  -9.0379291e-06  -1.4498745e-05  -1.8090729e-05  -1.8098519e-05  -1.8106309e-05  -1.8114100e-05  -1.8068028e-05  -1.7918656e-05  -1.7769285e-05  -1.7619913e-05  -1.5702745e-05  -1.0395158e-05  -5.0875704e-06   2.2001674e-07   1.9409096e-06  -3.2170394e-06  -8.3749885e-06  -1.3532938e-05  -1.7296889e-05  -1.8387322e-05  -9.0336544e-06   1.1511995e-05   3.4041366e-06  -7.8207360e-06   2.6693499e-05   1.7553521e-06  -5.4449766e-04  -1.0864195e-03  -9.3916887e-04  -1.0576985e-03  -1.0458586e-03  -1.1098860e-03  -1.0519798e-03  -1.0966031e-03  -1.1063709e-03  -1.1159336e-03  -1.0559139e-03  -1.0706820e-03  -1.0666744e-03  -1.1180518e-03  -1.0815553e-03  -1.1155733e-03  -1.0381335e-03  -1.0814596e-03  -1.1049257e-03  -1.0840457e-03  -1.0869739e-03  -1.0732872e-03  -1.1118549e-03  -1.0461298e-03  -1.1044087e-03  -1.0806137e-03  -1.1027769e-03  -1.0967472e-03  -1.1157295e-03  -1.0816951e-03  -1.0675787e-03  -1.0924362e-03  -1.1197591e-03  -1.1219408e-03  -1.1077444e-03  -1.0978505e-03  -1.1030364e-03  -1.1274422e-03  -1.0819551e-03  -1.0753320e-03  -1.0951722e-03  -1.0988749e-03  -1.0880337e-03  -1.0634987e-03  -1.0921495e-03  -1.0973336e-03  -1.1047824e-03  -1.1351014e-03  -1.1268562e-03  -1.0907383e-03  -1.0887469e-03  -1.0829188e-03  -1.0658818e-03  -1.0798921e-03  -1.1190539e-03  -1.1095417e-03  -1.0806310e-03  -1.0779319e-03  -1.0797192e-03  -1.0586050e-03  -1.0608723e-03  -1.0670789e-03  -1.0392500e-03  -1.0427556e-03  -1.0548426e-03  -1.0492248e-03  -1.0400524e-03  -1.0290099e-03  -1.0467155e-03  -1.0689444e-03  -1.0437407e-03  -1.0602535e-03  -1.0388922e-03  -1.0011440e-03  -1.0071337e-03  -1.0182836e-03  -1.0086572e-03  -9.8670883e-04  -9.7092947e-04  -9.8201951e-04  -9.7714592e-04  -1.0068977e-03  -9.7288101e-04  -9.4007125e-04  -9.5653992e-04  -9.6983866e-04  -9.8014423e-04  -9.6022348e-04  -9.5098045e-04  -9.5313058e-04  -9.2207276e-04  -9.5825864e-04  -9.5028592e-04  -8.7377286e-04  -9.1595291e-04  -8.7084807e-04  -9.1805438e-04  -9.2175050e-04  -8.8461459e-04  -9.2657365e-04  -8.7783853e-04  -8.5852547e-04  -8.7193365e-04  -8.6440913e-04  -8.9367731e-04  -8.7891726e-04  -8.8412153e-04  -8.6495122e-04  -8.6112095e-04  -8.7257365e-04  -8.6052633e-04  -8.2708790e-04
   5.7931129e+02             NaN   5.4019512e-07   7.0846407e-06   2.7309451e-06   3.3970799e-06   1.8078734e-05   1.4107234e-05   1.0135733e-05   6.1642327e-06   5.6642694e-06   5.7775093e-06   5.8341293e-06   5.8624393e-06   5.8907493e-06   5.9190593e-06   5.9473693e-06   5.9756793e-06   6.0039893e-06   6.0322993e-06   6.0606093e-06   6.0889193e-06   6.1172293e-06   3.2993178e-06  -3.7965109e-06  -1.0892340e-05  -1.7988168e-05  -2.1191875e-05  -1.8545659e-05  -1.5899444e-05  -1.3253228e-05  -1.2228819e-05  -1.3642011e-05  -1.5055204e-05  -1.6468396e-05  -1.4527192e-05  -7.5442769e-06  -5.6136170e-07   6.4215535e-06   9.4575715e-06   6.5613392e-06   3.6651068e-06   7.6887436e-07  -4.3812537e-06  -1.2919023e-05  -1.7619827e-05  -1.8846203e-06   9.0832079e-06   4.1638700e-06   2.8232753e-05  -8.5212968e-06  -5.6389492e-04  -1.1068769e-03  -9.5389284e-04  -1.0762904e-03  -1.0709133e-03  -1.1095680e-03  -1.0694973e-03  -1.1021716e-03  -1.1169724e-03  -1.1249834e-03  -1.0751706e-03  -1.0823733e-03  -1.0725083e-03  -1.1198791e-03  -1.0955159e-03  -1.1367871e-03  -1.0659858e-03  -1.1041389e-03  -1.1137896e-03  -1.1121932e-03  -1.0867357e-03  -1.0668781e-03  -1.1318675e-03  -1.0517630e-03  -1.1203189e-03  -1.0836201e-03  -1.1012519e-03  -1.1025509e-03  -1.1246029e-03  -1.0813915e-03  -1.0929087e-03  -1.0923511e-03  -1.1364181e-03  -1.1248781e-03  -1.1181003e-03  -1.0901061e-03  -1.1036062e-03  -1.1358233e-03  -1.0986588e-03  -1.0995057e-03  -1.1134394e-03  -1.1123506e-03  -1.0854183e-03  -1.0733307e-03  -1.1099034e-03  -1.1144230e-03  -1.1166312e-03  -1.1336660e-03  -1.1373247e-03  -1.1129990e-03  -1.0990568e-03  -1.0922215e-03  -1.0970114e-03  -1.1033586e-03  -1.1404149e-03  -1.1231602e-03  -1.0902767e-03  -1.0887836e-03  -1.0936989e-03  -1.0681794e-03  -1.0618089e-03  -1.0721340e-03  -1.0521425e-03  -1.0587670e-03  -1.0537757e-03  -1.0633951e-03  -1.0609128e-03  -1.0378651e-03  -1.0406062e-03  -1.0698385e-03  -1.0588150e-03  -1.0730832e-03  -1.0532813e-03  -1.0055363e-03  -1.0123741e-03  -1.0255487e-03  -1.0090729e-03  -1.0127381e-03  -9.9424888e-04  -9.8907277e-04  -9.9177678e-04  -9.9553146e-04  -9.8908269e-04  -9.5400507e-04  -9.7299364e-04  -9.8381131e-04  -9.7624883e-04  -9.8125926e-04  -9.7417139e-04  -9.7824112e-04  -9.3842649e-04  -9.5502173e-04  -9.5110370e-04  -9.0340585e-04  -9.3785062e-04  -8.9571810e-04  -9.4336684e-04  -9.1263488e-04  -8.9918896e-04  -8.9905314e-04  -8.9870260e-04  -8.7286172e-04  -8.8889718e-04  -8.8609728e-04  -8.9662706e-04  -8.8484077e-04  -8.8986919e-04  -8.9000403e-04  -8.7846081e-04  -8.8512754e-04  -8.8500141e-04  -8.2081885e-04
   5.7983471e+02             NaN   2.3343099e-06   4.5960161e-06   9.7271490e-06   1.9273966e-05   2.3938577e-05   2.1465223e-05   1.8991870e-05   1.6518517e-05   1.1676174e-05   6.4608896e-06   3.8532473e-06   2.5494262e-06   1.2456051e-06  -5.8216038e-08  -1.3620372e-06  -2.6658583e-06  -3.9696794e-06  -5.2735005e-06  -6.5773216e-06  -7.8811428e-06  -9.1849639e-06  -1.1508093e-05  -1.5047518e-05  -1.8586943e-05  -2.2126368e-05  -2.3823843e-05  -2.3323396e-05  -2.2822950e-05  -2.2322503e-05  -2.3245230e-05  -2.5866167e-05  -2.8487105e-05  -3.1108042e-05  -2.6798680e-05  -1.4219684e-05  -1.6406893e-06   1.0938306e-05   1.6982548e-05   1.5229148e-05   1.3475747e-05   1.1722346e-05   8.3492295e-06   3.0433741e-06  -4.8112672e-06  -1.3754794e-06  -3.6044914e-06  -3.7306802e-06   2.5300223e-05  -2.9703465e-05  -5.6590330e-04  -1.0865599e-03  -9.4776218e-04  -1.0595412e-03  -1.0711314e-03  -1.1068385e-03  -1.0808680e-03  -1.0947500e-03  -1.1071677e-03  -1.1189108e-03  -1.0706210e-03  -1.0915294e-03  -1.0894513e-03  -1.1138145e-03  -1.0834580e-03  -1.1265234e-03  -1.0423173e-03  -1.1057991e-03  -1.1076244e-03  -1.1063710e-03  -1.0956617e-03  -1.0706638e-03  -1.1130088e-03  -1.0514481e-03  -1.1069879e-03  -1.0878060e-03  -1.0854426e-03  -1.0932545e-03  -1.1127022e-03  -1.0712099e-03  -1.0679331e-03  -1.0880651e-03  -1.1032117e-03  -1.1127652e-03  -1.1068547e-03  -1.0941205e-03  -1.1005632e-03  -1.1174842e-03  -1.0868529e-03  -1.0940450e-03  -1.0983598e-03  -1.1046737e-03  -1.0945546e-03  -1.0827423e-03  -1.1046896e-03  -1.1206320e-03  -1.1041021e-03  -1.1182436e-03  -1.1261543e-03  -1.1101053e-03  -1.0960405e-03  -1.0896211e-03  -1.0827378e-03  -1.0974865e-03  -1.1300509e-03  -1.1006211e-03  -1.0834728e-03  -1.0898857e-03  -1.0933433e-03  -1.0625612e-03  -1.0651864e-03  -1.0736177e-03  -1.0673488e-03  -1.0601476e-03  -1.0647545e-03  -1.0670453e-03  -1.0407817e-03  -1.0271248e-03  -1.0295782e-03  -1.0559526e-03  -1.0425363e-03  -1.0743573e-03  -1.0618772e-03  -1.0176222e-03  -1.0261937e-03  -1.0288668e-03  -9.9458789e-04  -9.9483746e-04  -9.8419161e-04  -9.5610053e-04  -9.8724366e-04  -9.9625832e-04  -9.9146835e-04  -9.7256559e-04  -9.6732760e-04  -9.9125113e-04  -9.6738154e-04  -9.7298742e-04  -9.5176410e-04  -9.6917622e-04  -9.2131824e-04  -9.3673772e-04  -9.4513668e-04  -8.7497077e-04  -9.3022184e-04  -9.0342585e-04  -9.4098424e-04  -9.2286865e-04  -9.0667711e-04  -9.0833031e-04  -9.0047905e-04  -8.7644913e-04  -8.7856289e-04  -8.7941153e-04  -8.9298140e-04  -9.0291112e-04  -8.8416002e-04  -8.9180092e-04  -8.8750913e-04  -8.8982145e-04  -8.9216652e-04  -8.4686055e-04
   5.8035813e+02             NaN   6.5456924e-06  -5.7647739e-07  -3.8013042e-07   1.0986602e-05   2.2637440e-05   1.9576320e-05   1.6515200e-05   1.3454081e-05   1.1047146e-05   8.7311135e-06   7.5730973e-06   6.9940891e-06   6.4150810e-06   5.8360729e-06   5.2570648e-06   4.6780566e-06   4.0990485e-06   3.5200404e-06   2.9410322e-06   2.3620241e-06   1.7830160e-06  -6.1448061e-07  -4.7452846e-06  -8.8760886e-06  -1.3006893e-05  -1.7414807e-05  -2.2086852e-05  -2.6758896e-05  -3.1430941e-05  -3.2361603e-05  -2.9726134e-05  -2.7090666e-05  -2.4455198e-05  -1.7771411e-05  -7.2289355e-06   3.3135397e-06   1.3856015e-05   1.8576682e-05   1.7748243e-05   1.6919805e-05   1.6091366e-05   5.5858270e-06  -1.4143521e-05  -1.7797653e-05  -6.1677598e-06  -8.4461495e-06  -3.4305682e-06   2.4073853e-05  -3.1734692e-05  -5.6127054e-04  -1.0955794e-03  -9.5652053e-04  -1.0545287e-03  -1.0904348e-03  -1.1037134e-03  -1.0589146e-03  -1.0994139e-03  -1.1080712e-03  -1.1215741e-03  -1.0892455e-03  -1.0938583e-03  -1.0958329e-03  -1.1165734e-03  -1.0812009e-03  -1.1228111e-03  -1.0451298e-03  -1.1133741e-03  -1.1020577e-03  -1.1094753e-03  -1.1062036e-03  -1.0819829e-03  -1.1029173e-03  -1.0629918e-03  -1.1097054e-03  -1.0894693e-03  -1.0921117e-03  -1.1006503e-03  -1.1055534e-03  -1.0917849e-03  -1.0928889e-03  -1.0832680e-03  -1.1181067e-03  -1.1273288e-03  -1.1247747e-03  -1.1054169e-03  -1.1084635e-03  -1.1335648e-03  -1.0963491e-03  -1.1044917e-03  -1.1164505e-03  -1.1125098e-03  -1.1090595e-03  -1.0814876e-03  -1.1078994e-03  -1.1120459e-03  -1.1084907e-03  -1.1388429e-03  -1.1308659e-03  -1.1014897e-03  -1.0821192e-03  -1.1051353e-03  -1.0801277e-03  -1.1048955e-03  -1.1322377e-03  -1.1125614e-03  -1.0889531e-03  -1.0861260e-03  -1.0831514e-03  -1.0649193e-03  -1.0605281e-03  -1.0695658e-03  -1.0684249e-03  -1.0557073e-03  -1.0556519e-03  -1.0723881e-03  -1.0504664e-03  -1.0334772e-03  -1.0295386e-03  -1.0516500e-03  -1.0464430e-03  -1.0773400e-03  -1.0549099e-03  -1.0282308e-03  -1.0392432e-03  -1.0353247e-03  -1.0138101e-03  -1.0277829e-03  -1.0015885e-03  -9.8614546e-04  -9.9875658e-04  -1.0141187e-03  -1.0025497e-03  -9.7090660e-04  -9.7331063e-04  -9.8902791e-04  -9.8291255e-04  -9.7073857e-04  -9.6390248e-04  -9.5172656e-04  -9.1452958e-04  -9.4503661e-04  -9.5216719e-04  -8.8571272e-04  -9.3247656e-04  -9.0290044e-04  -9.4934970e-04  -9.2939807e-04  -9.0360102e-04  -9.2186991e-04  -9.0872519e-04  -8.8324270e-04  -9.1186411e-04  -8.7870195e-04  -9.0925972e-04  -9.1209474e-04  -9.1698195e-04  -8.9424879e-04  -8.9346468e-04  -8.9125982e-04  -8.9099090e-04  -8.4018933e-04
   5.8088154e+02             NaN   1.3446449e-05   1.0290198e-05   1.8993696e-05   1.6763515e-05   1.4611142e-05   1.0613446e-05   6.6157500e-06   2.6180542e-06   1.4518753e-06   6.2882363e-07   2.1729780e-07   1.1534879e-08  -1.9422804e-07  -3.9999096e-07  -6.0575387e-07  -8.1151679e-07  -1.0172797e-06  -1.2230426e-06  -1.4288055e-06  -1.6345685e-06  -1.8403314e-06  -4.6634581e-06  -9.4799727e-06  -1.4296487e-05  -1.9113002e-05  -2.0995529e-05  -2.0643528e-05  -2.0291526e-05  -1.9939525e-05  -2.2971735e-05  -2.8581366e-05  -3.4190997e-05  -3.9800628e-05  -3.5925724e-05  -2.4827386e-05  -1.3729048e-05  -2.6307093e-06   2.4368570e-06   2.9113790e-06   3.3859010e-06   3.8604230e-06  -3.4352057e-06  -1.6648592e-05  -2.4620144e-05  -4.4896477e-06  -9.1207648e-06  -1.9193068e-06   2.5813961e-05  -3.5616759e-05  -5.8332097e-04  -1.0873567e-03  -9.3985349e-04  -1.0745100e-03  -1.0876159e-03  -1.1032928e-03  -1.0741898e-03  -1.0926653e-03  -1.1132406e-03  -1.1339483e-03  -1.0976290e-03  -1.0832434e-03  -1.1018866e-03  -1.1088015e-03  -1.1100617e-03  -1.1340965e-03  -1.0461844e-03  -1.1112244e-03  -1.1225525e-03  -1.1185870e-03  -1.1131310e-03  -1.0854434e-03  -1.0992623e-03  -1.0668261e-03  -1.1249876e-03  -1.1044412e-03  -1.0954429e-03  -1.0931570e-03  -1.1024802e-03  -1.0918627e-03  -1.0911366e-03  -1.0854393e-03  -1.1243758e-03  -1.1251525e-03  -1.1249232e-03  -1.0990053e-03  -1.1192658e-03  -1.1291877e-03  -1.0992137e-03  -1.1100477e-03  -1.1173795e-03  -1.1143403e-03  -1.1034465e-03  -1.0865738e-03  -1.1061741e-03  -1.1288196e-03  -1.1285797e-03  -1.1271409e-03  -1.1162908e-03  -1.1081928e-03  -1.0983422e-03  -1.1055809e-03  -1.0871781e-03  -1.0933393e-03  -1.1311716e-03  -1.1070589e-03  -1.0869716e-03  -1.0869023e-03  -1.0864335e-03  -1.0787262e-03  -1.0742086e-03  -1.0896545e-03  -1.0733195e-03  -1.0689888e-03  -1.0610297e-03  -1.0714899e-03  -1.0423926e-03  -1.0393547e-03  -1.0423091e-03  -1.0681054e-03  -1.0638211e-03  -1.0704045e-03  -1.0619688e-03  -1.0312064e-03  -1.0400614e-03  -1.0298389e-03  -1.0019414e-03  -1.0231752e-03  -1.0018165e-03  -9.9741076e-04  -9.9884426e-04  -1.0148153e-03  -9.8962303e-04  -9.7808937e-04  -9.8216969e-04  -9.9152017e-04  -9.9046854e-04  -9.9288311e-04  -9.7037080e-04  -9.5819307e-04  -9.3839672e-04  -9.7811390e-04  -9.5728521e-04  -8.9206180e-04  -9.5103384e-04  -9.0051708e-04  -9.5873524e-04  -9.2073622e-04  -9.2189865e-04  -9.2103110e-04  -9.1695957e-04  -8.9619538e-04  -9.1415889e-04  -8.9639332e-04  -9.1655773e-04  -9.2336374e-04  -9.0116098e-04  -9.1717595e-04  -8.9865261e-04  -9.0630333e-04  -8.8868900e-04  -8.5250986e-04
   5.8140496e+02             NaN  -9.5460877e-07  -3.1697136e-06  -1.5752514e-06   9.4881643e-06   2.8721983e-05   2.5674246e-05   2.2626510e-05   1.9578774e-05   1.7280612e-05   1.5060456e-05   1.3950378e-05   1.3395339e-05   1.2840301e-05   1.2285262e-05   1.1730223e-05   1.1175184e-05   1.0620145e-05   1.0065106e-05   9.5100672e-06   8.9550283e-06   8.3999894e-06   3.0345212e-06  -5.2423233e-06  -1.3519168e-05  -2.1796012e-05  -2.1949765e-05  -1.7187245e-05  -1.2424726e-05  -7.6622068e-06  -1.1760342e-05  -2.1221139e-05  -3.0681935e-05  -4.0142732e-05  -3.3619571e-05  -1.7422573e-05  -1.2255742e-06   1.4971424e-05   1.8839938e-05   1.5246985e-05   1.1654031e-05   8.0610779e-06  -1.3712520e-06  -1.4337699e-05  -7.8857131e-06   4.6909889e-06  -9.8961802e-06  -9.8523791e-06   4.1099839e-05  -4.1350446e-05  -5.8316296e-04  -1.1014955e-03  -9.5571055e-04  -1.0680989e-03  -1.0918393e-03  -1.1070385e-03  -1.0921985e-03  -1.0884591e-03  -1.1183125e-03  -1.1246734e-03  -1.0828037e-03  -1.1001825e-03  -1.0997786e-03  -1.1071184e-03  -1.1055577e-03  -1.1300881e-03  -1.0525673e-03  -1.0987142e-03  -1.1157061e-03  -1.1069205e-03  -1.1085592e-03  -1.0982419e-03  -1.0961734e-03  -1.0777320e-03  -1.1215102e-03  -1.0966580e-03  -1.1022137e-03  -1.0989557e-03  -1.1324184e-03  -1.0986278e-03  -1.0906776e-03  -1.0956137e-03  -1.1388736e-03  -1.1181069e-03  -1.1121358e-03  -1.1091322e-03  -1.0975250e-03  -1.1272324e-03  -1.1082942e-03  -1.1072237e-03  -1.1277371e-03  -1.1225013e-03  -1.1127867e-03  -1.0982857e-03  -1.1137453e-03  -1.1209302e-03  -1.1111319e-03  -1.1279737e-03  -1.1221118e-03  -1.1224960e-03  -1.0996724e-03  -1.1220149e-03  -1.0952758e-03  -1.0962768e-03  -1.1304875e-03  -1.1017825e-03  -1.0805946e-03  -1.0847364e-03  -1.0978210e-03  -1.0939096e-03  -1.0773492e-03  -1.0856596e-03  -1.0783644e-03  -1.0535911e-03  -1.0429512e-03  -1.0644264e-03  -1.0526097e-03  -1.0647224e-03  -1.0495328e-03  -1.0789775e-03  -1.0617596e-03  -1.0822255e-03  -1.0434402e-03  -1.0287873e-03  -1.0353478e-03  -1.0422243e-03  -1.0120278e-03  -1.0225960e-03  -1.0049767e-03  -9.8296689e-04  -1.0022952e-03  -1.0061559e-03  -9.7652786e-04  -9.8962005e-04  -9.8161881e-04  -9.8821747e-04  -1.0094796e-03  -9.9235622e-04  -9.6461887e-04  -9.7091497e-04  -9.1885508e-04  -9.4560376e-04  -9.5810881e-04  -9.0876904e-04  -9.4968967e-04  -9.2535658e-04  -9.6776727e-04  -9.2442626e-04  -9.2194853e-04  -9.1103116e-04  -9.0562629e-04  -8.9002123e-04  -9.0722863e-04  -9.0660766e-04  -8.9832445e-04  -9.1403720e-04  -9.1295570e-04  -9.1936954e-04  -9.0491832e-04  -8.9923453e-04  -8.9574689e-04  -8.4873800e-04
   5.8192837e+02             NaN   8.6389203e-07   8.8000176e-06   3.1327505e-06   1.1064729e-05   1.8477779e-05   1.7146036e-05   1.5814293e-05   1.4482549e-05   1.1087624e-05   7.5120106e-06   5.7242037e-06   4.8303003e-06   3.9363969e-06   3.0424934e-06   2.1485900e-06   1.2546865e-06   3.6078308e-07  -5.3312036e-07  -1.4270238e-06  -2.3209272e-06  -3.2148307e-06  -7.3283582e-06  -1.2971684e-05  -1.8615010e-05  -2.4258336e-05  -2.4575812e-05  -2.2362722e-05  -2.0149631e-05  -1.7936540e-05  -1.7688749e-05  -1.8374767e-05  -1.9060785e-05  -1.9746803e-05  -1.3508529e-05  -3.9801904e-06   5.5481480e-06   1.5076486e-05   1.6882268e-05   1.5018692e-05   1.3155115e-05   1.1291539e-05   2.4822786e-06  -9.6272103e-06  -4.6989525e-06   1.4302640e-05  -5.5150091e-06  -8.4639471e-06   4.5563688e-05  -2.8845732e-05  -5.7136818e-04  -1.0942492e-03  -9.4607546e-04  -1.0625311e-03  -1.0849926e-03  -1.0921977e-03  -1.0714217e-03  -1.0808045e-03  -1.1081858e-03  -1.1259433e-03  -1.0985719e-03  -1.0833543e-03  -1.0902516e-03  -1.1046516e-03  -1.1020614e-03  -1.1311675e-03  -1.0363730e-03  -1.0986074e-03  -1.1016826e-03  -1.0877562e-03  -1.1008880e-03  -1.0933417e-03  -1.0967473e-03  -1.0570982e-03  -1.1173345e-03  -1.0917279e-03  -1.0956171e-03  -1.0830446e-03  -1.1143125e-03  -1.0820382e-03  -1.0835293e-03  -1.0984753e-03  -1.1152326e-03  -1.1004140e-03  -1.1115339e-03  -1.0963367e-03  -1.1018536e-03  -1.1274363e-03  -1.1046089e-03  -1.0965086e-03  -1.1200121e-03  -1.1187132e-03  -1.1015080e-03  -1.0810859e-03  -1.1012787e-03  -1.1133039e-03  -1.1091392e-03  -1.1289156e-03  -1.1187382e-03  -1.1107166e-03  -1.1008123e-03  -1.0996692e-03  -1.0841817e-03  -1.0893992e-03  -1.1297280e-03  -1.1079874e-03  -1.0842623e-03  -1.0929253e-03  -1.0901570e-03  -1.0687948e-03  -1.0710074e-03  -1.0779694e-03  -1.0667020e-03  -1.0505318e-03  -1.0603076e-03  -1.0682421e-03  -1.0480132e-03  -1.0333718e-03  -1.0613209e-03  -1.0765033e-03  -1.0555234e-03  -1.0727510e-03  -1.0638320e-03  -1.0279398e-03  -1.0260415e-03  -1.0287260e-03  -1.0043128e-03  -1.0159440e-03  -1.0058789e-03  -9.8597345e-04  -9.9891861e-04  -1.0151956e-03  -1.0012685e-03  -9.7054076e-04  -9.6009791e-04  -9.8713580e-04  -9.8544130e-04  -9.8938678e-04  -9.6761072e-04  -9.6304076e-04  -9.2316370e-04  -9.3385760e-04  -9.7533978e-04  -9.0220205e-04  -9.4304019e-04  -9.0524859e-04  -9.5883470e-04  -9.1266337e-04  -9.1401940e-04  -9.1514970e-04  -8.9650644e-04  -8.8733777e-04  -9.1319466e-04  -9.1521673e-04  -8.9582361e-04  -9.0483760e-04  -9.0053278e-04  -9.1023698e-04  -8.9250322e-04  -8.9128008e-04  -8.9593121e-04  -8.5194890e-04
   5.8245179e+02             NaN   8.5774609e-06   1.2264908e-05  -3.1011642e-07   4.1717851e-06   1.5121951e-05   1.3397491e-05   1.1673032e-05   9.9485727e-06   7.6036795e-06   5.2143142e-06   4.0196315e-06   3.4222902e-06   2.8249489e-06   2.2276075e-06   1.6302662e-06   1.0329249e-06   4.3558354e-07  -1.6175779e-07  -7.5909912e-07  -1.3564404e-06  -1.9537818e-06  -5.6790228e-06  -1.0546764e-05  -1.5414505e-05  -2.0282246e-05  -1.9988143e-05  -1.7808618e-05  -1.5629093e-05  -1.3449568e-05  -1.2482594e-05  -1.1958517e-05  -1.1434441e-05  -1.0910364e-05  -8.6966199e-06  -5.8657059e-06  -3.0347919e-06  -2.0387787e-07   2.6737794e-06   5.5685101e-06   8.4632408e-06   1.1357971e-05   6.3443539e-06  -1.5578758e-06  -1.6145282e-05  -5.2437814e-06  -1.3841708e-05  -9.2508684e-06   4.9290494e-05  -2.8204933e-05  -5.8983371e-04  -1.1136925e-03  -9.4737122e-04  -1.0585005e-03  -1.1037552e-03  -1.1074914e-03  -1.0855708e-03  -1.0963576e-03  -1.1261206e-03  -1.1337076e-03  -1.1009940e-03  -1.0877194e-03  -1.0982608e-03  -1.1159072e-03  -1.1053408e-03  -1.1309087e-03  -1.0553366e-03  -1.1242062e-03  -1.1248795e-03  -1.1164189e-03  -1.1063774e-03  -1.0985453e-03  -1.1055776e-03  -1.0864652e-03  -1.1233664e-03  -1.0951399e-03  -1.1237801e-03  -1.1083655e-03  -1.1175022e-03  -1.0877436e-03  -1.0799370e-03  -1.1073432e-03  -1.1355992e-03  -1.1315894e-03  -1.1182565e-03  -1.1028941e-03  -1.1069304e-03  -1.1267723e-03  -1.1122124e-03  -1.1221614e-03  -1.1322007e-03  -1.1213035e-03  -1.1154524e-03  -1.1022686e-03  -1.1158376e-03  -1.1425351e-03  -1.1252948e-03  -1.1330183e-03  -1.1314383e-03  -1.1197887e-03  -1.1146919e-03  -1.1153466e-03  -1.1018845e-03  -1.1056409e-03  -1.1360722e-03  -1.1063081e-03  -1.0846628e-03  -1.0925486e-03  -1.1057643e-03  -1.0766660e-03  -1.0723049e-03  -1.0901845e-03  -1.0620082e-03  -1.0534296e-03  -1.0635282e-03  -1.0774837e-03  -1.0521204e-03  -1.0500397e-03  -1.0670106e-03  -1.0895325e-03  -1.0884270e-03  -1.0898083e-03  -1.0670690e-03  -1.0372647e-03  -1.0481362e-03  -1.0471428e-03  -1.0326085e-03  -1.0193955e-03  -1.0064980e-03  -9.9142382e-04  -1.0101175e-03  -1.0271948e-03  -1.0113821e-03  -9.9678326e-04  -9.9677615e-04  -9.8601123e-04  -1.0214619e-03  -1.0098524e-03  -9.8865665e-04  -9.8740453e-04  -9.3157534e-04  -9.5709999e-04  -9.9086386e-04  -9.3958740e-04  -9.5704604e-04  -9.3260921e-04  -9.7589814e-04  -9.2320881e-04  -9.2405742e-04  -8.9117069e-04  -9.3059856e-04  -9.0453635e-04  -9.2830854e-04  -9.3443593e-04  -9.1231352e-04  -9.1992792e-04  -9.1132855e-04  -9.3946599e-04  -8.8789928e-04  -8.9765589e-04  -9.0800987e-04  -8.7387312e-04
   5.8297521e+02             NaN   5.6339975e-06   8.5537835e-06  -1.2502426e-05   1.5169139e-06   1.7921269e-05   1.5678815e-05   1.3436361e-05   1.1193907e-05   8.4973790e-06   5.7752679e-06   4.4142123e-06   3.7336845e-06   3.0531568e-06   2.3726290e-06   1.6921012e-06   1.0115734e-06   3.3104565e-07  -3.4948213e-07  -1.0300099e-06  -1.7105377e-06  -2.3910655e-06  -4.3090730e-06  -6.5626883e-06  -8.8163035e-06  -1.1069919e-05  -6.9111503e-06  -1.0133265e-06   4.8844973e-06   1.0782321e-05   5.6143051e-06  -2.5547956e-06  -1.0723896e-05  -1.8892997e-05  -1.7219037e-05  -1.2875612e-05  -8.5321877e-06  -4.1887633e-06   2.6648576e-07   4.7520619e-06   9.2376381e-06   1.3723214e-05   8.9259962e-06   1.6112600e-06  -1.2337661e-05  -1.1783177e-05  -1.9762652e-05  -5.6740694e-06   3.4467172e-05  -3.8486500e-05  -6.0459799e-04  -1.1260121e-03  -9.4371279e-04  -1.0602607e-03  -1.0858710e-03  -1.1043389e-03  -1.0979431e-03  -1.0892124e-03  -1.1285924e-03  -1.1228101e-03  -1.1214561e-03  -1.0999427e-03  -1.1060400e-03  -1.1211196e-03  -1.1030834e-03  -1.1370943e-03  -1.0399259e-03  -1.1349880e-03  -1.1250985e-03  -1.1116378e-03  -1.1240754e-03  -1.1129644e-03  -1.0962421e-03  -1.0912082e-03  -1.1185720e-03  -1.0984393e-03  -1.1107709e-03  -1.1123775e-03  -1.1358517e-03  -1.1033637e-03  -1.0871649e-03  -1.1022789e-03  -1.1192064e-03  -1.1222699e-03  -1.1325944e-03  -1.1047043e-03  -1.1215224e-03  -1.1497114e-03  -1.1239323e-03  -1.1189830e-03  -1.1290617e-03  -1.1274533e-03  -1.1186432e-03  -1.1120971e-03  -1.1248673e-03  -1.1231770e-03  -1.1203577e-03  -1.1490938e-03  -1.1395085e-03  -1.1229719e-03  -1.1110933e-03  -1.1162497e-03  -1.0964117e-03  -1.0932233e-03  -1.1352845e-03  -1.1155346e-03  -1.0921915e-03  -1.1001064e-03  -1.1142739e-03  -1.0909704e-03  -1.0868026e-03  -1.0961891e-03  -1.0678006e-03  -1.0564058e-03  -1.0654364e-03  -1.0837624e-03  -1.0623140e-03  -1.0496633e-03  -1.0711418e-03  -1.0919095e-03  -1.0797726e-03  -1.0810584e-03  -1.0754082e-03  -1.0178654e-03  -1.0435329e-03  -1.0554578e-03  -1.0354194e-03  -1.0157312e-03  -1.0012554e-03  -9.8569153e-04  -1.0114932e-03  -1.0021640e-03  -1.0090208e-03  -1.0014594e-03  -1.0038662e-03  -1.0183694e-03  -1.0201652e-03  -1.0076472e-03  -9.9082304e-04  -9.8315564e-04  -9.5247535e-04  -9.5495933e-04  -9.7800942e-04  -9.3268028e-04  -9.7008138e-04  -9.4337606e-04  -9.5743938e-04  -9.2764013e-04  -9.2915420e-04  -9.0914089e-04  -9.2803455e-04  -9.0932204e-04  -9.3038844e-04  -9.3092885e-04  -8.9748558e-04  -9.4938524e-04  -9.1867356e-04  -9.2134527e-04  -8.9627091e-04  -8.8939905e-04  -9.0454994e-04  -8.7877671e-04
   5.8349862e+02             NaN  -1.6095271e-06  -5.3967971e-06   5.2891553e-06   1.9713697e-05   2.8369854e-05   2.3656430e-05   1.8943005e-05   1.4229581e-05   1.0227598e-05   6.2551644e-06   4.2689475e-06   3.2758390e-06   2.2827306e-06   1.2896221e-06   2.9651365e-07  -6.9659482e-07  -1.6897033e-06  -2.6828117e-06  -3.6759202e-06  -4.6690287e-06  -5.6621371e-06  -8.8604537e-06  -1.2477285e-05  -1.6094117e-05  -1.9710948e-05  -1.5627179e-05  -1.0081952e-05  -4.5367251e-06   1.0085017e-06  -3.2891730e-06  -9.4548811e-06  -1.5620589e-05  -2.1786297e-05  -2.0019966e-05  -1.6748255e-05  -1.3476543e-05  -1.0204831e-05  -7.8215493e-06  -5.6068777e-06  -3.3922060e-06  -1.1775344e-06  -1.3219886e-05  -2.7968003e-05  -1.0862323e-05  -1.1182737e-05  -5.6048983e-06  -2.9596719e-06   2.3932523e-05  -3.8155199e-05  -6.1222502e-04  -1.1229177e-03  -9.5712227e-04  -1.0789820e-03  -1.1151380e-03  -1.1054161e-03  -1.0973059e-03  -1.0969319e-03  -1.1553122e-03  -1.1178834e-03  -1.1303416e-03  -1.0980169e-03  -1.1392022e-03  -1.1299547e-03  -1.1159096e-03  -1.1477234e-03  -1.0478586e-03  -1.1468761e-03  -1.1153378e-03  -1.1163616e-03  -1.1321726e-03  -1.1152788e-03  -1.1239386e-03  -1.0862204e-03  -1.1313749e-03  -1.1038088e-03  -1.1260386e-03  -1.1367472e-03  -1.1476312e-03  -1.1069817e-03  -1.1135178e-03  -1.1032036e-03  -1.1305685e-03  -1.1372854e-03  -1.1527221e-03  -1.1275980e-03  -1.1350287e-03  -1.1581480e-03  -1.1369380e-03  -1.1278051e-03  -1.1410236e-03  -1.1399872e-03  -1.1277939e-03  -1.1098913e-03  -1.1234644e-03  -1.1296991e-03  -1.1223873e-03  -1.1547424e-03  -1.1522179e-03  -1.1353672e-03  -1.1236487e-03  -1.1407306e-03  -1.1135120e-03  -1.1063722e-03  -1.1402793e-03  -1.1354592e-03  -1.1110636e-03  -1.1138701e-03  -1.1232942e-03  -1.1106264e-03  -1.0928954e-03  -1.1083061e-03  -1.0860004e-03  -1.0778025e-03  -1.0867632e-03  -1.0948878e-03  -1.0878619e-03  -1.0716779e-03  -1.0836776e-03  -1.0953415e-03  -1.0798184e-03  -1.0846882e-03  -1.0758356e-03  -1.0357181e-03  -1.0682574e-03  -1.0734060e-03  -1.0451974e-03  -1.0386864e-03  -1.0084343e-03  -1.0060847e-03  -1.0359452e-03  -1.0373908e-03  -1.0069381e-03  -1.0161805e-03  -1.0102768e-03  -1.0145869e-03  -1.0083703e-03  -9.9903114e-04  -1.0155422e-03  -9.8072322e-04  -9.5133713e-04  -9.8042771e-04  -9.7226756e-04  -9.3721626e-04  -9.9089988e-04  -9.5240944e-04  -9.8778267e-04  -9.4347202e-04  -9.5062974e-04  -9.1858530e-04  -9.2326656e-04  -9.3267660e-04  -9.2497026e-04  -9.1973826e-04  -9.2758990e-04  -9.4603226e-04  -9.2275242e-04  -9.2352638e-04  -8.9208638e-04  -8.9948732e-04  -9.2565460e-04  -8.8379481e-04
   5.8402204e+02             NaN   1.4737176e-06  -7.1133009e-06   3.6059532e-06   1.6467985e-05   2.2057869e-05   1.8544233e-05   1.5030596e-05   1.1516960e-05   7.0916019e-06   2.6414150e-06   4.1632153e-07  -6.9622520e-07  -1.8087719e-06  -2.9213186e-06  -4.0338654e-06  -5.1464121e-06  -6.2589588e-06  -7.3715055e-06  -8.4840522e-06  -9.5965990e-06  -1.0709146e-05  -1.4792903e-05  -1.9229112e-05  -2.3665321e-05  -2.8101529e-05  -2.2396250e-05  -1.5487965e-05  -8.5796809e-06  -1.6713965e-06  -2.6620540e-06  -4.5897006e-06  -6.5173471e-06  -8.4449937e-06  -6.3803582e-06  -3.8421498e-06  -1.3039414e-06   1.2342669e-06   1.5389973e-06   1.5787877e-06   1.6185782e-06   1.6583686e-06  -1.1346044e-06  -4.2636059e-06  -8.1373364e-06  -1.5795494e-05  -1.2737003e-05   2.7052963e-06   2.3882026e-05  -3.3236570e-05  -5.8449252e-04  -1.1169317e-03  -9.1725131e-04  -1.0570088e-03  -1.0833938e-03  -1.1036474e-03  -1.0773021e-03  -1.0870436e-03  -1.1397165e-03  -1.1351097e-03  -1.0997362e-03  -1.1002529e-03  -1.1162507e-03  -1.1085498e-03  -1.1195133e-03  -1.1199935e-03  -1.0357702e-03  -1.1334801e-03  -1.0947306e-03  -1.1250283e-03  -1.1164910e-03  -1.0981405e-03  -1.1015949e-03  -1.1037492e-03  -1.1249896e-03  -1.0890596e-03  -1.1064649e-03  -1.1158122e-03  -1.1315449e-03  -1.0884168e-03  -1.0948930e-03  -1.1050683e-03  -1.1219908e-03  -1.1251392e-03  -1.1344032e-03  -1.1189876e-03  -1.1305506e-03  -1.1452796e-03  -1.1119121e-03  -1.1137739e-03  -1.1325909e-03  -1.1389052e-03  -1.1241140e-03  -1.1074841e-03  -1.1188977e-03  -1.1396962e-03  -1.1280758e-03  -1.1464913e-03  -1.1407290e-03  -1.1130875e-03  -1.0998243e-03  -1.1163613e-03  -1.1065442e-03  -1.0976490e-03  -1.1271119e-03  -1.1172952e-03  -1.0991064e-03  -1.0987405e-03  -1.1047160e-03  -1.1030539e-03  -1.1024840e-03  -1.1084052e-03  -1.0920251e-03  -1.0717900e-03  -1.0794992e-03  -1.0858675e-03  -1.0752490e-03  -1.0607429e-03  -1.0660362e-03  -1.0937740e-03  -1.0890824e-03  -1.0820786e-03  -1.0698204e-03  -1.0350594e-03  -1.0507543e-03  -1.0509999e-03  -1.0434726e-03  -1.0232032e-03  -1.0130605e-03  -9.9933347e-04  -1.0299215e-03  -1.0356832e-03  -1.0175733e-03  -9.8277595e-04  -1.0239763e-03  -1.0062005e-03  -1.0058504e-03  -1.0088031e-03  -1.0029212e-03  -9.8124367e-04  -9.5975496e-04  -9.7830312e-04  -9.9103063e-04  -9.4034592e-04  -9.9219817e-04  -9.6706907e-04  -9.8614973e-04  -9.5235991e-04  -9.4378097e-04  -9.2905492e-04  -9.3443923e-04  -9.1728652e-04  -9.1740921e-04  -9.2149435e-04  -9.2831945e-04  -9.3671803e-04  -8.9948209e-04  -9.4069501e-04  -8.9292027e-04  -9.0373931e-04  -8.9912968e-04  -8.6258365e-04
   5.8454545e+02             NaN   6.3935739e-06  -6.4220608e-06  -5.8879116e-06  -2.9864072e-06   2.6406879e-05   2.4360622e-05   2.2314366e-05   2.0268109e-05   1.5617047e-05   1.0931050e-05   8.5880523e-06   7.4165533e-06   6.2450543e-06   5.0735552e-06   3.9020562e-06   2.7305572e-06   1.5590581e-06   3.8755910e-07  -7.8393993e-07  -1.9554390e-06  -3.1269380e-06  -7.9497205e-06  -1.2976586e-05  -1.8003452e-05  -2.3030318e-05  -1.6883239e-05  -1.0111609e-05  -3.3399781e-06   3.4316525e-06  -2.3468304e-06  -8.8267842e-06  -1.5306738e-05  -2.1786692e-05  -1.5244595e-05  -7.9746484e-06  -7.0470215e-07   6.5652441e-06   3.2618111e-06  -6.3260605e-07  -4.5270232e-06  -8.4214403e-06  -8.9213502e-06  -9.2315290e-06  -1.5464606e-05  -4.7982454e-06   1.9665403e-06   8.7102496e-06   4.4576487e-05  -2.0155356e-05  -5.7913529e-04  -1.1334884e-03  -9.0456010e-04  -1.0576013e-03  -1.0906369e-03  -1.1156619e-03  -1.1003295e-03  -1.0979095e-03  -1.1424204e-03  -1.1139394e-03  -1.0861483e-03  -1.1179968e-03  -1.1297794e-03  -1.1221689e-03  -1.1040485e-03  -1.1146023e-03  -1.0431275e-03  -1.1365334e-03  -1.0994685e-03  -1.1295426e-03  -1.1139216e-03  -1.1047511e-03  -1.1061196e-03  -1.1030346e-03  -1.1090724e-03  -1.1151076e-03  -1.1139177e-03  -1.1150322e-03  -1.1351113e-03  -1.0994395e-03  -1.0898475e-03  -1.1067525e-03  -1.1088642e-03  -1.1268681e-03  -1.1364278e-03  -1.1169319e-03  -1.1230402e-03  -1.1525943e-03  -1.1324183e-03  -1.1183879e-03  -1.1236979e-03  -1.1251806e-03  -1.1169394e-03  -1.1066521e-03  -1.1216240e-03  -1.1274015e-03  -1.1267106e-03  -1.1467464e-03  -1.1295584e-03  -1.1175718e-03  -1.1125378e-03  -1.1175577e-03  -1.0901471e-03  -1.0921313e-03  -1.1316767e-03  -1.1221840e-03  -1.0995754e-03  -1.1049425e-03  -1.1058442e-03  -1.0918517e-03  -1.0783248e-03  -1.0903427e-03  -1.0927732e-03  -1.0712382e-03  -1.0799925e-03  -1.1004370e-03  -1.0740302e-03  -1.0643694e-03  -1.0668298e-03  -1.0696114e-03  -1.0906962e-03  -1.0751695e-03  -1.0579398e-03  -1.0307866e-03  -1.0486192e-03  -1.0524910e-03  -1.0396793e-03  -1.0356838e-03  -1.0265333e-03  -1.0052084e-03  -1.0315708e-03  -1.0437477e-03  -1.0120205e-03  -9.9146104e-04  -1.0105716e-03  -1.0183205e-03  -1.0137028e-03  -1.0067054e-03  -9.8819105e-04  -9.9929176e-04  -9.5033926e-04  -9.7455801e-04  -9.5921864e-04  -9.3673078e-04  -9.6996119e-04  -9.5949637e-04  -9.7491153e-04  -9.4312057e-04  -9.4877264e-04  -9.1413448e-04  -9.2240475e-04  -9.1291650e-04  -9.2844052e-04  -9.1803165e-04  -9.1934357e-04  -9.4052192e-04  -9.2465288e-04  -9.1831447e-04  -8.8813735e-04  -9.1415176e-04  -9.0323153e-04  -8.5775372e-04
   5.8506887e+02             NaN  -1.2893475e-06  -4.7389775e-06   9.0881718e-07   1.0498283e-05   1.7747665e-05   1.3949503e-05   1.0151341e-05   6.3531795e-06   5.3341389e-06   4.3152272e-06   3.8057713e-06   3.5510434e-06   3.2963154e-06   3.0415875e-06   2.7868596e-06   2.5321316e-06   2.2774037e-06   2.0226758e-06   1.7679478e-06   1.5132199e-06   1.2584920e-06  -1.8930432e-06  -5.0451154e-06  -8.1971877e-06  -1.1349260e-05  -1.2443586e-05  -1.3537531e-05  -1.4631476e-05  -1.5725421e-05  -1.5295563e-05  -1.4865423e-05  -1.4435283e-05  -1.4005143e-05  -7.6451476e-06  -1.2840532e-06   5.0770412e-06   1.1438136e-05   7.0322244e-06   2.6243170e-06  -1.7835905e-06  -6.1914979e-06  -1.1900949e-05  -1.7610641e-05  -2.3868762e-05  -3.2062863e-06  -5.7305744e-06   2.2252856e-05   3.0944160e-05  -1.9382025e-05  -5.6729089e-04  -1.1424289e-03  -9.3196427e-04  -1.0665610e-03  -1.0734120e-03  -1.1062697e-03  -1.1173585e-03  -1.0949914e-03  -1.1291776e-03  -1.1423208e-03  -1.1188245e-03  -1.1090588e-03  -1.1220862e-03  -1.1078277e-03  -1.1150958e-03  -1.1492426e-03  -1.0339697e-03  -1.1695349e-03  -1.1282196e-03  -1.1339812e-03  -1.1195112e-03  -1.1038776e-03  -1.1222311e-03  -1.0893119e-03  -1.1308128e-03  -1.0928231e-03  -1.1140218e-03  -1.1330981e-03  -1.1428418e-03  -1.1032958e-03  -1.1008987e-03  -1.1100944e-03  -1.1360901e-03  -1.1468582e-03  -1.1307934e-03  -1.1311479e-03  -1.1308156e-03  -1.1511940e-03  -1.1331990e-03  -1.1149497e-03  -1.1123060e-03  -1.1226482e-03  -1.1217837e-03  -1.1159924e-03  -1.1346302e-03  -1.1381361e-03  -1.1373008e-03  -1.1504962e-03  -1.1574134e-03  -1.1248938e-03  -1.1215574e-03  -1.1135843e-03  -1.1112960e-03  -1.1207991e-03  -1.1509983e-03  -1.1431643e-03  -1.1118589e-03  -1.1043689e-03  -1.1113456e-03  -1.0980300e-03  -1.0873707e-03  -1.1010717e-03  -1.0875972e-03  -1.0669871e-03  -1.0838504e-03  -1.1035191e-03  -1.0809745e-03  -1.0612212e-03  -1.0715602e-03  -1.0791029e-03  -1.0902918e-03  -1.0849377e-03  -1.0793738e-03  -1.0339054e-03  -1.0385689e-03  -1.0543447e-03  -1.0371477e-03  -1.0505166e-03  -1.0196170e-03  -1.0201355e-03  -1.0340636e-03  -1.0438463e-03  -1.0200197e-03  -9.8629866e-04  -1.0110313e-03  -1.0335836e-03  -1.0216956e-03  -1.0128547e-03  -1.0147648e-03  -9.8110762e-04  -9.5871209e-04  -9.7158347e-04  -9.8708171e-04  -9.1970776e-04  -9.8581362e-04  -9.5954362e-04  -9.8722419e-04  -9.3916062e-04  -9.4425088e-04  -9.4042221e-04  -9.1841953e-04  -9.2936006e-04  -9.4438968e-04  -9.2580727e-04  -9.3574586e-04  -9.4784431e-04  -9.3056687e-04  -9.1529669e-04  -9.0746220e-04  -9.1656374e-04  -9.2074884e-04  -8.7868056e-04
   5.8559229e+02             NaN   1.0358726e-05  -3.2436148e-06  -6.0891406e-06   5.5480958e-06   2.1747139e-05   1.7794579e-05   1.3842019e-05   9.9117596e-06   7.6678381e-06   5.4239166e-06   4.3019559e-06   3.7409755e-06   3.1799951e-06   2.6190148e-06   2.0580344e-06   1.4970540e-06   9.3607366e-07   3.7509328e-07  -1.8588709e-07  -7.4686746e-07  -1.4404762e-06  -4.5418702e-06  -7.6432642e-06  -1.0744658e-05  -1.3787144e-05  -1.5760182e-05  -1.7733220e-05  -1.9706258e-05  -2.1337275e-05  -1.6759103e-05  -1.2180931e-05  -7.6027598e-06  -3.2519456e-06  -3.0286645e-06  -2.8053833e-06  -2.5821021e-06  -2.4568564e-06  -4.1113844e-06  -5.7659123e-06  -7.4204403e-06  -9.4318238e-06  -1.7921697e-05  -2.6076366e-05  -2.6613109e-05  -9.7588235e-07  -3.9275228e-06   1.6052568e-05   3.2833469e-05  -3.9798071e-05  -5.7612848e-04  -1.1237283e-03  -9.1799179e-04  -1.0675658e-03  -1.0880207e-03  -1.1043443e-03  -1.1048288e-03  -1.0926228e-03  -1.1377490e-03  -1.1303806e-03  -1.1184087e-03  -1.0992487e-03  -1.1154328e-03  -1.1301824e-03  -1.1113768e-03  -1.1267926e-03  -1.0513681e-03  -1.1618907e-03  -1.1362691e-03  -1.1733500e-03  -1.1348831e-03  -1.0942074e-03  -1.1184382e-03  -1.1078168e-03  -1.1375065e-03  -1.1009176e-03  -1.1184424e-03  -1.1289286e-03  -1.1370061e-03  -1.1063129e-03  -1.0978715e-03  -1.1067594e-03  -1.1253956e-03  -1.1364800e-03  -1.1248470e-03  -1.1326732e-03  -1.1378259e-03  -1.1652076e-03  -1.1474662e-03  -1.1439133e-03  -1.1416789e-03  -1.1327455e-03  -1.1275570e-03  -1.1181238e-03  -1.1355580e-03  -1.1555546e-03  -1.1368035e-03  -1.1485700e-03  -1.1610434e-03  -1.1339534e-03  -1.1379586e-03  -1.1460667e-03  -1.1105417e-03  -1.1235143e-03  -1.1710538e-03  -1.1449372e-03  -1.1167750e-03  -1.1115773e-03  -1.1239036e-03  -1.1137083e-03  -1.1019372e-03  -1.1078079e-03  -1.0891548e-03  -1.0730917e-03  -1.0777747e-03  -1.0980981e-03  -1.0683756e-03  -1.0607979e-03  -1.0690230e-03  -1.0904192e-03  -1.0869088e-03  -1.0891466e-03  -1.0990465e-03  -1.0482442e-03  -1.0716674e-03  -1.0566682e-03  -1.0422617e-03  -1.0371314e-03  -1.0292592e-03  -1.0254899e-03  -1.0402412e-03  -1.0507838e-03  -1.0285957e-03  -1.0083422e-03  -1.0199981e-03  -1.0418964e-03  -1.0371660e-03  -1.0321161e-03  -1.0131837e-03  -9.8830746e-04  -9.7076682e-04  -9.9313779e-04  -9.8616661e-04  -9.4707983e-04  -9.9642746e-04  -9.5637994e-04  -9.8269675e-04  -9.5559167e-04  -9.5568577e-04  -9.2807071e-04  -9.6297261e-04  -9.2615754e-04  -9.4182540e-04  -9.3614634e-04  -9.4720271e-04  -9.3269647e-04  -9.4564645e-04  -9.3346283e-04  -9.3599981e-04  -9.2052183e-04  -9.3236728e-04  -8.5814049e-04
   5.8611570e+02             NaN  -1.0230505e-05  -5.1153046e-06   1.1852253e-06   2.0069106e-05   2.2397770e-05   1.7393360e-05   1.2388950e-05   7.4853436e-06   6.3488820e-06   5.2124203e-06   4.6441895e-06   4.3600741e-06   4.0759587e-06   3.7918433e-06   3.5077279e-06   3.2236124e-06   2.9394970e-06   2.6553816e-06   2.3712662e-06   2.0871508e-06   1.8703911e-06   2.2324027e-06   2.5944143e-06   2.9564259e-06   2.6882028e-06  -2.9954692e-06  -8.6791412e-06  -1.4362813e-05  -1.9333595e-05  -1.8178685e-05  -1.7023775e-05  -1.5868865e-05  -1.4392944e-05  -1.0158659e-05  -5.9243734e-06  -1.6900881e-06   2.4151168e-06   5.4111652e-06   8.4072136e-06   1.1403262e-05   1.2809473e-05   5.5461028e-07  -1.0134488e-05  -4.7234998e-06   1.7198903e-05  -7.4826913e-06   2.2789142e-05   3.3185790e-05  -2.5685623e-05  -5.6910376e-04  -1.1378122e-03  -8.9619244e-04  -1.0520392e-03  -1.0950643e-03  -1.1061718e-03  -1.0927920e-03  -1.0740627e-03  -1.1235188e-03  -1.1181926e-03  -1.1219565e-03  -1.1121107e-03  -1.1285325e-03  -1.1099930e-03  -1.1170300e-03  -1.1239799e-03  -1.0499224e-03  -1.1512107e-03  -1.1128677e-03  -1.1198054e-03  -1.1237492e-03  -1.1146498e-03  -1.0970890e-03  -1.1105890e-03  -1.1177169e-03  -1.1137970e-03  -1.0947814e-03  -1.1162802e-03  -1.1379294e-03  -1.0932180e-03  -1.0982125e-03  -1.1016940e-03  -1.1150143e-03  -1.1196338e-03  -1.1374969e-03  -1.1325493e-03  -1.1247032e-03  -1.1486438e-03  -1.1318816e-03  -1.1209163e-03  -1.1237626e-03  -1.1353487e-03  -1.1400607e-03  -1.1247711e-03  -1.1283109e-03  -1.1409607e-03  -1.1248763e-03  -1.1475212e-03  -1.1576775e-03  -1.1366141e-03  -1.1291742e-03  -1.1434546e-03  -1.1151132e-03  -1.1120260e-03  -1.1485306e-03  -1.1229788e-03  -1.1057859e-03  -1.1037873e-03  -1.1112592e-03  -1.0971691e-03  -1.0951791e-03  -1.1107522e-03  -1.1069528e-03  -1.0835147e-03  -1.0767853e-03  -1.0927519e-03  -1.0746798e-03  -1.0533441e-03  -1.0716776e-03  -1.1018662e-03  -1.0903171e-03  -1.0887055e-03  -1.0772715e-03  -1.0336413e-03  -1.0551093e-03  -1.0638417e-03  -1.0588076e-03  -1.0391869e-03  -1.0341920e-03  -1.0206665e-03  -1.0238986e-03  -1.0406574e-03  -1.0120623e-03  -1.0012626e-03  -1.0179463e-03  -1.0185518e-03  -1.0238204e-03  -1.0318194e-03  -9.8960980e-04  -1.0035619e-03  -9.6575668e-04  -9.7232624e-04  -9.6892082e-04  -9.5830531e-04  -9.9405210e-04  -9.6918872e-04  -9.9234322e-04  -9.4552717e-04  -9.5255524e-04  -9.2842555e-04  -9.3376647e-04  -9.3670479e-04  -9.4782397e-04  -9.1547345e-04  -9.5425894e-04  -9.4320489e-04  -9.3704364e-04  -9.4305496e-04  -9.2732775e-04  -9.1428303e-04  -9.1794885e-04  -8.7026888e-04
   5.8663912e+02             NaN   2.5681551e-06  -1.4451853e-05  -6.9973324e-06   1.0855055e-05   1.5805610e-05   6.1227066e-06  -3.5601964e-06  -1.2791943e-05  -1.0901586e-05  -9.0112289e-06  -8.0660503e-06  -7.5934611e-06  -7.1208718e-06  -6.6482825e-06  -6.1756933e-06  -5.7031040e-06  -5.2305147e-06  -4.7579254e-06  -4.2853362e-06  -3.8127469e-06  -3.5046004e-06  -4.0866005e-06  -4.6686007e-06  -5.2506009e-06  -6.3744339e-06  -1.0431267e-05  -1.4488101e-05  -1.8544935e-05  -2.1286263e-05  -1.6906621e-05  -1.2526978e-05  -8.1473356e-06  -3.1754802e-06   5.0020878e-06   1.3179656e-05   2.1357224e-05   2.6691565e-05   1.6635205e-05   6.5788445e-06  -3.4775155e-06  -1.2380620e-05  -1.5041024e-05  -1.4553575e-05   1.7034990e-06   5.0640903e-06  -1.4385734e-05   1.9177080e-05   2.9880140e-05  -3.9356438e-05  -5.9160353e-04  -1.1443931e-03  -9.3361946e-04  -1.0440363e-03  -1.0915763e-03  -1.1036604e-03  -1.1237794e-03  -1.1010983e-03  -1.1359682e-03  -1.1107071e-03  -1.1223261e-03  -1.1106002e-03  -1.1603018e-03  -1.1427657e-03  -1.1117863e-03  -1.1377148e-03  -1.0706198e-03  -1.1531506e-03  -1.1217825e-03  -1.1434980e-03  -1.1039258e-03  -1.1327550e-03  -1.1182473e-03  -1.1127846e-03  -1.1132554e-03  -1.1095002e-03  -1.1321889e-03  -1.1131307e-03  -1.1402891e-03  -1.1268534e-03  -1.1189811e-03  -1.1064747e-03  -1.1381700e-03  -1.1443352e-03  -1.1472163e-03  -1.1435086e-03  -1.1245197e-03  -1.1546856e-03  -1.1396027e-03  -1.1319028e-03  -1.1271293e-03  -1.1251090e-03  -1.1459464e-03  -1.1288502e-03  -1.1238028e-03  -1.1441830e-03  -1.1349576e-03  -1.1527231e-03  -1.1547624e-03  -1.1592782e-03  -1.1343280e-03  -1.1495536e-03  -1.1285432e-03  -1.1160409e-03  -1.1525355e-03  -1.1442093e-03  -1.1266826e-03  -1.1275601e-03  -1.1272707e-03  -1.1142397e-03  -1.1026608e-03  -1.1084479e-03  -1.0880418e-03  -1.0872896e-03  -1.0949778e-03  -1.1018712e-03  -1.0855228e-03  -1.0788233e-03  -1.0771273e-03  -1.0935354e-03  -1.1031353e-03  -1.1102645e-03  -1.0770928e-03  -1.0544135e-03  -1.0649983e-03  -1.0790651e-03  -1.0590456e-03  -1.0571827e-03  -1.0424824e-03  -1.0259055e-03  -1.0341263e-03  -1.0473646e-03  -1.0216841e-03  -1.0318595e-03  -1.0478212e-03  -1.0419789e-03  -1.0274528e-03  -1.0341539e-03  -1.0111268e-03  -9.9815906e-04  -9.4043747e-04  -9.6910839e-04  -9.7775884e-04  -9.7095762e-04  -1.0029517e-03  -9.9145666e-04  -9.8454164e-04  -9.6060848e-04  -9.4654977e-04  -9.2309476e-04  -9.3277262e-04  -9.4029261e-04  -9.6650162e-04  -9.4355482e-04  -9.5172646e-04  -9.6688460e-04  -9.5024540e-04  -9.2967891e-04  -9.3732225e-04  -9.2956147e-04  -9.3366151e-04  -8.6641142e-04
   5.8716253e+02             NaN   5.0032538e-06  -1.3785458e-06   1.5386426e-05   1.7136697e-05   1.1553426e-05   6.2529298e-06   9.5243354e-07  -3.9944256e-06  -2.4700899e-06  -9.4575416e-07  -1.8358631e-07   1.9749761e-07   5.7858154e-07   9.5966546e-07   1.3407494e-06   1.7218333e-06   2.1029172e-06   2.4840012e-06   2.8650851e-06   3.2461690e-06   2.0787520e-06  -5.0112817e-06  -1.2101315e-05  -1.9191349e-05  -2.4397609e-05  -2.2398918e-05  -2.0400228e-05  -1.8401538e-05  -1.7235147e-05  -1.9252087e-05  -2.1269026e-05  -2.3285966e-05  -2.3067379e-05  -1.4298483e-05  -5.5295869e-06   3.2393093e-06   8.8109075e-06   2.1536655e-06  -4.5035765e-06  -1.1160818e-05  -1.6682104e-05  -1.7858649e-05  -1.7041621e-05  -5.6052757e-06   4.6031976e-06  -2.1186165e-05  -8.0888215e-07   4.1003487e-05  -3.7778931e-05  -6.0237655e-04  -1.1442028e-03  -9.2487397e-04  -1.0568439e-03  -1.0966664e-03  -1.1117629e-03  -1.1038135e-03  -1.0859923e-03  -1.1335473e-03  -1.1274591e-03  -1.1280007e-03  -1.1049577e-03  -1.1276620e-03  -1.1113308e-03  -1.1321844e-03  -1.1453692e-03  -1.0753191e-03  -1.1353113e-03  -1.1529964e-03  -1.1287518e-03  -1.1213936e-03  -1.1264745e-03  -1.1293136e-03  -1.1266747e-03  -1.1415203e-03  -1.1216232e-03  -1.1352919e-03  -1.1323264e-03  -1.1520290e-03  -1.1170630e-03  -1.1290570e-03  -1.1352661e-03  -1.1462502e-03  -1.1443411e-03  -1.1263400e-03  -1.1377283e-03  -1.1365772e-03  -1.1574170e-03  -1.1367165e-03  -1.1429938e-03  -1.1623404e-03  -1.1531887e-03  -1.1480825e-03  -1.1373485e-03  -1.1461364e-03  -1.1524670e-03  -1.1407708e-03  -1.1683997e-03  -1.1550331e-03  -1.1333123e-03  -1.1216470e-03  -1.1410728e-03  -1.1246769e-03  -1.1356120e-03  -1.1769714e-03  -1.1423540e-03  -1.1323685e-03  -1.1356817e-03  -1.1328032e-03  -1.1040129e-03  -1.1093722e-03  -1.1153517e-03  -1.0989713e-03  -1.0895521e-03  -1.1074418e-03  -1.1148988e-03  -1.0914095e-03  -1.0921054e-03  -1.0812711e-03  -1.1073896e-03  -1.0831531e-03  -1.0913995e-03  -1.0905127e-03  -1.0561954e-03  -1.0716459e-03  -1.0709654e-03  -1.0716173e-03  -1.0699752e-03  -1.0323301e-03  -1.0505694e-03  -1.0373356e-03  -1.0630035e-03  -1.0441403e-03  -1.0431045e-03  -1.0396403e-03  -1.0362000e-03  -1.0427159e-03  -1.0266259e-03  -1.0062253e-03  -1.0048099e-03  -9.7344836e-04  -9.8569206e-04  -9.9755312e-04  -9.7150566e-04  -1.0260683e-03  -9.9238810e-04  -1.0082206e-03  -9.6123463e-04  -9.6965893e-04  -9.4919025e-04  -9.5889540e-04  -9.5123297e-04  -9.6765715e-04  -9.5741747e-04  -9.4323755e-04  -9.4420064e-04  -9.6023306e-04  -9.4164161e-04  -9.4434028e-04  -9.4477853e-04  -9.5808549e-04  -9.0383305e-04
   5.8768595e+02             NaN  -5.3724589e-07  -4.1686293e-06   7.7790449e-06   1.7036694e-05   6.3274655e-06   3.0575999e-06  -2.1226566e-07  -3.3240814e-06  -4.1459388e-06  -4.9677962e-06  -5.3787249e-06  -5.5841892e-06  -5.7896536e-06  -5.9951179e-06  -6.2005823e-06  -6.4060466e-06  -6.6115110e-06  -6.8169753e-06  -7.0224397e-06  -7.2279040e-06  -7.4212356e-06  -7.5797195e-06  -7.7382033e-06  -7.8966871e-06  -7.7199246e-06  -6.5802640e-06  -5.4406035e-06  -4.3009429e-06  -4.3665374e-06  -7.8938769e-06  -1.1421216e-05  -1.4948556e-05  -1.5762379e-05  -8.7824130e-06  -1.8024472e-06   5.1775187e-06   1.0367660e-05   1.0417052e-05   1.0466443e-05   1.0515835e-05   8.9283690e-06   2.6395050e-06  -8.6492899e-06  -1.4155144e-05   1.4463987e-05  -1.1050527e-05  -5.0192292e-08   3.0932326e-05  -3.6763905e-05  -6.0930426e-04  -1.1321243e-03  -9.5351036e-04  -1.0562488e-03  -1.1029625e-03  -1.1230670e-03  -1.0928746e-03  -1.1063421e-03  -1.1488633e-03  -1.1252902e-03  -1.1131242e-03  -1.1221660e-03  -1.1449655e-03  -1.1415135e-03  -1.1396330e-03  -1.1287780e-03  -1.0980501e-03  -1.1590642e-03  -1.1554747e-03  -1.1427823e-03  -1.1368798e-03  -1.1425752e-03  -1.1243462e-03  -1.1174652e-03  -1.1462896e-03  -1.1206143e-03  -1.1363479e-03  -1.1201959e-03  -1.1442383e-03  -1.1228122e-03  -1.1318865e-03  -1.1164897e-03  -1.1345856e-03  -1.1516660e-03  -1.1575346e-03  -1.1622871e-03  -1.1311726e-03  -1.1705715e-03  -1.1517917e-03  -1.1417294e-03  -1.1558485e-03  -1.1447849e-03  -1.1407774e-03  -1.1301786e-03  -1.1419162e-03  -1.1661693e-03  -1.1595492e-03  -1.1758914e-03  -1.1534584e-03  -1.1488037e-03  -1.1380509e-03  -1.1338336e-03  -1.1365118e-03  -1.1482542e-03  -1.1672999e-03  -1.1450710e-03  -1.1376117e-03  -1.1312178e-03  -1.1396436e-03  -1.1199492e-03  -1.1117040e-03  -1.1225814e-03  -1.0974329e-03  -1.0909149e-03  -1.0959106e-03  -1.1279614e-03  -1.1116435e-03  -1.0872070e-03  -1.0822098e-03  -1.0902928e-03  -1.1085349e-03  -1.1142704e-03  -1.0982837e-03  -1.0607176e-03  -1.0932955e-03  -1.0831197e-03  -1.0761835e-03  -1.0543076e-03  -1.0564748e-03  -1.0410100e-03  -1.0537634e-03  -1.0676003e-03  -1.0610204e-03  -1.0417528e-03  -1.0369999e-03  -1.0462968e-03  -1.0548626e-03  -1.0273202e-03  -1.0184664e-03  -1.0047874e-03  -9.8395381e-04  -9.8650126e-04  -1.0030789e-03  -9.7671069e-04  -9.9519716e-04  -1.0042868e-03  -1.0092131e-03  -9.6725680e-04  -9.9367496e-04  -9.4479337e-04  -9.8172814e-04  -9.5827463e-04  -9.6882285e-04  -9.6623211e-04  -9.5564602e-04  -9.6186501e-04  -9.6100135e-04  -9.5772623e-04  -9.5612297e-04  -9.4210474e-04  -9.4826055e-04  -9.1457629e-04
   5.8820937e+02             NaN   1.8451550e-05   8.5089627e-06   7.9369786e-06   3.3480192e-06   8.5105823e-06   5.7866271e-06   3.0626719e-06   5.1730984e-07   1.0606907e-07  -3.0517169e-07  -5.1079208e-07  -6.1360227e-07  -7.1641246e-07  -8.1922266e-07  -9.2203285e-07  -1.0248430e-06  -1.1276532e-06  -1.2304634e-06  -1.3332736e-06  -1.4360838e-06  -3.9595144e-06  -1.1898860e-05  -1.9838206e-05  -2.7777552e-05  -3.2460060e-05  -2.9855691e-05  -2.7251322e-05  -2.4646954e-05  -2.2425898e-05  -2.1062472e-05  -1.9699045e-05  -1.8335618e-05  -1.4843778e-05  -6.5898066e-06   1.6641644e-06   9.9181355e-06   1.2861462e-05   3.9227117e-06  -5.0160391e-06  -1.3954790e-05  -2.1103255e-05  -2.4246122e-05  -1.8166373e-05  -4.7581044e-06  -1.8193612e-05  -1.3604281e-05   1.1408211e-05   3.4362862e-05  -1.6263851e-05  -6.1564834e-04  -1.1217423e-03  -9.3596525e-04  -1.0522441e-03  -1.1044305e-03  -1.0992697e-03  -1.1160168e-03  -1.1094703e-03  -1.1440685e-03  -1.1104284e-03  -1.1198138e-03  -1.1232809e-03  -1.1436521e-03  -1.1177543e-03  -1.1233972e-03  -1.1346758e-03  -1.0666586e-03  -1.1628939e-03  -1.1544677e-03  -1.1302465e-03  -1.1349937e-03  -1.1188358e-03  -1.1037604e-03  -1.1369780e-03  -1.1402261e-03  -1.1080397e-03  -1.1426051e-03  -1.1392728e-03  -1.1682277e-03  -1.1435600e-03  -1.1458976e-03  -1.1280792e-03  -1.1498691e-03  -1.1233454e-03  -1.1459228e-03  -1.1417351e-03  -1.1258770e-03  -1.1549839e-03  -1.1442438e-03  -1.1379699e-03  -1.1494249e-03  -1.1518867e-03  -1.1596513e-03  -1.1353239e-03  -1.1428516e-03  -1.1503177e-03  -1.1704277e-03  -1.1871191e-03  -1.1627249e-03  -1.1428499e-03  -1.1403774e-03  -1.1407930e-03  -1.1313073e-03  -1.1216227e-03  -1.1646595e-03  -1.1545109e-03  -1.1483338e-03  -1.1469644e-03  -1.1325297e-03  -1.1261777e-03  -1.1188934e-03  -1.1157957e-03  -1.1143143e-03  -1.1054903e-03  -1.0804453e-03  -1.0890896e-03  -1.1020539e-03  -1.0893965e-03  -1.0885798e-03  -1.1089870e-03  -1.1036705e-03  -1.1124389e-03  -1.0876912e-03  -1.0527590e-03  -1.0854073e-03  -1.0818603e-03  -1.0601452e-03  -1.0718048e-03  -1.0445007e-03  -1.0343522e-03  -1.0561257e-03  -1.0596770e-03  -1.0466495e-03  -1.0361597e-03  -1.0547732e-03  -1.0414208e-03  -1.0409473e-03  -1.0413493e-03  -1.0323722e-03  -1.0044698e-03  -9.8448711e-04  -1.0084643e-03  -1.0235777e-03  -9.6437134e-04  -9.8954836e-04  -9.8157370e-04  -9.8797056e-04  -9.7315347e-04  -9.8478880e-04  -9.4831299e-04  -9.5962694e-04  -9.7138408e-04  -9.4681805e-04  -9.7358602e-04  -9.6257639e-04  -9.5761320e-04  -9.4820502e-04  -9.3511199e-04  -9.3543312e-04  -9.5785894e-04  -9.3277535e-04  -8.9949599e-04
   5.8873278e+02             NaN   1.0001605e-05  -1.1357971e-05  -1.1858321e-05   1.1130710e-05   1.3873577e-05   5.7388716e-06  -2.3958340e-06  -9.2542282e-06  -3.1754297e-06   2.9033689e-06   5.9427682e-06   7.4624678e-06   8.9821674e-06   1.0501867e-05   1.2021567e-05   1.3541266e-05   1.5060966e-05   1.6580666e-05   1.8100365e-05   1.9620065e-05   1.7157308e-05   7.5894581e-06  -1.9783917e-06  -1.1546242e-05  -1.7314893e-05  -1.6305402e-05  -1.5295912e-05  -1.4286421e-05  -1.4686723e-05  -1.7602233e-05  -2.0517742e-05  -2.3433252e-05  -2.1160067e-05  -9.6297425e-06   1.9005818e-06   1.3430906e-05   2.0544817e-05   1.9779415e-05   1.9014013e-05   1.8248610e-05   1.6345690e-05   1.2413325e-05   4.6571810e-06  -4.3529456e-06  -1.3324006e-05  -1.2712064e-05   9.2121843e-06   2.8979551e-05  -1.7368929e-05  -6.0385731e-04  -1.1277628e-03  -9.2198160e-04  -1.0508323e-03  -1.1040626e-03  -1.1220017e-03  -1.1072141e-03  -1.0907352e-03  -1.1413219e-03  -1.1128903e-03  -1.1084448e-03  -1.1251907e-03  -1.1525510e-03  -1.1208715e-03  -1.1386204e-03  -1.1419155e-03  -1.0910531e-03  -1.1431068e-03  -1.1543262e-03  -1.1509437e-03  -1.1389850e-03  -1.1325517e-03  -1.1130658e-03  -1.1005131e-03  -1.1590920e-03  -1.1256810e-03  -1.1171536e-03  -1.1061244e-03  -1.1434885e-03  -1.1188684e-03  -1.1227062e-03  -1.1365588e-03  -1.1621071e-03  -1.1359949e-03  -1.1267383e-03  -1.1492222e-03  -1.1415622e-03  -1.1604251e-03  -1.1520854e-03  -1.1562675e-03  -1.1495752e-03  -1.1471291e-03  -1.1617209e-03  -1.1310360e-03  -1.1362443e-03  -1.1589052e-03  -1.1643148e-03  -1.1586533e-03  -1.1663241e-03  -1.1685710e-03  -1.1340985e-03  -1.1434099e-03  -1.1229852e-03  -1.1346635e-03  -1.1636327e-03  -1.1500096e-03  -1.1213866e-03  -1.1268719e-03  -1.1203372e-03  -1.1142454e-03  -1.1133688e-03  -1.1131981e-03  -1.1136188e-03  -1.1035635e-03  -1.1094660e-03  -1.1137682e-03  -1.0697327e-03  -1.0968954e-03  -1.0915152e-03  -1.1079419e-03  -1.1051630e-03  -1.0965856e-03  -1.0872242e-03  -1.0733215e-03  -1.0971287e-03  -1.0858129e-03  -1.0625469e-03  -1.0806472e-03  -1.0437404e-03  -1.0369018e-03  -1.0369852e-03  -1.0554606e-03  -1.0514505e-03  -1.0499545e-03  -1.0232188e-03  -1.0513364e-03  -1.0392723e-03  -1.0308733e-03  -1.0299726e-03  -1.0145291e-03  -9.9231477e-04  -9.8993180e-04  -9.9771759e-04  -9.4690869e-04  -9.9915087e-04  -1.0024766e-03  -1.0125039e-03  -9.5728117e-04  -9.6614615e-04  -9.3359059e-04  -9.6156259e-04  -9.4933119e-04  -9.7195348e-04  -9.5705801e-04  -9.5233360e-04  -9.8700559e-04  -9.2804481e-04  -9.5977594e-04  -9.4483913e-04  -9.4068038e-04  -9.6490866e-04  -9.2615802e-04
   5.8925620e+02             NaN  -1.1654085e-06  -7.7820561e-06  -5.4723771e-06   1.1583592e-05   1.1202213e-05   7.1621153e-06   3.1220174e-06  -6.2977654e-07  -1.8511960e-06  -3.0726155e-06  -3.6833253e-06  -3.9886801e-06  -4.2940350e-06  -4.5993899e-06  -4.9047447e-06  -5.2100996e-06  -5.5154545e-06  -5.8208094e-06  -6.1261642e-06  -6.4315191e-06  -8.2436742e-06  -1.2231935e-05  -1.6220197e-05  -2.0208458e-05  -1.8977916e-05  -1.0210429e-05  -1.4429426e-06   7.3245439e-06   9.1391646e-06   9.1252449e-07  -7.3141156e-06  -1.5540756e-05  -1.5373778e-05  -3.0848183e-06   9.2041411e-06   2.1493100e-05   2.5449129e-05   1.7370822e-05   9.2925138e-06   1.2142060e-06  -2.7704824e-06  -8.4320582e-07  -3.2500268e-06  -2.1310434e-06   3.2892629e-06  -4.1691898e-06   1.9505880e-06   2.5411256e-05  -2.6646796e-05  -6.1144101e-04  -1.1131984e-03  -9.4884401e-04  -1.0450447e-03  -1.1199891e-03  -1.1051719e-03  -1.1171490e-03  -1.0762901e-03  -1.1329089e-03  -1.1190932e-03  -1.1193647e-03  -1.0907674e-03  -1.1395160e-03  -1.1164677e-03  -1.1267150e-03  -1.1203768e-03  -1.0751476e-03  -1.1477936e-03  -1.1416151e-03  -1.1445974e-03  -1.1303846e-03  -1.1388009e-03  -1.1350992e-03  -1.1042847e-03  -1.1411358e-03  -1.1004573e-03  -1.1333839e-03  -1.1309451e-03  -1.1498646e-03  -1.1136451e-03  -1.1355327e-03  -1.1155344e-03  -1.1484405e-03  -1.1477174e-03  -1.1501642e-03  -1.1261097e-03  -1.1354695e-03  -1.1599378e-03  -1.1530444e-03  -1.1546464e-03  -1.1645077e-03  -1.1418734e-03  -1.1311230e-03  -1.1256131e-03  -1.1435272e-03  -1.1713281e-03  -1.1456315e-03  -1.1764493e-03  -1.1786880e-03  -1.1584472e-03  -1.1509473e-03  -1.1614814e-03  -1.1327126e-03  -1.1497615e-03  -1.1659847e-03  -1.1492572e-03  -1.1349962e-03  -1.1291402e-03  -1.1420226e-03  -1.1430064e-03  -1.1290810e-03  -1.1124098e-03  -1.0891977e-03  -1.0837452e-03  -1.0935837e-03  -1.1049607e-03  -1.0992558e-03  -1.0950329e-03  -1.0923317e-03  -1.1142814e-03  -1.1051432e-03  -1.0958780e-03  -1.0737926e-03  -1.0760729e-03  -1.0845341e-03  -1.0986158e-03  -1.0612121e-03  -1.0769463e-03  -1.0629921e-03  -1.0357262e-03  -1.0581291e-03  -1.0614907e-03  -1.0531678e-03  -1.0587270e-03  -1.0590929e-03  -1.0652134e-03  -1.0306745e-03  -1.0354450e-03  -1.0099222e-03  -1.0357689e-03  -9.8050560e-04  -1.0142560e-03  -1.0240333e-03  -9.7937820e-04  -1.0210486e-03  -9.7823028e-04  -1.0071646e-03  -9.6322933e-04  -9.7481420e-04  -9.4157963e-04  -9.5508322e-04  -9.5763028e-04  -9.7615750e-04  -9.5387331e-04  -9.5745377e-04  -9.6662330e-04  -9.7060353e-04  -9.4099230e-04  -9.2186579e-04  -9.4313073e-04  -9.5977918e-04  -8.9176733e-04
   5.8977961e+02             NaN   5.3321812e-06  -1.0450557e-05  -2.4543911e-06   4.5418582e-06   9.7609994e-06   6.8436458e-06   3.9262922e-06   1.5338461e-06   3.1934105e-06   4.8529750e-06   5.6827572e-06   6.0976484e-06   6.5125395e-06   6.9274306e-06   7.3423217e-06   7.7572128e-06   8.1721039e-06   8.5869951e-06   9.0018862e-06   9.4167773e-06   7.2897705e-06   2.1636572e-06  -2.9624562e-06  -8.0885695e-06  -1.0119744e-05  -8.4992970e-06  -6.8788496e-06  -5.2584022e-06  -5.5642221e-06  -8.1427850e-06  -1.0721348e-05  -1.3299911e-05  -1.2596834e-05  -8.0218515e-06  -3.4468693e-06   1.1281130e-06   3.4312680e-06   3.0539646e-06   2.6766612e-06   2.2993577e-06   3.1137017e-06   5.3340336e-06   1.3602047e-06   4.3122326e-06  -9.0825552e-06  -1.6334262e-05   5.2018385e-06   3.7056292e-05  -2.8807179e-05  -6.1706286e-04  -1.1119847e-03  -9.5573927e-04  -1.0424129e-03  -1.1134386e-03  -1.0947316e-03  -1.1196697e-03  -1.1146458e-03  -1.1505082e-03  -1.1148713e-03  -1.1068701e-03  -1.1093876e-03  -1.1436519e-03  -1.1240200e-03  -1.1294503e-03  -1.1438422e-03  -1.0960618e-03  -1.1628507e-03  -1.1318058e-03  -1.1515988e-03  -1.1531935e-03  -1.1269094e-03  -1.1366377e-03  -1.1193149e-03  -1.1384267e-03  -1.1337061e-03  -1.1417624e-03  -1.1470748e-03  -1.1578549e-03  -1.1248241e-03  -1.1338016e-03  -1.1206775e-03  -1.1515304e-03  -1.1477119e-03  -1.1443366e-03  -1.1646880e-03  -1.1283606e-03  -1.1620638e-03  -1.1658022e-03  -1.1608052e-03  -1.1499194e-03  -1.1476085e-03  -1.1496733e-03  -1.1421824e-03  -1.1505075e-03  -1.1806505e-03  -1.1600137e-03  -1.1722158e-03  -1.1726053e-03  -1.1584207e-03  -1.1453166e-03  -1.1605770e-03  -1.1461889e-03  -1.1141336e-03  -1.1678152e-03  -1.1655351e-03  -1.1130089e-03  -1.1243890e-03  -1.1371023e-03  -1.1271499e-03  -1.1245688e-03  -1.1326239e-03  -1.1146997e-03  -1.1095087e-03  -1.1119085e-03  -1.1168042e-03  -1.0976768e-03  -1.1050690e-03  -1.1099999e-03  -1.1038976e-03  -1.1093311e-03  -1.1073245e-03  -1.0896274e-03  -1.0719665e-03  -1.0907185e-03  -1.0977131e-03  -1.0665824e-03  -1.0927492e-03  -1.0797444e-03  -1.0370181e-03  -1.0687339e-03  -1.0791402e-03  -1.0431278e-03  -1.0716773e-03  -1.0597335e-03  -1.0889003e-03  -1.0467610e-03  -1.0559285e-03  -1.0313741e-03  -1.0237700e-03  -9.6388283e-04  -1.0098899e-03  -1.0030792e-03  -9.8536654e-04  -1.0322844e-03  -1.0015143e-03  -1.0321273e-03  -9.8402758e-04  -9.7799145e-04  -9.5372370e-04  -9.7246848e-04  -9.6092137e-04  -9.8538956e-04  -9.6472123e-04  -9.6007395e-04  -9.7537928e-04  -9.6347910e-04  -9.5899103e-04  -9.4567819e-04  -9.3637398e-04  -9.6514152e-04  -9.0441291e-04
   5.9030303e+02             NaN   1.3175724e-05   7.3256731e-06  -5.9909823e-06  -5.1470735e-06   1.6946551e-06  -6.4164748e-06  -1.4527605e-05  -2.1216727e-05  -1.8131248e-05  -1.5045769e-05  -1.3503030e-05  -1.2731661e-05  -1.1960291e-05  -1.1188921e-05  -1.0417552e-05  -9.6461820e-06  -8.8748124e-06  -8.1034427e-06  -7.3320731e-06  -6.5607035e-06  -6.0608423e-06  -5.8239238e-06  -5.5870052e-06  -5.3500867e-06  -3.8977291e-06  -1.2682792e-06   1.3611708e-06   3.9906207e-06   5.0313128e-06   4.5333718e-06   4.0354307e-06   3.5374897e-06   2.4832134e-06   8.9015406e-07  -7.0290528e-07  -2.2959646e-06  -2.3742522e-06  -9.8555847e-07   4.0313527e-07   1.7918290e-06   1.0808395e-06  -1.6635890e-06  -7.3002973e-06  -1.1700938e-06   3.4779646e-06   1.4568661e-06   4.8906657e-06   3.4283962e-05  -1.7555338e-05  -5.9991004e-04  -1.1131547e-03  -9.4348695e-04  -1.0485630e-03  -1.1057060e-03  -1.0891736e-03  -1.1098157e-03  -1.0993407e-03  -1.1495215e-03  -1.1171735e-03  -1.1042686e-03  -1.1073846e-03  -1.1520403e-03  -1.1179495e-03  -1.1291258e-03  -1.1324982e-03  -1.0910427e-03  -1.1446604e-03  -1.1455808e-03  -1.1579471e-03  -1.1544800e-03  -1.1278353e-03  -1.1397711e-03  -1.1257104e-03  -1.1339003e-03  -1.1151173e-03  -1.1401053e-03  -1.1338657e-03  -1.1365625e-03  -1.1077124e-03  -1.1160510e-03  -1.1391371e-03  -1.1600855e-03  -1.1400164e-03  -1.1365942e-03  -1.1461885e-03  -1.1379670e-03  -1.1633008e-03  -1.1501462e-03  -1.1492970e-03  -1.1693672e-03  -1.1606999e-03  -1.1533565e-03  -1.1288730e-03  -1.1406869e-03  -1.1725142e-03  -1.1562994e-03  -1.1761511e-03  -1.1657525e-03  -1.1458115e-03  -1.1450259e-03  -1.1660811e-03  -1.1466365e-03  -1.1432327e-03  -1.1678969e-03  -1.1661978e-03  -1.1346870e-03  -1.1346961e-03  -1.1470298e-03  -1.1290312e-03  -1.1117063e-03  -1.1198489e-03  -1.0861385e-03  -1.0900715e-03  -1.1038419e-03  -1.1103759e-03  -1.0917117e-03  -1.1069020e-03  -1.0926990e-03  -1.0961551e-03  -1.0898059e-03  -1.1035128e-03  -1.0947926e-03  -1.0825215e-03  -1.1075465e-03  -1.1022689e-03  -1.0647133e-03  -1.0669482e-03  -1.0560258e-03  -1.0530412e-03  -1.0672025e-03  -1.0724443e-03  -1.0417255e-03  -1.0333938e-03  -1.0612687e-03  -1.0557199e-03  -1.0533503e-03  -1.0414803e-03  -1.0486391e-03  -1.0398060e-03  -9.8520665e-04  -1.0083725e-03  -1.0192534e-03  -9.6236718e-04  -1.0213007e-03  -1.0001999e-03  -1.0408746e-03  -9.8661837e-04  -9.8588042e-04  -9.4860508e-04  -9.6108553e-04  -9.5664066e-04  -9.8235638e-04  -9.4918902e-04  -9.6841155e-04  -9.6978533e-04  -9.5339532e-04  -9.5949617e-04  -9.5142974e-04  -9.4065979e-04  -9.5998809e-04  -9.1845780e-04
   5.9082645e+02             NaN   1.0010957e-06  -1.2358747e-05  -1.8682385e-06   6.0670983e-06   1.5263114e-05   9.7258547e-06   4.1885954e-06  -6.4364598e-07  -1.1174625e-06  -1.5912791e-06  -1.8281874e-06  -1.9466415e-06  -2.0650957e-06  -2.1835498e-06  -2.3020039e-06  -2.4204581e-06  -2.5389122e-06  -2.6573664e-06  -2.7758205e-06  -2.8942746e-06  -4.8563960e-06  -8.2851578e-06  -1.1713920e-05  -1.5142681e-05  -1.2441560e-05  -4.8641049e-06   2.7133498e-06   1.0290804e-05   9.5077158e-06   2.0738006e-06  -5.3601146e-06  -1.2794030e-05  -1.3058648e-05  -7.6200772e-06  -2.1815068e-06   3.2570636e-06   3.7980060e-06   4.4287670e-07  -2.9122526e-06  -6.2673818e-06  -1.3518361e-05  -2.3868496e-05  -2.1589305e-05  -1.1173841e-05  -1.3436795e-05   1.5409772e-06   1.0400515e-05   2.3316329e-05  -3.2387045e-05  -6.0525887e-04  -1.1193130e-03  -9.5688241e-04  -1.0400078e-03  -1.1142956e-03  -1.1215492e-03  -1.1309179e-03  -1.0974627e-03  -1.1635572e-03  -1.1227031e-03  -1.1146569e-03  -1.1123688e-03  -1.1477016e-03  -1.1599416e-03  -1.1440916e-03  -1.1370088e-03  -1.0892259e-03  -1.1562844e-03  -1.1740321e-03  -1.1519510e-03  -1.1652925e-03  -1.1358538e-03  -1.1579159e-03  -1.1278851e-03  -1.1431646e-03  -1.1369000e-03  -1.1524926e-03  -1.1472024e-03  -1.1568459e-03  -1.1313674e-03  -1.1323827e-03  -1.1418317e-03  -1.1696174e-03  -1.1594346e-03  -1.1530378e-03  -1.1462676e-03  -1.1554919e-03  -1.1946773e-03  -1.1700056e-03  -1.1559356e-03  -1.1587578e-03  -1.1415780e-03  -1.1418544e-03  -1.1346840e-03  -1.1553890e-03  -1.1751998e-03  -1.1740608e-03  -1.1885297e-03  -1.1753583e-03  -1.1548381e-03  -1.1402111e-03  -1.1721487e-03  -1.1506002e-03  -1.1485025e-03  -1.1796837e-03  -1.1837470e-03  -1.1663661e-03  -1.1536297e-03  -1.1481779e-03  -1.1393133e-03  -1.1317963e-03  -1.1298052e-03  -1.1053459e-03  -1.1060749e-03  -1.1230395e-03  -1.1230382e-03  -1.0871861e-03  -1.1102308e-03  -1.1388895e-03  -1.1345554e-03  -1.1125094e-03  -1.1095523e-03  -1.0913114e-03  -1.0716636e-03  -1.0868489e-03  -1.0911964e-03  -1.0843557e-03  -1.0753140e-03  -1.0814988e-03  -1.0673052e-03  -1.0715396e-03  -1.0951000e-03  -1.0532634e-03  -1.0702482e-03  -1.0767381e-03  -1.0922763e-03  -1.0499599e-03  -1.0575296e-03  -1.0247426e-03  -1.0507426e-03  -1.0066127e-03  -1.0479816e-03  -1.0230251e-03  -1.0064484e-03  -1.0404274e-03  -1.0113879e-03  -1.0245281e-03  -9.8974732e-04  -1.0023410e-03  -9.3975465e-04  -9.8887115e-04  -9.6094355e-04  -1.0075448e-03  -9.7373335e-04  -9.7377013e-04  -9.9903313e-04  -9.7162364e-04  -9.7655748e-04  -9.5988666e-04  -9.4757648e-04  -9.6190967e-04  -9.1124677e-04
   5.9134986e+02             NaN   7.0976172e-06   4.0815877e-06   3.9668497e-06  -9.2982426e-06   1.5598053e-06   2.9802256e-06   4.4006459e-06   5.8779289e-06   7.6739619e-06   9.4699949e-06   1.0368011e-05   1.0817020e-05   1.1266028e-05   1.1715036e-05   1.2164044e-05   1.2613053e-05   1.3062061e-05   1.3511069e-05   1.3960077e-05   1.4409086e-05   9.1759293e-06   2.4139624e-07  -8.6931368e-06  -1.7627670e-05  -1.8024418e-05  -1.2859631e-05  -7.6948443e-06  -2.5300574e-06  -4.0965410e-06  -1.0047792e-05  -1.5999042e-05  -2.1950293e-05  -1.8621437e-05  -9.2474954e-06   1.2644607e-07   9.5003875e-06   1.1040145e-05   7.4766951e-06   3.9132451e-06   3.4979512e-07  -5.7456772e-06  -1.3490515e-05  -1.0931172e-05   2.2026498e-07  -1.3750932e-05   1.0478357e-05   1.0431711e-05   2.8806639e-05  -1.0548341e-05  -6.1904961e-04  -1.0977714e-03  -9.4622421e-04  -1.0446791e-03  -1.1279768e-03  -1.0952126e-03  -1.1128932e-03  -1.1039173e-03  -1.1559978e-03  -1.0942340e-03  -1.1066154e-03  -1.1161188e-03  -1.1568947e-03  -1.1347341e-03  -1.1377152e-03  -1.1230427e-03  -1.0990166e-03  -1.1734861e-03  -1.1516424e-03  -1.1404216e-03  -1.1494116e-03  -1.1310276e-03  -1.1405243e-03  -1.1314758e-03  -1.1373434e-03  -1.1320400e-03  -1.1438852e-03  -1.1316280e-03  -1.1642568e-03  -1.1251280e-03  -1.1435335e-03  -1.1231997e-03  -1.1496962e-03  -1.1684453e-03  -1.1427238e-03  -1.1247128e-03  -1.1355734e-03  -1.1821908e-03  -1.1646894e-03  -1.1444466e-03  -1.1623463e-03  -1.1672566e-03  -1.1606505e-03  -1.1465476e-03  -1.1648929e-03  -1.1665300e-03  -1.1632793e-03  -1.1714676e-03  -1.1636374e-03  -1.1607977e-03  -1.1591192e-03  -1.1700316e-03  -1.1506658e-03  -1.1525019e-03  -1.1715021e-03  -1.1657302e-03  -1.1429492e-03  -1.1363863e-03  -1.1438478e-03  -1.1360258e-03  -1.1340402e-03  -1.1281757e-03  -1.1129419e-03  -1.0934055e-03  -1.1073414e-03  -1.1240049e-03  -1.1203228e-03  -1.1056948e-03  -1.0934953e-03  -1.1182030e-03  -1.1077363e-03  -1.1053902e-03  -1.0827993e-03  -1.0751811e-03  -1.1004392e-03  -1.0897555e-03  -1.0691440e-03  -1.0633254e-03  -1.0899242e-03  -1.0531811e-03  -1.0673850e-03  -1.0663502e-03  -1.0451901e-03  -1.0618038e-03  -1.0634925e-03  -1.0803097e-03  -1.0267158e-03  -1.0481714e-03  -1.0481248e-03  -1.0244258e-03  -1.0091322e-03  -1.0282607e-03  -1.0235539e-03  -9.9987057e-04  -1.0364227e-03  -9.8185409e-04  -1.0145466e-03  -9.7857804e-04  -9.7902365e-04  -9.5697562e-04  -9.7280489e-04  -9.8178435e-04  -9.8177648e-04  -9.6432537e-04  -9.7186514e-04  -9.8493868e-04  -9.7665151e-04  -9.5842454e-04  -9.4957174e-04  -9.6427022e-04  -9.3453743e-04  -9.3256229e-04
   5.9187328e+02             NaN   7.3095378e-06   2.0107065e-06   5.9573370e-06  -5.1779638e-07   1.7089286e-05   1.4394937e-05   1.1700588e-05   9.0150222e-06   6.3744045e-06   3.7337867e-06   2.4134778e-06   1.7533234e-06   1.0931690e-06   4.3301452e-07  -2.2713992e-07  -8.8729436e-07  -1.5474488e-06  -2.2076032e-06  -2.8677577e-06  -3.5279121e-06  -7.8519419e-06  -1.4115970e-05  -2.0379998e-05  -2.6644026e-05  -2.3179558e-05  -1.4563913e-05  -5.9482674e-06   2.6673777e-06   1.3964128e-07  -8.2884439e-06  -1.6716529e-05  -2.5144614e-05  -2.2299649e-05  -1.3485675e-05  -4.6717017e-06   4.1422718e-06   1.8955507e-06  -6.2077369e-06  -1.4311024e-05  -2.2414312e-05  -2.8179306e-05  -3.2706188e-05  -3.4386717e-05  -1.1183631e-05  -5.8326316e-06   1.6157375e-05   1.1911489e-05   4.7749179e-05  -2.1836204e-05  -6.0543505e-04  -1.1134598e-03  -9.4528299e-04  -1.0662623e-03  -1.1236736e-03  -1.1064456e-03  -1.1216092e-03  -1.1011670e-03  -1.1462079e-03  -1.1080440e-03  -1.1066439e-03  -1.1107860e-03  -1.1564050e-03  -1.1310155e-03  -1.1307244e-03  -1.1160310e-03  -1.0874832e-03  -1.1676929e-03  -1.1450193e-03  -1.1527242e-03  -1.1433571e-03  -1.1365049e-03  -1.1689000e-03  -1.1335699e-03  -1.1345989e-03  -1.1260479e-03  -1.1447060e-03  -1.1314687e-03  -1.1576889e-03  -1.1461652e-03  -1.1446832e-03  -1.1335514e-03  -1.1801252e-03  -1.1664029e-03  -1.1563724e-03  -1.1463550e-03  -1.1373680e-03  -1.1787889e-03  -1.1552821e-03  -1.1463037e-03  -1.1729649e-03  -1.1702997e-03  -1.1555223e-03  -1.1332408e-03  -1.1410096e-03  -1.1765616e-03  -1.1629967e-03  -1.1765331e-03  -1.1827715e-03  -1.1739033e-03  -1.1696261e-03  -1.1715586e-03  -1.1530525e-03  -1.1408387e-03  -1.1822808e-03  -1.1704653e-03  -1.1452621e-03  -1.1389125e-03  -1.1356534e-03  -1.1440428e-03  -1.1553562e-03  -1.1574856e-03  -1.1181474e-03  -1.1037840e-03  -1.1202303e-03  -1.1173333e-03  -1.0902738e-03  -1.1075748e-03  -1.1085231e-03  -1.1127563e-03  -1.1138065e-03  -1.1160013e-03  -1.1098543e-03  -1.0864590e-03  -1.0926237e-03  -1.0986006e-03  -1.0737152e-03  -1.0805903e-03  -1.0703413e-03  -1.0550168e-03  -1.0922580e-03  -1.0815419e-03  -1.0628898e-03  -1.0639089e-03  -1.0504502e-03  -1.0614345e-03  -1.0683622e-03  -1.0713401e-03  -1.0615682e-03  -1.0361494e-03  -9.9940641e-04  -1.0283971e-03  -1.0292185e-03  -9.7404521e-04  -1.0633262e-03  -1.0210580e-03  -1.0398462e-03  -9.8950078e-04  -9.9556414e-04  -9.7166074e-04  -9.7450769e-04  -9.5991244e-04  -9.9505571e-04  -9.8216293e-04  -9.9677007e-04  -9.9413475e-04  -9.8465310e-04  -9.7300232e-04  -9.6502760e-04  -9.7023695e-04  -9.8184173e-04  -9.2564678e-04
   5.9239669e+02             NaN   1.8548809e-05   9.7919667e-06   6.0389499e-06   5.9059513e-06   1.5583342e-05   1.1507889e-05   7.4324368e-06   3.0728776e-06  -2.6220048e-06  -8.3168871e-06  -1.1164328e-05  -1.2588049e-05  -1.4011769e-05  -1.5435490e-05  -1.6859211e-05  -1.8282931e-05  -1.9706652e-05  -2.1130372e-05  -2.2554093e-05  -2.3977814e-05  -2.3699967e-05  -2.2698923e-05  -2.1697879e-05  -2.0696835e-05  -1.7085806e-05  -1.2365484e-05  -7.6451624e-06  -2.9248408e-06  -8.0611550e-06  -1.7386721e-05  -2.6712286e-05  -3.6037852e-05  -2.9541220e-05  -1.6319862e-05  -3.0985042e-06   1.0122853e-05   9.9116446e-06   3.9913480e-06  -1.9289487e-06  -7.8492453e-06  -2.0877838e-05  -3.6927587e-05  -4.1249180e-05  -1.4108001e-05  -1.3765075e-05   1.4020075e-05   1.9861146e-05   4.2480158e-05  -3.2994288e-05  -5.9581871e-04  -1.1222151e-03  -9.6495278e-04  -1.0520000e-03  -1.1423844e-03  -1.1051865e-03  -1.1129041e-03  -1.1265125e-03  -1.1578146e-03  -1.1105729e-03  -1.1155649e-03  -1.1314643e-03  -1.1599165e-03  -1.1264157e-03  -1.1403838e-03  -1.1174250e-03  -1.0830406e-03  -1.1550102e-03  -1.1597040e-03  -1.1606512e-03  -1.1678476e-03  -1.1383094e-03  -1.1611916e-03  -1.1289158e-03  -1.1500912e-03  -1.1307155e-03  -1.1482699e-03  -1.1604808e-03  -1.1527331e-03  -1.1409297e-03  -1.1436677e-03  -1.1339734e-03  -1.1941569e-03  -1.1508993e-03  -1.1485559e-03  -1.1604412e-03  -1.1418096e-03  -1.1773637e-03  -1.1498001e-03  -1.1567837e-03  -1.1692426e-03  -1.1602538e-03  -1.1570682e-03  -1.1451584e-03  -1.1601317e-03  -1.1708774e-03  -1.1631179e-03  -1.2012113e-03  -1.1991008e-03  -1.1846230e-03  -1.1602230e-03  -1.1818339e-03  -1.1425130e-03  -1.1529768e-03  -1.1854083e-03  -1.1766353e-03  -1.1541448e-03  -1.1451146e-03  -1.1373582e-03  -1.1299885e-03  -1.1399058e-03  -1.1498590e-03  -1.1104392e-03  -1.0967559e-03  -1.1124411e-03  -1.1340800e-03  -1.1113525e-03  -1.0965565e-03  -1.1187368e-03  -1.1304815e-03  -1.1255624e-03  -1.1310595e-03  -1.1160868e-03  -1.0796632e-03  -1.1031512e-03  -1.0889404e-03  -1.0726122e-03  -1.0903478e-03  -1.0776109e-03  -1.0623479e-03  -1.0820879e-03  -1.0781718e-03  -1.0453348e-03  -1.0507955e-03  -1.0607390e-03  -1.0745953e-03  -1.0687003e-03  -1.0731275e-03  -1.0328225e-03  -1.0368329e-03  -1.0252164e-03  -1.0271479e-03  -1.0359076e-03  -9.8155528e-04  -1.0111444e-03  -1.0097657e-03  -1.0334565e-03  -9.7759447e-04  -1.0021973e-03  -9.6872741e-04  -9.7857084e-04  -9.5741738e-04  -9.8674451e-04  -9.6774061e-04  -9.6794989e-04  -1.0016978e-03  -9.4589082e-04  -9.8127953e-04  -9.4890204e-04  -9.6331357e-04  -9.8037848e-04  -9.0936379e-04
   5.9292011e+02             NaN   3.2098241e-06   2.6895605e-06   9.2806245e-06   1.7682708e-05   1.5915738e-05   3.7352433e-06  -8.4452512e-06  -1.7780337e-05  -1.4772160e-05  -1.1763983e-05  -1.0259894e-05  -9.5078502e-06  -8.7558060e-06  -8.0037617e-06  -7.2517175e-06  -6.4996732e-06  -5.7476290e-06  -4.9955847e-06  -4.2435404e-06  -3.4914962e-06  -8.8727156e-06  -1.6305447e-05  -2.3738178e-05  -3.1170909e-05  -2.5874294e-05  -1.6319848e-05  -6.7654011e-06   2.7890455e-06  -3.3059544e-06  -1.4635529e-05  -2.5965103e-05  -3.7294677e-05  -2.7510519e-05  -1.0664040e-05   6.1824385e-06   2.3028917e-05   2.1460418e-05   1.3732304e-05   6.0041897e-06  -1.7239246e-06  -6.3648718e-06  -9.9731942e-06  -1.5545876e-05   5.3536992e-06  -1.3156726e-05   1.1863646e-06   3.2704131e-05   5.2753233e-05  -7.1534726e-07  -5.8782975e-04  -1.1268122e-03  -9.5285050e-04  -1.0258719e-03  -1.1280252e-03  -1.0920341e-03  -1.1416229e-03  -1.1004443e-03  -1.1596722e-03  -1.0825463e-03  -1.1242114e-03  -1.1100323e-03  -1.1712844e-03  -1.1491348e-03  -1.1463877e-03  -1.1181540e-03  -1.0881949e-03  -1.1527860e-03  -1.1530079e-03  -1.1506191e-03  -1.1758320e-03  -1.1389684e-03  -1.1606805e-03  -1.1355456e-03  -1.1513314e-03  -1.1227896e-03  -1.1636753e-03  -1.1582035e-03  -1.1550849e-03  -1.1429113e-03  -1.1377379e-03  -1.1437828e-03  -1.1634297e-03  -1.1732337e-03  -1.1770714e-03  -1.1791806e-03  -1.1354607e-03  -1.1737427e-03  -1.1633152e-03  -1.1469527e-03  -1.1448788e-03  -1.1481709e-03  -1.1622206e-03  -1.1617673e-03  -1.1665829e-03  -1.1590918e-03  -1.1518395e-03  -1.1907102e-03  -1.1925783e-03  -1.1637888e-03  -1.1518783e-03  -1.1593410e-03  -1.1447288e-03  -1.1458026e-03  -1.1790996e-03  -1.1762777e-03  -1.1453054e-03  -1.1494701e-03  -1.1582568e-03  -1.1361657e-03  -1.1331946e-03  -1.1376058e-03  -1.1272577e-03  -1.0991645e-03  -1.1075501e-03  -1.1404822e-03  -1.1181914e-03  -1.1058954e-03  -1.1288031e-03  -1.1082601e-03  -1.1226979e-03  -1.1303030e-03  -1.1249685e-03  -1.0906923e-03  -1.1048206e-03  -1.1099785e-03  -1.0757476e-03  -1.1010732e-03  -1.0586681e-03  -1.0599331e-03  -1.0518555e-03  -1.1084917e-03  -1.0495312e-03  -1.0571426e-03  -1.0613061e-03  -1.0833627e-03  -1.0621873e-03  -1.0824756e-03  -1.0391122e-03  -1.0401418e-03  -1.0049401e-03  -1.0187976e-03  -1.0264615e-03  -9.7638975e-04  -1.0196494e-03  -1.0059031e-03  -1.0036042e-03  -9.9661579e-04  -1.0011013e-03  -9.6789856e-04  -9.8031945e-04  -9.6270121e-04  -9.8778941e-04  -9.5683904e-04  -9.8790099e-04  -9.9145261e-04  -9.8410323e-04  -9.5171098e-04  -9.7099321e-04  -9.6182899e-04  -9.6476675e-04  -9.1062238e-04
   5.9344353e+02             NaN   7.9226677e-06   6.8708504e-06   1.1043995e-05   1.3780636e-05   1.4249359e-05   5.1057198e-07  -1.3228215e-05  -2.3334582e-05  -1.8834395e-05  -1.4334208e-05  -1.2084115e-05  -1.0959068e-05  -9.8340213e-06  -8.7089745e-06  -7.5839278e-06  -6.4588810e-06  -5.3338343e-06  -4.2087875e-06  -3.0837408e-06  -1.9586940e-06  -4.0833024e-06  -7.0375189e-06  -9.9917354e-06  -1.2945952e-05  -1.2528662e-05  -1.1250656e-05  -9.9726500e-06  -8.6946442e-06  -1.4876365e-05  -2.2962487e-05  -3.1048610e-05  -3.9134732e-05  -2.9736029e-05  -1.5873604e-05  -2.0111793e-06   1.1851245e-05   1.0622741e-05   5.5416554e-06   4.6057011e-07  -4.6205152e-06  -1.3393796e-05  -2.3109661e-05  -2.3016843e-05  -2.4603685e-06   8.0271455e-06   1.0413234e-05   1.1948601e-05   3.9148723e-05  -1.8431982e-05  -5.8832829e-04  -1.1217509e-03  -9.5875777e-04  -1.0340012e-03  -1.1341186e-03  -1.0965046e-03  -1.1334789e-03  -1.1188149e-03  -1.1582767e-03  -1.0957266e-03  -1.1007533e-03  -1.1059813e-03  -1.1685966e-03  -1.1277764e-03  -1.1476716e-03  -1.1251735e-03  -1.1023164e-03  -1.1460608e-03  -1.1366106e-03  -1.1575135e-03  -1.1494374e-03  -1.1253289e-03  -1.1578106e-03  -1.1396235e-03  -1.1613477e-03  -1.1117618e-03  -1.1396822e-03  -1.1322080e-03  -1.1520145e-03  -1.1374709e-03  -1.1414971e-03  -1.1363511e-03  -1.1767743e-03  -1.1610934e-03  -1.1422698e-03  -1.1697640e-03  -1.1331549e-03  -1.1718078e-03  -1.1595803e-03  -1.1463683e-03  -1.1519498e-03  -1.1527726e-03  -1.1565783e-03  -1.1475131e-03  -1.1689721e-03  -1.1814803e-03  -1.1556373e-03  -1.1901122e-03  -1.1917764e-03  -1.1840395e-03  -1.1659490e-03  -1.1598960e-03  -1.1636007e-03  -1.1669056e-03  -1.1898540e-03  -1.1713125e-03  -1.1337410e-03  -1.1413855e-03  -1.1722729e-03  -1.1457144e-03  -1.1460052e-03  -1.1628821e-03  -1.1199956e-03  -1.1058639e-03  -1.1209518e-03  -1.1376746e-03  -1.1017572e-03  -1.1048790e-03  -1.1287137e-03  -1.1177671e-03  -1.1247397e-03  -1.1219870e-03  -1.1207421e-03  -1.0899698e-03  -1.1185937e-03  -1.1099331e-03  -1.0919982e-03  -1.0935061e-03  -1.0569327e-03  -1.0655732e-03  -1.0660587e-03  -1.1052284e-03  -1.0706084e-03  -1.0530880e-03  -1.0657075e-03  -1.0825977e-03  -1.0754046e-03  -1.0749331e-03  -1.0379755e-03  -1.0537334e-03  -1.0147616e-03  -1.0359489e-03  -1.0252058e-03  -9.9299499e-04  -1.0520978e-03  -9.8528874e-04  -1.0291607e-03  -9.8510588e-04  -9.9940188e-04  -1.0044189e-03  -9.7305517e-04  -9.6915752e-04  -1.0016237e-03  -9.6622215e-04  -9.9248632e-04  -1.0003520e-03  -9.7965667e-04  -9.6366543e-04  -9.6662239e-04  -9.6480819e-04  -9.7535434e-04  -9.1728212e-04
   5.9396694e+02             NaN   5.6978792e-06  -1.2398984e-05  -4.1699800e-06   1.0914951e-05   1.5601737e-05   3.2532888e-06  -9.0951593e-06  -1.7805503e-05  -1.2903171e-05  -8.0008390e-06  -5.5496731e-06  -4.3240901e-06  -3.0985071e-06  -1.8729242e-06  -6.4734122e-07   5.7824174e-07   1.8038247e-06   3.0294077e-06   4.2549906e-06   5.4805736e-06  -2.0557885e-06  -1.1216822e-05  -2.0377855e-05  -2.9538888e-05  -2.3130394e-05  -1.3834943e-05  -4.5394917e-06   4.7559594e-06   9.4214601e-07  -5.3024339e-06  -1.1547014e-05  -1.7791594e-05  -1.0737808e-05  -1.2181924e-06   8.3014234e-06   1.7821039e-05   1.6366314e-05   1.2876688e-05   9.3870623e-06   5.8974363e-06   6.7857031e-08  -6.1956047e-06  -1.0618851e-05  -1.1153468e-05  -1.0100169e-05   8.3497969e-06   1.3555390e-05   3.8572319e-05   6.7837142e-06  -5.8471792e-04  -1.1421488e-03  -9.4925773e-04  -1.0452123e-03  -1.1245868e-03  -1.1061707e-03  -1.1443952e-03  -1.1160226e-03  -1.1559187e-03  -1.1009635e-03  -1.1121384e-03  -1.0957657e-03  -1.1395706e-03  -1.1423499e-03  -1.1583606e-03  -1.1293203e-03  -1.0997596e-03  -1.1474535e-03  -1.1519255e-03  -1.1583262e-03  -1.1606923e-03  -1.1306134e-03  -1.1698240e-03  -1.1406611e-03  -1.1529295e-03  -1.1276498e-03  -1.1466579e-03  -1.1518736e-03  -1.1612504e-03  -1.1506773e-03  -1.1554210e-03  -1.1253983e-03  -1.1839735e-03  -1.1583480e-03  -1.1416599e-03  -1.1769207e-03  -1.1518794e-03  -1.1710653e-03  -1.1578686e-03  -1.1630176e-03  -1.1774601e-03  -1.1704440e-03  -1.1549923e-03  -1.1390016e-03  -1.1661532e-03  -1.1898140e-03  -1.1658412e-03  -1.1966239e-03  -1.1875758e-03  -1.1950159e-03  -1.1571094e-03  -1.1844028e-03  -1.1643373e-03  -1.1571403e-03  -1.1808825e-03  -1.1870477e-03  -1.1440213e-03  -1.1389304e-03  -1.1600715e-03  -1.1498378e-03  -1.1401938e-03  -1.1518257e-03  -1.1241141e-03  -1.1241761e-03  -1.1393402e-03  -1.1455921e-03  -1.0936925e-03  -1.1049046e-03  -1.1366613e-03  -1.1175151e-03  -1.1349580e-03  -1.1261283e-03  -1.1387428e-03  -1.0950750e-03  -1.0983762e-03  -1.1171132e-03  -1.0985543e-03  -1.1008282e-03  -1.0751782e-03  -1.0739869e-03  -1.0894939e-03  -1.1038459e-03  -1.0719439e-03  -1.0743356e-03  -1.0798043e-03  -1.0813984e-03  -1.1007509e-03  -1.0620360e-03  -1.0638362e-03  -1.0651268e-03  -1.0230118e-03  -1.0513004e-03  -1.0419111e-03  -9.9227539e-04  -1.0518925e-03  -1.0012948e-03  -1.0310355e-03  -1.0179333e-03  -9.9324218e-04  -9.7262415e-04  -9.9859496e-04  -9.6821589e-04  -9.9639810e-04  -9.8943413e-04  -9.9660579e-04  -9.9495444e-04  -9.6238335e-04  -9.7987877e-04  -9.6633749e-04  -9.6854650e-04  -9.7331630e-04  -8.9605311e-04
   5.9449036e+02             NaN   6.2825229e-06  -1.3253059e-07   5.0595477e-06  -6.8325194e-07   5.4535534e-06   4.5371574e-06   3.6207614e-06   2.5768367e-06   1.0874128e-06  -4.0201113e-07  -1.1467231e-06  -1.5190791e-06  -1.8914351e-06  -2.2637910e-06  -2.6361470e-06  -3.0085030e-06  -3.3808590e-06  -3.7532150e-06  -4.1255709e-06  -4.4979269e-06  -9.9592849e-06  -1.6048276e-05  -2.2137266e-05  -2.8226257e-05  -2.1416261e-05  -1.3015417e-05  -4.6145729e-06   3.7862709e-06  -2.8285472e-06  -1.1295265e-05  -1.9761983e-05  -2.8228700e-05  -1.5783772e-05  -7.5978540e-07   1.4264201e-05   2.9288188e-05   2.3352975e-05   1.4832838e-05   6.3127008e-06  -2.2074360e-06  -8.9220319e-07   1.6360376e-06  -2.6423504e-05   1.3374055e-05   3.1242885e-06   5.0864225e-06   2.1055106e-05   3.4041798e-05  -2.2606442e-06  -5.6147749e-04  -1.1521706e-03  -9.4602315e-04  -1.0233305e-03  -1.1137444e-03  -1.0888402e-03  -1.1474128e-03  -1.1240349e-03  -1.1231234e-03  -1.0795805e-03  -1.1305136e-03  -1.1028935e-03  -1.1489056e-03  -1.1381126e-03  -1.1558841e-03  -1.1254695e-03  -1.1069933e-03  -1.1536618e-03  -1.1567601e-03  -1.1461250e-03  -1.1579365e-03  -1.1271047e-03  -1.1535765e-03  -1.1257948e-03  -1.1450165e-03  -1.1279412e-03  -1.1455958e-03  -1.1291517e-03  -1.1803611e-03  -1.1454372e-03  -1.1456604e-03  -1.1366646e-03  -1.1745219e-03  -1.1699256e-03  -1.1469263e-03  -1.1603835e-03  -1.1623074e-03  -1.1859970e-03  -1.1605308e-03  -1.1638215e-03  -1.1741762e-03  -1.1657432e-03  -1.1617060e-03  -1.1502937e-03  -1.1602795e-03  -1.1709607e-03  -1.1506426e-03  -1.2053729e-03  -1.2032721e-03  -1.1740233e-03  -1.1538521e-03  -1.1700018e-03  -1.1618293e-03  -1.1455390e-03  -1.1726497e-03  -1.1657274e-03  -1.1456663e-03  -1.1489357e-03  -1.1536553e-03  -1.1337302e-03  -1.1462386e-03  -1.1533222e-03  -1.1328789e-03  -1.1105283e-03  -1.1117152e-03  -1.1432691e-03  -1.1192080e-03  -1.0932683e-03  -1.1224435e-03  -1.1135928e-03  -1.1374556e-03  -1.1331324e-03  -1.1522562e-03  -1.0767879e-03  -1.1019181e-03  -1.0955977e-03  -1.0673998e-03  -1.1052967e-03  -1.0775245e-03  -1.0514308e-03  -1.0798635e-03  -1.0723215e-03  -1.0675742e-03  -1.0670485e-03  -1.0826320e-03  -1.0929475e-03  -1.0692582e-03  -1.0820924e-03  -1.0567694e-03  -1.0471775e-03  -9.9829480e-04  -1.0433045e-03  -1.0301104e-03  -9.9251208e-04  -1.0512650e-03  -1.0128235e-03  -1.0180506e-03  -1.0116789e-03  -9.7522069e-04  -9.8004468e-04  -9.8935153e-04  -9.7542525e-04  -9.6802193e-04  -9.8544281e-04  -9.8902528e-04  -9.8779160e-04  -9.7737125e-04  -9.7373309e-04  -9.4145241e-04  -9.6591004e-04  -9.7535503e-04  -9.1322131e-04
   5.9501377e+02             NaN   2.0433396e-05   8.3578980e-06   3.3147504e-06   1.1541189e-05   1.4716416e-05   3.1723116e-06  -8.3717929e-06  -1.7332597e-05  -1.7843050e-05  -1.8353504e-05  -1.8608731e-05  -1.8736344e-05  -1.8863957e-05  -1.8991571e-05  -1.9119184e-05  -1.9246798e-05  -1.9374411e-05  -1.9502024e-05  -1.9629638e-05  -1.9757251e-05  -1.9116553e-05  -1.8423774e-05  -1.7730995e-05  -1.7038217e-05  -1.2557468e-05  -7.8199473e-06  -3.0824267e-06   1.6550939e-06  -8.7375002e-06  -2.0155706e-05  -3.1573912e-05  -4.2992118e-05  -3.0183121e-05  -1.5731856e-05  -1.2805901e-06   1.3170675e-05   1.0395460e-05   6.4525287e-06   2.5095971e-06  -1.4333344e-06  -1.9496552e-06  -2.2336992e-06  -1.1794110e-05  -7.3744170e-06   4.1420103e-06  -7.4646699e-07   2.1087856e-07   3.0577472e-05   5.8515362e-06  -5.8230403e-04  -1.1606842e-03  -9.3658593e-04  -1.0442843e-03  -1.1269085e-03  -1.0850553e-03  -1.1544718e-03  -1.1291771e-03  -1.1536593e-03  -1.0609605e-03  -1.1260968e-03  -1.0970814e-03  -1.1713401e-03  -1.1464335e-03  -1.1725644e-03  -1.1305978e-03  -1.1220964e-03  -1.1691771e-03  -1.1541823e-03  -1.1608671e-03  -1.1682276e-03  -1.1516850e-03  -1.1781752e-03  -1.1446564e-03  -1.1497988e-03  -1.1355804e-03  -1.1692790e-03  -1.1636863e-03  -1.1863690e-03  -1.1363768e-03  -1.1403237e-03  -1.1454425e-03  -1.1776023e-03  -1.1608078e-03  -1.1547051e-03  -1.1609920e-03  -1.1666046e-03  -1.1987703e-03  -1.1659013e-03  -1.1661080e-03  -1.1716979e-03  -1.1720519e-03  -1.1698117e-03  -1.1535727e-03  -1.1716823e-03  -1.1827974e-03  -1.1644387e-03  -1.1958847e-03  -1.1886444e-03  -1.1766707e-03  -1.1411933e-03  -1.1589342e-03  -1.1659677e-03  -1.1574393e-03  -1.1833036e-03  -1.1838031e-03  -1.1551811e-03  -1.1550344e-03  -1.1674173e-03  -1.1452163e-03  -1.1584177e-03  -1.1674722e-03  -1.1388910e-03  -1.1145793e-03  -1.1259242e-03  -1.1460090e-03  -1.1253582e-03  -1.1030889e-03  -1.1188695e-03  -1.1192225e-03  -1.1371372e-03  -1.1328292e-03  -1.1411927e-03  -1.0981645e-03  -1.1243398e-03  -1.1098810e-03  -1.0778185e-03  -1.0994489e-03  -1.0888320e-03  -1.0659878e-03  -1.0813245e-03  -1.0859653e-03  -1.0530733e-03  -1.0725666e-03  -1.0798035e-03  -1.0977995e-03  -1.0675256e-03  -1.0704296e-03  -1.0443171e-03  -1.0687184e-03  -1.0282375e-03  -1.0378522e-03  -1.0326471e-03  -1.0003821e-03  -1.0503281e-03  -1.0115877e-03  -1.0312568e-03  -9.9156302e-04  -1.0269737e-03  -9.7785594e-04  -9.9693250e-04  -9.8000556e-04  -9.8949160e-04  -9.8367659e-04  -9.9937395e-04  -1.0070517e-03  -9.8281348e-04  -9.9142508e-04  -9.3529664e-04  -9.5163069e-04  -9.7512225e-04  -9.4999132e-04
   5.9553719e+02             NaN   2.2328755e-05   1.3963932e-05  -7.3431854e-06   2.8886871e-06   1.5694373e-05   2.2524614e-06  -1.1189450e-05  -2.1088831e-05  -2.0108307e-05  -1.9127782e-05  -1.8637520e-05  -1.8392389e-05  -1.8147258e-05  -1.7902127e-05  -1.7656996e-05  -1.7411865e-05  -1.7166734e-05  -1.6921603e-05  -1.6676472e-05  -1.6431340e-05  -1.6716276e-05  -1.7010649e-05  -1.7305023e-05  -1.7599397e-05  -1.4951304e-05  -1.2250818e-05  -9.5503314e-06  -6.8498450e-06  -9.6363497e-06  -1.2520556e-05  -1.5404762e-05  -1.8288969e-05  -1.1226250e-05  -3.9864164e-06   3.2534174e-06   1.0493251e-05   8.5349806e-06   6.4129280e-06   4.2908754e-06   2.1688228e-06   3.9891658e-06   5.8797073e-06  -3.8865738e-05  -9.5037027e-06  -6.7399027e-06  -4.0533531e-07   4.0419489e-06   2.8210440e-05   2.1834746e-05  -5.6293945e-04  -1.1796200e-03  -9.3037889e-04  -1.0246500e-03  -1.1074761e-03  -1.0951730e-03  -1.1591066e-03  -1.0999055e-03  -1.1375899e-03  -1.0711544e-03  -1.1244451e-03  -1.1159057e-03  -1.1322768e-03  -1.1348455e-03  -1.1575964e-03  -1.1100474e-03  -1.1112657e-03  -1.1472611e-03  -1.1342903e-03  -1.1533194e-03  -1.1583779e-03  -1.1483935e-03  -1.1713278e-03  -1.1450173e-03  -1.1421635e-03  -1.1312499e-03  -1.1547239e-03  -1.1583618e-03  -1.1898488e-03  -1.1330577e-03  -1.1398606e-03  -1.1356107e-03  -1.1816764e-03  -1.1530329e-03  -1.1220330e-03  -1.1552836e-03  -1.1578871e-03  -1.1766902e-03  -1.1402472e-03  -1.1582883e-03  -1.1610409e-03  -1.1596272e-03  -1.1678324e-03  -1.1482129e-03  -1.1669583e-03  -1.1839646e-03  -1.1672889e-03  -1.1943169e-03  -1.1805435e-03  -1.1768569e-03  -1.1395008e-03  -1.1729234e-03  -1.1541451e-03  -1.1669140e-03  -1.1818828e-03  -1.1675398e-03  -1.1499302e-03  -1.1499567e-03  -1.1483503e-03  -1.1516036e-03  -1.1580882e-03  -1.1603641e-03  -1.1424135e-03  -1.1109499e-03  -1.1106570e-03  -1.1320718e-03  -1.1119034e-03  -1.0983596e-03  -1.1233975e-03  -1.1301641e-03  -1.1491710e-03  -1.1325023e-03  -1.1186271e-03  -1.0795163e-03  -1.1111169e-03  -1.1074399e-03  -1.0880427e-03  -1.1149120e-03  -1.0828786e-03  -1.0836115e-03  -1.0799220e-03  -1.0866368e-03  -1.0641265e-03  -1.0613745e-03  -1.0896981e-03  -1.1038418e-03  -1.0631660e-03  -1.0700510e-03  -1.0613952e-03  -1.0735974e-03  -1.0423489e-03  -1.0390006e-03  -1.0539679e-03  -1.0185907e-03  -1.0435022e-03  -1.0106336e-03  -1.0405309e-03  -9.9654819e-04  -1.0224145e-03  -9.7464543e-04  -1.0101102e-03  -9.7024846e-04  -9.8067735e-04  -9.9114749e-04  -1.0033980e-03  -9.9897704e-04  -9.7256208e-04  -9.5543451e-04  -9.5224828e-04  -9.2739886e-04  -9.8661200e-04  -9.2287234e-04
   5.9606061e+02             NaN   2.1473157e-05   1.3963449e-05  -7.1666639e-06   5.7057994e-06   1.3894148e-05   4.3859303e-06  -5.1222876e-06  -1.0134601e-05  -2.1520265e-06   5.8305478e-06   9.8218350e-06   1.1817479e-05   1.3813122e-05   1.5808766e-05   1.7804409e-05   1.9800053e-05   2.1795696e-05   2.3791340e-05   2.5786984e-05   2.7337976e-05   1.3552606e-05  -2.3276344e-07  -1.4018133e-05  -2.7239215e-05  -2.0997601e-05  -1.4755986e-05  -8.5143721e-06  -2.8755064e-06  -1.8025890e-05  -3.3176274e-05  -4.8326658e-05  -6.2499801e-05  -4.2967178e-05  -2.3434554e-05  -3.9019310e-06   1.4963881e-05   1.0830852e-05   6.6978242e-06   2.5647960e-06  -1.3325139e-06   2.9002753e-06   6.7335172e-06  -2.5923001e-06   8.3418829e-06  -1.9817123e-05   7.0345447e-06   1.4722553e-05   3.8554970e-05  -4.1559597e-06  -5.5106773e-04  -1.1717067e-03  -9.2849981e-04  -1.0254680e-03  -1.1111713e-03  -1.0929631e-03  -1.1689792e-03  -1.1027840e-03  -1.1404672e-03  -1.0736478e-03  -1.1020352e-03  -1.1109480e-03  -1.1655632e-03  -1.1536256e-03  -1.1769549e-03  -1.1154732e-03  -1.1162326e-03  -1.1535139e-03  -1.1577633e-03  -1.1808065e-03  -1.1561341e-03  -1.1480265e-03  -1.1756406e-03  -1.1349575e-03  -1.1434314e-03  -1.1474812e-03  -1.1672546e-03  -1.1605808e-03  -1.1651339e-03  -1.1336775e-03  -1.1381602e-03  -1.1503358e-03  -1.1774534e-03  -1.1650414e-03  -1.1537167e-03  -1.1788967e-03  -1.1510526e-03  -1.1799295e-03  -1.1681249e-03  -1.1711968e-03  -1.1710149e-03  -1.1772801e-03  -1.1648147e-03  -1.1382346e-03  -1.1637889e-03  -1.1733067e-03  -1.1672118e-03  -1.1904840e-03  -1.1810118e-03  -1.1735945e-03  -1.1539900e-03  -1.1992209e-03  -1.1618467e-03  -1.1582640e-03  -1.2034718e-03  -1.1697956e-03  -1.1608746e-03  -1.1578692e-03  -1.1608081e-03  -1.1590876e-03  -1.1596239e-03  -1.1581638e-03  -1.1438368e-03  -1.1174951e-03  -1.1218873e-03  -1.1471526e-03  -1.1073849e-03  -1.1138281e-03  -1.1275666e-03  -1.1390959e-03  -1.1355240e-03  -1.1367610e-03  -1.1386767e-03  -1.0884985e-03  -1.1140607e-03  -1.1101758e-03  -1.0973530e-03  -1.1162726e-03  -1.1009886e-03  -1.0720793e-03  -1.0895348e-03  -1.0938642e-03  -1.0510080e-03  -1.0673809e-03  -1.0930312e-03  -1.1065588e-03  -1.0757014e-03  -1.0609611e-03  -1.0627287e-03  -1.0589155e-03  -1.0080595e-03  -1.0455824e-03  -1.0424378e-03  -1.0063009e-03  -1.0633556e-03  -1.0059079e-03  -1.0509983e-03  -1.0053480e-03  -1.0157181e-03  -9.7493330e-04  -1.0015673e-03  -9.8211861e-04  -9.8727704e-04  -9.7485076e-04  -9.9232306e-04  -1.0167979e-03  -9.6882926e-04  -9.6817915e-04  -9.6521247e-04  -9.1274168e-04  -9.8621637e-04  -9.2622511e-04
   5.9658402e+02             NaN   2.2701960e-05   4.6393033e-06   2.8630827e-06   5.9898911e-06   1.3913467e-06  -5.8149532e-06  -1.3021253e-05  -1.8240507e-05  -1.8043035e-05  -1.7845564e-05  -1.7746828e-05  -1.7697460e-05  -1.7648093e-05  -1.7598725e-05  -1.7549357e-05  -1.7499989e-05  -1.7450621e-05  -1.7401253e-05  -1.7351885e-05  -1.7247639e-05  -1.6451948e-05  -1.5656257e-05  -1.4860567e-05  -1.4247755e-05  -1.5939132e-05  -1.7630510e-05  -1.9321888e-05  -2.1060454e-05  -2.3393562e-05  -2.5726671e-05  -2.8059779e-05  -2.8991531e-05  -1.2266814e-05   4.4579032e-06   2.1182620e-05   3.6186987e-05   2.9515706e-05   2.2844424e-05   1.6173143e-05   9.0533660e-06  -3.7172515e-06  -1.5851845e-05  -1.8008247e-05   2.6545668e-06  -4.1932432e-07   3.4404912e-06  -5.3227246e-06   5.5728940e-05   2.2737257e-05  -5.5410479e-04  -1.1649035e-03  -9.0686249e-04  -1.0564318e-03  -1.1251668e-03  -1.0819720e-03  -1.1331953e-03  -1.1259047e-03  -1.1530547e-03  -1.0813325e-03  -1.0900672e-03  -1.1092550e-03  -1.1603583e-03  -1.1422544e-03  -1.1616352e-03  -1.1121188e-03  -1.1129008e-03  -1.1445845e-03  -1.1571601e-03  -1.1586069e-03  -1.1708564e-03  -1.1559181e-03  -1.1837975e-03  -1.1240884e-03  -1.1571160e-03  -1.1483097e-03  -1.1399963e-03  -1.1473427e-03  -1.1526940e-03  -1.1244751e-03  -1.1516272e-03  -1.1426560e-03  -1.1798040e-03  -1.1766589e-03  -1.1911101e-03  -1.1661260e-03  -1.1537244e-03  -1.1646380e-03  -1.1418205e-03  -1.1473281e-03  -1.1605700e-03  -1.1653364e-03  -1.1530706e-03  -1.1366290e-03  -1.1489892e-03  -1.1916441e-03  -1.1750141e-03  -1.2045482e-03  -1.1844661e-03  -1.1716769e-03  -1.1606598e-03  -1.1815700e-03  -1.1497660e-03  -1.1376400e-03  -1.1733044e-03  -1.1853873e-03  -1.1688954e-03  -1.1729167e-03  -1.1606409e-03  -1.1507551e-03  -1.1468073e-03  -1.1520294e-03  -1.1443242e-03  -1.1050728e-03  -1.1235003e-03  -1.1467184e-03  -1.1254132e-03  -1.1265682e-03  -1.1659096e-03  -1.1288066e-03  -1.1593325e-03  -1.1307029e-03  -1.1287675e-03  -1.0999452e-03  -1.1177600e-03  -1.1211544e-03  -1.0851262e-03  -1.1200832e-03  -1.0817018e-03  -1.0688052e-03  -1.0751803e-03  -1.0917116e-03  -1.0568112e-03  -1.0779009e-03  -1.0788731e-03  -1.1043225e-03  -1.0629264e-03  -1.0839565e-03  -1.0627918e-03  -1.0450544e-03  -1.0224728e-03  -1.0586208e-03  -1.0479742e-03  -1.0202788e-03  -1.0335760e-03  -1.0138347e-03  -1.0355049e-03  -1.0185659e-03  -1.0211526e-03  -9.8071549e-04  -1.0084534e-03  -1.0014286e-03  -1.0163071e-03  -9.8019495e-04  -9.9021576e-04  -9.9506860e-04  -9.7351890e-04  -9.5844322e-04  -9.6827108e-04  -9.4900175e-04  -9.8569903e-04  -9.4375958e-04
   5.9710744e+02             NaN   2.0174323e-05  -1.6763954e-06  -8.1499980e-06   1.6477375e-06   1.1073414e-05   4.4696925e-06  -2.1340292e-06  -6.9545050e-06  -7.1813708e-06  -7.4082366e-06  -7.5216694e-06  -7.5783859e-06  -7.6351023e-06  -7.6918188e-06  -7.7485352e-06  -7.8052516e-06  -7.8619681e-06  -7.9186845e-06  -7.9754010e-06  -8.5876796e-06  -1.3329769e-05  -1.8071858e-05  -2.2813947e-05  -2.5866586e-05  -1.6360588e-05  -6.8545903e-06   2.6514078e-06   9.9950117e-06   1.2643077e-06  -7.4663963e-06  -1.6197100e-05  -2.2881576e-05  -1.4355271e-05  -5.8289664e-06   2.6973385e-06   9.5068850e-06   3.5547893e-06  -2.3973064e-06  -8.3494022e-06  -1.3421226e-05  -1.1949487e-05  -9.1303783e-06   1.0637649e-06  -9.0882999e-06  -1.6461253e-05   2.5807711e-05  -5.5005803e-06   2.8502575e-05  -1.2431331e-05  -5.6280751e-04  -1.1578254e-03  -9.5099906e-04  -1.0485031e-03  -1.1253340e-03  -1.1134973e-03  -1.1426186e-03  -1.1444881e-03  -1.1550352e-03  -1.0954923e-03  -1.1050699e-03  -1.1376835e-03  -1.1559594e-03  -1.1537076e-03  -1.1659198e-03  -1.1116265e-03  -1.1389078e-03  -1.1818703e-03  -1.1892256e-03  -1.1645282e-03  -1.1632578e-03  -1.1708690e-03  -1.2011678e-03  -1.1525125e-03  -1.1601669e-03  -1.1524573e-03  -1.1651990e-03  -1.1653490e-03  -1.1913534e-03  -1.1289427e-03  -1.1484467e-03  -1.1460119e-03  -1.1991297e-03  -1.2006979e-03  -1.1866869e-03  -1.1831263e-03  -1.1731664e-03  -1.1981727e-03  -1.1912890e-03  -1.1956250e-03  -1.2087719e-03  -1.2078407e-03  -1.1856854e-03  -1.1677116e-03  -1.1875357e-03  -1.2189816e-03  -1.1964403e-03  -1.1985845e-03  -1.1771004e-03  -1.1978353e-03  -1.1857558e-03  -1.1815592e-03  -1.1780880e-03  -1.1765467e-03  -1.2082537e-03  -1.2025376e-03  -1.1667890e-03  -1.1691111e-03  -1.1839785e-03  -1.1719964e-03  -1.1604665e-03  -1.1722924e-03  -1.1730167e-03  -1.1325834e-03  -1.1548676e-03  -1.1596495e-03  -1.1337406e-03  -1.1309374e-03  -1.1688062e-03  -1.1560883e-03  -1.1688933e-03  -1.1523179e-03  -1.1634963e-03  -1.0831392e-03  -1.1288541e-03  -1.1497296e-03  -1.1050956e-03  -1.1138600e-03  -1.0863433e-03  -1.0896306e-03  -1.1312240e-03  -1.1129075e-03  -1.0757408e-03  -1.1094137e-03  -1.1022027e-03  -1.1074841e-03  -1.0739350e-03  -1.1073889e-03  -1.0628043e-03  -1.0940304e-03  -1.0407954e-03  -1.0863208e-03  -1.0949152e-03  -1.0406847e-03  -1.0734605e-03  -1.0287015e-03  -1.0561890e-03  -1.0437890e-03  -1.0137663e-03  -9.9200896e-04  -9.9552880e-04  -1.0053140e-03  -1.0140283e-03  -1.0153539e-03  -1.0014788e-03  -1.0071168e-03  -9.6504109e-04  -9.8315146e-04  -9.6117586e-04  -9.8182037e-04  -9.9629461e-04  -9.3827007e-04
   5.9763085e+02             NaN   6.0319765e-06   6.1933810e-06  -7.5594855e-06  -5.4220281e-06   1.2291020e-05   9.9273338e-06   7.5636476e-06   5.2539055e-06   3.0757052e-06   8.9750481e-07  -1.9159537e-07  -7.3614546e-07  -1.2806955e-06  -1.8252456e-06  -2.3697957e-06  -2.9143458e-06  -3.4588959e-06  -4.0034460e-06  -4.5479961e-06  -5.9305280e-06  -1.1606495e-05  -1.7282462e-05  -2.2958429e-05  -2.6284748e-05  -1.7572546e-05  -8.8603434e-06  -1.4814092e-07   6.2431136e-06   7.4289326e-07  -4.7573271e-06  -1.0257547e-05  -1.3326822e-05  -3.9410462e-06   5.4447301e-06   1.4830506e-05   2.2051651e-05   1.8182216e-05   1.4312780e-05   1.0443345e-05   4.9742985e-06  -8.6904224e-06  -1.7648064e-05  -6.2688148e-06  -1.0979652e-05   1.5488170e-06   1.6011555e-05   1.9162896e-05   4.7119367e-05   9.1209655e-06  -5.5209646e-04  -1.1355351e-03  -8.9995384e-04  -1.0270522e-03  -1.1129900e-03  -1.0692037e-03  -1.1306352e-03  -1.1333365e-03  -1.1274105e-03  -1.0685112e-03  -1.1136049e-03  -1.1129091e-03  -1.1504318e-03  -1.1323771e-03  -1.1463124e-03  -1.0981947e-03  -1.1172543e-03  -1.1445787e-03  -1.1655750e-03  -1.1496372e-03  -1.1619131e-03  -1.1286109e-03  -1.1737385e-03  -1.1426536e-03  -1.1338878e-03  -1.1352997e-03  -1.1820450e-03  -1.1389051e-03  -1.1798797e-03  -1.1167084e-03  -1.1251168e-03  -1.1461649e-03  -1.1739681e-03  -1.1687833e-03  -1.1545574e-03  -1.1614935e-03  -1.1556435e-03  -1.1861573e-03  -1.1645186e-03  -1.1549692e-03  -1.1706516e-03  -1.1772819e-03  -1.1594750e-03  -1.1334102e-03  -1.1603929e-03  -1.1953692e-03  -1.1833350e-03  -1.2116796e-03  -1.1849199e-03  -1.1871352e-03  -1.1669928e-03  -1.1765636e-03  -1.1592733e-03  -1.1594314e-03  -1.1762491e-03  -1.1740993e-03  -1.1488941e-03  -1.1563266e-03  -1.1658843e-03  -1.1444729e-03  -1.1423944e-03  -1.1426046e-03  -1.1243064e-03  -1.0976001e-03  -1.1124241e-03  -1.1279799e-03  -1.1242728e-03  -1.1138783e-03  -1.1210027e-03  -1.1384598e-03  -1.1514607e-03  -1.1486063e-03  -1.1309569e-03  -1.0857791e-03  -1.0963697e-03  -1.1160149e-03  -1.1016595e-03  -1.0976772e-03  -1.0960098e-03  -1.0593639e-03  -1.1143962e-03  -1.1157748e-03  -1.0749168e-03  -1.0700235e-03  -1.0771321e-03  -1.0831281e-03  -1.0774157e-03  -1.0641265e-03  -1.0593106e-03  -1.0621134e-03  -1.0243960e-03  -1.0397786e-03  -1.0582493e-03  -1.0207962e-03  -1.0532448e-03  -1.0096876e-03  -1.0254055e-03  -1.0197970e-03  -9.9538704e-04  -9.6599525e-04  -9.8764437e-04  -9.4920400e-04  -9.9328642e-04  -9.9203374e-04  -9.6780922e-04  -1.0058742e-03  -9.6942807e-04  -9.6912156e-04  -9.5835287e-04  -9.5187985e-04  -9.5099639e-04  -9.3542516e-04
   5.9815427e+02             NaN  -4.9757812e-06   5.6224355e-06   1.6919627e-05   6.1900104e-06   1.4290332e-06   2.9349271e-09  -1.4231633e-06  -1.7103724e-06   6.3554430e-07   2.9814610e-06   4.1544193e-06   4.7408985e-06   5.3273776e-06   5.9138568e-06   6.5003359e-06   7.0868151e-06   7.6732943e-06   8.2597734e-06   8.8462526e-06   6.8315762e-06  -5.1040545e-06  -1.7039685e-05  -2.8975316e-05  -3.6583684e-05  -2.7687628e-05  -1.8791572e-05  -9.8955163e-06  -3.7160485e-06  -7.8978008e-06  -1.2079553e-05  -1.6261306e-05  -1.7123389e-05  -5.3240656e-06   6.4752575e-06   1.8274580e-05   2.5215974e-05   1.3628952e-05   2.0419294e-06  -9.5450930e-06  -2.2074129e-05  -3.8196058e-05  -4.2358713e-05  -1.0807712e-05  -1.1900369e-05   4.3877247e-06   7.8765475e-06  -1.8934077e-06   3.6443504e-05  -2.0730044e-05  -5.6499216e-04  -1.1431241e-03  -9.4576781e-04  -1.0595540e-03  -1.1375516e-03  -1.0961278e-03  -1.1351577e-03  -1.1302555e-03  -1.1799653e-03  -1.1219140e-03  -1.1177262e-03  -1.1424160e-03  -1.1976220e-03  -1.1699092e-03  -1.1868231e-03  -1.1268570e-03  -1.1451220e-03  -1.1780290e-03  -1.2085162e-03  -1.1794164e-03  -1.1846145e-03  -1.1619125e-03  -1.2000304e-03  -1.1566748e-03  -1.1820933e-03  -1.1674812e-03  -1.2032570e-03  -1.1550701e-03  -1.1994365e-03  -1.1404690e-03  -1.1438053e-03  -1.1752609e-03  -1.2091419e-03  -1.1829015e-03  -1.1744228e-03  -1.1902207e-03  -1.1608198e-03  -1.1886781e-03  -1.1740949e-03  -1.1619385e-03  -1.1739590e-03  -1.2006663e-03  -1.2000280e-03  -1.1781992e-03  -1.2007286e-03  -1.1839244e-03  -1.2007703e-03  -1.2187899e-03  -1.2160211e-03  -1.1921597e-03  -1.1759489e-03  -1.2084598e-03  -1.1787803e-03  -1.1852324e-03  -1.2111476e-03  -1.2256444e-03  -1.1778971e-03  -1.1768539e-03  -1.1983987e-03  -1.1656299e-03  -1.1596445e-03  -1.1671619e-03  -1.1422438e-03  -1.1271124e-03  -1.1511795e-03  -1.1784616e-03  -1.1540367e-03  -1.1540031e-03  -1.1470563e-03  -1.1597532e-03  -1.1539856e-03  -1.1518366e-03  -1.1679545e-03  -1.1175517e-03  -1.1508284e-03  -1.1486529e-03  -1.1163345e-03  -1.1224147e-03  -1.1018376e-03  -1.0889654e-03  -1.1097236e-03  -1.1223582e-03  -1.0903209e-03  -1.1157906e-03  -1.0970409e-03  -1.1274036e-03  -1.1030325e-03  -1.0847504e-03  -1.0914330e-03  -1.1032747e-03  -1.0524449e-03  -1.1016042e-03  -1.0848630e-03  -1.0241579e-03  -1.0910705e-03  -1.0200253e-03  -1.0809175e-03  -1.0193716e-03  -1.0202397e-03  -9.9914886e-04  -1.0369467e-03  -1.0122152e-03  -1.0326526e-03  -1.0104102e-03  -1.0187288e-03  -1.0448497e-03  -1.0100174e-03  -9.8345119e-04  -1.0179127e-03  -9.4651364e-04  -9.9926332e-04  -9.7746244e-04
   5.9867769e+02             NaN   7.4107445e-06   7.9417136e-06   1.3955167e-06   5.4416663e-06  -1.1731373e-06  -6.1388057e-06  -1.1104474e-05  -1.4457635e-05  -1.4270857e-05  -1.4084078e-05  -1.3990689e-05  -1.3943994e-05  -1.3897300e-05  -1.3850605e-05  -1.3803910e-05  -1.3757216e-05  -1.3710521e-05  -1.3663826e-05  -1.3617132e-05  -1.3595024e-05  -1.3645959e-05  -1.3696894e-05  -1.3747829e-05  -1.2061263e-05  -5.2129273e-06   1.6354089e-06   8.4837451e-06   1.2637238e-05   8.7848825e-06   4.9325274e-06   1.0801723e-06  -1.6047504e-06  -8.2146204e-07  -3.8173729e-08   7.4511459e-07   2.0240630e-06   4.7755193e-06   7.5269757e-06   1.0278432e-05   6.7228937e-06  -1.5569478e-05  -2.2390949e-05   2.3110366e-06  -6.8867215e-06   1.2407277e-05   2.5244632e-05   3.3673687e-06   3.0608834e-05   2.4606921e-06  -5.2193935e-04  -1.1019332e-03  -9.3531900e-04  -1.0285782e-03  -1.1377572e-03  -1.0884547e-03  -1.1201918e-03  -1.1294186e-03  -1.1290772e-03  -1.1100418e-03  -1.1090714e-03  -1.1359800e-03  -1.1445184e-03  -1.1279426e-03  -1.1646352e-03  -1.1303166e-03  -1.1545250e-03  -1.1631466e-03  -1.1508222e-03  -1.1690150e-03  -1.1669300e-03  -1.1383906e-03  -1.1966298e-03  -1.1573295e-03  -1.1645759e-03  -1.1460184e-03  -1.1534839e-03  -1.1588481e-03  -1.1746879e-03  -1.1308917e-03  -1.1592881e-03  -1.1562044e-03  -1.1944909e-03  -1.2091466e-03  -1.1503161e-03  -1.1921998e-03  -1.1555221e-03  -1.1814705e-03  -1.1706410e-03  -1.1699133e-03  -1.1722555e-03  -1.1842334e-03  -1.1795972e-03  -1.1820057e-03  -1.2147686e-03  -1.1874311e-03  -1.1768887e-03  -1.2017952e-03  -1.1895150e-03  -1.1907605e-03  -1.1741901e-03  -1.1931115e-03  -1.1653162e-03  -1.1854754e-03  -1.1948982e-03  -1.2027560e-03  -1.1673425e-03  -1.1711747e-03  -1.1752911e-03  -1.1628969e-03  -1.1567146e-03  -1.1653741e-03  -1.1400669e-03  -1.1299451e-03  -1.1464750e-03  -1.1714469e-03  -1.1417685e-03  -1.1182653e-03  -1.1386464e-03  -1.1515876e-03  -1.1542175e-03  -1.1294981e-03  -1.1308907e-03  -1.0754946e-03  -1.1169482e-03  -1.1376165e-03  -1.1019190e-03  -1.1211872e-03  -1.0971339e-03  -1.0853975e-03  -1.0919413e-03  -1.1036832e-03  -1.0760209e-03  -1.1236725e-03  -1.1028512e-03  -1.1071456e-03  -1.1051284e-03  -1.0660319e-03  -1.0715729e-03  -1.0736057e-03  -1.0420611e-03  -1.0807694e-03  -1.0731279e-03  -1.0043679e-03  -1.0551468e-03  -1.0327164e-03  -1.0313996e-03  -1.0480965e-03  -1.0239989e-03  -9.9966931e-04  -1.0167580e-03  -9.8649457e-04  -1.0120584e-03  -1.0009047e-03  -1.0020940e-03  -9.7878569e-04  -9.5267958e-04  -9.9131998e-04  -9.8181481e-04  -9.6254325e-04  -9.6030692e-04  -9.5602124e-04
   5.9920110e+02             NaN  -4.4891385e-06  -1.8715957e-05  -3.0120128e-06   1.2541038e-05   2.4066192e-05   2.0415937e-05   1.6765683e-05   1.3834490e-05   1.2404170e-05   1.0973850e-05   1.0258690e-05   9.9011096e-06   9.5435295e-06   9.1859495e-06   8.8283694e-06   8.4707894e-06   8.1132093e-06   7.7556293e-06   7.3980492e-06   5.8465275e-06   1.4505296e-06  -2.9454682e-06  -7.3414661e-06  -8.9161375e-06  -3.7692111e-06   1.3777153e-06   6.5246417e-06   5.2735696e-06  -1.1220252e-05  -2.7714074e-05  -4.4207896e-05  -5.0131581e-05  -3.0872713e-05  -1.1613844e-05   7.6450241e-06   1.8704923e-05   1.0231393e-05   1.7578635e-06  -6.7156661e-06  -1.5388139e-05  -2.4534579e-05  -1.8644692e-05   5.7690129e-06  -5.0576753e-06   8.9899912e-06   3.4571384e-05   1.5963362e-05   3.3242097e-05  -2.2469451e-05  -5.4422616e-04  -1.1028041e-03  -9.3318185e-04  -1.0572206e-03  -1.1125950e-03  -1.0856360e-03  -1.1343688e-03  -1.1313748e-03  -1.1529247e-03  -1.1150508e-03  -1.1166234e-03  -1.1358618e-03  -1.1597190e-03  -1.1618479e-03  -1.1744274e-03  -1.1148955e-03  -1.1329851e-03  -1.1621497e-03  -1.1721489e-03  -1.1638082e-03  -1.1937452e-03  -1.1595066e-03  -1.1979701e-03  -1.1670140e-03  -1.1661439e-03  -1.1522171e-03  -1.1586619e-03  -1.1485370e-03  -1.1855497e-03  -1.1317567e-03  -1.1594276e-03  -1.1465259e-03  -1.1810338e-03  -1.1784857e-03  -1.1793110e-03  -1.1753434e-03  -1.1699849e-03  -1.1924065e-03  -1.1732946e-03  -1.1611905e-03  -1.1696609e-03  -1.1897028e-03  -1.1872411e-03  -1.1818575e-03  -1.1985537e-03  -1.2111166e-03  -1.2018023e-03  -1.2263868e-03  -1.1945471e-03  -1.1882004e-03  -1.1671608e-03  -1.2032453e-03  -1.1735814e-03  -1.1874354e-03  -1.2241657e-03  -1.2189294e-03  -1.1640653e-03  -1.1730658e-03  -1.1804374e-03  -1.1526063e-03  -1.1638900e-03  -1.1658155e-03  -1.1339749e-03  -1.1337188e-03  -1.1431296e-03  -1.1640563e-03  -1.1430986e-03  -1.1571318e-03  -1.1346830e-03  -1.1226121e-03  -1.1522212e-03  -1.1549880e-03  -1.1644036e-03  -1.1083131e-03  -1.1405123e-03  -1.1394756e-03  -1.1092466e-03  -1.1259813e-03  -1.0887702e-03  -1.0781305e-03  -1.1355573e-03  -1.1306945e-03  -1.0779771e-03  -1.0989365e-03  -1.0953564e-03  -1.1252165e-03  -1.0925886e-03  -1.0910269e-03  -1.0624552e-03  -1.0626685e-03  -1.0279149e-03  -1.0786538e-03  -1.0605395e-03  -1.0251960e-03  -1.0770426e-03  -1.0429976e-03  -1.0538450e-03  -1.0227680e-03  -1.0173370e-03  -1.0050506e-03  -1.0075424e-03  -9.5691660e-04  -1.0050748e-03  -9.7997047e-04  -9.9463702e-04  -1.0010451e-03  -1.0000591e-03  -9.6833573e-04  -9.7381039e-04  -9.7346726e-04  -9.9615786e-04  -9.3987220e-04
[truncated: 850,535 more chars]
