# Supplementary material for: Bright triplet and bright charge-separated singlet excitons in organic diradicals enable optical read-out and writing of spin states
Source: Nat Chem. 2025 Jul 29;17(9):1410–7. doi: 10.1038/s41557-025-01875-z (PMC12411279; doi:10.1038/s41557-025-01875-z)
Supplement: Supplementary file 3 — Raw text files containing unprocessed data for absorption, PL, magneto-PL, transient absorption kinetics and transient PL spectra. [file 41557_2025_1875_MOESM3_ESM.zip › Figure 2/TRPL/ddg_5uW_300K_1741nsTO1841ns.asc]

402.82236	65	124	466	309	248	216	197	117	120	65	116	44	115	118	62	33	56	96	35	33
403.11319	73	74	410	293	218	135	87	92	97	132	33	52	129	128	108	63	64	88	32	17
403.40402	10	-27	198	80	51	23	16	1	60	55	-37	-11	10	-19	-62	-20	-18	-35	-57	-54
403.69482	28	132	416	348	216	138	117	135	127	76	7	155	57	57	48	-3	51	57	19	1
403.98566	36	-8	173	107	85	50	1	-13	24	-35	15	-6	89	0	28	-27	-27	85	-53	19
404.27649	2	43	170	131	129	36	-7	29	11	1	71	50	-15	65	29	30	59	-42	14	16
404.56729	17	31	103	94	94	61	63	4	-28	-62	35	15	51	57	-20	-34	3	41	-14	39
404.85812	69	32	292	161	88	84	77	51	32	77	60	-15	-22	17	-2	-11	32	60	-84	-3
405.14893	29	20	71	23	55	5	35	-14	-14	-14	27	-2	-23	12	39	-66	51	32	-63	-37
405.43976	-3	6	78	85	-11	35	17	38	-20	19	34	47	-22	-31	-34	6	10	23	-36	27
405.73056	-38	26	193	57	57	-38	36	12	16	5	-72	-32	-1	-19	-31	19	7	27	-35	-1
406.02136	5	17	107	65	47	58	87	45	9	58	78	16	94	6	107	38	52	14	22	57
406.31219	-79	2	125	60	58	21	92	-32	-34	-13	-27	-59	-11	47	-39	-53	1	-13	-22	31
406.603	-48	22	774	426	269	175	81	38	93	-26	30	-31	-18	6	-60	0	-60	6	-37	-69
406.8938	6	123	530	270	199	149	156	87	85	37	87	132	31	51	36	134	115	14	133	80
407.18463	2	-14	123	54	-18	62	24	-56	-71	-9	20	-73	27	-21	-82	2	-56	-35	42	-95
407.47543	-92	67	165	85	19	-2	-19	9	8	-10	-22	-72	-29	-93	-72	-88	-19	23	-64	-60
407.76624	16	129	203	96	147	87	81	48	116	20	29	43	78	16	35	76	-25	40	87	-7
408.05704	-3	87	92	125	27	41	50	30	60	-23	38	13	-1	-20	-17	-59	-2	50	34	1
408.34784	28	87	123	125	78	39	50	44	-37	82	5	99	31	54	26	49	29	12	20	38
408.63864	61	128	163	144	78	77	184	77	68	94	82	66	78	21	36	102	76	37	63	18
408.92944	-77	66	234	145	94	-6	4	-24	5	-21	-50	52	18	12	37	-5	-59	6	-29	-1
409.22025	95	60	190	120	59	66	65	33	93	78	49	53	26	33	84	41	37	18	26	72
409.51105	23	49	265	79	97	45	38	6	-18	84	-98	17	-18	-37	8	-16	4	-1	-12	-28
409.80185	7	11	98	40	1	-22	-74	-56	-34	-92	-34	27	-86	-23	-49	-99	-8	-48	-27	-104
410.09265	-29	-32	105	10	-21	-3	-75	7	-43	-69	18	-31	-26	-29	-76	-21	-44	-89	-37	-4
410.38345	-30	-33	103	24	-30	19	-65	-115	-11	0	-60	19	-35	-77	-27	6	-54	-51	-16	-4
410.67426	-69	-79	144	117	-31	-106	6	-48	-87	-46	-61	-45	-81	-73	-88	-126	-137	-171	-75	-128
410.96506	12	122	281	182	92	80	-31	44	58	29	-1	-28	14	4	12	-22	10	-66	6	38
411.25586	3	11	116	43	29	28	-2	29	46	-36	10	-2	3	-26	5	-12	22	7	-11	49
411.54666	59	-53	78	15	35	103	34	57	11	-33	36	68	18	7	32	18	-21	85	72	50
411.83743	-90	-43	86	-13	8	-32	-51	9	-55	-39	-29	17	-70	-58	-45	-57	-44	-25	-7	-65
412.12823	-89	-35	74	32	4	-29	22	-29	-55	-122	-18	-68	-36	-45	-38	-42	-77	-64	-104	-59
412.41904	-26	64	156	100	67	48	11	12	112	24	10	14	40	16	8	46	13	-10	11	-2
412.70981	35	68	86	101	48	21	55	56	86	16	75	20	-24	-36	77	59	19	-45	84	-29
413.00061	5	44	76	29	45	57	-17	76	22	-3	-44	-26	-9	-23	-27	-13	-23	-7	8	33
413.29141	1	-2	120	-30	38	21	-43	-30	-83	-60	-64	20	-3	-64	-20	-25	-73	-58	-29	-13
413.58218	-26	83	97	127	2	14	29	16	-28	-48	-46	18	-20	-78	-44	15	-37	-34	27	-44
413.87299	19	68	243	116	45	53	8	31	6	32	15	48	3	29	-8	-11	-49	-47	17	14
414.16376	17	1	113	48	93	51	10	11	44	24	55	39	-3	34	-3	-37	-41	-62	23	3
414.45456	31	93	87	47	91	67	-28	37	26	79	-1	68	0	-4	37	41	32	-42	21	20
414.74533	-1	14	62	-1	55	-4	-16	72	27	20	-9	20	60	11	36	-15	8	5	10	15
415.0361	76	60	116	116	41	77	49	76	29	101	90	44	-19	65	93	39	55	30	-1	58
415.3269	79	148	158	158	121	92	100	69	66	40	70	138	141	154	94	141	88	36	33	125
415.61768	-25	62	171	135	44	37	-42	-32	-22	40	-36	-27	4	-24	4	-26	-22	-10	-34	-31
415.90845	28	137	195	180	119	95	40	57	81	44	76	-12	94	13	61	17	77	66	21	26
416.19925	-12	-10	196	252	173	57	80	46	8	93	35	27	47	-34	78	51	-15	30	-8	-5
416.49002	61	63	163	193	103	142	84	17	72	28	116	39	91	68	58	102	55	66	62	110
416.78079	-19	68	96	25	-23	-35	-26	-7	-13	-54	20	-65	28	10	-13	5	-30	-46	-7	12
417.07156	-20	1	85	98	0	25	-1	-36	-47	-99	-20	9	42	-21	25	30	20	2	33	44
417.36234	23	57	108	155	75	88	-15	-1	66	71	84	8	69	-25	-19	-35	41	82	21	86
417.65314	21	-33	93	-12	-29	-76	-53	-24	-48	-13	-64	16	-20	-87	-17	-50	11	30	-51	-84
417.94391	89	62	134	144	27	7	83	69	89	119	32	137	59	36	12	61	20	53	17	-3
418.23468	-4	71	125	117	80	89	55	47	37	28	56	70	-17	73	71	38	22	-24	-23	19
418.52545	38	9	33	65	12	2	-41	23	-61	13	-49	-5	9	-8	28	4	-25	-30	45	-126
418.81622	7	70	111	126	56	65	32	104	40	-34	30	19	37	-45	0	26	94	54	55	-37
419.10696	11	-59	156	88	44	-39	24	-10	-6	-71	-81	-2	-19	-44	-70	-75	-93	-88	-41	-111
419.39774	-115	-36	131	17	18	-39	-119	13	-94	-38	-33	-24	-61	-19	-41	-44	-1	-55	-84	-47
419.68851	-46	-4	82	36	65	-8	-64	-37	-51	-45	-82	-55	-92	-78	-26	-44	9	-62	-11	-132
419.97928	-21	21	95	153	73	-41	37	60	3	28	-29	65	16	35	-35	-38	30	-16	-45	-32
420.27005	56	86	344	265	260	119	141	45	55	111	60	89	47	48	121	-13	98	49	64	48
420.56082	-51	-34	279	91	80	93	40	-17	-78	-67	-28	-8	-92	-8	-83	-80	-11	-4	-114	-82
420.85156	40	-23	101	82	58	-24	63	4	-29	-15	-11	-15	-45	-6	-60	-44	-51	-16	11	-69
421.14233	0	78	86	56	49	-1	25	86	23	66	-63	19	7	42	48	31	-38	39	-6	11
421.43311	52	-21	128	76	76	80	81	34	-12	20	-4	58	11	3	17	3	-35	14	-37	24
421.72385	-42	-19	118	56	65	39	-53	-52	7	-11	-38	-15	-13	-26	-55	38	-37	-16	-15	0
422.01462	-35	42	107	104	78	28	37	25	-6	12	2	87	23	18	-24	16	-4	44	-10	-15
422.30536	4	47	183	71	74	34	21	34	-4	49	8	-24	52	-24	36	49	-6	-23	-40	35
422.59613	-25	-11	241	225	82	47	56	-37	4	-7	39	-4	1	17	-5	4	10	35	-2	29
422.88687	58	4	315	193	213	110	71	46	8	37	35	26	14	90	73	-50	34	56	36	84
423.17764	4	-23	103	5	147	-24	18	3	-44	-43	34	-27	2	-46	-46	-92	26	-3	-76	-34
423.46838	-30	12	242	112	150	22	-11	-8	-37	-11	-16	-32	24	5	31	-58	-29	24	27	-62
423.75916	-33	-20	93	15	-4	-38	-40	-9	-16	-60	-62	-51	-84	-40	-98	-59	-55	-19	-128	-73
424.0499	0	-16	108	152	90	65	21	63	-30	25	43	3	-26	-39	-6	1	-2	78	-28	1
424.34064	-9	-40	176	128	91	49	-22	-28	-56	-31	-27	-2	-79	-41	-17	-35	20	-8	-22	-41
424.63141	-86	18	112	43	24	27	-69	-20	-9	-28	17	-19	4	-18	-61	4	58	23	-47	-30
424.92215	9	-14	9	23	65	16	14	9	-2	11	27	23	40	-38	-108	-24	-26	2	15	-7
425.21289	36	42	101	44	71	46	16	69	-32	24	-3	-8	15	30	50	-34	44	-73	-50	-46
425.50363	-22	-37	161	53	-8	30	3	-51	-41	-74	-33	52	30	-36	-17	-54	-20	-4	-39	-46
425.79437	-8	74	103	26	-78	86	13	-10	-62	12	39	4	15	3	-61	-8	-6	-17	7	18
426.08511	-25	7	59	-6	167	-65	22	-18	35	-28	-8	-55	-53	-23	23	-41	-51	-95	-14	-35
426.37589	29	54	158	20	97	60	-15	20	2	-4	60	18	-37	17	26	-18	12	-20	-46	-26
426.66663	-63	34	77	-88	-48	-8	-32	-36	-46	-42	-76	-82	-65	-38	-33	-37	-52	-94	-88	-84
426.95737	-46	125	224	107	102	93	29	68	-16	20	-23	-1	-5	-32	-83	15	-42	-6	30	-8
427.24811	6	69	176	66	29	15	-2	-23	-74	-14	25	39	-65	-19	-37	-37	-97	-64	-64	-21
427.53882	-76	-33	120	-2	-40	-12	-57	-73	-78	-78	-108	14	-41	-108	-86	-59	-54	-98	-59	-37
427.82956	11	55	27	44	7	-14	-35	-36	0	-78	-2	-38	13	19	-33	31	62	-56	29	-22
428.1203	100	-11	110	60	96	31	4	21	34	4	-53	47	26	94	17	79	11	81	62	-15
428.41104	-19	30	114	3	-24	27	56	-31	53	5	27	36	-57	-41	-11	-40	-4	11	-12	65
428.70178	-25	-56	21	-39	-2	-11	37	-42	31	5	-28	-58	-26	-60	-77	7	-106	-70	-47	-21
428.99252	-108	-76	-7	11	-58	-113	-50	-24	17	-75	-73	-39	0	-102	-45	-20	-47	-28	-41	-36
429.28323	76	101	202	68	-8	60	90	32	1	22	-34	32	3	46	-41	-27	-13	-45	57	-3
429.57397	116	-23	151	41	5	13	29	29	-65	-29	-35	0	-22	-37	-33	6	27	-88	4	-3
429.86472	-68	-60	218	21	30	9	-56	-66	-1	-45	-24	-96	-16	2	-51	-18	-106	-73	-70	-29
430.15543	-25	-16	185	29	-15	2	-48	15	11	22	15	-25	8	-3	-22	-26	30	-16	13	-52
430.44617	-4	-3	64	90	10	69	16	77	-19	22	77	35	-41	44	5	23	10	-29	-29	34
430.73688	-26	-1	132	165	98	50	4	12	23	-4	-44	-27	7	-45	-4	-6	6	-80	-1	-52
431.02762	11	70	204	98	71	54	63	98	58	-21	32	-21	59	2	17	24	12	-22	51	43
431.31833	-28	10	196	10	-5	51	20	20	2	29	-26	12	-43	32	-5	-17	-12	-51	-44	-65
431.60907	2	127	304	204	206	136	50	72	96	109	126	51	181	41	109	15	62	97	88	71
431.89978	91	50	214	113	73	111	30	129	103	62	131	35	20	124	60	49	67	41	30	78
432.19049	49	113	253	178	98	140	122	50	74	106	80	2	80	-18	78	90	-10	18	12	22
432.48123	75	73	125	120	75	50	-6	10	23	47	32	42	17	-24	62	4	29	66	-6	24
432.77194	28	38	80	66	65	16	-5	52	-16	-18	65	-89	-13	-13	-9	-8	2	-8	13	-30
433.06265	77	117	92	85	63	68	76	44	14	61	5	51	-38	39	65	54	65	90	40	-63
433.35336	54	-15	157	136	37	113	89	61	83	61	114	117	117	53	36	151	113	104	80	87
433.6441	13	-50	143	98	88	50	-24	29	-60	61	-22	-47	-45	-41	-23	55	-9	-84	-45	-40
433.93481	69	103	75	52	23	68	111	67	15	43	76	37	37	33	99	58	14	-9	76	14
434.22552	39	53	-7	56	63	5	4	-48	79	22	-7	23	-4	14	-3	-8	17	8	15	-6
434.51624	-11	3	43	48	-4	53	-42	-16	11	18	-15	-4	11	-10	-32	-49	-31	-96	-2	-33
434.80695	30	63	127	155	83	135	109	67	153	39	-9	39	15	-5	56	92	49	87	91	89
435.09766	69	-33	59	130	11	42	74	51	122	48	41	5	64	20	39	60	28	73	13	-8
435.38837	86	116	155	119	124	123	158	101	20	69	68	90	163	44	63	72	162	71	2	59
435.67908	60	54	133	76	67	33	61	69	58	16	86	-12	77	48	41	50	52	-14	51	64
435.96979	-56	-16	-23	-6	-29	0	-39	-68	-26	-103	-31	-19	-75	-45	-19	-50	-67	-86	-93	-16
436.26047	-1	47	95	87	53	31	8	1	-7	7	-12	5	71	-17	9	-20	-10	-52	43	51
436.55118	-53	-13	92	22	33	-2	48	-20	-14	-20	-56	-10	-44	-9	-46	-59	11	-46	-14	-70
436.84189	-57	-21	181	62	67	-23	5	-3	26	-62	-29	-27	-52	-35	-6	-26	-83	-34	-47	-38
437.1326	14	72	304	189	207	108	87	-17	80	-3	-7	8	-27	-11	0	40	30	2	27	-1
437.42328	-29	70	41	59	50	-8	39	35	-20	17	-26	-71	31	-32	9	-22	-1	41	-15	-24
437.71399	0	67	392	234	186	116	103	9	28	-7	-12	3	-33	18	-16	8	20	-20	-2	63
438.0047	-7	52	94	85	57	67	3	46	16	-22	8	-31	-45	13	-36	44	-3	82	-6	15
438.29538	14	-38	154	50	66	31	48	-6	-21	-36	-27	-44	-1	9	2	-46	-14	2	-15	-37
438.58609	-85	36	89	161	78	59	-15	-10	-13	-86	-41	21	-42	-36	-58	-36	-12	10	-92	-10
438.87677	-26	-47	280	90	77	-11	-15	-36	-70	-37	-37	-113	-20	-102	-6	-86	-127	-119	-101	-31
439.16748	-79	-42	19	90	8	-23	-22	-54	-77	-9	-96	-42	-50	-80	-104	-28	-79	-48	-72	-89
439.45816	13	68	91	20	78	20	116	43	94	2	-8	91	48	25	48	59	-1	74	46	9
439.74887	-30	-52	70	33	-25	-7	0	17	-91	15	-17	-36	60	-75	25	-38	-6	-13	-45	10
440.03955	-41	-60	92	56	-22	13	22	-8	-69	-28	-56	-62	-103	-51	-29	-72	-63	-20	1	-47
440.33023	-67	-32	33	29	50	4	-52	26	6	42	13	22	3	-78	-33	11	-7	30	-37	40
440.62094	-13	22	89	121	65	66	118	-31	32	-48	-6	24	-9	-12	-29	-56	20	4	-36	-2
440.91162	-101	-31	26	-11	32	-59	-75	-39	-76	-69	-37	-120	-36	-114	-48	-98	-62	-59	-31	-52
441.2023	36	-1	178	55	61	26	9	17	-14	26	35	28	54	8	41	67	-65	44	-50	-40
441.49298	-36	-86	-19	-80	-96	9	-74	14	-71	-76	22	7	-42	-57	-90	1	-53	-120	5	-59
441.78366	-37	36	128	24	72	65	-36	-27	47	-81	-28	76	-2	19	-11	-3	-30	-44	-70	-29
442.07434	-45	-119	17	-5	-88	-26	-60	-18	-83	12	-29	-88	-39	-51	19	-97	31	-15	-57	-70
442.36502	11	-34	88	100	63	42	77	16	-15	7	44	31	-4	44	65	90	11	42	54	-6
442.6557	-30	3	128	78	60	-10	-12	4	42	29	18	-10	-61	-48	25	43	6	-30	12	76
442.94638	-47	49	156	76	35	73	37	-14	-28	-26	102	-26	-31	6	-7	77	53	19	-42	-104
443.23706	75	118	210	63	138	111	54	59	54	74	83	85	99	69	8	90	54	103	31	33
443.52774	-38	-50	107	-86	3	-20	-103	-35	-13	-6	-7	-73	-5	-54	-26	-83	-73	-69	-65	-96
443.81842	1	76	42	60	-72	1	-14	-7	-17	-11	30	-33	21	-24	-36	-10	51	-1	-28	-59
444.1091	10	113	223	176	60	14	15	25	71	14	-1	58	14	-10	41	27	-6	-33	7	14
444.39978	-48	44	115	37	15	49	-37	-57	-62	-40	-75	-111	-42	41	-49	-58	-28	-92	-46	-62
444.69043	-1	69	115	3	-57	95	3	16	19	-18	-21	-31	52	-16	-56	-16	-31	-47	-100	-15
444.98111	71	145	131	66	65	79	0	-2	45	49	-1	31	-29	70	-45	62	56	-20	83	19
445.27179	24	32	127	-15	-31	49	-46	-39	21	-33	16	-39	-58	-102	-32	-60	-37	-93	21	-3
445.56244	-34	20	94	22	1	-5	-9	-34	57	10	-37	1	-17	5	-44	-15	-48	-32	26	3
445.85312	105	74	76	51	42	14	-9	-10	52	-2	-30	-6	26	2	-78	-14	1	-53	15	-50
446.1438	-44	2	80	9	-65	20	-90	-8	-50	-42	6	-6	-48	2	-88	-38	-43	-74	-36	-18
446.43445	-33	-96	-19	-68	-89	-28	-94	-80	-43	-84	-76	-114	-38	-60	-41	-94	-132	-29	-22	-36
446.72513	13	23	102	-16	11	-28	-51	-33	29	32	46	11	1	5	4	-29	-24	-39	-21	-28
447.01578	96	54	187	173	70	145	-4	42	21	75	55	47	-14	24	78	-6	125	-12	102	76
447.30643	29	-22	178	86	50	86	-49	4	-1	2	-22	16	31	26	31	-53	25	16	-52	-52
447.59711	35	4	185	67	26	75	27	10	10	39	-17	0	71	1	60	-11	-23	-46	-4	-33
447.88776	40	-2	142	74	98	33	69	17	4	-53	15	9	-52	3	-5	-32	-71	-28	57	25
448.17841	-23	41	254	150	56	92	5	16	116	10	11	-3	-40	36	11	28	34	65	69	52
448.46906	39	-48	39	-10	-25	-36	-86	47	-8	-23	-29	14	-33	12	-67	21	-100	-50	-6	0
448.75974	-27	-4	72	47	81	30	12	-8	48	27	58	87	-4	19	36	28	39	3	3	14
449.05038	72	114	57	51	1	90	-11	34	36	-62	13	-6	14	92	33	4	43	-14	37	41
449.34103	26	51	170	110	75	154	55	82	66	63	55	53	52	71	58	68	90	11	49	76
449.63168	-1	3	292	172	170	99	49	24	27	47	-21	-22	27	16	-10	8	-49	-6	2	14
449.92233	66	31	115	90	33	78	-6	7	44	31	35	-35	27	37	42	52	36	-7	7	-19
450.21298	-1	49	126	86	-42	9	3	43	-32	-27	-22	-13	-32	-97	-55	-49	-82	-27	-50	-31
450.50363	56	52	154	47	71	91	84	25	94	-13	15	71	46	78	50	25	45	56	36	87
450.79428	74	87	111	91	22	78	52	22	21	-40	68	34	7	15	84	42	1	1	96	25
451.08493	-14	-6	77	24	24	24	16	-3	-12	-12	26	-11	-36	17	0	4	9	-42	30	-2
451.37558	-15	30	154	29	61	66	61	-30	27	18	34	29	32	34	-50	15	-15	15	24	-32
451.6662	73	95	158	146	102	95	79	153	69	46	-8	105	62	44	76	21	81	-34	39	49
451.95685	13	51	85	38	82	39	10	-45	-58	-7	46	-28	-19	26	-92	-5	5	-47	-29	-49
452.2475	125	132	209	240	116	145	94	167	104	116	100	22	175	83	170	172	146	118	103	76
452.53812	132	84	166	145	132	116	104	131	123	91	118	77	68	66	84	93	130	38	67	-8
452.82877	-25	81	103	16	74	39	30	54	15	121	40	56	38	59	38	6	15	84	-12	15
453.11942	25	167	134	96	154	80	39	12	7	-19	19	41	46	67	17	43	64	61	22	40
453.41003	-15	-77	35	-10	29	-35	-1	-66	-8	-77	-126	-39	-149	-13	-77	-21	-119	1	-99	-84
453.70068	-4	-20	13	-24	32	-11	53	-47	-94	-51	-54	-47	-92	8	-26	-59	-9	-31	-91	-57
453.9913	65	98	100	138	96	67	134	85	7	93	42	100	42	43	52	36	45	38	68	48
454.28195	-27	20	1	65	53	32	-58	58	-59	17	-51	8	-18	-10	46	-39	18	-25	-55	-58
454.57257	8	10	73	50	10	-22	-49	-11	-39	-27	-51	42	-20	-65	-16	25	31	49	-23	-17
454.86319	-69	-50	-23	-8	-22	-73	-44	-87	-49	-28	-109	-102	-32	-77	15	-44	-69	-54	-73	-102
455.15384	4	34	237	173	125	42	50	108	22	54	-13	67	-21	-9	29	18	36	-2	-4	52
455.44446	7	28	57	102	41	45	26	8	8	36	-36	40	-26	34	4	-16	8	32	12	30
455.73508	8	36	46	114	41	74	41	-17	-5	-14	-1	35	-21	-6	-26	-16	6	-14	21	60
456.0257	-19	23	43	98	41	7	-6	19	5	-13	-71	-49	11	-26	-17	6	11	-44	-32	36
456.31631	0	-32	131	35	-56	-14	-48	-63	-31	-44	-57	24	17	0	-66	-121	-47	-13	-53	-66
456.60696	-2	-4	1	33	23	16	-18	10	38	0	-35	13	-75	-43	-81	5	9	-15	11	29
456.89758	28	13	90	-24	39	22	38	-53	6	-62	-23	61	-36	-38	-93	-3	6	-68	-7	-29
457.1882	-79	40	44	34	21	0	6	8	-34	-43	-84	-54	-26	-16	-47	-41	-30	-15	6	-50
457.47882	-19	77	150	86	82	51	70	-5	74	56	15	98	38	38	-19	16	-1	3	-46	39
457.76944	-36	-45	146	87	-11	72	21	16	-2	-45	-1	31	-39	-49	30	-57	-25	21	4	-43
458.06003	5	-42	241	169	151	109	8	40	-42	-27	-9	18	-89	-18	30	-56	-23	-45	5	-40
458.35065	-58	-28	150	99	12	30	-24	-38	-62	-37	-56	-26	-61	15	-71	-108	-89	-47	-89	-81
458.64127	-14	-101	134	-24	6	58	0	-44	32	9	-44	-56	-18	-61	-3	-30	-63	-53	-61	-19
458.93188	31	107	436	206	115	86	166	101	-5	73	12	31	52	65	46	38	14	72	-3	34
459.2225	-40	24	230	95	108	-23	17	-8	50	39	6	-8	20	-13	22	2	21	64	-40	48
459.51309	-37	-82	-24	-87	-63	-88	-86	-61	-30	-27	-62	-75	-161	-84	-59	-67	-45	-61	-136	-118
459.80371	42	33	93	76	5	49	20	-3	76	42	30	35	-38	45	-28	33	-42	-7	-54	54
460.09433	14	49	185	75	70	48	13	44	46	34	62	90	-14	46	-4	39	65	13	-35	10
460.38492	30	126	111	97	31	45	-33	80	-5	51	59	62	-19	-1	-24	37	64	-12	53	21
460.67554	14	-13	61	39	-4	75	32	-13	-22	-43	7	24	-42	13	-11	44	108	-12	23	-31
460.96613	30	46	191	96	94	104	35	90	34	39	40	12	35	49	40	29	46	24	49	59
461.25674	-25	34	113	51	5	-31	-7	3	-37	-31	-33	-27	-47	31	28	-54	-66	-60	-2	-19
461.54733	16	45	217	45	15	62	23	35	-24	-12	5	-38	-11	35	-52	55	-4	-24	-9	3
461.83792	-37	31	86	33	-30	-9	5	39	4	-56	1	15	-68	-70	-25	-23	31	-59	3	-112
462.12854	-59	42	343	134	128	67	13	5	-20	-68	-6	29	-39	-66	-83	-36	-3	-74	-49	-75
462.41913	41	38	130	73	27	57	6	51	86	-8	86	31	-38	89	66	21	17	3	2	13
462.70972	-18	170	574	281	175	125	170	52	80	-10	47	59	-1	19	-11	53	32	4	-19	-37
463.00031	7	67	115	50	74	28	21	48	59	78	26	22	38	24	34	47	72	-54	73	32
463.29089	14	8	215	144	-40	10	12	9	40	-13	-36	-34	-61	-13	-27	-29	23	-41	-16	8
463.58148	-59	51	141	51	-40	15	5	10	16	46	4	-52	-37	-61	-26	-65	-22	-24	10	31
463.87207	-75	14	137	33	5	-33	-14	-37	-87	-51	25	-21	-18	-11	8	-18	-10	-48	-62	-2
464.16266	4	38	132	143	85	2	30	19	43	-29	48	-44	-15	37	18	-5	2	51	3	43
464.45325	46	50	144	70	40	61	15	43	48	19	25	-19	19	-20	44	25	-5	-40	-11	41
464.74384	43	39	134	112	19	40	24	-24	28	26	-86	-20	21	-29	20	-57	-61	-32	33	-42
465.03442	26	60	169	133	84	142	-23	25	16	168	30	-8	62	94	83	53	34	-31	50	27
465.32501	-22	-24	89	39	52	-13	-22	-26	38	30	-38	-22	44	-67	28	40	-27	-13	10	-56
465.6156	-30	-68	60	-12	-47	-37	3	-79	-96	-36	-37	-66	3	-43	-97	-29	-30	-66	-105	-66
465.90619	41	63	125	137	84	110	-7	25	14	79	9	85	52	37	-21	63	-26	55	30	12
466.19675	-94	5	141	103	28	6	12	-31	36	30	2	-38	-24	-21	-13	32	-27	-33	-12	-11
466.48734	29	-16	125	144	41	14	26	-11	-6	-11	27	14	-40	-44	39	-27	-13	19	31	-36
466.77792	48	24	226	161	127	99	58	61	59	84	58	80	18	-4	62	79	63	27	13	22
467.06848	102	76	185	156	132	51	21	40	67	24	90	59	-33	73	28	48	33	33	48	19
467.35907	-19	-73	81	-12	27	16	23	-42	7	-36	26	11	-31	-53	-17	-19	-33	-48	-59	-30
467.64963	38	129	223	118	113	113	101	32	63	82	77	56	6	43	-9	59	51	22	-9	26
467.94022	-1	-5	154	85	23	-19	28	-25	-4	-82	19	-57	-27	-9	-33	-31	-4	-60	-14	-80
468.23077	32	136	111	127	45	69	24	60	60	-13	38	40	6	-18	42	22	34	14	-3	0
468.52133	-31	90	329	200	93	155	114	83	75	84	-3	77	71	57	33	40	117	21	32	56
468.81192	30	124	147	35	101	115	-43	63	123	4	54	46	47	49	5	72	23	32	7	68
469.10248	-45	-23	156	57	154	-6	-9	-18	-12	-20	-67	41	-22	55	-77	-31	5	-48	-58	2
469.39304	-48	69	33	35	66	10	23	17	-46	33	14	-29	45	19	-9	-39	-1	26	-25	-32
469.68359	41	85	175	170	148	63	124	124	98	22	93	43	67	34	40	62	52	115	-4	14
469.97418	55	55	214	194	130	88	114	34	68	83	19	89	35	15	70	14	52	31	75	68
470.26474	48	58	153	163	34	33	43	75	23	14	16	34	-2	9	7	7	11	6	-6	51
470.5553	-86	1	45	-33	-10	-27	-64	-41	-13	-29	-42	-46	-45	-65	-26	-16	-34	34	-69	-53
470.84586	32	42	150	45	25	22	35	-1	-8	61	-26	-7	-2	50	13	80	-29	-5	36	55
471.13641	9	-8	114	83	54	-8	38	57	56	3	-19	38	68	37	43	23	-27	56	-33	-16
471.42697	23	34	150	114	76	16	45	13	-23	-30	-16	39	14	27	55	18	-6	43	-80	24
471.7175	-47	-98	16	36	2	-67	-60	-33	-115	-48	-37	-13	-111	-26	-8	-52	-77	-45	-23	-70
472.00806	47	27	17	27	126	-7	67	-61	-47	-7	1	-36	45	37	-18	39	-5	-9	-10	-48
472.29861	-73	-86	-30	-28	-75	-6	-20	-38	-125	-130	-91	-62	-96	-67	-48	-40	-39	-43	-47	-66
472.58917	-20	20	13	86	79	-75	71	-32	2	-2	-12	-8	32	14	-14	4	35	26	15	-22
472.87973	-35	20	63	124	64	28	45	40	38	10	-1	45	-37	1	-41	-36	-18	54	26	-27
473.17026	-33	53	106	115	39	46	-5	-49	-14	10	-8	-5	5	-46	-51	32	-118	-44	-19	6
473.46082	-8	40	133	28	28	47	9	20	55	-54	14	33	-44	-40	-69	-7	42	41	-91	-36
473.75134	-36	-19	107	47	24	4	-1	-33	2	-41	11	-4	-49	-46	-5	-22	-25	24	-25	-75
474.0419	-15	44	126	63	42	25	17	8	24	-24	12	-29	-15	3	-20	-23	-42	-32	-1	53
474.33243	-13	-31	113	54	33	-13	-33	13	3	-10	-67	-5	63	-145	13	-26	51	-15	-39	-25
474.62299	-9	-39	155	62	-18	-23	78	17	-13	72	-31	-8	-6	-13	20	-79	-18	19	-28	-33
474.91351	-57	29	172	106	-5	-15	2	15	-11	30	-74	-28	-57	-39	-7	-84	-7	-36	-20	-63
475.20407	51	43	169	127	107	45	75	100	70	40	4	91	-28	96	-15	82	3	63	-29	32
475.4946	-59	27	103	133	66	51	14	-16	-9	-48	10	-8	-79	-37	2	6	-4	-17	-42	24
475.78513	14	-9	195	89	33	30	-39	76	-56	-52	18	8	30	-10	-64	-13	-34	-25	-13	29
476.07565	-2	25	110	62	28	35	16	32	-38	-10	63	-18	-6	43	-45	-13	-52	68	-17	-13
476.36618	-50	-105	78	-9	-3	-6	-72	-50	-26	-32	-52	-85	-85	-95	-18	0	-22	-100	-42	-106
476.65674	-46	-33	83	65	-54	-1	-67	-66	18	-32	-46	-63	-37	-26	-24	-36	-17	-80	-1	-53
476.94727	-43	-10	11	-71	-136	6	-83	-32	-43	-116	-24	-64	-91	-19	-59	-94	-75	-66	-54	-41
477.23779	83	58	172	24	79	59	0	23	55	48	-21	29	76	24	51	2	-7	-6	71	53
477.52832	-85	21	102	-35	-28	49	-4	47	27	-80	-15	-32	-89	-40	-88	-84	-82	-19	-34	-110
477.81885	16	120	178	88	9	110	73	60	93	19	114	31	-2	42	41	56	42	42	37	41
478.10934	28	10	121	54	23	114	12	9	45	29	55	62	9	33	19	4	16	33	19	-21
478.39987	62	9	142	59	-20	-16	18	26	-13	-38	-5	0	-12	-22	21	-41	-40	-80	-34	-54
478.6904	28	47	246	0	17	54	66	82	35	58	38	3	54	12	-11	14	0	10	92	-8
478.98093	57	41	297	128	142	93	13	108	17	35	61	55	4	0	45	38	63	-17	38	25
479.27145	-73	22	128	24	88	14	59	76	-36	-32	-51	-53	-15	17	22	-6	9	-98	-23	-48
479.56195	-8	49	319	195	83	37	15	72	-21	-12	18	11	4	-23	23	-14	35	26	-44	-6
479.85248	33	54	198	122	61	151	29	68	68	51	66	63	70	46	57	45	71	18	93	63
480.14297	22	58	50	80	16	-34	-16	67	-64	49	-5	-47	-15	-38	-11	-6	20	-118	-6	15
480.4335	18	-51	116	62	-33	31	-30	-76	-18	7	23	26	-29	-60	-9	50	56	-38	-26	42
480.724	40	54	144	179	55	121	2	81	56	8	57	22	70	32	54	95	67	11	-36	38
481.01453	3	86	165	66	31	26	-19	-25	-13	-18	10	-19	-60	-14	-24	-20	-39	-44	-19	9
481.30502	107	140	729	412	316	210	165	125	115	40	69	48	89	87	91	39	38	59	92	32
481.59552	-9	76	166	128	104	26	8	108	53	25	33	-33	30	4	35	29	27	-49	17	49
481.88605	-45	-70	127	53	12	-3	-8	14	-20	-30	3	-12	-57	3	-10	-36	-14	-48	-63	-1
482.17654	-7	-16	197	23	30	49	-9	53	-39	21	-22	34	31	7	-14	-49	-15	-23	-25	-94
482.46704	40	52	581	308	121	113	92	67	11	28	-17	-15	55	-25	-1	-52	-19	-52	-20	-44
482.75754	61	2	91	171	107	88	74	42	-5	28	27	-4	-1	49	9	27	-53	29	-46	48
483.04803	0	-2	93	67	7	-58	-17	13	-47	-32	-33	-26	-21	-53	-69	11	3	-17	20	-24
483.33856	70	86	173	199	121	124	133	98	113	56	72	134	14	136	56	9	116	74	84	54
483.62906	92	-12	97	132	46	-22	89	18	63	27	62	2	-15	-46	134	33	-12	15	90	58
483.91956	32	37	98	169	60	116	-10	11	82	-46	11	12	22	76	-27	3	-1	37	30	-34
484.21002	12	7	151	59	47	28	30	-11	-2	25	3	-14	-2	7	-23	-39	34	-69	-7	10
484.50052	15	85	456	277	138	116	103	121	102	41	61	31	52	67	-3	127	27	45	38	-79
484.79102	-63	28	264	79	70	78	32	-13	63	-1	-30	-32	-52	-36	-124	-55	-115	-82	-37	-53
485.08151	-32	-40	165	48	42	28	42	-21	17	-61	-3	-49	-58	-20	-35	-16	6	-27	-31	-42
485.37201	-36	-4	204	88	80	12	68	-7	-43	13	38	2	9	55	-63	-21	-28	9	-23	-50
485.66248	-63	11	115	118	99	68	21	31	1	19	50	14	-28	-27	41	40	74	24	-9	55
485.95297	-22	-20	141	104	67	30	72	26	-14	-15	-4	-66	27	-3	18	-39	26	12	-52	-12
486.24347	68	93	193	126	73	101	84	64	70	74	94	122	118	25	58	63	83	125	21	58
486.53394	-40	55	258	155	112	43	49	33	98	-4	7	12	-9	-35	29	4	-34	-55	-60	-44
486.82443	41	37	315	161	149	130	77	109	44	25	47	81	10	74	82	43	69	117	58	91
487.1149	2	96	292	147	111	49	80	-25	27	54	-19	-45	-21	28	37	26	-20	45	-26	28
487.40536	28	111	153	65	75	45	33	63	-1	90	-4	-6	92	39	30	54	52	25	-5	42
487.69586	22	-33	199	126	117	65	-28	-46	19	-76	23	-23	62	37	93	-16	-49	81	-74	7
487.98633	86	197	184	156	121	55	135	121	60	-6	27	65	82	28	55	56	28	48	39	79
488.27679	-52	5	222	103	168	46	51	45	0	35	25	26	3	10	-12	-8	-49	-10	-26	-27
488.56729	-6	57	141	45	34	9	4	20	0	20	-23	-40	-20	-32	22	-26	10	19	-2	39
488.85776	28	28	135	39	73	7	36	-3	72	2	20	54	-15	-5	-13	29	32	20	-11	23
489.14822	12	19	183	109	86	79	66	77	34	-11	7	109	68	-1	62	33	50	11	3	4
489.43869	26	-20	57	-10	-4	-65	36	4	-17	5	-19	15	-94	-50	-53	-16	-5	4	-100	-77
489.72916	2	55	279	164	119	112	32	51	14	67	-4	-29	58	26	1	-11	-2	-10	30	-39
490.01962	7	102	341	135	166	91	74	54	0	52	40	2	15	57	-9	15	-2	48	11	16
490.31009	-44	62	193	144	59	11	-52	3	-21	5	-124	1	-27	-39	-23	-43	-3	14	-34	-32
490.60056	-1	23	185	2	86	-17	51	-2	39	10	13	45	66	9	62	38	62	37	-21	16
490.89099	-18	-4	255	175	123	57	7	26	13	-30	-6	2	-46	-37	-16	-17	-46	-62	0	4
491.18146	20	64	168	82	71	8	19	60	-50	13	-35	46	-51	77	8	-19	-10	18	-1	0
491.47192	-26	-32	71	-10	14	23	8	19	-25	-43	10	-99	-22	-10	-50	-16	-48	-45	12	-26
491.76239	-89	27	186	73	44	-29	25	-44	-45	-62	-39	-20	-60	-17	-5	-84	-62	-59	-84	-35
492.05283	18	91	156	83	98	32	-1	74	29	66	87	68	-18	28	19	21	33	23	76	49
492.34329	-43	45	150	46	-28	5	-40	1	-6	-17	5	-14	17	-10	-25	48	-13	-6	-58	-79
492.63373	-38	-20	87	36	5	15	16	-5	32	-1	-43	-24	-66	-11	-59	32	3	4	-13	-27
492.92419	56	22	197	93	69	-35	25	-61	17	-42	41	-42	-17	-68	-23	28	16	41	-9	3
493.21463	-39	-95	66	3	-29	-4	-73	-43	-24	-36	-33	-48	-39	-93	-32	-79	-66	-41	-86	-40
493.5051	-13	-29	376	242	101	71	80	84	42	43	15	14	-40	-26	-17	23	-28	-16	52	-35
493.79553	28	60	86	103	55	6	30	3	11	7	66	-19	9	-1	-47	-24	53	-24	105	28
494.08597	91	66	308	173	146	72	99	58	102	104	3	83	92	74	60	12	73	-18	92	70
494.37643	17	35	334	199	68	63	21	-54	9	15	-4	-24	-11	-34	56	-23	-15	-9	-12	49
494.66687	-17	-35	68	10	12	7	-37	-28	-28	-15	-48	-56	30	-43	-24	-1	-73	-50	62	-55
494.95731	-70	74	244	153	84	52	82	20	-1	50	47	64	35	120	63	-37	11	-4	11	-49
495.24774	46	34	116	103	2	76	44	36	46	67	73	-17	86	29	9	21	67	-19	68	-5
495.53818	135	199	306	197	129	191	195	152	123	155	158	203	155	156	125	186	153	151	199	83
495.82861	21	80	294	201	47	164	64	72	33	97	24	59	65	36	40	33	4	-73	86	-21
496.11905	-105	-88	180	61	-5	-32	-27	0	-49	-23	14	-45	-47	-31	-81	-69	-29	-2	-42	-61
496.40948	-1	46	153	-15	22	51	9	-28	-47	47	-17	7	31	0	0	-43	9	-14	37	-27
496.69992	-56	24	152	101	30	3	-18	60	-66	69	-16	-32	1	-62	-16	-32	-52	-45	5	-37
496.99036	18	16	200	62	68	62	-14	80	24	10	-23	-91	49	42	9	16	-24	-28	16	33
497.28076	-75	-67	143	61	-15	27	-59	-16	-98	-33	-11	-48	-39	-91	-102	-23	-46	-100	-64	-73
497.5712	2	126	209	153	33	80	-46	-13	20	25	31	48	-13	11	29	-19	33	-2	55	-66
497.86163	48	110	188	168	95	96	45	87	53	82	21	30	92	72	126	104	66	88	116	15
498.15204	-8	-5	89	-38	3	6	-30	-32	-73	-3	-56	-69	-39	-40	-7	50	-1	-10	-36	-16
498.44247	-86	18	108	52	5	-51	-48	-5	-41	-23	-59	-44	-10	15	26	-23	-30	-30	-41	-20
498.73288	41	58	178	80	91	79	6	-5	63	3	75	58	60	79	41	61	56	45	41	20
499.02332	81	160	553	352	284	192	63	81	102	74	23	51	75	0	30	20	39	29	4	29
499.31372	56	124	385	159	103	65	28	64	52	-5	67	48	-1	67	19	18	25	52	65	10
499.60416	21	70	140	86	19	48	54	21	-25	21	50	19	-42	18	64	-32	-26	-35	28	-32
499.89456	47	117	161	188	100	95	66	22	-11	8	62	0	101	35	30	46	1	2	13	56
500.18497	69	43	173	158	81	34	23	-15	17	15	43	7	15	-16	55	21	62	19	38	-10
500.47537	1	28	61	73	23	-58	-16	4	49	14	-3	-13	33	-32	-53	-83	-7	-30	-62	-66
500.76581	29	16	63	119	-51	41	20	39	-7	-49	22	-71	8	-23	-33	-22	-35	-4	-29	-7
501.05621	0	69	183	104	85	25	-18	-8	22	0	-16	-44	40	-76	-50	-22	-46	2	14	-27
501.34662	87	88	152	124	24	38	72	30	51	18	55	55	35	38	58	11	-19	20	44	-6
501.63702	34	105	128	151	99	41	81	31	36	80	28	40	117	77	-4	13	-16	18	-69	30
501.92743	21	-42	134	128	15	65	34	5	-28	23	48	-11	30	19	24	-17	-2	45	-32	-9
502.21783	-3	73	155	182	36	13	-5	43	-15	2	23	32	48	17	34	-18	-14	-70	8	-23
502.50821	14	33	125	72	-3	51	60	3	74	43	10	10	-32	87	35	-24	3	59	0	35
502.79861	37	115	594	428	283	136	89	91	50	78	69	15	18	71	19	33	-6	-13	-2	13
503.08902	-52	11	122	79	74	-7	1	-11	-65	-36	41	38	-29	-68	-65	-17	-23	-24	-26	-12
503.37943	32	37	370	179	195	55	81	-1	106	80	19	9	-33	8	37	88	17	63	-62	-17
503.6698	-80	107	291	187	80	69	40	-17	-6	-7	-46	8	-63	0	-56	28	44	13	-18	-43
503.96021	-5	86	168	89	61	53	-7	88	11	23	30	-20	-82	2	-43	5	-38	-35	-25	-62
504.25058	7	109	434	208	127	82	55	110	19	37	23	26	60	26	46	10	38	-81	-10	18
504.54099	13	140	209	145	156	23	60	-14	51	47	26	59	23	29	46	26	-5	9	48	-36
504.83136	-48	46	310	64	82	-67	11	-32	-24	-8	-34	7	12	-55	-55	-16	-39	-24	39	-46
505.12177	-24	74	376	170	180	112	115	-18	5	38	32	35	-7	-27	8	22	-8	-16	-46	-23
505.41214	6	42	236	130	102	61	44	-40	-14	-23	4	15	14	-29	-98	27	-91	-17	-65	-32
505.70251	-41	82	334	244	184	54	22	111	-49	75	9	40	44	-23	-25	-28	14	19	-56	45
505.99292	-16	120	347	171	127	41	20	60	30	47	-29	-9	-1	-43	-35	-7	-3	-3	-37	-8
506.28329	20	155	615	247	131	47	70	119	-62	21	92	-5	-22	-19	6	23	-27	33	-14	15
506.57367	25	250	904	338	220	129	127	108	40	57	116	88	17	112	-9	-11	31	41	35	35
506.86404	27	220	597	158	169	85	73	3	36	5	-33	24	10	-2	22	-113	-8	-46	-23	-25
507.15442	-51	161	502	108	59	-31	-20	-9	-8	-61	2	-10	-40	-3	-14	-47	19	44	-74	-43
507.44479	17	219	633	303	126	75	75	-20	-5	6	45	22	51	4	-17	13	-11	8	-31	-67
507.73517	43	278	674	357	112	47	93	74	67	0	11	25	-21	-23	75	13	52	25	-46	45
508.02554	75	351	1024	345	217	124	98	102	102	32	53	15	-9	34	68	28	43	100	49	130
508.31592	-126	225	1072	228	87	43	16	-70	-10	-5	-19	-48	-20	-83	-66	-74	-86	21	-74	25
508.60629	-22	147	830	124	62	11	-4	-33	39	-49	28	-11	-33	-21	-33	-44	1	-41	-13	-14
508.89664	-36	209	926	263	76	105	-50	46	119	-46	1	-27	-62	29	-19	51	2	45	28	-80
509.18701	-34	177	1001	300	182	64	77	-21	37	-43	13	-49	-107	-73	-32	-19	-77	-86	-25	-2
509.47739	-39	202	838	238	24	52	18	-33	7	-78	-19	-27	4	-71	-59	24	-71	-59	-14	-73
509.76773	30	389	880	339	245	86	96	55	93	31	47	33	83	10	22	72	58	63	4	-29
510.05811	-25	257	798	198	107	-47	26	-56	-60	-22	-48	-69	-12	-33	-53	-55	-14	-64	-46	-106
510.34845	53	265	1184	285	252	107	32	63	135	66	79	71	32	2	17	79	-33	25	98	70
510.63882	-44	286	1343	162	132	33	57	0	-22	43	74	18	-22	-78	-32	-26	-9	-53	-39	-48
510.92917	-55	369	1031	154	115	26	-36	51	-5	-35	68	2	6	-100	-41	-50	-44	-55	26	-53
511.21951	0	463	1073	100	227	99	93	8	-13	-8	87	-13	-20	-10	93	5	7	-2	22	-21
511.50989	45	453	1421	291	378	162	188	104	155	159	137	66	58	27	-32	44	37	91	123	60
511.80023	16	341	1698	262	250	191	153	74	70	110	6	59	83	38	25	90	30	23	29	5
512.09058	-4	299	1798	214	122	98	107	1	-7	22	53	21	1	-51	33	28	2	12	17	-2
512.38092	-26	378	1935	316	103	86	141	63	28	36	71	50	37	17	-20	-25	32	12	38	-81
512.67126	-46	363	1794	288	60	186	137	43	22	55	27	5	0	-12	8	-43	-24	-33	-11	-22
512.96161	21	400	1816	272	65	116	188	35	0	-111	-25	-50	-57	24	-74	-14	-33	0	-35	17
513.25195	-47	569	1871	342	119	162	176	104	1	54	-40	3	-5	-17	21	13	-36	-8	-31	16
513.5423	9	631	1793	476	213	139	218	246	-20	60	95	23	33	26	29	57	83	57	-4	57
513.83264	4	568	2443	955	521	297	195	276	121	104	83	62	43	81	16	68	36	-7	37	-27
514.12299	31	415	2147	474	250	98	45	54	29	-6	36	49	-7	-63	33	-56	33	-3	-46	-97
514.41333	45	565	2246	426	267	165	115	88	-20	-2	70	-5	19	-20	9	21	-42	-40	32	40
514.70361	61	809	2438	447	366	193	234	141	141	93	110	40	42	39	78	50	-6	-26	33	14
514.99396	74	871	2571	422	322	210	332	218	194	102	117	18	53	43	166	147	49	67	64	46
515.2843	13	600	2657	437	343	209	272	146	44	67	54	2	38	-41	45	31	73	33	56	-61
515.57465	108	839	2897	756	323	369	283	199	124	61	125	135	51	60	94	125	60	94	101	81
515.86499	-28	852	2992	614	183	189	110	107	39	-3	-1	-118	0	-34	-106	21	-39	19	-90	-53
516.15527	17	888	3238	719	340	313	313	257	116	54	58	68	30	32	72	73	140	43	39	13
516.44562	32	937	3223	665	354	425	165	206	112	21	67	18	16	-3	5	72	-13	79	62	-25
516.73596	75	1018	3343	655	349	437	146	159	170	73	158	88	124	11	69	64	72	46	57	56
517.02625	23	973	3278	620	280	266	105	48	51	20	96	64	-2	18	-41	-1	41	32	7	-58
517.31659	15	1013	3452	843	426	263	126	76	69	104	79	-22	14	-21	48	41	79	-16	44	8
517.60687	111	1051	3717	979	529	329	160	98	100	190	37	101	54	-79	14	31	10	-14	-2	13
517.89722	53	1063	4144	833	475	333	140	78	150	220	116	101	99	146	106	63	86	95	72	65
518.1875	8	945	4460	732	443	196	79	112	91	123	63	-34	25	82	73	-3	-12	87	-96	-13
518.47784	-9	832	4606	741	444	217	28	23	-15	54	25	-7	4	83	24	-27	-31	0	-24	-77
518.76813	18	837	4360	911	540	311	41	76	126	104	48	-35	46	72	64	24	-24	46	69	49
519.05847	9	925	4561	1022	516	230	150	135	150	202	72	89	42	24	117	53	-7	17	74	80
519.34875	-23	1075	4751	828	552	292	108	96	141	111	58	22	-14	-42	78	-12	6	75	-43	-27
519.6391	55	1169	5076	925	482	301	73	63	177	125	38	-11	92	43	39	33	0	58	-46	33
519.92938	-14	1215	5203	1135	595	279	221	67	81	60	13	13	49	31	24	-18	42	61	-10	8
520.21967	-95	1162	4603	876	320	194	37	56	44	51	-59	-6	74	13	-6	-29	-54	0	-2	-35
520.51001	-80	1097	4634	929	314	199	82	91	20	-41	-25	-14	-6	-55	9	-39	-26	-80	-35	-52
520.80029	66	1073	4876	1093	288	234	228	168	127	126	143	-25	-33	45	14	56	30	38	28	17
521.09058	-24	1235	4936	1160	341	327	173	101	42	110	207	54	60	49	-23	28	-26	26	6	11
521.38086	-78	1288	4469	1081	366	285	206	100	36	85	86	-36	125	-49	8	-11	-19	-15	-43	-73
521.6712	-8	1322	4506	870	487	267	235	91	23	90	61	20	21	-5	-45	-29	24	49	-5	-59
521.96149	41	1239	4611	900	502	315	270	113	45	157	80	140	29	23	24	7	47	83	78	3
522.25177	-30	1337	4355	848	504	317	312	100	15	69	69	42	0	-70	17	26	-28	27	15	-59
522.54205	-66	1428	4516	1132	479	388	199	121	19	31	48	56	23	-12	12	78	-16	21	18	99
522.83234	-73	1324	4592	1475	463	400	64	-11	-33	-17	24	-5	-73	-80	-44	1	-25	-80	-117	-43
523.12262	-9	1435	4701	1418	666	533	175	45	-14	44	39	62	-15	-45	-48	-35	1	5	-12	63
523.4129	-55	1434	4693	1376	758	385	206	17	3	74	106	93	13	37	-12	20	-20	28	17	82
523.70319	-8	1323	4679	1412	645	371	230	95	31	91	151	56	90	-39	-13	-2	-5	-25	-78	111
523.99347	2	1483	4727	1493	829	478	291	306	279	289	232	124	145	75	118	140	147	138	130	150
524.28375	21	1400	4739	1444	670	484	248	407	229	164	185	94	105	48	62	52	-13	131	140	123
524.57404	-9	1226	5392	1335	441	354	145	119	94	83	85	18	36	6	31	-7	-34	6	5	27
524.86432	51	1371	5732	1344	523	509	205	241	48	105	196	92	27	78	17	44	24	-6	26	-6
525.1546	-11	1373	5704	1205	467	434	230	273	59	46	142	61	80	18	98	105	5	8	-2	18
525.44489	-32	1203	5706	1212	425	264	178	263	123	41	183	24	23	-7	4	99	-53	-41	-15	-21
525.73511	76	1297	5948	1413	537	229	219	262	69	186	162	139	35	62	14	66	79	3	-23	-5
526.02539	127	1391	6078	1581	662	354	264	331	149	788	104	214	67	176	52	78	195	62	30	143
526.31567	53	1471	5588	1302	686	388	306	263	96	324	78	176	49	180	14	78	123	67	50	77
526.60596	17	1512	5262	1183	693	284	282	223	142	107	37	97	44	176	-10	44	20	26	-19	56
526.89618	40	1524	5607	1092	631	479	240	296	169	110	26	74	34	191	-10	43	69	41	62	106
527.18646	-20	1512	5787	1119	594	486	129	293	138	8	86	16	-6	49	-69	31	21	0	-8	-1
527.47675	-43	1535	5549	1129	495	455	184	268	90	99	134	-12	-27	89	-31	-20	7	0	-46	-66
527.76697	-21	1526	5609	1157	534	280	79	138	139	103	158	-16	-101	-66	-61	-26	-76	-109	-74	-79
528.05725	-1	1659	6035	1257	844	416	433	280	210	243	406	165	40	141	65	161	106	95	119	129
528.34753	-51	1546	5904	1181	832	243	248	187	48	48	155	104	-80	-29	-3	25	5	-100	2	-9
528.63776	-56	1598	5917	1373	644	266	211	149	94	14	13	20	-3	-3	3	15	-18	-142	-39	-27
528.92804	-92	1625	6102	1512	605	299	254	31	88	128	147	29	-51	79	69	59	48	21	-26	93
529.21826	-14	1687	6181	1648	569	372	235	97	103	109	116	31	-54	45	29	-9	42	69	-25	32
529.50854	-61	1673	5873	1418	559	356	158	72	54	164	70	72	-7	-12	-96	-65	-49	-69	-31	-30
529.79877	-83	1761	5965	1499	571	568	200	191	72	196	91	51	-34	118	-14	-14	29	-6	4	-2
530.08899	-28	1880	5732	1697	702	612	252	272	83	175	175	139	116	68	15	-13	25	41	14	66
530.37927	-51	1862	5679	1716	592	583	262	232	81	70	77	120	3	46	-25	29	-13	-44	-3	25
530.66949	4	1883	6271	1855	737	638	395	294	171	62	171	221	143	-6	19	55	37	-34	12	63
530.95972	11	1911	6509	1838	890	553	354	354	172	112	127	59	96	98	104	69	98	64	166	75
531.25	67	1863	6494	1736	1025	555	512	360	313	173	258	179	147	119	171	101	86	-13	170	37
531.54022	8	1807	6650	1270	906	324	416	291	122	148	18	78	52	18	61	80	-23	6	28	22
531.83044	18	1745	6539	1433	741	375	448	277	208	149	48	131	127	67	98	49	80	-6	99	40
532.12067	-16	1654	6400	1593	788	482	384	207	177	151	126	169	50	-6	20	34	70	64	94	51
532.41095	40	1838	6277	1510	753	453	313	204	184	199	66	155	196	38	124	49	103	131	87	74
532.70117	21	1782	5896	1806	726	452	418	112	117	121	124	54	154	83	78	14	67	77	56	-24
532.99139	-33	1721	6367	2008	824	521	572	259	204	206	258	61	64	114	115	21	69	-49	61	30
533.28162	22	1771	6648	1653	922	420	553	230	169	178	223	60	61	56	131	105	106	70	63	76
533.57184	22	1810	6657	1592	1107	320	400	274	228	114	209	136	95	81	32	78	26	-2	-25	-11
533.86206	64	1780	6433	1535	1131	498	502	350	201	125	208	221	148	151	132	170	104	92	96	49
534.15228	21	1841	6725	1390	1057	585	537	280	199	156	250	186	272	101	74	88	76	45	-13	15
534.4425	6	2056	6914	1405	1070	692	449	359	179	202	195	164	162	83	39	150	76	63	112	2
534.73273	27	2061	6777	1546	1095	966	348	413	242	287	124	145	192	132	142	148	59	104	8	90
535.02295	14	1875	6388	1570	1144	801	316	349	205	235	77	143	175	4	90	39	-39	49	-25	28
535.31317	23	1789	6463	1693	1177	662	273	255	168	225	91	124	179	102	157	61	129	120	44	85
535.60339	-17	1797	6852	1653	1170	399	297	391	113	72	89	188	107	125	30	41	68	58	58	93
535.89355	37	1917	6879	1773	1092	546	417	456	243	195	88	271	96	154	100	148	137	72	31	18
536.18378	-11	1931	6629	1774	1119	616	382	398	182	165	167	300	142	73	50	154	159	90	6	13
536.474	103	1929	6721	1727	1163	590	463	453	218	209	212	381	254	166	82	297	159	126	93	67
536.76422	118	1929	6281	1694	960	589	419	354	292	201	199	316	208	165	97	291	69	145	91	108
537.05438	-9	1843	6331	1781	837	558	348	284	214	211	40	221	176	82	56	113	0	66	122	41
537.3446	5	1845	6555	1945	942	630	357	330	300	185	111	216	172	134	68	222	31	64	110	8
537.63483	82	1870	6559	1969	984	724	632	444	327	172	124	215	187	122	124	223	94	85	124	101
537.92499	-23	2006	6860	1803	893	510	582	352	267	76	23	159	67	27	57	31	-30	85	-93	-41
538.21521	-65	2025	7165	1560	935	624	704	380	226	166	68	112	142	136	18	50	37	150	-25	-30
538.50543	-9	1964	7136	1826	887	610	698	311	354	269	121	290	234	109	42	67	173	134	31	7
538.79559	35	1913	6772	1967	1151	587	571	338	285	402	253	164	136	147	57	20	107	181	-15	-5
539.08582	18	1991	7126	1891	1279	553	466	185	180	322	172	189	106	82	64	-32	67	51	2	8
539.37598	-37	1744	7004	1636	1318	469	587	274	363	243	141	177	27	3	-62	-10	-24	-2	-9	51
539.6662	43	1655	6806	1925	1327	720	746	395	247	233	185	162	119	99	7	20	-1	90	96	4
539.95636	-49	1769	6686	2246	1402	851	691	342	291	127	76	97	117	34	-12	-31	40	61	-63	-26
540.24652	-63	1975	6814	1975	1284	862	666	478	210	286	97	152	145	85	-63	59	74	163	-12	-28
540.53674	-12	1988	6956	2039	1393	946	586	607	334	329	208	194	228	145	63	82	30	131	15	38
540.8269	-5	1988	7144	2340	1374	831	462	517	434	308	318	214	235	64	108	113	83	83	58	72
541.11707	-81	1815	7196	2209	1098	646	474	309	392	234	288	66	123	-44	-7	39	-88	11	31	-52
541.40729	7	1838	7100	2550	1377	912	601	511	403	307	280	220	201	116	160	196	214	121	135	184
541.69745	-6	1851	7298	2523	1208	786	547	461	319	278	287	165	56	58	176	190	24	150	120	175
541.98761	-13	1964	6938	2339	1085	722	632	435	237	376	344	219	94	139	167	182	47	252	135	72
542.27777	-14	1938	7489	2318	1053	834	663	426	286	108	313	191	172	178	218	152	49	191	59	13
542.56793	-13	1818	7951	2361	1135	865	1052	499	356	115	359	141	101	199	123	-4	93	65	84	53
542.85815	20	1750	7866	2244	1303	1058	1066	513	442	158	429	255	116	183	235	12	73	103	111	55
543.14832	33	1886	7228	2307	1078	1018	750	583	408	184	355	336	175	50	206	59	105	66	16	117
543.43848	-28	1839	6971	2265	958	1223	611	499	511	175	336	227	165	8	187	68	134	51	49	8
543.72864	-8	1910	6869	2247	986	1079	552	359	585	261	271	278	260	43	160	96	104	13	99	38
544.0188	30	1889	6704	2247	1364	957	519	241	646	277	431	186	284	177	198	58	44	-26	21	-7
544.30896	-31	1917	6950	2283	1533	1084	561	362	602	358	353	242	227	175	285	184	126	98	99	8
544.59912	25	1778	7720	2337	1734	1112	597	524	516	479	381	366	153	184	283	222	293	-37	270	70
544.88928	21	1653	7666	2397	1751	1248	725	710	517	485	304	589	242	301	287	236	287	122	310	146
545.17944	-69	1530	7809	2638	1708	1208	687	709	534	385	257	575	249	332	181	165	162	75	359	77
545.46954	-99	1494	7620	2393	1660	1064	753	435	352	253	254	374	234	173	167	91	115	-5	187	73
545.7597	-30	1809	7860	2170	1746	957	742	341	276	325	303	305	266	296	114	115	118	70	145	89
546.04987	-49	1958	7801	2442	1793	1082	765	491	430	393	504	383	277	283	130	229	130	131	145	258
546.34003	28	1871	7550	2640	1611	1108	911	541	605	313	506	282	293	207	167	110	58	82	182	260
546.63019	-89	1644	7606	2920	1766	1090	941	680	505	335	357	275	183	120	235	160	45	40	72	173
546.92029	-34	1678	7620	3193	1952	1054	934	872	636	279	369	208	252	235	178	211	103	88	105	106
547.21045	-55	1743	7962	2799	1910	984	857	803	664	376	321	152	447	128	173	124	90	79	189	28
547.50061	-27	2007	8462	2741	1871	1113	939	937	790	470	376	189	305	224	256	147	111	137	156	31
547.79071	14	1744	7669	2769	1826	1218	976	882	748	492	368	345	182	205	216	165	130	123	143	127
548.08087	27	1693	6936	2853	1690	1198	891	842	883	539	329	304	317	124	238	236	146	103	103	164
548.37103	29	1872	7101	3003	1876	1238	964	742	1109	684	348	377	421	291	365	298	238	162	149	166
548.66113	26	1873	7812	2827	2045	1318	1068	826	1075	638	306	308	383	204	375	182	159	154	79	116
548.95129	63	1892	8666	2965	2186	1327	1055	784	1084	685	522	320	541	330	368	226	263	50	173	113
549.24139	-41	1829	9421	3192	2135	1370	1188	937	935	599	571	259	463	141	272	121	324	93	108	81
549.53156	9	1856	9656	3434	2057	1603	995	862	868	742	647	511	345	222	277	205	272	264	250	84
549.82166	5	1959	9806	3370	1969	1791	993	995	828	754	500	435	388	265	243	147	215	181	204	128
550.11176	28	2042	9352	3273	2091	1600	1068	1232	693	632	431	461	475	307	193	190	212	219	151	325
550.40192	51	1855	8511	3482	2382	1552	1242	1272	666	714	459	632	638	293	253	162	309	268	158	312
550.69202	76	2039	8879	4038	2720	1356	1369	1075	623	696	524	757	569	299	311	121	224	278	85	230
550.98212	135	2087	9914	3977	2490	1582	1437	910	727	826	666	846	497	383	448	309	393	459	163	315
551.27228	-35	2196	9995	3781	2201	1741	1255	750	632	912	717	732	495	337	368	274	318	353	126	335
551.56238	39	2297	9821	3876	2487	1890	1191	914	801	948	698	603	403	300	413	252	255	288	83	355
551.85248	-78	2349	10029	4084	2778	1870	1279	930	895	909	869	574	499	274	452	179	332	235	96	201
552.14258	24	2559	10371	4173	2865	1830	1404	1148	1212	914	910	647	638	428	472	267	471	372	254	266
552.43268	-10	2407	10249	4342	3036	1900	1544	1109	1242	739	746	614	654	486	422	337	482	433	312	262
552.72284	30	2282	10379	4397	2890	2032	1519	1132	1056	794	723	548	616	495	273	423	484	521	279	222
553.01294	19	2130	10370	4672	2825	2199	1613	1199	991	1007	897	512	490	665	358	300	490	235	312	281
553.30304	-36	1939	10269	4596	2752	2277	1634	1105	999	920	1047	553	573	653	465	387	425	204	224	426
553.59314	-60	1854	10376	4404	3004	2335	1762	1165	1137	848	924	546	572	540	512	336	403	223	201	341
553.88324	-42	2055	10089	4529	3431	2205	2002	1378	988	1058	719	690	478	601	514	294	485	181	172	217
554.17334	-54	2176	9483	4792	3402	2261	2031	1473	1101	992	592	623	533	620	519	326	510	341	232	215
554.46344	-10	2302	9609	4784	3091	2515	1999	1488	1276	1004	620	580	567	623	468	477	346	342	210	203
554.75348	-9	2489	10501	5068	2914	2635	2034	1602	1231	925	770	549	846	576	495	524	264	451	310	131
555.04358	-35	2389	10098	5521	2867	2522	1694	1524	933	1080	912	636	914	563	353	405	318	574	130	176
555.33368	98	2308	10334	5957	3321	2582	1745	1633	1164	1159	811	766	953	698	408	423	427	456	213	412
555.62378	-61	2362	10660	5805	3400	2553	2009	1476	1229	774	719	551	708	510	356	441	444	298	143	300
555.91388	2	2563	11939	6264	3768	2937	2576	1650	1362	984	866	673	826	383	497	433	416	286	211	419
556.20398	-36	2462	12048	5985	3314	2688	2292	1678	1421	1179	1008	945	708	539	658	335	458	322	168	418
556.49402	-56	2502	12724	6053	3298	2758	2293	1762	1536	1084	1015	913	620	540	572	485	404	461	270	256
556.78412	-39	2460	12616	5811	3515	2916	2246	1815	1409	902	937	640	668	508	418	647	429	370	309	345
557.07422	11	2302	12700	5960	3800	3305	2146	1962	1507	1231	1185	741	755	824	585	475	453	472	324	272
557.36426	16	2526	12911	6058	3763	3301	2125	1953	1647	1524	1129	919	741	801	572	461	656	510	336	339
557.65436	-28	2513	13131	6364	4205	3031	2262	1825	1872	1536	1377	797	649	736	541	492	507	381	295	351
557.9444	58	2632	13282	6656	4388	3306	2407	1757	1713	1420	1623	851	766	709	539	743	686	458	366	465
558.2345	-4	2679	14005	6408	4467	3580	2728	2116	1824	1383	1500	962	925	739	796	831	749	393	429	461
558.52454	13	2536	15031	6844	4373	3489	2822	2270	1859	1628	1234	928	918	789	770	684	582	329	470	321
558.81464	-31	2383	15012	7393	4657	3543	2980	2138	1816	1818	1340	921	893	812	763	650	636	367	441	456
559.10468	-10	2429	14492	7727	4829	3501	2960	2279	1906	1985	1631	1039	844	722	881	779	748	487	660	408
559.39478	-52	2840	14317	7728	4522	3804	2607	2537	1875	1726	1539	982	783	658	854	690	741	392	628	288
559.68481	-17	3199	14216	7724	4446	4207	2624	2611	2055	1683	1492	1092	782	546	746	686	717	392	512	451
559.97491	-30	3146	15233	7894	4861	4391	3027	2902	2172	1727	1585	1021	850	712	763	672	811	580	555	375
560.26495	-28	2853	15826	7804	5295	3949	3140	2847	2284	1857	1535	1055	1024	759	825	682	771	602	646	368
560.55499	-59	3011	16252	7881	5578	3890	2952	2872	2194	1982	1652	1353	931	807	819	818	750	658	635	439
560.84503	-26	3034	16188	8378	5569	4074	3050	2681	2390	1818	1546	1593	959	880	755	845	751	689	524	562
561.13513	-88	3088	16995	8705	5661	4341	3114	2721	2535	1747	1524	1893	972	981	684	875	563	629	525	526
561.42517	-83	3247	17221	8607	5956	4884	3170	2723	2653	1881	1458	1754	1069	1025	877	850	559	552	572	569
561.71521	-39	3301	17454	9047	6068	5158	3233	2914	2813	1878	1583	1833	1377	1084	876	797	761	520	699	665
562.00525	19	3377	17293	10363	5697	5156	3493	3224	2562	1701	1713	1831	1311	841	883	781	879	443	530	639
562.29529	-8	3535	17887	10759	6056	4975	3747	3330	2395	1773	1707	1434	1159	883	809	922	1035	490	444	735
562.58533	71	3585	18609	10620	6362	5422	3658	3284	2347	1952	1845	1329	1474	1133	946	991	933	688	577	696
562.87537	24	3729	18695	10394	6579	5645	3912	3227	2522	2318	1887	1227	1536	1392	901	950	821	784	709	744
563.16541	-31	3864	19152	10457	6997	5432	4036	3207	2667	2533	1874	1323	1400	1586	869	844	733	758	893	710
563.45544	-22	4226	19957	10018	7076	5330	4189	3615	2752	2359	1996	1557	1606	1478	879	789	807	661	757	448
563.74548	16	4143	20454	10495	7256	5711	4251	3857	2945	2116	2264	1667	1411	1385	1072	857	888	597	791	427
564.03552	-33	3996	21483	11150	7696	6209	4769	4078	3195	2414	2346	1769	1184	1314	1247	772	1153	657	503	464
564.32556	-39	4041	22725	11753	8224	6373	4959	4076	3682	2477	2170	1905	1221	1018	1176	960	1153	793	566	589
564.6156	-78	3827	23231	11602	8071	6789	4541	3712	4090	2430	2228	1858	1352	866	879	1046	1126	765	846	533
564.90564	37	4047	24075	12449	8296	7596	4703	3653	3987	2721	2466	2068	1667	1137	1130	1083	1177	745	918	480
565.19568	-10	4216	24383	13823	7925	7469	5052	3497	3688	2538	2461	2261	1710	1486	1321	1095	934	798	701	648
565.48566	-88	4397	25450	14185	8089	6782	5253	3745	3374	2386	2704	2420	1640	1584	1354	1129	873	737	576	715
565.7757	58	4427	26239	14114	8973	6628	5725	4377	3355	2572	3000	2485	1985	1632	1416	1156	1079	1055	564	990
566.06573	-20	4488	25980	13769	9607	7160	5785	4521	3810	2845	2775	2284	2094	1607	1498	1042	1254	1129	577	873
566.35571	80	4748	26256	13211	9977	7370	5776	4436	4076	3174	2756	2362	1763	1602	1492	1305	1414	1092	796	899
566.64575	57	4794	26512	13240	10690	7402	5855	4126	3863	3503	2672	2485	1795	1547	1623	1642	1418	1063	945	711
566.93579	28	5014	26602	14228	10925	7281	5962	3995	3697	3199	2843	2353	2090	1509	1691	1580	1256	1154	1031	661
567.22577	6	4828	27395	16001	10423	7781	5981	4102	3725	2779	2971	2358	1982	1506	1742	1303	1164	1027	934	608
567.51581	50	4610	28670	16643	11027	8521	6425	4744	3820	3097	2779	2616	1811	1736	2027	1398	1206	1132	988	820
567.80579	17	4950	29654	16490	11129	8753	6914	5725	3924	3297	3021	2869	2036	1887	2125	1317	1112	970	789	1038
568.09583	82	5134	31169	16717	11643	9108	6877	6470	4269	3274	3212	2772	2070	1906	1810	1256	1273	1080	942	1193
568.3858	70	5080	32026	16982	12284	9603	7037	6130	4561	3523	3403	2698	2069	1770	1578	1292	1266	1299	1047	1186
568.67584	-23	5199	32238	18056	12424	10134	7318	6398	4642	3860	3144	2916	2047	2061	1620	1372	1210	1249	898	1288
568.96582	5	5402	32391	19343	12080	9838	7412	6599	4632	4235	3386	2871	2119	2346	1766	1853	1263	1374	885	1125
569.2558	25	5622	32384	19097	12425	9526	7275	6348	4966	4285	3653	2675	2199	2485	2007	1856	1228	1244	749	974
569.54584	-10	5452	33679	19356	12831	9185	7648	6289	5282	4332	3930	2591	2375	2501	2120	1785	1510	1425	687	997
569.83582	48	5814	36144	19484	13396	8971	8040	6508	5441	4347	4221	2665	2697	2343	1969	2060	1525	1406	665	918
570.12579	-16	5693	35809	18792	13462	9629	7862	6996	5446	4473	4298	2891	2927	2125	1808	2311	1586	1399	754	892
570.41577	13	5701	35058	18552	14276	10450	7730	7322	5487	4331	4303	2868	2849	2287	1912	2159	1799	1536	857	1026
570.70581	14	6088	35444	19673	14921	11221	7620	7178	5377	4214	3985	3044	2864	2384	1958	1945	1847	1370	796	1095
570.99579	6	6453	37116	22592	14716	11696	7917	7128	5661	4374	3992	3300	2739	2685	2098	1759	1793	1427	920	1343
571.28577	4	6441	38203	23162	14809	11996	8532	7426	5792	4486	3817	3161	2361	2788	2171	1700	1495	1476	1043	1373
571.57574	-45	6458	38935	23042	15583	11653	9031	7516	5628	4351	4224	3340	2591	2697	2084	1637	1464	1565	1301	1217
571.86572	1	6825	40343	22415	16214	11121	9334	7940	6005	4128	4315	3666	3648	3031	2160	1980	1428	1409	1324	1247
572.1557	-2	6880	42109	23583	16172	11554	9419	8572	6289	4188	4517	4108	3570	3372	2283	2133	1602	1349	1368	1186
572.44568	25	6887	42718	24354	16487	12358	9458	8639	6562	4588	4106	3993	3300	2915	2520	2309	1787	1138	1504	1225
572.73566	-32	7283	43461	25702	17610	13109	9268	8802	6693	4987	3933	3825	3110	2872	2372	2481	1894	1276	1475	1267
573.02563	34	7399	43950	25675	17678	13433	9776	8611	6339	5406	4330	3978	3293	2762	2415	2047	1871	1560	1420	1634
573.31561	-9	7527	45699	25375	18580	13159	10199	8554	6434	5833	4269	4100	3256	2711	2464	2212	1734	1491	1454	1628
573.60559	24	7918	46072	27229	19516	12829	9753	8770	7176	5680	4509	4086	3187	2916	2527	2534	1705	1718	1558	1763
573.89551	4	8173	47384	29647	20503	12344	9995	9155	7985	5448	4800	3920	3135	3281	2325	2213	1568	1733	1823	1884
574.18549	18	8267	49579	30336	21285	13167	10669	9710	7887	5622	5138	4049	3156	3247	2299	2254	1880	1562	2024	1695
574.47546	-50	7784	50902	30302	21291	14537	11273	10269	7567	5618	5119	4013	3240	3326	2132	2256	1674	1310	2086	1360
574.76544	13	8177	52016	31067	20441	15587	11464	10333	8598	5875	5053	3898	3342	3385	2517	2443	1826	1541	1993	1457
575.05536	34	8818	55014	31917	20313	16155	11725	10170	8830	5957	4754	4041	3431	3172	2765	2255	2048	1645	1751	1220
575.34534	-62	9227	56270	32388	21213	16344	12045	9686	7912	5899	4932	4300	3589	3008	2877	2516	1988	1675	1778	1150
575.63531	-64	9586	56493	34082	22828	16084	12533	10073	7552	6236	5294	4604	4049	3039	3115	2507	2103	1892	1729	1173
575.92523	39	9882	57743	35801	23764	16320	12840	9639	7865	6847	5663	4900	4262	2935	3369	2364	2197	1711	1822	1038
576.21521	62	10304	60420	36277	24031	17159	13247	9415	8544	7283	5734	4927	4204	3159	3354	2141	2340	1593	2048	1114
576.50513	37	10345	60715	36881	24677	17767	13315	10048	9010	7271	5906	5103	4426	3400	3382	2481	2469	2036	2000	1349
576.7951	-37	10323	61817	37143	25273	18054	13156	11064	9063	6874	5876	5206	4697	3553	3500	2684	2501	2141	1667	1598
577.08502	-7	10199	63353	39403	26279	18963	13593	11461	9423	7757	6472	5296	4576	3744	3512	3090	2546	2227	1452	1483
577.375	9	10156	63401	41016	26357	20042	14029	12077	9694	8450	6921	4982	5074	4191	3806	3288	2684	2218	1730	1578
577.66492	-48	10480	65028	41988	26013	20781	14799	12986	10199	8737	6474	4980	4982	4325	4104	3178	2836	2351	1776	1701
577.9549	28	10560	65039	42174	26091	21585	14878	13186	9924	8472	6184	5494	4707	4385	3840	3012	2634	2280	2089	1746
578.24481	-4	10406	66758	43313	27234	22007	15244	13113	9237	8064	6213	5687	4681	4202	3676	2950	2536	2376	2212	1873
578.53473	6	10723	70019	43469	28410	22341	15992	12741	9515	8073	6518	5722	4560	4080	3711	3057	2227	2470	2163	1882
578.82471	-62	11289	74073	44457	29524	23449	16491	13357	10257	8148	7001	5907	4563	3826	3673	3171	2062	2368	2267	1775
579.11462	-27	11929	76223	45628	30068	24368	17165	13472	10997	8301	7426	5944	5254	4129	3291	3044	2405	2388	2330	1775
579.40454	-29	12224	78212	45512	31498	23940	18039	13339	10954	7988	7131	5938	5636	4141	3189	3053	2637	2637	2332	1965
579.69446	-83	12736	77841	45629	33573	25314	18556	13711	11645	8345	7725	6519	5650	4314	3208	3012	2764	2549	2079	2080
579.98438	70	12594	80618	47100	34634	26354	18804	13723	12365	8892	8623	7326	5513	4517	3272	3043	2686	2418	2111	2080
580.27429	5	12258	82593	49735	35297	25808	18711	13994	12606	9071	8753	7072	5646	4535	3402	2987	2963	2539	2232	2140
580.56421	-32	12731	83099	52840	35032	25265	18469	14755	12695	9022	8959	6585	5463	4600	3142	3189	3139	2782	2370	1930
580.85413	-4	13489	83509	54413	35492	25526	19446	15202	12740	9455	8968	6438	5165	4642	3685	3964	3365	2650	2730	2012
581.14404	26	14249	86862	56643	37377	26984	20308	15148	12102	9655	8726	6296	5500	4513	4448	4336	3243	2771	2928	2051
581.43396	72	14786	88578	58033	37978	27898	20403	15436	11740	9389	9018	6504	5770	4519	4198	4172	3386	2999	2799	2070
581.72388	48	15050	90427	58245	38586	28522	21072	16332	12137	9722	9338	6948	6017	4985	4130	4122	3296	3231	2874	2404
582.01379	7	14866	92886	58590	39120	29918	21458	16025	12883	10178	9317	7302	6302	5318	4189	4411	3194	3272	2679	2430
582.30371	-20	14561	96975	61536	40315	30116	22126	17008	13601	10543	9828	7421	6940	5315	4245	4436	3255	3333	2600	2527
582.59363	73	14933	101225	64667	40641	30342	22386	17488	14003	10813	10290	7601	6875	5213	4226	4235	3430	3424	2525	2788
582.88354	19	15521	102933	65381	41329	31321	22795	17920	13858	10832	10380	7860	6659	5354	4057	4501	3432	3532	2443	3035
583.17346	12	15443	105127	66575	41647	32156	24160	18765	13516	11626	10260	7929	6646	5949	4071	4890	3687	3503	2455	2662
583.46332	51	15831	107047	67386	42103	33067	24831	19238	14368	11958	10284	8022	6836	5979	4911	4773	3843	3586	2345	2636
583.75323	1	16134	107872	67110	42921	33280	25040	19385	16097	11589	10000	8003	6753	5384	5450	4728	4055	3876	2335	2637
584.04315	57	17110	111657	68783	44611	34184	25008	19566	15988	11839	10150	8254	6611	5545	5829	4851	4298	4260	2412	2703
584.33301	30	17666	114436	71042	45831	34398	25163	19944	15477	13314	10210	8247	6362	5746	5389	4797	4334	4143	2835	2813
584.62292	28	18710	119224	72362	47516	35161	26524	20103	15745	13750	11136	8527	6841	6094	5203	4657	4451	3781	3325	3009
584.91284	18	18750	121487	75722	48896	36273	27560	20668	16934	13322	11722	9289	8002	6206	5028	4872	4527	3750	3315	3100
585.2027	31	18579	123364	78009	48798	37945	27792	21062	17527	13138	11698	9082	8142	6404	5161	4856	4355	3593	3454	2676
585.49261	38	18741	127741	80176	50882	40051	27571	22285	17923	13600	12118	8723	8082	6570	5091	4500	4159	3400	3361	2598
585.78247	-4	19134	129017	81434	53132	40910	28676	22611	18156	14218	12571	9228	7719	6475	4532	4491	3960	3545	3207	2669
586.07239	40	19354	130175	81662	54035	41094	29531	22891	18824	14707	12569	9980	8056	6859	4406	4650	3945	3862	3336	2805
586.36224	26	20302	134749	82739	55010	43302	29367	23022	18862	15279	12355	10530	8533	7363	5268	5085	4170	4136	3089	2954
586.6521	-42	21047	138223	84622	56563	43358	31141	23137	19743	15378	13028	10623	8717	7209	5741	5549	4407	4340	2972	2812
586.94202	40	21596	140909	86278	56825	43436	32619	24723	19930	15102	13172	10526	8716	6782	6286	5613	4439	4725	3192	3451
587.23187	32	21399	142886	89428	58013	42879	32408	25060	20439	16036	13028	10191	8919	6478	6602	5209	4675	4491	3286	3499
587.52173	5	21660	145194	91575	60413	43875	33106	25562	20649	16416	13191	10553	8973	6957	6616	5091	4618	4078	3538	3283
587.81158	32	22905	146172	94727	62725	46110	34638	26103	21055	16432	13866	10971	9001	7510	6362	5441	4520	4157	3442	3103
588.1015	-78	23306	148139	97446	63968	46765	36250	26447	20442	16475	14375	11435	9149	8111	6208	5534	4503	4142	3249	3299
588.39136	-48	24618	156311	102087	66652	48645	37930	27042	21668	16962	14285	11640	9672	8854	6583	5757	4832	4581	3223	3853
588.68121	80	24422	159729	106014	68215	50978	38459	26440	23515	16952	14399	11853	9599	8388	6485	6256	5095	4524	3184	3932
588.97107	45	24310	161541	105442	68085	51271	37322	27599	23716	16925	14213	12327	9872	7527	6426	6669	5438	4120	3219	3225
589.26093	-38	24433	165304	106483	68749	51219	36960	28581	23180	17390	14504	12545	9899	7725	6618	6570	5568	4252	3147	2934
589.55078	67	24691	171580	110336	71151	52578	37504	29693	23040	17870	14900	12072	9926	8121	6857	5859	5688	4381	4013	3034
589.84064	58	25334	173812	111971	72416	54476	38765	30740	23209	17666	15379	12081	9924	7958	7720	5417	5295	4496	4456	3489
590.13049	45	25866	178808	115201	74687	54951	39878	31534	24065	18523	15756	12672	9625	8379	8013	5648	5215	4543	4014	3739
590.42035	-108	26706	185520	119125	75270	55594	40682	31758	25121	19671	15767	12127	10283	8749	7628	6234	5170	4793	4007	3733
590.71021	-42	27446	189052	121316	76570	57519	41746	31505	25414	20001	16497	11660	10787	9442	7800	6431	5312	5304	4278	3636
591.00006	28	28494	192189	126005	77891	58267	43124	31740	25939	19467	16291	12154	11490	9931	8329	6517	5709	5133	4565	3666
591.28992	-59	29461	195838	126538	80106	57527	43613	32399	26394	19401	16072	12576	11885	9348	8713	6250	6096	5250	4459	3895
591.57971	2	30387	200718	128204	84167	58063	44235	34133	26364	19350	16056	13103	11956	9268	8030	6183	6181	5281	4861	3843
591.86957	74	30452	207844	131082	86858	60660	44168	35556	27424	20174	16143	13535	12010	9440	7890	6903	6322	5221	4913	3853
592.15942	-26	30270	210561	132355	86789	62911	45241	37115	28406	20997	16431	13984	10988	9744	8501	7087	6284	5569	4523	4026
592.44928	-14	30838	213134	136276	87924	64037	46802	36130	28320	21409	16974	14275	11459	10274	9062	7260	5459	5609	4994	4355
592.73907	-4	31827	220616	139971	90464	64082	46567	36349	28173	22249	17550	14211	12601	10276	9037	7662	5351	5631	5047	4202
593.02893	-10	32545	226656	141002	93705	65875	47365	38125	28815	23437	18155	15711	13172	10527	8497	7912	5636	5667	4901	4072
593.31873	-16	32484	230322	144063	94613	67091	48689	38537	29336	22779	18686	16159	12264	10704	8380	8504	5913	5747	4907	4207
593.60858	-33	33169	232960	148981	95297	67423	49905	39326	30502	23196	19066	15547	11427	10041	8662	8160	6085	5438	5071	4281
593.89844	72	34334	236953	152428	97553	67965	51993	40716	31248	23228	19536	15728	12087	10543	8944	8148	6017	5312	5399	4399
594.18823	-44	34763	243509	155351	101344	70144	52453	41754	31549	23108	20584	16233	12428	10934	9308	8261	6244	5588	5308	4329
594.47803	27	35264	247628	160845	103606	73868	53525	42535	31889	23850	20477	16700	12886	10790	9251	8297	6589	5674	5009	4341
594.76788	-23	37004	256103	164525	105408	76702	55531	42912	33010	25176	21391	16584	13528	10854	9296	8235	6796	5777	4899	4379
595.05768	-5	37667	262198	166881	107997	78052	55700	42599	33304	25742	22144	15536	14084	11178	9750	7694	6675	6004	5017	4957
595.34753	21	37201	267801	167534	107955	77611	55609	41794	32714	25727	22574	16168	14051	12167	9447	7779	7026	6031	5332	5175
595.63733	38	38304	276750	169635	110719	78014	56634	43687	33556	26434	23406	16510	12808	12099	9819	8492	7553	6022	5603	4959
595.92712	8	39789	282119	175229	113553	79137	57747	44376	34967	26642	23038	16604	13421	11872	10049	8427	6972	6040	6066	4922
596.21692	-1	40645	290381	180538	118167	80942	59734	45060	35098	27078	23660	17616	14531	11920	9837	8697	6727	6444	5979	5417
596.50677	40	41470	292619	182780	120423	83101	61595	46824	36025	27488	23792	18535	14733	11673	9446	8902	6577	6999	5348	5280
596.79657	77	41570	297171	185387	120248	83426	62874	48352	36940	27241	23768	18214	14887	11436	9763	8830	6891	7563	5374	5187
597.08636	-60	42343	305324	188279	121243	84247	62196	48715	37577	27384	22715	18118	14856	11581	9893	8547	7408	7671	4989	5408
597.37616	-34	43599	312774	191557	123394	86549	63294	49833	39442	28674	22491	18758	15166	12158	10608	8335	7479	7542	5162	5468
597.66595	-4	44786	316827	198236	123539	89438	65889	50047	40070	28323	23703	19488	15407	12807	10727	8916	7626	6955	5757	4542
597.95575	-10	45610	318551	201330	123707	91789	66771	49701	41371	28218	24102	20117	15984	13035	10456	9361	7350	6407	5822	4223
598.24554	-23	46283	321660	203511	126892	95598	67214	49319	42064	28982	23974	20120	16470	13039	10612	9811	7916	6569	6293	4846
598.53534	56	46739	325891	207970	131343	96359	67596	50581	42498	29546	24346	20628	16639	12843	10457	9862	8403	7321	6025	5332
598.82513	-65	46477	335237	213858	136296	95843	67381	51503	41626	30767	25634	19961	16354	12492	11222	10530	8254	7496	6053	5250
599.11493	22	47991	344504	221789	139170	97542	68801	51776	40989	32649	26252	20003	16315	13155	12009	10786	8270	7555	6841	5321
599.40472	58	49648	348129	221787	140050	99680	71143	52737	40699	32753	25829	20612	16698	14403	11569	10305	8495	7154	6589	5657
599.69452	89	51478	352444	222968	141207	102180	71184	53005	40556	31865	27242	20734	16971	15340	11704	10447	8445	7663	6752	5758
599.98425	8	53091	362303	226428	144767	103169	73315	54582	41006	32068	27313	21653	16861	15560	11946	11447	8603	7712	6612	5962
600.27405	-38	53091	365935	229407	146674	103207	76442	56603	42892	33730	28557	21955	17343	15452	12623	11684	8645	8137	6445	5979
600.56384	-48	54463	370343	234475	152833	105729	77291	57573	44660	34470	28894	22149	17613	15130	12089	11234	8757	8154	6556	5887
600.85364	-55	55097	385496	241493	156348	108459	77739	59230	45602	33690	28823	21983	17865	14545	11697	10902	8155	7508	6601	5644
601.14337	21	56299	392701	246887	156585	110941	78457	60599	45732	33310	28942	22456	17697	15048	11710	10700	7985	8284	6224	6057
601.43317	35	57348	395716	253086	159118	113537	80936	61806	45840	33217	28851	22857	17517	16244	11862	11283	8291	8990	6294	6555
601.7229	-5	57966	398754	257808	163344	115641	80973	62530	45559	33736	28389	22743	17949	15531	12522	11550	8656	9158	6370	6456
602.0127	77	58184	408266	262701	165646	116800	80253	62579	46029	34785	27799	21998	18724	15365	12846	11257	9129	8334	6575	6306
602.30243	-16	58112	416273	265593	170108	119910	81945	63036	48205	36035	29162	21844	19388	16331	13059	11662	9738	8477	6862	6555
602.59222	28	58274	422231	268312	171155	121764	82302	64444	49482	35806	30373	21970	19276	15715	13579	11966	9154	8897	6690	6939
602.88196	-14	58968	430122	268807	172230	125003	85363	64288	52081	35660	30447	22787	18918	15555	13997	11849	8465	8534	6712	6289
603.17175	-39	60649	439114	275544	175423	127978	89815	64749	52874	37839	30709	22529	19834	16107	13892	11769	8625	8786	6802	5689
603.46149	30	60951	441787	279985	175378	128379	90448	67482	52172	39228	30126	22406	21056	16228	13499	11883	9299	8889	7242	6282
603.75122	86	62616	448027	282698	179396	128288	91158	68562	54133	40656	31121	24416	20643	16837	13416	12177	10154	8652	8184	6722
604.04102	14	63837	458944	287499	183774	131013	90735	69204	55543	39661	32506	25364	20352	16429	13350	12422	10093	8661	8404	6681
604.33075	-91	64879	470300	295432	188373	133498	93093	68564	54291	39753	31960	25640	20318	16188	13129	12427	10025	8468	8259	7331
604.62048	22	66606	479355	302995	194507	137454	97109	69092	54517	40604	31568	26823	20699	17254	14583	13348	10536	8901	8034	7142
604.91022	44	67040	482866	304137	194576	138081	97068	70239	54806	40731	31243	26454	21453	17688	14299	13219	10487	9511	7161	7061
605.20001	19	68141	494931	307009	196768	139309	98417	73386	55278	40157	32655	26089	21788	18678	13564	12861	11108	9374	7225	7014
605.48975	-45	69387	506999	312526	199124	140212	98985	74902	54931	40749	33160	25898	21630	18645	13855	12828	10311	8839	7571	7115
605.77948	-57	71073	510521	320040	199709	140511	100094	73206	55578	41693	34352	25634	21234	18919	14407	13263	9522	8930	7407	7219
606.06921	-26	72713	512044	327212	205857	144206	101612	73323	57081	42442	36049	26378	22163	19351	15736	13782	9887	8985	7295	7222
606.35895	43	74035	526246	332852	211304	148160	102480	73703	57855	42851	36757	27613	22799	19547	16270	13901	10361	9130	7764	7595
606.64868	-53	75235	538180	335130	212805	148673	103800	75753	58321	42644	37674	28012	22501	19687	15100	13558	10897	9164	7839	7523
606.93842	13	76434	540580	337998	214514	148510	106096	77023	59102	43069	37611	28461	23397	18567	15280	12866	10849	9704	8045	7530
607.22815	-83	76859	548363	343320	215487	150106	107451	79237	61291	45245	37310	28764	22703	18382	16376	13119	10989	9942	8888	7530
607.51782	6	76888	553957	350586	220142	152725	107058	82168	64078	46874	38418	28480	21377	18229	15822	13004	11617	9827	8845	7473
607.80756	27	76681	559585	356395	223919	156983	108486	83302	64209	46574	37340	28862	21357	18399	16031	13596	11273	9475	7896	7052
608.09729	-40	78670	574462	366964	228738	159065	111036	85551	62519	46372	36761	29077	22725	18783	16462	14180	11153	9016	8191	6730
608.38702	-19	80718	582589	372837	231202	161018	109686	86567	63685	47235	36433	29508	23922	18978	16157	13912	11184	9583	8341	6862
608.67676	79	83037	592536	374059	232740	162430	111336	86717	65128	47987	36181	29686	23986	18912	15298	13746	11159	10214	8413	6653
608.96643	42	84495	598915	376188	236111	165253	113901	85505	66564	48703	36763	29008	24159	19700	15277	13440	11121	10741	8275	6596
609.25616	-26	85002	605949	381498	238812	167090	115502	86240	66763	50383	37338	30346	25167	20017	15745	14172	11944	10870	8592	6778
609.54584	61	85443	618018	386983	242086	169366	117454	88024	67288	50926	37996	30887	25314	19502	16431	15075	12625	10665	8245	7149
609.83557	26	87144	629795	393506	247932	171303	120194	90205	67508	50574	39348	31783	25159	18922	16996	15148	12186	10700	8566	7742
610.12531	29	88666	641512	398153	248078	175108	121190	90804	69432	50739	39361	31699	25121	19558	16776	14911	11916	10546	8800	7813
610.41498	12	89154	650111	401716	253450	178040	122701	90429	71273	52053	39935	32030	24630	20783	16681	14809	11608	9688	8748	7533
610.70471	60	89297	654444	405588	258159	181841	124163	90345	71657	50353	40663	32734	25786	21472	17370	14998	11777	9695	9329	7607
610.99438	87	91543	666984	417095	259339	182405	123965	91972	73227	51236	40789	32827	25977	21864	17913	15981	12293	10188	9744	7792
611.28406	-55	94224	673927	425292	264543	183521	125790	92038	75028	53377	41812	33253	24873	21959	17708	16214	13064	10617	10298	8481
611.57379	3	95373	677275	429507	265085	185482	127412	93758	73758	52245	42326	33722	25640	21919	17806	15344	14095	10348	9982	8773
611.86346	-29	98316	687460	435896	267031	187696	128919	96874	72813	53009	42873	33427	26481	22461	18351	15249	13381	10055	9902	8896
612.15314	-6	98923	696987	440975	268816	189740	129241	97021	73295	52895	43459	33615	25998	22414	18963	15743	12417	10451	9466	8962
612.44287	20	99568	706427	442812	271594	189670	131612	95451	73060	52152	44945	34275	25829	22464	19056	16468	13136	10978	9209	8703
612.73254	-50	101068	718504	450320	276689	190604	134018	97852	74363	53092	45234	34249	26164	22792	18331	16345	13600	11336	9152	8468
613.02222	48	100808	730315	460761	280054	193606	136246	101639	76757	55021	43859	34106	26713	22387	18719	16048	13209	12230	10172	8490
613.31189	-52	101902	739790	465766	282765	198815	138754	102406	77207	55680	44379	33484	26752	22583	18571	15339	12951	11965	10828	8476
613.60156	-6	103912	756369	473507	290971	202702	139773	102825	77576	55353	45872	34457	26651	21631	19273	15852	13311	12235	10838	8672
613.89124	-52	104829	759657	478348	295429	203696	139181	101958	77241	55269	45654	34894	27030	22076	19798	15979	14173	12254	10552	8884
614.18091	-81	105189	768788	484676	296961	203966	139034	104599	76946	55060	45348	34542	27328	22980	19238	16266	14873	11804	10748	8477
614.47058	117	106715	776669	486496	298827	203723	139704	106870	76858	55518	45654	35420	28874	23097	18886	16709	14804	11683	10229	8465
614.76025	2	109086	789964	491299	302217	203804	144374	107476	78337	55015	45703	35069	29482	23018	19050	17042	14135	11842	10222	8826
615.04993	-21	109751	794213	493284	306637	205979	147817	105753	79985	56022	46237	34781	28849	22418	20069	16514	13453	12538	10485	8671
615.3396	91	111357	802648	500053	307595	209823	149295	104410	80614	57607	46574	35802	27975	22429	19330	16145	14128	13336	10304	8695
615.62927	46	112445	816152	511382	312381	215777	152074	104775	81814	58662	46728	36939	28288	22980	19251	16527	14317	13689	9958	9515
615.91895	1	112871	823542	517729	314166	217345	152344	105291	80031	59347	47096	36854	28801	24092	19664	16346	13470	12402	9699	10072
616.20862	8	115604	831819	525794	319122	218793	154058	106712	81444	60520	47400	35759	29233	24120	19093	16569	13741	11430	9894	9863
616.49823	50	119139	845654	536894	320644	222177	153634	108776	82533	61559	48601	35768	30392	24632	18516	17329	14154	12036	10883	9721
616.7879	1	120744	861570	539407	324906	224212	152788	110415	83466	61535	49601	35865	29833	25804	19346	17168	13665	12126	11142	9678
617.07758	29	120970	874944	539383	332295	226136	155272	113313	84637	61770	49956	37883	30489	25424	20904	18133	13898	12562	10190	9584
617.36719	-36	121555	885953	546688	331913	228992	158110	115997	84612	62748	51389	40033	31323	25444	21633	18618	13961	13310	10198	9476
617.65686	29	123179	895525	557908	334840	233573	161119	118072	86043	62085	51596	41091	31449	25256	20964	19097	14233	13191	10656	8958
617.94647	-13	124033	907623	566091	341690	235045	163026	117623	85771	62820	51290	41355	30141	24815	21279	19437	14330	13256	10856	9000
618.23615	47	125528	910347	564650	343947	234291	163642	113058	84516	63796	52448	40854	29821	25568	21762	19106	14008	13016	11056	9196
618.52576	13	125362	917699	568508	349708	234755	166595	110525	85258	65231	52246	40224	31073	25818	21757	18733	14138	13119	10956	9735
618.81543	61	125876	926972	577589	352748	235173	164469	112258	87243	65043	51614	39779	31057	25942	21780	18726	15140	13423	11303	10047
619.10504	-2	127212	944529	588794	357726	239909	163568	117911	88457	65801	52256	39352	30841	26136	21783	18435	15089	14327	11709	9849
619.39471	-32	129504	957417	589878	357524	243650	165163	122329	87931	65560	52606	40230	31383	26394	22199	18556	15291	14893	11632	9975
619.68433	106	131996	963857	588810	356735	245155	168376	121586	88260	64626	53381	40820	32392	26904	22054	19121	14972	13972	11294	9856
619.97394	12	134378	975408	600183	362917	250183	169797	120595	90699	64821	54081	41683	31684	26914	22476	18951	15742	13357	11525	10310
620.26361	14	133258	980249	607664	367400	252498	167963	119353	93043	66365	53513	40068	31758	25887	23485	18552	15819	14116	11399	10696
620.55322	3	132703	996613	616619	374063	253511	169395	120881	91570	67694	52093	40730	33176	26552	23566	19012	15457	14673	11200	10816
620.84283	4	135791	1.01337e+06	624318	382154	251690	169154	122976	89465	67242	52661	40936	32788	27208	22863	19559	16369	13940	11267	10993
621.13245	72	140802	1.01757e+06	626751	382730	252016	173944	123674	91288	65430	53831	42048	32992	26299	22190	19190	16130	13914	11318	11105
621.42206	-1	143054	1.01744e+06	635076	383313	254215	176254	125761	94258	65653	53538	41880	32981	25913	22757	18552	15843	14253	11985	11101
621.71167	41	141204	1.02441e+06	641089	385016	260208	173260	126697	95885	66875	53872	40686	33443	26577	22922	18627	15389	14019	12379	11437
622.00128	7	143070	1.04191e+06	654604	387291	264991	174031	126883	96149	68637	54033	40661	33385	27433	23062	19042	15982	14364	12804	10956
622.29089	-58	144982	1.04949e+06	659411	388189	263323	177590	127309	96090	70183	53838	40467	32502	27615	23695	19047	16589	14289	12261	10721
622.58051	-56	147354	1.05797e+06	659913	394022	265099	181588	128236	96060	71235	53868	40453	32619	26162	24526	20030	16775	14138	12142	10851
622.87012	-31	148920	1.07642e+06	666976	403726	267287	186312	128454	99814	71789	56001	41708	33101	26218	24232	20312	17173	13595	11324	10516
623.15973	-8	150023	1.08875e+06	673760	409274	267484	186734	130179	100442	73117	57358	42716	35378	27589	23266	19257	16588	13990	10733	9936
623.44934	-10	150455	1.10078e+06	681869	413433	272332	189424	134337	100277	73356	57610	43665	35982	27576	23072	19809	15904	14244	11600	9853
623.73895	-71	152815	1.10759e+06	682313	416483	279123	189120	136370	100534	73584	55463	43008	34932	26190	22968	20183	15807	14192	12102	10588
624.02856	75	153072	1.1104e+06	682335	415430	282611	185569	135292	101423	72843	55325	41893	34692	27671	23547	20595	16420	14585	12876	10957
624.31812	-9	153730	1.11954e+06	691943	419891	282175	184648	133982	100932	72465	56254	41997	34333	28932	23765	21585	17134	15010	13459	11037
624.60773	-68	154319	1.12433e+06	699144	419307	279566	187120	134199	99513	72868	56750	42818	33955	28662	23839	21537	17002	15417	13961	11459
624.89734	-55	155952	1.13258e+06	698339	417847	281377	188676	134369	98776	74174	56341	43250	34683	27685	23906	21666	17195	14726	14225	11579
625.18689	-29	157421	1.14876e+06	708474	418879	284574	191902	136719	100119	71841	57453	42973	35148	28777	24012	21944	17601	14371	13663	11068
625.4765	-1	158540	1.16311e+06	713754	422274	290573	194689	138094	101403	71006	58301	42609	34652	28680	23453	21345	17551	14166	13020	11115
625.76605	12	159561	1.1728e+06	718883	423952	290204	193686	133673	102857	72973	58538	42023	34471	28185	23539	21193	17737	14239	13589	10784
626.05566	-12	159743	1.17634e+06	726656	430617	289141	192492	132069	104761	72814	60202	43045	35404	28443	24394	20870	17361	15040	13525	10522
626.34521	-136	163494	1.1878e+06	742979	439109	293342	191736	134228	103931	71316	60390	43548	36294	29292	23697	20757	16655	15469	14481	10363
626.63483	-57	164943	1.1925e+06	744578	435097	291198	191656	136566	103620	70808	58675	42492	36414	29336	23153	20122	16045	14858	14827	10471
626.92438	74	168332	1.2004e+06	741102	439203	292641	192876	139767	103384	72570	59394	42757	37253	28272	23112	20465	15846	15055	13967	10577
627.21399	69	168519	1.20792e+06	745649	444835	297042	196718	142508	104856	75147	59261	43340	37381	28461	22334	20641	16968	15754	13213	11089
627.50354	11	167923	1.22039e+06	756545	446841	295393	199880	145428	104914	76613	60509	44532	36375	27771	23000	21023	17208	15279	13207	11469
627.79309	3	168142	1.23274e+06	757103	447275	298508	200921	145591	102593	75781	60426	45968	35713	28405	23819	20760	16585	14932	12964	11562
628.08264	-28	169772	1.24647e+06	756122	447707	302801	201038	142934	102029	74882	58543	45124	34855	30028	24093	20300	17058	15433	13402	12145
628.37225	-23	171463	1.24764e+06	757555	446207	300690	199003	140859	103403	73317	57831	44516	34919	29453	23100	20941	17700	15976	13484	12008
628.6618	80	173511	1.2545e+06	765916	449828	304267	201357	143772	104716	73295	59281	45740	36500	29540	24432	22021	17850	15737	13508	11726
628.95135	-16	175126	1.26447e+06	776380	454738	307232	203423	144935	104284	73913	60262	46635	37924	29222	25375	21706	17491	14795	13830	12111
629.24091	-18	174584	1.2658e+06	774840	454158	307551	204229	144794	103826	73954	60184	45920	36230	28977	25253	20937	17294	14130	14037	11969
629.53046	36	176289	1.28719e+06	781845	465499	311768	207486	146288	106625	75632	59739	46324	35738	30365	25632	20314	17453	14658	13692	12014
629.82001	-62	176832	1.29079e+06	786233	472041	310889	209199	147050	107157	77399	59075	46245	36918	30417	25029	19864	17793	15092	13346	12884
630.10956	-83	179844	1.30287e+06	791783	473800	312243	211129	146607	108299	79250	59810	46197	37076	30289	25263	20301	19368	15224	13300	12997
630.39911	-5	180917	1.31452e+06	792826	469992	312715	211914	146923	106570	76692	61147	45424	36895	30289	25634	21013	18780	15837	13217	13176
630.68866	10	180704	1.31429e+06	796797	470945	310870	208867	148744	106383	76144	62253	43827	38236	30249	24363	21552	18069	16267	13413	12213
630.97821	14	182796	1.32117e+06	810929	472745	309829	209365	146908	109042	77005	62013	43884	36835	30949	24922	22045	17711	15448	13521	12106
631.26776	-4	183015	1.32478e+06	816778	469611	309198	207798	145857	109007	76241	61827	43860	37696	31140	25426	21906	17028	14943	13664	12245
631.55725	-80	182653	1.33846e+06	812687	477221	312393	208242	146060	108774	76091	61379	46069	38158	31868	24691	21768	16805	15228	13680	11941
631.8468	-12	183762	1.33934e+06	815172	478761	310723	208531	144880	111446	77421	60997	47240	37599	31182	24827	20751	17019	15560	13650	11457
632.13635	-7	182874	1.34558e+06	818599	476128	312653	211849	147576	113930	77843	62119	48452	36714	30581	25006	19633	16576	16030	13845	11234
632.42584	41	182146	1.34851e+06	820815	476564	317445	212589	149812	111119	78467	60582	47189	35705	30048	25113	20432	16668	15557	13238	10619
632.71539	-4	183097	1.35066e+06	821581	477812	314412	207418	148984	108792	77704	61281	45090	36287	29606	24061	21536	17979	15816	13227	10481
633.00494	-63	187001	1.36158e+06	832206	478028	318321	205052	148088	107739	76736	61890	44563	37475	30129	24300	21171	18118	16236	13305	11486
633.29443	-34	187977	1.36909e+06	835488	482119	323612	206159	147735	107716	76575	61230	45356	37745	31014	24476	22284	18729	15566	12700	12162
633.58398	23	184965	1.36604e+06	830805	483138	320767	207456	148781	107892	76130	60519	45771	37890	30691	25044	22453	18924	15418	12861	12102
633.87347	-2	186434	1.37364e+06	830547	486141	315216	209053	150546	108558	76370	58797	47041	37892	31549	25880	21705	18411	15805	14220	12635
634.16302	139	185544	1.38361e+06	837226	489164	313603	212203	151727	107091	75816	59541	46514	38768	31238	24739	22669	18588	16044	15097	13250
634.45251	49	186401	1.38778e+06	841439	489818	313355	213096	150914	107370	74841	60918	46376	37392	30876	24320	21723	19145	16236	14763	12663
634.742	-13	187209	1.39218e+06	846512	487367	313434	213128	150102	107749	75942	61665	46446	36660	31238	25383	21267	18873	17569	14432	12293
635.03156	-5	186754	1.38381e+06	840570	486959	314791	211627	146422	106638	76437	62555	47719	35683	30644	24755	22174	18443	16910	14137	12363
635.32104	-28	188111	1.39011e+06	836262	486595	318989	214653	144599	107250	75368	61823	47480	35420	29789	24006	21679	17685	16146	14128	12231
635.61053	43	187348	1.39443e+06	843377	488759	320624	215716	146598	104715	76788	62157	46912	35742	29369	25117	20757	17683	15958	13904	12868
635.90009	9	188256	1.38733e+06	849227	485951	320464	213041	150513	102956	76192	62042	46996	35705	29936	24484	19905	17708	15005	14515	13185
636.18958	47	188908	1.38125e+06	841921	479546	320230	211480	150761	102907	74454	61541	45958	35836	30863	24112	18782	18059	15261	14640	12752
636.47906	-30	190269	1.39267e+06	838904	485388	322260	209125	150513	104821	73988	61317	45699	38872	30210	23767	19780	17758	15634	14800	12184
636.76855	-79	192286	1.39186e+06	840734	489114	320280	208906	149987	105157	74883	61579	46372	39462	30973	24317	21311	17588	15207	15093	11695
637.05804	-22	192542	1.3933e+06	844856	488726	319104	209071	149700	106914	77962	60865	45864	38076	29434	24603	22338	16964	16227	15431	12114
637.34753	-31	193544	1.38838e+06	841586	490158	319669	211391	147115	108261	77528	59287	45527	37665	28672	24300	22726	17886	16677	15459	12864
637.63702	-4	192866	1.3939e+06	848884	488701	319224	209484	146403	108915	76076	60690	43898	37401	29122	24817	23369	18192	16155	15196	12270
637.92651	-41	192867	1.40059e+06	840357	488186	317667	211083	147263	108251	77578	61875	44197	36149	29778	25350	23255	18142	16075	14587	12191
638.216	-40	190922	1.40513e+06	832535	485916	314806	214072	145134	106519	77631	62079	45164	36490	30431	24392	22103	18823	16080	14359	12570
638.50549	-66	189065	1.40586e+06	842384	487967	314736	213420	142581	105081	76801	60669	45879	37971	30502	24458	21631	19189	16884	14602	12346
638.79492	-7	189659	1.40314e+06	846761	488949	313415	210786	142282	106234	75150	60252	45345	36608	31218	25263	20829	18484	16913	13852	12260
639.08441	-88	187806	1.40164e+06	845270	494561	313908	207816	142098	106187	74579	59432	45436	35998	31005	24831	21039	17562	17126	13257	12981
639.3739	-80	187405	1.39592e+06	840596	495642	312590	206233	143136	107079	73900	60185	44527	35293	30088	23773	22726	17678	16711	13590	12482
639.66339	16	189459	1.3897e+06	837031	484868	312513	205024	144401	105642	73547	60270	43503	34633	30149	23291	22469	17622	15928	13925	12310
639.95282	-92	192257	1.3891e+06	842900	479749	321516	206507	144584	107049	74607	60687	45201	36306	30471	24670	21626	17099	17174	13280	12637
640.24231	61	190860	1.38428e+06	836132	482874	320034	206378	143481	105746	74122	59838	45174	36368	30835	27133	21397	16986	17183	12813	13085
640.5318	-35	186402	1.38084e+06	836911	487337	316859	208685	142924	103867	73845	58238	45468	36198	30521	27810	21253	18056	16406	14049	12756
640.82123	17	188518	1.39011e+06	842128	490922	318042	206914	145437	105368	73833	58607	45262	35891	28865	26284	22734	19117	17036	14417	12962
641.11072	-23	189853	1.37517e+06	833379	483782	314580	204825	145093	106166	73041	59279	43503	34836	28172	25125	23501	18514	16853	14726	12148
641.40015	12	187702	1.3767e+06	829410	488584	312035	206065	145307	106603	74328	59794	45488	35015	28357	24585	22696	17951	16233	13569	11810
641.68958	-31	185846	1.36687e+06	822922	481660	308891	204563	145170	104661	73977	57733	45401	36025	28275	23749	21726	17278	15771	13216	11739
641.97906	-111	183598	1.36061e+06	825375	479502	308810	203775	143926	103538	73955	58366	45150	37208	27974	24646	21614	16276	15611	13480	12088
642.26849	-10	182812	1.35396e+06	829374	478677	308744	202122	141172	103457	73938	58720	46230	36520	29089	24922	21118	16167	16033	14084	12471
642.55798	-107	182674	1.34605e+06	824706	470429	304531	203461	141414	103731	74873	58706	46096	37142	29523	24473	21169	16787	16112	13376	13436
642.84741	-7	183067	1.33994e+06	808591	466048	301476	203308	140013	102101	75478	58808	45840	36505	29229	23666	21418	16921	15505	13549	13296
643.13684	-29	183743	1.34047e+06	802131	462176	303924	199081	138058	102170	73292	57651	43637	35848	29186	22793	21121	16400	15653	13543	12910
643.42627	-37	182898	1.35252e+06	807264	468483	308755	198712	139326	103197	73679	58092	43437	36520	29373	23022	21640	16948	16193	14241	13140
643.7157	-12	183195	1.33921e+06	801744	465088	308708	200346	136586	102567	73516	57258	43195	36049	29367	22188	21970	17370	16464	14747	13052
644.00513	-36	180274	1.31549e+06	794469	455357	302552	201579	136022	100719	70121	56550	41609	35225	28240	22722	21013	16472	15200	14787	13452
644.29462	-5	179623	1.312e+06	793934	452525	297893	201087	138171	101474	70807	57274	42530	33035	27934	23034	21483	16054	15277	14724	13192
644.58405	40	178577	1.30356e+06	789547	454068	293005	196046	135458	101280	70284	58163	42184	34098	27719	23857	22075	15575	14493	13387	12809
644.87347	173	176324	1.29886e+06	790363	453642	292259	194624	134650	98464	69100	56661	41438	33938	27718	23490	22262	16121	14113	12563	12166
645.1629	31	174370	1.29404e+06	788308	450002	295302	195792	130632	98091	67850	55366	41425	33004	27876	23472	22703	16789	14294	13249	12204
645.45227	-40	173921	1.2853e+06	778015	449407	293482	193931	129908	95897	67791	55763	41574	33823	27761	22859	21679	17150	14747	12784	13154
645.7417	-41	173122	1.27673e+06	772490	448467	288960	192803	130992	95644	69609	55325	41076	33628	28932	22931	20287	17661	14890	12359	13047
646.03113	-11	172415	1.27145e+06	764061	439068	287008	190707	133385	94896	67141	55955	41595	33382	29789	23367	20165	17129	14204	12845	12076
646.32056	30	170848	1.25473e+06	757813	429208	286805	187447	132369	96104	64725	54272	41306	31627	28994	24161	20652	17297	14167	12486	11663
646.60999	6	169083	1.245e+06	754868	426827	284039	188783	131765	94871	66534	53707	41020	32333	27717	23136	20450	16318	14536	12756	10891
646.89935	-19	169176	1.24044e+06	753317	430378	282345	186862	131239	93796	67682	54704	40177	32161	26880	22521	20111	16996	15035	12485	11584
647.18878	-36	171383	1.23402e+06	745232	427649	281031	183775	129861	93830	66288	54611	38548	31714	26687	21990	20501	17884	14973	12643	12547
647.47821	-82	169752	1.22934e+06	734804	424866	278304	184441	129339	92249	66515	53205	37900	31437	25745	21254	19984	17476	15109	12768	12932
647.76758	77	169987	1.2159e+06	732752	421064	278125	184435	127867	91252	68291	53667	37509	31145	26341	21334	19775	17350	15374	13051	12578
648.05701	-40	167521	1.20363e+06	730253	417531	275717	181705	128752	91026	68183	52667	37042	32142	26984	21383	19713	15965	14418	12796	11774
648.34637	-93	162537	1.20075e+06	723139	417294	275277	179889	129132	92300	65792	51062	37321	33410	27133	21778	19752	15584	14519	12617	10902
648.6358	11	159117	1.19316e+06	711805	416372	269638	178158	128350	92746	64979	49569	38174	32961	27098	20731	19466	17305	14809	12490	9991
648.92517	18	160088	1.18603e+06	714184	415306	266711	179464	127211	91302	66470	49944	37773	32967	26255	20411	18796	18031	15262	12434	10531
649.2146	-78	160990	1.17907e+06	710424	409301	265073	175814	126448	90734	65723	50468	37727	32995	24900	20201	18881	16508	14552	12910	11363
649.50397	142	157773	1.16526e+06	699088	405047	264396	173130	123837	90006	63268	49222	37831	31763	25513	20634	17996	15283	15426	11991	11828
649.79333	9	156367	1.14813e+06	692873	398571	258056	172831	123111	88207	62230	49440	38089	30707	25933	21995	18488	15083	15458	12033	10796
650.08276	6	155390	1.14484e+06	690460	396301	258059	173315	123055	89327	63787	49239	37762	31303	25957	21560	18333	15440	15140	12331	10264
650.37213	48	156161	1.13959e+06	680771	399036	257832	173922	121749	88878	64788	50653	37829	31016	26209	21029	18022	15530	14025	12335	10399
650.6615	50	152980	1.12632e+06	675291	398403	254878	171706	121275	87500	64833	50830	36961	29858	26737	21457	18128	16194	13732	11967	11193
650.95087	-13	150394	1.11439e+06	672089	397479	250836	169535	119897	87409	63592	48503	36483	29796	26122	21697	17227	16104	12781	11862	10818
651.24023	-35	147945	1.10304e+06	664367	391877	249223	167984	117493	86625	61855	48733	36905	31288	25608	21098	16847	15632	13594	11203	11029
651.5296	56	147894	1.09219e+06	662486	384517	251798	169450	116461	84558	60786	48073	35776	31478	24329	21129	17473	15418	14257	11878	10800
651.81897	120	147482	1.08139e+06	652505	378068	247796	167271	116252	83596	61783	47865	34829	30559	24582	19994	17208	15023	13988	12214	10735
652.10834	75	146190	1.06648e+06	638934	372619	245571	161294	113982	82568	60171	47879	35027	29168	25248	20361	16152	14289	13552	12149	10124
652.39771	57	145708	1.06993e+06	637667	376012	247937	159431	112525	83633	59054	48158	35698	28113	25166	20444	16820	13957	12913	11439	9908
652.68707	124	144565	1.05479e+06	636092	369813	245855	161751	111764	82304	58221	47499	34425	27814	24534	20233	17251	14322	12560	10930	10493
652.97644	20	142958	1.04498e+06	633284	368112	240031	160759	113021	80612	57080	47700	35408	28794	23925	20631	17765	14787	11979	10617	10429
653.26581	40	143064	1.04214e+06	633009	364975	236034	159388	113998	79577	56157	47269	36297	29108	22978	21063	18269	14623	12117	11135	10662
653.55518	1	140730	1.03425e+06	630600	359220	234685	157937	113855	79881	55575	45897	35231	29778	22562	20514	17695	14426	12067	11726	10400
653.84454	67	139357	1.01945e+06	622958	354775	238559	155038	111110	79295	56532	46147	35086	29343	23478	20495	17236	15093	12769	12973	10540
654.13385	4	136508	1.0028e+06	606245	352071	239571	154430	108572	78717	56314	43253	35361	28561	23799	19877	17221	15161	13625	13558	10017
654.42322	-2	135811	990267	598306	352788	234115	151905	107307	78148	55738	42409	34613	28036	23412	20210	17755	15347	13795	13038	9922
654.71259	22	135085	986516	599808	349583	229617	153148	105419	77623	57190	42401	34108	29238	23004	20158	17200	14946	12868	11698	10979
655.00189	16	133657	986482	591622	347884	227324	152560	105097	76225	57661	42788	34361	30068	22664	18939	17753	14138	12295	11459	11479
655.29126	34	132969	984995	584771	346299	223934	150180	103260	77173	56979	44578	32299	28766	21893	18046	17787	13533	11867	11631	10049
655.58057	40	133014	986158	585975	346069	224472	151976	103445	78085	56053	44997	32426	27786	22409	19143	17526	13656	11564	11755	9626
655.86993	-7	131813	966826	575300	345871	218363	152881	103161	76080	54993	44674	32566	26204	22643	18996	17370	14109	11991	11390	9830
656.15924	-1	130346	954867	570406	342732	218277	151664	101706	74652	54937	43153	33785	26723	21968	18916	17362	13685	12756	11235	9981
656.44855	21	128481	936737	561429	339232	220462	146872	99826	75497	55393	42516	33954	27041	21338	19676	17518	13462	12542	10679	9618
656.73792	-10	125651	927796	555512	333957	217244	141869	98044	72876	55661	42531	32883	26360	21309	19460	17478	13502	12814	10601	9523
657.02722	31	123950	926991	558117	334181	213569	141464	96013	70046	55421	42415	30809	27382	21591	18907	17520	13838	12793	10942	9506
657.31653	-50	124148	910807	554467	327142	210680	140762	95435	72001	53645	41654	29396	27568	22614	18615	17213	14123	12449	10497	9918
657.6059	57	122960	897194	550442	320149	209023	138448	97668	72136	51658	43881	30599	25620	23078	18822	17410	13563	12434	11064	9600
657.8952	-46	123608	895920	540816	318154	209286	137666	99672	71120	51753	44307	31491	25037	21144	19288	16675	12907	12350	10925	9418
658.18451	21	122813	894182	535769	316313	205867	137549	100039	71843	51654	43525	31830	24261	19803	19968	16400	11951	11546	10217	10001
658.47382	-43	120062	880257	533428	315784	203313	136322	97949	71437	50828	41976	32302	24906	19619	19499	16811	11779	10879	10648	9807
658.76312	51	118354	870824	530935	310846	202176	138225	98097	70865	51837	42049	31785	25715	19741	18979	16459	12091	11049	11523	10055
659.05243	-27	116791	864854	530432	308324	201893	137140	97950	69412	51360	41305	31423	25816	20322	18839	16349	12658	11982	11278	9749
659.34174	-17	117506	855846	524343	307279	202082	134891	97266	70655	50582	41143	30893	26388	21165	19494	15947	13328	12879	11401	9526
659.63104	-45	119725	854843	521485	302622	200316	135449	96796	69564	50088	40923	31150	25628	20142	19123	15769	14364	12497	11549	9504
659.92035	-22	119657	852253	518623	297679	199903	135501	96986	68007	48779	41437	30797	26453	20677	18066	15386	14197	12402	11049	8894
660.20966	41	115835	847656	510634	298925	196072	133641	94393	68480	48228	41539	30693	25947	22051	18139	14741	13565	11755	10828	8986
660.49896	-45	113494	841225	505717	298750	194969	130976	92097	69652	50244	40507	30823	24480	21279	17647	14647	13378	11273	10691	9740
660.78821	43	113100	836058	502338	294814	197649	130019	91595	69237	50361	39158	31302	24531	20210	17500	15137	13054	11336	10523	9052
661.07751	-102	111936	824787	499540	293775	196245	128207	90640	68077	48978	38831	31258	26298	20370	17376	14874	13493	11344	10929	8750
661.36682	48	112366	817229	497207	296665	196312	128097	91783	66628	48001	39870	30143	26792	21165	17821	14257	13301	11892	10658	9289
661.65607	-19	110576	809062	493534	289900	195556	128275	91394	65384	48864	40232	28769	27139	19640	18199	14314	13380	12193	10248	8989
661.94537	-16	110286	803376	485053	283328	193085	127723	90230	65914	49378	40425	30338	24838	19652	17225	15192	12665	11839	10351	9051
662.23468	143	109433	799962	484396	281581	187706	126705	88819	66539	48836	40433	31421	24150	20328	16214	15907	12180	11768	10951	9520
662.52393	56	107885	786397	479099	280312	184132	123150	87159	65959	47354	38665	29107	24345	21283	17350	14469	12244	10828	11292	9132
662.81323	45	109424	783099	478147	282502	183536	122860	87667	68284	46988	37267	29068	24555	21205	17756	14893	12155	10761	11354	8967
663.10248	8	107209	782196	479227	281552	182144	121957	90097	69200	46697	36631	29483	24032	20684	17902	16253	12436	10732	10707	9549
663.39172	-61	106593	783972	478727	279559	183723	121931	90807	66064	46235	37660	30118	23512	20575	17905	16131	12291	10630	10603	9943
663.68103	-10	105588	780727	479490	278406	180174	120892	87741	65875	45610	38440	28901	23268	19637	18131	15044	11348	11049	10106	9536
663.97028	-12	105057	773264	473107	277126	179374	122517	86216	65089	45607	37834	28765	23644	20007	18436	14801	11010	11085	10413	8756
664.25952	26	105797	771383	469545	275370	181499	122311	86151	64133	46313	36629	29552	24025	20108	17844	14489	11330	10749	10252	8523
664.54883	47	105884	762673	466570	274811	180185	119622	86584	64272	46287	37023	29369	23806	18988	17371	14991	11493	11163	10073	8425
664.83807	91	104548	757694	461430	273504	179848	118991	84862	65620	46852	39034	30157	24728	19462	17378	15311	13077	11569	10169	8750
665.12732	-55	102540	750456	457353	269929	179733	120655	86043	66427	48136	40232	29715	25275	19303	17732	15578	13642	11416	10271	8825
665.41656	-10	102757	743663	447019	265515	176458	122303	83911	65058	47152	39037	28860	24559	18950	16904	15558	13146	11531	10349	8886
665.70581	109	100850	738357	445873	262832	176394	121006	83516	62205	46180	38377	29255	23465	19501	16671	15144	11933	11253	9775	9057
665.99506	86	102387	739971	450721	263207	179789	120781	83959	61330	48060	37730	28613	24299	20625	17419	14491	11802	10941	9832	9346
666.2843	4	102444	733952	449321	267767	182224	118676	82192	61276	47938	36907	28689	24827	19881	17375	14560	12486	10931	9390	9135
666.57355	-24	103185	731296	446556	267512	180227	117505	80090	62311	46332	35888	28526	24071	18748	17206	14811	13379	10975	9323	8914
666.86279	23	102771	731762	445732	262440	175300	117260	82374	63579	45406	34618	27830	23651	18984	18336	15398	13319	11444	9963	8411
667.15204	-19	100511	726096	437861	261812	170932	115184	82589	61810	46281	35159	27505	23770	19059	18446	15218	12297	11829	10134	8085
667.44128	-54	99863	721852	438475	263315	167381	114019	81146	59787	44830	35210	28526	23774	18345	17805	15191	12165	12296	9417	8145
667.73047	-11	98782	713610	434387	260441	168390	113591	80531	60658	45060	37245	28834	22781	17832	17879	14492	11888	12450	10010	8529
668.01971	0	97761	702783	429492	255352	168672	114261	81603	60019	44885	36501	27280	21820	17594	17252	13867	11610	11917	9735	8316
668.30896	42	97695	711028	430368	258103	171131	116297	83024	59981	43976	35598	27576	21403	18704	16962	14406	11942	11410	9986	9032
668.59814	77	96437	709953	427034	254952	166087	114596	83328	60749	45288	35912	27301	22494	18831	16900	14192	12552	10582	10345	9382
668.88739	86	96436	707340	425830	253412	163974	114504	80439	60693	46140	35230	27560	23133	18862	15525	14359	12118	10047	9676	9438
669.17657	-52	98261	709624	427788	257503	164322	115716	79867	61311	44910	35954	27903	23260	18727	15234	14832	12067	10489	9961	8996
669.46582	3	96320	704113	426134	253821	166297	115445	77577	59910	44500	35526	26947	22314	18794	15019	14980	12029	10720	9177	8614
669.755	62	95543	703755	426909	253867	169547	115761	78971	60854	43004	35472	27119	21878	19573	15760	14528	11897	10341	8445	8523
670.04425	-43	95793	693538	422250	253288	171276	113489	80536	60718	42429	36776	26906	21564	18743	15781	14334	11996	10644	8513	8942
670.33344	78	94957	682384	424146	250141	166768	112639	80028	59774	42433	35225	27765	22793	18275	16180	13894	12074	11374	9133	9126
670.62268	58	95516	689569	427761	248539	164014	111534	79136	60126	43112	34055	28191	23898	19190	16560	14281	12811	11022	10066	9831
670.91187	29	94411	687844	421740	246748	160486	110041	77085	59331	42586	34849	26933	23684	19524	14931	14272	12124	10694	9891	9364
671.20105	56	92003	688623	417535	245690	161893	110431	76129	57378	42976	36337	27583	22379	19874	14323	13954	11679	11157	9229	8616
671.49023	54	90995	685204	416509	245107	164873	110921	76360	58955	43137	36080	27389	21042	18615	14590	14356	11342	11704	9322	8280
671.77948	32	91579	680988	412791	244783	165832	108917	79088	60731	41659	34826	28302	21605	18656	15554	14646	11175	11210	9459	7887
672.06866	12	93759	683417	414499	243809	165792	110231	81051	59631	41314	34429	28506	22070	18383	15659	15693	10985	10510	9323	7850
672.35785	59	94420	679979	414803	245499	164300	107639	80478	58891	41381	36079	28393	22417	18134	15781	15938	10678	10750	9805	8329
672.64703	-34	92698	680864	409731	244601	160833	106041	78464	59188	41727	35725	28187	22253	17467	15634	15409	10858	10871	9906	8410
672.93622	-30	92323	681604	410404	242210	158474	106705	77523	58474	42311	34653	28630	21842	17796	15730	14452	10809	10785	9914	8248
673.2254	-37	92378	674898	413519	238455	159642	107757	77969	56883	42065	34499	28644	22508	17871	15790	14740	11305	10629	9378	8627
673.51459	-159	91313	672339	408368	239466	159532	106822	78147	57427	41181	34243	27629	22406	17572	15383	15043	11403	9940	8983	9303
673.80377	-7	91745	679700	407420	239781	162865	106270	79022	58695	41980	32784	26997	23080	17774	15912	14778	11721	9951	9674	9425
674.09296	-47	92633	673153	406531	239508	165738	106375	78666	59787	42206	32332	26931	22905	18782	16345	14052	11287	10858	9624	9175
674.38208	11	93576	666934	409415	239945	165379	107357	77048	57935	42057	32603	26435	22886	18949	15501	12841	11488	11313	9984	8296
674.67126	-16	92489	669233	417171	243813	163971	107654	77647	57575	43576	34340	26906	22395	18344	15307	12348	11586	12195	9842	8850
674.96045	-9	93558	668094	415934	245190	157554	107298	78013	59499	43284	34700	28106	21099	17898	15028	13026	12454	11954	9295	8988
675.24957	22	93783	669119	412097	244645	159774	110466	78095	61756	42865	35724	27398	21147	18450	15274	14045	12836	11526	9343	8671
675.53876	41	92588	668740	404126	243724	162513	109197	77974	61731	43674	34792	27366	21660	19907	14772	14199	12578	11816	9811	8991
675.82794	3	91495	671692	407057	240499	163894	108757	79721	61760	44315	33288	28107	22891	20237	14996	13310	12263	11198	10444	8971
676.11707	-70	90478	665033	402644	236192	160357	107063	79418	60543	43110	33068	27864	22890	19743	14617	14362	11918	10304	11126	8673
676.40625	-5	92415	662816	399309	237377	160634	106021	77743	59390	43276	33675	27439	22725	18440	15223	14234	11991	10970	10516	8658
676.69537	7	93798	664909	402332	237711	160942	107897	76963	59475	43491	33520	27458	22855	17582	15528	14238	12249	11035	9926	8590
676.98456	32	92599	662959	402987	234413	160515	106953	76810	59033	42487	32370	25525	22460	17691	16284	13652	12258	10665	10279	9014
677.27368	70	92142	665805	404792	238634	158075	105499	76211	59944	41206	33037	25454	22686	18178	16547	13425	11664	11337	9802	10036
677.56281	-16	91075	663163	408318	237094	156096	105839	75122	58525	41875	32811	25914	22120	18974	15151	13354	11094	11329	9326	10065
677.85199	63	92007	661830	409906	235364	157909	105785	76885	57207	42460	33091	26590	21301	19237	15244	13668	10732	11234	9792	10719
678.14111	-24	91860	664969	408317	233221	160664	104570	78990	58008	42563	34018	26981	22203	19267	15371	13421	11117	10813	10570	10583
678.43024	-23	91053	666539	399680	230959	157995	103626	79270	57882	42785	35450	26829	23223	19258	14967	13188	10670	11000	10750	8810
678.71936	-71	91461	661075	399177	234303	155153	103068	80239	57015	43135	35026	27329	22926	20238	14610	13999	10336	11980	10593	8647
679.00848	36	91676	661270	402971	236542	158288	105508	79889	58154	43538	35346	27787	22131	20343	15280	14027	11728	12283	9911	8630
679.29761	63	91742	661371	404346	239017	157820	105274	78966	59062	41974	34809	28586	22508	19666	16265	13887	12377	11756	9461	8378
679.58673	-79	89315	659279	405153	234859	154027	101680	77951	57692	41058	34150	28234	22811	18834	16290	13711	11797	10122	9382	8465
679.87585	2	88432	658227	406211	234650	156655	101353	77121	55537	41579	34157	27342	22212	18024	15437	13911	11890	9670	9352	8683
680.16498	17	88430	657894	404763	235857	159189	106368	75309	56828	41552	34548	26649	21414	17049	15545	15334	11581	10247	9933	8700
680.4541	-1	89022	650154	401898	235847	160734	107140	75018	58254	41005	34425	26804	21983	18000	15997	15395	10881	10942	9855	8639
680.74323	-5	91626	655289	403760	238187	159470	108241	77181	60027	41821	34498	26277	22506	18445	16028	14869	11043	10774	9627	8291
681.03235	32	92493	650076	403290	238944	159703	106921	77005	59882	41610	34229	26452	21869	18509	15566	15081	11992	11027	9140	8871
681.32147	-29	89892	649968	402777	237534	160514	106077	76086	57662	41894	33924	28495	22145	19337	16024	14347	12498	10662	9526	9240
681.61053	39	89883	658896	403505	234670	162305	106921	75820	56808	42311	33266	29562	23036	19340	16426	14562	12176	10964	9705	9717
681.89966	-13	89673	660000	405997	235270	162257	106131	75934	56323	41751	35019	27250	23599	18901	17109	14337	12084	11032	10122	10274
682.18878	-3	88543	663327	412414	237256	163610	106795	77078	57430	41614	35743	27278	23582	18259	17862	14200	12553	11323	10238	10235
682.47784	-1	90944	665414	410199	234736	162983	105525	76000	58900	43246	35221	27476	22772	17791	18557	14070	12449	11783	10291	9156
682.76697	-6	91154	666011	399695	233990	159222	104966	74993	58081	44060	34918	27440	22470	18263	16880	14235	11482	12126	10198	8194
683.05603	73	92003	666220	400120	237819	158676	108260	76429	58544	42487	34272	26737	23702	18037	16368	14385	11120	11825	9992	8524
683.34515	15	92244	657248	396893	238855	155990	109639	76197	58459	42722	34838	26144	23480	17957	15585	13841	11658	11943	9822	8788
683.63422	-30	92018	661081	404846	239860	155161	107375	75934	57106	44728	34670	25714	23746	18378	15277	13733	11929	12223	9887	9245
683.92328	58	93528	667419	408082	242899	158521	106569	78787	57448	44392	35779	27252	22332	18839	16214	14171	12178	12251	9824	9306
684.2124	45	92785	663163	409504	243567	160099	107621	81423	57230	42969	35362	27470	22271	18195	16250	14628	11962	11376	9372	9277
684.50146	-46	91282	666693	406688	238686	159053	109201	80109	57825	42108	34305	27365	22557	17598	17104	14564	11666	10979	8689	9249
684.79053	91	91373	664830	404620	238436	156852	105909	79289	58215	42664	34178	28314	22787	18468	16684	13763	11232	10976	9181	9788
685.07959	15	93130	668226	406556	243576	157395	105214	79127	57768	43124	35184	26917	23019	18821	17304	13260	12138	11482	9825	9611
685.36871	-87	93763	669066	407015	241728	159874	104803	77316	57645	43402	35587	26240	23411	18985	16887	13056	13083	10746	10182	9229
685.65778	-34	93461	669708	404009	239499	159726	106689	76472	58590	43553	35030	27285	23891	19174	15691	13921	12887	9964	9881	9570
685.94684	-63	94416	661610	401207	236644	160108	105997	78168	60340	41466	34592	27426	24070	18276	17057	15047	12991	10241	9660	10069
686.2359	11	94510	665102	402496	234649	160441	104907	77552	59435	41442	33775	26204	22904	17579	17787	14305	12847	11460	10048	9700
686.52496	87	92352	673862	402935	235878	159289	104410	77031	58536	42205	33884	26769	21695	18718	17203	14503	12674	11384	10046	8974
686.81403	-2	91470	668825	404019	238546	159493	104723	76955	58431	42115	34182	26756	21381	18087	16591	15132	11969	11019	9917	9325
687.10309	145	92732	669710	405875	237532	160200	106438	77481	57522	41949	34813	28155	21574	18206	16161	15624	11405	11599	10186	9351
687.39209	82	92833	669388	409418	233069	158705	107320	78260	58276	42246	34881	28336	22008	19749	15073	15153	11577	11822	9715	9449
687.68115	-24	94052	667581	410798	237912	159546	106861	76803	59399	42192	34570	27240	21723	19815	15534	15258	11990	11703	10273	9562
687.97021	-83	94786	665359	409279	242128	163157	105995	74278	62349	42746	33455	26503	22740	19258	16066	14611	11850	11434	10140	8878
688.25928	106	94119	665630	408974	241119	164035	105795	75225	61649	42864	33556	26541	23421	20346	16134	15149	12045	12004	9748	8984
688.54828	27	92230	660490	406867	240218	159758	104442	77595	58933	42944	34799	26598	23340	19801	16448	15317	12376	12522	10834	8769
688.83734	-61	93360	659779	402036	239459	154633	103261	77090	59547	43050	34815	27616	23316	19749	17533	15157	11841	12632	10738	9510
689.1264	-26	93536	667605	403709	241597	155427	105836	77231	59181	43231	34542	27484	23649	20103	17673	15122	11473	13120	10812	10017
689.41541	88	93461	674371	404727	240763	158040	107769	77300	58244	44510	34681	27329	23144	19725	16934	15288	12066	12345	11188	9647
689.70447	43	92384	674953	405317	238407	156356	105186	75386	56500	43658	35244	26884	23746	19000	17290	14627	12248	11545	10876	9994
689.99347	48	93222	678484	409020	236992	156241	107454	76199	55382	41700	34452	27224	23008	19609	17170	14959	11499	11705	10877	10041
690.28253	-4	94065	677024	414065	236522	156575	106795	76570	56160	41087	35975	27555	22350	19897	16438	14779	12004	11577	10149	10203
690.57153	1	93753	672227	412854	241453	156688	104389	77031	55536	41305	35794	27378	21527	19687	16832	14778	13352	12087	10431	10479
690.86053	49	93894	676177	410963	244014	158551	104302	77725	57201	41987	35100	27990	21619	19284	17091	16043	13534	12481	10674	9909
691.14954	-77	93506	669610	406959	243194	159280	103699	77682	59324	40852	35056	27762	20817	18176	16387	15792	13090	12221	10327	9567
691.4386	-65	94328	667841	408423	241030	158069	103496	76850	58688	41479	35646	25814	21831	17598	15883	15372	12232	11409	10198	9483
691.7276	-63	93563	668079	410415	240700	159120	105657	76036	58153	42651	35089	26404	21941	17708	16046	15969	12748	11598	9880	9600
692.0166	-124	92112	660998	408017	243670	159446	104102	74769	59683	42864	33397	26597	21510	18621	15968	15559	13217	12470	9853	9949
692.3056	-151	92991	665076	409575	241634	159141	105221	73454	60452	41651	33410	26406	22000	19840	16806	14916	13701	11518	9891	10008
692.5946	-25	91624	666182	407491	237665	156280	104588	75623	59293	42029	34564	26504	21841	19896	17768	15055	14026	10789	10026	9909
692.88361	-23	92192	665381	400875	237141	154443	105732	76231	58406	43618	34526	26611	22447	19814	18963	16092	13526	10680	9641	10471
693.17261	45	92675	669711	399515	239102	153008	107316	76578	56297	44705	33622	26504	22108	19127	18284	15881	13888	11017	10486	9251
693.46161	-11	91739	671969	399878	240180	152599	107045	73835	55366	43854	35025	26437	23495	18804	17476	14924	13653	12563	11075	9543
693.75061	-122	89161	661764	398840	235170	155992	107542	73374	57051	42498	35128	27244	22413	18335	15779	14490	12458	12461	11333	9985
694.03961	18	89418	663047	401996	232564	156564	107036	72417	57997	41947	33484	27934	22414	18228	15967	15308	13056	12457	11726	10124
694.32861	-46	90522	660784	397119	231753	153957	104837	74026	56983	42544	33721	28196	23489	18655	17005	14559	12978	12574	10440	10228
694.61755	28	92222	661304	396360	235982	155237	105761	78257	57316	42903	34243	26115	23422	19170	17500	14020	12220	12615	10166	10733
694.90656	93	90281	653737	394976	236408	155774	105330	79806	56457	40728	34642	25786	22587	19103	17447	14035	12153	14176	10721	10540
695.19556	103	88322	654007	397011	237120	156903	101561	79596	56214	41180	35684	27154	23091	19535	17209	14515	12746	13650	10656	10305
695.4845	-48	89061	661652	398852	235193	156932	101185	79495	54319	41844	34653	28034	23972	20010	16453	15385	13128	13094	11530	10263
695.7735	18	90363	658307	395796	232921	155921	101799	78144	54243	43031	33611	28174	24333	19355	16950	15720	12928	13233	12240	9685
696.06244	-15	91548	657030	401338	233919	153080	102192	76478	55912	43054	33385	28292	22602	19265	17214	16178	13687	12147	12365	10457
696.35144	124	89912	653168	396585	235340	153386	101179	75396	56990	41301	32479	28415	21474	17931	17322	16056	12673	12299	11494	10720
696.64038	42	90499	654384	394575	235473	158651	103366	75033	57346	41570	33175	27117	21982	18956	16778	15306	12280	12250	10582	10276
696.92938	86	90846	649448	395585	233679	157749	105593	74424	58161	41392	34761	26228	22156	19122	16783	14766	12365	12287	10235	10332
697.21832	47	89195	639918	395565	231738	154142	104054	73114	55828	40317	35346	26308	22244	19558	16678	15963	12091	12384	10532	9583
697.50726	10	88482	645201	398390	231688	154680	103646	74804	53757	39470	36130	26092	22741	20947	16965	15518	12534	12860	11553	9909
697.7962	-144	87428	642449	390372	226859	155162	100924	73368	53533	39214	34710	25510	23221	20893	16873	15651	12193	12676	11326	10671
698.08521	116	88991	643987	389153	228775	156450	100004	74279	54165	40130	33840	26884	22672	19561	16785	15851	12636	12681	10931	10730
698.37415	-25	88740	639961	385958	224795	154764	100339	73473	55380	40821	33947	26612	21622	18863	16447	15493	12992	13201	11564	10182
698.66309	-49	85904	640262	389562	223973	148176	99568	73248	54656	40687	34539	25647	21658	18953	15640	14507	13093	12313	11073	10334
698.95203	53	85802	639136	392699	229178	146486	99163	74929	55346	41459	35427	26290	21659	19049	16193	14865	13304	12459	11544	10525
699.24097	-103	86542	637529	391181	228193	149229	98750	75760	56220	41554	35888	25489	21957	18648	16232	16023	13782	13274	11984	10307
699.52991	110	87588	633523	386506	227941	152150	98375	75442	55892	41125	35626	26071	22362	19125	16328	16203	13307	12425	12185	10432
699.81885	-21	89209	639952	384540	226032	149288	98287	75331	55496	41260	33867	26263	21826	18802	16559	15222	13253	11848	12564	9971
700.10779	19	88335	642427	384136	225072	148945	99670	71727	53148	41064	33172	25240	21518	19330	16571	15636	13888	12236	12972	10451
700.39673	-4	86677	636458	377079	224371	146644	98639	70695	52377	40137	34114	25157	20592	18468	16850	15428	14550	12495	12513	10882
700.68561	-38	86092	639966	377952	227177	146593	98173	73099	53767	41069	34236	25873	21700	17775	17431	15346	14994	12408	11235	10548
700.97455	49	85808	631396	381379	224387	149802	96696	72167	52772	41918	33372	24973	23028	18003	16859	15595	13649	11977	10966	9789
701.26349	-77	85888	627291	384491	223222	153932	97219	71087	54260	42411	33042	25020	23100	19861	17169	15606	12974	11661	10130	10050
701.55237	36	85801	624423	380318	221591	151673	99937	71702	54706	42488	35027	25738	23112	20510	17641	15154	13459	12707	11232	9744
701.84131	-7	84488	624049	376142	220007	148748	99159	72529	54856	42436	34046	25550	23700	20370	18173	14194	13493	12827	12356	9478
702.13025	9	84450	630295	380010	220547	147878	100745	73845	56926	41380	33208	26213	23456	19903	17623	14911	13576	12920	11999	10158
702.41913	14	85704	622320	375529	216856	147036	100330	70395	54710	39952	32916	26331	22518	18998	16971	15651	13267	13258	10936	10424
702.70807	64	86774	613754	373918	220240	147247	100065	73128	54053	40700	33520	28003	22235	18573	17611	16546	14010	13187	11119	11159
702.99695	-11	86482	609333	368681	218942	144865	99307	75102	52054	40059	32663	26965	22554	18664	17493	15345	14080	13145	11183	11178
703.28583	27	84155	613782	365125	219315	143337	98311	75922	51065	39510	32516	26000	22573	19356	16599	15345	13650	12847	10938	11398
703.57477	-36	82283	610663	364511	220051	142932	98313	74520	52176	40003	33337	26497	22221	18712	16705	16241	13667	13050	10840	11287
703.86365	-41	82318	601907	367214	217217	144660	98141	70883	51709	40466	31871	26488	21909	18496	16823	16146	13592	12713	11298	10442
704.15253	52	82878	595661	366981	213689	142132	94937	70614	49871	39133	31375	27016	22772	18670	16866	16101	13527	11294	11408	10430
704.44147	35	83088	595037	361645	213361	142921	94100	72119	49349	38991	32898	26005	22529	18665	16885	15665	13367	11770	11529	10231
704.73035	-49	81959	593046	355191	208774	141091	93797	70403	49442	37428	33495	27267	21326	19264	16736	15726	13338	13165	11518	9745
705.01923	11	80132	589745	355694	209547	137614	93731	68338	48467	35339	34094	26979	22028	20550	16320	15948	14315	12339	10932	9562
705.30811	57	80438	587154	358148	212179	136896	95237	69861	48591	37224	34658	25204	23117	19896	16774	16229	13721	12122	10128	9711
705.59698	37	80611	585779	354783	211619	135508	93769	71241	49015	37528	33822	24094	22859	19029	17279	16226	13852	13092	9962	10275
705.88586	17	80678	589898	355473	208794	132764	94837	70927	50228	37066	32289	25903	23061	18070	17192	15465	13308	13770	11081	10575
706.17474	63	81310	583306	357553	209634	134643	94287	70327	53445	38353	33076	25755	23026	18093	16968	15251	12914	13333	12683	9791
706.46362	54	82285	581834	356344	208108	135745	90954	66219	53171	38599	31151	25971	21251	18367	17080	15821	12640	13102	12548	10240
706.7525	-33	80132	574734	351295	205829	136979	92092	65619	52315	39418	30471	25031	20736	18244	16813	15302	12950	13204	11889	10282
707.04132	89	77267	568612	346301	204630	136996	92919	67335	50747	39826	29691	24210	21425	19654	17113	16158	13690	13201	10908	10068
707.3302	-47	76650	570705	344864	203932	137914	92482	69935	50393	37295	30717	24313	21257	20749	16336	15943	13394	12557	11072	10458
707.61908	-63	76907	569321	340993	201942	136215	91369	67741	49780	36846	32432	23902	21112	20949	15458	15301	13112	11946	10333	10213
707.9079	36	77416	560819	334820	201043	133518	92118	66576	50400	36251	34134	24994	21405	19605	16301	15397	12573	12728	10162	9807
708.19678	2	77732	557765	337464	202737	132257	91552	67980	51085	36051	34157	25660	20343	19455	16685	15487	13299	12797	10504	9931
708.48566	24	76052	555920	331848	202688	129864	92926	67781	49004	36612	33752	25024	21049	19038	16555	15119	12763	12666	10943	10381
708.77448	-71	75161	554809	331699	198609	130417	90987	66801	48621	38762	34608	23808	21369	18413	16616	14910	12201	12509	11643	10353
709.06335	-43	75951	549518	330815	198168	131265	89341	67295	49933	37966	33867	24220	21628	18444	16591	14567	12726	12898	10721	10719
709.35217	-50	74496	545409	330929	199016	130854	88825	66001	50205	38138	31649	25295	21654	18179	16369	14756	12426	13634	10258	10648
709.64099	-38	74864	550505	337184	196356	130045	87501	65779	48991	38964	30944	25525	21288	17744	16421	15207	12146	13736	10941	10681
709.92987	-53	73682	542285	333815	191738	128558	87629	66196	49037	37361	31315	25158	21632	17392	16536	15157	11817	11712	11073	11068
710.21869	-12	72015	539018	321336	186102	128335	87420	64683	49236	36591	30964	24740	21290	17437	16128	15424	11859	10867	11971	10939
710.50751	73	70766	534977	321398	186497	128890	85494	64119	49437	36155	30056	24127	22486	17499	16434	15404	12538	12119	12062	11346
710.79633	21	71566	533169	323242	187675	129563	84231	63883	49038	36006	31481	23266	23381	17490	15698	14981	12925	12642	11589	10884
711.08514	63	72446	528314	321610	187032	127235	85047	63995	48187	35535	33239	24495	23425	18111	15453	14991	13256	12249	10854	10720
711.37402	-67	72345	519344	319226	187019	125211	84469	63239	46342	33781	32788	25065	23072	18079	16543	15165	12987	11437	11983	10861
711.66284	10	70551	519372	316866	186852	123668	85167	61415	46062	34327	32377	24218	22764	18262	16664	15652	13217	11877	12415	10679
711.95166	-114	69141	514754	313009	183669	122293	84203	62746	47894	34642	31179	24309	21538	17685	16702	15823	13581	12253	11748	9874
712.24048	60	69169	507431	306512	179009	121336	84882	65477	47247	34784	29255	24654	20621	17612	16179	16819	13566	12795	11176	9966
712.5293	-20	69969	513255	308474	178995	119300	83764	64729	46689	36573	31093	24573	20533	18765	16022	16719	12332	12983	10746	10226
712.81805	66	69239	502736	303256	178574	116675	82534	61725	46857	36668	30856	23634	19810	19031	15768	15195	12453	13714	10708	10668
713.10687	-30	68602	499478	301867	176436	118028	82215	60530	47157	36725	29390	23936	19645	18299	15078	14839	13362	14472	10799	10541
713.39569	-41	69818	497133	301956	179034	119057	82579	61084	48700	36103	28934	23892	20665	17576	14712	14863	13332	13562	10763	9953
713.68451	49	67856	492794	300214	180115	120557	81362	58126	47178	35058	29703	23155	21633	17291	15375	15028	13949	13776	11484	10724
713.97327	125	67022	487610	298293	175826	119865	78801	58067	45933	34579	31062	23305	22448	17580	15840	14656	14426	13430	11179	11372
714.26208	-103	66845	490011	298715	172404	116546	81112	60630	46906	34769	32367	24428	21444	18535	16068	14771	14051	13002	11195	10944
714.5509	-17	67187	480402	296893	172729	115156	82324	61399	46541	36127	30623	24938	21809	18114	15206	14847	13817	13319	11551	10098
714.83966	-104	65931	477776	293142	170433	114164	82693	61591	45303	34843	30002	25253	22002	18528	15263	14859	13471	13328	12170	10249
715.12848	-18	64958	477116	290159	172223	113340	80900	61474	46094	35246	31243	25909	21580	19469	15776	15503	13244	12528	11557	10591
715.41724	-85	63760	467990	284221	170569	112607	79177	59814	45613	34782	29953	24335	21023	17971	15338	15160	13171	12414	11048	10485
715.70599	-45	64472	463879	285705	169956	111871	80612	58598	45670	35171	29470	24483	21295	17587	16022	14205	13621	12448	11888	9725
715.99481	-18	64992	459194	285588	170494	113585	78445	59110	44357	36191	30180	23109	20331	17634	16683	14415	13550	11761	11237	9851
716.28357	3	62726	453410	282067	171087	112179	75361	58146	44500	36599	29616	22730	20377	18457	16066	13610	12702	11863	10825	10904
716.57233	-54	61823	452329	280087	170382	112726	75424	58555	43477	35828	28954	23549	21231	18838	15770	14004	12756	12571	10309	11573
716.86115	9	61679	447026	277296	165395	109606	75941	58204	43821	34320	28100	23356	20008	18477	15752	14423	13392	13102	9973	11472
717.1499	-34	61659	451982	281134	164293	107802	74975	57004	43866	34764	27460	23727	19441	18482	15546	14520	13521	13693	9733	10986
717.43866	110	60904	444449	274552	159056	106822	72442	54042	42592	34540	26251	24256	18633	18965	15583	14573	13457	12956	9485	10255
717.72742	34	60461	444154	273668	154321	105786	73144	55593	43847	33803	27087	24178	20188	19215	15842	15355	13086	13094	10446	11247
718.01617	43	60215	438522	269063	156967	108195	73113	55482	46009	33153	27088	23940	20613	18590	16622	14941	12707	12309	10950	11135
718.30493	107	59476	437134	265315	158922	108689	73166	54630	46053	33328	27550	24097	21745	18178	15195	14911	12938	11568	11339	11583
718.59369	-27	59868	427509	262351	155488	105351	73474	53674	44361	31603	27614	23587	20154	17795	15195	15365	13303	11426	10800	11533
718.88245	-13	59811	420970	260228	156229	104471	73505	54253	42234	31749	27666	22706	19836	18164	14666	15314	13537	11799	10985	11161
719.1712	68	58378	420791	258095	157767	104641	74953	55695	42585	33139	28779	22962	20019	18522	14958	15305	13059	13018	10200	10215
719.4599	95	56880	414043	259322	151519	104011	74411	54006	42597	33067	28288	23707	20061	18508	15240	15447	12594	12965	10359	10280
719.74866	-48	57034	410612	259763	149326	103352	74307	54147	40925	33745	27848	23912	20829	17338	16306	16417	12780	12186	11551	10657
720.03741	74	55945	409524	256137	147384	99285	74275	54615	42067	33958	27297	22814	20446	17550	16934	17060	13445	12445	11464	11495
720.32611	11	56153	405844	253817	146352	98617	74548	52803	42847	32621	26006	21610	20017	17720	17315	16031	14014	12499	11071	10989
720.61487	-60	55599	405079	247275	147514	98201	71615	53025	42843	33140	25822	22762	19880	17432	16980	15810	13458	12255	11662	10266
720.90363	-55	54259	407579	244790	150411	101518	70350	51726	42061	33883	28744	24682	20171	18527	15909	15690	14117	13097	12175	10201
721.19232	37	52879	397623	242056	146512	101503	68971	50335	41947	32261	28804	23932	20308	18554	15107	16268	14249	13063	11355	10357
721.48102	30	53426	392565	241988	146056	103413	69288	53432	42279	32357	29485	23116	20323	17940	16001	15784	13406	12556	10899	11114
721.76978	-4	54441	392237	238645	146553	103516	69869	52662	42272	33086	29215	23781	20858	17229	16732	14705	13618	12066	11925	11458
722.05847	-28	53165	382417	233874	146217	100480	68602	51356	40708	32568	27501	22880	21054	17463	16350	15189	13478	11870	11639	11933
722.34723	45	52562	385254	238207	147733	102201	68593	52456	39925	32086	26494	22539	21440	18388	16695	14446	13615	12451	10739	11243
722.63593	-83	51618	383811	236862	142348	102963	71358	50975	38872	31085	25781	23057	20871	18265	16508	14576	13082	12547	10645	10496
722.92462	17	51829	383490	239658	142166	98475	70063	51127	39718	31846	25855	23055	19666	18120	16756	15096	12739	12531	11101	11146
723.21332	-4	52057	377842	239272	144687	96750	69001	51754	39767	32555	26677	24245	20073	17667	17593	15134	13186	12813	11325	10516
723.50201	-81	51160	366188	232277	144354	96723	66970	50044	38657	32029	27031	23114	19421	17798	15979	14828	13751	12191	11484	10529
723.79071	86	51372	364378	232469	143294	98540	69329	50996	39337	31935	27268	22428	19161	17917	16619	14235	14389	11777	11759	11026
724.07941	-29	50176	367170	229169	139958	98502	70609	51423	41005	32050	26629	22959	20334	17843	16851	15108	13972	11731	11733	10949
724.3681	-34	48589	365484	227798	136610	95864	68028	53474	40821	33195	26175	22772	19732	17204	16777	14954	13285	11464	12365	10634
724.6568	135	47658	360396	226964	135027	92482	67229	52575	39674	32590	27820	21855	18861	17499	17371	14937	13946	12341	11985	10666
724.9455	67	47859	353169	220239	132955	92656	66410	50328	38333	31078	27567	22521	18809	17957	16984	15312	12984	12684	12187	11094
725.23419	35	48891	355019	222311	133317	92836	65879	50730	38117	30869	26999	23468	19533	18483	16161	16481	12435	12593	12120	11323
725.52289	-62	48279	350460	223104	134366	91017	63230	49572	39804	30441	27221	22808	20352	18525	15622	15539	13353	12767	10984	11507
725.81158	-35	46726	349904	220008	134656	90081	62193	48362	38841	30016	26824	21701	21152	16820	15808	15176	13905	13094	10924	11257
726.10022	-8	45897	349676	218278	129512	92327	63058	50069	38103	31138	27185	22481	21817	16454	18075	14954	13969	12375	11426	10456
726.38892	-39	45280	342881	212783	127768	91426	64104	50008	39327	30184	26688	23018	20583	16830	18024	13767	13269	12671	10785	9522
726.67755	-34	45389	342685	211287	127887	89728	65666	50161	38027	29613	26085	22773	20335	18266	16513	14613	12937	13009	10869	9386
726.96625	35	45955	339938	207357	127268	88449	63344	50021	38495	30019	27272	22472	20075	19046	16862	14622	13960	12456	10998	10442
727.25494	-22	46805	336357	205025	127005	88889	61085	48536	39059	30501	26863	21671	20779	18463	16561	13873	13674	12576	10323	11481
727.54358	-3	45101	333184	209596	129026	86068	59994	49391	39027	30596	26472	22581	20508	17913	15191	14333	13738	12895	10916	11133
727.83221	2	43278	327426	207739	125612	85063	60248	48489	37519	29556	26532	22107	19123	17330	15410	13953	13197	12028	11722	10847
728.12091	92	44839	327362	210633	125131	87055	63025	48582	38489	31438	26943	22427	19798	17115	16586	14956	13395	12239	11525	11084
728.40955	-10	45348	326435	209858	123917	85799	61832	48608	36942	30245	26668	21732	20903	17027	16296	15479	12937	12477	11040	10245
728.69818	-41	44855	327046	204105	125203	84191	61883	48271	37002	28059	26961	21252	20790	17680	16985	15318	13626	12677	10524	9967
728.98688	44	43889	320839	205177	123208	86868	61088	48777	38093	30377	26689	22145	21074	17065	16026	15606	13324	12235	10885	11400
729.27551	98	43349	316448	202289	119882	85234	61662	48044	36851	31232	25896	22227	19696	17762	15830	15989	13008	11354	11336	11330
729.56415	69	42878	317960	201431	119908	84406	61473	46397	38537	30202	26711	22445	19208	18926	16150	15639	14082	11693	11654	10708
729.85278	53	42973	314937	199253	117316	83490	60070	44710	38897	30524	26915	22561	18417	17947	15966	16291	14410	12305	11037	11344
730.14142	-17	43802	309226	197713	117708	82518	60456	44908	37504	28504	26709	21618	19267	17541	15961	15526	13984	12342	11309	12142
730.43005	-44	43233	304122	195775	120923	82927	58588	46627	38249	27823	25675	21215	20363	17611	15544	14769	13804	12806	10948	11192
730.71869	-71	42019	303429	193552	120838	81020	57419	47355	37611	28202	25163	21278	19803	16941	14903	14724	13921	12486	10496	9768
731.00732	1	40790	298964	189470	118915	80388	56959	46674	36552	29653	26223	21721	18986	17538	14665	15117	13049	11720	10742	9906
731.2959	23	41635	304798	189336	117102	81001	59216	45267	35681	28686	25640	21883	19752	17254	15950	14329	12597	12046	11547	11200
731.58453	-11	39621	298622	186933	113864	78785	56555	46609	34402	27063	24737	21553	19914	17002	16052	14618	11947	12577	11308	10399
731.87317	-8	38284	300631	188277	114467	77823	57391	45780	35714	27185	26712	22705	20300	17255	16017	15761	12541	12698	11083	10355
732.1618	32	38823	297220	187869	111068	79873	56938	45036	35552	26020	26416	22192	18981	16979	15044	14907	12725	12597	11194	10344
732.45038	8	40271	291027	183752	111470	80766	56482	44778	35845	27326	24996	21789	18595	16692	14401	14605	13027	12780	11746	10355
732.73901	9	40257	289469	182174	113814	80027	55401	44139	38069	27510	25258	21400	19129	16739	13944	14918	13903	12930	12079	10866
733.02759	66	39445	280876	181579	113227	80027	55743	45040	36399	27303	24823	21423	18968	17083	14902	13910	13425	13411	11811	10894
733.31622	-73	37968	277523	181086	112685	80134	56564	44588	36539	29083	24084	21913	19454	16849	14872	13084	12621	12429	11000	10292
733.6048	-76	38893	278039	180347	112424	78212	57291	44315	37244	30781	25166	21090	18891	18732	16197	14118	13263	13256	10668	10021
733.89343	33	38431	276207	174783	110239	77361	56818	44698	34801	30867	25765	21466	18650	18576	17038	13941	14293	13456	10804	10316
734.18201	75	37207	272311	171473	109214	77790	54225	44345	34164	29052	25536	21115	18878	17456	17392	14853	14658	13308	10882	10268
734.47058	-22	36916	271142	176899	107293	76097	54674	42951	33796	28165	26373	20994	19684	16400	15958	15475	12866	12662	10318	10481
734.75922	-12	36385	268364	173758	106714	75131	55543	42055	33156	26681	26292	21130	18409	16463	15161	15180	12501	12185	10420	10757
735.04779	67	37163	264879	171198	109929	74583	56041	43000	34188	25833	25566	20475	18513	17278	15233	15075	13234	12136	11065	11297
735.33636	111	37104	264137	165880	107391	74046	54994	41950	34086	27242	24170	20266	17543	17408	15862	14851	14052	12952	10769	11297
735.62494	99	36412	264519	168310	107929	72696	54943	41093	34846	28013	23620	20408	17479	17339	16540	15072	14350	13652	11382	10518
735.91351	62	35391	264669	169231	105669	71682	53448	40505	35426	27697	23723	20351	18476	17460	16649	14386	13815	12776	11954	10233
736.20209	31	35033	267940	168675	104710	71621	54972	42260	35644	27282	25080	20390	18382	16792	16426	14470	13611	12684	11531	10737
736.49066	62	35327	261547	166247	102988	70438	55908	42456	35484	26262	25731	20774	17639	16531	15537	14650	13653	12139	12199	11220
736.77924	25	34558	260779	164959	101457	72250	56266	42019	35861	25763	25153	21430	17489	16984	15409	14280	13825	12230	11892	10258
737.06781	16	34648	261033	164809	102346	72098	56347	41819	36151	27864	24533	20863	17633	17767	15722	14102	13231	12589	12484	10048
737.35638	42	34640	259174	166591	102027	72294	54315	41123	35542	28618	24882	21321	18324	17162	15700	15327	12923	12913	12070	10500
737.6449	-37	35557	252189	163613	99442	71249	53445	40183	33605	28611	25627	21459	18482	16776	16118	15251	12638	12753	10997	10177
737.93347	100	35600	246044	161721	99311	71137	54480	40943	31894	28052	25081	20168	17997	17135	15479	15022	12966	11992	10805	10388
738.22205	-2	34978	245041	162347	100180	70488	53188	42351	33356	27465	24948	21171	17490	16983	15800	14166	13209	11674	10619	10349
738.51056	-4	33664	248204	163390	101484	68372	53302	40501	34393	28299	24739	21312	18531	16836	16408	13605	13915	13019	11701	10491
738.79913	-27	33592	248367	161117	99800	68246	52691	40399	34291	28023	23330	20628	19390	16779	15330	13884	13475	13290	12004	11204
739.08765	-36	34488	249535	161687	101323	70013	50551	41656	35710	27530	23575	20386	19356	16946	15958	15057	13223	13624	11911	12047
739.37622	-80	33609	245142	157512	98754	72391	49864	39664	34731	27113	23831	20943	18262	16370	16399	15935	12915	12720	11492	11310
739.66473	-17	32667	241522	156558	98267	71946	48174	40187	33587	26577	25011	20671	18363	16144	15857	15970	12492	12714	10927	10037
739.95325	-23	32556	240718	154678	98794	69438	49621	40919	33590	26846	24431	19703	17717	16381	15494	15094	13064	12845	10379	10302
740.24182	10	32614	239806	153478	95836	68770	50033	40908	34166	27025	24267	20046	17151	17068	15519	14486	12669	12587	11507	10867
740.53033	-45	31924	240280	150496	93533	70976	50922	40395	33856	27469	23635	20538	17195	17108	15913	15307	11762	13633	12720	10586
740.81885	-85	31017	236517	146907	92952	70616	50944	40439	33535	27371	23777	20651	18154	17003	15237	15515	11446	13503	11812	10457
741.10736	10	31087	230645	146756	93767	69268	49621	41271	33353	25437	22994	19873	18202	17556	15044	14841	11948	12329	11399	10632
741.39594	66	31418	227847	147937	94178	67903	49266	40522	33092	24943	23597	19757	17773	17306	15579	14272	13447	12152	11154	10768
741.68445	-63	31378	224985	145755	93540	68570	48974	38364	32539	26520	24275	20451	17198	16552	14810	14821	13569	11721	10629	10700
741.97296	-42	30664	223900	144177	93355	67806	49384	37822	30658	27295	23408	19582	16666	16271	15069	15298	13584	11923	10860	10334
742.26147	-53	30299	222639	146830	93055	67464	50177	37720	31772	26358	22660	19892	18336	16588	15699	14007	14235	12896	11469	10469
742.54993	45	29289	219316	145088	90573	66915	49224	38251	30971	26130	22403	20006	19071	15872	16046	13204	13056	12119	10889	11509
742.83844	-24	28480	218616	142010	88870	66005	48506	38459	32589	26402	22967	20555	17479	16028	15666	13853	12281	11852	11098	11047
743.12695	-32	28463	218794	140363	88620	67166	48423	37917	32177	26298	21895	20984	18262	16594	16475	14615	12609	12451	10472	10377
743.41547	46	28867	217086	142424	86846	66013	49141	37942	31367	25352	21263	20888	17746	17282	15706	13762	13355	12399	10179	10855
743.70398	-89	29259	212437	140781	85473	64771	47989	38431	31435	24972	22172	19761	17246	17038	15676	13879	13234	12178	9794	11625
743.99243	44	29540	210009	140476	87780	63810	46452	38854	32265	25360	22483	18367	18301	15735	15944	14530	13561	12281	10526	10876
744.28094	-125	30149	207617	137494	85932	62577	46287	37755	32597	25179	24423	18479	19146	16202	15624	14222	13247	11981	10879	10801
744.5694	-36	29648	205305	134711	84721	63827	45450	38241	31111	25181	23283	17591	18166	16181	15778	13717	13000	11787	10956	10514
744.85791	22	28298	207364	135952	86047	62653	46475	38179	32101	26192	22732	18659	18002	16215	15319	13439	13077	12327	11352	10326
745.14636	-115	26983	208580	138120	88987	63551	48171	36437	33000	26543	22241	19797	18485	17087	15619	14168	12924	12544	11350	9912
745.43488	46	27862	211428	137803	88428	63533	47907	36343	30725	26168	21909	20773	18249	16956	15704	13788	12725	12314	11532	10025
745.72333	-74	27854	209216	135149	86877	63996	46252	37099	30230	24997	21819	20463	17403	16352	14971	13394	12585	12467	10966	10221
746.01184	81	27065	205604	134229	88616	65008	44401	36656	30405	25493	22518	19652	16108	15758	15104	14598	12734	12883	11267	11050
746.30029	24	26226	202196	129661	85635	64717	42836	37028	29747	26036	21817	19796	17228	15771	15385	15019	12680	12278	10536	10978
746.58875	107	25642	202447	128294	84818	64230	45094	38766	30191	26189	21850	20981	17495	14848	15177	14502	12525	12470	11055	9956
746.8772	42	26505	200656	128510	81059	63852	47345	39371	30641	25841	22980	20465	17794	15064	15086	14440	12889	12685	11368	9384
747.16565	-90	26912	196994	133619	81894	62006	45222	37685	30749	24651	23945	19954	17300	15527	15179	14491	12913	12297	11368	9897
747.4541	0	26151	200000	134039	83321	62365	43346	36603	31781	24341	23801	18499	17587	15794	14035	13300	13311	12727	10821	10464
747.74255	-2	26217	199210	131100	80876	60727	44344	36528	30711	23647	22900	19441	17707	16246	13949	13512	13308	13183	10988	10171
748.03101	-1	27077	197334	130265	80395	59312	44422	37604	30848	24023	23861	19710	18336	15980	13751	14105	13440	12623	10295	10418
748.31946	-63	27103	193927	129155	79872	58867	42622	38027	30330	23860	23536	19080	17978	15539	13996	14162	13039	12273	10651	11645
748.60791	-31	26700	192524	128584	80218	60352	43444	37213	29448	24173	22179	17486	17646	16288	14374	14132	13366	12303	10622	11377
748.89636	-72	25700	193158	127653	80178	60716	44270	36049	30068	23661	21555	17156	17630	15650	14685	13502	13005	11969	10393	10743
749.18481	-38	25033	194790	127911	80058	58906	43469	34910	29319	23788	21598	17904	17304	14732	14838	14417	12322	13250	10259	10274
749.47321	6	25983	196360	126661	81587	58870	42489	35468	28926	24245	22552	19118	17017	14550	14942	14236	12015	13420	10832	10089
749.76166	-32	26635	193873	125600	82579	58492	43570	35797	30511	24369	22172	19133	18009	15371	14286	14423	11770	12834	11633	10214
750.05011	-18	26160	190417	123269	81829	56591	44261	35482	30278	23678	21775	19036	18453	15955	14650	13855	11947	12079	11288	10430
750.3385	1	26070	190548	123243	80221	57447	43429	35334	30370	23985	21784	18650	17229	16165	14872	14159	12335	12404	10971	10635
750.62695	-50	25323	187140	124120	76735	56758	43889	34614	29785	23278	22787	18515	17678	16138	15559	13492	13127	13016	9758	10410
750.91534	68	24423	185402	121616	74386	57760	42294	36240	29320	23393	22406	19692	17819	16003	15065	13424	13047	12446	10158	11291
751.2038	69	24995	187247	117562	78134	58673	42882	35420	30092	23886	22147	19983	17078	15262	14616	13210	13396	11596	10374	11774
751.49219	37	25666	184769	118468	79758	56706	42696	33332	29084	23874	20121	19664	17816	14705	14666	13121	12568	11715	11079	11721
751.78058	32	25977	184440	122843	79251	55768	42166	34065	29151	25114	21114	18846	17448	14894	14704	13242	12079	11704	10593	10419
752.06903	21	25561	184694	121461	78351	54870	40963	34019	29394	24593	22545	19264	17686	15883	14566	14129	12021	10966	10170	10283
752.35742	54	24548	187702	119308	78461	56984	41189	31829	29954	24070	23562	19883	17454	16709	15269	14843	12867	11524	11153	9985
752.64581	26	23902	183724	118832	74666	58320	41438	32816	29175	23881	21997	18998	17815	16867	15883	14744	14183	12337	11495	11026
752.9342	31	23836	184762	120699	74570	57150	42249	34672	30172	24091	21319	19512	17173	15761	15183	14186	12533	13128	10445	11690
753.2226	-78	24008	185069	121547	76026	55533	41944	34166	29928	24173	21663	19350	17255	14918	13366	13322	12418	12149	10665	10909
753.51099	-16	24285	178403	120659	73815	53892	41001	33863	29591	25005	21693	18989	15911	15336	13437	12597	11978	11494	10758	11036
753.79938	-38	23878	176953	118277	73112	55327	42676	33402	30291	24107	21896	19247	15453	14897	14286	13130	11629	11292	10747	10870
754.08777	23	23664	175042	117518	75525	55298	42429	32539	29224	23650	20519	18279	16388	15455	14287	13180	12406	11615	10825	10103
754.37616	-1	23941	173767	115814	74714	56156	41441	32874	27996	24256	22294	17803	17175	16697	13936	13713	12609	11873	10653	10045
754.66455	47	23063	173208	115744	73471	55751	42190	33248	28833	23509	22637	18354	17678	15033	14013	13884	11998	12400	10432	9944
754.95288	3	22426	175407	116219	73619	55172	42137	33109	29081	22999	21569	19130	17354	14763	14685	13343	10976	13300	10934	9598
755.24127	41	22710	175241	117278	75859	55912	41822	34940	28852	23861	22122	20215	17509	15506	14036	13649	11551	12827	11452	9803
755.52966	52	22034	173973	116848	75786	54700	41889	34992	27975	23502	22560	20212	16835	15077	13761	13247	12459	11987	11249	9824
755.81799	40	22279	174063	115837	74061	54884	41979	34675	27453	23656	21959	20249	17786	15896	14399	13785	12250	11766	10686	10392
756.10638	26	21932	171325	112037	74442	54403	41573	35418	28591	22901	21042	19663	18793	15117	13390	13830	11084	11702	11047	10930
756.39471	-47	22209	172714	113629	76984	53567	40415	34283	28049	22070	21388	19865	18728	14704	13581	14363	11322	11986	10595	10886
756.68311	29	22378	171977	113279	76073	53419	39568	32715	27748	22879	21334	19397	17881	14846	14057	13994	11520	11564	10355	10210
756.97144	-7	23028	171658	110916	75344	54229	40224	33689	28328	23014	20950	18086	16871	15025	14178	14216	12756	12432	10467	10257
757.25983	-35	22092	170700	110464	75347	53908	40351	33792	27429	23708	21600	17587	17004	15843	14719	14522	12761	12088	10509	9939
757.54816	90	22554	168733	111485	73667	53145	41222	33395	26832	24019	21759	17191	16609	16241	13873	14024	12514	12737	10366	9021
757.83649	2	22188	171433	111125	71360	52717	40872	32474	27489	23820	22069	17165	17699	14708	13418	14799	12419	12562	10936	10218
758.12482	-34	22164	168055	109246	71916	53908	40303	32859	28468	23393	21414	17783	16829	14160	13433	13920	12383	12944	11242	10444
758.41315	82	23067	167838	113630	72972	55585	40618	34485	28093	23269	20900	19947	16643	15867	14896	12637	13110	14071	12251	10070
758.70154	-94	22958	169345	115252	72390	53636	41668	34326	27371	23672	20653	20384	16684	15153	16396	12763	11994	12971	11059	10029
758.98987	55	23092	169906	111790	71713	53722	42639	32993	27033	23715	21640	19242	18145	15782	16523	13597	11880	12328	10354	9849
759.2782	136	22712	170409	108954	73533	52944	41461	32736	26316	23116	21491	18159	17600	15398	15041	13980	11943	11842	9574	9520
759.56653	-43	21867	173303	109824	75340	52340	40875	33673	26285	23655	22100	19253	17637	16898	14771	13567	11906	12433	10187	10443
759.8548	114	21303	172983	111124	75987	54332	41173	33241	28023	23905	22291	19523	18087	17173	14248	13802	12708	11642	10586	10866
760.14313	52	21141	166527	111323	71838	53793	40393	32930	27943	24154	22371	18916	18343	17128	14946	13103	13333	11885	10465	10112
760.43146	-65	21776	166670	110775	73474	53183	40987	32975	28325	25426	22108	18879	16455	16420	15015	12748	12764	11909	11032	10526
760.71979	-65	22076	168900	109612	74277	51918	41657	33810	27581	24882	20706	20536	16619	16235	15044	11843	11905	11927	10660	10197
761.00806	78	22288	166072	106531	73707	52663	41606	32306	27995	23767	20895	19579	16490	15088	15328	12548	12034	11977	10448	10060
761.29639	28	22174	163930	106667	73019	53080	40039	32220	29202	24073	20961	19024	16401	16118	15231	13294	11735	11530	10524	11040
761.58472	-48	20947	161029	107403	72731	52806	39647	32219	28559	22709	21215	18838	17757	16446	15353	13479	11341	11411	10433	10725
761.87299	-14	21249	166811	110113	73823	52900	38889	34105	27861	23456	21317	18004	17516	15769	15114	14161	10819	12307	11340	9993
762.16132	34	20214	165877	107852	72683	52275	38851	33510	27126	23737	20122	18118	16414	15434	14941	13646	11847	11958	11165	9207
762.44958	79	19853	168867	109245	71600	54219	40792	32210	27287	23091	22118	19105	16926	15170	13844	13747	12925	12136	10898	9066
762.73785	41	19904	166212	109127	73079	53955	40949	32488	26193	23907	21583	18710	16816	15109	13955	13905	11987	12030	10768	8757
763.02618	-15	20468	161847	106861	73428	52879	40352	33436	26809	23904	20816	18870	17817	15462	13811	13922	12666	11873	10856	8761
763.31445	-45	20237	162664	107957	73111	53740	40207	34504	28472	25135	21653	18302	18007	14808	14098	13006	13501	12059	11562	9863
763.60272	5	21133	160160	105966	71253	53833	41291	34694	28141	25442	22101	18904	17360	14638	14908	12922	13283	12068	10857	10522
763.89099	71	22107	160859	106488	67679	54617	41356	34101	29307	24739	21872	19934	16362	15402	14921	13608	13295	12891	10876	10701
764.17926	14	21443	158939	107232	67409	52159	40139	32487	29300	23661	21882	19718	15589	15953	14948	14014	13387	13161	11041	10384
764.46759	-14	21683	157745	107874	69375	51629	39369	31924	28459	22740	22387	18723	15807	15819	15438	13069	13215	13224	11569	9931
764.75586	71	21766	160133	110792	67745	52518	41447	33655	27920	23448	21399	18532	17665	15138	14643	14062	12748	13107	11149	9875
765.04413	86	21553	161422	112167	67012	51587	41493	34632	27946	23613	20871	18485	17448	14808	14332	13510	13349	12706	10552	10609
765.33234	-13	20674	157582	110825	67599	53016	41997	34647	27338	22739	20440	19406	16915	15011	14145	13628	12305	12425	11425	10267
765.62061	84	19882	160661	106778	67989	53669	43309	33239	27352	21745	20034	19543	16202	15248	13697	13676	12279	12230	11709	10405
765.90887	-10	21257	164122	105771	68747	52317	43028	31864	27148	21605	20426	18098	16688	14715	13449	13503	11930	11770	11382	10580
766.19714	13	21455	161655	106497	68732	52168	41566	33994	26893	22192	21399	18634	16870	15314	13929	13507	12551	11569	10559	11375
766.48541	20	20933	156084	108131	69400	51111	39849	33880	26187	23268	21439	19642	16341	15950	13307	12978	12715	11901	10902	12612
766.77362	45	21359	157105	107051	69797	51802	38593	32476	28326	23806	21578	19506	16843	16093	13270	13535	13100	12563	11327	11445
767.06189	60	21640	158911	105194	69268	53363	40732	32424	28934	22320	21742	19758	16472	15155	14136	12811	12287	13205	12161	10526
767.3501	25	21404	158145	103254	68158	52383	40682	31903	27261	22686	21153	20316	16001	15803	14425	12572	12024	12533	11896	11217
767.63837	3	20304	155179	104149	69074	49836	40116	32811	26685	23487	20405	20338	15672	15660	14155	13393	12291	12486	11138	11101
767.92657	36	19819	155950	105590	69921	50808	40045	33488	28062	23909	22198	21499	16812	16192	15007	13930	12303	13032	10937	11383
768.21484	78	19770	155422	106214	69986	51773	40621	31487	26860	23064	23065	20966	16891	15663	15177	13236	12112	12336	11452	11550
768.50305	77	19852	154533	103561	69718	50904	41481	31712	26071	22008	23302	20017	16701	14991	15883	12867	12642	12395	11221	11501
768.79126	34	20053	152763	102013	69486	50937	40488	33167	26641	22583	22804	19939	17092	14802	14623	12403	13298	11800	11504	11312
769.07947	127	20863	155506	104443	66438	50550	38729	32375	27503	23232	21818	18976	17265	14881	15244	12755	13232	12669	11852	10764
769.36774	-44	20618	154517	105034	65557	48552	37405	33258	28342	23468	22016	18424	17244	15561	14549	13735	12500	12970	11568	10450
769.65594	91	20675	152160	105722	68626	50192	38030	32821	28870	24559	21546	18922	17640	15721	14091	14850	13051	12451	11052	11089
769.94415	37	19782	146978	105198	68028	49712	39046	31722	28917	23641	20735	18140	17023	14741	14538	14853	12021	12579	10299	10578
770.23236	70	20362	150518	106858	67423	50437	39571	33127	28781	23510	21006	19379	16766	15485	14365	15880	12039	13872	10190	10622
770.52057	-64	19961	154274	103723	64221	49985	39485	31288	27384	22313	20656	18436	17107	15877	15861	14860	12730	12941	11173	10918
770.80878	42	19848	153014	101831	66803	47802	39168	31907	27911	22946	21129	17975	17071	16695	15901	13574	13290	12280	10783	10409
771.09698	-13	19470	154427	102288	65111	47854	38786	34456	28774	23409	21829	18672	16394	16491	15198	12822	13549	12309	10489	10647
771.38513	47	19513	152233	100642	63398	49715	38376	34662	26920	23139	20783	18975	16646	16131	15371	13476	12961	12781	10000	11389
771.67334	41	20496	147706	98730	65590	52153	38621	32032	25752	23779	20436	19143	16655	15961	16266	13998	12663	12606	10758	11411
771.96155	-57	19425	149108	99825	66588	50468	39145	31998	26436	23342	20556	19976	17495	16859	16663	13731	12089	13202	12034	10398
772.24969	45	19316	150273	100062	64840	49764	39423	33273	26762	22480	21510	19066	18620	16337	14800	13799	11733	12797	12448	10628
772.5379	12	20050	145723	103416	65752	49845	38709	31950	27442	23089	21686	18930	18035	16166	15117	13639	13370	12664	11541	10435
772.82611	-31	18773	144092	103034	65700	50494	37673	31122	27476	22569	22286	20487	17878	15500	14600	13382	13526	12298	10908	10231
773.11426	23	18465	148233	99960	66613	50704	38191	32493	26290	21647	21960	20473	17252	15653	14337	12768	12836	12533	10686	10669
773.40247	-82	18579	149027	99118	65767	49628	37524	33627	25947	21674	21023	19463	17497	15170	14698	13415	12405	12128	10747	10766
773.69061	-66	19829	147847	99925	65429	49131	37472	34735	27856	22761	20800	18904	18293	15296	13528	12617	13320	12244	11208	9631
773.97876	33	19092	147951	97673	64835	48682	37290	32819	27958	23487	21527	17778	17705	15299	13053	13011	13592	12401	11295	10076
774.26697	-65	18916	147317	96564	64698	47430	38260	31318	26997	23481	21603	18609	17611	15260	14014	13307	13386	11860	10850	9945
774.55511	-88	18636	149860	97299	64889	48181	38606	31654	26299	24288	21497	18891	17812	16092	14075	14257	12895	12557	11227	10183
774.84326	29	18929	146919	96913	63423	49033	38220	32681	26132	23097	20141	18743	17439	16546	14520	13701	12417	12440	11851	10858
775.13141	-93	19181	147193	96817	66311	50120	38461	32523	25902	22946	19155	18628	16631	15327	13370	13163	12510	12575	12171	10872
775.41956	-51	19072	145615	96999	65101	50002	37736	33094	26252	22626	19504	19052	15541	15286	12685	13742	12705	12074	11821	10491
775.7077	-41	19449	146359	99316	63669	49772	38909	32378	27791	22414	20551	19383	16812	15675	13274	13488	12286	12321	11232	9813
775.99585	-50	18780	146354	97640	64478	49664	39259	32051	27141	22091	20505	19270	17819	15947	14246	13690	12613	12722	10248	9523
776.284	-89	17687	144611	96291	65281	48551	38076	31167	24444	21988	20352	19550	19191	15884	14402	13013	12698	11496	10395	8652
776.57214	-33	18404	143846	95760	64544	48097	38406	31156	25403	23236	20869	18584	18170	15616	14979	13258	12406	11917	10476	8791
776.86029	-47	19183	143415	96830	63561	46742	36886	30856	24610	22639	20753	18858	18095	15558	15657	13609	12222	11979	9818	9098
777.14838	49	19287	141028	94370	63491	46942	35532	31344	26211	21660	20727	19395	17698	14178	15298	13126	12698	11983	10333	9303
777.43652	25	17924	142754	95695	64817	45994	35194	30533	27135	21412	20073	19157	16898	14948	14723	13231	12203	11818	9839	9745
777.72467	20	18216	144397	94613	62227	46155	36696	30741	24818	20491	19659	18761	16665	16555	14379	13605	11326	11974	10546	10270
778.01276	-26	17958	146448	92981	60688	46105	36835	30205	23884	20168	20180	18031	16563	15472	13619	13868	12667	12107	10814	11036
778.3009	64	17340	141090	95588	59091	46556	35629	29425	24808	20550	20107	16854	15992	15134	13571	13416	13397	12995	10705	10758
778.58899	70	17779	137925	94016	62852	45698	35926	30236	24794	22002	20280	17083	15673	14638	13742	12635	11863	12559	10192	10004
778.87714	51	17612	137122	92115	64605	46367	34150	29942	25870	21832	21819	17628	16372	15394	14675	12326	12219	12323	10766	9248
779.16522	34	17246	134948	90848	61319	46760	33987	31635	26073	20523	21300	17467	17373	15386	13784	12822	12414	12407	11121	9580
779.45337	157	16866	133128	92093	62027	48288	33157	31389	26409	20662	20193	16967	17228	15313	13299	12673	11544	12045	12184	10028
779.74146	107	16775	129120	90250	62630	46218	32576	28669	26128	20815	20030	17329	16902	14816	13331	12659	12287	11619	10563	9539
780.02954	92	17580	132194	90086	61413	45081	35433	29395	24614	21248	20120	17554	16931	14819	13506	13137	12181	12038	10162	9989
780.31763	129	17216	131352	89644	60273	43660	36044	30424	23586	20697	19673	17813	16923	14339	13519	12766	11995	11459	10774	10026
780.60571	4	15927	131422	88123	58748	44239	34788	30600	23336	21254	20322	18486	16918	13837	13680	13447	12111	13052	10320	9790
780.8938	89	16947	130277	86494	58378	45670	35265	30932	23389	22572	20277	17222	16512	15036	13864	13947	12458	12773	10413	9511
781.18188	49	16499	127564	85416	58035	45776	34745	30290	23434	20579	19612	16751	15786	14630	15157	13176	11841	12458	10574	9607
781.46997	93	16701	126674	86795	57361	45785	34703	30262	24929	20049	19147	17312	14921	14488	14726	12734	11670	12292	10581	10384
781.75806	93	17376	124280	85834	55900	45336	34692	28872	24857	21051	18522	16707	15484	14550	13619	12558	11899	11435	10722	10349
782.04614	5	17478	127541	85914	54770	44122	35353	28676	24076	22011	19185	17649	16294	14659	13243	13591	11342	11559	11175	10343
782.33423	-35	16590	128227	86284	53797	42536	33367	29079	24631	22442	19378	17500	15545	14958	13073	13604	10491	11361	11004	9985
782.62231	9	16337	129139	84275	55949	43731	34613	28541	24864	23277	19887	17314	15426	14808	13021	14547	10976	11001	10922	9466
782.91034	100	16328	127253	83255	55827	44181	34544	29631	23864	21132	21773	17035	15089	14279	12668	14280	11660	10330	10556	9896
783.19843	-6	15682	124576	83019	55352	43924	34595	29033	23834	18922	20737	16301	14797	13767	12569	13133	11255	10720	10379	9979
783.48645	172	15715	123812	81783	55867	41971	35253	28417	23614	20121	19777	16908	15687	14061	12058	13820	10123	11327	10794	9590
783.77454	84	15661	124146	81695	56500	41883	34552	27581	23780	21539	19941	16451	16292	13014	13121	13556	10957	11579	10933	9262
784.06256	131	15249	123327	82850	56340	41576	33022	27605	23902	22061	19207	16878	15609	12894	13247	13601	11865	11659	10142	9176
784.35065	108	15812	121182	83885	54597	41233	34188	27127	24064	21484	18771	16142	15595	13189	13018	13080	10890	11048	9576	8921
784.63867	153	15797	118608	84410	53005	41865	34166	26140	22669	19540	18946	15799	15835	13052	12602	13196	11430	10205	10028	9800
784.92676	142	15379	116027	82128	53584	42256	31994	26011	23295	19506	19374	16496	16070	13103	11926	12402	11909	9561	9883	9439
785.21478	153	14353	114025	80464	52674	41796	32915	27078	23699	20695	19027	16156	15602	12894	11165	12890	10759	9415	9631	9199
785.50281	36	13584	117268	78815	53670	41041	34064	28328	22033	21257	18455	15279	15216	12471	11748	12095	9704	10752	9792	9352
785.79083	135	14843	117389	77815	53432	41695	33864	29267	22349	19254	17678	16367	15804	13397	12344	11714	10375	11264	10201	9910
786.07886	308	14921	116022	79296	52229	40710	32951	27897	23193	18396	17788	16439	15600	13801	12851	11776	11017	11364	10337	9840
786.36688	159	14549	116419	78744	51997	39772	33309	26500	24189	18457	17116	17414	15740	14348	12951	12549	11170	11367	8937	9725
786.65491	59	14891	114580	78871	50191	40446	31657	26727	24242	18047	16679	17600	14820	13875	12882	12002	10952	11008	8695	9763
786.94293	99	14838	113522	77464	49927	38187	31951	27506	22681	18592	17735	16205	14952	13843	11921	12616	10678	11029	8718	9243
787.23096	88	14666	110100	78849	53107	38442	33025	27682	22261	19047	18941	15664	14989	13652	12089	12746	9650	11507	9601	9527
787.51898	157	14890	110645	77469	53238	39376	32486	27446	22441	18737	18715	15974	14246	13069	12680	12061	9493	10871	10253	8938
787.80701	200	14359	114351	76921	52180	39430	31761	26213	21996	19228	18147	16429	13762	13755	13387	12359	10312	10197	10049	9557
788.09497	271	14266	110354	76353	52769	40431	31245	25897	22007	18407	17637	16147	14559	14145	12929	12329	10472	10818	10549	9808
788.383	189	14025	108090	77980	50195	41289	32301	26686	21514	18899	18103	15674	14107	13519	12608	12502	9901	10675	9833	9031
788.67102	169	14260	106379	77725	50600	39529	31666	25832	21878	18244	17970	16308	13472	13639	12249	12467	10019	10485	9808	8729
788.95898	191	14903	110152	74194	48866	38531	31019	23684	21258	19301	17038	16308	13485	14359	13194	12693	10608	10415	9023	8880
789.24701	118	15156	109880	74684	48478	38296	30553	23578	22082	19210	17372	15493	13259	14251	12608	12132	10166	10484	9358	9244
789.53497	317	15158	105942	72476	48630	38576	30735	24209	21224	17932	16815	15086	13216	13786	11455	11761	10602	10083	9473	8423
789.82294	120	14658	105187	71680	48900	38423	30932	24465	21198	16976	17308	15615	13344	14111	12140	11698	9944	10654	9718	8777
790.11096	247	15434	104611	72436	49405	37963	30410	26097	20974	17717	17823	15024	14067	14486	12601	12175	10192	10245	9931	8784
790.39893	270	15170	101754	70797	48799	37700	30575	26154	21211	18223	18096	14941	14524	13457	13200	11387	10913	9214	9793	8536
790.68689	319	15081	101595	70595	45775	37972	30289	27523	21323	18369	17691	15667	14310	12959	13309	10455	10744	9946	9278	8818
790.97485	336	14955	103532	71672	47097	36630	30682	27405	21695	17950	17077	16007	14570	13907	13350	11071	10625	10765	9102	8896
791.26288	312	14582	102360	70628	46936	36554	30050	25421	21877	17684	16647	15861	14570	13600	11642	11216	9546	10568	9439	8621
791.55084	215	14798	101468	70129	46733	37838	30320	23921	21558	17391	16348	15516	14072	13335	11221	12056	9855	9527	10137	8497
791.83881	150	14201	97816	68695	47191	36744	29836	22341	22148	17449	17188	14570	14134	13042	11863	11837	9767	8673	8994	8501
792.12677	344	14712	98381	66933	47077	36080	29801	23725	22467	18126	17608	13917	13783	13198	11667	12696	9221	9587	9772	8829
792.41473	449	15271	100091	68185	46552	36109	31605	23991	21022	18493	17593	14628	13920	12378	11250	13306	10392	10070	9959	8508
792.70264	461	14972	100253	68053	45867	35401	31413	24512	19941	17722	17367	16218	13413	12449	11742	13008	10092	10663	9596	8493
792.9906	511	14504	101127	67016	43801	35055	29717	23968	20678	17998	17321	15259	13176	12203	12274	12508	10084	9860	9567	8251
793.27856	458	15303	101213	66622	43941	35545	27955	23733	20557	18044	15517	14252	13162	12492	12022	12839	10019	10007	9652	8033
793.56653	458	15571	100635	66934	43439	35887	27012	24172	21892	17052	14557	14408	13175	12910	12011	12627	10215	10146	9765	8973
793.85443	605	16281	100534	66194	46833	35119	27146	23624	22140	17550	15318	14135	13735	13326	12042	11555	9583	10037	9712	9229
794.1424	660	17548	100911	65174	48281	36833	27876	24146	20755	17667	16255	15573	14516	12648	11937	10486	9540	9947	8905	8332
794.4303	367	17148	102836	64498	46166	36594	28302	24105	20221	17641	15880	14022	14708	12779	12284	11359	10367	9769	8262	8691
794.71826	641	17602	102233	63865	45924	34924	26923	23206	20441	18075	16194	13396	13936	12105	11951	10713	10587	10059	9135	8980
795.00616	572	18561	101699	64037	45704	34924	26730	25034	21727	17894	16980	13695	13660	11752	11813	10748	11088	9929	9645	8685
795.29407	625	17720	102250	64312	45356	34771	28914	24955	20950	17111	16570	14069	13447	12519	12282	11535	11097	9901	8709	8430
795.58203	859	18906	104688	65819	44986	34613	30020	23045	20918	17345	16556	13960	14494	13110	12339	11585	10324	10394	8446	8503
795.86993	881	20108	105756	66177	44044	35271	29605	23114	21168	17088	16432	14308	13203	13262	11872	11770	9185	10130	8960	8339
796.15784	988	20714	106534	65281	44437	34353	27924	23846	21163	16896	17007	15403	12689	12866	11510	11582	9834	9605	9123	8860
796.44574	750	22010	107491	65626	44792	34687	28175	23583	21551	16484	17021	14357	12309	12017	11163	12140	10199	9103	9376	8733
796.73364	708	22498	108774	65521	43566	35211	27267	22554	21163	17317	15997	13409	13008	11702	11274	12467	10472	9563	9352	8421
797.02155	700	22746	108524	64495	43426	34676	27747	22570	21071	18369	17512	14266	13804	12147	12185	12262	10542	10168	8658	8958
797.30945	914	22964	107183	63490	44668	34550	28444	23300	21451	17951	17084	14285	14061	12249	11663	12431	10546	10064	8138	8800
797.59735	1218	23324	105301	64937	43622	34933	27402	23999	21147	17392	16335	13675	13360	12098	11868	11852	10857	9975	8660	8706
797.88525	1209	23418	105709	64394	43662	34980	26815	24150	20936	16619	17574	14736	13835	11988	11295	11936	10763	10155	10546	7927
798.17316	1148	23827	105623	63542	43872	33927	25910	24329	20162	17181	17574	15385	13469	13368	10145	11171	10260	9691	8815	7924
798.46106	1194	24130	104896	65623	42985	33333	27445	23781	20404	17739	17889	14276	13539	13162	10591	10516	10104	9784	8347	8746
798.7489	1073	22785	105938	63277	42946	32223	27335	23360	19411	16454	17564	13619	12914	12300	11352	9778	9996	9437	8752	8082
799.0368	1046	22538	107596	64528	40980	34433	27287	22108	19694	15858	17987	14047	12718	11200	11263	10714	9596	9656	8461	7909
799.32471	961	22674	105547	63595	40625	34947	26610	22849	19093	16809	17359	13805	12860	11176	11511	11214	9900	10302	8025	7639
799.61255	961	23001	102653	60037	41975	35769	24609	22868	19244	16671	16621	14000	13286	11704	11059	11531	10075	10691	8374	6637
799.90045	1154	23097	102119	59870	43516	34333	25158	22182	19904	16785	15181	14565	12474	11893	10926	10820	9660	9736	8677	6773
800.18829	1178	22560	104078	60853	44299	32521	26443	22701	19865	16675	15647	14128	13345	11589	11826	11153	9620	8815	8707	7421
800.47614	1077	21797	101042	61362	45247	32254	27962	22602	19927	15487	15914	14499	13469	11502	10812	10747	10422	9052	8019	7644
800.76404	778	21473	99248	59207	45760	32660	27706	22894	20113	16386	16144	13547	13534	11828	11075	10820	11371	9831	8118	8051
801.05188	671	22021	97630	58628	44715	31699	26857	22571	20800	17197	16123	14303	13931	12044	10941	10953	10486	10697	7932	7652
801.33972	741	21330	98689	57788	42144	32019	26387	22641	20570	17509	16059	15109	12939	12044	11766	10607	10027	9872	7947	8080
801.62756	757	20699	93923	58711	40627	32533	26783	22322	19417	16962	17029	14951	13011	11948	11777	11096	10334	9514	8485	8365
801.91541	640	20104	91197	60669	42489	32885	26218	22340	20749	18408	16631	14667	13026	12977	11677	11416	10557	9430	8331	9641
802.20325	632	18813	93649	61661	42358	32946	25890	22021	20395	17986	17097	14710	13009	12836	11804	10561	10321	9999	9198	10100
802.49109	715	18244	92692	60033	42586	32189	26024	20975	19624	16652	16087	13946	12976	12049	11314	10701	10445	10548	9593	9154
802.77893	956	17999	89444	59744	42548	33449	26058	21977	19936	16388	15885	13503	13654	12105	10847	11102	10612	9913	8484	7780
803.06677	714	18023	91200	61203	42225	34012	25958	21074	19889	16786	16016	14335	13560	11395	11490	10884	9730	9389	7747	7724
803.35461	537	15994	90074	60438	39690	32772	26580	21927	18968	16295	15506	15321	12656	11892	11577	11223	9185	9513	8093	8209
803.64246	549	14249	88117	58527	39115	32344	25711	23637	18791	16952	15585	14971	12274	12720	11455	10501	9990	8970	8190	7978
803.93024	641	13831	87355	58893	38782	32676	25158	23274	18506	18077	14855	14394	12978	13023	10698	10085	10397	9313	8305	7720
804.21808	536	12839	85283	59142	39805	30898	24925	23318	19697	18719	14424	14462	12495	12216	10879	10306	9417	9302	8489	7735
804.50586	418	13076	83244	56482	39237	31447	25632	23477	20624	18916	15329	14796	12748	11694	11332	10093	9435	9414	9066	7408
804.7937	649	12937	82339	56229	41292	31486	26941	23533	19851	17651	16470	13632	12403	12807	11491	10536	9916	9201	8808	8009
805.08148	445	12151	80621	56505	39821	33065	25480	22443	17983	16619	15854	13155	12506	12111	11286	10919	8941	9235	8480	9025
805.36932	391	12386	81773	57066	39506	32565	25045	22572	19282	16020	16251	14034	12559	11655	10899	11033	9740	8807	8364	8046
805.6571	336	11729	81842	58804	39940	31287	24698	22964	18175	15997	15293	14689	12375	12599	11144	10774	9576	8512	8033	7636
805.94489	391	10672	79735	60626	41635	31995	25002	23691	17844	15427	15337	14111	11756	13363	10892	10288	9219	8408	9415	7807
806.23273	327	11122	78003	59837	40908	31606	24936	23775	19000	15908	14531	13982	12388	12380	11047	10532	9402	8918	9384	7893
806.52051	352	11058	78431	58415	39308	31108	25857	22799	19225	15570	14515	13901	12617	12852	11727	10413	10056	9632	9301	8125
806.80829	183	10884	78744	57430	38037	31464	24636	21651	19422	17169	15944	14206	12375	13224	10666	10643	10691	9379	8829	8290
807.09607	144	10734	77019	58446	37901	32099	24990	21793	19610	16800	15686	13520	12514	11982	11203	10685	10228	9066	8408	7826
807.38385	244	10611	77918	58272	39931	32936	24985	23280	18680	15920	13441	13393	11565	11134	11656	10659	9262	10037	7857	7669
807.67163	329	10161	77201	55763	38001	31010	24099	22635	18845	15406	14452	13012	12619	11050	10735	9653	8947	10310	8243	7766
807.95941	148	10449	75177	56232	37410	30119	26360	22443	18359	15647	15561	13477	12980	11288	11456	10290	10252	10403	7828	7917
808.24719	168	10035	75824	55450	39517	31179	26897	21728	18554	15406	15263	14384	12491	10800	11425	10700	10800	9489	7726	8587
808.53497	234	10628	77496	55945	39146	31338	26652	21907	19165	15756	15062	14928	12254	10770	10596	10902	9888	9742	8139	8014
808.82269	127	10067	77370	56184	37847	31125	24929	22199	19445	15654	15007	13392	13270	10991	10970	10608	10017	8791	7906	7962
809.11047	144	9649	76283	55398	37073	32206	25291	22377	19182	16206	15102	13063	12979	10839	9920	10427	10239	9022	7499	8289
809.39825	187	9438	76339	54696	38156	30265	23781	21933	18652	16869	14354	13639	12426	10604	9629	10785	10018	8802	7897	8194
809.68597	201	9190	74086	55299	38890	29822	25257	20952	19029	16233	13597	13596	12806	11439	10873	10603	10423	9645	7818	8873
809.97375	131	9011	74027	53901	37907	31396	25342	21950	18815	16033	14552	13830	12671	11966	11111	10350	9273	9262	8156	7864
810.26147	56	8888	75228	52635	37844	30817	25467	21689	19239	16248	14951	14354	12578	11745	11450	10386	8722	9774	8391	7952
810.54919	48	8988	75469	51512	38705	31113	25397	22358	19005	16247	15155	13911	13482	11433	11412	10401	9237	9096	8714	8329
810.83698	53	8815	72892	50839	38447	32092	24441	21113	19409	16180	15471	13524	13543	11887	10758	10469	9345	9641	9165	7842
811.12469	147	9023	70040	51752	38196	30421	24257	22169	18260	17152	15885	13699	12638	11844	10449	9911	9191	9213	9239	8085
811.41241	54	8608	69462	52911	35781	28448	24013	22051	18363	16208	14838	12870	12237	11681	10183	9726	9203	9852	8768	7739
811.7002	67	9030	70578	50950	34607	27965	23770	21304	18853	15600	15393	12836	12490	11234	11017	10277	9443	10019	8036	7536
811.98792	26	9038	70331	51345	35628	28433	24344	20552	18602	15676	15870	13721	13247	11935	11119	9989	9361	9384	8060	7545
812.27563	22	9231	72070	53180	37196	28896	23591	20436	17845	15354	15745	13011	12768	11323	9896	11167	9190	9449	8503	7617
812.56335	92	8800	70108	52022	37509	28068	23731	20188	17699	15194	15508	12031	12976	11245	9869	10802	9426	8762	8913	7871
812.85107	170	8721	69382	52832	35132	27767	24664	19512	17589	16079	16469	12725	13365	11285	10158	10391	9134	8484	9206	7985
813.13873	36	7983	66292	52965	35569	29162	24221	19597	18020	15919	16332	13040	13508	10865	10393	10521	8931	8720	8895	8330
813.42645	98	8162	67400	51288	37012	28640	24075	19423	18173	16206	16156	12708	13831	11196	9485	10745	9002	8598	8355	7493
813.71417	121	8495	71030	53237	36965	28823	23815	19263	17895	16478	15290	13135	12879	11367	9683	9783	9257	8595	8494	7391
814.00189	73	8369	69271	51091	35435	28815	23351	18439	17699	16255	14315	13660	13181	10916	10563	9601	8484	8752	8346	7012
814.28955	133	8866	68089	49706	34501	29365	23950	18582	17920	15701	14950	13897	14041	11059	9956	10378	9030	8769	8189	6937
814.57727	207	8530	67373	48353	34319	28345	23457	20424	19375	14658	15709	13667	12251	12670	10372	10463	9482	8726	7804	7576
814.86499	13	8211	67060	49034	35729	27315	22810	21113	19144	15924	15548	13462	12292	12539	10594	9640	9782	9552	7296	7634
815.15265	137	8554	68717	49389	35362	27396	21733	20010	19743	16355	14723	12430	13132	12474	10523	9272	9224	9694	7753	7309
815.44037	62	8585	68950	48196	34207	28674	22063	20812	19171	14342	13794	11829	12440	11972	10632	9175	9408	9339	8566	7793
815.72803	204	8218	65937	47876	33773	27659	24071	20239	18738	15113	13981	12131	12568	11855	11660	9425	9105	8967	8663	8507
816.01569	170	8046	65271	48973	33796	27689	23796	18950	20018	14846	14880	12643	12491	11313	11694	9341	9075	9431	7921	8911
816.30334	-29	8114	65199	48731	34213	27327	22734	19027	19748	15320	14225	12118	12533	11504	10564	9630	8731	8824	7253	8164
816.59106	3	8231	63349	47867	34059	28090	21793	20294	20082	16213	14142	12014	12206	10574	10335	9320	9257	8901	8216	7918
816.87872	97	8408	62975	48370	33397	27996	21419	20052	18446	15228	14108	11515	11463	10369	10513	9156	9019	8293	8214	7633
817.16638	147	7902	64414	49422	33369	29077	21452	20382	17017	15205	15037	11549	11970	11067	10711	10115	8529	7941	7918	7311
817.45404	110	7753	62919	48427	33283	27259	22233	20707	16766	14841	14561	12205	12528	10304	10321	10186	7721	8777	8206	7546
817.7417	59	7801	63797	47506	32135	27687	22270	20258	17771	14443	13728	12827	12469	10933	9854	9096	7949	9082	7923	7889
818.02936	-38	7496	62023	45763	31907	26944	22146	19522	18691	14990	14205	13066	11859	10666	9959	9114	8217	8552	8408	7828
818.31702	52	7788	61492	44613	33240	27226	21984	19584	17976	14312	14192	13190	11385	10991	10675	9052	8654	8399	8291	7337
818.60461	45	7452	62287	44895	33381	27403	21596	18335	17651	13839	14206	12465	11035	11206	10898	8476	8635	8863	7908	7023
818.89227	-11	7786	61573	46255	33073	26896	21503	17900	17370	14574	13983	12516	11245	10355	9711	8714	8293	8067	8225	7850
819.17993	117	7232	60992	44949	32585	25442	20771	18043	16080	15735	13042	12536	10957	9911	9284	8804	8115	8042	8141	8348
819.46759	100	7254	61073	45029	33078	25588	20748	19098	15783	15421	13107	13304	10981	10846	9647	9396	8225	8508	8388	8299
819.75519	10	7554	59110	44792	33095	25287	20931	19363	15850	15377	13769	13097	10981	10725	9436	9749	8885	8245	8012	7703
820.04285	12	7074	61027	45134	31171	25365	21193	19842	15313	14612	13411	12057	11385	9368	9251	9700	9359	8203	7862	6976
820.33044	43	6951	59558	44195	30264	25189	21017	18298	14934	14625	12635	11639	10961	9650	9273	9408	8899	8559	7937	7256
820.61804	-5	6906	58393	43567	31285	24665	20370	17217	15466	14366	12829	11501	10149	9567	9508	9340	9063	8835	7627	7549
820.9057	66	7182	58703	43697	31280	24677	19596	17604	16143	13257	13081	12039	10412	9935	9574	9893	8951	8416	7128	7192
821.1933	186	7205	58071	42194	30471	24487	20438	17396	15996	14518	13860	11903	10628	9054	9163	9678	8365	8437	7114	6725
821.4809	-49	6532	57762	42237	29366	24788	20741	17296	17014	15146	13941	12315	10695	9057	9186	9324	8091	8534	7308	7599
821.76849	13	7169	56708	42696	30368	25335	20052	17671	16907	13943	13511	12289	10152	10031	9078	8853	8179	7831	7287	8017
822.05615	77	6785	55618	43229	31258	25453	19928	18044	16082	13712	12415	11871	10281	10389	9619	9687	8041	7633	7780	7299
822.34375	29	6660	56559	42706	31116	25033	21138	18452	16523	13625	12583	12781	9933	10201	9651	9460	8042	8175	7882	7076
822.63135	52	7178	56636	43398	30007	24822	21107	18079	15713	13641	13055	12481	9872	9517	10068	9081	8832	9434	7127	7180
822.91895	26	7029	57785	43299	30581	25765	21586	17509	15373	13998	11984	11945	9981	9557	10430	9012	8353	9915	6943	6991
823.20648	45	6554	58177	42131	29600	24644	20830	18186	15805	13446	12362	11935	9796	9785	9515	9393	7596	9088	6659	6048
823.49408	36	6378	57615	40767	29120	23136	19623	17823	16195	12959	12146	11465	10466	10282	8682	9342	7143	8605	6327	6150
823.78168	163	6017	54799	40365	28734	22496	19562	17827	15545	12643	12600	11212	11039	10628	8796	9131	7917	8430	6963	6438
824.06927	38	5953	54951	41481	28618	22314	19622	18686	14986	12353	13249	11296	10557	9954	8144	9065	8962	8005	6807	6147
824.35681	51	6074	54315	41140	29317	23268	20025	18320	15481	12262	13051	11324	10990	9497	7722	8946	8192	7453	7140	5293
824.64441	79	5668	51234	38915	28572	23382	19766	18321	15581	12116	12914	11535	10149	9713	9370	8867	7836	7726	7309	5982
824.93201	44	5728	52741	39351	28091	22773	20295	18573	14526	13029	12442	10017	9343	10574	9450	8759	8002	7165	7675	6546
825.21954	113	6067	52187	39091	28748	22456	20014	18264	15079	12537	12186	10344	9704	10073	9057	8124	7839	7329	7731	6648
825.50708	122	6291	50699	36374	27836	22888	20665	16881	15011	12307	12380	10198	10882	8842	9143	8029	7362	7571	6779	6383
825.79468	37	6254	50552	36656	27918	22540	19052	16782	13604	12492	13417	9923	10496	9135	8691	7726	6938	7818	6527	5949
826.08221	120	5960	50299	37241	28624	22038	20237	17907	14309	12326	13481	9933	9886	9088	8371	8537	7464	7256	7251	6186
826.36975	58	5962	51364	36807	29027	21557	20333	17123	14551	12615	12686	10138	9513	9662	8274	8654	7830	7492	7230	6095
826.65729	9	5554	49999	35828	28551	22335	20058	16126	14409	11078	12223	10242	9516	9415	8473	8567	8034	7234	6726	6564
826.94489	83	5346	48632	36173	27653	22292	20319	16496	14322	11350	11651	11455	9880	9192	7975	8626	8214	7457	6676	6523
827.23242	20	5596	49004	35417	26463	20263	19679	15488	14204	11407	11241	11583	9624	9088	7582	8886	7825	7586	7026	6194
827.51996	27	5509	48780	35550	25322	20806	18609	16879	13910	12220	11244	10217	9942	8733	8081	9837	7196	7174	6521	6488
827.8075	112	5829	47515	37960	24123	20410	19696	16006	14226	11692	11645	9824	9773	8193	7850	9217	7498	7101	6678	6284
828.09503	-36	5644	46731	37202	24109	21459	19234	15856	14697	10917	12163	9967	9418	8548	8512	9163	7527	6571	6696	5492
828.38251	95	5731	46624	35918	24423	20690	17998	15363	14331	11062	11897	9519	9144	8881	9462	8339	7187	6086	6306	5812
828.67004	161	5471	48217	34037	25500	20525	17855	15516	13357	10617	11162	9532	10154	8528	8921	7436	7189	6574	5352	6036
828.95758	54	5117	47014	34077	25124	20188	18867	15620	12843	11476	11619	9851	10067	8712	8287	7018	7159	7096	5811	6322
829.24512	129	5447	43886	33735	26060	19642	19726	16132	13684	11207	11379	9555	9784	8965	8275	6955	7697	6925	5909	5919
829.53259	85	5544	45222	33573	24938	20400	18907	15572	13780	11745	12287	9209	10119	8926	7400	7523	7618	6657	5875	5743
829.82013	24	5487	45800	34936	24261	19841	17548	14600	12901	12169	11554	9122	10323	8993	7293	7819	7026	6690	5872	5734
830.1076	17	5487	45506	34717	23517	19623	17337	13589	13325	11677	11287	9335	9117	7924	7307	7772	6416	6730	6475	5694
830.39514	80	5648	45165	32957	24356	20075	17883	13431	14233	11435	11205	10260	9282	7715	7459	7339	6160	7079	6286	5763
830.68262	144	5422	43274	33552	25656	20009	17185	14552	13478	11323	10707	10276	8989	7424	7654	7290	6814	7287	6335	6387
830.97009	153	5666	42502	33398	25938	20256	15763	14445	13096	11866	11326	9022	8310	6889	7814	7240	6582	7196	6294	6393
831.25757	95	5679	42583	33479	25168	19666	16068	14666	13391	12203	10717	8815	8258	7951	7863	7530	7263	6449	5976	5839
831.5451	92	5264	42623	32444	23698	19141	16969	14793	13247	11980	10211	8468	8955	7907	7124	7844	6864	6319	5906	5863
831.83258	61	5118	42947	31810	23667	19956	16852	14558	14239	11869	10073	8462	9261	8262	7553	7510	6611	6591	5816	5552
832.12006	64	5441	43167	30562	23555	21185	17077	14605	13579	11820	10189	8942	9011	8437	7500	7026	6982	6356	6040	5527
832.40753	132	5191	43138	32348	23064	21001	15961	13961	13021	10472	9857	9402	9317	8438	7623	7236	7118	6183	6052	5647
832.69501	60	4747	41827	31278	24222	20891	15656	12957	12630	10743	10157	9752	8582	7578	7708	7343	7294	6716	5578	5706
832.98248	105	5102	40390	30687	24068	19937	16065	12691	12993	10781	10308	10144	8274	7011	7440	6962	6386	6228	5864	5849
833.26996	120	4910	40149	30847	23654	19353	17228	13128	13116	11097	9820	9573	8392	7853	6624	7047	6104	6350	5733	5382
833.55737	75	5346	39285	31581	23526	19988	17007	13413	13281	10877	10436	9746	8995	9282	7296	6936	5941	6495	6052	5720
833.84485	-32	4881	40275	32294	23227	19490	16806	14596	12707	10594	10235	9531	8881	9476	7897	6434	5994	6261	5699	5782
834.13232	3	4958	41717	31811	22840	18205	16453	13734	12468	9885	10478	9754	8429	9120	7538	6438	6530	5873	5704	5887
834.41974	78	5251	41424	32152	23083	18826	15139	13457	13112	10084	10392	10590	8381	8661	6768	6700	6901	5769	5956	5466
834.70721	12	5427	39861	30453	21634	18760	15589	12927	13361	10475	9726	9720	8447	7597	6373	6628	6325	5968	6220	5732
834.99463	34	5401	38544	30425	22316	18848	16034	13511	13613	11008	10378	9283	9024	7534	6676	7248	6076	5494	5586	5977
835.2821	-26	4867	38240	30866	23242	18758	14895	13728	12886	10804	10886	8754	8425	7807	7466	6832	6346	6153	5478	5687
835.56952	-16	4933	39413	30251	23610	19195	13964	14073	12348	11131	10721	9172	7634	7506	7710	6837	6295	6743	5527	5900
835.85693	-5	4711	41710	31154	23340	18468	14736	14338	12277	10238	10805	9662	8654	7257	7382	6057	6548	6459	5384	5547
836.14441	-15	4443	41132	29477	22167	17401	14971	14614	12064	10379	10678	9382	8447	7613	6966	6596	6163	5986	5618	5026
836.43182	14	4517	38136	27828	22338	17188	14578	14430	11394	9688	10029	9011	7877	8086	6997	7154	5865	6345	6514	5177
836.71924	-33	4949	36941	27330	21127	17233	15401	14053	11561	10233	10102	8965	8182	7906	6759	7121	5572	6740	6819	5330
837.00665	-121	4590	36824	29042	21309	17666	15359	13014	11196	10374	9536	9135	7719	7457	6830	6750	5704	6664	6387	5487
837.29407	49	5270	38239	29171	21020	17855	14339	13341	11882	10372	9581	9363	7692	8112	7727	6669	6492	6606	5139	5293
837.58148	21	4767	37068	30295	21708	17474	15298	13434	12199	11034	10533	9305	6988	7696	6993	6983	7238	6154	5018	5529
837.8689	32	4326	37105	30927	21487	16921	14854	13441	12439	11646	10053	9418	6905	8183	6157	6871	6283	6312	5495	5516
838.15631	-19	4809	38607	30540	21550	17711	14020	12902	11361	10752	9523	9770	7467	7739	6232	6685	6177	5628	5180	5015
838.44373	-40	5005	39064	30087	21526	17465	14139	13262	11346	10429	9613	9431	7994	7417	6274	6843	6513	5669	5603	4985
838.73108	-5	4786	37836	29348	21573	18019	14715	12375	11635	10639	9414	9222	7259	7660	6194	6095	6485	6187	5016	4968
839.01849	39	4921	38256	29074	21416	19325	14826	12628	11623	10802	9115	8411	7271	7804	6142	6407	6694	6783	5677	5059
839.30591	-44	4714	36702	27396	20289	18775	14611	12591	11308	11138	10028	8250	7333	8156	6413	6788	6487	6224	5524	4808
839.59326	57	4390	36780	27930	20232	18691	14940	13130	11462	9843	10384	8529	7089	8156	7201	6902	5913	6202	5341	5308
839.88068	-68	4369	37547	28913	20214	18034	14877	13535	11811	9288	8700	8894	7267	7816	7458	6915	6573	5793	5559	5447
840.16803	-67	4787	38122	28830	20183	17918	14252	12500	11523	9411	8687	9570	7142	7963	7167	7030	6421	5630	5407	5473
840.45538	45	4827	36708	29840	20612	18380	14898	12731	11818	10007	9181	9095	7720	7671	7028	6956	6671	5951	5305	5910
840.7428	64	4539	35989	28165	20252	17441	13572	13260	12076	9412	8559	8556	7804	7303	6619	7172	6468	5335	5051	5642
841.03015	4	4311	34840	28719	19677	16628	13792	13769	12484	9583	9157	9388	8066	7163	6599	6922	6098	5030	5657	5022
841.3175	-68	4114	34813	28473	20317	16890	14576	12946	12318	10018	9558	9220	8035	7514	6708	6276	6332	5579	6208	4855
841.60486	-14	4713	37159	28519	20978	17276	14508	13101	11491	10025	9477	8167	7401	7350	6416	6407	5921	6042	6272	4901
841.89221	-11	4537	38065	29077	22075	17585	14893	12462	11987	9620	8825	7638	7986	7189	6059	6850	5748	5870	5783	5783
842.17957	-44	3990	35671	28238	20815	17802	16097	12452	11171	9621	8112	8373	8512	7138	6250	5853	5600	5554	5247	5282
842.46692	-100	4072	34848	28040	21097	17094	15497	11296	11008	10257	8771	9033	8474	7175	6108	5577	6116	5710	5756	4862
842.75427	-10	3911	35311	27051	20113	16922	13605	11728	10991	10557	8762	8891	7561	7480	6172	6118	6625	5290	5745	4966
843.04163	-17	3914	35569	26653	21365	17108	13604	11916	11082	9955	8296	8668	7717	8064	6072	6736	6077	5784	5642	5504
843.32898	21	3691	37018	27430	20802	15932	14225	12248	11668	10209	8334	8394	7641	8137	6707	7220	6030	5899	5737	5453
843.61627	29	4019	35428	26561	19614	16611	14718	12495	11824	10212	9069	7833	7601	7418	6774	7110	5754	5848	5834	5265
843.90363	-12	4294	35059	26591	19537	17415	14522	13689	11657	10810	9728	7483	7687	7295	6412	6807	5458	5934	5481	5453
844.19098	83	4044	35386	26317	19526	16483	13984	13098	11777	10438	9516	8891	7747	7180	6382	6355	5389	6494	5327	5467
844.47827	-65	3926	36215	26632	19180	16833	14004	12270	10628	9737	9242	8330	7105	6152	7704	6047	5768	6466	5160	5647
844.76562	-17	3999	36005	27370	19360	16868	13408	12170	10903	9735	8629	8697	7179	6850	7135	6570	5642	5812	5208	5543
845.05292	-14	3980	34004	27709	19644	17213	13402	12104	10796	9711	8737	8617	7576	6947	6440	6924	5655	5234	5477	5148
845.34021	-12	4030	34440	29190	20752	17037	13510	12600	11057	9790	10406	8566	7961	7204	6480	7272	5844	5705	5539	4709
845.62756	-70	4078	36942	28032	19901	17288	13708	12633	11318	9798	9518	8562	7906	6870	6835	6468	5812	5778	5220	4109
845.91486	-46	4038	36444	27981	20172	16895	13313	11887	10660	9538	9036	8058	8281	6652	7335	6348	5396	5635	5377	4822
846.20215	3	4146	37186	28578	20352	16854	13578	11528	11390	8954	9285	8223	8124	6336	7338	6770	4962	5507	5175	5110
846.48944	9	4287	36435	27803	20031	15873	14424	11654	11966	9354	9297	8297	7969	6345	6663	6493	5024	5474	5004	4697
846.77673	-10	4188	34928	26656	20324	15845	13413	12142	11910	9828	9569	8412	7891	6667	5875	6950	4914	5236	5322	4423
847.06403	-35	3797	34923	26311	19947	16454	13449	11836	11575	9853	9404	8368	7244	7240	5824	6979	4902	5653	5107	4453
847.35132	56	4193	36001	26386	18765	15782	13455	11616	10910	9814	9312	8945	6908	7608	6324	6826	5093	5145	5688	5000
847.63861	69	3990	35497	25661	17988	15504	14210	11932	10967	10190	9166	8614	6941	7032	6739	5936	5210	4660	5090	5523
847.9259	71	4360	34042	25832	18667	14322	13581	11811	11256	9718	8878	8672	7784	6510	6886	5364	5226	5118	4423	4988
848.21313	-70	4220	34728	25819	18743	14574	13616	12456	10706	9072	8104	8447	7856	7039	6713	5570	5007	5220	4613	5608
848.50043	16	4319	34287	25869	18859	16797	13775	12371	11078	9189	8275	8572	7566	6835	7253	5938	5087	5752	5491	6145
848.78772	38	4129	33215	25717	19788	15878	14045	12022	11632	8952	8371	8079	7258	6852	7310	6445	5298	6198	5703	5540
849.07495	-72	3704	33831	27106	19507	16102	13919	11596	11410	8550	8458	8034	7832	6457	6860	6000	5517	5654	4988	5054
849.36224	-62	3824	33961	25556	19646	16224	14148	11709	10733	9040	9014	8112	7554	6484	7119	5434	5690	5789	5123	4789
849.64948	8	3703	33839	25895	19530	16614	13921	11373	10998	8474	9213	8012	7507	6444	6867	5871	6036	5513	5013	4992
849.93677	-54	3871	33619	26957	19058	16210	12987	12142	10695	8459	9113	7333	7659	7053	6543	6158	5520	5187	4812	5407
850.224	131	4003	33437	26421	20441	15439	13422	13304	10552	9552	8596	7583	8251	6829	6931	5524	5547	6146	5170	5298
850.51123	73	4364	33195	26511	19598	14807	12986	12712	10535	9131	9566	7661	7876	6271	6309	5924	5081	6397	5241	5245
850.79846	73	4256	33808	25543	19236	15931	13269	11638	10125	8804	9329	7205	7515	6078	6795	5985	5693	5634	5207	5588
851.08569	43	3880	33261	26477	18654	15678	13005	11521	10182	8673	8798	7816	7386	6629	6380	5934	5931	5351	5354	5359
851.37299	90	4024	32184	27175	19275	16153	12703	11329	11167	8754	8741	7808	7273	6477	6322	5792	5913	5045	4829	4961
851.66022	-8	3994	32931	26407	19589	15958	12991	10868	10591	9323	8783	7570	7382	6284	6261	5949	5314	5480	4855	4788
851.94745	-22	3821	32274	25624	19089	15373	13024	11280	10169	8690	8020	7949	7058	6583	6076	6605	5240	4917	5207	5316
852.23462	-9	3476	31018	25332	18630	15544	12654	11975	10478	8516	8581	8374	6905	6716	6186	5953	5247	4855	4718	5807
852.52185	-1	3720	30667	23285	18440	14655	12759	10799	10549	8863	8894	7310	6608	6914	6194	5428	5436	5014	4690	5410
852.80908	-1	3638	30791	23708	17962	14867	13342	10125	10182	9254	8961	7069	6790	6328	6474	5818	6106	5422	4701	4773
853.09631	-85	3039	30958	23970	17307	14131	12815	10031	10006	8975	8715	7536	6544	6771	6247	6073	5978	4875	4065	4049
853.38348	-17	3101	29728	22509	16682	14562	12362	10782	9901	9582	8947	7664	6688	7082	6283	6143	5364	4804	4001	4168
853.67072	-9	3752	28343	22885	16716	14233	12053	10531	9778	8769	8017	6841	7234	7385	5497	5682	5356	5371	4200	4295
853.95789	-99	3573	28495	23505	17196	13776	11544	10871	9668	8407	8312	6638	7570	7444	5863	5175	5599	5040	4394	4127
854.24512	8	2996	30474	22625	17376	14506	11385	10584	9508	8519	8269	6922	6987	6529	6147	4757	5391	4919	4465	4196
854.53229	48	3321	30573	22146	18022	14342	12327	9754	9591	7871	7940	7395	6750	6615	5657	5322	4628	4703	4499	4907
854.81952	-70	3449	30296	21675	17761	13128	12361	9019	9318	7655	8239	7289	6699	6463	5914	5629	4751	4645	4346	5138
855.10669	37	3626	29015	23199	17222	13177	11368	10109	9748	7833	7639	7586	7050	6359	5871	5160	4753	4621	4374	4863
855.39386	11	3232	28834	23650	16861	13196	11860	11093	9650	7262	7893	7601	7127	6364	5400	5507	5480	5036	4268	4334
855.68103	-44	3139	29127	23093	17526	13693	11457	10412	9593	7684	7947	7296	6518	5019	5813	5405	5403	5123	3954	3788
855.9682	-98	3116	28413	20769	17266	13574	10671	9993	9965	7806	8191	7263	5868	4736	6312	4898	5362	4931	3819	3794
856.25543	70	3399	29376	20956	16502	12691	11831	9827	9818	7434	7438	7531	5933	5584	5426	5063	5171	4751	3838	3730
856.54254	-69	3223	27618	20282	16884	13676	11103	9779	8981	7928	7131	7244	6022	5599	5340	5124	4472	4575	4179	4193
856.82971	-16	3079	27053	20067	16909	14539	11285	9208	8951	7455	6976	6715	6846	5645	5658	5196	4167	4504	4229	4873
857.11688	-21	2929	27017	20684	16110	13608	11551	9994	8321	7301	6705	6155	6427	5288	5652	5498	4184	4189	4069	4509
857.40405	-82	3029	25362	20115	15603	13299	10891	10524	7848	7029	7096	6513	6212	5400	4776	4958	3833	4614	3974	3662
857.69122	19	3217	26016	20076	15277	12955	11263	9641	8471	6836	6671	6482	6282	5663	4530	4750	3813	4414	4625	3727
857.97833	-83	2995	27078	18486	14470	12619	11250	9293	8539	7061	6930	6129	5850	6023	4758	4891	3785	4191	4142	3730
858.2655	-105	2962	25533	18131	14341	13288	11380	9209	8626	7664	7092	5912	5469	5774	4630	5658	3389	3875	4437	3155
858.55267	-44	2771	24326	19010	14075	12744	10494	9468	8587	7291	6974	5798	5617	5459	4805	5794	3922	3780	3972	3733
858.83978	-42	3296	22872	18923	14679	11997	10684	8948	8318	7382	6896	6133	5435	4973	5147	4524	4321	4477	3680	3942
859.12695	-115	3061	22739	19186	14394	11202	10944	8789	8315	7036	6862	5963	5252	4839	5033	4290	4060	4552	3203	3624
859.41406	-52	2711	23968	19098	13915	11441	9844	8829	8069	6010	6979	6276	5271	4487	4609	4023	4197	4205	3136	3613
859.70117	-115	2482	24799	18587	14226	11475	9497	8925	8056	6173	7385	5993	5017	4871	4472	3813	3983	4254	3747	4089
859.98828	-46	2624	22487	17840	13616	10578	8393	8349	8068	6056	6911	5593	5551	5322	4347	4204	3585	3934	3806	4044
860.27545	22	2854	21938	17671	14172	10930	9181	7890	7390	6296	6422	5939	4711	4752	3958	4400	3740	3933	3515	3696
860.56256	-56	2609	21186	16963	13574	10642	9490	7492	7442	6498	5882	5997	4562	4268	4174	3733	3589	4213	3312	3199
860.84967	-19	2552	21678	17273	12613	10651	9822	7798	6845	6520	5677	5591	4816	4545	4232	4175	3711	4039	3164	3339
861.13678	35	2467	21532	16277	11902	10549	9517	7727	6968	6062	5600	4914	5315	4527	4300	4362	4041	3713	3086	3333
861.42389	-52	2423	19429	15675	11861	10862	8777	7902	7193	5383	5692	4556	6180	4264	4332	3720	3331	3554	3485	3221
861.711	40	2721	19563	16323	11619	9847	7802	8008	6874	5526	5583	4869	5735	4569	4250	3647	3199	3400	3295	3319
861.99805	-41	2606	19700	16091	11425	8745	8298	8208	6237	5753	5192	4856	4879	4418	3766	3792	3523	3573	2831	2870
862.28516	166	2214	19132	16164	11453	8783	9340	8137	7025	6061	5749	4980	4856	4600	3542	3858	3347	3827	3293	3006
862.57227	36	2323	19445	15305	10745	8549	8912	7542	6793	6404	5558	4863	4869	4756	3290	4032	2928	3820	3053	3101
862.85931	34	2127	18154	15930	11530	9098	8566	7359	6470	6414	5927	4617	4684	4784	3517	3687	2938	3349	2664	3243
863.14642	-25	2447	17787	15144	11201	9844	8125	7582	7027	5991	5855	5045	4741	4380	3326	3834	3497	3351	2605	2611
863.43353	48	2259	19080	13718	10516	10015	7686	6529	7056	5588	6198	4900	4298	4151	3772	3820	3653	3260	2919	2974
863.72058	-60	2442	19244	13152	10881	9156	7809	5823	6963	5547	5493	4205	4479	4235	3986	3552	3357	3298	3073	2873
864.00763	-76	2247	18619	13507	10765	8325	7240	6130	6343	5448	5393	4593	3895	4505	4065	3408	2992	3294	3331	2375
864.29474	71	2148	17364	13574	10358	8975	6833	6156	5476	5372	5641	4381	3582	4098	3843	3793	3559	3300	2983	2432
864.58179	20	2037	16948	14249	10196	8852	6956	6074	4582	4977	4995	3928	3985	3615	3894	3787	3490	2978	2615	2209
864.86884	84	2008	16829	13855	10255	8941	7444	6585	5207	4718	4574	4748	3899	3841	3935	3587	3465	2969	2642	2551
865.15588	-28	2033	16550	13720	9579	8705	7338	6733	5454	4380	4505	5278	3416	3808	3390	3204	2951	2797	2672	2381
865.44293	2	2072	16572	13480	9094	8249	7351	7114	5140	4975	4820	4444	3056	3265	2859	2986	2761	2919	2879	1961
865.72998	41	1931	16875	13361	9042	8269	6971	6173	5392	5182	4989	3486	3256	3068	2707	3205	2567	2677	2849	2295
866.01703	71	2204	17141	13414	9206	8528	6457	5138	5618	4660	4649	3112	3632	3241	2898	3278	2892	2301	2622	2730
866.30408	-3	1935	15760	12722	8742	8063	6096	4905	4600	4119	4162	3645	3757	3133	2856	3149	2847	2016	2540	2653
866.59113	-75	1540	15449	12535	8698	7790	6087	5224	4709	4806	4560	4068	3604	3625	2767	2637	2799	2115	2811	2314
866.87817	39	1527	14866	12182	9113	7837	6532	5139	5094	4824	3822	3845	3312	3120	3149	2749	2708	2000	2516	2172
867.16516	-89	1767	15446	11171	9457	7426	6212	5049	5109	4617	3378	3621	3030	2917	3037	2976	2551	2735	2324	2269
867.45221	16	1695	15644	11174	8983	7370	6405	5231	4765	4220	3854	3876	3377	3186	2880	2913	2491	2815	2678	2796
867.73926	-31	1698	15302	11507	9157	6966	6267	5344	5226	4567	3997	3549	3147	3282	2643	2687	2635	2662	2725	2610
868.02625	61	1505	15553	11204	8867	7088	6373	5283	5158	4111	4212	3507	2986	3104	3074	2558	2942	2751	2717	2143
868.31329	61	1634	13884	11331	8333	6513	5860	5569	5231	3424	3875	3702	3164	2773	2999	2618	2677	2473	2404	2068
868.60028	23	1717	13168	11855	8523	6717	5960	5850	5112	3617	3954	3633	3319	2460	2738	2455	2456	2649	2058	2035
868.88727	-10	1846	12921	11352	7725	6967	6187	5148	5243	3723	4140	3881	3146	2450	2708	2470	2466	2332	2013	2171
869.17426	33	1532	12515	10799	7351	6245	6671	4676	5283	3488	3836	3626	3337	3085	2620	2689	2683	2065	2071	2271
869.4613	34	1350	12933	10753	7693	6055	6065	4619	4612	3986	3692	3403	3042	2934	2665	2657	2152	2193	1940	1959
869.74829	81	1358	12804	10547	7928	6811	5081	4261	4517	3790	3336	3151	2977	2633	2859	2628	2208	2274	2043	1880
870.03528	-42	1211	13056	10785	7414	6351	4746	4207	4332	4443	3269	3025	3074	2831	2977	2147	2568	2191	2142	2002
870.32227	-51	1172	12756	10286	6996	5892	4774	4355	4604	4208	3045	3114	2900	2536	2907	1822	2501	2098	2013	1952
870.60925	38	1279	12699	10087	7663	5180	4551	4376	4159	3882	2793	2909	2768	2354	2738	1850	2765	2097	1968	2256
870.89624	56	1197	12000	10176	7857	5312	4758	4175	4020	3200	2514	2775	3004	2261	2468	1795	2552	1944	1954	1895
871.18317	-4	1180	11469	9693	7072	5492	4625	4292	4335	3343	2813	3150	2974	2463	2221	2130	2179	1913	1905	1642
871.47015	-50	1343	12298	9743	7035	5569	4331	3938	4526	3239	2863	3100	2437	2242	2045	2296	1985	1768	2299	1852
871.75714	-15	1372	11934	10079	7283	5798	4484	4224	4444	3282	2863	2400	2566	2528	2279	2605	1920	1682	2404	1915
872.04413	44	1242	11524	9393	6790	5777	4880	4234	3912	3814	3241	2060	2597	2294	2499	2295	1889	1547	1905	1873
872.33105	7	1174	11621	9206	7354	5809	4983	4409	3880	3985	2995	2225	2893	2225	2320	2085	1892	1522	1351	1819
872.61804	-61	1438	11731	8578	7296	6172	4411	4042	4566	3844	2985	2267	2874	2453	2175	1646	2066	1523	1307	2144
872.90497	48	1441	11639	8050	6393	6131	4176	4292	4348	3487	3051	2587	2637	2103	2023	1488	2221	1767	1298	1704
873.19189	35	1188	11016	8446	6591	5374	4471	4048	3840	3159	3132	2711	2665	2322	1917	1438	2192	1726	1351	1600
873.47888	-10	1149	10387	9668	7439	5325	4226	4213	3700	3244	3020	2541	3047	2208	1873	1530	1834	1778	1284	1571
873.76581	-60	1102	10504	9420	6618	5555	4029	4336	2874	3322	2917	2376	2973	1873	1686	1335	1489	1857	1224	1218
874.05273	-73	1199	10918	8460	6205	5046	4215	4086	2966	3716	2459	2441	2952	2237	1533	1657	1643	1973	1326	1477
874.33966	-4	1220	10738	8291	6560	5117	4480	4254	3093	3325	3063	2614	2306	2399	1760	1752	1937	1883	1198	1309
874.62659	-54	1072	10581	7779	6873	5318	4367	3734	3121	3298	3468	2871	2009	2045	1727	1781	2083	1703	1328	1316
874.91351	-39	1038	9941	7121	7286	5484	4373	3376	3179	3129	3188	2883	2604	1810	1610	1811	1795	1467	1363	1309
875.20044	0	1140	9517	7601	7016	5287	4622	4050	3068	2698	2895	3116	2510	2283	1958	1726	1732	1461	1421	1426
875.48737	-42	1076	9678	7971	5699	4341	4188	4051	3128	2724	2963	2868	2427	2564	2137	2141	1646	1761	1478	1486
875.77429	13	1231	10050	7260	5603	4590	4591	3880	3521	2789	2972	2648	2318	2526	2108	2150	1707	1875	1632	1384
876.06122	-12	1161	9758	6741	5979	4751	4453	4155	3566	2827	2684	2290	2015	2299	2246	1760	1619	2145	1721	1115
876.34808	-28	1143	10299	7060	5848	4754	3984	4050	3352	3098	2316	2226	2245	2163	2094	1805	1682	1836	1366	1293
876.63501	-16	1246	10727	6935	6025	4679	3302	4116	3009	2679	2365	2118	2214	1932	1750	2094	1525	1863	1201	1330
876.92194	62	1382	10198	7542	6728	4550	3860	4179	2922	2989	2569	2506	2022	2103	1966	2349	1980	2006	1620	1207
877.2088	-20	1212	9142	6896	5803	5171	3938	2982	2796	3301	2230	2329	1643	1780	1500	1398	1405	1832	1499	1052
877.49573	1	1111	9062	7296	5704	5304	3609	2755	2962	3407	2358	2227	1917	1935	1590	1616	1555	1583	1650	1307
877.78259	56	1201	9222	7063	6046	4103	3653	2767	2890	2639	2607	2434	2202	2082	2052	1855	1526	1706	1658	1386
878.06946	-39	1096	8213	6610	5498	4342	3772	2859	2913	2375	2846	2024	2135	2140	1990	1478	1497	1448	1307	1327
878.35632	-30	1011	8241	6451	4964	4716	3835	2813	2748	2517	2735	1921	1720	2089	1481	1303	1719	1372	1213	1070
878.64325	-29	1074	8166	6117	5181	4039	3671	2940	2748	2536	2444	2019	1854	1650	1548	1634	1821	1476	1171	1134
878.93011	-53	865	8059	5855	4701	4038	3656	2715	3034	2388	2472	2566	1950	1301	1812	1322	1965	1427	1228	954
879.21698	-36	983	8393	6137	4796	4175	3475	3130	2790	2157	2515	2563	1755	1509	2035	1443	1499	1457	1330	824
879.50385	12	1176	8415	6561	4890	3992	2998	3385	2531	2348	2489	2117	1839	1809	1567	1159	1402	1643	1038	838
879.79071	48	1220	7829	6687	4888	4002	3203	2854	2283	2131	2255	2549	2241	1811	1373	1040	1735	1527	1219	841
880.07758	53	1255	7719	6188	4792	4307	3070	2771	2339	1655	2177	2500	2343	1660	1311	999	1504	1395	1344	974
880.36438	-22	877	7549	6079	4043	4389	2892	2578	2530	1927	1967	2038	2475	1519	1365	1483	1274	1151	1631	982
880.65125	12	985	7598	5807	4168	4180	3169	2545	2465	2249	2003	1432	2173	1570	1642	1641	1232	1277	1498	947
880.93811	-59	789	7143	5734	3763	4334	2830	2658	2469	2164	2220	1620	1597	1153	1579	1529	1157	1255	1347	955
881.22491	136	823	6963	5692	3664	4102	2943	3182	2430	2168	2085	2414	1682	1101	1637	1388	1124	1435	1442	790
881.51178	40	684	6338	5561	3958	3218	2521	3030	2357	1702	2185	2418	1267	979	1679	1356	1150	1268	1397	804
881.79858	54	695	6474	5450	3762	3263	2828	3193	2726	1766	2438	2175	1642	1084	1632	1493	1144	1057	1494	1042
882.08545	-18	455	7019	5416	3902	3347	2727	2841	2629	1858	2005	1876	1779	1281	1262	1442	1349	882	1172	923
882.37225	24	596	6998	5321	3464	3049	2609	2671	2748	1903	2027	2167	1746	1206	1147	1400	1402	1073	972	986
882.65906	-52	524	6388	5604	3504	2824	2462	2747	2220	1878	1757	1779	1403	1077	1007	1444	1044	997	788	855
882.94592	-1	713	5869	4826	3258	3058	2971	3003	2060	1649	1882	1974	1329	1085	1130	1420	1237	1216	858	869
883.23273	-67	649	6085	4886	3319	3020	2803	2262	1661	1497	1538	1854	1129	999	1082	1211	1265	1021	1111	770
883.51953	31	662	6532	5361	3319	2768	2676	1867	1770	1664	1443	1442	1312	1119	1383	1041	1004	951	1071	794
883.80634	77	628	6325	4746	3773	2713	2286	2435	1797	1458	1813	1383	1311	1094	1590	1231	1010	1054	727	800
884.09314	-73	678	5389	4770	3794	2480	2255	2150	1446	1381	1500	1581	1485	1028	1322	1177	964	1081	823	607
884.37994	67	702	5125	4505	3569	2514	2630	1708	1709	1321	1418	1613	1606	1141	1290	946	1250	954	992	709
884.66675	19	607	5030	4210	2966	2759	2455	1758	1569	1196	1289	1459	1066	899	1221	1023	1140	740	880	679
884.95349	-35	462	4248	4289	3178	2351	2365	1608	1657	1464	1273	1386	973	939	1015	894	1034	572	568	812
885.2403	32	350	3900	3298	3161	2058	2245	1536	1637	1593	1147	1222	1075	1176	921	1024	885	510	511	888
885.5271	4	363	3984	2893	2910	2233	2046	1723	1462	1326	1544	1217	977	1114	833	1263	863	707	708	814
885.81384	-25	476	4295	3053	2351	2159	1736	1411	1198	1256	1309	1321	810	1019	855	650	984	742	628	547
886.10065	46	504	3965	3087	1955	2088	1682	1269	1240	1165	1258	1221	775	792	842	647	1149	749	463	445
886.38739	46	623	4270	3444	2518	2207	1647	1422	1376	1276	1213	976	1171	860	883	823	909	778	536	610
886.67419	39	398	3830	3399	2464	1887	1922	1192	1028	1079	892	1026	839	785	874	703	644	714	472	464
886.96094	7	366	3845	2853	2393	1436	1748	1096	1053	871	779	939	698	763	554	504	585	640	428	529
887.24768	-83	443	3768	2664	1966	1309	1680	1103	1316	891	1143	861	655	682	398	684	471	956	504	614
887.53448	27	326	3394	2373	2003	1440	1381	1243	1158	973	1135	770	703	819	302	627	560	1023	596	462
887.82123	32	308	2826	2252	1841	1348	1116	1173	1146	914	661	479	714	776	413	586	575	696	487	592
888.10797	-42	266	2247	2355	1486	1778	1086	954	905	715	733	509	559	896	383	624	525	722	468	571
888.39471	30	291	2208	2197	1478	1757	1052	894	791	750	745	624	475	988	476	502	427	644	494	455
888.68146	-31	216	2216	1797	1476	1230	1099	962	882	634	701	679	453	581	369	587	446	528	464	455
888.9682	-69	239	2217	1660	1456	1255	1278	1076	957	658	596	716	615	456	348	481	551	512	569	358
889.25488	8	228	1973	1576	1360	1157	1092	942	871	746	392	704	606	595	402	457	436	443	504	335
889.54163	-64	187	1753	1549	1098	831	874	808	696	586	359	457	483	426	190	464	266	293	318	232
889.82837	90	366	2130	1484	1085	1010	941	1039	691	585	532	474	582	535	395	681	426	478	320	379
890.11505	19	260	1783	1320	979	679	761	715	615	385	426	296	372	320	352	344	328	439	399	224
890.40179	33	299	1486	1341	1088	644	868	569	522	579	507	309	324	358	359	421	272	445	495	269
890.68848	42	242	1603	1301	1239	632	765	580	459	503	361	115	231	316	320	305	323	415	216	294
890.97522	66	346	1444	1258	905	632	543	584	490	466	314	227	333	357	244	323	287	255	156	333
891.2619	51	196	1131	1080	895	606	533	435	534	370	313	260	372	293	295	401	214	246	158	386
891.54858	7	107	1103	842	636	668	487	282	295	410	287	259	207	110	216	310	70	119	39	376
891.83533	-62	66	1169	720	590	645	320	247	285	463	304	275	203	22	229	266	56	50	128	170
892.12201	15	114	1076	738	387	505	288	297	313	379	475	220	141	178	72	266	-17	88	120	94
892.40869	-4	169	1212	802	441	595	345	262	236	291	269	162	188	166	101	134	110	183	86	174
892.69537	24	49	991	629	419	470	319	286	247	178	178	155	201	162	159	225	84	109	121	172
892.98206	-29	15	729	599	362	275	192	161	219	167	199	229	152	87	182	50	99	9	28	5
893.26874	-12	39	708	618	317	309	227	209	220	100	178	221	87	127	68	57	110	67	24	37
893.55542	74	25	658	633	180	326	339	262	270	187	217	232	87	84	120	137	132	32	166	56
893.84204	-21	25	426	557	152	245	204	184	100	196	138	117	69	29	83	162	81	92	34	6
894.12872	-61	50	377	454	139	220	148	139	88	213	181	158	88	66	156	171	68	106	93	65
894.41541	-65	6	382	254	246	353	29	99	64	53	6	178	78	17	75	177	-42	21	-23	-30
894.70203	-20	-23	460	320	248	363	84	168	75	41	72	87	32	13	72	135	22	35	14	28
894.98871	-21	90	366	369	225	219	80	21	41	66	58	47	57	50	21	160	14	14	43	44
895.27533	36	129	309	238	138	154	99	110	38	99	83	73	57	52	51	107	56	30	84	-17
895.56201	-22	51	201	186	72	47	78	57	71	-10	-2	29	-14	6	17	30	46	24	5	14
895.84863	-6	43	155	113	7	83	31	75	28	-7	-8	-22	36	-16	-27	-68	11	-63	-2	-65
896.13525	7	77	215	123	128	36	65	96	82	32	38	40	119	-10	29	93	25	-30	81	-4
896.42194	-1	43	120	-14	15	45	58	-2	-11	-19	-8	-25	-36	-1	21	-74	-21	-46	-9	-31
896.70856	23	99	208	111	70	81	63	-3	39	77	37	94	57	50	-1	154	45	9	79	32
896.99518	-35	12	45	62	49	-41	45	-25	48	14	48	28	-22	40	16	-2	37	-72	28	2
897.2818	-83	-26	54	-38	-29	-69	-24	-58	-102	-47	-79	-88	-65	-34	-51	-98	-104	-94	-71	-118
897.56842	-3	51	79	70	11	39	55	59	51	7	26	16	50	-40	-37	-24	-18	-15	5	-36
897.85498	-30	20	10	39	80	13	3	6	-31	47	-18	-48	44	-62	-47	-6	-2	-45	-68	-31
898.1416	80	-4	55	47	50	91	6	-4	48	10	50	-10	27	75	7	10	22	29	-6	36
898.42822	91	47	124	97	128	100	47	95	100	63	108	-15	107	65	62	52	94	104	62	114
898.71484	-6	6	68	-9	130	63	55	43	39	-15	54	43	6	34	58	7	75	29	49	73
899.0014	43	130	107	116	104	75	96	63	28	87	81	92	40	54	77	106	26	17	-26	66
899.28802	-21	37	81	130	116	28	73	107	71	-7	18	33	47	51	57	34	33	46	1	102
899.57458	56	29	127	70	67	89	1	31	96	23	46	36	17	52	69	24	109	99	40	117
899.86121	6	-63	-11	79	-17	8	-2	-69	33	-12	19	4	29	-17	-25	-10	-60	-51	-41	9
900.14777	-27	-4	38	64	72	23	48	-4	63	-21	-5	-10	50	27	-56	-20	-51	14	-93	7
900.43433	38	-11	13	7	35	68	76	43	47	1	8	-17	-23	46	-2	61	13	67	4	-25
900.72089	58	-18	137	73	82	87	29	67	101	41	75	33	73	29	42	80	28	32	31	10
901.00751	60	58	75	48	58	55	42	49	59	91	56	67	52	31	29	80	37	102	18	32
901.29407	99	89	134	163	88	160	87	156	91	115	142	102	45	4	75	97	86	112	115	97
901.58063	31	59	54	15	52	39	-8	-2	59	58	8	2	10	-31	16	10	-23	58	-2	-30
901.86719	-20	-50	80	43	15	-1	-1	-10	-12	-62	-65	-56	-3	-35	11	-17	-4	-5	-42	-56
902.15369	-39	15	18	-7	-12	-15	-34	-4	6	60	-33	-22	-74	-22	-2	-48	-26	-79	-84	-45
902.44025	15	4	95	50	99	77	23	56	1	90	49	24	58	31	36	52	53	112	1	-5
902.72681	17	38	51	40	8	46	49	19	-28	-8	-39	-2	-27	-39	-45	-97	-32	-32	0	-59
903.01337	40	88	68	-5	53	-1	-30	6	-4	50	-16	-68	15	56	0	-2	16	12	-77	-62
903.29987	-121	-74	-63	-33	-116	-108	-122	-84	-150	-72	-58	-103	-162	-125	-94	-162	-136	-68	-79	-129
903.58643	26	57	130	99	74	40	67	32	41	8	-15	79	-5	81	89	121	0	20	-9	68
903.87292	-106	-37	-44	18	35	-19	-23	-67	-90	-21	-113	-25	-107	-66	-84	-107	-43	-46	-131	-57
904.15948	56	26	87	26	41	22	19	6	37	24	42	28	38	-3	-10	-6	-21	83	-43	34
904.44598	41	63	-5	69	57	28	10	55	30	82	28	-31	6	16	33	33	24	42	-47	63
904.73248	72	119	143	180	96	94	58	78	75	48	122	105	14	18	103	103	101	143	33	116
905.01904	-5	-48	3	8	121	-49	27	-51	-97	24	-47	15	-12	-3	-73	10	-10	38	0	4
905.30554	20	80	27	117	54	22	0	-19	50	103	36	26	22	2	-32	32	53	-5	42	-17
905.59204	-56	3	-56	-16	-35	-16	-28	-42	-6	-115	-71	-40	-3	-57	-21	4	-91	-81	-15	-66
905.87854	-88	-48	-29	23	11	-69	-53	-17	-106	-82	-59	-81	-12	-89	-35	-46	-115	-111	-71	-20
906.16504	-26	-116	52	7	-81	-151	-46	-64	-98	-58	-80	-146	-94	-60	-83	-55	-104	-63	-75	-74
906.45154	21	30	27	-1	64	64	-22	-14	-50	31	-60	28	-63	-4	-47	-60	-121	-67	-159	36
906.73804	-104	-28	79	9	-9	-55	-20	-54	-70	-22	-30	-113	-33	-38	-6	-5	-34	-74	-21	-59
907.02448	-6	33	63	62	20	10	-1	60	14	15	-40	-16	12	1	-15	10	-13	17	18	-37
907.31097	-42	6	-62	26	13	0	0	-4	-73	-62	-54	-22	-36	-39	-15	-59	-25	-108	-23	-57
907.59747	-68	-79	-12	-49	-67	-71	-14	-44	-76	-140	-26	-104	-7	-39	-84	-122	-103	-81	-75	-127
907.88391	61	41	110	75	79	51	81	13	85	94	76	80	8	51	8	26	35	27	-8	19
908.17041	-66	-26	33	-12	-19	-7	-24	-22	-75	-97	-82	-65	-16	11	-26	-25	-87	-48	-117	-32
908.45685	115	77	144	109	63	54	71	107	81	72	39	99	-3	61	100	74	79	110	34	20
908.74329	-88	-68	-16	-59	-33	-17	-98	-51	-27	-80	-99	-56	-57	-70	-50	-116	-69	-115	-129	-156
909.02979	-31	-52	51	-18	-17	19	-58	66	-5	-32	1	-39	-25	-12	-73	-87	-65	-12	-36	50
909.31622	-28	-73	51	-10	-9	-18	-22	-62	-14	3	-62	-47	-62	-29	-91	-35	-48	-51	-54	-67
909.60266	5	29	8	-27	-18	7	32	39	24	-37	5	-4	-8	-49	-42	-32	27	-29	-29	-29
909.8891	7	-60	84	73	24	56	-19	48	-33	11	-35	72	-67	80	57	-19	-1	-13	-7	23
910.17554	85	5	102	50	108	36	18	31	-7	32	-20	19	48	37	28	48	56	67	11	32
910.46198	16	-24	37	58	29	66	-1	43	101	-48	-14	19	0	-4	26	-5	57	-37	22	21
910.74841	45	43	84	117	66	19	17	37	78	61	36	91	1	41	28	68	99	-27	98	28
911.03485	-27	-19	47	-14	14	-42	-43	-32	8	-25	-80	-60	-40	-52	14	9	-64	-80	-26	-63
911.32129	40	48	106	101	-33	7	23	-18	72	-11	-5	34	21	-18	49	4	-2	27	47	73
911.60767	-16	5	70	0	-8	37	-33	-9	-8	-5	-8	14	18	-34	22	-9	63	-39	50	-14
911.8941	29	58	86	106	12	45	107	46	52	14	123	69	77	-23	61	47	-43	13	46	-47
912.18048	28	23	77	39	-20	-6	-19	22	15	-46	66	-32	-15	7	-11	-13	-42	-97	-37	49
912.46692	-20	3	52	-26	-30	-3	-36	-16	-7	15	15	-10	49	-7	0	-10	1	-65	43	-12
912.7533	15	72	72	24	25	60	27	60	4	11	109	39	1	-24	-7	29	5	-72	-13	18
913.03973	12	21	71	46	109	46	0	19	-1	42	25	7	51	19	37	18	84	17	96	-7
913.32611	14	24	86	41	42	-47	72	-9	-19	-48	-14	67	8	-16	15	-16	30	-10	51	-31
913.61249	12	38	19	26	-13	24	-16	-51	-13	8	-51	-39	-5	-5	2	-37	11	26	-20	4
913.89886	-12	87	54	40	-7	13	15	65	-74	63	24	11	-51	45	95	35	82	2	43	-19
914.18524	-12	75	77	43	19	17	1	18	31	-26	32	-11	104	0	82	7	-19	-26	-34	-49
914.47162	27	21	92	98	11	36	60	45	45	0	96	37	44	16	93	50	9	4	13	89
914.758	-61	34	59	19	-2	-26	-35	6	-38	-18	18	-9	-7	-15	-17	8	14	-56	19	4
915.04437	-14	-30	23	48	2	20	15	16	-26	-18	-67	-25	-3	-57	64	-67	-21	1	-32	-22
915.33075	24	97	163	90	25	117	41	83	-17	105	76	53	60	57	69	118	80	65	21	140
915.61713	-34	-78	-45	-59	-101	-100	-59	-72	6	-96	-90	-49	-71	-52	-41	-99	-45	-61	-128	-74
915.90344	32	-7	-6	46	25	43	-12	65	31	30	-49	7	20	22	-1	40	-39	15	44	35
916.18982	74	13	-15	42	47	33	47	26	-46	37	-13	60	4	-2	16	36	11	9	40	29
916.4762	-19	47	-8	26	-23	-16	-50	-7	-49	18	-14	-81	-82	6	10	-5	-38	-72	3	-31
916.76251	-2	-93	38	55	-13	8	-25	-11	23	10	58	56	21	17	-31	36	-28	44	0	-17
917.04889	30	-42	65	43	80	86	-36	-33	41	10	4	27	7	-47	-16	26	11	4	1	13
917.33521	5	46	35	11	55	53	8	27	25	-3	-5	40	-6	28	7	40	-84	-26	-34	-4
917.62152	3	-13	40	38	9	4	39	-52	-22	-57	-21	5	-52	-35	-26	-88	-48	-63	-51	-48
917.90784	-141	-129	-10	-34	-57	-28	-75	-128	-19	-136	-100	-80	-38	-88	-100	-35	-93	-85	-114	-80
918.19415	-36	-39	22	-60	-17	-12	-19	12	-55	-100	-59	-1	-13	18	-47	-38	64	-21	69	-31
918.48053	8	83	79	83	81	85	50	69	35	71	49	54	60	62	41	27	61	-13	-16	15
918.76685	-39	-49	2	18	4	-35	-11	-71	-44	-67	1	-18	12	-57	17	-100	-41	12	-74	-49
919.0531	33	7	55	-6	22	2	26	51	-66	-3	48	31	34	-48	-60	6	-30	-5	-33	-2
919.33942	-15	-82	-17	-48	-33	-17	-25	-52	-117	-125	-12	-60	-25	-71	-74	-78	-6	-54	-99	-96
919.62573	-37	-51	15	-63	-2	-43	-72	-66	-103	-99	-8	-59	-80	1	-73	-98	-19	-52	-68	-82
919.91205	-54	2	46	23	39	-87	9	-32	5	3	5	-16	-83	-2	25	-82	-39	-69	-16	23
920.19836	31	28	57	32	66	-71	51	-25	25	-14	-1	-47	35	29	27	-3	-6	183	-45	41
920.48462	16	102	86	48	46	10	79	37	64	48	50	88	62	33	23	15	16	779	18	97
920.77094	-35	-61	50	-31	-40	-51	8	0	-25	26	-17	-38	-20	-39	-41	-42	-33	1006	-88	-21
921.05719	35	23	-58	-28	-5	-13	-47	-60	-31	-27	-11	-29	-36	-39	-11	-39	-28	83	-23	-54
921.34351	-22	76	17	47	37	-45	44	1	-1	4	-71	-54	-4	-3	36	-25	26	34	9	-10
921.62976	41	38	64	17	30	50	31	13	33	32	-20	12	-48	52	-21	9	39	87	22	41
921.91602	-34	-103	-18	-102	-87	-70	-82	-34	-87	-58	-92	-117	-92	-129	-102	-137	-90	-71	-86	-50
922.20227	47	3	55	61	6	20	78	47	4	75	37	38	36	-24	-14	105	15	50	-27	4
922.48853	5	62	75	122	38	23	1	59	-4	57	21	26	-10	-7	46	87	94	649	-9	0
922.77484	44	88	11	58	99	44	3	-6	26	58	10	-8	-47	17	-11	-31	-1	615	15	-1
923.06104	-33	76	109	-1	94	39	3	-15	-18	-33	-4	-25	-21	-54	-20	10	-46	530	-28	-45
923.34729	9	-88	-13	51	24	-23	40	-42	52	-40	-60	-18	46	-11	-62	-43	-49	102	-13	-11
923.63354	-34	-76	-42	25	10	6	0	-19	-56	-61	-81	9	-34	-56	13	-49	-91	34	-44	-26
923.9198	-35	5	9	15	-16	-53	15	-81	-42	-54	-100	-94	-67	-54	-71	-49	-45	-42	-126	-62
924.20605	72	7	30	38	92	-33	6	-31	-23	27	-9	45	46	-11	53	3	-27	13	12	-8
924.49225	-119	0	-3	21	-7	-10	-45	-64	-75	-53	-124	-60	-67	-96	-20	-81	-34	-87	-61	-35
924.7785	8	-49	16	-11	56	-46	-4	30	-6	-47	61	-28	-6	-10	45	13	-30	-52	-13	-9
925.0647	-79	-16	9	-53	7	-81	-17	-7	-37	-60	2	-28	-44	44	-44	-25	-44	-89	-46	-49
925.35095	9	37	63	73	-1	10	51	47	-18	-10	1	45	-9	-2	63	35	20	-52	18	-19
925.63715	-59	64	38	27	8	42	10	25	56	-10	-35	-18	15	20	-2	28	-4	-62	44	-67
925.9234	-70	-1	50	75	4	45	33	26	88	-12	4	14	25	-6	28	34	35	32	44	-10
926.20959	-87	-50	-12	-85	15	-34	-19	-33	-3	-51	-111	-31	-94	-60	-73	-2	-78	-138	-83	-24
926.49579	-50	46	47	-15	44	-8	-6	14	10	-15	-59	-42	19	-33	20	1	-20	-5	-35	86
926.78198	44	107	119	15	-22	78	23	-25	36	69	33	12	-30	56	-4	38	7	28	42	68
927.06818	58	31	77	21	48	105	21	13	6	-28	-19	44	-10	-2	7	-43	-14	-31	31	11
927.35437	112	42	153	33	50	115	27	8	47	105	53	64	-38	11	53	3	0	34	-1	40
927.64056	-64	21	84	-7	19	-14	16	-10	150	-10	-35	5	56	-76	38	15	36	16	-85	3
927.92676	79	7	98	68	38	14	83	-7	37	50	20	75	69	28	0	32	97	51	89	29
928.21295	-8	67	143	-18	88	72	17	56	12	3	43	77	10	17	-26	33	38	12	39	58
928.49908	41	-48	38	-23	-53	51	-40	-22	28	57	24	-62	20	-59	15	-7	-26	-62	63	-22
928.78528	129	50	113	121	11	41	84	69	121	11	103	52	16	165	68	-11	65	51	72	54
929.07141	8	38	89	16	38	22	-37	15	27	23	18	69	71	10	24	24	10	-5	17	24
929.3576	71	20	44	6	-6	29	7	-34	28	11	17	32	-18	1	2	-9	-4	35	-63	15
929.64374	24	24	73	18	18	-8	-82	-5	3	25	30	21	42	55	6	-37	-23	36	34	-36
929.92993	52	82	141	85	47	138	34	62	50	95	59	76	93	113	75	58	113	11	53	86
930.21606	-66	21	13	30	-20	46	11	-33	-30	37	-46	-30	-22	22	7	-66	50	-74	-5	-21
930.5022	41	43	74	-29	-25	37	13	4	79	58	3	-8	48	0	7	41	91	53	5	42
930.78833	11	131	39	47	62	-5	57	5	-14	16	18	40	-8	57	21	14	18	3	-7	46
931.07446	-18	38	74	90	38	19	19	34	-34	31	19	24	-5	13	80	38	11	-54	3	5
931.3606	-43	43	22	-5	34	-14	-4	14	-21	-22	15	-24	-33	-26	15	-57	-37	-69	-1	3
931.64673	-20	11	37	4	1	-39	-77	10	-10	12	3	-29	-8	-23	-39	25	7	-25	9	4
931.93286	70	77	53	39	24	115	98	62	71	14	90	33	-27	47	-1	33	44	40	34	32
932.21899	-5	-15	29	-12	-34	-50	-17	-32	-64	-89	-42	-31	-21	-103	-58	-38	-56	9	-40	-12
932.50513	-52	0	-19	9	-1	-47	-32	-55	0	-32	-53	-54	-8	-12	-47	-71	-82	17	22	-110
932.7912	32	17	15	45	-46	21	-23	22	-7	-77	38	-47	-25	-19	14	15	-19	13	42	-31
933.07733	19	97	37	80	88	-3	39	1	62	-8	-2	63	23	-15	-5	24	39	27	45	13
933.36346	55	68	57	77	91	78	58	110	14	-8	-16	37	8	5	21	36	60	60	64	53
933.64954	45	39	166	60	67	14	50	15	24	25	92	61	58	36	28	68	-61	16	42	22
933.93561	57	122	146	1	70	34	51	27	30	38	66	86	76	39	17	75	10	107	84	59
934.22174	5	-12	-27	-18	17	19	20	-2	25	17	-2	19	36	-3	0	42	-41	-29	18	-44
934.50781	-20	4	41	-11	89	-36	9	5	25	11	13	-27	27	-11	-22	-33	-48	-4	17	32
934.79388	87	75	68	68	33	90	29	18	72	-10	52	-4	18	97	4	5	-17	-22	-3	37
935.07996	-19	-21	7	16	-47	-16	-36	-37	-58	35	-30	-86	44	-55	-23	-16	-16	-38	-74	-65
935.36603	-9	-74	10	75	28	27	-23	76	-5	26	-6	21	52	-70	12	-58	-7	-42	-35	14
935.6521	-30	35	27	87	52	60	-2	-31	12	-22	21	-64	-52	10	25	12	3	29	-11	-55
935.93817	-51	-63	3	-34	4	-41	-44	-65	-37	-38	-16	-33	-63	-36	-38	-86	-82	-40	-48	-41
936.22424	-88	-70	36	15	21	-28	-44	-117	-49	-88	-51	-74	-36	-44	-13	-82	-28	-5	-80	-22
936.51031	-129	-51	-21	-68	-56	2	-11	-90	-58	-108	-57	-113	-97	-67	-90	-37	-69	-83	-45	-115
936.79633	-1	-28	0	7	46	37	20	19	-22	-14	-54	-17	1	-7	46	-30	12	11	-4	22
937.0824	47	64	49	39	14	-18	60	79	21	47	-12	21	-30	54	11	60	15	98	-26	-5
937.36847	62	56	29	93	34	92	68	90	58	81	5	-18	33	8	3	117	57	-13	18	43
937.65448	-42	-54	-16	-40	35	-50	-5	-1	0	-77	-58	-116	-92	-31	-101	-64	-80	20	-74	-44
937.94049	-36	-105	56	-47	-69	-75	-95	-70	-12	-48	-7	-38	-34	-96	-34	-63	-8	-51	-43	-40
938.22656	30	62	6	45	-2	16	124	86	-21	33	-25	-33	-79	-30	-4	-17	-64	5	22	-58
938.51257	-78	-23	-37	-59	-37	-21	-10	-19	23	-6	-53	-63	-8	-57	-25	-76	21	-39	-20	-83
938.79858	-76	-42	-41	-30	-16	5	25	-4	-44	-21	-93	-99	-61	-74	-102	-36	-14	-7	-30	-110
939.08459	-42	-7	26	-8	24	-19	58	27	13	-39	28	61	20	-9	27	-44	24	63	44	-77
939.37061	-6	3	9	-7	19	-35	-19	2	-63	-72	-7	-83	17	-117	-12	-47	-51	-106	-48	-87
939.65662	127	114	143	170	201	137	81	111	171	226	150	92	124	111	113	105	135	121	122	114
939.94263	14	-47	-61	4	-60	-76	-17	-36	-65	28	-108	-77	1	-57	15	-84	3	-10	-64	-61
940.22864	-26	-37	25	57	-30	-38	-16	-58	-66	-60	15	48	-13	-71	71	-57	0	-26	3	-35
940.51465	22	-18	6	-8	-29	4	2	-37	-31	-51	-22	-21	-69	-40	-91	-58	-50	6	-50	-21
940.80066	-17	-29	17	31	-27	61	35	10	21	-25	-34	-19	68	-7	20	-28	53	8	-32	8
941.08661	23	27	63	47	28	56	57	-3	12	-5	-6	-4	42	78	49	-7	-6	4	43	48
941.37262	23	57	39	6	69	9	39	21	10	9	77	6	-29	21	34	14	26	-23	31	-3
941.65857	-77	-7	56	-47	16	34	-77	-47	-63	-28	-94	41	-18	-70	-61	-86	-60	-75	-135	-12
941.94458	-8	47	-15	35	-19	-6	-8	24	3	-40	-46	61	-85	-42	65	1	-13	-61	-5	29
942.23053	59	74	100	43	57	86	71	69	95	26	84	86	40	6	37	15	5	95	27	45
942.51654	49	26	120	119	59	12	68	79	31	8	1	22	45	31	55	28	34	76	86	19
942.80249	-76	-26	78	-81	-36	-53	-33	-65	-88	-143	-76	-27	-77	-29	-63	49	-77	-89	-43	-87
943.08844	-35	-69	42	-91	-59	-73	-51	-63	-67	-105	-29	-63	-17	-80	-44	-87	-81	-111	-39	-45
943.37439	7	41	38	16	22	13	-19	69	37	2	-33	-6	-30	-11	-56	1	19	-98	-26	-80
943.66034	-40	29	54	18	-20	14	6	32	-39	23	88	6	-54	-10	-25	-2	-4	-18	18	-39
943.94629	-37	53	58	25	24	48	-28	-12	25	-47	29	31	17	-67	-26	-10	11	-6	-19	-28
944.23224	33	60	76	32	-6	31	18	-40	71	37	37	41	-64	3	11	26	-3	9	43	-27
944.51819	-46	-48	51	71	-69	31	-77	14	34	-45	29	-69	-14	-52	28	58	11	-55	48	-43
944.80408	46	3	123	28	37	76	-7	62	92	39	68	70	58	-35	37	11	42	15	-8	-24
945.09003	12	15	145	52	69	-41	51	41	38	79	7	-21	20	10	46	5	59	-84	-5	-5
945.37598	72	87	134	46	60	74	-1	28	108	46	79	78	79	72	58	74	51	75	2	22
945.66187	-17	9	28	35	65	26	75	49	49	88	2	33	27	59	-8	-15	6	-5	12	-16
945.94781	-25	-27	50	23	21	-4	-14	17	-47	-43	26	6	38	-37	-35	-32	-8	-36	-8	-43
946.2337	14	11	-25	34	-26	80	-19	37	11	-71	-81	-59	-50	-53	-19	-23	-46	-69	10	-1
946.51959	-121	-129	-29	-137	-173	-143	-129	-200	-150	-135	-207	-142	-179	-61	-108	-115	-192	-138	-155	-156
946.80554	112	63	113	50	46	38	72	120	25	66	125	34	50	-34	-1	78	13	-13	25	66
947.09143	19	42	104	82	27	72	31	61	-19	17	54	18	64	31	129	-52	-21	12	23	82
947.37732	109	25	69	61	41	-3	11	66	56	14	79	52	-16	70	75	49	41	64	96	79
947.66321	7	78	72	-79	-14	19	-11	3	-6	71	51	-67	0	-31	50	-2	-12	-15	25	33
947.9491	68	21	95	52	23	32	60	63	24	78	48	67	39	53	30	73	104	32	53	81
948.23499	-100	-6	-1	-37	-12	-15	42	-71	-6	-37	-45	-50	-11	-119	-38	-17	-76	-69	-19	-35
948.52087	-23	31	110	65	30	19	-5	14	68	8	20	-8	54	-83	25	-32	23	-63	47	-42
948.8067	59	75	55	31	23	32	35	55	-24	-6	29	58	42	-14	-15	-20	41	15	48	18
949.09259	57	45	76	6	19	-20	-31	43	34	-7	62	-30	69	-16	26	-23	1	-78	11	12
949.37848	-13	64	88	70	30	36	19	63	53	65	20	19	37	53	-4	47	2	37	24	-1
949.66431	-2	-8	135	44	37	46	20	2	92	21	4	-59	40	15	21	38	-15	-10	-26	12
949.9502	-9	4	-47	9	30	-64	54	-64	6	-39	-41	-28	-47	-67	44	-72	-6	-65	55	10
950.23602	0	-27	78	58	59	37	6	22	-26	-12	61	18	12	-25	-38	-5	37	-57	15	-37
950.52185	10	79	110	66	108	60	54	11	87	67	65	109	39	60	103	13	36	76	11	41
950.80774	35	25	29	71	71	-22	-29	67	34	-1	-28	30	46	22	103	36	25	32	28	12
951.09357	10	62	85	-26	12	26	-16	-27	-8	18	-42	-16	-15	-63	-41	-19	-33	13	-18	-13
951.37939	-37	-79	-49	-6	-66	-25	-48	-58	-134	-106	-117	-105	-79	-62	-38	-114	-111	-67	-84	-64
951.66522	-1	-60	-34	4	95	-10	-47	-6	-124	-2	-10	-83	-44	-37	-22	-22	-90	24	-81	-57
951.95105	38	97	56	40	100	33	22	16	-54	-30	48	3	-19	15	-58	16	10	25	-20	-19
952.23688	8	41	64	18	8	35	-16	4	-47	-28	-1	11	-11	-13	-13	-58	-48	30	-93	21
952.52271	50	16	48	30	106	22	43	29	6	59	0	68	70	80	19	98	96	21	22	25
952.80847	44	37	52	93	36	15	45	9	71	89	36	46	104	9	90	46	12	62	5	1
953.0943	-111	-78	-29	12	-75	-100	-36	-35	-58	-43	-107	-48	-58	-43	-97	-110	-116	-43	-101	-68
953.38013	-59	17	50	13	39	61	-2	-20	38	-77	8	69	-33	-36	12	-65	-58	-13	-16	13
953.66589	-31	-21	49	69	47	1	-24	-6	-18	32	-20	-37	1	-27	18	27	-25	36	-57	26
953.95172	30	45	0	41	117	16	8	51	11	40	15	11	72	-2	34	67	64	92	6	42
954.23749	-19	-25	-40	36	62	-57	-24	-37	20	-35	-11	37	-59	-51	-41	-5	30	-28	-12	-65
954.52325	34	54	2	31	2	5	-31	-25	-9	-19	50	-20	0	-4	-70	-18	-42	-44	0	4
954.80908	-18	-1	11	92	49	39	-63	12	-17	-15	-43	5	19	-31	-13	21	15	88	34	15
955.09485	-37	-21	-16	-73	-16	-37	47	-39	-21	4	5	4	16	-71	-55	-7	-37	-38	-85	-52
955.38062	-39	-12	8	-21	65	-13	-11	-26	-34	-37	45	-74	-33	-43	-41	-13	-109	-33	-62	-46
955.66638	-10	-22	75	-8	9	-36	13	11	66	-26	54	28	63	16	22	-7	-33	-20	-49	-4
955.95215	-41	16	6	-67	-30	-45	-55	-51	18	-25	-80	-46	-69	-2	-87	-24	-2	-55	-69	-51
956.23792	30	55	33	93	21	66	20	44	25	34	99	-22	46	52	-2	13	82	90	14	59
956.52368	-15	-56	-61	1	63	-17	-44	-58	-54	-55	-12	-41	-44	-37	-69	18	11	-54	-5	-53
956.80939	56	-8	11	5	-22	68	27	25	-10	45	26	22	-24	18	48	25	30	84	-26	-10
957.09515	15	32	63	-44	21	-3	-26	-11	-17	56	47	-40	-31	-1	-19	-28	42	27	-8	-30
957.38092	-50	-12	-5	-48	-80	-10	-43	-29	-62	-28	-23	-56	-73	-71	-40	-54	-43	-28	-103	-57
957.66663	27	28	141	31	53	68	107	75	89	29	55	-12	50	39	88	2	79	48	65	53
957.95239	40	82	114	30	17	8	-35	-15	-38	42	-6	-21	36	-26	29	-35	-33	34	21	10
958.2381	45	-23	33	21	-14	-23	-3	20	-20	-39	-20	-24	-11	8	-27	33	-20	-4	5	6
958.5238	-21	-42	2	-83	-47	-64	-52	-17	-34	-34	-81	23	8	-28	-54	-17	-35	-5	-5	3
958.80957	-35	-24	26	-7	36	-10	14	-68	-10	61	102	27	-22	22	-11	27	58	39	-2	-21
959.09528	-6	-1	26	-41	-27	-11	-17	-73	-10	-54	34	1	25	-42	15	-16	-33	19	14	-28
959.38098	-25	43	44	83	35	46	-1	-48	-26	-1	-5	23	-18	41	-53	-30	0	-70	22	9
959.66669	4	18	85	-70	-44	-47	-17	-53	-76	-67	-69	-25	-93	-81	-135	-54	-54	-69	-94	-103
959.95239	-3	4	28	-55	44	-50	-21	-15	15	-59	-50	-68	-53	-38	-34	-81	-34	-60	-27	-63
960.2381	25	19	58	13	-4	-20	-56	2	-21	-21	-22	2	15	-14	-33	-34	-29	46	-31	-5
960.5238	-44	38	15	-24	-1	-33	-8	-18	9	-34	-30	16	35	-48	47	-43	39	-113	-88	23
960.80945	2	-18	91	17	-8	-23	-29	30	-60	9	-11	-41	-18	11	-5	3	-41	-79	14	-63
961.09515	-32	17	36	-39	-67	55	-30	-26	10	19	10	-65	-22	-29	-28	1	3	-57	21	-27
961.38086	42	38	124	71	66	127	80	-17	48	62	101	87	24	31	58	2	25	-13	58	35
961.6665	8	98	-17	-4	-13	50	9	-13	15	35	24	2	55	42	28	-41	43	-16	-23	48
961.95221	-39	-1	108	3	-11	48	4	-29	18	-9	48	-16	-13	48	-33	22	68	-10	-35	-16
962.23785	34	39	87	31	31	77	20	32	30	4	95	63	-14	95	-2	56	58	9	-3	-6
962.52356	30	-25	44	-13	-89	-5	21	-14	-37	-19	19	18	46	-24	72	-2	-12	29	-78	-40
962.8092	6	47	105	41	-6	41	63	5	69	49	53	-8	14	3	33	68	-5	79	73	-3
963.09485	-2	-37	-31	-11	-49	-62	-15	21	-50	-57	-56	-58	1	-42	-13	14	-71	-95	-1	-39
963.38049	30	60	67	137	47	58	34	48	55	81	34	-37	43	69	13	19	41	70	136	103
963.66614	48	50	-20	-7	37	-24	3	61	31	58	12	-17	26	46	59	64	44	-23	13	35
963.95178	-26	-30	-21	31	-51	-36	-106	-21	-70	-16	59	-17	-49	-45	-83	8	-108	-57	-60	-52
964.23743	32	-23	69	13	82	64	11	-54	51	-23	59	5	52	-18	18	80	74	55	22	-28
964.52307	20	14	3	22	20	1	-27	16	-19	-6	3	6	-23	12	-62	40	7	36	23	-38
964.80865	6	-28	19	77	-23	30	7	36	-13	-6	-52	-57	-1	23	-39	7	-28	5	77	-4
965.0943	58	60	-16	118	-15	-1	52	-3	38	28	-15	-30	-13	-24	-15	23	107	-23	53	30
965.37994	24	47	10	11	40	8	13	-2	-25	-48	-5	9	85	15	21	-9	-4	9	-25	-13
965.66553	33	49	65	51	20	13	90	12	43	38	91	76	69	8	57	36	27	62	47	-25
965.95117	55	79	112	111	84	43	80	54	32	19	115	31	42	70	54	50	119	12	119	105
966.23676	74	13	2	66	88	16	42	58	-6	35	25	38	51	-18	49	20	-32	57	11	5
966.52234	-8	18	54	10	32	42	11	-29	-53	27	-29	24	55	-25	11	-40	14	10	-99	-11
966.80798	-49	-26	-8	22	-30	27	-35	16	-56	-22	-63	-8	-81	-7	-16	-85	8	-49	9	-48
967.09357	-36	68	5	67	8	-8	47	10	-13	77	19	1	19	32	114	-80	75	24	61	28
967.37915	57	73	77	109	63	57	87	50	39	66	69	32	87	62	93	86	55	84	3	17
967.66473	23	80	5	88	42	57	88	25	59	21	-40	43	7	17	20	32	-23	14	-8	63
967.95032	6	2	30	-8	4	12	-16	-29	-3	-8	16	-5	11	-27	7	-15	-24	42	21	89
968.2359	21	67	50	94	7	93	27	46	10	18	-3	13	50	87	84	13	54	-33	-8	1
968.52148	-29	-11	23	24	87	4	53	-11	-78	-1	-1	2	-29	16	32	-14	30	18	-38	48
968.80701	59	119	86	121	56	32	39	54	-12	57	-21	111	66	88	64	81	103	12	106	101
969.09259	-38	-36	-39	-38	-29	-99	-34	-24	-51	-26	-44	-39	-76	-91	-74	-90	-62	-22	-77	-79
969.37817	16	53	69	29	23	38	50	43	21	-6	10	5	38	-28	35	-3	-3	-30	18	-28
969.6637	-6	9	29	-16	35	-2	33	-57	-30	-46	-56	-64	-7	-33	-40	-22	-72	-31	-40	0
969.94928	-7	38	139	90	78	34	48	27	80	29	43	63	42	32	34	70	9	65	28	23
970.2348	-41	-75	-41	-103	-17	-57	-46	-73	-73	-37	-64	-80	-101	-90	-32	-65	-12	-1	-38	-14
970.52032	9	-41	-10	54	40	25	28	-15	-60	-16	-32	-28	20	-58	-89	-64	-18	58	-1	22
970.80585	40	24	8	88	3	-14	56	41	2	-34	17	27	-36	-16	-30	-36	51	34	-14	-4
971.09143	-65	-81	-69	-14	8	-35	-58	-55	-46	-26	-52	-8	-122	-141	-78	-67	-71	-12	-141	-35
971.37695	-51	15	32	18	7	5	66	-42	21	27	14	-36	-45	34	3	28	29	20	31	32
971.66248	11	-50	48	-34	43	-75	35	21	-4	-53	-68	-22	-67	0	35	-104	-14	9	-79	-46
971.948	-61	-48	-40	-42	-3	-29	-23	-41	-97	-37	32	-20	-25	-66	-98	-36	-5	-49	-62	-70
972.23346	13	-28	63	7	-3	-16	-23	-55	-24	2	51	7	-41	-95	-31	-67	-52	-11	-69	-51
972.51898	-21	-62	-31	-10	-33	-73	-108	-86	-109	-51	-15	-49	-5	-105	-64	-97	-52	-76	-123	-48
972.8045	-16	-26	54	46	0	-22	-28	23	20	8	-26	7	36	60	-35	7	-13	-15	-40	22
973.09003	-108	-35	3	-43	-21	-16	-48	-13	-88	-27	-37	-7	-52	-26	-28	-82	-82	37	-16	-20
973.37549	-13	-28	62	-46	29	-29	-48	-55	-29	-8	91	31	4	24	85	-8	-28	-17	38	-32
973.66101	54	-2	77	68	91	101	70	30	67	3	-8	113	78	38	91	47	17	49	52	41
973.94647	15	-16	29	-22	5	45	-43	65	-33	-25	-47	-19	-8	-55	-15	-11	-19	-24	-62	-55
974.23193	-34	-55	-54	34	-47	-7	-56	24	-76	20	-65	-38	-27	-62	-70	1	-67	-71	23	-2
974.51746	-7	-45	-54	-114	0	-82	-29	-88	-14	-27	-22	-49	-42	-44	-18	-68	-89	-26	-79	-47
974.80292	-17	17	35	-6	-32	-6	17	-10	16	26	2	18	28	27	-16	-95	-20	-21	-28	11
975.08838	-38	-77	18	-52	-1	-34	-84	-33	-17	-52	-80	0	7	-1	-74	-77	-1	-48	-62	-49
975.37384	-30	11	66	48	-93	-40	-11	-37	1	36	-21	-37	-64	-19	-18	-28	10	-49	-4	0
975.6593	50	27	78	-6	17	15	13	17	11	-89	-45	-26	19	-16	-1	-45	-89	-70	-53	-28
975.94476	-11	97	77	22	-17	5	-49	-15	3	-43	46	-25	-25	-33	-55	24	-42	-64	-16	-31
976.23022	13	-15	28	32	-2	22	59	5	11	8	-27	-16	-43	7	-45	32	-6	10	16	-6
976.51562	-43	-32	20	-12	-20	-45	-83	-19	-69	-22	-33	-45	-74	-30	-44	-41	-62	-17	-89	-72
976.80109	-32	55	38	-54	36	-5	22	10	0	11	40	15	57	18	40	10	3	-8	-53	-26
977.08655	-66	-47	41	27	-120	-91	-59	-2	-76	-10	-62	-80	-78	-74	-40	-55	-39	-105	-58	-94
977.37195	8	-4	38	-81	-54	-50	-11	-23	-27	-55	-20	16	-67	-80	-26	-47	-93	-72	-53	36
977.65741	63	69	92	-5	-12	77	24	-28	-21	-24	-43	9	39	22	-2	-5	38	-44	-67	70
977.94281	51	28	117	-32	86	68	107	-27	41	11	-20	82	46	58	32	-16	-6	-5	39	-26
978.22821	-72	45	23	-68	-100	-27	-59	-103	-78	-55	-92	-92	-81	-73	-24	-97	-100	-109	-92	19
978.51367	-89	18	19	-54	-63	15	-65	-27	-99	-68	-23	-42	-16	-9	20	31	-53	4	-34	-42
978.79907	-7	-56	-81	-25	-110	-26	-28	-42	-34	-7	-77	-38	-50	-58	-69	13	-22	-43	-51	-17
979.08447	-18	32	-24	-5	27	-1	-46	19	-34	-6	13	-30	-4	-12	-21	36	-53	13	-14	-34
979.36987	-6	-2	-19	18	-35	3	-49	-31	16	-24	41	7	35	-50	42	24	8	-46	29	-36
979.65527	-47	24	-12	4	47	-80	-83	65	-47	13	-6	-34	-43	-10	4	6	-42	18	-25	25
979.94067	17	54	51	3	17	-21	17	2	57	49	15	2	-18	12	17	62	-14	14	24	60
[truncated: 82 more rows]
