# Supplementary material for: Bright triplet and bright charge-separated singlet excitons in organic diradicals enable optical read-out and writing of spin states
Source: Nat Chem. 2025 Jul 29;17(9):1410–7. doi: 10.1038/s41557-025-01875-z (PMC12411279; doi:10.1038/s41557-025-01875-z)
Supplement: Supplementary file 3 — Raw text files containing unprocessed data for absorption, PL, magneto-PL, transient absorption kinetics and transient PL spectra. [file 41557_2025_1875_MOESM3_ESM.zip › Figure 2/TRPL/ddg_5uW_300K_1814nsTO2314ns.asc]

402.82236	56	-32	-83	-46	-83	-72	-136	-106	-89	-61
403.11319	209	178	85	109	52	70	81	102	38	63
403.40402	63	39	48	40	37	-21	46	41	32	31
403.69482	57	12	41	-63	-23	15	-67	-30	-77	-31
403.98566	19	75	-92	-44	-28	-80	-90	-80	-75	-49
404.27649	31	34	25	107	26	-10	15	-61	2	16
404.56729	102	60	44	35	2	14	82	7	7	-54
404.85812	6	15	-20	2	7	-5	23	20	27	7
405.14893	150	-29	-47	-46	-58	-52	-34	-9	-15	-48
405.43976	101	132	4	-7	-77	-5	-72	-84	-18	-31
405.73056	124	-20	58	22	20	1	42	-13	57	29
406.02136	18	7	-42	-4	5	-38	-1	38	-53	-26
406.31219	80	129	81	121	65	85	83	23	122	60
406.603	318	124	135	76	15	-6	64	53	93	88
406.8938	119	113	47	61	66	114	71	3	86	-23
407.18463	-12	-118	-32	-12	-147	-34	-70	-46	-89	-25
407.47543	60	-3	-15	-95	6	-48	15	25	-4	-77
407.76624	32	-101	-33	-34	-34	-63	-60	-62	-23	-47
408.05704	0	3	61	58	8	74	43	60	56	16
408.34784	60	-1	39	-11	1	-30	-30	22	-25	54
408.63864	33	-8	-22	-43	47	33	-11	68	-36	33
408.92944	149	153	73	-13	-3	16	81	46	103	8
409.22025	63	17	55	67	2	60	-21	-33	-4	-20
409.51105	69	19	14	-11	-47	-66	11	-3	51	-26
409.80185	74	29	33	63	-77	12	28	-18	-1	-29
410.09265	-13	-12	-65	-51	-46	-38	-94	-16	-60	-59
410.38345	63	22	27	58	49	76	17	54	44	63
410.67426	87	49	-6	56	43	46	-46	88	-40	-39
410.96506	86	101	53	-34	77	-2	9	-33	60	40
411.25586	-40	14	-34	75	-88	-87	-99	0	-86	-58
411.54666	202	130	79	138	97	150	73	125	143	93
411.83743	61	43	-87	10	54	17	20	-38	1	35
412.12823	88	32	50	6	34	72	-13	46	27	-2
412.41904	55	88	62	6	67	86	111	103	61	42
412.70981	24	18	46	14	-41	4	21	-2	53	6
413.00061	131	59	162	36	110	109	80	31	140	43
413.29141	56	13	-24	25	7	-40	-36	-2	2	-29
413.58218	11	-24	46	42	-5	31	-4	27	-54	-37
413.87299	157	94	50	100	26	89	63	27	82	76
414.16376	123	80	19	69	79	47	113	34	49	135
414.45456	96	131	46	24	86	0	35	0	-17	16
414.74533	30	74	24	20	33	43	38	72	1	0
415.0361	6	62	24	-9	38	-62	-9	-36	-52	-21
415.3269	26	21	-58	-29	-3	-37	-57	-45	-26	-56
415.61768	62	58	-96	-20	62	-51	-46	-27	54	-7
415.90845	105	8	68	12	128	-4	-32	-37	3	-25
416.19925	146	74	40	-26	52	20	-31	48	9	46
416.49002	0	-26	-12	-61	-8	24	-48	27	-23	-11
416.78079	99	89	-4	71	57	17	-5	-11	-18	-48
417.07156	-3	43	-104	-109	-32	-45	15	-108	-29	-68
417.36234	65	74	50	-22	-8	-48	48	-33	43	-17
417.65314	14	49	55	-13	45	-15	19	-30	28	73
417.94391	33	70	0	-40	-45	47	-34	-57	-23	-51
418.23468	152	18	4	-32	18	26	12	16	-45	5
418.52545	79	76	9	60	-26	0	29	94	7	-30
418.81622	164	87	115	5	24	48	60	2	45	32
419.10696	62	10	59	-33	-15	-5	2	-77	-4	-27
419.39774	82	51	24	46	69	42	50	56	-38	-19
419.68851	210	26	20	-80	-3	-122	30	-24	24	0
419.97928	142	19	46	-43	131	-6	4	-33	-31	51
420.27005	124	34	-9	-3	30	19	62	-35	-18	25
420.56082	57	17	12	82	11	58	6	21	40	-55
420.85156	78	-18	44	-7	-41	-25	-62	-61	-35	-67
421.14233	64	5	61	1	48	-17	109	31	49	-28
421.43311	120	20	62	18	51	28	9	-52	1	36
421.72385	54	22	-16	10	21	59	63	-43	61	20
422.01462	6	30	41	30	2	-26	43	-3	-2	-36
422.30536	72	36	44	-26	-31	32	-41	5	-24	-43
422.59613	180	60	218	67	40	118	106	159	78	94
422.88687	82	33	-47	-51	-54	-35	-49	-33	-119	-57
423.17764	101	52	-3	74	54	98	46	-33	29	-12
423.46838	124	47	0	66	53	47	19	27	29	-3
423.75916	93	110	75	72	-31	0	16	71	54	8
424.0499	64	21	6	43	21	-11	-26	47	44	-55
424.34064	40	51	-41	21	-23	-76	28	-46	-37	1
424.63141	9	-46	-6	66	52	52	52	10	18	-27
424.92215	62	166	17	70	33	69	18	15	51	-38
425.21289	58	36	55	10	1	-23	1	-9	8	17
425.50363	103	133	90	95	40	109	97	54	44	90
425.79437	18	-30	-14	25	-53	-14	19	-33	-96	3
426.08511	75	-28	-43	-11	74	9	-11	-23	-11	-29
426.37589	85	9	92	44	36	65	20	40	61	105
426.66663	113	52	45	-7	60	45	78	24	32	29
426.95737	79	74	62	-12	2	108	37	25	-15	70
427.24811	42	-38	-11	76	2	46	29	-32	-27	-15
427.53882	114	17	44	33	-29	136	7	19	-10	111
427.82956	46	18	24	52	-18	32	-24	17	-39	-25
428.1203	-54	-78	-62	-51	-46	-91	3	-42	-58	13
428.41104	-7	-8	2	-17	-24	-17	-16	63	-10	-57
428.70178	-6	-20	0	-38	-42	26	-51	30	-26	-77
428.99252	41	-74	62	50	-21	-30	12	51	20	30
429.28323	-14	-47	19	-33	-42	-44	-113	-25	-98	-42
429.57397	167	67	188	65	89	-4	88	101	74	75
429.86472	36	82	50	68	5	39	75	28	35	83
430.15543	113	19	69	39	24	38	-47	-6	42	48
430.44617	84	-28	27	-24	-21	-63	-43	-2	14	-95
430.73688	21	45	-48	-3	-23	-62	-47	-11	-32	-27
431.02762	131	72	37	9	-2	25	27	60	42	2
431.31833	27	-47	-71	-11	-76	-89	-120	-55	-89	-13
431.60907	107	47	81	31	76	14	12	133	13	23
431.89978	88	90	117	144	79	1	72	125	113	97
432.19049	165	57	137	78	37	109	101	55	-3	58
432.48123	130	-23	-2	-34	-6	32	55	-3	20	-46
432.77194	58	1	-29	30	6	-28	-37	-29	-6	47
433.06265	-80	-136	-58	-101	-134	-116	-65	-108	-81	-100
433.35336	45	56	-16	8	42	26	-7	28	16	25
433.6441	94	56	78	-21	30	0	-2	38	23	35
433.93481	119	32	32	41	17	36	22	6	33	27
434.22552	44	13	-18	-25	15	6	59	45	-30	15
434.51624	103	148	54	80	107	93	31	76	28	43
434.80695	29	47	36	43	-19	-17	0	-17	17	-13
435.09766	39	17	48	-48	-6	54	49	-41	-21	60
435.38837	99	27	-77	63	33	23	26	35	-26	-8
435.67908	46	54	-109	2	22	-11	-51	-97	-17	-36
435.96979	48	71	12	-37	-9	-11	6	-6	-21	-3
436.26047	89	99	29	57	42	-83	-87	57	72	25
436.55118	84	44	29	-38	45	-38	14	-76	3	-29
436.84189	166	87	31	101	57	0	21	14	85	-36
437.1326	184	47	57	38	-43	-19	2	13	-35	-17
437.42328	65	35	-9	-7	-18	-51	3	-23	-7	50
437.71399	271	178	106	94	73	37	59	67	81	72
438.0047	70	-22	-36	-29	20	15	-57	-27	-47	-39
438.29538	71	32	64	-47	4	-2	33	12	70	63
438.58609	-6	58	-27	-46	-99	-110	-49	-39	-133	-79
438.87677	158	85	89	50	54	36	7	36	81	37
439.16748	126	68	114	72	80	82	33	-10	75	52
439.45816	-3	-16	-23	-6	-39	-49	-28	-92	8	-115
439.74887	-11	-46	-7	-21	-46	-69	-69	-72	-14	-52
440.03955	178	30	64	5	41	-18	72	5	7	17
440.33023	-20	-34	-22	-14	9	13	-14	-63	-49	-13
440.62094	30	-1	10	17	-14	23	12	3	-34	-74
440.91162	31	4	54	10	-22	4	14	14	-47	19
441.2023	73	19	15	-78	-73	-84	-81	15	-67	-48
441.49298	95	49	5	41	-27	46	-65	70	15	-112
441.78366	-8	55	59	59	-10	14	18	57	-25	29
442.07434	150	108	15	148	58	94	26	38	61	16
442.36502	-3	0	-43	-5	33	-70	-11	2	24	23
442.6557	104	123	114	62	89	22	33	71	17	31
442.94638	-26	-188	-42	-38	-84	-10	-26	-51	-59	-74
443.23706	-47	-150	-147	5	-37	-60	-5	-90	-89	-37
443.52774	21	56	-37	48	-19	35	-36	5	32	35
443.81842	-1	-12	-70	-48	20	76	-98	-64	-113	-15
444.1091	108	11	-8	28	-20	22	-16	6	50	37
444.39978	29	9	22	-31	-21	-37	-44	27	-53	16
444.69043	28	36	1	36	75	-7	69	12	19	7
444.98111	61	-47	33	-55	-54	23	-32	-8	-10	24
445.27179	-33	15	-14	-60	64	-2	12	12	76	84
445.56244	-19	31	-14	-56	-10	-28	-44	-15	-67	-110
445.85312	29	-111	-2	-70	-30	-10	-66	1	-65	38
446.1438	80	20	73	11	-1	89	78	10	35	32
446.43445	25	-16	66	7	85	-29	-14	45	60	0
446.72513	-42	-17	-28	-21	-17	-10	-20	-121	-92	-154
447.01578	127	-1	62	31	-7	-9	77	55	79	64
447.30643	99	81	119	-49	132	19	-1	123	94	53
447.59711	100	37	20	4	-27	44	-2	-11	-15	-14
447.88776	106	59	58	64	47	-47	1	-28	-67	-26
448.17841	13	50	31	47	-16	30	-13	26	-27	-45
448.46906	47	29	-21	48	84	6	-22	69	64	70
448.75974	104	33	-9	72	71	69	113	86	67	38
449.05038	2	47	28	30	36	48	-29	27	-33	21
449.34103	-26	-63	-63	-41	21	-45	-25	-33	-33	-55
449.63168	164	108	114	104	100	144	166	31	126	91
449.92233	21	78	-17	-11	-65	-3	13	-1	-18	-11
450.21298	80	100	-68	17	16	-39	66	1	29	-68
450.50363	68	55	-12	15	-46	46	-44	-21	-25	-42
450.79428	33	47	23	-44	9	-72	41	-25	17	19
451.08493	89	46	38	33	59	-14	-27	52	-16	-3
451.37558	99	103	84	42	101	-5	7	9	80	90
451.6662	24	-22	18	42	-54	0	0	-23	38	-47
451.95685	9	48	-72	-53	-79	-54	-54	-41	-126	-60
452.2475	13	-92	-49	-37	-35	-103	-148	-98	-45	-118
452.53812	8	17	-18	45	54	38	-5	-19	-23	7
452.82877	70	77	60	23	-47	17	43	61	34	23
453.11942	24	-69	-1	-51	-41	-122	-105	-107	-84	-53
453.41003	35	3	33	10	-28	-66	-45	-134	-40	4
453.70068	70	36	-17	85	-12	3	-19	17	-19	74
453.9913	-18	45	24	64	-13	-15	-102	57	-7	23
454.28195	-3	-23	-117	-91	-20	-75	29	21	-45	-43
454.57257	153	86	78	-39	20	45	2	-21	-1	63
454.86319	-46	13	38	19	9	23	18	-3	-16	-40
455.15384	78	129	21	82	63	81	58	66	33	-41
455.44446	20	44	25	-30	-6	11	20	-3	49	21
455.73508	113	81	-4	15	-10	45	87	27	30	67
456.0257	110	-3	-14	-17	-8	-13	-58	-2	-32	7
456.31631	74	42	6	50	-16	45	-115	-6	8	-31
456.60696	-2	36	2	31	-58	-41	-29	-68	-17	-52
456.89758	32	80	50	33	-31	118	10	83	89	-12
457.1882	109	48	46	34	-24	51	28	21	-4	-19
457.47882	14	-31	21	9	74	-44	7	0	-7	25
457.76944	165	155	75	71	20	142	-37	86	38	-2
458.06003	93	51	64	18	25	-45	-25	27	89	4
458.35065	157	62	97	88	76	94	48	-2	47	43
458.64127	91	-17	-44	30	-19	-23	-1	-25	-20	-55
458.93188	112	2	-3	-45	-75	15	-51	-49	-19	6
459.2225	119	93	86	130	117	155	26	56	54	40
459.51309	37	-21	20	-20	-67	-38	-112	-13	-36	-36
459.80371	74	-108	-51	60	-13	61	-11	55	16	-32
460.09433	67	-4	-6	42	-6	46	-60	28	-105	-45
460.38492	116	61	-15	46	-25	-14	29	30	36	-43
460.67554	54	7	13	28	-14	17	-20	-51	-44	-26
460.96613	85	7	4	0	34	46	-62	-15	-55	23
461.25674	25	62	5	-30	-50	-2	-20	31	5	-1
461.54733	34	-94	-39	7	-23	-53	26	-44	-73	-21
461.83792	104	-49	17	-2	116	16	-43	30	14	-37
462.12854	168	42	14	16	111	65	87	28	28	49
462.41913	111	20	43	-17	95	103	115	62	8	-5
462.70972	224	80	71	22	-11	25	20	30	-85	47
463.00031	-5	-15	-61	-81	-94	-74	-94	-13	-107	-48
463.29089	12	-25	-11	-9	-56	-18	-13	-5	2	-51
463.58148	20	-32	-58	-58	-60	-32	-19	91	37	51
463.87207	14	-14	-71	-23	-23	-75	-95	-92	-100	-74
464.16266	113	107	117	41	66	44	83	65	81	-32
464.45325	106	37	-50	30	50	-31	-32	11	-4	-6
464.74384	66	32	22	-3	-6	13	17	-7	-12	10
465.03442	81	32	80	32	64	5	-11	54	63	22
465.32501	-2	-12	-2	-48	-35	0	-46	-51	0	-31
465.6156	50	41	-32	-33	-16	16	12	-102	-27	-19
465.90619	79	-81	-7	-40	-18	-13	-44	46	-18	-36
466.19675	132	50	39	91	69	17	0	37	28	-1
466.48734	129	31	55	3	4	20	-20	0	51	21
466.77792	73	-18	-6	-24	-9	-50	-47	-79	-130	-87
467.06848	68	43	-33	-30	-8	7	49	-7	-27	118
467.35907	14	-38	-36	-21	-40	-65	-32	-107	-13	-101
467.64963	110	37	-2	49	9	61	12	50	-20	-9
467.94022	97	104	16	5	-56	-37	-28	16	-45	-21
468.23077	114	15	8	16	-9	-14	17	30	-25	-2
468.52133	208	138	129	141	31	91	98	8	51	-5
468.81192	78	14	5	3	-52	-58	-13	-72	-24	-32
469.10248	21	3	13	85	7	-15	-7	27	-8	-63
469.39304	23	23	-21	1	2	-25	-52	-32	-58	-50
469.68359	20	24	-71	-37	27	-31	-136	-68	17	-71
469.97418	184	98	88	89	106	7	37	16	2	66
470.26474	72	-27	-29	-94	-21	-18	20	-115	-98	-19
470.5553	62	86	-1	3	0	5	65	-10	-42	-50
470.84586	116	177	103	124	109	60	35	71	103	89
471.13641	14	37	-16	-10	-7	21	75	10	-34	22
471.42697	112	158	47	74	45	-67	55	104	64	62
471.7175	74	129	102	84	0	25	-25	7	123	-22
472.00806	113	-10	24	-39	24	-6	-29	-7	16	-79
472.29861	33	54	32	50	0	20	1	3	5	4
472.58917	-20	5	2	-46	-98	7	-87	-59	25	-57
472.87973	31	-14	-52	-10	-23	-100	-18	-53	-13	-45
473.17026	114	-61	-14	13	-46	-60	-29	-52	38	-13
473.46082	68	27	113	65	46	113	42	78	66	60
473.75134	113	52	-50	-36	-23	43	2	9	-38	34
474.0419	57	59	43	-2	-24	-6	-52	-2	-40	-44
474.33243	100	33	31	12	-15	60	-23	54	28	2
474.62299	130	87	35	69	-28	-5	85	38	23	-36
474.91351	0	-82	-13	15	-90	-19	-84	-30	-37	-53
475.20407	126	49	67	70	59	37	-10	61	67	22
475.4946	119	76	48	12	61	79	45	147	52	30
475.78513	9	-24	-61	-48	-38	-55	-75	-56	-73	-104
476.07565	52	-23	-95	-61	-31	16	-84	-25	-80	22
476.36618	76	19	56	26	-65	17	-49	45	19	8
476.65674	44	48	45	14	4	-27	-38	11	-19	-62
476.94727	93	-64	8	52	41	58	-5	91	26	1
477.23779	32	50	0	-55	48	10	-4	-7	-5	6
477.52832	105	56	37	2	28	-21	-85	-8	21	-32
477.81885	9	94	-6	0	69	1	33	-29	-29	-7
478.10934	40	37	-37	-46	-76	13	59	63	24	-100
478.39987	50	92	6	26	16	15	-52	70	6	-75
478.6904	206	129	11	111	34	35	58	67	83	25
478.98093	201	88	85	87	12	17	90	98	-38	84
479.27145	15	38	-15	62	58	-43	-13	8	-3	-6
479.56195	24	-10	-65	-1	34	-26	-44	-8	-15	-64
479.85248	146	85	7	15	2	-8	-25	7	-41	-43
480.14297	180	124	17	35	127	125	99	72	60	35
480.4335	139	116	63	91	79	134	139	50	15	70
480.724	93	-27	38	30	48	-86	0	16	-46	9
481.01453	71	25	38	35	65	-10	-2	-32	6	-8
481.30502	188	62	-34	17	80	-82	46	-38	-53	-24
481.59552	85	100	22	71	123	87	136	31	95	115
481.88605	98	-73	-52	-41	-64	-17	-56	-22	-11	-47
482.17654	113	-5	44	-6	21	-31	21	9	3	-43
482.46704	218	62	49	2	-8	2	-32	-19	50	-44
482.75754	32	36	-17	39	15	15	-20	32	43	-45
483.04803	111	69	72	22	35	66	65	35	106	74
483.33856	8	18	-28	1	-35	-59	-46	-74	-90	-32
483.62906	129	81	128	114	4	57	57	52	103	66
483.91956	167	49	34	70	75	118	45	39	96	18
484.21002	86	13	87	7	78	20	29	104	61	5
484.50052	148	140	38	59	36	-50	8	-62	-23	-3
484.79102	165	114	-2	4	-9	35	7	8	-26	13
485.08151	105	46	13	26	-39	-12	-18	-65	-38	-68
485.37201	147	60	96	122	65	-72	51	-15	0	28
485.66248	94	24	49	42	-14	53	-23	-46	-7	-1
485.95297	183	71	72	96	88	67	25	100	31	51
486.24347	136	56	6	-6	-46	-43	54	-40	10	-9
486.53394	556	26	-41	-91	44	-51	-30	-43	-77	-22
486.82443	1026	37	-2	68	-9	-26	-41	-44	-51	-37
487.1149	261	77	6	65	91	-7	52	-27	-32	0
487.40536	55	18	7	-24	-12	-49	21	-2	-59	18
487.69586	386	57	66	12	38	-17	-1	108	-52	86
487.98633	2173	-17	89	5	-46	-14	33	-51	-4	4
488.27679	1020	54	-33	-3	-21	-61	31	-29	-16	-46
488.56729	408	111	67	-62	-8	18	53	27	-71	-23
488.85776	155	22	64	-12	19	15	15	25	31	-29
489.14822	109	-4	43	19	-14	-6	-27	71	-17	15
489.43869	379	-50	10	-19	-84	-69	-33	-86	-52	-76
489.72916	881	18	55	-97	-33	-9	-62	-30	-10	-32
490.01962	315	33	4	21	18	-6	-5	10	72	-3
490.31009	162	85	62	39	39	43	29	36	23	44
490.60056	45	35	-19	11	4	-23	22	45	20	-2
490.89099	123	87	12	135	68	82	67	82	44	47
491.18146	79	9	2	-29	65	-5	-41	-2	-16	-4
491.47192	21	-123	-119	-27	-78	-137	-96	-138	-120	-82
491.76239	177	13	37	-12	144	-3	62	38	10	4
492.05283	62	-63	19	59	32	78	-4	37	24	48
492.34329	57	-32	23	-3	-51	14	-39	17	6	-24
492.63373	118	59	69	70	40	32	55	22	-14	-1
492.92419	52	-32	-36	5	-76	-40	-25	-4	-37	5
493.21463	36	-68	-38	-47	-21	24	1	12	-25	-38
493.5051	112	29	18	-43	-17	12	-28	0	23	-10
493.79553	114	1	31	21	1	-17	77	57	40	30
494.08597	19	-73	-49	-1	-46	-86	-63	38	-87	-41
494.37643	188	46	45	51	-9	-6	53	51	-19	60
494.66687	65	74	13	-80	42	47	-5	2	14	-13
494.95731	39	1332	46	0	-68	-50	-9	-3	29	-5
495.24774	-15	96	-20	11	-32	-3	-48	-23	-54	-38
495.53818	70	45	67	2	6	85	-69	30	9	27
495.82861	137	67	55	35	40	14	-15	-38	60	16
496.11905	128	88	95	68	86	96	27	85	69	6
496.40948	73	49	5	52	17	-9	-15	-4	-43	20
496.69992	55	6	53	-40	-60	-26	-5	-36	-43	-32
496.99036	122	-12	55	79	100	8	54	21	57	36
497.28076	102	63	12	94	5	9	57	40	96	11
497.5712	46	71	-15	26	28	-30	32	-22	-34	-29
497.86163	120	177	30	28	43	14	36	92	71	131
498.15204	54	49	31	39	39	42	49	19	-6	27
498.44247	26	-13	63	34	-4	8	57	27	47	11
498.73288	87	49	82	-4	11	77	15	-7	-7	77
499.02332	259	126	42	17	102	44	-8	-19	-7	83
499.31372	120	102	14	51	96	-18	-18	-10	85	6
499.60416	41	33	-28	-111	-40	-78	-24	-56	-31	-24
499.89456	6	-35	-65	-93	-62	-43	-55	49	-93	-84
500.18497	66	37	-12	-30	-63	-90	1	-33	-61	-15
500.47537	-5	6	-21	-125	-16	-53	-40	-13	-87	-119
500.76581	21	34	36	-30	-33	-87	-73	-82	-68	-135
501.05621	106	64	53	17	-10	-70	35	-12	9	21
501.34662	15	46	-53	42	-44	-9	74	-14	6	-6
501.63702	-5	94	-6	-44	-26	-61	-68	28	4	-18
501.92743	109	77	34	29	24	28	-45	-23	-45	74
502.21783	144	71	41	34	48	80	90	19	57	4
502.50821	28	-16	11	-39	-92	-76	-50	-122	-98	-55
502.79861	128	128	40	2	27	30	23	2	5	29
503.08902	97	96	38	50	19	-20	57	70	12	31
503.37943	64	43	-38	45	6	-6	-17	-21	-69	-84
503.6698	87	59	121	-12	20	2	29	29	50	-9
503.96021	110	22	38	76	15	9	15	58	2	-17
504.25058	127	49	49	23	109	3	27	22	52	16
504.54099	68	37	73	21	-14	35	38	11	1	4
504.83136	203	130	73	74	16	14	23	49	7	-33
505.12177	230	31	6	18	-71	-56	-70	21	-93	-104
505.41214	282	121	25	50	47	19	30	-15	-18	45
505.70251	137	-29	3	17	-70	-85	-45	74	-129	-70
505.99292	199	139	87	157	153	63	109	129	91	97
506.28329	251	236	101	83	20	90	100	3	74	88
506.57367	330	187	151	140	72	52	42	70	37	33
506.86404	241	195	185	-22	7	46	-52	86	48	18
507.15442	195	127	103	23	2	29	-11	59	39	-53
507.44479	281	155	199	109	0	41	97	18	36	20
507.73517	282	74	124	-7	-42	65	2	-1	-42	-59
508.02554	372	59	34	57	-32	45	-3	-37	37	-15
508.31592	260	94	35	41	-14	-32	31	-30	8	-53
508.60629	246	127	60	44	55	64	57	38	110	55
508.89664	175	69	16	-36	36	-32	-66	-58	-106	24
509.18701	432	270	125	92	128	96	145	116	31	76
509.47739	307	48	21	-14	14	77	51	50	41	3
509.76773	389	147	100	-43	18	-37	40	40	-116	2
510.05811	395	252	227	207	109	121	99	188	43	63
510.34845	449	152	156	24	49	9	-114	10	-62	-38
510.63882	511	290	198	205	97	98	104	100	70	-8
510.92917	413	158	230	122	59	110	-24	47	2	86
511.21951	394	168	206	65	57	105	15	23	1	1
511.50989	682	242	197	165	182	194	81	92	127	35
511.80023	769	237	159	66	189	196	6	99	-4	-30
512.09058	635	219	244	95	246	233	-33	20	16	7
512.38092	787	180	72	-42	189	62	-82	-28	63	30
512.67126	723	192	65	106	92	2	-5	-18	12	-98
512.96161	980	435	128	106	252	113	82	65	39	32
513.25195	713	486	150	110	212	21	56	-20	15	-47
513.5423	757	410	204	203	235	64	112	67	101	64
513.83264	811	336	231	91	94	59	52	4	52	87
514.12299	831	310	250	93	186	73	23	71	35	166
514.41333	909	481	315	181	166	104	152	130	63	54
514.70361	860	413	197	124	62	55	74	-54	76	-49
514.99396	719	438	292	101	107	19	131	18	-57	-73
515.2843	737	350	282	100	142	-7	240	58	-11	31
515.57465	981	512	351	104	126	29	73	26	-5	75
515.86499	1065	695	467	280	243	105	122	109	94	114
516.15527	1168	533	397	305	108	56	143	190	112	38
516.44562	1120	648	340	238	70	83	161	207	103	97
516.73596	1164	525	257	282	41	98	138	125	-20	10
517.02625	1198	567	318	332	197	215	206	68	58	111
517.31659	1244	565	331	251	121	117	83	105	67	135
517.60687	1133	530	397	317	155	76	114	114	207	86
517.89722	1222	629	464	391	192	106	259	80	164	133
518.1875	1089	476	396	222	106	-16	101	-38	-22	60
518.47784	1185	447	357	255	115	16	254	-4	-16	-1
518.76813	1352	509	284	266	359	241	363	98	97	100
519.05847	1114	511	257	236	331	238	201	51	36	82
519.34875	1127	638	265	166	193	132	39	11	10	-23
519.6391	1259	776	303	304	128	150	49	89	-31	78
519.92938	1209	665	355	308	129	86	46	61	50	42
520.21967	1247	708	461	247	270	249	203	189	143	39
520.51001	1225	654	605	310	259	153	233	135	188	183
520.80029	1283	551	600	179	124	106	258	115	111	134
521.09058	1387	626	495	228	247	69	249	218	106	136
521.38086	1464	737	493	372	225	179	165	253	72	98
521.6712	1433	752	459	535	110	99	142	179	123	-29
521.96149	1580	744	485	455	170	45	188	84	97	3
522.25177	1627	873	502	501	316	201	276	162	72	105
522.54205	1768	829	561	388	375	223	322	143	127	266
522.83234	1880	686	371	369	254	160	146	108	8	147
523.12262	2010	717	392	399	306	101	151	203	57	128
523.4129	1781	831	566	451	405	332	266	148	195	120
523.70319	1597	664	533	520	297	264	208	244	155	-3
523.99347	1497	631	519	526	339	375	282	293	84	89
524.28375	1537	660	654	342	374	314	190	208	49	-4
524.57404	1746	836	619	381	361	316	288	166	49	104
524.86432	1919	909	482	362	390	329	257	73	138	100
525.1546	2142	947	511	298	413	296	167	117	63	73
525.44489	2311	1179	515	346	460	339	157	190	4	97
525.73511	2183	1114	437	307	487	93	266	206	149	79
526.02539	2228	1010	358	220	331	111	194	48	192	97
526.31567	2227	982	427	307	338	127	125	58	34	191
526.60596	2255	1044	532	361	284	229	300	77	97	188
526.89618	2347	1004	585	262	323	281	327	162	72	236
527.18646	2344	886	508	228	299	315	432	273	198	186
527.47675	2299	929	458	156	359	286	384	213	35	120
527.76697	2426	1075	565	334	435	288	227	154	177	143
528.05725	2411	1184	724	379	575	325	266	199	207	100
528.34753	2079	1075	597	406	435	314	208	160	199	6
528.63776	2192	1080	604	515	480	478	268	280	284	78
528.92804	2311	1041	556	548	419	319	172	345	340	-22
529.21826	2410	1216	597	500	451	311	72	233	360	-7
529.50854	2342	1229	874	490	394	190	112	226	306	183
529.79877	2434	1245	942	521	448	142	98	192	228	162
530.08899	2511	1407	885	538	438	102	147	229	238	211
530.37927	2624	1227	828	624	483	110	271	191	119	195
530.66949	2605	1065	937	653	605	-8	377	237	37	165
530.95972	2835	899	807	550	469	46	146	164	30	142
531.25	2970	1221	881	656	387	78	174	126	141	207
531.54022	2938	1370	782	675	317	104	155	54	36	182
531.83044	2784	1565	752	448	383	147	125	96	205	193
532.12067	2923	1694	633	311	264	168	219	159	172	135
532.41095	3241	1561	778	392	339	225	208	268	204	220
532.70117	3146	1246	773	436	342	175	54	252	78	209
532.99139	3238	1224	931	469	254	262	237	169	75	118
533.28162	3257	1303	903	484	227	196	373	131	103	182
533.57184	3089	1282	744	422	268	220	370	73	77	247
533.86206	3603	1570	684	489	322	170	278	120	109	171
534.15228	3968	1782	943	458	485	199	208	160	230	269
534.4425	4184	1698	1246	675	388	246	242	198	173	229
534.73273	4067	1564	1110	479	442	166	200	199	84	185
535.02295	3838	1560	953	300	436	59	143	56	36	30
535.31317	3712	1608	966	324	614	99	243	145	108	137
535.60339	3540	1667	784	453	471	1	123	132	38	62
535.89355	3627	1922	758	641	632	231	198	208	117	233
536.18378	4099	1793	917	615	765	186	180	261	139	218
536.474	4238	1668	1009	600	663	359	207	303	422	325
536.76422	4035	1534	1010	632	584	506	219	238	215	175
537.05438	4031	1746	1139	594	495	636	160	285	89	90
537.3446	4328	2076	1167	589	342	514	124	281	121	-17
537.63483	4628	2164	980	541	383	440	159	209	171	75
537.92499	4445	1891	972	592	259	391	317	201	336	145
538.21521	4578	1854	1154	615	432	391	255	217	206	293
538.50543	4683	1882	1070	587	466	406	260	149	106	312
538.79559	4738	2082	1152	708	550	487	338	112	198	197
539.08582	4790	1859	1303	610	550	378	159	124	232	150
539.37598	4960	1879	1245	698	596	402	334	147	212	166
539.6662	5196	1950	1080	617	611	256	329	143	260	51
539.95636	5299	2112	1392	811	584	353	438	195	259	108
540.24652	6145	2255	1367	883	385	327	294	98	278	44
540.53674	6691	2416	1466	1264	467	387	371	194	280	112
540.8269	6533	2639	1437	1091	379	417	406	116	300	134
541.11707	6160	2489	1337	1104	410	423	483	197	212	231
541.40729	6302	2017	1248	1156	418	374	380	164	189	259
541.69745	6845	2177	1230	1243	510	372	191	183	281	208
541.98761	7035	2531	1038	1066	595	417	223	153	283	224
542.27777	7049	2457	1346	892	794	418	133	280	196	159
542.56793	7517	2584	1629	886	886	584	180	352	254	108
542.85815	7900	2671	1607	831	688	509	309	306	306	154
543.14832	7770	2643	1660	625	668	370	232	212	301	119
543.43848	8137	2881	1729	918	721	496	198	342	344	221
543.72864	7963	2932	1640	1197	789	585	229	464	425	248
544.0188	7878	2959	1525	1025	696	421	343	431	343	213
544.30896	8283	2748	1274	821	431	153	125	111	111	17
544.59912	8489	3157	1445	999	510	500	264	324	321	238
544.88928	8888	3190	1643	1280	450	434	263	352	478	317
545.17944	9451	3497	1569	1348	529	439	272	276	425	347
545.46954	9429	3543	1707	1257	681	480	265	234	368	254
545.7597	9304	3660	1933	1111	818	582	246	276	265	137
546.04987	9453	3600	2041	989	573	588	227	283	305	194
546.34003	9551	4001	2296	1242	782	485	346	426	288	314
546.63019	10259	4515	2279	1194	773	353	343	237	278	156
546.92029	10672	4657	2186	1213	922	405	163	271	243	124
547.21045	10455	4204	2417	1524	1076	486	256	189	384	184
547.50061	10403	4122	2520	1712	1232	647	462	237	428	358
547.79071	10984	4457	2106	1724	1236	629	462	420	319	518
548.08087	12122	5015	2060	1537	1469	690	368	379	343	501
548.37103	12511	5209	2425	1471	1614	823	392	357	411	414
548.66113	12877	5142	2737	1557	1332	766	345	312	487	446
548.95129	13429	4936	2863	1506	1150	803	250	389	336	270
549.24139	13905	4946	2715	1514	1145	871	328	589	443	347
549.53156	13861	5092	3017	1683	1141	843	484	508	448	250
549.82166	13356	5170	3181	1579	924	793	287	409	355	180
550.11176	13284	5941	3419	1696	833	1121	397	733	472	308
550.40192	13563	6435	3198	1648	895	937	359	650	344	119
550.69202	14641	6348	3300	1727	986	957	489	671	226	249
550.98212	15111	5904	3366	1639	1256	1027	640	638	250	473
551.27228	15660	5972	3424	1711	1243	969	514	600	407	481
551.56238	16184	6263	3489	1711	927	956	594	583	500	251
551.85248	16692	6732	3507	1683	938	998	740	619	508	289
552.14258	16995	7287	3459	1540	945	786	755	542	409	241
552.43268	17774	7524	3216	1638	1059	605	734	520	301	204
552.72284	19043	7204	3456	1954	1245	791	674	632	403	226
553.01294	19765	7730	3291	2025	1241	934	692	648	406	266
553.30304	20055	7578	3462	1910	1202	946	849	763	488	333
553.59314	19747	7538	3909	1841	1411	1034	823	693	460	403
553.88324	20640	7393	4372	1901	1743	1038	622	584	428	349
554.17334	21156	7883	4665	1937	1959	1181	667	706	468	368
554.46344	21415	8305	4367	2174	1846	1532	809	889	473	446
554.75348	22049	8916	4437	2256	1761	1569	761	1047	497	425
555.04358	22823	9449	4608	2131	1638	1465	734	844	480	338
555.33368	23636	9540	5118	2299	1646	1430	901	613	627	394
555.62378	23998	10046	5083	2302	1493	1188	937	503	576	413
555.91388	24711	10118	4796	2594	1524	1129	863	489	545	535
556.20398	25705	9943	4806	2764	1747	1122	1001	514	616	452
556.49402	26640	10129	4995	2641	1949	1136	1060	493	651	515
556.78412	27024	10168	5202	2444	1909	1120	946	484	443	428
557.07422	27854	10592	5002	2744	1560	1048	799	678	454	509
557.36426	29577	11309	5313	3469	1685	1182	874	753	539	519
557.65436	30414	11721	5397	3478	2047	1196	900	821	665	540
557.9444	30846	11651	4946	3056	1726	1070	927	734	702	438
558.2345	31954	12386	5424	3207	1622	1157	1113	827	774	546
558.52454	32731	12626	5807	3365	1938	1455	1320	905	733	828
558.81464	33596	12916	6355	3531	2125	1639	1342	1143	739	834
559.10468	33406	12740	6439	3079	2269	1589	1115	1045	585	596
559.39478	34713	12915	6702	2997	2385	1433	1371	1065	729	694
559.68481	35365	13398	6669	2905	2338	1315	1602	1274	912	715
559.97491	35995	13802	6855	2867	2347	1350	1399	1105	916	738
560.26495	36856	14657	6774	3151	2511	1629	1160	1047	789	819
560.55499	38139	15540	7066	3574	2622	1833	1430	1074	816	826
560.84503	39046	14969	7395	3444	2591	1887	1453	961	753	870
561.13513	40452	14108	7861	3538	2700	2036	1401	1046	819	830
561.42517	43411	14573	7793	3947	2706	2123	1425	1314	950	793
561.71521	44979	15567	8093	4156	2581	2302	1696	1277	834	658
562.00525	45492	16445	8348	4414	2443	2504	1731	1148	886	543
562.29529	45243	16292	7940	4797	2637	2542	1498	1069	991	781
562.58533	47329	15796	7634	4851	2925	2131	1490	1222	854	891
562.87537	48653	16795	8228	4994	3521	2198	1811	1372	983	1083
563.16541	49229	18580	8640	4897	3450	2164	1728	1452	1014	834
563.45544	49844	19294	9009	4978	3302	2128	1681	1310	948	933
563.74548	49815	19426	8709	5391	3182	2275	1863	1444	1017	1066
564.03552	51057	19799	8488	5320	2983	2388	2008	1331	997	943
564.32556	52723	20033	8514	5393	2673	2771	2023	1524	1146	991
564.6156	53321	20417	9372	5363	3037	3113	2160	1549	1213	1023
564.90564	55770	21747	9722	5658	3522	3119	1996	1337	1450	1011
565.19568	56759	22580	10007	5755	3381	3162	1854	1468	1455	1140
565.48566	57534	22071	10011	5665	3545	3187	1988	1708	1423	1132
565.7757	59403	22661	10263	5532	3874	3203	2242	1786	1285	1157
566.06573	60775	23773	10363	5687	3942	3268	2516	2019	1472	1157
566.35571	63129	24339	10894	6521	4078	3202	2624	1932	1640	1172
566.64575	65096	24767	11673	6878	4452	3062	2572	1972	1546	1211
566.93579	65849	24513	11344	7116	4816	3423	2387	1842	1473	1189
567.22577	66318	24670	11100	7311	4753	3468	2518	2021	1536	1249
567.51581	67430	25281	11139	6932	4496	3415	2161	2065	1514	1065
567.80579	69040	26787	11912	6422	4798	3360	2366	2253	1953	1319
568.09583	71799	26890	12033	6328	5040	3506	2650	2274	2012	1392
568.3858	75143	27044	12573	6387	4610	3417	2541	2079	1982	1334
568.67584	78074	27123	12790	7137	4336	3394	2378	1976	1849	1229
568.96582	79265	27825	13902	7896	4560	4164	2925	2499	1883	1369
569.2558	78685	28758	14209	8216	4727	4131	2952	2652	1744	1469
569.54584	80229	28827	14483	8056	4890	3954	3066	2309	1720	1390
569.83582	82848	30061	15305	8133	5233	3812	3242	2339	1817	1767
570.12579	85239	31139	15391	8056	4833	3744	3266	2504	1719	1932
570.41577	86416	31744	14846	7964	4773	3894	2843	2558	2041	1756
570.70581	86326	32262	14187	8145	4912	4007	2942	2535	2640	1594
570.99579	88794	32026	14467	8224	4851	4380	3241	2481	3058	1664
571.28577	91009	32769	15262	8210	5085	4700	3421	2612	3010	1836
571.57574	94713	33761	16912	8461	5505	4754	3614	2741	2925	1908
571.86572	97010	34759	18283	8810	6085	4995	3870	2675	3194	2077
572.1557	99251	35351	18065	9476	6405	5715	3719	2741	2970	2313
572.44568	100989	35687	18009	10218	6426	5815	3676	2837	2947	2414
572.73566	103669	36776	18951	10737	6380	5548	3815	2618	2862	2211
573.02563	104742	37501	19504	10831	6225	5342	4100	2961	2754	2040
573.31561	106610	38718	19485	10518	6530	5294	4272	3240	2706	2079
573.60559	110844	39441	19532	10553	7405	5146	4634	3136	2540	2343
573.89551	113907	39696	19688	11039	7753	5269	4285	3255	2424	2501
574.18549	117397	39907	19767	11592	8006	5611	4164	3581	2869	2415
574.47546	119099	39961	19689	11235	7956	5799	3976	3376	2828	2323
574.76544	121486	40851	20680	11053	8215	6056	4769	3345	3158	2532
575.05536	123429	43742	21100	11155	8029	5958	5290	3411	3238	2620
575.34534	123923	44979	22198	11772	8083	5903	5068	3557	3526	2528
575.63531	125286	46197	22926	12409	8285	6117	5246	3585	3843	2446
575.92523	128094	48007	22558	12827	8172	6322	5518	3696	3955	2464
576.21521	133396	47879	23189	13604	8238	6599	5009	4030	3646	2603
576.50513	136064	48113	23691	13373	8086	6786	4760	4322	3233	3080
576.7951	138769	48547	23375	13501	8654	6916	4745	4222	2987	3363
577.08502	142030	50088	23725	13730	9250	7656	5218	4392	3342	3488
577.375	142519	51374	24191	14268	9917	7597	5873	4792	3942	3693
577.66492	144019	51802	25212	14839	9795	7484	5789	5192	4336	3593
577.9549	146447	51184	24869	15408	9406	7136	5748	5436	4458	3766
578.24481	151572	52216	26093	14826	9074	7110	6264	4966	4556	3846
578.53473	154227	54334	27995	14659	9475	6726	6546	4989	4216	3881
578.82471	156527	55224	28942	15570	9709	7029	6712	5600	3950	3907
579.11462	160427	55355	28569	16334	10094	7534	7104	5573	3819	3950
579.40454	163379	55988	29024	15788	11001	7869	6901	5030	3759	4470
579.69446	165683	57105	29205	16433	11387	7622	6799	4908	4213	4650
579.98438	167601	57325	29578	17088	11114	7911	6736	5256	4837	4245
580.27429	171361	57962	29822	17017	11144	8946	6318	5703	4994	4190
580.56421	175714	60450	30277	16512	12078	9397	6059	6107	4881	4357
580.85413	178298	61140	31047	17270	12420	9624	6489	6321	4548	4812
581.14404	182292	63383	31625	18664	13200	9569	7157	6249	4690	4727
581.43396	183788	65149	31600	18699	13405	8899	7543	5859	4826	4463
581.72388	188072	65022	32019	18930	12878	9516	7866	5731	4939	4642
582.01379	190829	66395	32489	18974	13385	10893	8317	6157	5393	4541
582.30371	196219	69135	33357	19997	14192	11445	8208	6502	5789	4421
582.59363	199168	69424	34229	19953	13598	11212	8209	6743	6300	4716
582.88354	202335	70051	34990	20630	13640	11274	8123	6783	6796	5167
583.17346	205401	70845	35579	22216	14206	11493	8956	6612	6830	5123
583.46332	209090	72346	35868	22783	14484	11877	9770	6928	6652	4901
583.75323	213121	74858	37816	22077	15094	11280	10278	7171	6565	5156
584.04315	217477	76345	39766	21222	15809	11070	9927	7098	6846	5478
584.33301	221051	76652	40363	21393	16554	11387	9348	7454	7229	6228
584.62292	226616	76586	40002	22343	17016	12108	9235	7629	6799	6523
584.91284	230243	76824	39691	23550	16899	11959	9797	8165	6851	6352
585.2027	230990	78741	40220	23274	16791	12317	10123	9188	6862	6071
585.49261	237008	82691	41207	23167	17449	13678	10010	9004	6835	6289
585.78247	242992	84456	41151	24134	17765	14064	10060	8671	7009	6321
586.07239	248151	84962	41194	25097	17663	13405	10664	9149	7629	6500
586.36224	250711	84632	41444	26250	18199	13128	11288	9018	7609	6386
586.6521	251859	84062	42468	27345	18557	13303	11385	8862	7550	6475
586.94202	256639	87881	44535	27554	18715	13831	11722	8547	8240	7030
587.23187	260822	90892	46652	27525	19079	14322	11617	9215	8605	7124
587.52173	264595	93480	47650	27938	19407	14959	11634	10040	8343	6827
587.81158	269711	96270	47519	29586	20557	15759	11827	9760	8415	7141
588.1015	271755	96479	46318	29255	21056	16142	11779	9322	8561	7378
588.39136	274413	97466	48386	28766	20739	16708	12498	9392	9233	7342
588.68121	278869	99988	50141	29721	22058	16939	12839	9392	9536	7706
588.97107	282976	100181	49971	30146	22970	16518	13168	9779	9342	7764
589.26093	289817	98702	51306	30819	23126	16909	13827	10297	9157	8040
589.55078	295084	101581	53547	31043	23124	18459	14400	11175	9379	8493
589.84064	297034	102993	53981	31083	23023	17940	14328	11684	9739	8419
590.13049	301466	104838	54769	31762	24079	18111	14406	11502	9433	8254
590.42035	307661	107475	55749	32684	24697	18061	14651	12464	10286	8262
590.71021	313993	111162	57187	33033	24186	18275	15105	12617	11448	8803
591.00006	322613	112922	59540	35169	24037	17771	15450	11770	11212	9097
591.28992	325122	115603	59879	36005	24467	18374	15663	12295	10886	8560
591.57971	328390	119029	59127	36237	25046	19623	16500	12953	10588	8579
591.86957	335519	120734	58352	37681	26304	20070	16146	13576	10864	8941
592.15942	344687	121575	59234	38878	26175	20284	15936	13723	10963	9948
592.44928	348050	120201	62684	38639	26531	19996	16139	13330	11177	9854
592.73907	346644	119640	63197	38300	27895	19939	16125	14259	11236	9989
593.02893	349107	123220	63598	38697	28656	20426	17106	14261	11546	10733
593.31873	356215	124550	64945	39278	28489	21672	17157	14279	12400	11157
593.60858	360198	125984	65595	41138	29172	23172	17576	14814	12888	11345
593.89844	366451	130047	66281	42258	29964	23822	18875	15088	12969	11119
594.18823	374844	131407	65827	41625	30866	24990	19213	15257	13376	10740
594.47803	383362	132906	66359	43199	31541	25189	19453	16542	13704	10893
594.76788	392420	133853	67842	45204	32304	24788	19134	16381	13505	10683
595.05768	397645	135544	69340	44640	32697	24741	18811	15721	13475	11098
595.34753	395595	138524	70092	45739	31591	25288	18698	15941	13333	11045
595.63733	398393	141139	72372	47848	32504	25372	19570	16033	14353	10963
595.92712	407629	141097	73554	47276	33005	25811	20728	16573	14767	11380
596.21692	415377	141861	73331	48120	33209	27187	21540	16401	14678	11962
596.50677	418420	143857	75605	49383	34115	27630	22195	16763	14166	12368
596.79657	423530	143869	77669	50139	35170	28137	22007	17682	14540	11651
597.08636	429182	145754	78090	51101	35234	28248	23030	17746	14739	11381
597.37616	430224	150296	78726	51707	35536	27839	23450	17553	14613	11874
597.66595	435446	154484	79155	53115	36674	28319	23788	18089	14691	12488
597.95575	441900	156409	80322	53258	37577	28669	23684	18980	15289	13439
598.24554	446921	158508	81227	52951	37468	28691	22715	18800	16717	13483
598.53534	453285	159070	80822	53514	36886	29442	22412	18944	16882	13727
598.82513	462327	159582	83604	54753	38542	30303	23332	19924	17039	13841
599.11493	474016	161265	87013	56189	41084	32181	24258	20260	17397	14844
599.40472	478890	164058	87537	56969	41949	32510	24569	19977	17163	15150
599.69452	482338	166191	88392	57813	42665	32231	26021	20839	17398	14765
599.98425	487465	169748	91086	58339	42902	32281	26756	22202	16768	14701
600.27405	487845	171534	91557	57187	42271	31952	26420	21750	16345	14190
600.56384	494170	174197	92558	58044	43507	33072	26835	22377	16945	14367
600.85364	505165	174879	94093	60001	44799	34569	27456	22559	17441	15438
601.14337	508925	176130	95769	61604	44541	35504	27364	22479	18202	16778
601.43317	520013	179445	96658	61470	43995	35126	26632	22428	18668	16687
601.7229	518848	181990	97583	62553	44387	35080	27952	22945	18503	16469
602.0127	517239	184335	99943	64095	45293	34523	29778	23295	18869	16617
602.30243	530196	185486	100998	66108	45809	35076	29009	24690	19663	17527
602.59222	538354	190113	100493	66168	46469	35512	28723	25062	20757	18039
602.88196	543574	192544	100168	65290	46780	36343	29493	25087	21446	17865
603.17175	548493	195377	101990	67856	47309	36986	30652	24377	21897	17763
603.46149	551612	194090	104192	68998	49222	37501	30722	24610	22101	17835
603.75122	559306	194788	105135	69882	50437	37443	31920	25069	20985	17813
604.04102	566920	196530	105313	69520	51985	37087	33927	24972	20968	17924
604.33075	568173	199499	105979	69072	52480	38590	34848	24530	21657	18470
604.62048	575225	206151	108115	70457	51923	40064	36515	25606	21847	19096
604.91022	576800	206495	109697	72730	52443	39959	35457	26085	22453	19688
605.20001	584912	207996	111799	75357	55324	41013	34468	26606	23682	20222
605.48975	593774	211717	113522	77946	57042	43746	34494	27382	23271	20202
605.77948	599166	216886	115953	78928	56802	43093	35001	27841	23252	20702
606.06921	606877	218944	117095	77884	56386	42211	35833	28902	23914	20885
606.35895	611741	220029	118305	78804	56910	43307	36176	29028	24779	21477
606.64868	611531	220326	116844	81397	58141	44427	36275	28458	24678	21864
606.93842	619925	219312	118146	82537	58487	44679	37827	28492	25059	21985
607.22815	623199	222960	119262	83241	60095	45908	37545	28939	25453	22422
607.51782	626273	227261	121499	82655	61113	46267	37221	29613	24827	22248
607.80756	638715	229693	124634	82144	60884	45485	36525	29396	24837	22454
608.09729	652745	230188	126044	82827	61740	45570	38630	28601	25209	22607
608.38702	653601	232560	127365	83128	62996	47368	40787	30621	25454	22614
608.67676	653924	232192	128861	84339	63531	47779	41844	32535	25660	21444
608.96643	663247	232738	133283	85070	64522	49017	41958	33592	26042	20711
609.25616	668315	235727	133002	86450	64554	51794	41342	34632	26641	22425
609.54584	674472	239390	134224	87140	63504	53079	40920	35151	27033	22818
609.83557	678521	245468	134917	86692	64645	53336	41075	34457	27900	23260
610.12531	685052	249330	135723	88806	66788	53021	42304	34375	28921	24188
610.41498	694391	252625	138837	92916	67917	52697	44040	34819	28939	26024
610.70471	707444	254783	142218	94689	69787	52539	44225	34723	28776	26745
610.99438	703660	256640	143277	93463	70277	54207	44695	35231	29462	26261
611.28406	704348	261000	143016	93758	71038	54677	44824	34860	30348	26013
611.57379	708248	264038	142044	95872	72650	54154	44751	34979	31692	25892
611.86346	714680	266293	144424	98277	72418	54548	45228	35738	31560	25596
612.15314	724505	266802	149194	98723	72081	55051	45520	36464	31290	25729
612.44287	727924	267405	150169	98380	74366	56133	45682	37678	31910	25369
612.73254	733745	268242	149166	100153	77088	56291	45900	37460	32225	25829
613.02222	737753	271016	152718	101302	78834	58294	47358	37012	33190	26344
613.31189	748520	274479	158615	103094	76549	58402	48228	37757	34443	26422
613.60156	758882	280121	160663	105898	74879	60851	49118	38362	35066	27320
613.89124	759226	284334	159142	107040	75616	61538	49543	37700	34219	29035
614.18091	761002	285119	159315	106480	78457	61390	49451	37824	33510	29155
614.47058	765898	286458	158838	106296	79201	60804	49741	39090	32900	28926
614.76025	771007	286051	159792	109307	78758	62227	51204	39102	33456	28900
615.04993	776680	284345	160054	111855	81083	63456	52983	39514	34252	29254
615.3396	786495	285861	160803	112681	81389	65211	52520	40073	35271	29312
615.62927	795448	291473	161758	110862	82187	67490	52229	42560	36961	28892
615.91895	791158	293100	163294	110203	82967	67676	52098	43354	35916	29682
616.20862	792416	299892	166584	111524	84743	68969	52156	42737	35655	29279
616.49823	804992	301422	169696	113759	85192	69170	53438	44284	36546	28802
616.7879	810779	298421	172010	117771	85342	69549	54581	44593	37343	28821
617.07758	816208	304098	175340	120268	84768	70817	54767	44686	39054	30671
617.36719	828720	309085	180691	123332	86201	72249	54776	45401	38405	31322
617.65686	833276	307492	181101	124082	89434	71787	56029	44819	38557	31210
617.94647	839818	307192	181621	124600	92899	69540	57041	45130	39610	33073
618.23615	841692	307910	184005	122962	92185	67087	56765	45597	39316	33303
618.52576	846586	314024	186705	121668	92541	67826	58058	46654	38703	31737
618.81543	852889	316162	187604	122533	91955	69769	58372	46192	39229	31851
619.10504	864665	324957	186856	124381	93706	70886	58832	46895	40806	32761
619.39471	868479	327783	187146	126552	94625	72136	59141	46166	40404	33156
619.68433	866460	327587	190357	128555	95360	74188	59221	46409	39922	33274
619.97394	876160	333899	192141	130743	94695	75114	59096	48651	40806	34997
620.26361	880457	337494	192040	130384	94840	74254	59057	50457	41152	36086
620.55322	886979	338961	192954	130640	97509	74425	61273	52937	42353	36313
620.84283	888228	342544	194146	135118	100645	76517	61824	52840	42866	35801
621.13245	887995	342931	197130	136032	100309	76458	61277	51651	42739	36332
621.42206	891688	341628	197329	138876	100858	75214	62419	52915	43053	36667
621.71167	890718	340910	198301	139123	102525	75005	63683	54475	42601	37121
622.00128	897817	344168	201060	138533	104212	79696	65373	54324	43408	38019
622.29089	899224	345040	201779	137564	104289	81222	65731	53387	42842	37399
622.58051	906062	347127	206573	138801	105623	82437	66281	52055	43520	37044
622.87012	924816	353879	212469	142374	107109	84248	66177	52343	43975	38922
623.15973	931798	357906	214144	143967	106458	85562	65128	54000	43867	39245
623.44934	940025	365698	213992	144363	108334	86802	64654	55263	44098	39346
623.73895	945839	364840	212721	145725	109335	85777	64674	54846	44044	38043
624.02856	940240	366089	214915	146767	108175	84285	67020	53288	44785	37682
624.31812	948816	368430	215142	148396	109329	83915	67731	54164	46687	39104
624.60773	952614	372583	216754	149846	111408	84358	66430	55411	47320	39545
624.89734	955180	376628	216596	148522	112293	86801	66154	57059	46862	39808
625.18689	952338	373474	217636	148186	110910	86776	66504	58190	47189	40571
625.4765	958606	371953	218981	149226	111340	86235	67870	56648	47119	41430
625.76605	961227	375481	220392	152136	111777	87365	70199	56707	46221	41466
626.05566	958003	375347	223134	153519	111597	87359	71237	58258	48751	40502
626.34521	968516	378701	226118	156225	111542	89236	71523	58548	51062	40970
626.63483	968682	383380	227158	158718	113393	89340	70088	59155	51044	40765
626.92438	968328	389150	230283	159576	115506	91558	69344	60762	51178	43001
627.21399	975744	390712	233394	157157	116369	91296	70771	62117	50762	42398
627.50354	982760	392763	233145	154224	118852	91918	73220	60239	51893	41780
627.79309	993644	390878	235255	159579	118045	93939	72623	59251	51881	42838
628.08264	996640	390386	238115	160524	118489	96578	73022	59208	50815	43839
628.37225	993010	392677	235649	158993	117976	95892	72959	60397	49611	44575
628.6618	996150	395516	235878	163669	118492	94667	74477	61433	51822	44692
628.95135	999692	404396	238270	165915	121661	95227	75574	62410	51822	44959
629.24091	998522	407640	243577	165408	121992	95946	75420	63066	50232	44973
629.53046	1.00472e+06	411074	250916	167134	124563	96570	77173	63862	52012	44430
629.82001	1.00467e+06	414645	251012	169233	124797	97276	77402	63582	53504	43881
630.10956	1.01286e+06	416380	249379	169904	126857	99825	79214	64909	55596	44231
630.39911	1.01719e+06	420496	247424	168116	128473	98970	78938	64971	54450	44315
630.68866	1.01458e+06	418069	244645	168588	128801	96863	79203	65191	54208	44239
630.97821	1.02483e+06	417047	250258	170221	130078	97446	79386	65984	54609	44187
631.26776	1.02618e+06	415481	250459	170690	128029	98252	79874	65686	52886	43898
631.55725	1.02733e+06	422206	249930	175706	127071	100798	79503	66456	52761	45782
631.8468	1.02201e+06	424987	249980	177074	129342	99615	79719	66161	54542	46006
632.13635	1.02734e+06	422984	254029	179048	130464	99149	80278	66439	56521	47951
632.42584	1.03545e+06	420619	256609	177393	131127	99563	81778	66105	55962	48657
632.71539	1.0301e+06	419969	257575	178669	133629	100762	80913	65912	55147	47361
633.00494	1.03827e+06	423342	256013	184165	135562	99739	81685	66364	55749	47030
633.29443	1.04097e+06	427281	256011	185491	135693	101049	82449	67348	56322	48136
633.58398	1.04414e+06	426474	257801	182230	132978	103120	81729	67532	57176	48086
633.87347	1.04459e+06	428709	258373	182282	131372	102542	82844	67215	57865	47415
634.16302	1.0413e+06	430436	260113	183972	132147	103075	84822	67272	57462	46891
634.45251	1.0417e+06	428706	261659	181393	132837	103794	86416	68682	57395	48485
634.742	1.04191e+06	428946	263125	179908	134601	105770	86370	70519	57964	49294
635.03156	1.036e+06	429773	257872	180293	136069	106071	87885	68840	57826	48324
635.32104	1.03882e+06	433649	258547	181251	136764	106592	89608	67419	57502	47688
635.61053	1.04421e+06	437880	262687	178819	138616	108785	88594	68997	58097	49777
635.90009	1.04333e+06	438709	262953	179575	138910	109885	87102	69969	56848	51680
636.18958	1.03809e+06	439919	262254	183632	137686	107813	86014	69624	55549	51070
636.47906	1.03878e+06	440668	264515	186932	136762	107893	85456	68665	56407	47961
636.76855	1.02842e+06	436463	265579	189657	136591	108447	86099	68553	56758	47505
637.05804	1.03604e+06	437525	268730	189517	137047	108316	84747	70354	58137	49316
637.34753	1.04431e+06	442068	270128	188455	137024	107375	84303	70142	59347	49101
637.63702	1.04307e+06	445141	268243	186877	135674	107485	85024	70013	59114	49413
637.92651	1.0424e+06	446639	266888	184549	136667	108457	87237	70610	57534	47816
638.216	1.03674e+06	443640	271089	181227	138325	109064	88915	69452	57770	47600
638.50549	1.03976e+06	443829	273137	180097	139234	108575	87943	70908	58492	48848
638.79492	1.0439e+06	445976	272588	180758	138465	107374	85547	71761	57573	48976
639.08441	1.0421e+06	443228	272965	182825	140598	107987	83887	74074	57676	48462
639.3739	1.04235e+06	440473	270073	184250	140941	109899	83366	74321	57810	48309
639.66339	1.03275e+06	439839	267761	186746	140290	110238	85122	69206	58348	49559
639.95282	1.03882e+06	442800	275049	191789	141230	110420	88343	70540	59428	50645
640.24231	1.03197e+06	445607	275532	191148	141020	108317	90638	70582	59537	49384
640.5318	1.03409e+06	448041	270821	190604	139422	109269	89158	71881	59821	50097
640.82123	1.04382e+06	447458	266831	189820	140585	109115	86722	74079	59544	50841
641.11072	1.03577e+06	445658	267081	189637	142871	106427	85249	75507	59348	51866
641.40015	1.03052e+06	442327	273359	193293	142956	106849	88236	75752	59398	51456
641.68958	1.03089e+06	439719	275144	190585	140857	106425	88420	73396	57400	51529
641.97906	1.03203e+06	443096	274420	185862	141841	107200	87644	70731	57610	52509
642.26849	1.02678e+06	442062	272353	184737	142191	109684	85761	70464	59553	52666
642.55798	1.02634e+06	439993	267998	184783	143289	108785	84795	70345	60937	53096
642.84741	1.02405e+06	439287	269208	186295	140488	106436	87072	70382	59846	53214
643.13684	1.0255e+06	433269	268259	188510	139400	110474	86859	71628	59856	51773
643.42627	1.02767e+06	437635	272931	191383	141697	111819	88176	74907	60427	50623
643.7157	1.01182e+06	441472	273281	189585	141551	110975	89303	73434	59330	50740
644.00513	1.00228e+06	435279	269795	184811	138705	110146	88992	71111	57428	50927
644.29462	1.00704e+06	438940	271181	180310	138836	109641	90335	70954	59765	51979
644.58405	1.00502e+06	438116	270788	180452	139969	109339	91029	72541	61578	51534
644.87347	1.00228e+06	435071	266279	180325	141153	108220	89382	72663	61193	51637
645.1629	992686	433042	262938	181300	143282	109324	88395	69438	59823	50692
645.45227	985451	431261	261769	185190	142393	107233	88001	68540	58647	50371
645.7417	984077	431225	263821	184773	140953	107444	85418	68303	58167	50865
646.03113	983780	434509	265596	183311	139014	109875	84047	69539	58665	51056
646.32056	972357	433408	263232	181991	138021	108417	85940	70845	58490	50122
646.60999	970891	429343	262396	181244	138172	106136	86338	70222	57818	49216
646.89935	970809	425026	261674	180661	136401	104927	85465	70190	58267	48878
647.18878	963836	423922	256297	181489	138489	103572	83272	70873	56284	49270
647.47821	968525	420575	258922	183887	140384	105138	84249	72674	55828	49788
647.76758	968114	421273	262662	184395	138452	104203	85340	72146	57074	50726
648.05701	956757	418852	260302	184706	138384	104301	83811	71457	57588	49358
648.34637	949370	417262	255642	182898	138274	103376	82194	70375	57189	47498
648.6358	937048	416432	253313	177691	139011	101077	83562	68359	57722	47586
648.92517	939306	419458	255817	176202	135937	102693	84161	70112	57197	47973
649.2146	934996	417201	253486	177226	129750	103420	83788	69696	56496	47133
649.50397	927142	414296	249904	175365	129444	100382	81590	67819	56591	46020
649.79333	921490	412033	250252	170552	131411	101168	82023	68170	56818	46867
650.08276	920191	411326	254429	173211	129171	101788	84588	69543	56295	48106
650.37213	915832	408689	249830	175260	130357	103319	83509	69372	55436	47476
650.6615	911978	407920	248733	174584	131598	102917	81817	69012	54262	47516
650.95087	905735	407749	249648	174602	131744	101117	83102	68197	54828	47635
651.24023	906007	404906	248812	173792	132396	100442	83537	67816	55609	49314
651.5296	902275	399949	249779	173336	129678	98235	82204	67460	56217	49171
651.81897	895457	400669	245236	173533	127374	99136	82145	67831	56640	47241
652.10834	883139	396548	243352	172363	126990	99990	83522	67740	55490	46362
652.39771	881786	397446	245071	171644	127687	103076	83783	69450	54779	47505
652.68707	877170	399079	243237	172449	126696	101979	81853	68210	54183	48465
652.97644	876796	399684	244380	169774	126052	98686	80899	66599	54242	47553
653.26581	870170	397516	241234	168721	123908	97309	80048	66429	54287	46269
653.55518	871355	394159	239970	170267	125528	98052	79851	66709	55086	45501
653.84454	872086	388148	242102	169648	125343	98240	80707	65218	53938	45588
654.13385	865123	380447	239042	167456	125025	96971	78912	65498	53735	45064
654.42322	854902	380207	233692	166190	122185	95873	78055	66013	53464	44580
654.71259	850352	383201	236400	166370	123533	97819	77380	66583	52881	45048
655.00189	847170	381104	236831	165067	124552	98027	76695	66247	53408	45084
655.29126	844672	371429	232212	166530	123854	97157	77128	65185	54148	46129
655.58057	837065	372785	233387	164203	125174	98289	80251	64117	51251	47141
655.86993	828736	374741	235768	161734	126418	97301	79481	62444	50762	46099
656.15924	825964	374404	231833	160869	126183	98032	78177	60248	52714	46158
656.44855	826552	371480	225925	162182	123909	98031	75536	61282	54651	45750
656.73792	821278	369646	223513	163431	123808	97261	74224	62321	53634	43309
657.02722	810745	368847	224428	161115	123243	95317	74195	63025	52824	43518
657.31653	801907	369235	224388	160597	121787	93290	75534	64899	51323	43062
657.6059	802102	369143	228287	164301	121377	95886	75217	64857	51154	42953
657.8952	802255	366460	228498	163405	122508	98004	76607	63273	50883	44192
658.18451	801900	365928	226661	158950	121358	96103	77395	62824	50266	45512
658.47382	794120	360909	229248	159032	119545	93704	78203	61650	50111	44884
658.76312	793683	360761	228022	156453	119642	96784	78166	61779	51717	45416
659.05243	791107	362883	227852	156418	119819	96242	77092	63812	50684	45109
659.34174	794685	361200	226645	159326	120631	95817	76217	66040	50890	45340
659.63104	791104	361675	227811	160814	119920	96492	75782	66303	51213	45672
659.92035	792002	361958	230082	160960	117544	95949	75023	65039	52255	45382
660.20966	786439	362655	226222	159557	119067	95390	75449	61538	54514	44808
660.49896	783186	363133	220575	156056	119019	96795	76139	60493	53367	44153
660.78821	780406	358521	218445	156780	116843	95591	76449	59428	51058	42359
661.07751	771683	352391	219166	156346	116834	94794	74177	61460	51547	42149
661.36682	760629	348883	221482	151421	117640	93910	74422	62389	51125	42421
661.65607	759736	349067	221679	151504	118148	92418	74577	60985	50313	41547
661.94537	761746	348837	220660	152773	118088	92594	73140	61342	51881	41295
662.23468	760942	351161	221635	156223	117884	92080	73814	62161	52558	41799
662.52393	753542	344953	221867	154207	117141	94506	74722	62322	53067	41747
662.81323	752596	344388	220304	154593	117937	94644	75339	59941	53892	43036
663.10248	748718	340138	222102	155000	117900	91938	75304	58238	54672	42584
663.39172	748396	339538	221750	154903	117879	91928	76686	59094	53824	43248
663.68103	749592	341374	219427	153780	117767	91349	77260	59575	53390	43811
663.97028	752276	340930	216524	152635	114994	91435	76521	60076	52608	43087
664.25952	752151	339191	216068	155575	113174	92593	74832	61608	51950	43804
664.54883	743562	336119	216205	158291	115751	95130	73213	60727	51994	45849
664.83807	740677	337964	214795	158500	117356	96533	75031	61852	51050	45366
665.12732	741339	343439	216626	157051	118891	94749	75271	62343	50426	42927
665.41656	739962	344873	217515	154765	119847	93715	74447	61259	51323	42461
665.70581	728411	347013	214450	154236	119168	92605	73630	58631	50492	42301
665.99506	728708	346219	216329	154289	117929	92684	74670	60352	50765	43468
666.2843	732054	337924	217600	153743	117539	93654	74694	62849	50625	43786
666.57355	732150	339095	216442	152787	117454	93774	74824	61888	51476	42150
666.86279	730940	339037	212262	156515	117159	94685	76458	61655	53021	41691
667.15204	728151	339724	213763	155529	117397	94732	77598	62380	52636	42769
667.44128	737232	341645	213373	153544	118416	95538	75390	62182	50951	45210
667.73047	736243	343910	213564	154355	116004	95174	74105	61593	52216	45367
668.01971	729007	348578	218428	152425	117095	93716	73024	59667	52320	44683
668.30896	727779	343265	218376	154487	119116	95265	74370	60816	52066	44705
668.59814	725566	333050	217031	153233	119767	93991	75771	61332	53100	44708
668.88739	724027	339208	220671	154256	120980	92024	75909	59623	52984	44653
669.17657	729057	343953	219481	156033	117705	94814	75131	60712	54593	43463
669.46582	721279	336851	215364	155483	116201	94459	75979	63009	54272	43636
669.755	723652	338481	218724	157134	116153	94037	76937	62228	54241	44302
670.04425	724892	341314	222475	156865	116495	95043	76320	62458	53083	44632
670.33344	716801	338996	220238	154558	117006	94091	75069	63647	52693	45569
670.62268	727213	342858	220952	157777	118547	94326	74690	63861	54845	44423
670.91187	724635	344853	218059	158920	120313	97150	77199	62141	54305	44470
671.20105	723883	340065	216134	154948	116604	100003	78881	62068	52341	46024
671.49023	730516	341842	216758	155668	117121	97810	78130	63366	51559	47360
671.77948	723878	343530	217051	157560	120486	96974	76121	66914	51860	44483
672.06866	718183	340613	218380	156793	124047	97974	74231	67900	52642	43800
672.35785	720118	342944	218437	155865	124582	97969	75897	66506	52929	44184
672.64703	715406	343065	218628	155164	121848	94397	76374	64855	54239	44836
672.93622	714768	341963	217349	157313	118891	94310	75626	64528	53993	45311
673.2254	717462	344023	215346	159051	119916	96012	74898	64493	52823	46106
673.51459	712293	340571	217147	162223	123378	96502	76610	65048	54878	45508
673.80377	722198	336005	221919	160419	125506	96731	79142	66242	55568	45819
674.09296	723824	338882	220973	160306	124888	98837	78131	66141	56496	45628
674.38208	727457	345213	222840	162346	123357	99080	77944	67630	56927	47278
674.67126	727067	346469	228384	164838	125203	98585	78630	69207	55825	47027
674.96045	724193	345924	227708	165110	123815	99493	81809	68483	54935	45823
675.24957	730548	346644	228643	167584	128145	98889	80406	66648	55362	46395
675.53876	726537	346594	227523	166835	130386	98092	79645	65962	56972	46332
675.82794	722260	348213	227589	168015	127042	101058	79629	66355	56950	47018
676.11707	724601	351434	223436	167021	124516	101957	80967	66295	55706	46616
676.40625	729190	355941	223402	170199	125082	101449	81333	66049	57329	48065
676.69537	733938	358887	227360	170358	125364	100039	81878	68550	59217	47824
676.98456	726738	356884	229881	168179	123853	99064	83030	68009	59904	47599
677.27368	726376	356514	231314	165118	126494	99937	81946	67674	60654	48370
677.56281	720137	355386	233652	164753	127551	101336	81304	68570	59201	49137
677.85199	720668	355727	237127	166771	127905	99843	82209	69336	59874	50097
678.14111	727300	355663	235721	171038	129943	100781	80206	70193	61580	49563
678.43024	731802	352426	233602	171960	128432	101021	80547	69737	58285	49784
678.71936	724204	355102	232819	171452	132108	102022	84983	67233	58388	48354
679.00848	719182	356676	233536	168315	133768	100062	85825	68821	59717	48955
679.29761	722644	354247	233652	167231	131869	102145	84430	69507	59351	50591
679.58673	727428	353703	235034	165476	129592	102017	82260	69505	59716	50466
679.87585	729028	357230	235147	167668	129380	103890	81939	68968	60744	49816
680.16498	733794	361594	239291	170097	130942	105199	82129	70400	59423	49907
680.4541	731269	365041	239466	166619	133161	104206	83389	71613	57687	50493
680.74323	729655	365320	240505	166503	133103	106086	85273	72414	59343	51144
681.03235	726326	362097	237730	169638	132353	106131	86342	70938	60724	50578
681.32147	730324	360952	236455	172405	135392	104386	85060	69854	59593	48613
681.61053	731889	364165	241391	174882	134624	103356	84851	69171	60076	51196
681.89966	730637	364495	238492	172766	133276	105214	84487	69381	58972	51708
682.18878	735950	366580	241579	174492	137050	107108	84927	71809	59359	51855
682.47784	742194	370035	247046	175741	135685	108494	84400	73006	62202	52492
682.76697	743558	372629	248506	178013	136330	110719	85622	73952	61865	51613
683.05603	747783	370994	249624	178065	138773	111477	87516	75368	62346	51999
683.34515	741728	370855	248160	175993	137833	109802	87697	75883	63195	54241
683.63422	748652	370653	249734	178767	140629	110060	89322	75276	63615	54121
683.92328	746598	372257	249967	184642	139786	111151	91807	75826	63640	52857
684.2124	749203	378762	247977	182570	140297	112950	91401	75903	62740	51778
684.50146	749579	383074	253102	180080	141428	112559	89568	77090	64064	52857
684.79053	751670	381302	253480	181949	139722	110796	89360	76315	64907	54339
685.07959	756201	383574	251802	187350	139848	111981	89251	76735	66525	56000
685.36871	760521	383387	255388	189550	139450	113246	90926	75800	67707	55844
685.65778	762143	386630	255430	187571	141411	114982	92099	75609	66144	55998
685.94684	758775	387922	251747	188587	142418	115012	92001	78191	65974	55336
686.2359	763498	385114	254594	192513	142424	117676	93274	77442	67021	55406
686.52496	760855	389109	256135	192373	145116	117466	97960	77845	66953	57490
686.81403	769934	395592	260424	188802	146916	116388	98018	78406	68034	58344
687.10309	779436	394502	263041	189228	149852	115845	96109	80672	67396	58281
687.39209	777172	393503	266277	189394	150063	116247	96682	78569	66287	59064
687.68115	776300	398882	265686	190214	152174	116650	97245	78065	68707	59693
687.97021	773486	403081	265106	194289	150256	119138	98338	78624	69444	58371
688.25928	777829	407033	266837	196013	151700	121983	100283	80703	68955	58845
688.54828	774297	399753	267267	195197	154984	120730	98576	82216	68595	58748
688.83734	774129	396765	267225	196112	151929	121392	95705	81921	69817	58166
689.1264	782422	399423	272630	196389	153448	120884	98412	80718	70404	59458
689.41541	784520	400683	274968	197648	154366	122635	101291	81046	70635	59654
689.70447	785445	401441	276849	199768	154874	123151	101194	82878	68983	58401
689.99347	791231	405395	276625	201344	154898	123056	100437	83302	69433	59015
690.28253	785387	413635	273718	198239	153553	123140	100019	83784	70908	58685
690.57153	792518	421154	272541	202119	154242	125463	101099	85042	69909	58445
690.86053	796246	418063	273180	203067	154976	122653	102209	85087	70595	59967
691.14954	791101	411551	274269	199179	156248	121351	102082	84262	71674	62439
691.4386	794390	412980	281014	200916	155977	124194	101960	84225	72315	63386
691.7276	794376	416300	284844	204814	158079	126953	102574	85551	72292	62574
692.0166	788553	411633	278917	207512	158075	126756	105715	84737	71840	60885
692.3056	794099	413980	282026	206757	158568	126802	107769	85310	73176	61709
692.5946	801713	419503	284066	206010	160609	126473	106140	85970	72711	62266
692.88361	803160	416843	281618	207413	162285	124507	104932	83655	72112	61931
693.17261	797459	416440	278813	207004	161446	122865	105491	84713	72626	63264
693.46161	803996	421393	281806	209397	159779	126283	107632	85027	74766	62187
693.75061	803297	425390	282247	208837	158935	127091	106168	87541	72939	61086
694.03961	802072	423386	282747	205493	162971	125623	106023	88923	70853	60256
694.32861	801231	422311	283259	202704	160474	127800	105630	88222	71222	60479
694.61755	810444	428881	284894	208703	161070	131110	103324	87084	76230	63278
694.90656	802855	429242	289182	211809	163343	133853	103171	86768	76435	66390
695.19556	801175	429383	293242	213507	164954	132787	105615	88847	75817	67735
695.4845	809588	433303	295759	213864	168636	134352	107360	89851	76688	66607
695.7735	808307	436701	293440	216646	169194	135221	107842	92533	76136	64844
696.06244	811154	440246	295494	217584	169384	136023	108011	92784	76074	65656
696.35144	807120	432872	288995	215153	165252	132880	109129	90633	75874	67092
696.64038	818282	438080	291055	218287	163659	134485	112080	91210	76432	67786
696.92938	822984	443442	290940	218799	165561	131774	112538	92209	77066	66963
697.21832	811869	442967	293436	217229	168273	130654	111196	89425	75704	65783
697.50726	811043	445099	298801	223229	171632	133102	112993	89907	77762	67203
697.7962	804707	440068	301527	221681	169991	133785	112457	89347	76385	66094
698.08521	814730	443486	299251	223048	169331	138128	113271	90299	76675	67151
698.37415	812747	440656	297729	223281	170551	139065	110554	89626	78244	67151
698.66309	813534	445996	301758	222345	170532	137295	108511	90074	78224	65262
698.95203	822575	446725	305566	225640	172493	138009	110769	92722	80036	67583
699.24097	827621	445447	304074	228765	173785	138741	113694	95184	80043	65376
699.52991	825077	453508	301554	225391	174395	138600	112874	96545	78939	66592
699.81885	826719	450616	305896	227778	176113	139384	112339	95198	78595	68237
700.10779	831342	450826	308444	229972	176889	139895	114615	94942	79638	70479
700.39673	829720	449151	308822	227573	178439	139922	115530	95852	81379	70527
700.68561	843097	451407	312461	231203	179617	143316	117240	97389	81844	70273
700.97455	830188	454415	311923	226105	176504	143333	117096	95570	80989	70977
701.26349	829513	454608	310142	226796	177327	141672	117673	95997	81624	72666
701.55237	839993	459496	311030	225400	179607	143118	117832	95356	81504	72481
701.84131	839555	453793	310429	224308	179189	140946	118558	93272	81344	70524
702.13025	854965	457538	316345	228629	178688	142957	121361	94609	81844	68548
702.41913	839642	462373	315331	229482	180392	144126	120827	93217	81306	69501
702.70807	843178	466988	318187	234443	181443	147224	122266	96473	86063	70254
702.99695	838878	461562	319038	233676	180511	147178	120651	99143	84570	70623
703.28583	843536	458223	319465	232584	179122	144685	116923	97815	82517	72020
703.57477	847247	462971	320776	233521	177482	143676	117005	98439	81008	72439
703.86365	838773	464915	317619	238034	177671	144140	120172	98299	80398	69741
704.15253	836781	464543	321334	237888	180844	144766	122334	98976	80353	68309
704.44147	838662	470626	319658	236464	182221	146357	120067	99680	82127	70131
704.73035	835700	468449	319583	233408	180508	149204	117271	101477	85493	71889
705.01923	836781	466127	320618	237224	181029	150117	115724	101688	84227	71234
705.30811	838474	465731	321658	237052	182952	150163	117522	102463	84801	70035
705.59698	840623	467600	319505	237714	184429	152525	119510	101181	85186	71940
705.88586	842422	467507	322042	235374	184007	152895	121167	98847	83552	72943
706.17474	853675	474290	326908	237575	187904	152281	119710	98158	84489	73544
706.46362	849567	472832	323019	240074	187867	149854	117814	99868	83932	72771
706.7525	844670	472509	324500	242279	190937	150318	120816	101687	86509	73926
707.04132	841685	472936	321306	239868	188797	147103	119941	100622	85172	75176
707.3302	847457	472296	325188	238746	187456	147214	121043	101325	86267	73932
707.61908	851181	473943	326243	239346	188596	148082	122068	101363	86944	74663
707.9079	841725	474447	326824	241714	185906	147820	120282	103003	85721	74613
708.19678	839647	476361	330881	240894	184593	147617	120957	104177	87394	75967
708.48566	840787	480517	329340	242991	191425	147278	123332	102860	86370	72306
708.77448	846070	479562	328297	241815	190991	148515	125636	103356	86586	72077
709.06335	852024	477160	331294	243063	189727	151486	126089	102852	88350	72840
709.35217	848395	484917	332560	244932	191245	151417	123960	103020	89384	73698
709.64099	844743	487032	334743	244154	194525	151623	125589	104782	87640	75151
709.92987	842292	482705	334069	246153	196753	152910	126753	104267	87381	76122
710.21869	838130	480977	331644	248671	197285	150356	124414	103293	88309	74921
710.50751	843474	483612	334026	248312	196961	150937	123095	104769	88804	72561
710.79633	842333	485059	332500	246856	192232	152286	125390	106990	90411	74028
711.08514	844215	486568	332159	248025	192054	153554	127325	106189	89256	74779
711.37402	848961	485697	332668	248425	194478	155855	128239	103981	88849	74128
711.66284	852613	488461	334893	246046	196165	158273	132069	106364	90524	77266
711.95166	852658	484242	334611	245898	192650	154735	130148	105881	90325	74686
712.24048	844521	483772	334277	244411	193030	153008	127876	105707	87373	73716
712.5293	852752	491076	337190	249911	195495	156787	129314	104558	88439	78163
712.81805	848605	486388	333086	252537	197800	155740	127825	104275	86295	78426
713.10687	849292	488171	332880	252068	199833	155115	129951	104797	85942	76602
713.39569	853860	485650	339188	254635	200276	154674	129081	105175	86756	75587
713.68451	850173	487632	339315	252010	198838	153901	128312	108509	88221	77277
713.97327	848177	495327	337364	249059	193455	156031	127896	108248	88812	77462
714.26208	853083	501528	343109	249930	195145	160679	128521	109583	88015	77252
714.5509	849817	495571	341730	247983	195805	159461	126275	106888	87121	77848
714.83966	847534	497441	344998	251794	196792	157025	127168	104176	89679	78156
715.12848	850331	498252	345781	252615	199478	156154	128165	102720	92319	78766
715.41724	847350	487408	342392	252325	199381	155283	125881	104174	92732	78038
715.70599	852506	491418	341220	257787	201223	158349	126633	104442	92376	78450
715.99481	853742	497414	343067	259041	199492	160516	128878	107122	94911	79091
716.28357	841561	497463	340258	258490	196586	163457	129496	106591	94391	79106
716.57233	845676	498731	342802	258821	195442	163430	129965	108896	93800	80297
716.86115	846449	496266	338959	252361	194396	158880	128613	108930	92539	79529
717.1499	846498	499847	345894	252956	198224	163364	129347	107963	91558	80070
717.43866	837382	494382	343464	253844	198749	160836	128341	111682	88748	80431
717.72742	845517	497231	346739	258383	199374	161763	129133	112455	92108	81298
718.01617	838386	498210	345189	259582	200635	162240	128135	109402	92450	79365
718.30493	841877	495950	343646	261532	201426	160992	128272	108177	92652	78783
718.59369	841848	501031	350044	258337	200828	157885	128925	109372	93534	79310
718.88245	843489	503661	351349	250985	197703	158091	127971	109315	93908	79201
719.1712	848962	496013	348695	255487	199487	159584	130391	109070	92876	80849
719.4599	841180	489577	345948	255825	197857	161978	131958	108515	92255	79797
719.74866	845661	493307	346901	254283	198428	160235	129042	111234	92330	79050
720.03741	846723	502964	349528	258817	199654	157529	126268	111127	93660	79360
720.32611	846225	499492	353568	259707	198450	159531	127091	109096	92297	79318
720.61487	847386	500119	352964	261086	199410	159055	131108	110025	90049	81147
720.90363	851218	504340	356366	265601	207424	162953	132525	110350	91925	82516
721.19232	844827	499961	355362	267635	201615	162262	130251	108738	94021	81450
721.48102	845799	496940	356128	265905	201509	164409	129759	107350	94227	79638
721.76978	855732	504509	356397	261439	206741	163714	134341	111907	95727	79822
722.05847	852434	505427	352229	262296	205414	161993	135323	108838	96388	79047
722.34723	858913	508153	356531	269447	207046	163835	136554	109015	97591	80600
722.63593	855221	502696	355277	266164	204657	160199	133885	108680	95782	80075
722.92462	854484	507655	352458	267771	204045	163898	132165	112296	94780	80730
723.21332	852656	515901	356304	265883	203308	165653	135167	111078	95152	81281
723.50201	852152	513642	352711	261181	202142	166924	133211	111823	96804	82291
723.79071	854379	516772	355990	262690	206864	169028	134837	111703	97209	82914
724.07941	850544	519054	355736	265963	209215	169052	134300	112320	95429	82376
724.3681	847978	517310	352870	269071	209450	164665	132956	114662	95266	80279
724.6568	854552	516211	351421	269479	210337	165757	133846	117897	95048	79511
724.9455	853398	514112	352923	267052	212412	167914	134543	116228	95297	80086
725.23419	857709	510429	355504	266035	210690	169006	134751	112801	94767	80723
725.52289	859965	510011	354732	267702	209387	171307	135989	112831	96562	81542
725.81158	857995	510204	356421	269189	209629	165022	135612	114577	95023	79793
726.10022	863141	516031	361821	270177	210808	165052	140531	114351	95850	81289
726.38892	856468	514345	358905	271288	211471	165451	140129	112215	94862	81677
726.67755	861483	517917	360151	273059	210723	169651	140770	112725	95381	80869
726.96625	859730	517598	361552	272932	210883	166611	137396	115051	94684	82990
727.25494	856905	507338	363730	267391	210186	163830	138160	114937	92685	83237
727.54358	857771	513472	369539	267303	209529	166548	139821	115466	95109	84151
727.83221	841511	514968	362545	265097	207111	163812	137438	113777	93921	81732
728.12091	852142	525402	369546	268098	210783	169122	138604	117293	96480	82447
728.40955	859484	521769	366657	268993	209197	168165	140080	113193	97135	82391
728.69818	861657	521133	362184	274289	208979	169312	138557	113161	96093	83824
728.98688	871064	524162	367171	273586	211704	170767	139283	115740	98501	82593
729.27551	865044	519992	361676	272104	210481	171158	140503	115312	97898	83150
729.56415	865000	524857	364890	274866	213083	171717	140314	113873	95874	82595
729.85278	860869	526684	364962	276254	210384	167922	141349	115743	97525	81879
730.14142	858823	524841	366294	274991	211342	167724	139175	116058	98133	81778
730.43005	859988	522334	370366	275518	212174	171285	138029	112931	100769	81099
730.71869	854536	523201	369660	273746	213065	165761	137243	113781	100861	83251
731.00732	848525	521362	365557	274643	212609	167805	138837	115777	97920	82664
731.2959	863343	526096	367851	277605	213859	171289	142837	117289	98262	81639
731.58453	852125	523738	360817	274373	211647	173508	143002	113396	96168	81235
731.87317	854210	524881	358178	274970	215490	169939	141371	112787	96460	83784
732.1618	863423	516615	359189	273834	213135	166007	141338	115064	96689	83493
732.45038	862449	523361	364107	277372	210994	166480	141500	113877	98659	82920
732.73901	864739	524862	367264	278944	211324	170888	143901	113659	98926	83784
733.02759	858351	527438	367860	273509	214317	169081	140554	114817	95630	83627
733.31622	860614	527792	370691	270588	211866	168575	141172	114001	95650	82462
733.6048	862342	522611	370554	276051	210859	171324	143081	113361	95966	82216
733.89343	859752	520220	370659	273962	209086	168077	139899	115844	93895	81451
734.18201	863408	525714	369706	275305	213359	165933	140350	115761	94141	82002
734.47058	861580	528047	366219	274423	216164	166349	140602	116057	94717	80852
734.75922	865548	528743	367070	272372	214603	167501	139248	116624	97370	81170
735.04779	871654	531389	369070	274935	215959	169853	139245	119556	97818	83088
735.33636	854156	519056	366107	271361	215695	172115	139152	118437	95325	82983
735.62494	850870	525385	375261	273801	214733	172730	139972	119784	95515	84211
735.91351	853620	528800	372305	275645	212266	172499	140246	119641	95615	84600
736.20209	855488	533377	371888	276891	213940	175215	141399	117657	98988	87441
736.49066	851515	527890	367350	272061	216226	174271	140756	117073	99042	85557
736.77924	853569	533053	368042	273691	215708	173093	141380	116157	97295	81788
737.06781	854871	533807	368668	276364	214534	171779	140389	116991	96069	80922
737.35638	856342	524687	372744	281502	213108	173574	141523	118557	96383	82373
737.6449	854026	532824	367912	278899	215807	174921	141546	118257	98389	84575
737.93347	858101	531903	371631	276198	216216	174241	139215	117959	100908	82815
738.22205	856481	531892	372106	276367	214308	170338	138805	114221	98497	82423
738.51056	856221	530965	375108	277651	216241	171140	141151	116054	96287	84227
738.79913	854281	521752	377727	271989	218110	169297	140581	117449	97220	82926
739.08765	868009	527236	374661	274032	221003	170478	139580	117224	99389	86379
739.37622	860118	530510	368992	274713	219699	168280	138763	116987	98414	86393
739.66473	851867	526538	369487	272635	218367	170255	136047	118901	97391	83178
739.95325	854237	532347	371942	276083	220426	175293	138317	118990	98593	83612
740.24182	854009	527972	373227	272288	218340	172282	139183	118006	98165	81549
740.53033	859429	526393	374029	279080	217312	174549	141266	119249	101007	81648
740.81885	853607	521746	373015	279241	212757	174381	137909	121159	99284	83920
741.10736	850325	520946	373937	277314	216292	172134	137143	120589	97400	84424
741.39594	853976	521885	371203	272965	214072	169863	138759	117386	96299	85704
741.68445	855626	524448	370437	270665	214945	169369	137308	115321	95829	84156
741.97296	843926	526194	372939	270595	215977	164543	139107	113736	98836	82106
742.26147	850727	529750	374352	276874	215128	166929	140691	114147	98988	81795
742.54993	851444	528739	372410	277845	214873	168925	140779	113541	99053	83672
742.83844	855881	529123	367060	274293	215555	168832	136831	113772	99932	84140
743.12695	853265	529217	367119	268882	213882	167292	138041	114394	99729	82775
743.41547	844111	528234	371284	274602	212782	165358	139136	115927	98290	81730
743.70398	830871	516044	369694	272163	212696	169696	138945	116985	95481	81516
743.99243	833019	519078	365063	271343	211847	171743	137382	116445	97359	80848
744.28094	829920	519027	362071	270537	208624	167070	135316	116377	99192	81345
744.5694	836194	511043	363530	271387	207976	168004	135434	117021	99644	81709
744.85791	833647	511909	364067	272288	212046	172681	137538	117259	100286	82622
745.14636	836697	517860	370527	269984	212683	171295	138790	115433	99049	82820
745.43488	831974	515839	369764	269108	209754	168612	137497	114000	96800	81862
745.72333	832450	516946	367098	267623	208173	168498	140693	113262	93626	81802
746.01184	836733	521394	365754	271112	212293	171810	140447	115883	95834	82713
746.30029	830437	520661	362717	272228	209379	171456	134517	114911	94983	81692
746.58875	836867	519911	365023	270983	208699	170636	134018	116073	95237	79899
746.8772	829640	521129	365985	270338	210969	169306	134705	116360	94804	79679
747.16565	822736	519256	362066	267952	210188	168423	134915	113979	93210	80608
747.4541	826475	517480	363680	268572	209597	169910	134434	115393	93312	81922
747.74255	814631	511381	362988	265774	206454	167143	136988	114309	92103	81000
748.03101	819829	512478	361641	267144	206804	166281	138476	112192	93174	79118
748.31946	823480	514225	358796	269193	207464	164721	137388	110786	94804	80062
748.60791	824217	516120	358455	265564	207421	163410	134831	111548	95651	81756
748.89636	816742	512390	358446	266655	204963	166124	134310	112229	96451	81191
749.18481	818336	510107	361031	269996	208026	168164	135174	111357	95653	81176
749.47321	820799	511843	361968	268809	208421	165744	134320	112123	95570	81504
749.76166	823400	517915	364926	269171	216103	166119	134716	112210	96283	80855
750.05011	824727	505801	360732	269706	215809	164500	136098	112934	92328	81793
750.3385	829307	508788	359609	268750	209208	163970	135688	110338	93702	81338
750.62695	814232	507658	358201	264473	203301	162777	133701	110931	94845	81151
750.91534	810460	504443	358975	258029	202135	161458	131503	108745	93706	81954
751.2038	818959	505925	361998	262376	205911	159723	133290	108430	95390	83797
751.49219	811604	503551	358684	266720	204681	159996	134035	109549	94444	81024
751.78058	819263	504178	356304	271977	202740	164812	134220	109818	95408	80972
752.06903	809134	501002	358753	265546	204077	169173	133164	111807	96781	81861
752.35742	805990	502035	360248	266925	208628	166887	135472	115249	96303	81641
752.64581	813302	501402	355478	261471	205971	164341	135841	111806	94444	80856
752.9342	810635	509955	356003	262133	200024	164088	136361	112395	93329	82428
753.2226	812435	513918	357773	265068	205342	164847	137488	111947	92668	83189
753.51099	805741	516100	358596	263149	203892	162969	141242	109975	93166	80043
753.79938	803277	519621	357926	266113	203818	161886	140645	110232	93835	78207
754.08777	801567	512699	357276	266565	201056	159678	135808	110755	94471	78767
754.37616	804730	512503	356088	263132	205104	161194	136542	112485	95165	80113
754.66455	799294	503337	356374	266840	207922	160866	133948	116960	95214	80457
754.95288	801327	503720	357767	267760	208040	158860	132136	113720	94467	80238
755.24127	807469	514145	351968	267163	209600	159409	133195	111754	94900	78766
755.52966	805921	509938	352617	266012	207303	160449	134154	110893	93582	77689
755.81799	808665	507007	351807	263708	204497	162238	135067	112004	92420	78757
756.10638	806849	503565	349879	257462	204121	165334	133030	110412	93872	79597
756.39471	815673	503095	351274	259591	207681	163853	133910	109763	91183	79629
756.68311	812939	503123	351760	262388	209089	163255	135961	108656	92250	81270
756.97144	810699	503967	351637	261227	206360	161597	133058	109568	93693	79381
757.25983	807165	505393	353935	261787	207231	163768	134949	111217	93657	80352
757.54816	804544	497228	356223	265510	206258	165140	133572	111953	95412	79914
757.83649	810764	498330	356455	268600	210237	162481	131182	114138	95425	81050
758.12482	817694	506057	360283	267779	212199	162804	131630	115002	93693	81072
758.41315	813790	508710	360929	269029	209314	162143	132562	113687	92744	79413
758.70154	810353	506924	360543	264126	213437	161968	133973	112553	94424	78529
758.98987	822798	516986	357006	264176	211629	166138	136026	112635	96585	80789
759.2782	805387	515868	355165	263899	208313	166517	133392	108234	93963	80727
759.56653	808940	512962	353081	267402	208904	170030	134407	110190	96280	79485
759.8548	814725	519238	355175	270190	209908	169770	136166	113043	95533	78238
760.14313	807357	514764	357473	266623	206417	164110	133577	114302	93585	76826
760.43146	810598	514282	361485	265866	208230	163083	133623	111105	94257	76655
760.71979	815132	514751	362167	265922	207902	163867	134343	111540	94901	79748
761.00806	819066	513889	358373	264792	209000	162402	133000	112986	95145	77547
761.29639	817500	515533	358152	266612	210035	164010	134897	114493	94576	77910
761.58472	802942	514202	358150	265208	207892	164538	134889	110975	92157	75311
761.87299	820232	520167	363086	269096	210336	165742	136502	110114	94187	75063
762.16132	814449	505618	358261	267049	207191	161690	134237	108607	93225	78403
762.44958	813904	512245	361068	267382	206675	165347	136113	110072	97295	83458
762.73785	805651	510940	365590	267556	207502	162182	134871	110286	97461	84055
763.02618	804125	508779	363295	271482	208856	162195	136699	111036	97264	83854
763.31445	819366	514454	363946	273402	208261	165564	137951	108465	96602	82011
763.60272	810843	507708	364201	270338	210388	166912	137227	103692	93013	79559
763.89099	822158	513967	363558	275659	212985	167852	139196	106093	93792	80527
764.17926	817342	516136	357803	266039	208353	164292	132112	108281	95504	78222
764.46759	811816	520783	361637	266409	207028	165584	132788	110256	94628	78278
764.75586	815783	517673	364427	269987	208032	165594	139078	111710	94478	79306
765.04413	824354	515958	360916	267839	210463	164046	137167	111148	97125	80150
765.33234	819576	518486	360569	270967	211296	166275	132377	109625	95873	79922
765.62061	817564	516113	366023	272524	212311	167388	131239	111656	94704	80611
765.90887	816139	518983	370133	271227	208324	167172	134671	114388	95287	79748
766.19714	816259	515501	370475	269688	210297	167407	137720	114601	97144	78338
766.48541	815428	513746	368181	268959	207666	167796	138993	115682	97749	78974
766.77362	822030	513416	369169	270442	209155	165846	137300	113229	96420	79263
767.06189	829280	517340	369064	266657	208715	165554	136565	111238	95763	79441
767.3501	832806	520507	367561	269182	207900	166187	134810	109999	95218	80666
767.63837	825109	514891	360671	270706	207643	167762	135647	113489	94743	76938
767.92657	828217	522214	362519	268423	213161	169613	135693	115588	97749	76981
768.21484	826914	515269	362166	267857	215638	170230	137611	113750	97278	79497
768.50305	826747	512404	365034	267891	213910	168293	136849	113878	98100	82529
768.79126	817984	510299	363951	269132	212836	169252	133672	113833	94472	83326
769.07947	821310	516331	358589	269191	213509	171847	138944	115474	93020	80830
769.36774	816814	512426	359408	269420	212693	171468	137768	113989	92753	82175
769.65594	812897	517068	363582	273638	211660	170720	134847	112535	91896	82969
769.94415	815368	512465	363391	270814	207990	169463	135800	111843	94276	81026
770.23236	835474	515785	364227	268214	206086	172616	135977	111051	96894	84681
770.52057	829026	519135	359109	267639	204787	174202	136729	111494	94515	83899
770.80878	830217	521169	362359	268445	206898	171929	139649	114682	92683	81199
771.09698	833252	518653	360485	272833	206271	170168	138402	112994	90267	80306
771.38513	825117	513168	362278	274073	212387	167509	133551	111429	92834	80536
771.67334	818481	511675	361293	274414	213891	167088	132769	111570	94493	82774
771.96155	817511	517229	359675	272548	213012	165939	133008	112740	94983	82922
772.24969	826967	520452	361111	270082	210411	165989	134829	113983	95911	82927
772.5379	822843	515794	361737	266522	211850	166056	135946	112119	94419	80155
772.82611	823072	520402	360090	269147	214889	164129	135252	111930	93081	81028
773.11426	836938	524278	357001	274697	213675	165801	134403	110620	94894	81880
773.40247	831912	519205	357061	273264	210729	165869	135222	109614	93861	82451
773.69061	837429	520925	361137	269753	207741	166806	134276	109920	95240	82012
773.97876	825022	520818	363077	270587	204348	167191	133541	112686	95255	80219
774.26697	819806	521482	368331	271768	206740	167502	133830	114092	93880	80671
774.55511	822480	518305	371292	269002	211501	168188	137993	111774	96001	81539
774.84326	815187	506790	361198	264571	209285	169128	138055	111070	96915	80551
775.13141	823238	512894	364930	268989	208965	169076	136691	112518	98685	83041
775.41956	812737	510420	364103	264498	204395	164118	136228	112363	95579	81821
775.7077	817778	515481	361672	268076	211277	165057	136646	112096	92740	80902
775.99585	821271	512697	358897	268420	211728	166117	136206	111180	93222	78696
776.284	809792	511834	358540	269395	211941	166825	134979	109489	91574	78656
776.57214	809634	517057	359539	267400	212472	168130	132712	111584	91450	81059
776.86029	807594	512404	353805	263761	209159	165447	131636	111901	94274	80555
777.14838	816704	511148	354912	264689	207893	163114	131198	115040	95483	81615
777.43652	811030	502471	356877	263913	204701	168100	130907	114055	94968	79306
777.72467	803096	508870	355330	261917	205263	168436	130631	111541	94033	75407
778.01276	796821	502806	354915	263578	206125	166238	131566	111637	92675	76156
778.3009	789613	500867	354943	261471	202253	166694	131726	109175	90553	76444
778.58899	799034	501814	353657	258721	203618	166418	132476	108584	92494	79295
778.87714	792707	490301	348417	261426	202656	165431	133877	108535	89270	78930
779.16522	795544	492126	351190	265588	203344	162342	131081	109107	88709	80783
779.45337	795963	493180	353890	267117	202996	158464	131324	107936	91016	78471
779.74146	788676	492786	347257	256856	199992	155799	130484	106482	90190	76257
780.02954	789833	488723	346248	252476	199194	159520	128824	106945	91522	74682
780.31763	784458	481656	343167	255119	196955	158924	126905	105203	91312	76170
780.60571	779438	484066	338693	256956	196683	160385	126538	104958	91272	75032
780.8938	774073	488709	338893	254859	195536	159875	122361	102672	90619	73617
781.18188	771480	485462	341553	254171	191176	159718	126758	103001	88598	73728
781.46997	773940	484016	345481	255068	190627	158154	130282	105035	87811	72869
781.75806	771093	485074	340720	251311	197897	156386	128874	106971	85845	72039
782.04614	768093	484922	345500	255914	199399	159318	127434	106645	84778	73361
782.33423	772883	479671	345134	255331	195065	155899	126231	103368	85194	72191
782.62231	776226	488695	344115	253718	194371	154748	129726	102017	88131	71198
782.91034	765232	481464	339382	253586	192776	154389	127423	104339	87639	71781
783.19843	768487	477726	338220	253027	195131	155530	125156	103301	88436	75877
783.48645	762600	481098	343690	250459	195301	151963	124470	103946	88101	77501
783.77454	757719	477628	342298	252547	195032	153315	123346	103973	89512	75516
784.06256	752692	479375	337829	252152	189334	151543	122586	101689	87460	73186
784.35065	752221	475270	332762	247285	191926	149516	123583	100336	84149	71330
784.63867	745689	468295	330137	245232	189331	150674	122467	102177	83072	71628
784.92676	744343	466174	329003	244803	189780	151744	121663	102400	84657	73161
785.21478	733259	469011	332057	241952	193028	149918	120205	101171	84354	71925
785.50281	733463	466627	329387	243094	190354	151378	121317	100489	83671	69759
785.79083	730630	459496	322765	245679	185122	152567	121528	100004	83841	69868
786.07886	725916	454686	324183	242623	183097	151699	121271	101385	83343	68963
786.36688	729216	462752	329730	244650	185429	150267	120823	100468	85300	69300
786.65491	721139	455498	325943	240241	183257	148368	119668	95517	84241	67901
786.94293	717811	449021	317485	241836	180411	148916	119706	94242	85517	69353
787.23096	727742	450375	320223	236965	179478	146533	121744	98565	84198	68939
787.51898	727665	449605	321398	231340	176483	146136	118862	99013	81749	68545
787.80701	722169	452634	316248	235600	180613	144339	120217	99725	81019	67902
788.09497	716414	455607	319087	238398	182112	144584	119874	96522	85330	68498
788.383	708469	453928	322257	235939	185194	142776	119365	97428	84465	70432
788.67102	704290	449427	317256	237567	184133	142662	120144	97521	84148	69193
788.95898	696962	447698	319578	233685	180505	142330	118934	97670	80979	67921
789.24701	702732	447301	318336	231926	179452	140253	118271	97734	80423	67585
789.53497	698823	443344	310520	229219	175382	139239	116073	95755	79835	68215
789.82294	694241	441816	308556	227791	174346	139753	115464	96546	81073	66294
790.11096	693319	440959	309567	227423	178393	140474	114639	96507	80077	64796
790.39893	693965	444019	306663	228560	178473	144770	112709	94223	76955	64293
790.68689	690371	442514	306583	229037	176829	142640	114120	96249	76839	66110
790.97485	688687	438903	306298	233205	178084	140937	115924	95296	77729	66785
791.26288	689218	433643	303218	229984	182627	140246	113971	93738	78586	65353
791.55084	688318	435824	304606	229298	180045	140641	112576	93199	77634	65496
791.83881	685215	430960	303147	226732	176121	139739	113647	90997	78051	66416
792.12677	679877	430745	303177	224873	176376	139352	113486	89285	81362	65937
792.41473	682301	430228	302827	227836	177624	137374	112801	91963	77244	65620
792.70264	679305	428414	304595	228823	178356	137531	111022	94839	75557	65641
792.9906	681035	431964	304183	231305	178383	139026	114018	93705	77885	66352
793.27856	680370	433171	307469	231475	175005	139719	112939	95231	78508	64134
793.56653	671143	430550	304482	226487	170044	137202	113868	94935	77005	65211
793.85443	677598	429712	304574	221674	174198	137563	113472	94095	75677	66763
794.1424	680402	432054	304546	220701	175222	138567	111485	94803	76366	65077
794.4303	679811	430324	295483	220788	171222	138946	110934	94266	77065	62644
794.71826	676596	424649	292612	220095	170644	136712	110080	93188	76630	63377
795.00616	673172	422893	292902	224099	169313	136726	109436	90783	77004	62470
795.29407	667756	422583	294246	219841	170368	139580	109133	91189	76922	61623
795.58203	666663	424043	295541	223442	168563	138393	112977	91517	76543	62250
795.86993	669314	427422	290849	222143	169392	134501	111169	89603	76735	63584
796.15784	671347	426632	292879	218716	170557	134406	110627	90100	75917	65459
796.44574	665409	420486	296523	215371	172000	133655	110373	89662	76017	65801
796.73364	660354	417059	295105	214087	167266	131225	106446	90177	77261	63887
797.02155	663269	420835	297276	215274	167731	135581	107319	92393	76328	63800
797.30945	659098	417311	293606	214964	169271	133898	104337	92615	76213	65691
797.59735	662767	419529	293837	219546	167745	132493	105177	92721	76313	67925
797.88525	663084	422764	298128	219537	168542	135230	105781	92318	76640	65115
798.17316	651645	419809	291526	215760	168494	135045	105913	89825	73518	61664
798.46106	656235	419710	289940	216707	167776	135558	104451	86349	71919	62468
798.7489	652797	414941	288580	218940	169427	135964	107818	85528	73122	64621
799.0368	653503	418660	292281	217183	168388	133898	110407	87690	73173	61827
799.32471	651817	423904	291003	211518	168835	132504	108307	88112	75774	62349
799.61255	649061	421636	288843	212044	166674	131969	107526	88207	75519	61974
799.90045	657339	417230	286928	216828	167055	134970	108133	85406	72706	63187
800.18829	652721	415540	286746	216998	169594	134305	108913	85565	73214	61792
800.47614	654660	419691	289607	214948	172323	132499	109137	87717	74910	61996
800.76404	646744	415489	287636	211163	171245	132224	107401	86850	75131	62929
801.05188	648134	413775	288856	212841	172388	132057	104637	87186	74552	63372
801.33972	652629	415730	289496	215766	170656	133167	106077	88572	73423	64770
801.62756	646945	411881	287498	213283	165106	131302	106064	91056	72298	65081
801.91541	651979	411002	288821	214263	166982	133879	105049	92598	72272	63023
802.20325	649089	409587	286939	213287	167552	132274	105979	88454	72510	63910
802.49109	647478	414116	282507	214238	165086	131025	106393	88152	74097	64794
802.77893	649324	416822	281872	217235	164787	130063	105648	91075	74801	64123
803.06677	648207	414846	282009	217600	164207	131344	107435	89957	76346	64349
803.35461	645647	411797	285447	212724	165886	131861	105084	88791	74690	62159
803.64246	641215	409899	285941	210840	165473	129256	103999	85164	71628	61721
803.93024	643108	414216	284944	212460	167770	129523	104756	85839	72102	62968
804.21808	640780	412849	288819	212223	164945	130934	106870	85650	72507	63585
804.50586	640201	406033	286349	212665	165620	127719	105889	88555	71576	63285
804.7937	647985	409043	289965	215998	166182	129772	103713	88361	72750	62380
805.08148	638569	409805	287104	217182	162048	127935	103496	87714	72859	61403
805.36932	635420	405970	288184	211652	164781	127857	103070	88964	72003	61941
805.6571	634472	406769	289245	210034	161734	128369	104371	89605	71878	63727
805.94489	633597	406976	284898	209778	163819	128283	106824	88591	74834	63398
806.23273	629070	407660	286743	210557	164153	129823	103089	86494	73614	61637
806.52051	641482	403684	288682	211801	165065	126847	101762	87848	74712	61189
806.80829	639234	400822	287046	209024	164394	127225	101764	86577	73488	61958
807.09607	640540	400063	289332	208200	162699	129600	103138	85564	72417	61641
807.38385	645597	400449	286949	213522	161781	131839	106502	86098	73559	61842
807.67163	637209	396875	280509	212209	162540	129651	106770	85480	71240	61434
807.95941	635430	395089	279657	209999	161643	128085	103594	84496	71439	60168
808.24719	640749	403549	279704	210297	161087	128726	103835	84222	74434	59906
808.53497	629984	408540	278302	207608	163332	127556	102195	84112	73698	59962
808.82269	627155	406592	281133	208961	162926	125056	104039	85342	74481	60329
809.11047	628020	402954	279822	209227	161771	124710	107969	86966	73370	62211
809.39825	632068	403868	277088	205604	161469	125069	108592	86166	71289	62432
809.68597	635285	403923	280990	203388	161586	126771	106167	86732	72955	62210
809.97375	626535	397908	277949	205363	162521	127270	104272	85931	73245	60360
810.26147	627392	400222	280180	207904	161532	125929	103662	85794	70950	60424
810.54919	633277	403098	281594	208807	160445	127460	105378	85876	71407	61941
810.83698	627837	394931	279340	209438	160032	125930	102169	84919	71703	61461
811.12469	626224	394408	276238	207807	158210	127655	103167	87907	70802	63110
811.41241	619620	396662	276650	204438	156464	125433	103738	84839	70120	63676
811.7002	621002	396249	272184	202328	159134	126435	102184	83658	70844	61372
811.98792	623628	401443	272342	207886	160199	122403	101721	85039	73107	59830
812.27563	617764	395393	272130	207016	158089	122444	101711	85202	70212	59033
812.56335	616509	390317	274193	204316	158745	124257	99841	82597	69805	61149
812.85107	615077	388338	272311	201557	160574	125374	99417	84057	70635	61155
813.13873	615809	385791	273742	201105	158390	123027	99348	82306	71441	59959
813.42645	616394	381598	275876	204197	156429	124939	99081	85421	69035	60853
813.71417	612230	382034	276622	201284	157139	124313	98407	85767	66443	59535
814.00189	603355	383884	276448	201773	152936	124877	98612	83318	66070	57627
814.28955	603432	384095	273215	200988	154481	123189	100947	80963	66961	58167
814.57727	602106	380289	270672	195315	153795	123267	100491	83708	66114	58052
814.86499	598816	379502	268871	195706	155712	122894	97763	84232	65931	57432
815.15265	602323	376178	270142	199265	153357	122579	96881	82879	65910	59139
815.44037	596674	377460	265495	200145	150376	122040	96737	80000	64059	59642
815.72803	592506	378805	263643	195683	154630	123685	94912	77920	67450	56934
816.01569	587645	380699	263687	195238	151435	121399	97589	77212	68114	56327
816.30334	590364	382395	265408	195169	151598	118097	97568	74462	66937	56697
816.59106	596510	380956	262922	195388	151944	115965	98961	76525	67449	56057
816.87872	586299	372384	257715	197922	147452	115486	98036	76521	67068	57674
817.16638	580301	372537	256696	196133	149181	118086	99490	77296	68074	59068
817.45404	582231	368849	255905	195906	147184	115183	94857	77965	67223	57293
817.7417	577798	368327	255168	196575	146914	114557	93823	77759	67621	55675
818.02936	571484	369593	256768	190953	147892	116615	93576	75321	66753	56173
818.31702	575264	371354	256577	187207	149654	116939	96501	74495	65459	56179
818.60461	572558	366164	254579	185253	146882	113605	95670	76370	63475	55789
818.89227	568613	364456	253626	190779	147227	114146	95628	76624	64271	58067
819.17993	566531	360036	249809	189648	142802	115833	93616	75976	65674	56927
819.46759	562641	358830	250300	188895	139044	113891	92234	76352	63844	55374
819.75519	556497	352536	249758	183561	141789	110875	92225	78425	63012	55588
820.04285	551237	353618	248958	185627	142892	111602	93509	75851	62645	53434
820.33044	558123	353557	247478	187863	141635	113839	93525	75264	61965	53080
820.61804	562386	348666	245003	180583	140879	116577	92423	74881	63275	53465
820.9057	556544	347907	243986	181211	139921	115292	89365	75077	64111	53957
821.1933	546487	348076	241786	183821	140680	111671	89442	75153	62082	53951
821.4809	552435	349977	244973	182416	142962	112886	88965	74642	61496	51104
821.76849	546616	345938	244325	181845	141225	110062	86389	73732	61272	51232
822.05615	541785	340399	241474	175830	136094	111401	85509	74660	62039	51725
822.34375	541513	339677	237517	175081	133431	109688	85521	72123	62523	50950
822.63135	538727	341516	235579	177782	134220	105757	85235	70457	62710	51297
822.91895	536778	345589	239366	179550	136656	105209	86133	71652	61119	52445
823.20648	535888	347159	239919	174781	135295	107252	86114	70833	61287	52371
823.49408	523190	337965	236370	171140	134438	108292	84590	70167	61680	50733
823.78168	516971	334133	236975	174053	131711	107602	84898	68292	61870	51437
824.06927	516163	337391	231176	169538	132600	105434	85026	66081	60355	51056
824.35681	514108	338763	230908	168822	132136	102270	84319	67744	59582	50446
824.64441	507302	329975	230472	169812	131033	101120	82169	68663	58798	50144
824.93201	508900	327002	228682	168447	133472	101888	82066	67188	57267	48855
825.21954	506228	322081	223632	166639	132793	101018	84250	64804	56990	49552
825.50708	506743	322005	220162	169831	129627	102395	81721	66302	58317	51668
825.79468	496204	319689	224656	166142	128739	98280	79105	67849	56384	49567
826.08221	495471	317380	222652	162831	124704	98563	80543	66404	55170	47681
826.36975	494676	318168	223478	160062	126295	101150	79675	65946	53824	46470
826.65729	490199	317882	220932	158415	125458	98727	78069	67346	53466	47743
826.94489	487496	312747	219711	160845	125863	98428	76544	66592	54073	45711
827.23242	479755	305984	215882	161001	125661	99880	75248	64669	55296	45433
827.51996	481829	303627	214936	157630	125124	99516	77067	63435	54810	46744
827.8075	476348	303268	216752	152599	123439	99465	78025	62395	53430	47593
828.09503	473621	301356	214830	153136	120749	95935	76274	63797	54142	44718
828.38251	472071	299398	212812	152392	120850	93182	77205	64629	54017	43230
828.67004	472430	294329	208950	150278	117846	94337	75499	64187	53242	44337
828.95758	468512	293296	208382	149711	116267	94472	73197	62076	52176	45303
829.24512	466152	296884	202107	151341	115489	92906	73785	63234	52286	44227
829.53259	460370	292466	202517	148383	114872	88889	71732	61616	51488	43252
829.82013	456280	290899	204786	145552	114322	89502	71809	60386	52674	43580
830.1076	448053	287044	204471	145446	111159	89847	71488	60289	52135	44568
830.39514	448237	285045	202205	145749	112440	89758	75021	58811	51485	44590
830.68262	453469	287736	200918	143952	113967	88098	74041	60006	52200	43278
830.97009	454616	284657	197631	146504	114682	86582	72252	60336	52011	42232
831.25757	453527	285697	195307	148176	113600	88276	72680	62173	52188	42480
831.5451	448929	284642	193462	148787	113736	87018	73597	63162	53938	41865
831.83258	443019	283670	194239	149238	109626	85640	72488	61924	53065	41675
832.12006	444072	282504	196712	150156	109868	87767	74264	62830	50647	40948
832.40753	442517	280263	196879	148530	106702	88180	75004	60976	49821	40706
832.69501	438438	276983	194734	145224	108310	86263	72796	59616	50004	41246
832.98248	434224	279137	197146	140981	110450	87388	71577	59550	48974	43558
833.26996	431824	274765	192838	141431	111236	86522	69946	58036	48460	43976
833.55737	434500	272987	190440	143743	109146	86306	70096	56590	49949	42254
833.84485	433680	275228	189838	142326	109168	87199	69521	56603	48924	41846
834.13232	434424	272620	188830	140386	111105	86984	67658	59311	47629	41039
834.41974	425279	265373	189321	139349	110434	86011	67926	59671	46520	41081
834.70721	420608	265679	187490	142094	108215	83486	69553	57804	48259	40499
834.99463	417237	266964	185378	141958	108740	83791	70729	55785	48091	39293
835.2821	414985	265529	185890	139927	108617	83107	67603	54597	47137	38670
835.56952	418471	260051	185637	139582	107602	82192	65758	54461	46569	38297
835.85693	421490	262527	184918	140147	109152	80999	68799	55038	47264	38800
836.14441	421037	261588	187394	138668	108383	82396	67381	56505	45073	39616
836.43182	411997	259699	186971	135949	106318	81457	65790	56462	45624	39432
836.71924	409265	262762	186586	133075	105334	83139	66390	56369	47006	40591
837.00665	409454	262363	183873	133081	103758	83017	68464	56272	45350	39584
837.29407	407441	266622	183303	132706	104145	81344	67985	55706	46247	38988
837.58148	409412	263669	183788	133547	105539	80486	67577	54666	47587	40023
837.8689	407353	261095	184683	136110	102777	80969	68144	53933	48519	39109
838.15631	403480	263085	181025	135200	102017	81208	67157	55149	49115	39388
838.44373	409298	260195	181090	135950	102952	81838	68042	57288	46821	38363
838.73108	411652	257170	177936	135452	101896	79054	68253	56575	45497	37180
839.01849	408680	256386	178120	132158	100196	80360	67848	54498	45554	39160
839.30591	406900	256375	179412	131301	102360	83890	65582	54585	45378	40286
839.59326	412309	256590	177908	133186	100886	84482	67231	53704	45189	39659
839.88068	408652	256176	176075	131526	97712	81057	65688	52424	46015	39478
840.16803	404854	255797	178677	130506	98224	80239	67520	54623	45932	39766
840.45538	404471	254152	180329	129315	101181	81142	67262	53085	45170	37821
840.7428	405857	255650	180199	128364	100926	81718	64018	53126	44228	39005
841.03015	402048	256699	176815	127986	102069	81768	64300	52631	45130	38333
841.3175	400768	254155	174837	127685	100641	81938	65110	53773	44383	37993
841.60486	392369	253887	174101	131231	98702	81541	65348	53550	43781	37435
841.89221	392444	253206	174476	133815	98526	80445	66170	54244	43260	38369
842.17957	392736	251178	173109	133229	97258	80121	62823	53560	43629	37505
842.46692	392890	252340	173917	132589	98718	80068	63113	52426	44798	37590
842.75427	396864	253474	171979	129419	98361	79481	64064	52602	43731	37865
843.04163	396644	255058	170408	128119	99436	80180	64397	53821	43694	38310
843.32898	395771	253790	173091	126317	101480	77197	66042	53447	45042	36791
843.61627	394883	253090	173295	127446	100875	77962	65144	52546	45069	37660
843.90363	394253	255069	171167	127773	99965	78747	62551	53983	45061	39588
844.19098	391263	250727	173943	126647	99624	79279	63682	52792	43659	38176
844.47827	390954	246413	177851	129204	101658	82969	65236	51097	43307	37137
844.76562	393173	244766	174128	127839	98027	82558	63896	52175	43139	37304
845.05292	393657	250302	173069	127603	97156	80098	61713	51529	42137	37139
845.34021	390548	247055	172578	124542	100140	77694	60435	51271	42693	36831
845.62756	388143	245204	169658	124657	101398	76974	58827	51971	42944	38529
845.91486	387819	246945	171498	123117	100632	78259	57699	52758	42648	37532
846.20215	386560	245868	172593	123456	99482	80693	58340	53046	42664	36876
846.48944	383357	244029	172668	123283	96646	81041	60594	51523	43328	37543
846.77673	381149	244605	169416	122304	95745	78598	61095	49754	43914	37350
847.06403	383340	245009	168218	124314	97420	77533	61942	51203	44517	37444
847.35132	386917	243787	167609	123773	96756	79338	63672	50278	46069	37328
847.63861	390929	244617	170688	124209	98022	76966	63885	51063	45002	35888
847.9259	383238	241359	169228	124923	96941	74513	62411	51167	44361	34941
848.21313	380126	242093	166858	130875	99297	73354	63494	51797	43417	36282
848.50043	382850	242498	167812	129054	99539	75276	62465	52347	43137	36935
848.78772	378556	243852	171698	124379	95587	76447	61731	51807	43242	35861
849.07495	380984	241640	171843	123551	95729	78177	61692	51200	43264	35449
849.36224	379939	237832	166943	124416	93970	78055	59786	49423	41776	34410
849.64948	374348	238331	165208	122816	95269	75025	60131	48355	41208	34826
849.93677	368153	240544	167473	120635	95255	75671	60426	48530	41199	35318
850.224	367739	237823	165450	120228	93666	73953	60144	49218	41051	34070
850.51123	367084	238919	162722	122569	92261	75928	58830	50000	40339	34458
850.79846	365057	237274	164219	120733	90081	75642	59368	48097	39417	33405
851.08569	360045	234708	160868	119081	90319	72736	58125	47411	39664	34081
851.37299	363413	233609	158517	119995	92996	71899	57656	48673	38769	34300
851.66022	360956	228426	158247	118909	92789	72124	57460	49303	39051	33143
851.94745	361938	229266	159052	116302	92002	71426	59069	46670	38644	34576
852.23462	358649	229206	162570	115897	90643	71448	58827	45207	38723	33984
852.52185	351724	228622	157280	117779	89302	71443	59715	44620	39124	33014
852.80908	355792	225782	153467	116333	87358	71483	61797	46455	38931	34564
853.09631	347026	218348	151964	115944	85847	70106	59070	45566	38116	35570
853.38348	343577	217932	152426	114708	86499	68447	57127	46545	38867	35308
853.67072	337854	220995	149255	112410	87197	67781	56432	44551	37109	33671
853.95789	339940	217437	145389	108818	85868	67930	55782	43442	36499	31669
854.24512	335216	212480	143831	109094	87513	68305	52633	45350	36940	31303
854.53229	334258	211118	146212	109486	87623	66913	53056	44735	35761	32695
854.81952	333235	210730	146900	108932	86224	64751	50909	43131	35287	31775
855.10669	328695	208668	145084	108677	84702	65175	50430	41845	35021	31358
855.39386	329142	206227	146011	107185	82326	65733	50862	44066	35983	30570
855.68103	323639	205127	145237	104401	85162	64052	50995	44611	35698	31003
855.9682	317313	202777	140814	101916	83221	64631	52783	42037	35721	30587
856.25543	317748	199333	140396	101532	79905	63546	52160	41388	35528	30273
856.54254	315749	195643	138009	99640	78758	62680	50713	40973	35196	29589
856.82971	310942	191634	131569	100871	75612	62231	51593	40357	34717	28337
857.11688	303563	189917	127212	102623	74518	60595	49550	40096	35205	28399
857.40405	296098	189397	128604	101951	72937	58876	48656	37929	33750	28537
857.69122	294764	187571	130183	100087	73357	59236	47548	37135	33910	27347
857.97833	292924	182603	131364	97541	73105	59029	47807	38812	34514	27159
858.2655	282237	179783	127972	92885	71048	57245	47195	38029	33148	26549
858.55267	280324	177286	124635	90945	72544	57773	44473	38308	31851	25937
858.83978	279153	174524	123445	91326	72048	56522	43975	38003	30244	25287
859.12695	273624	172410	121253	91711	70210	56276	45628	36810	30803	25114
859.41406	270223	169982	119516	89056	67114	55961	45015	36051	30548	26236
859.70117	266122	168405	119332	86642	67328	53593	42807	36390	28908	26153
859.98828	261400	165988	113471	85741	64331	51907	41902	35887	28698	24708
860.27545	257560	162738	115189	84281	64760	51063	41165	35282	29022	23735
860.56256	253111	159996	116342	83460	65222	52773	41519	34020	30218	23979
860.84967	252662	156636	115458	82486	63829	52295	40788	34247	29056	23532
861.13678	250466	153985	111879	81406	62221	49794	40846	33372	28793	23212
861.42389	244409	154597	108904	79403	62507	47857	39369	32780	28350	22455
861.711	241728	152347	104332	77344	62129	48114	37877	31652	27098	22092
861.99805	237276	149104	101546	74579	59832	48275	37852	31144	26511	21814
862.28516	234866	147424	101918	75005	58300	47619	36887	30667	25174	21248
862.57227	227799	146213	98984	74130	57288	47725	36528	29870	25833	20898
862.85931	220167	141483	96973	71020	56756	46767	37651	30549	26354	21444
863.14642	219261	140416	96847	70354	54538	46014	36993	30228	24455	21108
863.43353	215020	141654	93484	70553	53443	45296	35166	28551	23054	21597
863.72058	211581	138466	94773	69211	54331	43517	33606	28537	23701	19945
864.00763	212587	131100	93901	65061	52092	41932	33234	27450	24252	18874
864.29474	209500	128408	92340	65341	51867	41995	33161	28385	22494	19272
864.58179	205155	126807	89446	63857	51827	41621	32570	26805	22576	18934
864.86884	203249	126630	89190	63034	50727	40040	32969	27128	22237	18690
865.15588	201246	122646	85587	62445	48486	38273	32932	27247	21417	19261
865.44293	195474	121016	83471	63322	47432	38169	30552	25395	22070	19484
865.72998	190430	118460	82237	61430	45680	36666	31006	25092	22123	18177
866.01703	187268	118027	80838	59775	46110	35876	31572	25534	20493	16848
866.30408	185113	118498	79784	59462	44276	36325	31279	23631	20486	16669
866.59113	179915	115960	79801	59601	44372	36078	29754	22859	20824	16671
866.87817	175714	115250	77310	58211	44858	35411	28903	22978	20225	15864
867.16516	172366	111293	77052	57012	44690	33807	28345	22762	20197	16376
867.45221	171546	108063	76255	55995	44993	33647	27251	23071	19221	15607
867.73926	170521	105959	74521	56475	43043	31681	27274	21773	18721	15475
868.02625	166252	104935	72814	54952	41845	32171	27526	21513	17991	15992
868.31329	162140	103677	71881	52681	42095	31082	27268	21579	17926	14936
868.60028	162261	103253	71165	52777	42015	31747	27005	21287	18078	14862
868.88727	159768	101224	69112	52467	41289	30991	25061	19997	18855	14752
869.17426	157731	101108	67560	52017	38937	30726	24087	20056	17664	14716
869.4613	155663	98698	69449	49471	38486	29910	23326	20572	17432	15539
869.74829	155216	95334	67374	48357	37417	29777	22763	20984	17582	15046
870.03528	153247	92097	64110	47553	36516	29905	23295	21096	16247	13621
870.32227	152349	92080	62740	47531	37266	29886	24211	20900	16366	13564
870.60925	146867	89291	63093	46722	36338	28724	23147	19013	16195	13053
870.89624	143828	89094	66453	46721	37196	29720	22514	18366	15729	12496
871.18317	142074	89056	66868	45954	34622	28654	23387	18423	15851	12338
871.47015	139905	84933	63462	45565	35461	28606	22929	19199	16138	12126
871.75714	139655	85081	62556	44866	36063	29309	22000	19822	15473	12540
872.04413	134279	84996	61848	44005	34767	29535	21987	18480	14973	12116
872.33105	130425	83461	58638	42291	33144	27813	22085	17611	15259	11255
872.61804	130297	81921	59720	41695	32923	26246	21072	16758	14747	11828
872.90497	130958	80437	59411	43404	32677	25046	20618	17559	14293	12702
873.19189	131933	80955	57193	42946	32969	24630	21539	17500	14095	12722
873.47888	128033	82712	55920	40725	33642	24754	21255	17682	13444	12453
873.76581	125521	82587	56548	40489	32645	24581	20205	17348	14178	11691
874.05273	124706	79017	55557	39668	31963	24040	19228	16313	13460	10915
874.33966	124574	74977	54915	38154	31375	24859	20770	16308	13746	10323
874.62659	121501	74993	53319	37388	31175	25184	19231	16477	13452	10814
874.91351	117927	74568	51433	36635	30211	23492	18590	15383	13223	10392
875.20044	117398	74122	50057	36116	28835	23631	19178	15393	12666	10388
875.48737	117199	74060	48881	37590	27866	24029	18607	16149	12705	11336
875.77429	114741	70597	50374	36891	27664	23497	17688	16062	12786	10999
876.06122	115094	67801	48594	35785	28296	23166	17066	14903	11717	11293
876.34808	112906	67902	46589	35549	28315	21790	17163	13797	11811	11256
876.63501	110057	69295	47909	36428	28598	20553	17884	13781	12294	10407
876.92194	105793	69822	46990	35868	29107	20654	16661	14166	12135	9806
877.2088	101904	68337	46088	34590	26504	20374	15400	13660	12592	9716
877.49573	101445	68251	45659	33645	25347	20033	15342	13815	12538	9688
877.78259	100231	67402	44918	33290	25137	19484	16349	13147	12302	9629
878.06946	101633	64706	45821	33422	25113	19470	15255	13937	11317	9343
878.35632	100798	63989	46128	34800	25642	19084	16003	13375	10570	8853
878.64325	99952	64249	44939	34381	25599	19684	16659	13454	11091	9209
878.93011	100431	59614	43466	33325	25649	18942	15207	13464	10986	9494
879.21698	97806	58519	44141	30653	24264	18642	14381	12943	11302	9437
879.50385	96191	58097	43746	29862	24092	18462	15120	12781	10717	8621
879.79071	94380	57399	42613	29901	23458	17998	15820	11875	10863	8669
880.07758	91209	58760	40578	29843	22421	17240	15282	11634	11158	8895
880.36438	89186	55569	40338	28895	21559	17515	14575	11868	10416	7557
880.65125	88708	54689	39555	28667	21245	17890	14313	11692	10135	7322
880.93811	86155	53558	38530	27105	20753	17321	13706	11571	9886	7680
881.22491	85498	53373	37003	26359	19179	15784	14493	10990	9790	7765
881.51178	83475	52398	36797	26495	20278	14983	14261	11574	9717	7973
881.79858	81716	51839	36090	27740	20339	15285	13239	11013	8598	7540
882.08545	80037	49483	35170	27243	20087	14613	12845	10884	8086	7610
882.37225	75859	48730	32869	25387	18025	15005	12285	10303	8308	8081
882.65906	73414	47853	31229	23608	17169	14912	11242	10290	8349	8496
882.94592	72151	45168	29768	22349	18040	13222	11072	9657	8134	7126
883.23273	70585	44797	28987	22259	17574	13099	11352	9042	7791	6422
883.51953	66600	43704	28561	22832	16978	12065	10840	9075	7583	6131
883.80634	66491	41427	28711	21427	17059	12127	9851	8142	6938	6079
884.09314	65536	40022	28656	20173	15864	11853	9684	7608	6887	6467
884.37994	62126	39752	27995	20492	15125	12383	10166	7788	7210	6230
884.66675	58352	37776	26924	19262	14972	12020	10445	7617	6578	5364
884.95349	54777	34901	25345	18563	14749	10977	9861	6969	5829	4639
885.2403	53221	32522	24357	18045	14236	10575	8484	6434	5498	5165
885.5271	51072	31766	23068	17489	12849	10102	7758	6583	5792	5383
885.81384	49232	31203	21869	17137	11660	9728	7347	6337	5227	5122
886.10065	46374	28507	20923	16130	11315	9630	6811	6441	4884	4962
886.38739	45345	28217	19972	15002	10641	9351	7162	6026	4645	4497
886.67419	42031	27875	18618	13943	10569	8343	6579	5676	4442	4305
886.96094	38661	26595	18126	13124	10258	7896	6202	5497	4138	3976
887.24768	38290	24441	16987	12612	9944	7979	5809	5436	4199	3932
887.53448	37609	22412	15561	11889	9385	7754	5658	4631	3407	3934
887.82123	34813	21828	14761	11311	9282	7169	5805	3867	3825	3687
888.10797	31952	21197	14029	10602	7732	6566	5462	3830	3697	3428
888.39471	30194	20080	13674	9517	7105	5511	5452	3761	3621	2958
888.68146	28154	18164	12736	8506	6570	4598	4592	3207	3558	2668
888.9682	25801	17160	11882	7767	6971	4588	3671	3249	3038	2823
889.25488	24433	15666	11303	7910	6945	4861	4001	3189	2726	2888
889.54163	22794	14083	11176	7692	6266	4359	3709	2980	2210	2443
889.82837	21556	13373	10708	7606	5542	4153	3314	2733	2151	1823
890.11505	20027	13283	9882	7261	5031	4152	2802	2643	1805	1977
890.40179	18753	12156	9135	6632	4828	3608	2773	2449	1709	1881
890.68848	17094	11931	7755	6134	4342	3535	2846	2547	1635	1782
890.97522	15843	11540	6444	5776	3898	3495	2498	2221	1972	1636
891.2619	15121	9906	6353	5628	3473	3428	2181	2123	1868	1266
891.54858	14672	8655	6178	5077	3247	3014	2130	2003	1643	1185
891.83533	13757	8281	5651	4220	2746	2881	1879	2072	1100	1398
892.12201	12263	8036	5007	4152	2506	2728	1905	2010	1103	1164
892.40869	11430	7428	4264	3625	2676	2276	1831	1356	843	1006
892.69537	9542	6630	4032	3332	2653	2089	1822	1129	723	847
892.98206	8381	6118	3628	3085	2393	2093	1522	1228	687	692
893.26874	7267	5770	3108	2571	2236	1750	1110	879	774	731
893.55542	7410	5319	3011	2508	1760	1461	1316	808	898	580
893.84204	6519	4225	2427	2162	1628	1088	1149	633	846	496
894.12872	5556	3593	2115	2093	1556	1272	972	526	709	459
894.41541	4566	2671	1994	2034	1391	1046	736	440	553	485
894.70203	3952	2475	1852	1659	1263	861	638	508	655	497
894.98871	3394	2221	1782	1149	825	800	523	419	287	432
895.27533	2534	1787	1259	983	725	434	446	286	285	216
895.56201	2124	1237	913	693	505	339	264	177	244	176
895.84863	1615	1036	709	605	500	286	258	247	160	175
896.13525	1380	902	662	550	437	243	229	183	155	180
896.42194	1236	795	591	401	271	230	189	134	100	43
896.70856	1268	747	529	389	270	259	175	123	149	70
896.99518	1171	786	559	468	319	327	331	141	116	111
897.2818	1108	643	430	379	269	222	134	185	153	56
897.56842	965	589	447	363	193	234	163	163	41	55
897.85498	977	607	375	309	252	154	205	118	175	140
898.1416	877	657	431	354	210	229	188	100	35	89
898.42822	895	495	387	263	189	214	103	123	69	23
898.71484	686	412	359	241	186	94	84	-18	16	-9
899.0014	733	523	280	267	117	127	77	147	-10	31
899.28802	662	430	316	217	125	147	69	76	4	77
899.57458	705	461	232	265	151	155	111	193	38	118
899.86121	602	371	175	208	139	107	89	44	4	31
900.14777	599	421	279	159	150	75	42	12	27	5
900.43433	624	449	316	235	230	164	137	13	57	95
900.72089	601	376	252	118	100	196	111	69	10	109
901.00751	591	325	222	258	111	121	104	75	54	6
901.29407	568	374	302	188	177	113	74	113	124	1
901.58063	549	435	264	207	215	224	214	177	234	122
901.86719	426	295	121	82	62	41	24	8	4	-12
902.15369	444	309	194	130	206	41	74	17	21	102
902.44025	498	241	185	177	128	30	43	26	48	55
902.72681	415	228	229	40	146	-2	-11	5	43	-21
903.01337	443	275	187	134	55	28	31	5	-57	27
903.29987	469	273	127	204	118	197	135	83	177	25
903.58643	393	147	204	43	106	29	17	52	36	-49
903.87292	469	255	263	113	173	34	121	76	78	76
904.15948	397	227	207	104	82	22	87	84	-1	106
904.44598	404	218	118	159	89	24	54	51	87	64
904.73248	386	179	189	78	187	60	19	41	-32	-56
905.01904	306	140	82	52	24	-24	-11	14	-4	-124
905.30554	417	216	110	14	106	27	28	46	-4	-18
905.59204	451	157	234	150	172	98	110	44	48	50
905.87854	329	108	153	41	118	23	66	74	55	34
906.16504	296	174	171	141	40	103	84	47	10	11
906.45154	389	132	252	138	194	186	234	158	152	153
906.73804	194	115	79	73	48	-28	2	-42	-52	-30
907.02448	337	177	106	78	13	35	65	-12	15	-80
907.31097	275	191	100	131	103	38	98	68	53	-15
907.59747	353	230	116	124	82	143	121	26	-89	9
907.88391	330	154	120	107	-47	21	42	-4	0	-9
908.17041	337	305	217	214	244	108	149	142	131	141
908.45685	260	167	72	90	57	64	84	-26	35	-63
908.74329	152	134	-28	-77	-7	-98	-39	-91	-94	-81
909.02979	194	111	80	15	-56	36	1	8	-2	-86
909.31622	285	147	111	13	123	7	-21	26	58	-11
909.60266	207	87	36	46	-11	-82	-19	-4	-10	-116
909.8891	165	88	-36	-12	-30	-28	-114	-77	-103	-112
910.17554	240	200	79	109	-38	18	16	58	-8	-20
910.46198	214	90	31	113	-17	30	-20	-53	-8	-97
910.74841	306	189	80	65	78	92	167	86	-9	-28
911.03485	84	37	-76	-55	-35	-91	-79	-67	-39	-83
911.32129	173	62	42	41	-11	19	-104	50	-65	-23
911.60767	175	126	66	50	-59	6	45	47	-19	49
911.8941	170	65	87	21	-75	-19	-9	23	29	2
912.18048	180	110	173	58	96	134	53	87	109	79
912.46692	247	83	116	61	63	6	38	-74	8	-1
912.7533	254	118	67	54	20	31	33	48	36	21
913.03973	203	105	28	-54	-2	28	26	23	11	44
913.32611	154	111	93	35	-39	6	8	6	-86	-11
913.61249	183	231	60	109	73	23	16	39	36	20
913.89886	261	172	172	78	125	166	101	135	90	126
914.18524	226	92	69	119	48	125	61	-10	-10	24
914.47162	173	109	66	43	64	104	42	-10	-9	-47
914.758	210	198	71	77	84	68	48	43	36	36
915.04437	176	196	91	44	61	69	7	37	84	84
915.33075	55	121	112	50	2	82	14	35	4	-57
915.61713	166	110	100	45	69	78	-19	1	10	2
915.90344	182	162	173	126	141	127	63	88	31	113
916.18982	76	120	-35	-43	-30	16	-5	6	-32	-17
916.4762	251	70	131	39	40	54	-1	121	69	49
916.76251	151	41	-20	7	25	-42	-92	52	16	-44
917.04889	101	56	32	-81	-48	-58	-17	-55	-53	-28
917.33521	283	132	121	69	45	95	77	37	30	73
917.62152	273	158	99	30	155	67	14	115	36	29
917.90784	125	31	69	99	-51	-94	-14	-51	-20	29
918.19415	188	116	28	-2	-32	-38	16	21	10	-38
918.48053	119	6	-72	-74	-29	-7	-74	-78	-92	-56
918.76685	224	121	132	129	117	112	108	49	55	100
919.0531	196	104	59	52	25	76	72	14	54	-65
919.33942	228	145	96	101	124	44	72	75	149	37
919.62573	162	135	87	20	122	24	35	54	33	-16
919.91205	144	104	102	73	118	128	61	67	46	78
920.19836	225	120	26	103	76	41	93	25	36	38
920.48462	122	-36	-8	-49	-4	67	9	-1	-48	27
920.77094	157	0	59	58	2	-8	27	-20	9	-33
921.05719	121	149	113	13	-14	73	65	17	-18	35
921.34351	257	139	138	170	137	36	160	34	92	5
921.62976	122	53	12	69	13	-4	86	69	-50	12
921.91602	134	42	44	48	34	78	54	18	50	-3
922.20227	158	-94	-35	-43	8	-27	-14	-101	-102	-28
922.48853	183	57	86	61	79	61	-32	23	5	-4
922.77484	110	-17	55	-23	-23	-66	5	-100	-64	-58
923.06104	196	63	106	13	66	16	63	87	15	23
923.34729	134	160	50	49	44	-10	55	83	5	-9
923.63354	213	203	146	108	65	44	20	31	48	29
923.9198	171	109	26	55	46	-33	28	-17	6	-35
924.20605	77	81	62	-7	57	19	22	-106	-36	-141
924.49225	126	84	-14	-11	10	-36	-74	-5	44	9
924.7785	234	144	107	98	97	120	70	79	67	91
925.0647	120	70	28	28	75	15	48	11	55	-41
925.35095	181	176	-5	56	93	109	6	80	3	37
925.63715	101	42	14	-3	-40	-63	-100	-107	-24	-75
925.9234	119	-34	-44	-57	43	-12	-72	-142	-13	-15
926.20959	-9	-82	-110	-100	-166	-104	-100	-16	-86	-125
926.49579	42	-21	86	-27	-32	-142	-69	-51	-31	-2
926.78198	104	153	61	63	28	42	-34	48	64	-25
927.06818	118	162	221	72	-29	102	27	28	69	100
927.35437	205	165	146	137	97	87	90	151	154	87
927.64056	169	80	9	64	-44	-7	4	70	35	-9
927.92676	229	169	167	122	95	135	44	107	108	61
928.21295	157	74	66	5	-41	-71	-16	-19	-48	-24
928.49908	93	7	-16	-46	-20	-52	-98	-81	-63	-40
928.78528	166	119	63	10	84	100	74	91	4	83
929.07141	62	45	-30	70	-98	-18	-60	-2	-20	-22
929.3576	158	80	36	79	74	43	0	117	59	70
929.64374	128	126	61	43	73	101	7	60	8	-28
929.92993	156	109	116	132	76	27	41	70	79	99
930.21606	102	163	119	36	21	-22	1	-6	-19	-23
930.5022	158	109	66	26	41	39	47	-6	19	-57
930.78833	109	17	56	20	34	-71	-24	24	-51	-46
931.07446	125	54	116	80	30	-11	-34	7	-5	14
931.3606	171	147	701	123	138	51	52	78	33	25
931.64673	157	113	368	-1	67	34	2	57	60	23
931.93286	156	91	1	-38	30	40	-70	8	-42	-43
932.21899	176	127	109	62	93	73	87	28	58	22
932.50513	181	75	27	17	-21	33	-34	95	21	75
932.7912	107	71	37	63	45	42	26	-27	30	80
933.07733	97	48	-9	17	35	33	34	2	-104	-10
933.36346	179	93	27	52	13	47	23	26	52	33
933.64954	104	96	122	22	35	68	11	-90	29	-62
933.93561	92	107	92	41	35	107	67	45	50	17
934.22174	116	56	63	32	82	50	104	49	-2	15
934.50781	137	123	56	28	55	19	43	-16	-10	10
934.79388	135	111	-23	20	18	32	13	8	0	84
935.07996	71	8	4	-36	8	-32	-72	30	-50	-21
935.36603	174	175	23	73	103	71	88	55	67	62
935.6521	104	25	39	91	-1	-64	65	-18	-26	-3
935.93817	153	107	34	45	103	9	83	70	42	100
936.22424	-76	23	-28	4	-76	-30	-50	-69	-126	-45
936.51031	168	25	40	23	14	-15	-81	16	-36	-10
936.79633	58	-71	9	-42	-65	-87	-85	-40	-35	-30
937.0824	209	81	129	123	98	-6	102	39	33	70
937.36847	114	-21	54	-24	23	-37	-11	-115	-54	-63
937.65448	84	37	77	21	-7	33	4	72	37	84
937.94049	112	32	-71	7	17	-22	-48	-63	53	-41
938.22656	125	71	32	63	29	23	-75	66	-7	57
938.51257	83	61	-1	82	15	-94	-69	-26	6	-57
938.79858	107	90	150	52	100	44	59	-35	-9	1
939.08459	192	128	151	111	144	38	133	31	33	59
939.37061	82	31	16	15	-28	-72	47	-44	4	-96
939.65662	172	124	96	30	66	58	74	72	41	78
939.94263	167	73	63	7	63	-3	69	-81	39	64
940.22864	122	122	52	19	3	-15	5	51	27	-1
940.51465	159	151	96	113	61	94	100	73	105	-1
940.80066	183	78	119	109	47	97	54	-7	82	-23
941.08661	141	73	129	34	3	-51	71	33	-42	25
941.37262	91	17	67	26	-1	-9	-3	-21	-48	-51
941.65857	138	113	112	65	5	-11	63	21	35	-15
941.94458	72	-21	-28	-26	20	-8	-14	-85	-110	-7
942.23053	144	100	-52	70	90	-15	-29	1	4	-47
942.51654	49	39	-57	43	-58	-72	-42	-95	-135	-60
942.80249	131	56	40	74	-10	37	-4	53	32	1
943.08844	106	67	5	7	-48	5	-92	-43	-35	32
943.37439	157	86	67	36	38	46	19	22	36	8
943.66034	166	93	94	29	87	69	39	40	33	51
943.94629	49	96	-12	-9	-25	-35	50	-42	20	-45
944.23224	85	152	121	75	62	77	101	71	113	-13
944.51819	62	57	29	38	30	44	-54	22	58	13
944.80408	86	-19	9	83	31	48	40	13	-19	6
945.09003	72	175	82	78	100	88	53	191	46	26
945.37598	114	87	79	64	-9	31	31	51	119	-66
945.66187	202	99	83	-20	36	53	-6	64	35	33
945.94781	48	56	78	40	0	53	-37	66	-55	76
946.2337	48	64	5	-31	-104	-16	-32	-48	10	-99
946.51959	-101	-323	-132	-53	-279	-200	-333	-140	-298	-134
946.80554	110	119	68	1	34	65	61	64	20	48
947.09143	97	80	-20	63	-47	-49	-77	11	-18	51
947.37732	117	110	11	-31	-32	-66	-4	-42	-26	17
947.66321	158	32	61	90	66	-24	-68	-93	-52	43
947.9491	42	13	2	-61	-143	-109	-84	-72	-119	-114
948.23499	148	77	22	104	45	16	12	54	-1	23
948.52087	52	6	-36	-6	-107	-105	-49	-50	-22	-33
948.8067	123	92	48	104	81	112	51	20	-32	-8
949.09259	134	24	40	47	-18	15	25	42	36	-2
949.37848	112	87	5	31	106	51	114	69	76	40
949.66431	123	16	73	-30	-14	-57	58	3	-49	-5
949.9502	135	165	97	27	49	52	21	37	-48	56
950.23602	149	86	17	102	-93	-35	4	70	5	-94
950.52185	64	55	-2	23	28	21	-26	36	29	-29
950.80774	52	54	34	52	-37	-20	-26	27	-30	-53
951.09357	127	123	122	116	73	115	29	50	64	70
951.37939	167	106	114	94	74	67	5	79	66	85
951.66522	177	126	154	77	148	51	111	113	69	44
951.95105	119	45	45	-31	77	7	34	-75	-58	-12
952.23688	92	68	34	50	26	35	-5	113	-5	17
952.52271	44	-37	-68	-65	23	-31	32	-30	-80	35
952.80847	204	105	59	13	103	30	-2	45	54	-85
953.0943	92	67	51	-5	-1	5	18	4	63	34
953.38013	84	13	-40	24	24	-27	16	17	-47	-70
953.66589	134	26	49	-63	-37	2	-11	-46	16	5
953.95172	55	-6	-50	-13	-63	7	-32	-47	-100	-24
954.23749	75	9	35	6	-27	-31	-29	-39	-71	-82
954.52325	134	21	40	9	52	78	40	-18	-3	30
954.80908	96	112	122	54	124	132	31	26	18	92
955.09485	150	40	40	88	81	86	126	62	16	57
955.38062	55	0	132	-43	106	-28	-19	28	95	-32
955.66638	80	56	21	73	48	-3	37	-24	42	-20
955.95215	66	47	44	62	47	4	-44	-15	-42	-82
956.23792	104	85	31	99	23	30	-32	-18	74	7
956.52368	179	98	12	47	12	6	0	52	42	24
956.80939	133	103	73	40	9	-5	67	5	40	8
957.09515	109	27	82	40	39	-57	21	3	-34	-53
957.38092	110	105	-20	52	139	-3	58	6	29	1
957.66663	98	-14	46	34	43	1	80	-79	15	25
957.95239	53	11	94	36	34	20	71	84	-12	32
958.2381	49	74	151	33	33	44	135	36	31	30
958.5238	22	44	-27	-16	-74	-63	-75	-89	-54	-32
958.80957	93	92	83	58	32	-36	17	49	60	23
959.09528	48	-18	27	21	-51	-73	-69	-22	-65	-78
959.38098	191	131	46	-37	3	16	16	100	75	89
959.66669	98	43	111	-69	-48	17	21	-42	-66	24
959.95239	94	63	35	15	90	9	78	-11	26	54
960.2381	10	-28	28	-1	-34	-26	-11	-31	-34	-16
960.5238	179	211	117	115	43	141	123	45	57	113
960.80945	60	-37	44	7	47	33	-36	-55	-13	-49
961.09515	93	19	41	58	34	-5	-11	-95	-33	0
961.38086	188	67	123	98	22	19	43	82	15	62
961.6665	68	52	1	-46	37	-2	-19	-2	-7	28
961.95221	151	74	-11	73	62	-1	18	36	15	49
962.23785	143	71	53	27	-22	28	53	72	58	30
962.52356	122	-3	91	39	19	-30	-31	80	18	-4
962.8092	18	1	16	30	16	-48	-15	-38	-49	34
963.09485	48	23	-4	-65	-47	40	-83	-19	-55	-149
963.38049	97	120	3	76	-10	107	14	-6	112	16
963.66614	111	-39	20	33	20	-10	-20	27	-16	22
963.95178	93	71	67	135	102	79	57	2	43	19
964.23743	122	117	105	9	-5	26	7	20	5	15
964.52307	153	29	50	-52	33	7	-20	-41	0	5
964.80865	194	149	57	49	25	139	12	87	-30	29
965.0943	77	83	92	83	18	41	19	104	-19	95
965.37994	103	32	69	39	-23	-16	-36	49	17	21
965.66553	90	20	68	20	-1	19	47	51	66	16
965.95117	123	101	82	33	-3	64	39	107	40	-31
966.23676	112	4	33	-21	-26	-60	-72	-13	-28	-41
966.52234	155	60	150	46	40	68	51	16	54	-8
966.80798	70	-12	-36	-47	-14	-54	-34	-29	-23	-70
967.09357	51	16	14	-58	46	29	-29	-3	-41	-15
967.37915	52	66	87	20	13	40	41	90	43	-67
967.66473	-4	-102	-103	-56	-84	-39	-113	-148	-145	-108
967.95032	97	145	104	92	65	132	163	69	47	48
968.2359	127	78	70	14	42	2	37	30	-1	79
968.52148	66	98	-32	-16	18	-44	27	64	-50	39
968.80701	82	9	-44	26	79	-7	18	-12	-37	-122
969.09259	27	-33	4	2	-2	-26	21	-33	4	-80
969.37817	33	120	-42	21	64	15	70	9	58	-44
969.6637	15	4	5	-34	-23	10	6	-48	-3	-45
969.94928	82	-33	-103	-83	-78	-75	-51	-41	-36	-88
970.2348	87	46	75	59	75	56	34	51	27	-49
970.52032	99	104	122	69	110	127	45	-12	57	56
970.80585	-11	-11	-26	-56	13	-50	-50	-23	-67	-28
971.09143	21	-45	-8	-36	52	-13	-72	-47	-47	-79
971.37695	236	79	116	33	40	25	68	51	53	27
971.66248	93	21	43	-9	-35	30	-65	-48	34	19
971.948	81	-11	1	-28	-21	-19	40	-126	-73	-15
972.23346	75	82	49	28	45	11	52	32	-18	-15
972.51898	115	96	11	-46	-143	-107	-20	48	-41	-66
972.8045	111	6	54	40	-32	-67	51	22	-60	7
973.09003	100	30	47	50	-33	-67	12	-58	16	3
973.37549	32	28	16	-2	42	-27	-27	-57	36	24
973.66101	100	134	89	169	40	44	35	51	100	47
973.94647	-64	-100	-88	-86	-63	-23	-121	-131	-41	-81
974.23193	108	-48	-23	83	-50	4	-3	5	-52	-42
974.51746	84	0	3	-19	-74	-95	35	-32	-4	-16
974.80292	-21	-102	-47	-67	-71	-58	-123	-99	-122	-22
975.08838	28	54	-19	-58	40	-110	-5	-63	-14	4
975.37384	26	21	21	-40	3	-6	48	4	-52	-46
975.6593	43	24	13	6	45	23	-44	26	-54	-37
975.94476	72	91	78	41	34	40	42	50	7	63
976.23022	70	55	72	14	-17	-23	8	-21	-21	-26
976.51562	65	15	86	59	-14	-65	-24	8	14	44
976.80109	105	112	78	71	99	45	-4	115	64	13
977.08655	-27	99	1	21	13	5	-29	18	23	-13
977.37195	51	25	5	-3	-48	45	-13	-27	15	-29
977.65741	19	-11	-9	-52	12	-141	-48	-66	-78	-53
977.94281	54	22	1	93	152	-40	69	131	98	117
978.22821	39	-53	15	-80	-38	-17	-58	-11	-11	-93
978.51367	18	12	-2	21	-11	-17	-56	24	7	-92
978.79907	58	75	-17	33	34	-16	-34	-79	-9	-8
979.08447	62	63	-42	-14	-18	-23	-27	-17	29	-21
979.36987	30	29	29	-23	76	79	26	35	77	21
979.65527	80	104	9	41	-36	8	6	154	86	69
979.94067	90	84	114	-7	-48	23	84	-19	29	-46
[truncated: 82 more rows]
