# Supplementary material for: Bright triplet and bright charge-separated singlet excitons in organic diradicals enable optical read-out and writing of spin states
Source: Nat Chem. 2025 Jul 29;17(9):1410–7. doi: 10.1038/s41557-025-01875-z (PMC12411279; doi:10.1038/s41557-025-01875-z)
Supplement: Supplementary file 3 — Raw text files containing unprocessed data for absorption, PL, magneto-PL, transient absorption kinetics and transient PL spectra. [file 41557_2025_1875_MOESM3_ESM.zip › Figure 2/TRPL/ddg_5uW_300K_2145nsTO7145ns.asc]

402.82236	115	-77	-14	-113	-62	2	-94	-92	-62	-79
403.11319	236	65	104	88	63	89	43	-6	47	8
403.40402	161	9	-17	18	-20	-47	-1	-77	16	-13
403.69482	78	-15	32	61	-36	7	44	-53	66	-73
403.98566	74	9	2	-27	-23	17	72	-36	-6	-14
404.27649	52	6	20	92	23	-19	45	-56	46	-1
404.56729	-53	-22	-4	-25	-68	18	31	-38	-32	-24
404.85812	36	-19	5	-43	-105	-76	-104	-35	-4	-27
405.14893	94	64	78	0	46	64	-1	47	-22	47
405.43976	10	2	-49	-81	-41	-59	-60	-58	-11	51
405.73056	45	-42	-9	-29	-27	-28	-50	-2	-77	11
406.02136	-29	72	-8	51	-58	20	-103	1	-101	-54
406.31219	42	45	91	-86	-21	1	31	31	41	121
406.603	222	65	50	-10	-11	34	-22	13	-84	12
406.8938	105	47	116	8	-62	5	37	-8	-41	4
407.18463	22	-7	4	-11	48	68	-38	4	-45	20
407.47543	57	21	-24	5	-8	-25	55	-47	-23	-16
407.76624	43	-11	-117	-106	-56	-52	-41	-74	-37	-69
408.05704	162	75	102	136	22	92	35	-31	128	41
408.34784	89	14	28	54	21	10	47	23	28	67
408.63864	90	-98	33	36	-36	-10	-34	1	66	-36
408.92944	87	109	4	27	7	-46	15	73	19	47
409.22025	95	17	39	11	44	31	53	-34	64	81
409.51105	18	67	16	-43	52	-54	-21	-25	-44	6
409.80185	49	-7	21	-64	-49	-47	-45	-38	-29	-62
410.09265	61	19	44	8	-33	-21	-65	-50	-28	-89
410.38345	53	-80	30	-26	-34	-33	-29	65	6	-8
410.67426	139	14	35	-19	74	8	33	32	31	17
410.96506	145	13	43	7	75	48	88	62	38	67
411.25586	83	-1	-7	-23	-8	36	-16	-35	6	36
411.54666	31	0	-14	8	15	-94	-44	13	-8	25
411.83743	55	62	60	98	50	58	44	17	65	-53
412.12823	14	-22	-14	-88	-56	-54	-38	10	-23	12
412.41904	19	-22	34	2	4	1	-54	-41	-38	24
412.70981	32	-21	23	-41	-10	48	56	28	-34	64
413.00061	85	40	65	13	10	106	7	56	61	73
413.29141	-40	-27	-34	-96	-61	-74	-81	-147	-41	-37
413.58218	-1	-76	-56	-107	-72	-4	-75	-117	-70	-129
413.87299	38	-70	-2	-90	-30	-58	-101	-56	-88	-43
414.16376	56	-46	80	-3	-26	68	-39	13	-23	36
414.45456	14	-80	10	5	-92	-52	-23	-85	-55	-69
414.74533	65	58	109	49	57	41	-9	35	92	75
415.0361	14	-44	36	-2	21	-22	-115	-31	-56	28
415.3269	53	63	85	25	105	41	39	17	-18	-13
415.61768	208	86	79	64	79	130	28	77	118	47
415.90845	84	-9	12	5	-16	28	-40	35	-15	7
416.19925	207	61	48	-11	4	0	35	21	20	50
416.49002	101	32	48	42	-26	-22	20	33	-8	38
416.78079	63	6	36	16	-23	-45	-63	-63	-23	-55
417.07156	123	134	150	113	12	53	67	110	57	76
417.36234	25	-56	-74	-61	-27	4	-45	-64	-63	-47
417.65314	70	11	10	-12	-15	30	-29	56	-81	-80
417.94391	19	-32	18	42	-43	4	27	18	-33	-76
418.23468	12	-34	-6	-95	-27	200	16	44	-21	-139
418.52545	69	-12	52	-17	-16	1166	-12	-25	16	-16
418.81622	31	-36	-48	-113	-93	2334	-37	-52	-92	-104
419.10696	50	64	-46	29	22	1431	-27	-87	-55	40
419.39774	-2	-97	-83	-86	-121	44	8	-105	-85	-83
419.68851	-16	-47	-36	-125	-175	-22	-71	-44	-109	-65
419.97928	59	-20	28	-96	-13	-43	-91	-89	-71	-36
420.27005	72	86	34	68	-65	-3	-6	-78	19	7
420.56082	132	62	22	40	51	37	59	-11	46	40
420.85156	49	33	-66	-68	-58	-58	-6	-84	-47	-82
421.14233	-103	-142	-126	-64	-160	-104	-36	-84	-118	-119
421.43311	57	61	71	35	53	120	11	15	51	27
421.72385	30	39	67	-22	-3	-52	22	0	8	-3
422.01462	22	-16	-38	-14	-57	-73	-11	-91	-50	-46
422.30536	36	-34	39	1	-41	-41	5	21	62	-77
422.59613	-4	-34	-114	-67	-158	-132	-72	-84	-71	-91
422.88687	65	82	56	0	40	4	-62	19	-3	-44
423.17764	-38	-12	-68	46	-100	31	20	-43	-18	-21
423.46838	81	-41	15	-25	-53	-9	44	18	-42	7
423.75916	99	-52	23	12	-62	-54	55	-79	41	-8
424.0499	21	20	37	47	-10	6	-9	-40	-10	-14
424.34064	19	-2	-7	-5	18	-57	-24	-45	10	-46
424.63141	62	14	-35	37	-109	16	-62	-2	-45	17
424.92215	5	9	-47	-57	-39	-13	-81	-96	-2	-19
425.21289	74	81	40	11	98	4	-62	-32	-7	18
425.50363	47	49	-22	-24	-29	-56	21	50	18	27
425.79437	29	13	19	-1	-33	-20	-18	43	25	-8
426.08511	21	-5	-61	-131	-24	-98	-17	-83	-56	-31
426.37589	98	111	59	78	54	50	62	17	23	47
426.66663	100	32	69	-55	6	20	-51	40	6	-10
426.95737	66	98	14	6	-50	-22	-13	69	-84	14
427.24811	72	24	16	-55	62	26	-8	-27	-21	18
427.53882	-71	9	-51	-43	-44	-28	5	-14	-1	-74
427.82956	51	63	-34	-48	25	-29	-22	-5	-26	8
428.1203	71	-36	6	-59	-32	-8	-73	-8	-36	-50
428.41104	29	-31	-17	-12	-30	52	-15	-52	7	-13
428.70178	66	31	70	18	73	71	40	46	45	-1
428.99252	38	21	21	29	-23	-32	-12	-49	-8	-5
429.28323	44	-12	-55	76	1	13	-43	82	-20	-51
429.57397	55	68	-111	71	-9	-60	-54	-47	-53	-26
429.86472	-58	6	19	9	-46	0	-42	-55	-9	-54
430.15543	6	-72	-36	-26	-20	-51	-70	-16	-65	-83
430.44617	117	77	78	52	-15	37	-6	53	34	-22
430.73688	36	-24	-48	-64	-22	-32	-16	-3	-104	-41
431.02762	23	66	36	48	31	41	-83	0	79	-42
431.31833	2	-14	11	10	8	33	-27	25	-3	1
431.60907	54	14	-30	7	6	22	-30	-53	-41	-21
431.89978	47	66	130	34	33	81	10	33	-43	65
432.19049	61	45	126	-14	1	110	-58	1	12	71
432.48123	45	15	-2	-35	-29	-67	-22	3	-33	-21
432.77194	5	-46	-32	51	-39	-22	-81	22	-50	-25
433.06265	79	33	43	110	31	44	92	44	24	90
433.35336	-6	35	-31	-65	30	-34	-36	-41	-23	-16
433.6441	84	35	-52	13	-38	-48	6	-74	-72	-42
433.93481	52	-81	-74	-70	-48	-42	-92	-62	-69	-15
434.22552	81	0	40	78	8	85	118	91	41	9
434.51624	-3	-21	6	16	-6	86	-23	43	36	46
434.80695	117	-33	76	77	-35	-34	2	18	98	19
435.09766	97	94	93	49	64	74	33	81	16	-5
435.38837	85	7	9	-37	-106	-29	-102	-42	-44	-85
435.67908	130	20	-7	90	64	50	116	69	-3	66
435.96979	34	-82	-46	-57	-72	-78	-39	-125	-98	-107
436.26047	65	17	7	-53	-57	0	-13	-43	-72	32
436.55118	57	2	8	-53	52	-33	-76	-9	-73	-16
436.84189	75	-28	-78	-23	-82	-95	-9	-83	-48	-61
437.1326	107	-31	18	62	20	46	29	-11	50	19
437.42328	-127	-118	-123	-49	-130	-179	-113	-144	-72	-115
437.71399	153	76	0	-65	-20	5	-63	21	25	-5
438.0047	76	18	-36	9	-27	0	-17	-19	-13	-63
438.29538	2	73	1	-53	-16	9	-32	-66	-13	-73
438.58609	91	42	-18	-76	-35	-8	-47	-47	-43	8
438.87677	75	36	24	35	-26	30	25	-40	21	-3
439.16748	17	-30	-67	-19	-44	-42	-68	-72	-35	-74
439.45816	19	31	-53	-18	-23	58	64	37	1	70
439.74887	19	-7	-3	49	-38	40	31	-37	47	-22
440.03955	99	-40	110	1	-34	-12	-57	10	77	-40
440.33023	-6	-59	-25	-71	-50	-35	21	-52	-43	-16
440.62094	-107	-77	-124	-27	-29	-92	-82	-145	-2	-81
440.91162	52	80	17	70	57	-20	-10	-28	-33	24
441.2023	91	32	123	18	-13	7	68	49	48	-2
441.49298	126	59	51	-72	49	5	27	17	-27	65
441.78366	15	-32	-38	-30	-81	-19	-107	-42	-55	-53
442.07434	75	-2	110	-2	-45	46	-13	32	8	-39
442.36502	66	35	57	-18	7	-10	20	38	20	57
442.6557	56	62	-28	1	82	18	13	3	54	27
442.94638	88	9	-98	-29	34	-38	24	-12	-40	-45
443.23706	45	30	37	-37	11	-56	20	19	16	-19
443.52774	96	15	43	-19	29	49	23	-22	-90	41
443.81842	110	-9	-32	35	52	-88	-3	-2	-47	46
444.1091	2	-76	-149	-68	-36	-18	-83	-89	-64	-62
444.39978	-14	-49	-101	-60	-96	-27	-65	-71	-105	-4
444.69043	107	-6	46	32	8	55	-57	-23	23	31
444.98111	-15	50	-23	-25	-2	-10	45	-87	-64	-75
445.27179	-87	-85	-6	-108	-135	-59	-93	-80	17	-100
445.56244	41	-21	38	-24	-107	-26	-60	-22	-45	-54
445.85312	63	31	41	51	40	-17	29	-39	-12	27
446.1438	-10	6	-12	34	-87	-71	-31	-81	-58	-84
446.43445	25	-1	6	18	0	-22	16	56	96	-32
446.72513	80	-9	49	-15	-41	-11	-32	-67	-11	-75
447.01578	147	24	55	166	37	20	-74	-6	35	99
447.30643	82	33	11	145	34	-27	-21	-3	68	-17
447.59711	47	-64	-11	-44	-57	-45	-27	-21	-30	-74
447.88776	77	-40	-23	74	-22	-8	-11	20	21	31
448.17841	60	19	67	18	-29	10	-9	44	-28	77
448.46906	42	57	33	33	44	-4	-23	-23	18	74
448.75974	42	47	68	44	27	52	-8	42	-36	-6
449.05038	21	8	22	13	-10	-18	31	13	42	-33
449.34103	18	38	132	18	38	121	15	42	64	70
449.63168	57	-20	-46	-108	-12	-19	18	-65	-44	-21
449.92233	33	-34	38	18	29	41	6	64	12	32
450.21298	11	-33	1	-52	-12	-46	74	-13	50	0
450.50363	123	15	-16	4	41	-9	50	-21	-59	-52
450.79428	-17	-34	-47	-17	-57	-1	-27	21	-59	5
451.08493	10	45	-22	-29	15	36	-61	-49	-28	-21
451.37558	66	-50	-112	-65	-57	-73	-87	-88	12	-39
451.6662	121	75	5	66	-13	29	14	21	-2	46
451.95685	67	34	-3	-46	-19	-31	-31	-51	-31	-85
452.2475	49	3	33	-55	44	-12	34	34	-8	21
452.53812	-11	-2	-65	-54	-131	-60	-134	-79	-81	-54
452.82877	74	32	-3	62	78	45	11	44	61	71
453.11942	1	11	-37	-126	-93	-55	10	-33	-55	-129
453.41003	94	74	4	51	36	10	6	127	90	167
453.70068	67	41	-46	4	13	-15	10	-14	6	-20
453.9913	11	-29	4	-47	-95	24	-32	-7	-61	-113
454.28195	43	28	-9	-24	23	24	1	-44	-46	44
454.57257	37	-63	62	-66	-28	-43	-16	-36	-1	-13
454.86319	66	80	-1	37	-22	-11	5	-12	42	-26
455.15384	171	-9	-28	46	-5	-6	51	12	34	15
455.44446	67	-54	26	13	11	-45	54	4	27	14
455.73508	10	39	39	-9	22	-44	38	2	16	18
456.0257	104	13	42	63	22	5	29	12	-60	11
456.31631	-10	-12	-62	-33	-52	-61	69	-38	-91	-63
456.60696	109	40	-9	56	-19	17	25	38	107	14
456.89758	-85	31	28	42	-87	-69	48	21	6	-9
457.1882	27	-7	-15	-33	-12	-75	-47	11	-16	-20
457.47882	45	108	7	19	-19	5	8	-12	-16	-4
457.76944	159	116	56	49	-56	31	38	31	95	61
458.06003	101	62	78	-14	16	33	87	58	21	84
458.35065	158	46	59	55	-10	54	14	48	39	49
458.64127	35	-14	6	-6	4	-8	-40	1	14	0
458.93188	63	99	23	-7	52	-8	35	8	14	53
459.2225	30	32	56	-65	19	-9	-28	-45	25	-1
459.51309	3	43	30	-43	-44	-54	-61	-5	18	0
459.80371	21	28	24	3	26	3	16	17	15	9
460.09433	99	41	116	66	34	113	35	-10	-10	65
460.38492	88	64	-55	-36	27	21	16	-14	-65	92
460.67554	55	11	73	7	26	13	6	32	-12	84
460.96613	28	9	5	-9	17	-93	88	-61	39	-10
461.25674	-16	-63	-57	-90	-77	-21	-72	-93	-41	-1
461.54733	12	35	-50	-27	-29	-1	-23	31	-83	-51
461.83792	7	-41	-15	17	15	-85	-7	5	-31	-86
462.12854	83	-52	-24	-132	-14	-43	-73	-50	-131	-91
462.41913	-5	-45	-74	-2	-2	-10	-14	4	-53	19
462.70972	193	79	-8	645	-40	-52	41	46	14	-10
463.00031	31	-13	-23	509	53	-15	29	-5	-9	-28
463.29089	28	-56	48	57	-21	60	11	22	-3	6
463.58148	72	-12	10	87	3	42	-9	0	-1	-14
463.87207	103	20	67	110	41	96	106	65	54	8
464.16266	94	-15	42	84	20	-39	28	-49	-2	-22
464.45325	176	41	55	148	112	166	92	71	104	47
464.74384	80	-28	47	-23	40	-55	-45	1	24	65
465.03442	87	-3	22	-2	-9	48	6	49	-33	-8
465.32501	93	16	-2	66	-46	31	-49	12	41	53
465.6156	24	-20	68	-22	22	10	-43	-15	29	2
465.90619	69	84	43	84	109	40	12	69	-43	48
466.19675	40	9	61	23	-59	18	39	6	3	-7
466.48734	158	3	60	71	50	59	-8	-128	18	11
466.77792	55	80	14	25	-3	-15	22	1	-58	34
467.06848	-49	-69	-70	-75	-107	-99	-59	-69	-66	-68
467.35907	-46	-41	-11	-65	8	-10	-79	-60	-95	-51
467.64963	71	2	-40	37	-15	-34	87	-43	-25	-36
467.94022	97	-17	-47	25	-1	-19	38	-48	-8	-91
468.23077	120	79	71	39	75	125	105	-3	-8	3
468.52133	112	92	31	14	30	29	25	-7	-13	-32
468.81192	56	-12	-37	-163	-37	-65	-106	-69	-73	-28
469.10248	120	16	52	-12	27	-19	22	34	14	-29
469.39304	129	73	58	11	53	47	38	46	-39	71
469.68359	34	-68	19	-33	-14	-121	-96	-54	-72	13
469.97418	139	48	31	-46	-6	35	-48	80	46	59
470.26474	78	90	34	-2	50	17	37	33	1	5
470.5553	-9	23	-18	7	-10	21	-10	18	22	13
470.84586	-14	56	91	-34	-38	-16	-26	69	-49	-41
471.13641	62	69	23	-5	20	-70	-20	4	81	45
471.42697	81	-35	4	66	3	-23	32	-27	-7	6
471.7175	24	-18	19	16	-14	1	-46	-50	-24	-41
472.00806	-24	-1	-51	6	-80	-17	9	25	-15	-50
472.29861	-92	-7	-36	-52	-72	-58	-48	-38	-102	-70
472.58917	68	79	86	-3	-74	10	12	-12	-31	-52
472.87973	78	57	67	4	-48	60	8	38	12	-11
473.17026	116	50	49	-8	27	-9	78	93	46	22
473.46082	18	-17	-19	-59	-70	50	51	-67	-49	56
473.75134	20	-11	68	4	-14	-43	14	3	-32	40
474.0419	-15	-14	82	4	-42	30	-74	-87	-47	-57
474.33243	12	28	96	16	25	81	-5	61	7	78
474.62299	74	22	-37	-19	-91	-51	-72	-87	-2	2
474.91351	251	75	101	13	75	83	32	97	106	142
475.20407	83	26	-15	49	-24	30	98	-21	91	41
475.4946	42	-21	85	15	-24	-26	-5	-7	-3	29
475.78513	130	89	28	-21	54	29	14	-8	117	81
476.07565	-1	-5	-4	-36	-79	26	-20	32	3	-29
476.36618	17	-9	65	-92	-41	39	-9	18	15	14
476.65674	22	-3	-27	79	26	-47	-37	21	-44	-7
476.94727	41	-42	-33	-83	-14	4	5	-70	-49	-30
477.23779	25	100	-1	-38	32	1	-5	17	-28	-9
477.52832	50	-19	-53	47	62	3	1	-8	-24	71
477.81885	27	-28	-44	-21	-49	-78	-114	13	-100	1
478.10934	81	-60	4	-28	-26	19	48	45	2	-28
478.39987	14	17	-58	63	43	4	10	21	-2	-9
478.6904	75	-19	27	6	13	33	55	39	-70	53
478.98093	17	-15	2	-10	-64	-88	-88	-7	-54	-9
479.27145	-74	-69	-144	-191	-78	-95	-149	-218	-160	-153
479.56195	126	22	7	56	46	25	11	1	38	26
479.85248	62	-29	10	-63	-2	-1	6	5	26	0
480.14297	26	-8	-18	-32	41	-115	-20	10	39	-94
480.4335	56	111	32	66	-1	-3	58	34	-46	26
480.724	123	4	20	109	59	22	11	104	-25	69
481.01453	55	-16	84	21	-11	6	-80	35	-15	6
481.30502	149	12	-62	-45	-45	-22	-68	-126	-70	-23
481.59552	38	-43	-45	23	-15	24	-55	43	11	-32
481.88605	-4	-25	38	-21	22	87	-54	-11	1	-42
482.17654	149	7	20	27	57	23	34	27	55	34
482.46704	178	71	34	-42	-47	108	8	42	54	38
482.75754	116	98	60	11	4	49	40	47	103	49
483.04803	128	49	-17	-3	-50	-17	-17	-7	7	2
483.33856	123	111	60	51	77	30	11	29	27	74
483.62906	1	-8	-30	-20	-26	-69	-60	-38	-17	-40
483.91956	161	42	56	40	17	34	60	30	73	17
484.21002	57	-18	-43	67	12	44	-24	67	8	-50
484.50052	52	53	18	62	8	-17	-40	-35	-2	38
484.79102	115	-7	-15	-71	-57	27	-43	28	-17	-31
485.08151	114	50	44	40	-37	84	22	67	9	40
485.37201	62	-12	-16	47	-12	-48	52	-14	-61	-40
485.66248	97	-6	-10	-7	79	15	13	-17	13	37
485.95297	90	-56	32	-36	-41	-85	-3	-38	-76	-58
486.24347	-36	-36	6	-39	19	-37	-42	-23	-27	-1
486.53394	132	22	-84	-22	-91	-50	-14	-77	-21	6
486.82443	98	-40	-39	-29	-28	-68	-49	0	-87	-2
487.1149	220	33	22	-11	-14	3	14	-73	12	2
487.40536	97	-78	-39	-86	-57	-116	-58	22	-105	-29
487.69586	10	-15	-103	-55	-48	-42	-141	-87	-67	-40
487.98633	51	22	-1	-5	-24	10	6	-50	-145	-48
488.27679	48	61	8	-87	-54	-29	-110	-54	-32	-21
488.56729	27	20	23	36	-10	61	7	48	-6	42
488.85776	27	9	-47	-29	-23	-66	18	-42	44	-63
489.14822	5	37	-21	62	53	10	86	-22	27	-35
489.43869	-28	-49	-48	-135	-135	-86	-32	-42	-108	13
489.72916	147	-42	60	28	-6	3	-15	-16	36	-56
490.01962	84	40	-3	-56	12	52	75	31	90	8
490.31009	153	32	24	31	8	7	-6	-12	92	24
490.60056	0	69	-13	-47	10	-105	-69	-27	-28	-46
490.89099	117	-18	10	62	47	-13	6	-32	37	-6
491.18146	18	49	101	99	36	33	79	9	122	114
491.47192	73	84	70	116	39	-2	-20	31	-35	50
491.76239	173	56	-16	-37	33	10	4	59	-7	-85
492.05283	99	59	99	4	37	81	31	101	67	80
492.34329	-14	-58	-28	-121	-110	-57	-139	-55	-46	-103
492.63373	42	8	23	35	-48	19	35	-35	-43	-12
492.92419	92	-60	-21	-105	-55	-43	-16	21	-105	-70
493.21463	13	-92	-102	-59	-86	-78	-98	-70	-61	-89
493.5051	101	5	14	14	70	7	21	36	20	-94
493.79553	-39	-102	-78	-80	2	-74	-39	-48	-16	-11
494.08597	44	41	55	46	-3	-5	72	-44	-38	-47
494.37643	128	44	55	44	55	18	0	-19	-47	-43
494.66687	112	21	47	-59	-57	-17	5	-22	-47	-44
494.95731	58	34	-60	-25	-8	-35	-54	-21	11	-70
495.24774	74	-67	-26	22	99	18	-10	21	66	38
495.53818	31	-29	-32	-2	-20	-24	-73	-22	-35	35
495.82861	135	107	121	120	105	74	120	105	114	62
496.11905	96	42	-6	-19	-33	-45	34	18	27	-32
496.40948	-4	7	55	-13	-49	8	80	26	22	22
496.69992	167	118	11	35	38	111	-32	-5	-45	89
496.99036	69	34	-23	27	72	-44	-72	6	-90	-20
497.28076	-26	-129	-141	-142	-108	-108	-113	-85	-49	-92
497.5712	99	86	7	63	19	29	73	18	4	51
497.86163	87	19	2	24	-13	-22	37	-2	-33	12
498.15204	-60	-70	-38	-78	-45	-44	-60	-72	-91	-108
498.44247	101	100	31	98	30	-26	25	32	23	37
498.73288	34	-5	-71	-75	-152	-28	-82	-106	-48	-68
499.02332	112	33	-67	-57	-79	-25	-50	-65	-52	-24
499.31372	35	-4	-1	-23	-30	-4	-63	-43	-113	-10
499.60416	34	7	-94	-48	-79	-37	-32	-58	-65	-49
499.89456	111	43	28	55	14	88	94	-24	-30	75
500.18497	17	-57	42	4	-119	-77	-91	-60	-30	-69
500.47537	112	111	54	99	89	82	77	72	56	15
500.76581	69	-65	-5	20	-61	3	-13	-66	-25	-83
501.05621	121	2	2	-40	32	-13	-80	-7	-80	-95
501.34662	36	33	-4	-28	144	11	-23	-20	-14	-10
501.63702	36	41	56	33	47	44	-26	73	96	15
501.92743	64	11	-34	-27	-2	-7	-21	-18	-28	20
502.21783	195	110	126	28	54	61	23	55	123	97
502.50821	87	117	-11	65	93	70	-35	50	9	92
502.79861	236	84	66	31	22	61	38	23	45	16
503.08902	2	52	48	-11	-40	-43	2	-79	21	-17
503.37943	8	-31	-15	-7	-109	-104	-114	-115	-148	-85
503.6698	39	43	12	-46	5	-98	-18	-74	23	-14
503.96021	65	-16	10	-11	-55	-9	-4	23	1	16
504.25058	101	143	77	-35	-19	8	-32	-46	22	19
504.54099	-44	27	25	17	6	14	-5	-30	-33	14
504.83136	92	94	26	-7	118	81	26	47	77	32
505.12177	90	-20	-10	-30	-70	-73	-24	-73	5	-8
505.41214	29	-99	-97	-61	-176	-110	-71	-50	-48	-92
505.70251	278	107	114	37	101	47	73	18	44	76
505.99292	265	120	117	49	60	-9	37	42	6	71
506.28329	180	41	67	27	59	-7	56	-23	8	61
506.57367	301	92	74	-3	158	4	113	-6	6	5
506.86404	304	73	101	71	67	168	38	125	67	79
507.15442	93	55	7	-41	-6	-56	11	9	-39	-23
507.44479	209	145	153	61	90	-4	145	107	130	65
507.73517	118	40	67	5	118	-8	36	13	85	47
508.02554	233	164	89	36	104	39	61	99	125	43
508.31592	226	188	111	99	26	57	97	26	55	68
508.60629	243	127	45	93	51	78	19	105	64	127
508.89664	65	76	-23	-28	12	7	-99	-18	-81	-36
509.18701	266	98	43	9	-71	29	7	-15	-40	43
509.47739	304	194	97	79	61	91	27	1	40	87
509.76773	340	181	77	86	45	124	45	6	23	26
510.05811	360	113	26	113	-63	88	-42	-17	-7	27
510.34845	587	120	135	72	56	175	74	-15	-5	110
510.63882	592	234	192	118	98	159	143	32	6	150
510.92917	386	186	77	7	57	-1	56	-7	-4	84
511.21951	334	152	149	73	49	82	-44	12	20	128
511.50989	327	138	15	66	-73	-37	17	-19	96	13
511.80023	314	191	60	46	87	-2	-14	-5	44	-60
512.09058	429	215	28	-25	32	34	28	33	49	-118
512.38092	453	142	-44	25	53	-14	-2	-66	-33	10
512.67126	525	142	44	118	-20	28	17	16	-4	39
512.96161	564	163	-2	37	25	70	26	-17	-86	124
513.25195	594	177	101	105	150	52	29	88	55	58
513.5423	655	161	93	158	189	7	145	77	121	76
513.83264	639	205	49	49	338	37	104	28	47	-22
514.12299	496	-25	8	-55	86	-16	-75	-88	-96	-47
514.41333	577	73	-37	-19	-18	-27	-90	-18	-33	-8
514.70361	587	127	52	49	91	-26	72	-7	73	-16
514.99396	648	306	97	31	158	-21	-57	-3	21	53
515.2843	694	263	170	30	67	12	42	7	15	14
515.57465	487	226	50	-24	22	10	-109	-27	-61	52
515.86499	442	253	91	35	-4	5	25	11	-4	16
516.15527	432	186	14	44	73	-12	-68	-85	-129	-6
516.44562	522	242	88	-2	-12	-125	-5	-157	-23	-56
516.73596	500	147	148	65	82	66	26	-15	-4	73
517.02625	550	177	67	18	-18	-57	39	-34	64	-69
517.31659	812	201	52	91	-7	35	70	-7	37	34
517.60687	729	314	50	152	12	-25	-70	-24	42	33
517.89722	766	270	92	149	12	53	49	-42	63	5
518.1875	807	283	-6	-14	14	26	-58	-11	-47	27
518.47784	953	221	164	3	18	51	26	-50	5	164
518.76813	875	425	117	-7	-44	-52	-42	-37	-9	79
519.05847	917	374	122	30	-17	0	88	7	30	-49
519.34875	1041	407	222	68	104	86	213	-2	46	34
519.6391	1054	314	162	51	-129	-56	53	-55	-85	-78
519.92938	1114	313	196	65	48	75	73	64	-42	9
520.21967	970	291	243	138	58	-17	-23	15	-27	-70
520.51001	1036	377	191	124	269	46	4	192	111	152
520.80029	1057	410	340	92	180	52	85	82	43	133
521.09058	1104	245	276	51	-25	-44	-56	-45	53	-26
521.38086	1080	287	182	2	-60	-35	-70	-6	-31	-10
521.6712	890	329	130	52	-70	-51	-41	12	-16	-21
521.96149	857	151	124	20	-58	-64	-93	13	-105	-54
522.25177	1091	305	262	49	121	60	48	-6	76	36
522.54205	1465	341	325	96	66	28	-3	-18	-17	25
522.83234	1543	356	273	68	44	77	74	53	91	1
523.12262	1339	331	230	103	48	-18	120	54	88	-8
523.4129	1209	375	200	24	-14	-28	7	180	60	-13
523.70319	969	220	228	136	26	85	154	100	57	54
523.99347	1095	263	312	320	150	88	145	222	62	13
524.28375	1248	373	200	287	155	168	78	145	45	42
524.57404	1483	404	111	202	174	-6	-84	5	64	0
524.86432	1451	546	193	257	188	90	17	28	48	86
525.1546	1633	447	239	290	99	97	96	158	118	152
525.44489	1852	486	329	278	90	101	87	86	70	155
525.73511	1529	478	397	39	117	41	88	60	70	123
526.02539	1236	453	322	26	36	109	83	79	8	-46
526.31567	1047	521	175	-49	-36	36	-2	4	14	-93
526.60596	1346	553	322	127	95	69	77	86	23	99
526.89618	1400	413	267	111	54	102	90	37	96	110
527.18646	1233	383	89	-16	-21	21	-48	-5	-4	-14
527.47675	1190	519	121	185	69	126	21	-28	23	64
527.76697	1280	451	226	124	86	67	35	32	12	42
528.05725	1329	441	185	104	130	-54	-30	10	30	-38
528.34753	1302	441	306	128	88	-38	6	10	101	-14
528.63776	1287	562	478	86	202	57	56	11	111	18
528.92804	1352	528	440	86	287	72	55	3	107	-53
529.21826	1519	360	294	161	217	72	9	65	40	71
529.50854	1627	350	240	93	189	-37	-61	8	-50	-25
529.79877	1964	542	317	179	305	95	80	11	79	18
530.08899	1805	559	253	90	191	57	56	-64	-41	-8
530.37927	1616	589	208	138	146	77	62	35	37	54
530.66949	1473	519	229	90	73	63	90	9	15	3
530.95972	1695	393	174	150	88	95	11	50	-21	-21
531.25	1754	298	144	168	15	93	-65	87	53	34
531.54022	1725	542	192	204	137	231	26	111	-6	84
531.83044	1566	548	141	225	183	104	54	11	33	38
532.12067	1373	582	188	259	130	53	32	60	104	52
532.41095	1303	628	181	220	52	-12	6	7	161	-42
532.70117	1572	631	203	255	56	17	62	64	296	32
532.99139	1714	546	233	195	6	-23	40	4	315	-61
533.28162	1703	587	325	245	46	5	91	213	467	81
533.57184	1779	725	361	153	52	-12	-25	657	189	55
533.86206	1746	768	419	145	109	97	-5	1715	121	89
534.15228	1540	660	378	130	167	67	24	1028	91	122
534.4425	1655	623	455	158	195	128	147	390	142	194
534.73273	1849	549	379	272	118	6	57	154	60	75
535.02295	1995	486	337	315	265	100	133	73	85	108
535.31317	1840	379	266	199	171	14	40	36	102	8
535.60339	1717	443	248	154	276	25	79	-30	92	88
535.89355	1702	558	274	210	205	114	157	107	47	169
536.18378	1675	634	200	173	180	77	132	25	124	108
536.474	1667	615	215	165	145	100	42	101	12	96
536.76422	1784	700	323	61	114	68	59	107	36	89
537.05438	1919	702	409	256	154	75	69	213	46	194
537.3446	2046	746	342	191	145	256	185	310	89	169
537.63483	2040	756	302	237	130	268	147	176	108	185
537.92499	2204	759	386	202	158	246	124	153	117	67
538.21521	2125	658	411	240	172	134	109	183	229	171
538.50543	1851	566	504	207	92	43	123	55	-18	0
538.79559	1749	722	457	264	191	92	106	149	84	83
539.08582	1829	960	511	277	146	56	203	214	151	155
539.37598	2093	925	436	254	117	15	201	254	193	102
539.6662	2217	823	531	391	223	185	322	296	250	222
539.95636	2069	732	506	358	222	147	170	106	141	177
540.24652	2275	712	417	270	177	99	129	105	87	154
540.53674	2650	886	331	337	194	153	154	104	73	171
540.8269	2800	887	246	370	186	200	122	271	125	151
541.11707	2567	731	306	274	152	136	59	140	19	-23
541.40729	2703	644	297	211	239	250	92	160	82	117
541.69745	2518	708	298	219	195	255	47	27	-69	107
541.98761	2288	693	454	264	184	293	118	98	51	178
542.27777	2039	719	594	325	247	254	195	173	101	153
542.56793	1978	787	559	488	227	328	279	132	199	194
542.85815	2282	810	604	530	306	295	215	191	235	84
543.14832	2734	658	728	475	174	248	201	94	41	102
543.43848	2542	532	671	380	129	254	213	143	44	57
543.72864	2337	722	658	413	224	263	169	306	205	141
544.0188	2278	968	601	451	551	387	243	389	248	256
544.30896	2252	956	477	263	398	321	212	320	249	177
544.59912	2398	1151	509	260	293	212	222	278	157	228
544.88928	2638	1133	549	321	380	231	228	240	191	141
545.17944	2733	1178	475	260	331	173	155	189	159	144
545.46954	3088	1223	483	302	505	424	271	272	304	398
545.7597	3291	1136	343	171	332	429	67	140	226	302
546.04987	3579	1214	512	468	397	294	200	162	203	276
546.34003	3199	1090	557	457	270	197	166	98	57	84
546.63019	2962	964	478	530	258	305	118	91	161	169
546.92029	3342	985	669	553	299	181	46	109	242	95
547.21045	3473	876	733	425	347	188	66	115	214	93
547.50061	3240	855	695	390	311	171	119	55	94	68
547.79071	2884	1045	854	500	281	149	128	79	51	68
548.08087	3187	1234	758	525	201	200	251	98	4	125
548.37103	3506	1020	557	255	90	230	156	68	138	74
548.66113	3497	1094	465	332	218	333	118	240	260	50
548.95129	3386	1362	731	304	228	353	213	309	224	62
549.24139	3323	1278	1033	378	346	244	177	335	244	139
549.53156	3369	1177	1115	462	387	262	90	127	170	242
549.82166	3396	1257	1144	431	501	329	163	112	219	175
550.11176	3580	1457	1168	478	459	296	163	123	200	193
550.40192	3894	1591	1130	496	478	279	206	177	236	199
550.69202	4369	1550	1159	561	568	208	247	160	358	330
550.98212	4658	1553	1022	469	389	176	286	177	228	233
551.27228	4727	1480	1046	316	388	286	265	336	232	122
551.56238	4577	1410	1196	493	321	332	275	264	210	155
551.85248	4585	1397	1173	410	124	360	292	149	113	44
552.14258	5308	1570	1166	500	257	631	479	132	241	142
552.43268	5303	1301	1056	388	322	501	360	146	163	22
552.72284	4854	1313	1038	519	294	341	237	165	162	19
553.01294	5132	1436	1014	742	402	364	223	364	255	70
553.30304	5671	1579	1111	763	398	522	352	430	196	147
553.59314	5565	1626	1100	723	409	663	194	232	116	185
553.88324	5715	1622	1202	722	467	356	352	223	227	202
554.17334	5707	1615	1146	629	507	296	268	131	170	126
554.46344	5740	1916	1274	628	540	276	187	226	197	176
554.75348	5665	2076	1159	610	628	294	217	312	110	280
555.04358	5273	1897	1046	716	708	266	188	230	190	215
555.33368	5639	1752	884	901	707	389	138	173	161	121
555.62378	6317	1659	947	885	657	300	81	267	138	129
555.91388	6600	2164	1231	905	850	317	261	429	197	216
556.20398	6131	2425	1367	627	735	363	293	352	245	156
556.49402	6421	2545	1423	764	806	474	427	459	315	289
556.78412	6578	2545	1252	775	495	329	335	329	262	201
557.07422	6911	2398	1463	1171	700	341	348	286	303	210
557.36426	7454	2586	1423	1266	514	367	215	129	314	85
557.65436	8185	2776	1433	1337	660	480	267	260	294	172
557.9444	8502	2852	1594	1262	775	489	260	375	322	84
558.2345	8243	2884	1706	924	766	641	164	364	268	95
558.52454	8195	2992	1582	1009	838	659	340	272	308	135
558.81464	8513	3341	1685	1117	717	477	342	134	325	171
559.10468	8261	3805	1713	1056	773	554	357	184	305	69
559.39478	8405	3827	1676	1086	649	532	407	354	186	136
559.68481	9027	4260	1720	967	795	613	553	289	218	243
559.97491	8773	4495	1849	1049	1036	631	479	390	282	176
560.26495	8573	4078	1656	1194	988	702	411	447	468	194
560.55499	9820	4444	1822	1356	1112	912	442	656	374	389
560.84503	9787	4836	1892	1324	1062	883	504	509	387	297
561.13513	9781	4565	2070	1360	1124	823	574	422	551	370
561.42517	9626	4072	1942	1584	1257	790	682	558	494	343
561.71521	10073	4430	2086	1939	1039	843	450	429	530	324
562.00525	10553	4626	2300	1977	1121	834	584	425	485	327
562.29529	10516	4888	2093	1508	1196	711	600	430	499	162
562.58533	9984	4850	2165	1514	1309	718	529	634	430	229
562.87537	10545	4696	2397	1513	1182	744	506	497	412	251
563.16541	11651	4563	2490	1335	968	767	513	392	234	239
563.45544	12736	5191	2846	1417	932	780	704	551	417	266
563.74548	13030	5281	3018	1470	939	662	764	625	461	281
564.03552	13495	5118	3158	1640	1029	662	737	633	411	179
564.32556	13325	5642	3292	1838	1202	767	586	501	431	211
564.6156	13094	6068	3070	1827	1347	885	489	476	356	190
564.90564	13787	6204	3319	1855	1146	1279	409	538	457	234
565.19568	14410	5874	3293	2210	1010	1149	484	561	378	259
565.48566	15358	5856	3439	2515	1075	846	648	671	461	297
565.7757	15955	5742	3146	2579	1228	778	771	758	374	234
566.06573	16534	6100	3124	2374	1314	828	744	678	658	287
566.35571	16369	6540	3346	2164	1442	743	623	642	768	358
566.64575	16037	6696	3692	1938	1405	955	595	764	517	444
566.93579	16696	7194	4217	2100	1669	1192	813	874	456	520
567.22577	18242	7218	3983	1997	1540	1348	716	766	341	419
567.51581	19103	7359	3958	1989	1456	1462	691	637	311	332
567.80579	18450	7113	3954	2110	1472	1410	847	669	377	456
568.09583	18301	7097	3827	2300	1197	1555	823	734	421	474
568.3858	19162	7057	4091	2254	1198	1607	873	987	397	612
568.67584	20426	7362	4149	2592	1188	1232	1049	759	587	600
568.96582	20769	7275	4116	2589	1479	1037	1276	696	716	556
569.2558	20692	7306	4095	2512	1739	1082	1038	639	657	495
569.54584	20176	7542	4083	2494	1847	1330	801	715	660	404
569.83582	21017	7515	4056	2334	1735	1261	735	597	743	381
570.12579	21020	8002	4367	2553	2013	1201	888	771	1219	609
570.41577	21575	8451	4386	2654	2289	1420	881	779	1315	641
570.70581	23289	8635	4347	2956	2386	1339	847	771	1357	786
570.99579	24750	9355	4484	3374	2777	1427	905	886	859	873
571.28577	25085	9752	5009	3311	2635	1476	1036	944	866	853
571.57574	25601	9507	5102	3053	2561	1346	1087	840	993	730
571.86572	26289	9702	5069	3090	2847	1486	1296	1084	1040	745
572.1557	27158	9998	4609	3040	2482	1547	1260	1196	1090	628
572.44568	27554	10724	4555	3243	2283	1715	1438	1246	1254	907
572.73566	27483	11047	4684	3125	2396	1693	1150	1211	1163	945
573.02563	28351	10699	5205	3140	2750	1800	1242	1262	1111	848
573.31561	28671	10350	5371	3298	2680	1753	1149	1044	1024	874
573.60559	28899	10986	5892	3527	2768	1833	1178	1289	1026	1101
573.89551	30361	11426	6686	3211	2615	2258	1142	1242	982	1131
574.18549	32133	12321	7029	3243	2628	2403	1063	1210	859	975
574.47546	31690	12247	6948	3586	2980	2284	1151	1209	778	1004
574.76544	32310	12158	6883	4000	2801	2065	1300	1194	733	1034
575.05536	33392	11909	6714	4350	3056	2139	1400	1157	845	867
575.34534	35210	12487	6543	4281	3255	1930	1475	1026	774	738
575.63531	37483	13717	6689	3813	3203	1972	1580	1250	1013	730
575.92523	38480	14970	7112	4354	3501	2038	1797	1340	1190	1025
576.21521	38640	14721	6983	4389	3424	1968	1744	1285	934	1215
576.50513	38422	14633	6666	4419	3588	2079	1823	1253	983	1115
576.7951	38897	14702	6679	4729	3472	2242	1553	1285	1169	968
577.08502	40683	15117	7039	5054	3653	2119	1513	1386	1277	1001
577.375	41529	16040	7725	4906	3474	2184	1648	1562	1408	1349
577.66492	42599	16967	7833	5177	3794	2346	1937	1660	1392	1422
577.9549	43372	15860	7615	4978	3923	2243	2068	1747	1305	1197
578.24481	44752	15122	8201	4953	3474	2376	2289	1844	1283	1063
578.53473	46050	15147	8820	5189	3181	3060	2217	1553	1354	1008
578.82471	45563	15446	9040	5522	3305	3525	2266	1720	1387	1089
579.11462	45670	16017	8996	5474	3277	3255	2244	1879	1212	944
579.40454	46989	17594	9077	6059	3593	2942	2367	1728	1288	1075
579.69446	48454	19055	9181	6401	3712	2913	2246	1609	1418	1276
579.98438	49586	19725	9173	5938	3854	2885	2281	1526	1306	1222
580.27429	51192	20227	9648	5838	3811	2930	2284	1678	1346	1365
580.56421	51155	20076	9516	6047	3648	2775	2025	1813	1325	1477
580.85413	51960	20537	10071	6345	4146	3000	2092	1660	1483	1646
581.14404	52760	21745	10377	6286	4589	3601	2077	2068	1288	1894
581.43396	54593	22403	10217	6501	4935	3446	2187	2095	1509	1677
581.72388	55485	22150	9981	7185	4857	3457	2298	2027	1649	1370
582.01379	57335	22327	10324	7532	4454	3412	2555	2177	1645	1330
582.30371	59195	22686	10502	7199	4613	3719	2384	2431	1669	1416
582.59363	60983	23384	10400	6984	4764	3724	2584	2203	1674	1398
582.88354	63443	23772	10939	7178	4956	4025	2532	2306	1625	1525
583.17346	63770	23564	11225	7499	5185	3714	2582	2129	1632	1504
583.46332	63079	23617	11794	7869	5148	3292	2812	2011	1738	1440
583.75323	64024	23254	12207	7476	5037	3162	2953	2079	1566	1485
584.04315	67680	23797	12764	7209	4924	3259	3111	2528	1553	2079
584.33301	71459	24982	12352	8006	5345	3178	2928	2955	1606	1921
584.62292	72577	25351	12169	8402	5064	3171	2982	2835	1778	1652
584.91284	72918	26009	12529	8338	5322	3506	3431	2567	1879	1594
585.2027	74489	26530	13002	8378	5730	3652	3561	2379	1891	1795
585.49261	76157	27544	13367	8399	6022	3850	3174	2413	2031	1708
585.78247	77789	27933	14024	9128	6898	4280	2717	2346	1927	1694
586.07239	78999	27717	14442	8712	6861	4140	2792	2394	1947	1999
586.36224	80750	28881	14864	8791	6566	3971	3121	2282	1766	1869
586.6521	80597	30232	15278	9325	6373	3817	3538	2367	2038	1877
586.94202	82812	30765	15030	9689	5955	3768	3495	2424	2123	1945
587.23187	86164	29931	15060	9519	6185	4260	3490	2567	2031	1861
587.52173	87375	30729	15338	10327	5929	4522	3237	2698	2204	1698
587.81158	89454	32545	15574	10163	5990	5144	3369	2774	2320	1696
588.1015	89853	33432	16396	9634	6065	5080	3526	2600	2371	1440
588.39136	91342	33557	16913	10518	6166	5637	3902	2699	2068	1618
588.68121	92943	33059	16923	10516	6548	5659	3837	2815	1894	1834
588.97107	94920	34591	17911	10376	6697	5036	3662	3020	1899	2132
589.26093	96588	36914	18155	10032	6984	4909	3636	3094	1930	1829
589.55078	98492	36856	18490	10304	7442	5147	3577	3388	2278	1786
589.84064	101048	36369	18739	11230	7462	5213	3449	3308	2142	1778
590.13049	103581	37158	19364	11183	7702	5170	3569	3288	2408	2240
590.42035	104325	37640	19211	11020	7716	5229	3929	3250	2878	2381
590.71021	105581	37954	19244	11217	7855	5355	4511	3611	2882	2450
591.00006	108489	38099	19930	11608	8311	5795	4838	3633	2835	2445
591.28992	109663	39972	20037	12006	8600	6133	4902	3549	2822	2578
591.57971	112117	41610	20356	11976	8062	5700	4434	3390	2878	2448
591.86957	114892	41106	21164	11940	7840	5499	4428	3439	2662	2478
592.15942	118152	41875	21295	12309	8677	5879	4755	3779	2777	2693
592.44928	121234	43383	21350	12086	8904	5810	4805	3992	2717	2620
592.73907	125228	44673	22050	12547	9136	5949	4543	3729	2613	2357
593.02893	126468	44405	22399	13638	9437	5971	4468	3655	2407	2279
593.31873	127055	44983	23147	13482	9470	6137	4515	3830	2482	2435
593.60858	128900	46501	23678	13421	9479	6553	4259	3911	2710	2809
593.89844	131074	47292	23949	13310	10073	6628	4302	3544	3079	2687
594.18823	134437	47463	24433	13124	10125	6752	4347	3551	3444	3169
594.47803	136505	48587	25152	13455	9880	6880	4712	3874	3537	3278
594.76788	138881	48652	26475	13643	9950	6875	4876	3881	3207	2864
595.05768	140813	48424	26059	14418	9834	7161	5186	3600	3136	2939
595.34753	141165	49451	25629	14691	9618	6859	5559	3838	3046	2695
595.63733	144258	50400	25705	15542	10214	6943	5564	3835	2911	2510
595.92712	149333	52435	25157	16156	10487	7088	5639	3809	2697	2448
596.21692	153876	54460	25240	15761	9650	7210	5497	4185	2930	2455
596.50677	155055	54619	26314	15430	9929	7622	5210	4359	3367	2797
596.79657	156996	54455	26975	16356	10460	7657	5347	4059	3429	3038
597.08636	159928	54780	27394	17165	10676	8052	5223	4413	3160	3048
597.37616	161512	54875	28506	17247	10874	8738	5026	4560	3205	3009
597.66595	162816	56879	29189	16960	11662	8718	5535	4337	3834	3326
597.95575	163438	57216	28395	16179	11973	8534	5811	4242	3772	3313
598.24554	168674	57021	28487	15960	11821	8373	6199	4585	3780	2930
598.53534	172649	58482	28994	16767	11854	8838	6153	4773	3700	2680
598.82513	174777	61039	30353	18020	11874	8754	6226	4749	4015	2698
599.11493	175525	63398	31182	17939	11858	8562	6143	4861	4171	3039
599.40472	180121	64693	33130	18839	11566	8448	6519	5089	3846	3455
599.69452	186704	64935	32418	19029	11718	8513	6448	5443	3683	3527
599.98425	187441	63694	31762	18760	12441	8615	6427	5314	3543	3502
600.27405	185957	64378	32522	19224	13671	8638	6508	5186	3475	3593
600.56384	190442	66087	31847	19296	12807	8836	6656	5255	3629	3154
600.85364	194535	67017	31536	19626	12815	9705	7018	5258	3795	2989
601.14337	196647	68671	32539	19810	12802	9757	7075	4886	3751	3168
601.43317	199787	68990	33254	20730	12868	9462	7499	4872	3950	3130
601.7229	200443	69133	33679	22328	13412	9502	7673	4772	4097	3264
602.0127	200636	70205	34421	22783	13280	9647	7634	4847	4122	3373
602.30243	209050	70695	34829	23016	13471	10129	7844	5538	4368	3439
602.59222	214184	70816	35542	22470	14030	10358	7900	5578	4372	3344
602.88196	215009	70274	37082	20777	13586	10078	8038	6293	4303	3504
603.17175	214159	71083	38379	21297	14407	9913	7270	6699	4423	3863
603.46149	215611	73549	39023	21895	15744	10099	6703	5794	4602	3865
603.75122	222524	75681	40256	22261	15633	10005	7066	5523	5025	3769
604.04102	222357	76749	39858	22329	15201	10158	7553	5825	4958	3381
604.33075	224604	77359	39371	22531	15150	10735	8053	6097	4954	3412
604.62048	234768	80130	39955	23420	16050	10757	7599	6186	4969	3621
604.91022	238265	81761	39885	24562	15586	10665	7668	6437	4739	4170
605.20001	240090	82235	40183	25155	15915	10801	7717	6628	4670	4560
605.48975	241803	83925	41321	25059	16726	10620	7440	6953	4880	4423
605.77948	245604	83924	42591	26089	17138	10649	7630	6910	5219	4576
606.06921	249982	82867	42966	26185	16799	10949	8094	6738	5874	4570
606.35895	258722	84223	43373	26313	17123	10664	8421	7144	5771	4817
606.64868	262604	86974	42020	25110	16693	10916	8475	6668	5447	4666
606.93842	261453	90069	41301	25537	16556	11165	8846	6270	5376	4449
607.22815	262821	91051	42726	26168	16634	11510	9001	6705	4894	3960
607.51782	269239	91930	43608	27652	16970	11257	8648	7125	5299	3896
607.80756	272352	92440	43999	27598	16785	11042	9171	6913	5614	4220
608.09729	277750	93847	44414	26437	17746	11733	9709	6954	6166	4533
608.38702	280421	94486	44720	25731	17920	12124	9538	7186	5722	5026
608.67676	278430	93738	44557	27030	18872	12542	9557	7074	5376	5742
608.96643	277407	93981	44619	28661	19144	12697	9562	6890	5626	5439
609.25616	280620	95071	45086	28996	18931	12903	9060	7566	6124	5063
609.54584	284812	97197	46818	29338	19175	13363	9077	7747	6023	5038
609.83557	289141	97077	48088	28523	19464	13099	9247	8140	5834	5330
610.12531	293092	98008	47728	28634	20216	12536	9699	7783	6131	5430
610.41498	297809	101148	47938	29372	19781	12979	9915	7545	5779	4926
610.70471	303710	102151	49436	28633	19163	13925	9784	7764	5969	5218
610.99438	308281	102743	50953	28686	18710	14406	10321	8120	6247	4809
611.28406	311968	105703	50724	29604	19766	13858	10823	7949	6931	4487
611.57379	315374	107097	50739	30780	20169	13258	10847	8048	7101	4952
611.86346	316741	106556	51491	30141	19887	13198	11144	7650	6887	4689
612.15314	320460	107917	52435	29788	19526	13743	11191	7361	6335	4723
612.44287	322989	109572	53064	29791	20327	14206	11037	7812	6305	5100
612.73254	325705	109973	53782	31431	20364	14454	10661	8488	6127	4925
613.02222	331457	111188	53374	33246	20556	14123	10217	8459	6267	5043
613.31189	334951	114820	54120	32100	21365	14452	10461	8177	6581	5237
613.60156	342493	116934	56132	31387	20917	15515	10658	8693	6824	5613
613.89124	341443	116600	56817	30925	20707	15683	10655	9025	6969	5365
614.18091	343811	116158	57173	31774	21691	16230	10947	8553	6589	5494
614.47058	350622	116550	57321	32358	22697	16185	11474	8211	6723	5585
614.76025	354943	118727	58046	31471	23644	15186	11672	8152	7017	5818
615.04993	355285	118580	59378	32849	23400	15226	12363	8281	7612	5523
615.3396	362082	119310	59949	34681	22310	15254	11357	8258	7364	5595
615.62927	367363	121507	61118	35154	22562	14971	11404	8939	7296	5950
615.91895	371362	120616	59884	34614	22808	14777	11181	8852	7168	5728
616.20862	376658	121223	60572	34398	22868	15185	11681	8945	7623	5190
616.49823	378923	122416	62328	34852	23468	15772	12700	8891	8169	5647
616.7879	381171	123160	62459	35233	23358	14985	12518	9184	8066	6094
617.07758	390042	124815	63219	35838	24624	15425	12137	9867	7752	6771
617.36719	394004	127696	64143	36696	24690	15772	13175	9861	7636	6500
617.65686	396400	128555	64255	36558	24193	15841	13909	9953	7625	6808
617.94647	393901	130175	65234	37476	24445	16128	13736	9960	7387	6479
618.23615	394084	132572	65914	37941	26908	15840	13039	9773	7571	6046
618.52576	402658	133495	66783	37028	27042	15487	12828	9891	7834	6025
618.81543	406621	134222	65909	38091	26356	15968	13010	10371	7756	5753
619.10504	413136	136226	65272	39345	25105	17105	13910	10483	8257	5382
619.39471	417964	137845	66061	38314	25679	17473	13922	10175	8393	5655
619.68433	416255	138488	67352	37511	26460	17325	13403	10248	7693	6183
619.97394	418941	141255	67723	39925	25936	17877	13024	10378	7645	6714
620.26361	418787	142678	67411	42037	25835	18535	13515	9922	8254	6917
620.55322	422427	145874	68123	42275	26501	19111	13659	10380	9168	6555
620.84283	432075	146418	69968	42365	26416	18867	14306	10466	9281	6648
621.13245	437613	146063	70530	42686	26612	19127	14305	10634	8930	6920
621.42206	435996	145950	70570	43636	27763	18821	14051	10693	8621	6788
621.71167	435973	144586	71034	42963	27551	19064	13249	10535	8145	6414
622.00128	445688	145318	72796	42165	27560	19807	12363	11047	8459	6260
622.29089	452417	146181	72249	42440	28417	20194	12448	10388	8207	6406
622.58051	455227	149069	72052	42411	28581	20667	12824	10635	7987	6551
622.87012	461001	152424	73557	43902	28596	20169	14190	10951	8331	7506
623.15973	464836	151000	72804	43105	28588	19144	14420	10877	8509	7543
623.44934	475074	151561	74199	42710	29489	18924	15392	11524	8951	7260
623.73895	481013	153173	74916	42439	28579	18963	15191	11790	9071	8051
624.02856	479794	152861	75382	42691	28644	19574	15165	12334	9426	8044
624.31812	481275	155974	76966	43755	29556	20871	14766	12446	9410	7062
624.60773	482701	155439	79174	45285	29582	19946	14647	11750	9516	6690
624.89734	483814	158253	80752	47018	28353	20602	15613	11894	10092	7038
625.18689	486517	159875	79686	46514	29136	21994	15805	12164	9575	7411
625.4765	493357	162360	80807	46909	30454	22116	16159	12056	9046	7454
625.76605	497963	165834	80400	46496	29776	21340	15412	11343	9605	6936
626.05566	496408	167213	79905	47348	30066	22209	14862	10586	9587	7171
626.34521	503072	167380	79291	47104	30101	22458	15443	10635	9755	7522
626.63483	508699	167432	80844	46524	29663	22427	15858	10945	9472	7678
626.92438	513341	167483	82572	48316	29958	21253	15762	11648	9870	7770
627.21399	521157	170319	83062	49138	31014	20905	16318	12315	9746	7653
627.50354	521813	171657	83446	49861	32272	21233	16487	12450	10279	7274
627.79309	528561	173167	84475	49097	32413	21963	16336	12913	10340	7296
628.08264	533349	171259	84292	48318	31329	22117	16300	13853	10009	7953
628.37225	526427	172936	82883	47856	30324	22169	15559	14150	9668	7627
628.6618	526572	175010	83258	45976	30375	22130	15657	13246	9619	7713
628.95135	534465	176015	83899	49509	31089	22269	16583	13056	9885	8060
629.24091	532812	178111	82554	52612	30988	21687	16758	12156	9740	7806
629.53046	537778	177902	85005	52223	31892	22608	16007	11951	10008	7212
629.82001	540527	177240	85911	50594	31984	23248	15107	13018	9731	7859
630.10956	543950	179502	87378	50671	30699	22652	15220	13634	10545	8316
630.39911	548728	182211	88222	50970	31295	22042	15825	13480	9994	8349
630.68866	549970	180641	88914	50098	31690	21596	16065	12905	10329	8411
630.97821	555440	179815	87629	51197	32111	21836	16288	13230	10627	8186
631.26776	559676	177599	86547	51211	31118	23015	16616	13775	10955	7806
631.55725	565563	179216	88228	50618	32649	23374	17626	13735	11572	7884
631.8468	567015	184489	87551	49618	32959	22522	18242	14000	10846	7681
632.13635	568603	187137	87871	50095	33141	21917	17291	13500	10510	7913
632.42584	568235	188068	89755	51571	33859	22670	16705	13168	10451	8038
632.71539	573377	189008	90950	52103	35218	22966	16297	13121	10159	8094
633.00494	576111	189333	91902	52181	35546	23178	17421	13061	10211	7849
633.29443	578912	186150	92575	53207	34888	24047	17876	14030	10672	7649
633.58398	582074	183179	90796	53209	33595	24542	17798	14358	10364	8173
633.87347	585036	184690	89345	52844	34371	24766	17465	13386	10157	8456
634.16302	584424	188962	90172	53298	35225	24744	17657	13207	10295	8819
634.45251	585581	191782	92482	54639	35085	25960	18008	13395	10890	8903
634.742	582906	192677	93678	54622	35192	25879	18289	12919	10787	8481
635.03156	582193	190825	93567	53509	34705	24335	18496	12904	10645	8459
635.32104	582790	192841	93085	53253	34582	23999	18221	13517	10988	8491
635.61053	579925	193298	93518	54554	34474	24702	17990	13770	10733	8386
635.90009	582866	191579	92446	53957	34029	25187	18464	13714	10483	8581
636.18958	588440	189773	94444	54333	33104	24337	18515	14263	10281	8857
636.47906	598621	191077	94779	54121	32545	24420	18107	13840	10079	8442
636.76855	600703	195113	93715	55249	33315	25056	18848	13363	10057	8464
637.05804	599068	196042	94214	56871	34443	25433	19641	12780	10249	8526
637.34753	602660	195410	95106	56740	34189	24986	19373	12602	11045	8642
637.63702	608585	193722	94452	56073	34709	23899	19167	13936	11326	9156
637.92651	605602	192277	93710	56377	36700	23669	19103	14848	10552	8418
638.216	600968	192398	92156	55995	38102	24103	19153	14179	10437	7674
638.50549	598862	191924	92747	56051	37041	24692	19305	13588	12041	7372
638.79492	604736	197201	96648	54756	35538	24589	18453	13209	11868	7872
639.08441	602513	199849	99544	54793	35076	24175	17455	13793	11457	8049
639.3739	602021	200806	96144	54344	34706	23952	17546	13955	10926	7653
639.66339	603564	198132	94479	54412	34691	24312	18749	13748	10809	8432
639.95282	608369	200111	94693	55119	34763	24464	18074	13219	10978	8993
640.24231	616111	199254	94129	55437	34108	25647	17737	13223	10966	8324
640.5318	618050	199231	95148	55296	34152	25499	17676	13801	11085	8463
640.82123	618236	199009	94541	55373	36013	24509	18675	14122	11192	9157
641.11072	612908	197314	96414	55496	36760	24597	19025	14569	11329	9662
641.40015	612052	198096	97599	54439	36952	24665	18609	14305	11714	9989
641.68958	609721	199015	97409	55199	35531	24199	18133	13284	11243	9581
641.97906	612648	196873	96428	55802	34644	24969	18595	12723	10628	8875
642.26849	612537	195005	94707	54547	35931	26131	17786	13477	11031	8811
642.55798	611863	196635	95219	54857	36216	25625	17385	14493	11626	8619
642.84741	607220	199500	95363	56095	36414	24172	17888	14205	11823	7965
643.13684	608813	196335	94348	55087	36509	23988	18184	13602	11130	8094
643.42627	620951	196179	94300	55153	36796	24234	18181	13882	10774	8265
643.7157	619032	196399	95916	56144	35082	25181	18043	13421	11153	8858
644.00513	609442	194934	93713	56492	33417	25137	18511	12702	10723	9210
644.29462	606819	197411	93731	56309	34052	25241	18458	13720	10662	9430
644.58405	606504	196850	95346	55141	34788	25430	17124	13596	11132	8615
644.87347	606735	194998	95397	55590	34812	25339	16594	13051	11315	8609
645.1629	603545	195767	95327	56024	35204	24470	16723	13562	10726	8707
645.45227	602306	194899	96513	55240	35259	23292	17673	13353	10746	8325
645.7417	603002	194358	96616	53531	35494	23274	17852	13632	10490	8011
646.03113	599831	194923	94937	53149	35502	22672	17584	13784	10556	7655
646.32056	597434	195613	94232	54533	35110	24065	17549	13033	10904	7796
646.60999	595434	194958	93597	53328	34146	25007	17317	12695	10859	8059
646.89935	595717	193943	93025	52020	34554	25431	16842	13108	10685	8575
647.18878	599501	196064	95324	53000	34516	25167	16891	13388	11121	9002
647.47821	600665	198200	96743	53052	33412	25067	17098	13237	10690	8651
647.76758	596709	195933	95597	51632	32771	24746	17662	13065	10507	8100
648.05701	591094	194005	93281	51608	33442	23291	17348	12845	9595	8503
648.34637	590277	192118	92575	52411	33828	24252	16264	12715	9769	9086
648.6358	590727	189169	92443	51283	32642	25066	16839	13025	9954	8750
648.92517	596548	190099	94529	52423	31903	24436	17128	12631	9992	8342
649.2146	590957	190528	92354	53555	32992	23903	15404	12781	10269	8356
649.50397	587772	191524	90709	52307	33030	23644	15928	12238	10036	8630
649.79333	585524	190449	89430	51595	33123	24448	16822	11516	10160	8739
650.08276	586579	190768	91189	52458	32629	27662	16664	11721	10328	8547
650.37213	583744	190558	91036	53306	32958	28397	15978	12596	10377	7991
650.6615	579811	191234	87822	51897	32877	22425	16182	12913	9943	7364
650.95087	576254	191266	88724	51424	32924	22305	16282	12918	10130	7773
651.24023	571966	187477	88697	51659	32586	22425	16189	12788	9708	7405
651.5296	574712	184081	87437	52208	32972	23458	15306	12158	9861	7384
651.81897	570311	185825	87689	53207	32916	23453	16218	12370	9962	7808
652.10834	564209	184244	88189	53364	32853	22307	16338	12365	10372	7468
652.39771	568058	184837	90461	53663	32972	22252	16923	12817	10319	7469
652.68707	568059	186415	89024	53394	33528	23242	16504	12387	10561	7010
652.97644	568308	187473	86829	53142	32669	23452	16966	12506	10733	6937
653.26581	567547	186042	85488	52036	31435	23234	17487	13094	10336	7314
653.55518	565931	183984	87318	51962	31435	22027	17768	12852	10838	7581
653.84454	564618	184723	86274	52793	31816	21856	17228	12162	10536	7510
654.13385	563451	186577	84556	53349	31821	22995	16499	11595	10118	8079
654.42322	563596	186092	87062	53470	33239	23566	16462	12194	10046	7921
654.71259	567075	184775	90211	51920	33306	23907	17559	12078	9897	7634
655.00189	561365	181879	89637	50661	33233	23689	16882	11962	9703	7405
655.29126	554026	181443	86430	50164	32553	22641	16088	11350	9859	6972
655.58057	553249	182962	86867	49469	32862	21635	16172	10966	9801	6927
655.86993	552627	183979	88430	49547	32792	21836	15857	11102	9349	7471
656.15924	551029	182442	88214	49800	33188	21594	15774	11354	9325	7248
656.44855	546187	179805	86532	50160	31884	21264	16043	10929	9630	7230
656.73792	551434	179836	87257	50102	31751	22543	15899	11872	9496	7754
657.02722	549503	179282	86940	50417	31637	22172	15790	11703	9671	7528
657.31653	541372	176352	86502	50853	30542	21491	15876	11424	9283	7965
657.6059	544242	176723	86031	49111	30198	20623	15604	11187	9837	7815
657.8952	550474	176945	87906	49102	31275	20949	15952	11176	9490	7680
658.18451	546613	175786	88664	48335	31827	21820	15764	11561	9035	7816
658.47382	539290	180008	87375	49423	31684	21157	15525	11198	8804	7696
658.76312	541013	183174	86183	48047	31671	21042	16527	11511	9449	6994
659.05243	544508	180110	85875	48084	31692	21679	16619	11935	9707	6913
659.34174	549520	181962	87432	48129	30928	21759	16365	11999	9175	6607
659.63104	549489	182311	87636	48290	31341	21780	16080	11804	8856	6133
659.92035	544687	181609	87708	49076	32837	21622	14948	11088	8218	6546
660.20966	540043	180559	87369	48648	33694	21044	15683	11576	8917	6958
660.49896	541870	178375	86087	48379	33756	21296	16910	12622	9811	7528
660.78821	536258	177065	85730	49538	33258	21558	16942	13389	9774	7434
661.07751	536723	176928	86247	50975	31881	21553	16564	12802	8756	6970
661.36682	542118	177989	85946	50876	30945	22087	15737	12018	8341	6457
661.65607	538253	177354	84759	48866	30222	21743	15235	12422	8592	6714
661.94537	534987	176357	83787	48360	30129	22334	15741	12560	9259	7170
662.23468	534391	177723	85063	49895	30471	22033	16528	12017	10161	7612
662.52393	525763	179395	84503	49007	30367	22387	16282	10886	9545	7577
662.81323	530222	178995	86629	48051	29627	22442	16098	11094	9515	8283
663.10248	533835	179014	85421	46752	29597	21349	16219	11180	9243	8671
663.39172	533994	177340	85985	47688	30217	21452	16458	11383	8722	7788
663.68103	535617	176729	85547	49451	31115	21702	16350	11375	8868	7436
663.97028	537282	175996	83403	48319	32827	21000	16078	11266	8836	7336
664.25952	542537	174442	86862	47397	33091	21101	15803	12309	8832	7178
664.54883	543634	177775	87825	46591	31789	21955	15213	12412	8517	7254
664.83807	547167	181126	87152	47660	30975	21942	15073	12806	9265	7886
665.12732	546960	178309	86201	48139	31298	21426	15287	12749	10071	7445
665.41656	544831	178895	85088	48972	31844	20904	15817	12275	9874	6373
665.70581	541031	178975	84392	48691	31261	20584	16154	11849	9604	6243
665.99506	540689	178941	85551	49600	32871	21472	16830	11282	9354	7036
666.2843	541153	178805	84748	48192	33163	21235	16066	11582	8877	7458
666.57355	543081	180552	84830	48212	31771	20905	14779	12418	9089	7442
666.86279	543481	183022	83946	50098	32035	20796	15297	12579	9523	7138
667.15204	544712	180363	85498	50591	32101	21002	16041	12872	9227	6803
667.44128	547653	181407	90003	49387	31627	21494	15147	12146	9076	6339
667.73047	548561	183488	91479	48843	31954	21596	15685	11606	9554	6682
668.01971	548106	184705	88433	49238	31722	21649	16634	11445	9075	7189
668.30896	550480	183752	88346	50825	30693	21829	15981	11314	8947	7939
668.59814	547401	178119	86692	50510	30574	21127	15193	11161	9253	7939
668.88739	549488	181264	85765	49757	31124	22013	15157	12246	9794	7490
669.17657	555955	184138	87792	51340	32132	22699	15375	12426	9938	7415
669.46582	554255	182368	87163	51314	32248	22711	15106	12227	9472	7019
669.755	557999	182274	90002	51352	32245	22134	15140	11589	8630	7330
670.04425	556894	182070	87828	50378	31681	22154	14533	11409	8501	7810
670.33344	552546	181497	87690	49384	33051	21201	15445	11575	8752	7709
670.62268	553508	183904	89455	50559	33052	20934	15911	11471	8748	7352
670.91187	556694	185538	87363	50580	33011	21638	15934	11249	9189	7374
671.20105	558209	184216	87686	50616	32566	21501	16063	11128	8888	6775
671.49023	564366	186363	89681	51650	32445	20906	16237	11270	8205	6103
671.77948	566412	187094	90570	52594	31835	21439	15932	12504	8791	6225
672.06866	565236	188479	89428	54250	33595	22094	16224	12210	9959	7334
672.35785	568152	185899	88738	54416	33198	22635	16772	12367	9502	8251
672.64703	564981	185256	90023	51809	32373	22525	16915	12441	9196	7758
672.93622	563910	189526	90162	52397	32904	22029	15902	12148	10112	7692
673.2254	566471	189941	90383	52251	33448	21727	15230	11691	10304	8232
673.51459	570377	190110	90342	53258	33903	21849	14845	12041	10200	8254
673.80377	573650	190119	91615	53996	34223	22760	16293	12026	10470	8409
674.09296	574234	193611	93122	52964	33435	22721	17699	11577	10127	8130
674.38208	577557	193232	94028	51362	32930	22676	17448	11852	9587	8055
674.67126	580410	194795	92661	52106	32879	23144	17748	11856	9370	8037
674.96045	582202	195745	92052	52359	32119	24039	17084	12494	9247	7298
675.24957	586487	196931	92283	52442	33667	25322	17419	12999	9065	7254
675.53876	587023	195851	92514	54092	33801	25635	17026	13258	8955	7170
675.82794	591809	195291	94472	55279	33603	24674	16446	13831	9647	6861
676.11707	588960	199006	94958	54206	33335	24639	16210	13196	9974	6879
676.40625	594445	202262	95341	53134	34213	24701	15951	12461	9919	7443
676.69537	597652	200190	94886	54703	35347	23271	16571	12330	9755	7544
676.98456	594278	197517	95210	56405	36495	23576	17926	12191	10086	7640
677.27368	597101	195388	96253	54857	36179	24115	17977	12471	11007	8165
677.56281	598679	196836	96650	55343	35539	22770	17600	13379	10618	8698
677.85199	596958	198683	97044	54470	34993	22638	17143	13919	9817	8024
678.14111	598661	199764	97079	52768	35827	22541	17112	13207	10031	7604
678.43024	607713	200372	97422	52690	35852	21877	17511	13225	9686	7398
678.71936	610556	200450	99483	53940	36549	22281	16948	13133	10031	7486
679.00848	609878	200975	98802	53577	34406	23294	16964	12496	10916	7970
679.29761	608716	203489	97189	52986	34513	22266	16407	12151	10678	8066
679.58673	608087	204340	96197	54706	36330	22458	15741	11940	10004	7812
679.87585	614316	203545	98119	54875	37209	22722	16722	12232	9914	7902
680.16498	618926	203527	98232	56439	37644	23355	16905	12628	9594	8062
680.4541	619599	204240	97305	55294	36393	23096	16630	13790	8954	7894
680.74323	622649	208125	99590	55665	36548	23443	17042	13708	9489	7973
681.03235	625278	208051	99824	57284	36835	23470	16743	13485	9588	8276
681.32147	626898	210311	101019	58249	36054	22723	16628	13013	9367	8608
681.61053	633168	209977	102242	59494	36326	21793	17083	13407	10016	7914
681.89966	639485	211665	101405	58888	36177	22624	18114	13387	10276	7766
682.18878	645141	213631	103779	56731	35604	23082	18973	13185	10102	7829
682.47784	651090	216946	104887	58241	36314	23706	18711	13071	10835	8128
682.76697	655616	217342	104545	59772	36990	24779	18357	13023	10792	7678
683.05603	657177	215123	106943	59629	36554	24666	17571	13460	10313	7780
683.34515	645970	216217	107561	58798	35441	23933	16519	12908	9873	7270
683.63422	651247	218738	106364	59950	35789	24057	17021	13058	10378	7437
683.92328	661419	221785	106300	60401	36072	25719	17773	13182	9965	7902
684.2124	663807	224319	105914	61129	35775	26376	17587	12948	10482	7551
684.50146	666621	224472	105413	63018	37387	24945	16340	13352	10390	7766
684.79053	667186	223103	104306	63278	37864	24781	16408	12632	10971	8196
685.07959	674548	221942	105052	62017	38833	25985	18391	12478	11133	8727
685.36871	682238	224560	105925	61789	38476	27007	19282	13923	11181	9023
685.65778	687695	229397	105210	61314	38206	26620	19461	14766	11345	8505
685.94684	690047	226052	104975	62593	38788	25445	19234	14103	11379	8363
686.2359	689419	224206	107546	62038	38926	25387	18528	14285	10954	8266
686.52496	686911	230255	108050	61442	38011	24480	17949	14256	10988	9051
686.81403	697435	230620	108014	61293	37629	23851	17482	14159	10888	9469
687.10309	702170	232736	109542	61822	39064	25108	17980	13886	10846	8666
687.39209	704554	234663	108930	62865	39614	25948	18702	14471	10337	7965
687.68115	710200	232270	108335	61988	40002	27161	18423	14548	10189	7879
687.97021	716527	234800	112143	61804	38484	27498	18481	14465	10989	7917
688.25928	718095	236500	114097	64437	38932	26593	18440	14437	10825	7867
688.54828	713284	232882	112772	65442	39554	26230	18236	14056	10947	7959
688.83734	712733	234285	110481	64192	39747	26329	18737	13713	11711	8002
689.1264	720045	239466	111624	63478	39388	28083	19393	14393	11614	8578
689.41541	729127	241710	112626	63293	39424	28041	18669	14083	10811	8850
689.70447	731755	241655	113330	63640	41272	27305	17286	14284	10779	8483
689.99347	729135	243569	114576	64560	41451	27929	18512	15312	10835	8379
690.28253	731087	241823	115104	64587	41587	27259	19995	15844	11231	9053
690.57153	734022	241453	113045	66066	42374	27502	20855	14789	11550	9150
690.86053	736091	242677	113030	66081	41696	29099	21056	14701	11415	8936
691.14954	742348	241647	113706	65892	40887	29434	19750	15287	11153	8693
691.4386	745946	246269	116584	65854	40325	29832	19521	14837	10649	8868
691.7276	748545	249098	117807	68160	40546	28358	19368	14323	10479	8338
692.0166	750436	248441	118195	68892	40531	28185	19981	14105	10743	8314
692.3056	754720	252724	118809	69919	41723	28755	20802	14959	11065	8906
692.5946	757676	253253	118995	71624	41635	29837	21000	14726	11409	8885
692.88361	757607	249145	121273	71230	41059	29248	20897	13954	11072	9322
693.17261	760981	247373	123610	69972	42886	29544	20101	13518	10444	9481
693.46161	767603	250169	123735	66839	42436	29633	20596	14169	10983	9192
693.75061	766189	252314	123767	64834	40710	29086	20888	14453	11287	8645
694.03961	767470	253918	125404	66146	40932	29065	20695	14647	11233	9521
694.32861	761410	253713	121501	68151	41002	28102	20985	14073	11461	9394
694.61755	761256	256763	121120	68188	41415	27416	20133	14258	11478	8943
694.90656	764007	255577	123105	69423	40052	26421	19843	15334	11522	8612
695.19556	767735	257451	124956	70407	41155	27663	21003	16173	10932	8753
695.4845	776711	260923	124158	70370	43672	28526	21273	15755	10807	9571
695.7735	777993	256895	123907	71159	44973	27158	21311	14825	10949	8988
696.06244	778016	257151	126984	71491	44114	27751	20792	15173	10913	9464
696.35144	780625	260445	128076	68762	42855	28867	21029	14605	10859	9852
696.64038	783035	259955	127791	69102	43742	28977	21685	14963	10873	9410
696.92938	786101	260801	126701	71081	44749	28386	20295	15012	10884	8420
697.21832	788980	261939	123725	71547	44234	28438	21465	15118	10983	8459
697.50726	807425	264828	123639	69638	43543	27678	21178	14936	10911	8159
697.7962	807849	267442	123118	69801	43005	28594	20912	15087	10922	8044
698.08521	815372	273481	126949	70542	44281	29604	20830	16440	11550	8608
698.37415	815279	274351	129198	71153	43970	28778	20173	15212	11456	8393
698.66309	806907	276426	128009	70121	43405	28538	20405	14320	11882	8396
698.95203	809165	278036	125776	68992	43364	29370	21746	14330	11545	9058
699.24097	815154	273096	127010	69746	44796	29967	21343	14881	11020	9904
699.52991	822179	277767	129382	70015	44994	28744	20260	15217	11086	9836
699.81885	832323	278779	128840	70986	45673	28603	20127	14689	11692	10369
700.10779	833915	282146	130627	71090	45795	29878	20682	16006	12209	10144
700.39673	828966	276624	129742	70791	45094	30795	20846	16557	11855	10113
700.68561	838406	275721	130061	71412	44429	30962	21499	15907	12640	9842
700.97455	832238	274096	129701	70335	45349	30615	21558	15712	12479	9774
701.26349	837537	277705	131484	72215	46344	31088	20626	16625	12650	9968
701.55237	847725	277716	132550	73069	47674	30903	20794	16855	12458	9910
701.84131	848614	281106	131154	73666	46383	30497	21035	16853	12555	9234
702.13025	857339	287263	132253	75311	46215	31111	21525	16750	12586	9249
702.41913	848340	286239	131131	75211	44894	30895	20687	16053	12512	9073
702.70807	863954	281255	130954	75162	44100	32545	20364	16177	12617	9104
702.99695	867545	275614	130233	76052	43963	30891	21215	16119	12306	8670
703.28583	863381	274891	133760	77589	45791	30913	21978	15948	12211	9115
703.57477	861411	277724	134338	75987	45146	31217	22045	15997	11648	9752
703.86365	862962	277500	133298	74115	43067	31801	21059	16230	11128	9663
704.15253	868001	278809	134941	75490	44786	31332	20908	16198	11293	10050
704.44147	875362	285621	135660	75429	48156	30946	20910	15789	11429	9878
704.73035	877434	287097	134543	73436	48758	31786	20798	15572	12045	9237
705.01923	872721	286109	134666	73573	46757	32698	21636	15832	12487	9396
705.30811	875017	287563	134334	75197	45775	31842	22531	16450	11952	9377
705.59698	873830	289487	136138	77081	46259	31468	21998	17393	11176	9905
705.88586	871634	289691	137784	77269	44418	30851	21357	17160	11915	9583
706.17474	886553	291707	138665	76091	44026	31134	21452	17012	12144	10337
706.46362	877335	292616	139974	76666	44688	31262	22890	16512	12778	9927
706.7525	882932	293787	139004	77469	47653	31327	23264	16538	12896	9116
707.04132	878198	292457	137245	77009	48355	31798	21493	16033	12767	9434
707.3302	877956	293877	138396	78955	48256	32072	21599	16071	13171	10376
707.61908	883194	291920	139997	77686	47202	32544	22257	17018	13344	9904
707.9079	889047	292715	138258	77885	46066	32717	22858	16730	12554	9425
708.19678	895464	295546	137234	78555	46577	33844	22650	17005	12697	9749
708.48566	900499	295378	138495	78216	46331	32782	22525	17088	13087	9344
708.77448	899249	291609	137547	76215	47168	31510	22431	16271	13188	9639
709.06335	895676	291874	136678	77318	46115	30833	23403	16317	12777	10354
709.35217	900293	296241	139130	79066	45299	31129	23607	17411	12105	10457
709.64099	904763	302510	141375	78892	45699	31910	23298	18755	12863	9773
709.92987	905841	305587	140891	77527	48562	31907	22147	16677	12944	9887
710.21869	901437	301569	140127	77710	49623	32575	22026	16331	11780	9631
710.50751	908244	299189	137595	77744	50529	32860	21238	16320	11666	9499
710.79633	922513	299014	135007	81695	49620	34202	21331	16546	12541	10268
711.08514	918836	300634	136500	80947	47526	34289	22421	16796	12367	10414
711.37402	910422	303083	142271	79842	48404	33534	22903	15934	12237	9913
711.66284	912973	303055	143135	79197	50057	34146	23529	15201	12141	8976
711.95166	913108	299902	137970	79820	49437	33280	24467	14673	12118	8829
712.24048	922427	296568	140632	79631	48719	33312	23928	14352	12546	9289
712.5293	934204	301132	145580	80159	49486	33140	22617	15275	12501	9711
712.81805	928153	301966	145407	80039	49460	31263	22674	16033	12599	10903
713.10687	930453	303146	143505	78128	48985	30166	22727	16511	12549	11027
713.39569	934305	304185	141864	77952	50090	30539	22698	15843	12560	10509
713.68451	936779	305525	139949	78278	50668	31213	23426	15703	12708	9678
713.97327	932875	307731	137549	76997	51598	32045	22810	16660	13711	9882
714.26208	936003	309101	140119	79271	48914	32526	21647	16448	13230	9892
714.5509	935487	303141	140237	80172	48603	33681	21550	17296	12715	9400
714.83966	932393	301904	140049	81583	49563	33812	22438	16169	11496	9425
715.12848	937086	306990	143991	83013	50155	33338	23273	15222	11939	9294
715.41724	933223	303196	143096	81792	50551	32719	23902	15254	12326	9545
715.70599	943995	305735	140901	80764	49830	32296	23364	15884	12955	10379
715.99481	934681	305193	140830	79574	48387	32774	24020	15825	13422	11089
716.28357	931956	301302	142729	77718	49000	32522	24362	15884	11837	10245
716.57233	948619	306538	146212	80140	48240	32665	23966	15965	11645	10379
716.86115	936457	306503	141478	79737	49166	32888	23344	15900	11817	10679
717.1499	942131	307878	140670	80897	51133	32776	23573	16668	12514	9994
717.43866	938628	303723	142309	81672	49699	32796	23601	15708	12824	9672
717.72742	942511	308257	144007	80186	49993	33151	23184	15765	12833	10086
718.01617	947960	309826	141931	80674	48848	32651	22904	16176	12895	10213
718.30493	942190	307921	139480	81302	47260	29975	22914	15558	13205	9521
718.59369	942311	310725	143658	80201	47185	29481	22327	15966	12774	10807
718.88245	945038	313806	144867	79278	48711	31066	22051	16297	12875	10003
719.1712	951366	318102	147662	79809	49174	31641	22348	15067	12571	9167
719.4599	948523	314997	142289	78938	48106	30887	21153	14951	12459	9406
719.74866	951848	311770	143843	78864	47292	31527	20449	15905	12635	9747
720.03741	962959	317843	147102	79543	48721	31942	21856	16635	12578	9333
720.32611	961455	312883	146312	80607	48609	32811	22957	16863	12718	8607
720.61487	956639	310463	146592	81092	49001	33865	22335	16022	11962	9074
720.90363	964927	315766	148189	80870	49434	33696	22660	17182	11932	10572
721.19232	958261	317481	144660	78571	47149	32975	21753	17549	12650	10592
721.48102	964429	317426	144488	78457	48424	33328	21481	17480	12826	9697
721.76978	974736	318869	146440	76869	47568	32993	20798	16555	12686	10025
722.05847	962097	316729	143187	76548	47725	31755	21186	16196	11923	9600
722.34723	973196	319720	145192	77435	49849	32719	21180	17197	11966	9955
722.63593	966601	315346	146165	78847	49541	33107	22534	17949	12240	9925
722.92462	967721	318784	151143	80460	48675	34206	23253	17928	12008	9577
723.21332	977571	319607	151576	81016	49202	33796	21668	17002	11909	9664
723.50201	966263	317630	148543	82483	49663	32820	22129	16748	12077	9804
723.79071	974571	320026	147842	81298	50145	31559	23034	18021	12567	9927
724.07941	977753	318758	146045	79721	49559	31909	23458	18131	12513	9380
724.3681	980058	316860	147536	79326	50687	33171	23324	17523	11844	9812
724.6568	989754	323944	149958	80296	50156	34415	22924	17638	12127	10590
724.9455	992189	327070	150737	80429	50849	34345	21919	17167	11786	9945
725.23419	991091	329913	151422	81260	50325	32776	20906	16398	12275	9059
725.52289	976641	329803	151358	80741	50655	31853	22089	16742	11951	8985
725.81158	974034	322594	151192	77874	48842	34018	22775	16659	11593	10178
726.10022	990971	320574	150608	79291	49421	34642	22776	17542	11308	10033
726.38892	985880	322384	150433	78827	49897	34847	22378	17605	12143	10669
726.67755	994825	324245	150689	81103	51318	34558	22664	16830	12093	9769
726.96625	997404	320613	149031	82847	51835	34627	24387	16939	11775	8957
727.25494	996973	319789	147834	82058	51429	34007	23584	17142	11838	9713
727.54358	994990	323084	149227	83205	51377	34518	22645	18111	11307	10041
727.83221	978751	319232	147778	82443	50521	34982	21610	17697	11235	9318
728.12091	991789	321938	153617	82046	50348	34836	22722	16964	12189	9341
728.40955	996505	321916	152061	82627	50287	34366	22859	16765	13131	9704
728.69818	992840	321794	149554	82725	51336	34023	23304	16744	12972	8597
728.98688	1.00283e+06	325017	150768	81384	52119	33111	22591	16801	12304	7972
729.27551	998074	324729	149203	80396	53492	32873	23002	16269	11897	8338
729.56415	1.00007e+06	329511	147896	79606	53260	34049	23675	17054	11894	9207
729.85278	996981	327714	150057	80802	52223	33072	22929	17466	12136	9653
730.14142	999093	326354	148672	81461	50918	34365	23438	16393	12564	10246
730.43005	997037	328997	149897	82274	51322	34488	23506	17014	13321	9745
730.71869	988279	327194	149932	82972	52495	33337	23928	17122	13554	9485
731.00732	992632	324630	146122	83692	51438	33099	23950	16828	12672	9568
731.2959	1.01009e+06	326923	150724	86795	51755	33758	22559	16718	13020	9309
731.58453	998573	327927	152490	85486	51551	31527	22411	15683	12997	9087
731.87317	999566	331289	149016	84306	49777	31354	23004	16905	12608	9441
732.1618	998889	328045	148066	83303	48140	31122	23281	18357	11960	9529
732.45038	999638	328187	150273	83163	48914	31232	23280	18013	12080	9577
732.73901	1.00607e+06	330404	148480	83764	50441	33061	24163	16156	11935	9368
733.02759	1.00126e+06	325583	149907	84198	50778	35204	23999	15646	11401	9433
733.31622	1.00482e+06	327905	151828	84588	49855	34554	24299	16390	12071	9414
733.6048	1.0077e+06	326076	151673	84902	50849	34358	22930	16138	12561	10212
733.89343	1.00456e+06	324043	150223	84088	52839	33930	23004	15797	13131	10916
734.18201	1.0057e+06	325669	149087	84564	52686	33437	24360	16247	12446	10521
734.47058	1.01037e+06	327466	150198	85100	52617	33653	24522	16760	12125	10169
734.75922	1.00661e+06	323700	151024	82103	51455	34108	23477	16466	11594	8855
735.04779	1.01369e+06	324792	152598	82535	51233	34059	23039	16127	11916	8762
735.33636	1.00548e+06	322918	151457	82353	50232	34380	22286	15650	12002	8597
735.62494	1.02105e+06	326196	152093	84356	50122	34460	22385	15964	12846	8548
735.91351	1.01606e+06	329088	152471	83188	49528	33837	22063	16586	12641	8765
736.20209	1.01702e+06	331236	152650	83570	52021	34000	22154	16961	11689	8796
736.49066	1.00753e+06	325363	149176	80623	53170	32704	22143	16688	12174	8429
736.77924	1.01023e+06	326416	148246	80223	50187	32296	23084	16332	12210	9351
737.06781	1.01461e+06	329715	148740	83399	50579	32501	22494	17266	11798	9896
737.35638	1.01276e+06	331396	145271	85780	50260	34095	21650	17261	11965	9709
737.6449	1.01649e+06	331045	144217	86319	50295	32932	22589	16461	11702	9067
737.93347	1.01781e+06	329491	148661	83909	50790	31950	22614	16908	12672	9422
738.22205	1.01378e+06	330350	150152	82481	51331	31737	21424	16283	13127	9606
738.51056	1.02059e+06	328647	149196	82193	52760	32291	22051	16040	12714	9787
738.79913	1.01637e+06	319479	148598	83335	51210	33102	22788	15847	12492	9798
739.08765	1.02824e+06	322577	148529	84473	52448	32793	21889	16730	12896	9602
739.37622	1.0124e+06	320878	149105	83902	52105	32317	21836	17021	12633	9872
739.66473	1.00491e+06	322449	147876	81895	48791	33261	22888	16845	11732	9451
739.95325	1.01037e+06	325934	150120	82636	47943	32961	23410	16906	12355	9170
740.24182	1.00381e+06	321965	149730	82447	47395	31954	22093	16966	12847	9659
740.53033	1.0093e+06	324194	149729	83440	48747	33332	22454	16730	12601	9412
740.81885	1.00652e+06	327555	148560	83908	47653	33607	22963	16595	12498	9218
741.10736	1.00755e+06	327010	149669	82144	47199	33435	21882	16274	13060	9693
741.39594	1.00196e+06	320493	153654	83340	48245	32857	22901	17269	12752	9016
741.68445	992739	322898	154290	84688	48842	33192	23009	17216	11783	8414
741.97296	990220	325054	147740	85088	48668	32095	22657	17243	11352	8281
742.26147	997708	330804	144518	83544	48916	31500	22960	16851	11174	9082
742.54993	1.00072e+06	330940	145242	80976	49710	31951	23219	16286	11446	10384
742.83844	993980	323156	146442	81357	50098	31649	22798	16036	11523	9810
743.12695	996868	322515	146550	79243	51556	31522	22182	15839	11685	8475
743.41547	996412	323879	149646	82157	50980	30386	22069	15648	11140	9109
743.70398	988172	317386	151183	81716	50175	30329	22227	15105	11375	9625
743.99243	994282	315264	150865	82763	49053	31962	22965	15493	12118	9970
744.28094	992886	316419	148663	82960	49647	31305	21539	15009	12225	10632
744.5694	988835	314823	148034	81208	49264	30599	21520	14406	12351	10168
744.85791	983279	317961	149563	81462	51097	30614	22124	14932	12717	10218
745.14636	987123	317541	150328	82890	49799	31079	22032	15183	11722	10028
745.43488	985761	317471	147502	81015	48661	31025	20565	15122	11778	9787
745.72333	980723	317989	146048	79416	47944	30192	20537	15194	11830	8631
746.01184	987166	314818	145435	80061	48920	31473	21655	15585	12425	8648
746.30029	989267	317383	145535	81311	47781	32179	22145	15620	12356	8563
746.58875	985275	324633	147863	81540	48458	32648	20815	16695	12271	8730
746.8772	979902	324625	148773	79722	47815	32729	21460	17158	12391	9161
747.16565	970901	321916	144445	79001	45908	32526	21535	16388	11956	9176
747.4541	981047	315200	144153	77003	46795	33072	20931	15242	11992	9429
747.74255	973889	309079	144588	76135	47124	32392	21331	15170	11485	9265
748.03101	967581	310985	142277	76171	47614	32352	21306	15031	12365	9523
748.31946	964761	306467	143210	75795	47818	32775	20735	15534	12871	8935
748.60791	968419	310820	143625	77083	50275	30415	20863	15410	12593	8521
748.89636	965380	315636	141272	75156	49497	30288	21187	14572	11782	9175
749.18481	967105	313881	140574	75983	47418	30339	21540	15672	11484	9045
749.47321	959506	314582	142177	75983	48706	31017	21143	16465	11563	8697
749.76166	970167	312259	142236	77531	49610	30702	20265	16195	11544	8385
750.05011	964997	308809	141645	77609	48993	29814	20636	15932	11487	8505
750.3385	976478	311862	141721	79350	48233	29716	21132	15879	11478	8277
750.62695	979704	308186	143823	78599	48975	31957	21187	16507	11134	8693
750.91534	965606	307461	143014	80297	48124	31741	20510	15366	11394	8985
751.2038	972443	312582	143163	78700	46436	30298	20667	14619	11587	8933
751.49219	963637	309979	144478	77342	48301	30816	21098	15230	11549	9119
751.78058	967442	311565	144184	78981	48406	31131	21807	16514	11426	8654
752.06903	961646	305087	145111	77535	47413	30610	22305	15824	11634	8637
752.35742	962421	301969	144467	77877	46832	30535	21781	15999	11003	8408
752.64581	963871	303138	143490	79010	45081	29725	21189	15639	11414	8305
752.9342	966726	308435	141942	77044	43724	30092	21252	15233	10736	8814
753.2226	972583	314575	142885	76395	45530	31191	22549	16389	10241	9217
753.51099	963881	311493	142199	76477	45374	32255	21821	15940	10705	8763
753.79938	960094	311442	140081	78615	46174	31919	21717	15614	11062	8394
754.08777	954458	304390	139910	78134	45989	32030	21975	16052	11468	8592
754.37616	957389	302661	142255	78102	46097	30927	22532	16599	11980	8958
754.66455	954443	300580	142344	78148	46977	30278	20909	15334	11359	8824
754.95288	949301	301831	138999	77508	47826	29752	19658	14807	11917	7851
755.24127	961035	303308	140734	78444	46748	30778	20374	15323	12079	8423
755.52966	962908	301311	139471	76368	47350	31052	20487	15320	11675	9036
755.81799	966745	305477	140330	74735	47978	32386	21403	15246	12119	9320
756.10638	947202	308089	138158	72173	47652	31784	20745	15088	11908	9045
756.39471	958203	309502	137901	73787	46082	30130	19886	14545	11108	8487
756.68311	960879	308865	141058	77776	44869	31520	20546	14305	10775	8651
756.97144	951136	305362	140267	77899	46202	30204	21549	14680	9758	8494
757.25983	955438	305301	142786	77192	47786	29178	21400	15556	10345	8256
757.54816	956286	306238	141083	76250	46989	30870	21425	16006	11071	8487
757.83649	955865	308293	141253	76179	45586	30516	20536	15205	11844	8187
758.12482	959802	307868	138422	76632	46596	30148	19724	14769	11676	8062
758.41315	960917	308728	136421	77407	47443	30208	19889	14428	11828	7792
758.70154	958830	309969	137170	79059	44956	29600	19825	14401	11208	8275
758.98987	960523	308228	135844	75930	44379	31005	20792	15480	11289	7777
759.2782	944330	304595	135127	74044	43276	31567	21287	15301	10615	7981
759.56653	948682	303325	139489	75236	46329	31217	20932	15792	10677	8498
759.8548	958513	306874	142467	76306	45615	29904	22007	16390	10644	8219
760.14313	952645	304463	139980	76431	45622	29345	22753	15603	10394	8479
760.43146	954459	304120	138865	77287	46209	30494	21904	15623	10219	8193
760.71979	961490	302327	139821	76715	47633	30086	21170	15993	10749	7965
761.00806	958955	302205	141293	77158	48272	30419	20764	15912	11550	8464
761.29639	962157	300338	140590	77644	46183	32587	20719	15586	11594	8842
761.58472	955960	299917	138092	77331	45187	30901	21525	15502	10941	8980
761.87299	981019	306826	140262	76313	46962	30445	21987	16402	11606	8956
762.16132	964584	302189	137560	75346	45889	29927	22148	15596	11957	8656
762.44958	967914	304518	138095	76495	46114	29762	21165	14369	11817	8901
762.73785	967631	304172	138718	75776	47298	29982	20367	14786	10399	8439
763.02618	963894	303118	137954	75068	47995	29061	20369	15154	10384	7906
763.31445	970700	306600	138542	75236	46922	31136	20076	15394	11164	8203
763.60272	961554	307411	135865	73702	45959	30497	20027	15489	10776	7737
763.89099	970162	308588	141021	74531	44379	31524	20977	15012	11064	8118
764.17926	966544	307872	140294	76251	45343	30161	21306	14560	11456	8294
764.46759	965871	305020	139365	78034	46881	29371	19566	12995	12081	7986
764.75586	960056	308220	143213	79291	45789	31028	19225	12755	12048	7574
765.04413	960407	306077	141408	75776	46423	30338	20650	13875	12197	8236
765.33234	963044	303327	137177	76014	47582	31275	20762	14220	11234	8765
765.62061	961947	304422	139814	78838	46647	30745	20154	14306	11098	9082
765.90887	965027	304675	141673	77353	45807	30144	20351	14452	11031	9880
766.19714	974897	304505	138433	75979	47788	30598	22310	14393	10603	8390
766.48541	972911	305923	138103	75406	47665	31429	22119	14746	10424	7701
766.77362	971592	305349	138954	74858	46917	31084	22148	15250	10399	7923
767.06189	962843	306163	142817	75630	47069	30628	21619	15031	10712	7734
767.3501	963300	310834	142632	76905	45551	30015	20795	14833	11265	7512
767.63837	965341	309170	137868	74825	44113	29613	20344	14702	10359	8741
767.92657	968502	305385	138455	75582	46248	29216	19997	14549	10372	8574
768.21484	965924	305283	141362	75276	46243	29249	21098	15330	10485	8188
768.50305	965964	302232	141840	73024	45397	28287	22529	15531	10880	8338
768.79126	964702	304121	142823	73945	45057	29204	20162	15049	10897	8296
769.07947	973222	306262	143273	75906	45689	29814	20229	14605	10412	8823
769.36774	961344	307783	141057	77412	45754	29943	21123	15644	10671	9175
769.65594	958632	306796	141789	78418	45868	29607	21689	16176	10276	9367
769.94415	959557	305237	142033	78301	46451	29578	20587	15550	10463	8655
770.23236	979981	307411	137939	77296	44594	29566	21173	14622	10783	8702
770.52057	965331	302628	137651	76146	44762	28893	21664	15170	11468	8053
770.80878	959270	303412	139463	74888	46911	27650	21238	15282	10815	8245
771.09698	958064	305085	140604	74718	46397	28049	20443	15563	10693	8765
771.38513	953139	308714	140467	75362	44736	29596	20133	16012	11606	8079
771.67334	964845	307460	138324	76601	45796	30927	18690	14512	11469	8226
771.96155	972897	300341	140030	75246	46585	30427	20440	14477	10911	8848
772.24969	972422	301000	140536	74896	46350	30004	21236	15330	10270	8386
772.5379	957891	305315	141572	78859	46504	31345	20493	15212	10698	8039
772.82611	958263	309681	140075	77960	45535	32051	20742	15352	10223	8233
773.11426	968694	307887	139236	76071	44650	30109	21163	15263	10349	7911
773.40247	959857	305050	141285	75903	42973	28694	20105	15393	10851	7863
773.69061	964215	309385	142669	77778	43965	29618	20474	16064	10701	7471
773.97876	956908	308423	141208	76050	44819	28852	21892	16175	10158	7235
774.26697	954759	304506	143080	72808	45421	28864	21954	15150	10321	7246
774.55511	957114	307758	145351	73987	46296	31098	21825	15053	10884	7745
774.84326	958682	307584	140890	75132	44966	31608	20443	14093	11160	7909
775.13141	963455	303752	140104	76452	44829	29998	19515	15065	11058	8567
775.41956	949793	303822	136821	76370	44850	29972	18930	13718	11027	8903
775.7077	952567	304299	135595	75974	46072	30556	19183	13908	11080	8135
775.99585	951450	303166	135025	76316	47247	30194	19146	15486	11000	8073
776.284	945450	299631	133612	77104	45134	29943	18450	15131	10604	8398
776.57214	947455	303364	136337	77091	43514	29386	18054	14862	10854	8673
776.86029	944595	298434	138071	76122	44288	29197	19256	14815	10413	8758
777.14838	942967	299804	137280	77051	44864	29531	19247	14705	9826	8364
777.43652	942738	301604	133732	74840	44180	30825	18205	14196	9491	7222
777.72467	937216	298049	134314	72461	44903	30851	18772	14550	10155	8028
778.01276	933341	295499	131797	74700	46041	30036	18909	14703	10460	9186
778.3009	927037	295397	131073	72990	45959	29601	18772	15020	10227	8471
778.58899	933998	294687	130367	71813	45389	30336	20836	14681	9703	7493
778.87714	928825	294840	129980	73449	44480	29665	21155	13929	9468	7047
779.16522	936580	295562	132186	73051	43167	27930	19856	13854	9867	8131
779.45337	931836	291244	131059	72722	43698	26988	19395	14213	10364	7994
779.74146	912688	285613	128819	71222	43103	26313	19269	13303	10353	7170
780.02954	907100	292190	129490	70856	43777	26952	19560	13373	10149	7421
780.31763	908913	291001	128066	69686	44711	27409	19231	13528	10312	7957
780.60571	913609	288919	129528	70771	43968	27729	19423	12741	9981	7738
780.8938	909195	291625	131175	68776	43085	28409	18298	12093	10112	8192
781.18188	908126	290156	132283	71745	42388	26256	19280	13193	9902	8416
781.46997	893662	286814	130966	72842	41712	26052	19541	14833	10744	8303
781.75806	895374	283257	129313	71245	41667	27620	18648	15758	10815	7320
782.04614	899389	282283	125700	70490	41910	28259	19320	14243	10538	6753
782.33423	894274	280199	124126	69544	42735	27890	18774	12256	10635	7030
782.62231	894446	283349	127078	68374	42282	27862	18779	12541	10358	6679
782.91034	890638	283587	126267	68536	40414	27595	19123	12751	9937	7078
783.19843	892313	283813	128072	67795	42008	27439	18878	13411	9381	7631
783.48645	888214	280216	129098	69998	43173	27478	19362	13237	8996	7688
783.77454	885454	280767	127594	68876	42991	27253	19187	13553	9361	7126
784.06256	880893	282817	126981	69240	42452	25604	17456	14527	9870	7973
784.35065	880933	280116	126665	67489	43306	25724	17933	13297	9295	7767
784.63867	878887	273643	123800	67211	42965	26305	19076	12280	9144	7624
784.92676	872220	273002	124438	69104	42336	26279	18982	12548	9366	7120
785.21478	851767	273589	123606	68474	41030	26844	18146	13158	8946	7155
785.50281	856161	274483	123309	66868	41658	27691	16782	13344	8936	7523
785.79083	858499	274311	122808	68435	40592	27314	17362	13006	8556	7004
786.07886	848932	274584	121564	67223	38864	26768	17835	12062	8367	6914
786.36688	852585	273651	121466	68040	38367	26300	16903	11880	8886	7496
786.65491	852018	268261	122107	67685	38542	25825	17562	12196	9781	7286
786.94293	848364	262072	121515	65211	39275	25301	18071	12917	10366	7125
787.23096	847893	265139	122814	65061	39135	25226	18164	12729	9717	7493
787.51898	849404	267585	120900	64495	38890	25116	17075	11439	9358	7437
787.80701	841161	266985	120705	65942	38567	25777	16617	11755	9894	7413
788.09497	832947	263206	119980	66194	37993	25884	16355	11424	10210	7677
788.383	831404	262586	120721	65760	38654	25450	17167	11234	9810	6774
788.67102	833701	260045	118503	64313	38576	24190	16641	11546	9236	6922
788.95898	829971	259428	118595	63285	38243	24018	15766	12113	9041	7002
789.24701	828537	263714	121016	66036	38267	23930	16802	12377	9096	6813
789.53497	821662	262440	116469	64528	38279	24828	17469	12360	9705	6257
789.82294	806766	259855	116402	63821	38747	26174	17068	11839	9872	6539
790.11096	811228	257970	119201	63955	36934	25452	17827	11641	8632	6950
790.39893	803517	257119	117232	64969	36354	24866	17755	12562	8723	7287
790.68689	797047	258055	118315	66671	39610	24699	17974	12672	9528	6569
790.97485	808435	257016	117175	64098	39564	25879	17187	12403	9355	6419
791.26288	800923	257456	114408	62974	37947	25811	17658	12691	8992	6581
791.55084	806245	260729	114726	60950	37764	24577	17138	12153	8641	6584
791.83881	801581	256702	113435	61687	37790	22975	16898	11060	9216	6305
792.12677	798302	256082	112818	62184	36991	22849	17326	11287	8762	7161
792.41473	799255	250430	112500	62105	37110	22573	16729	11039	8848	6923
792.70264	794843	251605	112532	62003	37680	22581	16645	11945	9699	6180
792.9906	791471	250596	113372	62920	36863	22476	16490	12260	9564	5794
793.27856	793780	249120	112822	60610	35901	22532	17074	12646	9113	6711
793.56653	789354	253086	113995	60765	35498	24132	17719	11907	9221	6946
793.85443	792386	254451	113997	62190	35411	24485	17533	11902	9254	6221
794.1424	792557	255979	115234	62732	35567	24134	17610	12106	9034	6216
794.4303	789504	250927	114932	59501	36885	25312	16682	11067	8174	6108
794.71826	782236	248772	113840	60487	34985	24940	16406	11036	7864	5756
795.00616	784934	245800	113572	60214	35884	24505	16071	11887	8449	5569
795.29407	778623	244357	112685	59389	36889	23896	15882	10514	8658	5824
795.58203	777894	242115	113987	60383	37262	24140	16176	9746	8322	6137
795.86993	775626	246106	112758	61943	36365	24034	16631	10124	7796	6135
796.15784	779468	243508	110802	60118	34727	23368	16037	10641	8088	5588
796.44574	779804	244168	109129	59915	34703	23114	16280	10853	8581	6163
796.73364	772519	243215	108496	59611	35900	22819	16491	10790	8859	6051
797.02155	774501	240534	109815	59137	35275	22953	16251	11101	8446	6556
797.30945	771613	239655	110472	58699	34162	23381	15666	11449	8098	6859
797.59735	764136	239664	112818	59136	35328	24753	15285	10971	7559	6958
797.88525	772424	242511	111409	57733	35188	22951	16784	11456	8315	6928
798.17316	766243	240414	110626	59654	34674	22656	17391	11574	8568	6525
798.46106	765678	239978	116058	59713	34568	22586	17014	11258	8841	6490
798.7489	767496	240235	113759	59622	35490	22493	16222	10793	7989	6091
799.0368	764414	242504	110069	60193	35388	22365	15860	10414	8489	5729
799.32471	759890	239593	111131	60654	35597	22123	16028	10990	8363	5857
799.61255	764942	234345	109970	59984	35048	22112	15718	11160	7767	6446
799.90045	764041	238582	106481	57525	34875	21938	14916	10809	7493	6685
800.18829	762359	236326	105987	58276	35197	22041	14940	11240	8630	6322
800.47614	764863	235809	107894	58123	36551	21121	15298	11346	9170	6296
800.76404	766391	239241	108920	58119	37530	22590	15452	10814	8918	6253
801.05188	764500	241809	107603	58875	36039	22936	16030	10636	8397	6030
801.33972	757906	240620	106319	59660	35386	22627	16277	10550	8158	6590
801.62756	746078	239902	105181	58386	35058	21583	16148	11127	8587	6201
801.91541	751823	239760	105004	57815	35499	21855	16529	10309	8923	5593
802.20325	747597	242196	105457	59275	34792	22549	16160	10017	8713	6036
802.49109	747999	237880	108173	57142	34701	21101	14788	9960	8925	5677
802.77893	750115	239251	107778	57764	35297	22475	14208	10313	8510	5983
803.06677	748073	235033	106627	58475	35501	22148	14256	10867	7654	6431
803.35461	741403	234946	105366	59860	33765	21540	14333	11092	7692	6599
803.64246	742712	235583	105998	58440	34031	22724	14303	11725	8015	6156
803.93024	741964	231987	105558	56249	33804	23419	13358	11796	8218	6242
804.21808	741395	234322	105510	56047	34087	23680	13669	10385	8278	5964
804.50586	743398	235522	106393	57472	34396	23174	15108	10409	7948	5883
804.7937	743570	232890	108966	57433	33536	22827	15057	10588	8333	6143
805.08148	739014	234116	107055	58441	34024	21879	14924	11191	8114	6884
805.36932	736935	237862	108004	60311	34549	21812	15567	10396	8402	6646
805.6571	741058	234460	107262	58144	35770	21825	16694	10693	8271	6437
805.94489	743239	228188	104850	59728	36214	21616	17030	10548	7384	6783
806.23273	740968	228781	104035	59780	34856	22221	15148	10350	7789	6219
806.52051	739296	232833	105544	59603	34895	22119	16380	9508	8377	6524
806.80829	736839	232645	105492	58791	34040	22215	16179	9793	8811	5923
807.09607	735209	236367	103088	57366	35115	22311	15635	10854	8491	5574
807.38385	739112	237870	103556	59002	36178	23662	15398	12297	9070	5348
807.67163	732727	230179	105880	58502	35033	22915	15277	12281	9502	5349
807.95941	729063	227355	107285	55286	34218	22948	14940	11356	8846	5369
808.24719	730041	232185	106069	56306	33554	23753	14465	10086	8274	5271
808.53497	728975	231516	104580	56492	32603	22819	14843	10427	8506	6113
808.82269	731366	228824	101547	55595	34493	22641	16261	10340	8515	6248
809.11047	733282	227498	103579	53309	35271	22760	16068	11742	8203	5819
809.39825	731019	229439	104417	53848	35062	22543	15876	11167	7299	5580
809.68597	734036	230775	103228	57808	35891	21907	16341	10407	7573	5864
809.97375	729927	227156	104905	57659	34900	22538	14854	10858	8009	5724
810.26147	732817	226011	103551	56305	34130	20935	13523	10427	8054	5477
810.54919	732109	228168	104796	56366	34992	22708	14286	10415	7527	5681
810.83698	715242	226817	103215	55857	35465	23546	14282	10585	7659	6335
811.12469	713257	227127	102665	54145	34497	21831	14993	10738	7659	5858
811.41241	712471	227115	102755	55355	34414	21243	14046	10897	8011	6101
811.7002	710891	225758	100114	55191	33501	21459	13531	9638	7975	6106
811.98792	710057	223047	101932	54963	32735	22999	14349	9540	7831	5708
812.27563	709524	222521	101813	53377	33496	23791	15090	10370	7657	5808
812.56335	715755	223355	100219	51962	32994	24271	14677	9820	7651	5876
812.85107	714578	220881	98344	52741	33219	22290	15056	9643	7967	5825
813.13873	711526	223683	99291	53912	34736	20675	13992	9584	7819	5712
813.42645	711971	221635	104379	54234	34193	20473	13784	10520	7353	5914
813.71417	705638	222558	102955	54501	32788	21685	13867	10119	6875	6055
814.00189	701827	221884	98752	52862	32316	21667	14487	9753	6373	5664
814.28955	703370	217442	99424	53140	32451	20902	14079	10296	6312	5513
814.57727	698245	216003	98601	52067	31983	20825	14063	10276	7462	5223
814.86499	689564	216517	95823	52087	32497	19626	14128	10694	7099	5131
815.15265	689206	214778	95906	53491	30550	20992	13983	10691	7451	5355
815.44037	686143	212807	95005	51266	30717	22061	13929	9719	7505	5313
815.72803	684734	212301	95693	51263	30933	21235	13823	9883	7351	5257
816.01569	686816	209224	96715	50653	31394	20523	13711	9350	6815	5756
816.30334	689309	212130	94274	51718	31355	21135	13899	9518	6499	5465
816.59106	688072	210994	96527	52788	32131	21255	13041	10171	6656	5133
816.87872	679104	213459	95978	52164	31223	19269	13860	10118	6987	4861
817.16638	675631	214679	95570	52350	30479	19206	14041	10005	7423	4889
817.45404	681373	211854	94677	52908	30779	19220	13415	10314	7197	5043
817.7417	676905	210491	93728	53022	30309	20410	13192	9704	7733	5101
818.02936	666310	211624	95171	52134	30989	20971	13947	9793	6977	4656
818.31702	663461	210168	95264	52483	30696	20550	13719	9709	6760	4678
818.60461	663079	208694	95204	53398	30265	20650	13502	8994	7164	5098
818.89227	654436	207932	95666	51817	30582	19721	13644	8655	7349	5013
819.17993	654389	208807	92181	51116	30776	19237	14102	9020	7200	5547
819.46759	663863	206270	90671	50394	30571	20057	12504	9751	6696	5327
819.75519	655765	206712	91837	50037	31416	21014	12781	10076	7052	5155
820.04285	644059	206537	88894	49713	30456	21008	12933	9377	7167	5659
820.33044	652960	203552	89575	50897	30089	21438	13286	8423	7582	5910
820.61804	642494	200370	87622	48783	29910	21252	13761	8498	6758	6195
820.9057	637452	200031	87023	49043	29374	19989	13394	8723	6963	6120
821.1933	634561	199496	87191	49254	28861	19326	12654	8913	6887	4833
821.4809	632337	196668	86467	49543	29197	19259	12499	8587	6788	4853
821.76849	629006	195126	87269	48443	28938	19650	12350	9317	6353	5086
822.05615	624291	195701	88094	48495	29472	18022	13185	9211	6728	4971
822.34375	618494	196036	87628	47666	28856	17761	13863	9405	6844	5517
822.63135	614546	192676	88571	49361	29787	17415	12660	9157	5569	4747
822.91895	614033	194989	87832	49120	29260	19121	12280	8581	6009	4617
823.20648	613077	193936	88423	46893	27607	19952	12476	8314	5836	5185
823.49408	603002	187719	87217	46511	26547	19814	11237	8201	6048	5552
823.78168	601385	189818	85459	46544	26407	18538	11140	8705	6097	4552
824.06927	595882	183519	83921	46707	27328	17641	11487	8800	6132	4130
824.35681	592749	180538	84374	45509	28864	17665	11963	9389	6366	4486
824.64441	588594	184436	84272	44680	28577	18746	11654	9288	7005	4910
824.93201	584006	186306	85632	46239	26749	18097	11559	9145	6522	4855
825.21954	580381	184443	85849	46593	28340	17217	11735	9299	5773	4665
825.50708	579649	187063	85102	45254	29137	17299	12718	9256	6167	4908
825.79468	576508	183340	83403	44726	27754	17171	12967	8042	6270	4660
826.08221	572226	179856	79240	43393	27020	17458	12666	7935	6157	4407
826.36975	568620	180333	78235	43416	26422	17425	12727	7846	6206	3938
826.65729	559614	177885	79363	43700	25171	17527	11561	7775	5839	3920
826.94489	565019	176032	81833	43004	25134	17787	10986	8202	6040	4616
827.23242	563441	175626	79238	41678	25055	17020	11784	8167	6128	4330
827.51996	556852	176262	77819	42297	25761	16993	11805	7525	5886	4041
827.8075	550742	172991	76540	42985	27308	17429	11328	7159	6397	4961
828.09503	546886	170805	75681	40665	26537	17370	11602	7560	5961	4636
828.38251	548611	174435	75269	42377	24247	17517	11094	8341	5593	4558
828.67004	538423	171481	76171	41768	22382	16826	10937	8812	5086	4465
828.95758	530787	166610	75758	41632	22237	15244	10849	7996	5043	4286
829.24512	526751	165633	72724	40369	22681	15927	10750	7840	5104	4147
829.53259	520934	163489	74099	39811	23574	15763	10982	6636	5346	4213
829.82013	521822	162460	74317	40796	24177	15472	11409	6978	5482	4723
830.1076	515571	160246	71701	40924	23719	15701	10411	7001	5030	4739
830.39514	519382	159507	72559	41342	24881	14922	9443	7157	5591	4360
830.68262	519457	157357	72484	39792	24440	14698	9681	7399	6135	4218
830.97009	512569	160275	72463	39526	23761	14879	10115	7871	6130	4098
831.25757	511875	163488	73782	40734	24192	15096	10548	7125	6158	4392
831.5451	506636	160831	74410	40152	24190	16652	11312	7284	5209	3889
831.83258	507425	156213	71761	40249	24411	17234	10773	7898	5310	3467
832.12006	511943	156690	70408	39439	24454	16637	10716	8377	5429	4017
832.40753	501436	158290	71178	38400	23988	15336	10395	7376	5336	4348
832.69501	503333	159258	70226	39159	23607	14260	10099	6984	5371	4562
832.98248	504275	158011	70620	37952	23843	13737	9738	7368	5386	4236
833.26996	497034	156341	69931	36341	23945	14200	9215	7021	5665	3581
833.55737	490905	152819	70005	38003	25361	14683	10125	6881	6268	3871
833.84485	487470	153266	70348	37926	24427	14967	9927	7083	6169	3788
834.13232	490968	155331	70895	38451	23435	15193	10314	7438	5256	3891
834.41974	488573	154652	70162	38508	23009	15107	8777	7423	5147	4042
834.70721	486761	156039	69148	37558	23041	14954	9289	7829	5237	3690
834.99463	486176	154682	67428	36935	21853	15155	9819	8038	4897	3820
835.2821	482843	153444	68794	36829	20972	15185	10205	7029	5173	3752
835.56952	479748	149885	68199	37065	21287	13471	9796	7025	4802	3367
835.85693	475247	151658	68749	37307	21672	13778	9687	6908	5100	3437
836.14441	474090	149724	68035	36820	21697	14214	9691	6651	4787	4003
836.43182	472588	149248	69268	37443	21666	13416	8664	6150	4692	4322
836.71924	472462	148842	66345	38848	21760	13934	8967	6252	4796	4829
837.00665	469912	146446	65055	36894	21415	14675	8860	7163	4976	4480
837.29407	468134	145605	67324	36364	22303	15472	9486	7237	5339	3962
837.58148	463762	145149	68195	37372	21286	14356	8938	7324	5108	3678
837.8689	463977	146576	67254	36802	20545	13246	9685	6766	5158	3045
838.15631	462710	143753	66030	37555	21999	13538	10462	6006	4915	2843
838.44373	465633	143063	64420	37974	22519	14121	9882	6064	4650	3046
838.73108	461648	144048	65881	35602	22334	13976	9185	6380	4947	3597
839.01849	470279	146344	66126	34987	21438	15070	8948	6505	4983	3347
839.30591	466970	148209	65486	36100	21661	14792	8523	6693	5350	3257
839.59326	467117	145449	64112	36723	21927	14058	8694	6915	5367	3690
839.88068	471442	143497	64902	36301	21390	13493	9013	7232	5141	3881
840.16803	472861	141910	65217	36142	21261	13059	8805	6688	4845	3940
840.45538	466242	143099	64562	33255	21307	13417	9707	6910	5415	4267
840.7428	467168	142833	66091	32338	20423	13539	9419	6837	5250	4080
841.03015	468385	140443	65250	34284	20137	12929	9597	6485	5109	3888
841.3175	461731	140642	61949	35782	20672	13192	9481	6363	5236	3862
841.60486	455817	145186	61649	36356	20922	12841	9240	6604	5127	3316
841.89221	455629	143855	63431	36771	21449	12895	8519	6356	4991	3420
842.17957	450487	141748	63516	35836	21233	12719	8726	6022	4936	3385
842.46692	450141	142791	64456	36068	21672	13422	9168	6006	5365	3503
842.75427	446796	140647	66324	36381	22004	13247	9380	6392	5522	3653
843.04163	450053	140710	64386	35970	21238	12932	9238	6134	4713	3459
843.32898	450193	140034	63962	35754	19856	13279	8485	5637	4851	3526
843.61627	448130	140998	63683	35446	20261	12808	8701	6406	5372	3405
843.90363	448897	142026	64916	32933	20594	12979	8514	6590	5052	3630
844.19098	449029	139894	63340	34625	20471	12870	9724	6676	5100	3749
844.47827	448735	137773	63684	35616	20883	12804	10702	6760	4879	3901
844.76562	444501	137359	64961	34892	20238	13365	10342	5847	4474	3181
845.05292	441328	143185	63450	33435	19729	13777	9928	5514	4823	3312
845.34021	440585	140907	62693	32622	20157	13419	9244	5471	5156	3285
845.62756	440577	138254	62697	33161	20980	13183	8755	5722	4919	3091
845.91486	441289	138200	64369	33291	19319	13454	8561	5794	5336	3274
846.20215	440912	138289	63562	33098	19204	12873	8724	6124	4703	2966
846.48944	448002	138065	60811	33317	19466	13103	8978	6133	4495	3169
846.77673	442283	137473	61604	32270	20192	14401	9192	5312	4534	3034
847.06403	439567	136121	62269	33580	20628	13783	9168	5584	4911	3552
847.35132	437356	134732	63107	32954	19645	12602	8776	6312	4717	3529
847.63861	439784	137016	63348	32577	19074	12625	8859	7245	4574	3631
847.9259	438094	135570	63498	32709	19660	13270	7871	7127	4555	3756
848.21313	442708	134485	62808	32619	19937	12930	8960	6250	4494	3755
848.50043	435988	135114	61279	33778	19262	12163	9221	6208	4862	3512
848.78772	426092	134927	60332	33766	18914	12622	8367	6733	4581	3540
849.07495	428039	132639	58821	33901	18660	13105	8560	6672	4277	3086
849.36224	426068	130379	58125	33768	18208	13087	7783	6035	4342	3274
849.64948	421024	130366	59799	32573	18175	12933	7016	6084	4232	3023
849.93677	423020	132492	60741	32329	18317	12900	8256	5733	4195	3276
850.224	420291	134752	59225	31958	20095	14133	9372	5829	4581	3396
850.51123	424216	133922	58596	31948	21677	13280	9050	5662	4264	3080
850.79846	415608	131079	57652	32295	20631	13224	7762	5586	4668	3495
851.08569	411445	127384	56702	32999	20620	12141	7886	5451	4764	3678
851.37299	412270	127339	58341	32424	21380	11940	8103	5663	4248	3617
851.66022	407900	129574	58392	31965	21832	12543	8371	5595	4204	3213
851.94745	405527	127047	58577	31702	19391	12265	8542	5636	4616	3184
852.23462	406395	126513	58492	32033	19003	12315	8084	5609	4409	3052
852.52185	402827	127367	57399	31428	18962	11977	8291	5358	4346	3051
852.80908	400673	122949	57032	31754	17859	12075	7848	5822	3879	3038
853.09631	399461	121885	56068	30168	17839	11897	6875	5369	3522	3361
853.38348	401045	122791	56097	29537	18416	11940	6969	5101	3737	2997
853.67072	394298	123546	55891	29339	17529	10732	7172	5227	3820	2330
853.95789	388254	122554	56005	30486	17445	10402	7417	5019	4519	2388
854.24512	380765	120131	55302	30641	18160	11369	7344	4741	4858	2708
854.53229	372091	119208	53765	29249	17517	11624	7049	5258	3556	3182
854.81952	370883	118216	54340	28870	17090	11906	8048	5685	3016	3273
855.10669	365790	114222	54905	28394	16336	10894	7515	5370	3301	3306
855.39386	361744	112791	53507	26761	16195	10542	6978	4784	3941	3062
855.68103	358599	111703	51845	27403	16569	10730	7305	4986	4125	3422
855.9682	354883	110015	51543	27305	17209	10422	6851	4611	3953	3022
856.25543	349635	110995	49368	27379	16532	10276	6936	4616	4043	2782
856.54254	350500	109983	48737	27073	16567	10265	7704	4847	4063	2797
856.82971	345462	107938	48492	26937	17091	10417	7474	4582	3545	2249
857.11688	340072	107213	48066	27033	15867	10364	6258	4389	3121	2213
857.40405	334114	104897	46815	27353	15722	10237	6266	4367	2940	2556
857.69122	331112	102741	46204	27454	15168	10716	7075	4984	3235	2551
857.97833	331380	102428	45581	26472	14245	9564	6540	5432	3077	2319
858.2655	325731	104044	43843	24756	14699	9303	5887	4338	2936	2231
858.55267	322577	101034	44189	24339	15011	9301	5824	4259	3415	2499
858.83978	318029	100325	45190	24246	14048	9764	6351	4281	3154	2890
859.12695	310764	99703	43979	25095	13472	10161	6297	4091	2504	2618
859.41406	305236	97638	40321	24644	14346	10226	6027	3838	3248	2653
859.70117	302913	93077	41445	23674	14131	9655	5970	3995	3280	2257
859.98828	292617	91426	41233	23975	12421	8811	5547	4200	3288	2204
860.27545	292012	92128	40933	23211	12215	8867	5978	4150	3242	1852
860.56256	287298	91630	42215	22173	11995	9063	5515	4354	3224	1745
860.84967	280384	89383	40991	22244	11646	9105	5660	4425	3429	2038
861.13678	276614	86521	39168	21735	11484	9572	5430	4473	3257	2407
861.42389	274101	85678	39516	22402	11542	9237	5798	4288	3381	2257
861.711	271099	83873	39740	20923	12612	8951	5620	3852	2665	2511
861.99805	268828	82313	37640	21054	12565	8920	5767	4118	2622	2466
862.28516	262798	82270	38145	20793	12713	7887	5482	4059	2885	2060
862.57227	258897	79728	36621	19042	12273	7627	4745	3903	2905	1851
862.85931	252519	78189	36298	18826	12777	8178	4690	4298	2632	1603
863.14642	251065	78069	37229	20331	13011	7452	4972	3986	2228	1755
863.43353	246838	78237	34811	20808	11162	7085	4229	3710	2440	2047
863.72058	244009	75951	32454	18258	10479	6714	4575	3280	2647	1905
864.00763	240332	75300	33442	17024	10733	6944	4782	3047	2670	1702
864.29474	233644	73117	32911	16968	10713	7111	4826	2948	2250	1346
864.58179	232275	71221	31224	17297	10887	6866	4586	2950	1953	1653
864.86884	231060	69823	31722	16630	11131	7226	3913	3260	2004	1888
865.15588	228895	67478	31357	15497	11026	6623	4047	3397	2315	1770
865.44293	217812	67919	31311	15916	10722	6522	3989	3190	2600	1940
865.72998	210327	65948	29847	16944	11211	6803	3541	2958	2445	2200
866.01703	206706	64389	30083	15671	10326	6785	3332	2823	2287	1855
866.30408	206102	63285	30142	15912	9188	6365	3321	2788	2323	2077
866.59113	204333	64198	29996	15811	8381	6776	3591	2544	2339	1805
866.87817	202601	61632	27470	15873	8737	6000	3565	2858	2292	1912
867.16516	198825	60395	27077	16177	8659	5725	3564	2684	2310	1883
867.45221	191429	59566	26616	16089	9416	5962	3397	2638	2298	1819
867.73926	191708	59763	27095	14703	9132	5498	3788	2961	2286	1421
868.02625	190735	56385	27421	14723	8512	5119	3699	2720	1835	1460
868.31329	186573	56725	26880	15209	8982	5231	3293	2788	2145	1643
868.60028	181900	57648	25679	14131	8838	5150	3643	2354	1847	1150
868.88727	178326	55545	24884	12652	9498	5073	3784	2033	2088	1529
869.17426	178378	55247	23818	13767	8741	4766	3812	2321	1804	1692
869.4613	174317	54639	24496	14285	8900	4846	3652	2766	1887	1737
869.74829	168846	54470	24240	13759	8541	4994	3261	2335	1728	1411
870.03528	168966	53075	24365	12831	8101	4764	3261	2439	2260	1223
870.32227	168528	53023	24509	11615	7105	5155	3230	2976	2378	1203
870.60925	163412	51620	23664	11451	6969	5394	3089	2491	2043	1232
870.89624	162078	50606	23496	12150	7090	5162	2958	2311	2075	1076
871.18317	161031	50312	23923	12321	7087	5292	3224	2626	2017	1128
871.47015	156064	48964	21928	12219	6968	5108	3386	2286	1778	1176
871.75714	153186	48548	21228	11766	6662	5575	3113	2287	1491	1161
872.04413	153488	50027	21554	10974	7111	4705	2947	2004	2031	1232
872.33105	150001	50352	21065	10957	7356	4139	2862	2112	1908	1289
872.61804	149587	47188	21112	11188	7311	3883	2796	2100	1727	1344
872.90497	146829	45727	21533	11725	6684	3641	2803	2380	1625	1261
873.19189	142933	46884	20722	11193	7008	3879	2851	2421	1398	1005
873.47888	142307	44919	20188	11419	6625	4050	3249	2476	1651	1056
873.76581	141112	44513	20157	11743	6408	4049	3101	2056	1512	991
874.05273	140179	45301	19724	10304	5897	3804	3146	1854	1581	1125
874.33966	137961	43488	19611	10306	6309	4069	2688	2133	1536	1065
874.62659	136209	43472	19528	10490	5845	4032	2589	1903	1550	908
874.91351	133612	42397	19683	10194	5902	3783	2200	1392	1534	850
875.20044	130405	40138	19417	10230	6137	4094	2223	1540	1436	868
875.48737	129200	39932	19024	10208	6059	4208	2630	1680	1044	897
875.77429	126558	39953	18962	9959	5722	3987	2443	1511	920	952
876.06122	124605	39120	18207	9108	5001	4038	2345	1374	917	820
876.34808	123167	38450	17995	9429	5122	3581	2243	1636	971	942
876.63501	122912	38592	17364	9316	5898	3250	2097	1608	1107	995
876.92194	122366	36986	16811	9035	5157	3298	2486	1462	1269	951
877.2088	120753	35762	15969	8292	5118	3437	2689	1567	938	1100
877.49573	120382	36614	16990	8148	4790	3201	2048	1697	1195	977
877.78259	116013	36802	16210	8180	4674	3183	2058	1488	843	763
878.06946	112584	38077	15982	8235	5107	3087	2089	1373	845	1137
878.35632	110740	34890	14914	8173	5374	3726	1790	1585	1104	934
878.64325	109552	32793	14521	7949	5082	3061	1573	1842	1203	700
878.93011	107802	31890	14516	8089	4678	3039	1460	1674	1155	625
879.21698	107006	32560	14775	8645	4734	3166	2078	1724	1028	661
879.50385	105445	32716	14869	7845	4892	3137	1973	1594	1338	921
879.79071	103900	31803	13438	7044	4186	2658	2150	1353	1213	1100
880.07758	101495	31858	14068	7247	4666	2488	2246	1523	1300	1091
880.36438	96292	30436	14696	7380	4230	2660	2035	1353	1063	687
880.65125	93784	30510	14456	7790	4390	2572	2094	1247	1008	569
880.93811	94291	30043	14615	8308	4340	2703	2145	1282	913	611
881.22491	94461	28926	14759	7739	4269	2391	1959	1295	787	865
881.51178	94168	28833	13770	7215	4082	2671	1962	1304	1037	1082
881.79858	91915	28215	13299	6834	3972	2778	1657	1459	791	795
882.08545	89232	27850	12420	6894	3960	2386	1611	1519	936	735
882.37225	86048	27063	12687	6442	4017	2086	2118	1393	1050	665
882.65906	83415	25162	12831	6536	3745	1771	1869	1176	1152	604
882.94592	82122	24490	12281	6692	3569	2174	1847	1131	1077	700
883.23273	79523	24323	11040	5735	3505	2134	1490	1051	758	521
883.51953	75840	23699	10523	5377	3121	1707	1539	766	571	356
883.80634	74045	23136	9583	5641	2830	1709	1713	831	619	465
884.09314	72038	21467	9316	5508	3127	2252	1754	996	877	729
884.37994	67825	20969	10017	5459	3136	2346	1244	779	891	842
884.66675	65214	21194	10272	5536	3016	2050	1369	922	860	611
884.95349	63038	21053	10019	5278	3115	1910	1263	872	591	552
885.2403	60297	20118	8708	4541	2846	1644	923	757	677	401
885.5271	57403	19086	7875	3981	2591	1551	875	1028	617	382
885.81384	54026	18051	7514	3977	2396	1669	902	995	664	287
886.10065	52041	16543	7788	4092	2121	1446	907	709	428	348
886.38739	50580	15922	7029	4051	2244	1483	1027	797	503	380
886.67419	46425	15584	6835	3261	2094	1309	1143	776	449	263
886.96094	44441	14321	6609	3216	1966	1455	960	842	504	313
887.24768	43152	13155	6150	3169	2098	1280	1041	878	646	337
887.53448	41959	12899	5965	2928	1803	1129	806	638	394	438
887.82123	38323	12005	5354	2709	1746	1193	776	501	286	423
888.10797	35032	11046	4554	2970	1449	1037	938	461	270	202
888.39471	33715	11048	4916	2891	1299	1051	838	317	242	253
888.68146	32456	9924	4678	2660	1491	1430	622	470	359	241
888.9682	30826	9056	4177	2087	1558	1309	380	398	244	199
889.25488	28838	8482	3678	2376	1287	928	381	514	155	165
889.54163	25915	8148	3670	1855	1191	799	570	442	222	114
889.82837	23517	7398	3648	1476	1195	803	582	456	318	176
890.11505	22847	7642	3399	1329	1041	740	594	404	178	87
890.40179	21091	7006	3536	1048	946	657	418	180	176	40
890.68848	19768	5972	3694	1279	1120	710	503	337	120	118
890.97522	18573	5569	3141	1194	937	789	373	388	80	122
891.2619	16646	4716	2398	1154	543	623	401	289	140	36
891.54858	14978	4648	2083	907	483	499	126	176	151	-8
891.83533	14778	5040	2122	1214	546	490	224	200	257	75
892.12201	13259	4015	2117	1181	502	324	107	269	75	-17
892.40869	12357	3291	1964	1032	570	304	246	190	129	52
892.69537	11386	3364	1787	929	604	424	219	165	265	111
892.98206	10241	3575	1660	779	614	299	296	122	273	112
893.26874	9065	2954	1307	659	460	177	129	62	96	49
893.55542	7739	2804	1316	632	372	151	160	117	109	87
893.84204	7172	2248	1609	611	392	128	96	81	69	-20
894.12872	6442	2245	1132	539	342	130	26	-11	77	64
894.41541	5804	1674	992	430	275	175	57	42	184	141
894.70203	4867	1214	585	295	106	66	92	60	35	54
894.98871	4180	1164	410	216	145	-14	18	124	-29	-1
895.27533	3638	991	453	323	168	101	71	88	50	-25
895.56201	2647	698	277	267	22	1	18	54	120	-4
895.84863	1824	500	213	134	23	20	-11	10	-27	-57
896.13525	1516	401	217	35	-10	-76	-166	-93	-66	-147
896.42194	1375	413	151	67	-5	-17	-81	-150	-25	-115
896.70856	1370	481	177	85	-17	8	7	-36	29	0
896.99518	1226	353	226	-28	7	-80	4	-52	-24	-16
897.2818	1262	333	249	104	23	40	4	33	-3	22
897.56842	1038	363	125	28	13	54	26	2	4	-8
897.85498	1068	363	172	97	23	44	-77	-20	-8	4
898.1416	935	269	151	-5	-4	-64	-87	-26	-81	-79
898.42822	976	338	149	10	-1	19	37	-12	7	21
898.71484	834	271	145	30	40	33	28	10	-64	-30
899.0014	933	342	121	60	88	118	69	57	20	57
899.28802	742	294	193	90	42	85	16	-26	-4	14
899.57458	867	329	234	105	162	123	10	67	-39	-26
899.86121	771	241	105	47	28	-21	26	-5	-17	70
900.14777	757	250	126	87	55	27	21	69	44	-17
900.43433	676	231	113	112	52	32	53	70	-33	-21
900.72089	676	154	22	32	-101	-36	-58	-79	-75	-19
901.00751	544	176	163	55	-4	60	-14	-64	-71	39
901.29407	689	192	105	72	97	27	44	29	25	-11
901.58063	561	100	27	53	2	41	30	26	-66	-68
901.86719	534	197	50	114	93	14	-10	12	47	11
902.15369	514	126	99	23	17	-14	13	-12	-94	-34
902.44025	494	212	30	92	-30	1	-67	-7	-85	-19
902.72681	535	255	88	72	28	55	-32	77	17	58
903.01337	499	99	51	40	-53	-84	7	-72	-25	10
903.29987	609	320	238	223	136	452	356	386	361	420
903.58643	431	158	68	-4	-63	-2	34	-14	-3	-28
903.87292	471	136	85	53	7	-30	62	62	26	66
904.15948	496	257	101	144	95	84	126	78	49	61
904.44598	434	142	92	-14	-41	38	24	35	-49	-89
904.73248	298	12	-19	-74	-27	-83	-80	-129	-100	-67
905.01904	400	161	122	80	84	47	23	61	69	100
905.30554	409	74	8	-48	-22	-38	-73	16	-26	4
905.59204	316	165	114	-25	8	-5	39	47	-65	-28
905.87854	408	33	84	36	-6	-17	78	-25	-27	-44
906.16504	319	29	5	-25	-48	-36	-51	-48	-16	-17
906.45154	234	-67	112	75	-33	-5	-37	5	-155	-342
906.73804	320	146	64	11	94	109	100	173	41	25
907.02448	330	45	94	90	-43	7	-84	-75	-49	-16
907.31097	348	144	66	45	45	12	-33	34	51	-36
907.59747	312	79	61	58	-10	-73	26	-72	-13	-34
907.88391	335	100	-13	-12	-36	-6	-31	2	-58	-12
908.17041	248	72	9	-72	-7	2	-28	-59	-52	52
908.45685	284	147	1	31	25	11	49	62	-1	52
908.74329	307	104	83	70	34	64	30	-1	-39	9
909.02979	386	170	59	-20	24	33	4	-23	-51	15
909.31622	234	72	-13	-19	-92	-11	-14	-34	4	15
909.60266	252	91	87	30	-10	27	52	36	-15	-27
909.8891	291	62	105	-8	74	40	121	16	85	126
910.17554	268	108	-101	-104	-50	-10	6	11	30	7
910.46198	237	45	5	-38	11	6	-52	-5	-40	6
910.74841	279	58	59	-29	27	-5	26	39	68	3
911.03485	209	-7	-77	12	-41	-27	-44	-4	-31	3
911.32129	310	103	78	43	-14	28	80	95	22	61
911.60767	218	24	-15	-16	-60	-108	-56	-82	-37	-41
911.8941	123	51	104	15	-40	18	-97	-4	21	24
912.18048	174	79	66	-6	-68	-106	13	5	-107	-37
912.46692	218	33	73	-28	26	25	8	29	14	4
912.7533	265	49	75	60	-50	-90	-59	-56	-24	-6
913.03973	296	71	11	32	-20	-30	-14	47	-28	54
913.32611	197	68	-19	35	-25	56	8	16	7	10
913.61249	166	62	56	9	-32	34	18	-23	35	-27
913.89886	169	131	4	-101	12	-28	-22	-35	-28	-22
914.18524	240	53	47	-1	24	-35	-41	-72	-14	-8
914.47162	130	51	7	-68	-96	-36	-86	-2	-4	-12
914.758	138	121	22	-25	-23	-1	-10	-28	-53	-13
915.04437	227	92	29	-23	-22	7	-6	-59	-52	63
915.33075	238	50	49	2	-4	53	11	3	-12	-72
915.61713	210	109	2	31	22	70	-41	-76	-65	4
915.90344	64	44	10	-8	-9	59	-100	4	37	10
916.18982	191	56	108	51	97	62	37	61	-6	50
916.4762	196	30	54	123	-12	71	-63	-27	-13	-58
916.76251	82	-10	54	12	12	-15	-16	-52	-41	-15
917.04889	148	-5	-109	-77	-65	-91	-132	-65	-169	-22
917.33521	215	70	15	22	4	1	19	19	-14	-5
917.62152	124	48	28	32	-9	-12	-1	-32	-55	-30
917.90784	138	-9	166	66	44	20	80	5	18	-4
918.19415	145	17	-31	14	-54	-4	-29	-49	-13	-27
918.48053	116	-2	-7	-30	14	20	-77	-90	67	5
918.76685	209	5	-1	91	62	-9	34	-33	-29	29
919.0531	172	102	-40	15	49	-49	-31	22	-4	52
919.33942	173	67	-36	33	25	41	46	4	19	91
919.62573	201	118	57	66	35	18	-8	47	32	87
919.91205	167	51	-6	-126	-101	-84	-132	-28	-21	-69
920.19836	157	95	32	-36	5	55	69	89	101	61
920.48462	202	60	43	54	15	-16	87	-89	-81	35
920.77094	169	34	73	-17	58	39	-26	-53	89	-47
921.05719	87	23	18	-56	-102	13	10	-55	-65	1
921.34351	138	-57	9	-77	-81	-126	-23	-44	-57	53
921.62976	65	-83	-125	-66	-59	-105	-25	-153	-80	-142
921.91602	209	97	53	88	13	9	-50	112	0	-51
922.20227	147	84	43	117	26	-18	10	7	0	8
922.48853	99	-3	61	24	-66	47	51	-1	-17	-28
922.77484	206	-3	52	39	47	18	46	-8	-1	17
923.06104	51	25	-88	-95	-110	-77	-30	-30	-12	-103
923.34729	247	21	68	23	10	118	58	53	49	26
923.63354	156	110	109	-58	-7	-32	51	34	21	66
923.9198	133	-34	-2	-89	-42	-38	-33	12	-12	-36
924.20605	206	103	56	135	95	82	28	79	82	34
924.49225	110	-16	9	-20	-13	-44	-34	13	-31	15
924.7785	218	41	30	23	-66	18	-38	49	-45	-72
925.0647	161	58	128	33	148	46	49	75	36	27
925.35095	71	48	-97	-118	-44	32	-63	-167	-160	-81
925.63715	155	6	13	-15	-12	21	-50	-37	2	-30
925.9234	172	64	26	24	-68	-7	2	-46	-20	-3
926.20959	87	-15	-32	-4	-7	-82	-18	8	40	16
926.49579	167	-58	-28	-18	-55	-69	-82	0	-26	-76
926.78198	116	-24	2	-115	-100	-52	-92	-119	-84	5
927.06818	57	-22	-39	-83	-37	-56	-7	-29	-99	-57
927.35437	131	48	35	-2	2	36	-9	-105	15	-10
927.64056	143	52	-51	-22	74	-21	-72	51	13	62
927.92676	111	-85	-75	-45	-45	-101	-38	-32	-90	-12
928.21295	128	12	-100	-89	-29	-25	-125	-113	-84	-121
928.49908	124	35	-23	45	-38	23	40	6	-58	-31
928.78528	76	-57	-110	-107	-52	-129	-62	-76	-113	-49
929.07141	146	66	26	49	106	-20	78	-46	55	12
929.3576	149	70	-1	-47	72	44	70	65	-18	68
929.64374	111	33	-61	44	33	26	-53	0	19	-30
929.92993	178	98	56	-21	73	-5	-28	3	-25	33
930.21606	159	84	78	114	86	50	39	59	45	54
930.5022	211	140	75	38	66	40	75	74	97	87
930.78833	270	153	131	40	42	39	55	10	334	119
931.07446	203	91	164	89	113	37	85	18	415	79
931.3606	124	79	-9	-10	-59	-44	73	-2	66	-8
931.64673	182	-24	20	15	99	0	-9	82	9	11
931.93286	112	57	60	41	66	-43	-26	-27	-25	30
932.21899	133	-14	-57	-55	12	-42	13	-133	-31	-94
932.50513	124	32	-19	-87	26	-18	-50	57	-4	-71
932.7912	88	-25	-53	-31	-86	-70	-46	-63	-54	-44
933.07733	153	31	59	70	43	74	77	57	5	53
933.36346	174	161	102	33	38	46	44	120	-36	93
933.64954	142	24	-20	-38	-51	-56	-37	-29	-123	4
933.93561	60	-2	72	-19	6	21	27	49	-74	-80
934.22174	105	-2	-96	46	-90	-34	-45	-62	-17	-11
934.50781	110	-13	-9	-53	-68	4	-6	-23	-26	-75
934.79388	139	66	-6	-9	-23	39	59	64	40	12
935.07996	82	-8	-13	-19	-29	38	36	-4	89	16
935.36603	179	21	56	-10	83	6	-39	42	67	-45
935.6521	46	-51	-42	-64	19	12	-80	-69	-29	-4
935.93817	156	-23	22	26	38	-14	-20	-43	105	-86
936.22424	163	4	67	-21	-27	25	68	-11	-35	-37
936.51031	245	26	17	65	-11	-49	7	7	30	61
936.79633	57	36	83	-50	19	-50	45	-43	-5	-67
937.0824	207	147	86	139	88	147	79	37	95	121
937.36847	162	28	-26	38	21	-32	-49	-34	-7	-8
937.65448	83	4	46	48	1	-25	-46	-33	48	17
937.94049	145	-60	-15	-31	-20	-9	37	-21	-26	1
938.22656	49	65	-48	12	-45	-39	62	-85	-62	-103
938.51257	79	-3	-2	-41	4	-42	-15	-86	-116	-11
938.79858	191	53	-62	41	27	-56	79	25	35	-50
939.08459	76	41	12	14	79	-11	-6	37	66	66
939.37061	63	-19	-23	-44	-34	-44	7	-50	-81	-17
939.65662	161	-16	-21	35	-17	-44	-6	-27	19	-24
939.94263	158	36	64	63	53	3	50	10	3	36
940.22864	115	115	52	85	-33	36	93	65	52	61
940.51465	139	58	133	26	54	-37	17	22	-16	3
940.80066	144	136	108	0	9	26	-87	-7	20	-33
941.08661	176	112	136	49	78	-21	-17	-7	72	113
941.37262	188	-18	-1	-4	-44	-72	-65	-20	-57	-25
941.65857	52	32	11	-49	-49	-24	-59	-25	-36	-73
941.94458	163	142	70	-60	39	63	73	5	108	31
942.23053	101	25	-15	-42	-72	-70	-42	-83	-46	-3
942.51654	111	6	-11	-6	-16	-6	23	-41	9	-57
942.80249	111	6	-37	-55	-7	-102	34	-20	-20	29
943.08844	181	30	5	-48	29	-34	-111	-48	-42	-33
943.37439	178	-58	-23	-5	-31	-46	6	-119	1	-108
943.66034	664	-63	-118	-33	-119	-60	-130	-157	-135	-102
943.94629	1939	43	-14	-45	-42	-17	-13	-47	-86	-48
944.23224	343	-36	-44	-115	-65	29	-74	-42	14	-48
944.51819	42	30	-15	-101	-108	-44	-8	-6	-49	-65
944.80408	135	70	69	38	52	6	43	-4	12	-41
945.09003	112	58	14	-44	-58	-21	-100	-40	-61	-33
945.37598	164	75	-38	-26	15	0	-26	19	45	67
945.66187	170	52	112	43	54	49	83	5	9	43
945.94781	168	70	-1	-24	17	-11	9	-58	-48	69
946.2337	108	-36	58	-7	37	-27	-76	41	-18	-86
946.51959	124	4	55	394	168	63	184	182	97	233
946.80554	113	62	16	-29	-6	55	-81	74	-65	-1
947.09143	70	-13	2	-59	-74	-66	-86	-57	-102	-48
947.37732	94	25	45	-13	22	-63	-21	10	-32	13
947.66321	138	41	29	-44	-64	-42	-60	33	-93	2
947.9491	99	35	10	-55	-4	-57	-118	-89	3	5
948.23499	48	-48	55	-44	-9	-35	-53	-12	-29	37
948.52087	55	32	-62	-17	-55	-29	-57	-84	-67	-31
948.8067	95	46	54	31	20	-42	-42	-56	-60	-55
949.09259	244	69	28	85	42	36	56	8	25	-39
949.37848	125	36	29	4	10	-20	-1	-60	97	29
949.66431	184	118	64	74	23	50	88	-21	2	52
949.9502	114	19	15	-1	16	4	-112	-12	3	9
950.23602	-4	41	-50	-22	-31	-159	-43	-112	-20	-21
950.52185	52	-6	-5	-41	-44	-2	-114	-26	-20	-35
950.80774	131	-8	-59	-101	-64	-59	-47	-123	-86	-71
951.09357	71	69	43	39	-34	-29	-30	-24	-2	-5
951.37939	198	87	60	38	60	-60	63	26	-3	172
951.66522	98	87	83	47	38	2	-15	74	-28	39
951.95105	134	95	61	10	-27	-26	32	12	79	27
952.23688	120	74	12	27	-18	4	-13	-5	-33	-2
952.52271	205	106	100	107	61	194	72	91	62	123
952.80847	144	-21	35	-24	34	48	9	10	-50	-73
953.0943	15	-1	54	-19	-44	1	8	-99	98	-98
953.38013	219	57	38	59	77	14	146	120	74	-4
953.66589	96	14	14	-54	42	-82	-54	-66	-29	15
953.95172	177	-4	4	62	26	3	-13	-90	-16	43
954.23749	273	84	44	82	116	45	136	63	99	97
954.52325	200	132	210	166	5	58	69	29	1	-9
954.80908	104	17	-31	-18	-19	-73	-11	-19	-111	-115
955.09485	110	31	-5	-105	-15	-57	-69	58	19	-32
955.38062	213	15	-24	-19	18	-19	-56	-61	73	-71
955.66638	76	17	-14	51	-6	52	-12	28	73	-47
955.95215	232	211	49	143	153	103	79	81	174	83
956.23792	81	32	-59	-43	-45	-46	36	14	-35	1
956.52368	55	9	5	10	85	28	15	-38	109	29
956.80939	158	139	116	131	97	110	105	122	139	127
957.09515	110	-53	-63	-37	23	-96	6	-25	-65	2
957.38092	21	-16	-68	-54	-57	53	49	-67	-9	0
957.66663	191	100	100	23	17	13	47	6	56	-6
957.95239	65	10	-1	1	-1	-19	-61	-3	-6	-8
958.2381	91	-30	40	-55	40	-35	-29	8	-41	11
958.5238	135	12	58	-51	5	-7	-16	10	26	22
958.80957	47	-30	-91	-45	-48	-158	-31	-63	-115	-162
959.09528	83	-107	-53	-46	-79	-52	-60	-8	-16	-26
959.38098	42	38	18	-38	4	-74	54	-9	-96	-27
959.66669	191	-7	127	28	23	-105	13	-24	33	62
959.95239	48	-68	-105	-37	-106	-79	-129	-72	-99	-120
960.2381	213	153	61	120	66	82	-40	25	60	-5
960.5238	84	-2	12	-61	3	1	-22	32	-5	42
960.80945	123	14	20	-45	-34	-30	-39	63	-6	-81
961.09515	78	23	-11	-49	16	10	-43	44	-5	-4
961.38086	216	6	-11	29	-4	36	35	33	46	14
961.6665	77	70	22	1	91	33	9	46	59	60
961.95221	60	30	-25	-112	19	12	-88	-9	-72	-50
962.23785	122	63	30	108	-24	30	11	10	-30	-13
962.52356	66	-27	-17	-35	-25	-52	-43	-2	-39	-66
962.8092	113	45	50	-11	-41	56	17	39	-28	-17
963.09485	123	138	170	41	49	64	65	38	7	75
963.38049	176	-3	27	0	25	51	20	-6	21	-44
963.66614	152	72	55	55	76	101	88	-29	-7	83
963.95178	156	7	87	33	28	93	-82	57	20	105
964.23743	108	-90	-17	-91	-30	-85	-79	-50	-120	-114
964.52307	67	20	49	43	59	61	21	-34	-27	-32
964.80865	158	55	76	90	36	34	60	80	1	121
965.0943	80	109	45	16	61	-3	94	73	92	56
965.37994	128	-3	39	-2	54	1	3	-55	-3	-3
965.66553	160	78	81	105	108	31	-46	26	84	61
965.95117	42	-3	5	-7	11	-27	-8	-52	48	32
966.23676	-5	-38	-100	-122	25	-110	-25	-48	-76	-36
966.52234	133	61	194	101	22	77	61	24	54	-21
966.80798	157	28	199	25	82	33	81	37	81	15
967.09357	48	-49	33	-63	-18	-81	-86	-101	-88	-98
967.37915	102	46	18	30	-12	17	40	-54	11	-34
967.66473	109	-26	-13	-64	-33	-26	-23	-50	63	-45
967.95032	179	36	18	75	6	88	0	13	37	22
968.2359	166	102	103	60	-2	-15	42	-28	41	38
968.52148	121	1	57	-11	57	93	89	119	1	18
968.80701	150	43	27	-14	-30	-3	-16	-27	-62	-96
969.09259	142	-20	-49	-85	-17	-53	-43	-36	-12	-77
969.37817	91	-47	-9	-62	-24	-48	-26	40	-92	-81
969.6637	109	-49	-37	-4	-28	-9	-31	22	6	17
969.94928	-10	-39	29	-52	-146	-80	-42	-25	20	-81
970.2348	74	-18	-61	-73	-114	-95	-11	-5	-43	-38
970.52032	774	-59	31	4	-10	30	7	-81	14	-5
970.80585	1136	13	57	64	13	61	26	4	18	45
971.09143	1179	62	-51	-28	-24	29	35	-62	45	-29
971.37695	226	9	-12	-11	-36	-19	-61	-44	-16	12
971.66248	140	26	21	23	-36	-61	12	29	34	33
971.948	166	17	12	-17	-4	-35	-57	-17	2	43
972.23346	-40	25	-29	-55	-77	-41	-50	-2	-25	37
972.51898	91	50	-36	-12	28	-81	17	-31	-20	0
972.8045	51	58	41	-51	9	-2	-10	1	15	15
973.09003	67	-32	9	7	-31	5	-28	-42	-16	33
973.37549	81	90	21	-25	-71	48	57	-7	0	33
973.66101	142	19	86	2	59	-11	14	68	-49	68
973.94647	103	3	18	-10	-63	50	37	-121	9	20
974.23193	9	-20	-12	-51	29	-75	-91	-58	-77	-74
974.51746	88	21	39	15	-21	-7	25	35	-23	-30
974.80292	-3	-9	-52	-54	-88	-97	-76	-76	-13	-80
975.08838	1	-33	-56	-49	-121	-15	-136	-103	-52	-56
975.37384	105	11	48	41	-30	-6	7	-29	80	37
975.6593	15	51	-73	15	-119	-5	-28	25	-79	-25
975.94476	62	133	1	7	18	-7	-21	-2	-23	-34
976.23022	88	-15	35	32	14	-62	-24	-10	44	-4
976.51562	101	123	134	134	61	46	54	-4	44	72
976.80109	34	12	-68	-52	-42	-31	-98	6	-12	30
977.08655	188	37	61	-5	-36	-5	11	-17	-26	12
977.37195	94	134	97	-9	62	84	-11	95	34	-2
977.65741	74	-7	25	43	-66	-22	-77	-38	-12	-22
977.94281	149	24	-35	-89	24	-142	-73	-47	-75	31
978.22821	-11	32	10	-27	25	-76	-17	21	-49	-16
978.51367	86	84	101	42	73	58	20	5	-9	24
978.79907	42	-31	-66	-129	8	-67	-7	-18	-88	-122
979.08447	169	62	33	5	-25	44	-59	57	9	16
979.36987	139	-11	22	-64	-8	12	-30	-1	-2	6
979.65527	78	56	-51	37	85	72	44	80	-29	61
979.94067	82	26	74	-86	31	6	-35	-10	-23	4
[truncated: 82 more rows]
