# Supplementary material for: Bright triplet and bright charge-separated singlet excitons in organic diradicals enable optical read-out and writing of spin states
Source: Nat Chem. 2025 Jul 29;17(9):1410–7. doi: 10.1038/s41557-025-01875-z (PMC12411279; doi:10.1038/s41557-025-01875-z)
Supplement: Supplementary file 3 — Raw text files containing unprocessed data for absorption, PL, magneto-PL, transient absorption kinetics and transient PL spectra. [file 41557_2025_1875_MOESM3_ESM.zip › Figure 2/TRPL/ddg_5uW_300K_39394nsTO139394ns.asc]

402.82236	-17	24	22	60	29	17	43	42	26	32
403.11319	166	58	23	46	155	47	30	44	66	-5
403.40402	37	-58	-143	19	-17	17	-28	19	2	-84
403.69482	126	64	-4	30	61	86	141	76	89	-52
403.98566	36	17	26	-35	73	51	63	21	-34	45
404.27649	-63	49	58	13	-49	-25	5	-10	51	15
404.56729	-23	13	5	5	69	23	-5	98	-18	-17
404.85812	3	-21	-12	37	67	-74	-18	-5	39	-19
405.14893	46	75	149	74	72	97	154	82	68	45
405.43976	161	65	124	255	115	92	167	132	151	164
405.73056	4	-9	-7	4	70	22	62	-32	53	6
406.02136	62	65	32	86	-24	109	3	44	34	23
406.31219	33	-4	-22	3	-31	82	1	48	30	40
406.603	-50	-2	1	-16	-4	-100	-36	-40	-23	28
406.8938	148	117	97	97	139	120	118	83	97	97
407.18463	114	37	33	143	118	71	67	-28	103	141
407.47543	-65	27	46	8	-76	8	41	15	-44	-23
407.76624	59	84	31	96	71	42	61	2	57	164
408.05704	-13	-7	-32	-16	45	-22	-104	-59	-20	-13
408.34784	-37	22	-92	-69	-77	-58	-95	-90	13	-72
408.63864	72	-12	7	117	79	59	99	71	40	69
408.92944	127	71	5	72	-10	67	70	45	120	64
409.22025	57	26	-40	-23	-27	-39	28	-8	17	-14
409.51105	61	59	8	31	2	9	58	83	76	17
409.80185	-4	-5	24	7	28	54	7	-26	76	44
410.09265	19	59	40	101	143	44	25	56	30	28
410.38345	-16	9	-26	64	-13	-11	-6	-11	22	-19
410.67426	-58	18	-10	66	10	-35	28	1	70	-11
410.96506	35	-17	36	16	20	97	-34	12	53	59
411.25586	-44	-35	-28	-85	-14	-17	42	-57	-25	-8
411.54666	37	-22	67	48	15	25	-20	-8	13	76
411.83743	21	134	9	17	64	33	35	18	-13	63
412.12823	17	-72	-32	-14	-65	-25	-30	-26	-46	5
412.41904	75	98	101	36	34	102	-26	-12	10	25
412.70981	-21	19	53	24	57	104	55	3	60	27
413.00061	-98	-138	-62	-36	-162	-110	-83	-77	-106	-24
413.29141	-64	-6	-9	-71	-40	-47	-23	1	-39	25
413.58218	-84	37	-38	-42	5	-22	-3	-27	61	-37
413.87299	62	3	81	-36	96	63	40	91	15	38
414.16376	-2	31	54	-48	1	-38	-41	-79	63	20
414.45456	-16	-49	-67	-7	-36	-18	38	-85	45	-7
414.74533	-40	-107	1	-110	-68	-95	-52	-15	-56	-45
415.0361	-47	17	9	105	-36	7	13	14	-12	-62
415.3269	-110	5	-18	20	2	-127	-93	-66	-57	-74
415.61768	42	50	-32	-32	-11	-69	41	-13	-29	46
415.90845	-29	-57	-31	34	-4	-33	86	48	40	115
416.19925	-18	9	-69	14	-13	-32	-14	23	-33	61
416.49002	-40	12	-33	-18	-8	43	-8	-38	-65	-97
416.78079	22	65	31	58	118	44	-7	27	67	55
417.07156	-46	-14	-66	-40	-90	29	-94	-86	-118	-70
417.36234	-72	-132	-97	-24	-66	27	-67	-23	-60	-83
417.65314	-8	52	-3	43	-17	108	33	82	-57	80
417.94391	-71	-48	-57	-11	-34	12	-17	-88	-27	-44
418.23468	96	69	104	47	27	100	32	64	50	42
418.52545	-42	-73	-55	-144	-19	-49	-77	-89	-60	-41
418.81622	-40	-25	16	41	15	39	-1	9	-38	-68
419.10696	-149	-122	-76	-134	-74	-124	-103	-122	-54	-82
419.39774	-6	4	-21	-6	-35	8	-22	-5	31	-51
419.68851	26	17	-23	-19	41	76	105	50	78	-42
419.97928	34	-23	-25	-76	33	46	73	-24	-3	-105
420.27005	-39	-142	-101	-132	-58	-64	-79	-29	7	-32
420.56082	99	21	47	93	71	12	35	12	78	92
420.85156	32	34	10	2	19	61	55	8	36	-27
421.14233	75	58	26	28	58	49	47	40	33	76
421.43311	60	26	-35	12	7	58	0	34	10	-37
421.72385	66	-82	-13	-2	12	-1	-4	-7	-14	29
422.01462	113	102	169	71	87	163	140	119	129	149
422.30536	31	23	99	10	124	-80	-3	-5	9	-28
422.59613	15	19	85	78	81	138	48	11	75	79
422.88687	-73	-13	-84	22	28	16	34	-6	-55	7
423.17764	30	9	-30	-16	15	25	-30	-7	-37	-1
423.46838	74	-8	79	51	62	64	12	-31	-21	34
423.75916	76	27	106	101	11	1	89	66	58	38
424.0499	-20	-17	33	-16	36	12	-65	-30	-19	-65
424.34064	15	34	-32	63	-79	-49	12	62	4	-18
424.63141	89	88	21	60	39	0	-29	56	38	16
424.92215	-20	7	-13	37	5	4	33	-1	65	-33
425.21289	71	-27	50	96	40	55	15	-36	57	18
425.50363	9	28	62	41	10	-49	12	4	31	24
425.79437	-69	-31	-31	-83	-19	-91	-10	-11	65	-56
426.08511	-12	-54	75	0	-6	-36	73	-8	15	-12
426.37589	-22	-11	8	-2	-46	-29	-2	-45	52	13
426.66663	-16	32	-12	57	-14	14	30	40	72	22
426.95737	-1	47	-31	25	-72	46	-17	8	62	67
427.24811	-32	90	29	-49	-50	-41	68	48	34	-34
427.53882	23	-16	-10	-35	-28	-68	-20	45	-16	-20
427.82956	-37	22	-30	-31	19	-35	-17	-89	-24	-28
428.1203	-4	52	46	102	-21	41	4	-23	-55	42
428.41104	19	-5	25	-52	-3	15	36	47	-91	-73
428.70178	-97	-99	-45	-37	-85	-108	-48	-61	-89	-89
428.99252	12	38	11	99	113	140	74	-25	154	80
429.28323	-32	-51	-9	-51	-60	-52	-84	-10	-33	-31
429.57397	-59	-7	-95	-47	-147	-53	-72	-114	-87	-13
429.86472	66	83	86	65	35	24	71	27	56	32
430.15543	60	37	27	-4	61	-33	34	-32	-13	17
430.44617	-30	-7	-14	-79	-27	39	-41	-80	3	75
430.73688	-25	-84	-56	-70	-97	-45	-12	-25	-37	-72
431.02762	82	-17	65	31	26	52	31	58	3	43
431.31833	-52	-30	20	-28	-3	61	-23	-27	10	-92
431.60907	-30	-33	-73	-38	-56	-52	-82	36	-26	-73
431.89978	-43	-2	-27	-1	27	-21	-18	35	-26	-1
432.19049	-15	-32	-17	-113	-34	-54	-46	-102	-56	-37
432.48123	14	-28	-56	-20	39	-10	-13	-7	-44	-16
432.77194	-37	17	-10	-11	-23	-16	36	0	48	32
433.06265	9	6	52	64	62	46	12	29	32	46
433.35336	87	68	16	56	-19	138	96	61	63	103
433.6441	56	24	37	71	116	106	95	122	148	5
433.93481	50	-43	20	-44	-26	19	-53	31	7	-37
434.22552	24	12	-98	44	-35	-16	35	-2	-16	10
434.51624	-59	-71	-81	-27	-74	-93	-14	-42	-42	-40
434.80695	121	-6	12	78	62	40	-3	35	91	51
435.09766	41	13	121	42	26	44	62	54	-5	-5
435.38837	-20	-63	-15	-96	35	10	-16	-59	-3	-19
435.67908	82	33	0	-4	45	8	24	71	106	44
435.96979	40	4	32	-28	21	23	31	-20	-23	24
436.26047	-90	-55	-59	-46	10	-20	-3	2	-3	-84
436.55118	72	-19	17	2	-19	77	28	96	-38	51
436.84189	-21	4	-25	-99	-93	-10	-41	18	-26	-25
437.1326	53	58	74	109	51	50	37	24	51	42
437.42328	-7	68	64	63	83	32	45	63	20	-20
437.71399	81	0	61	29	89	87	91	84	-19	62
438.0047	-6	4	45	65	34	42	80	73	-40	35
438.29538	-15	-5	-27	21	-52	-14	37	-2	-18	19
438.58609	87	43	68	81	19	88	38	63	56	54
438.87677	-90	-81	-12	-9	-71	-42	59	-18	20	-15
439.16748	-35	-39	8	8	-6	16	-41	-42	-22	-60
439.45816	-6	11	30	46	78	12	-82	36	-71	26
439.74887	-52	-15	21	42	28	34	-11	63	-32	-9
440.03955	39	-70	21	43	18	-13	18	-66	-9	-49
440.33023	44	17	52	74	-12	69	7	-17	66	58
440.62094	20	-33	68	121	57	-7	66	2	15	46
440.91162	131	111	68	54	38	-18	-14	20	87	66
441.2023	116	105	87	88	46	75	49	97	130	84
441.49298	46	45	80	38	88	0	-14	68	106	123
441.78366	110	103	80	123	78	134	21	155	133	123
442.07434	-15	-41	29	-13	-29	-128	1	-55	37	-63
442.36502	71	30	73	132	76	-7	81	38	35	124
442.6557	-8	66	44	84	-27	28	16	-27	56	-54
442.94638	2	33	92	59	-16	-45	24	-40	66	10
443.23706	45	36	42	-4	127	3	58	-7	34	-13
443.52774	-78	4	-94	14	-17	45	57	39	67	37
443.81842	-94	-64	40	26	-59	-33	-44	-30	-65	-42
444.1091	-115	-1	17	61	57	-28	14	40	-8	10
444.39978	-35	44	82	-19	-27	40	14	-36	-117	13
444.69043	-81	-19	2	19	28	-75	10	-1	-65	-14
444.98111	59	16	66	48	38	-15	61	33	-52	2
445.27179	-58	-67	-23	-85	-107	-80	-27	-57	-71	-72
445.56244	9	50	18	-22	34	42	-12	-20	1	23
445.85312	26	-20	-65	-29	-68	-3	2	-55	-39	-79
446.1438	-132	-59	-58	-34	-102	-37	-76	-99	-131	-48
446.43445	60	14	85	19	64	90	82	-14	88	15
446.72513	-5	-36	-6	-29	-41	-1	-143	-62	-22	-26
447.01578	16	-6	43	-9	7	10	-30	-7	-66	-22
447.30643	35	-12	73	-26	82	43	37	34	82	31
447.59711	-62	-75	-46	-136	-67	-47	-62	-124	-56	-9
447.88776	41	-29	-57	-89	42	-5	33	-19	78	-63
448.17841	32	-58	-25	-58	-103	-64	20	16	-51	65
448.46906	7	-33	-84	-12	-37	30	-2	-59	-19	26
448.75974	52	-25	-12	-62	26	6	30	22	-41	8
449.05038	-10	28	-23	12	-31	24	33	24	100	31
449.34103	8	-25	-39	-21	-29	33	-11	-31	-25	45
449.63168	-91	-30	-79	-8	-137	-84	-57	-53	-109	-45
449.92233	4	38	-17	-9	-34	55	22	28	-5	-23
450.21298	-10	59	-6	-62	-26	-2	-44	4	5	69
450.50363	20	11	-20	-34	-20	50	-8	-63	-8	-19
450.79428	-44	32	-18	-13	-27	27	-31	31	70	-25
451.08493	43	98	46	39	-45	56	47	19	65	-50
451.37558	-104	-62	-122	-63	-81	-51	-103	-39	-49	-72
451.6662	72	103	71	23	101	96	19	69	70	66
451.95685	-18	-83	-72	-20	17	27	-23	14	15	-59
452.2475	77	22	33	120	51	28	36	80	72	148
452.53812	147	68	61	128	79	29	71	4	10	36
452.82877	-29	22	-45	31	36	18	127	89	0	87
453.11942	106	53	78	65	179	110	84	50	29	92
453.41003	-24	56	61	-8	47	-64	48	9	45	19
453.70068	-40	-108	-80	-79	-119	-104	-100	-80	-119	-131
453.9913	71	62	31	27	98	64	33	79	4	84
454.28195	-38	-64	-9	-73	-114	-97	-69	-6	43	8
454.57257	-10	10	1	-62	96	13	28	13	40	-7
454.86319	14	-94	-6	8	-66	-21	-75	-5	-144	-87
455.15384	93	29	53	10	81	108	66	42	24	58
455.44446	-133	-48	-29	1	-58	14	5	-76	-62	-1
455.73508	-15	-115	-55	-38	-96	-21	-120	-41	-38	-67
456.0257	-22	27	10	-24	-37	-18	-14	-20	6	-34
456.31631	-50	-27	32	-33	-33	-40	-31	19	-68	-44
456.60696	9	43	27	46	-6	54	82	-7	58	-20
456.89758	-30	-53	-22	-4	17	-18	-17	31	3	3
457.1882	9	-50	53	57	37	69	4	-2	7	6
457.47882	-5	-22	-3	-8	29	3	-22	-74	68	-29
457.76944	60	4	-10	-1	-16	40	-45	18	37	55
458.06003	-52	14	-113	-64	-52	-7	-51	-16	-11	-50
458.35065	24	46	25	20	-2	-80	30	33	-10	4
458.64127	-96	22	-57	-70	-37	-12	32	-73	-49	-5
458.93188	-25	-5	-5	17	-37	-26	-38	33	58	-53
459.2225	-67	4	37	35	-52	-26	-4	74	-9	-47
459.51309	-57	88	5	136	45	34	11	72	70	64
459.80371	55	-32	-25	-21	32	-74	-5	53	37	8
460.09433	5	-7	-45	63	-3	-41	45	34	-22	31
460.38492	-10	-23	-16	-31	9	-78	-80	-72	-80	-81
460.67554	66	-58	-29	-1	-26	-54	-8	55	-79	55
460.96613	44	103	111	42	81	9	-24	129	57	40
461.25674	7	42	33	16	38	-31	24	-26	0	-3
461.54733	119	58	98	68	59	59	57	137	32	69
461.83792	78	17	54	58	70	16	6	62	22	70
462.12854	-12	81	-26	21	-10	35	-23	66	78	83
462.41913	-39	-33	-6	16	35	-52	-7	65	5	98
462.70972	43	-104	-8	-32	-104	-28	20	-66	-45	-43
463.00031	-28	-109	-74	-109	-120	-66	-45	-115	-114	-88
463.29089	-87	68	-9	5	1	-40	-9	-28	36	58
463.58148	-45	-7	-24	-51	41	21	29	35	13	10
463.87207	-11	-102	-40	-85	-71	-34	33	-47	-75	0
464.16266	80	24	95	12	47	8	11	8	13	8
464.45325	10	-7	-42	-83	-62	-62	43	-34	22	-35
464.74384	-90	-4	-68	-57	8	-61	-24	74	-79	16
465.03442	60	63	95	70	72	38	104	57	111	47
465.32501	-23	-35	-95	-7	-44	-54	-75	-33	-63	-73
465.6156	42	-26	-17	18	45	17	69	39	26	10
465.90619	-93	-59	-62	-21	-23	9	-55	-84	-30	-89
466.19675	-30	-40	-61	-42	-54	-20	-46	-59	-78	-22
466.48734	-65	63	-70	-6	4	46	98	-23	15	2
466.77792	22	6	9	-71	-22	95	34	16	-56	47
467.06848	36	24	44	79	3	32	72	66	36	-12
467.35907	65	-31	8	54	28	52	37	81	18	29
467.64963	35	4	-4	26	7	11	42	75	163	15
467.94022	25	-3	36	44	60	64	12	7	547	10
468.23077	38	62	6	54	23	42	-14	38	-20	45
468.52133	111	65	-9	69	14	-19	20	51	33	8
468.81192	75	97	102	72	53	78	66	43	37	11
469.10248	5	-31	-1	25	1	-21	8	-82	-6	-36
469.39304	62	27	104	112	77	30	117	101	154	114
469.68359	100	116	194	192	180	121	101	160	138	90
469.97418	12	-57	-80	110	46	57	81	112	32	-7
470.26474	89	0	2	109	137	75	8	23	24	36
470.5553	-63	-5	-32	63	-40	-18	1	28	-2	59
470.84586	160	64	107	62	62	18	12	25	3	90
471.13641	13	45	25	-18	5	2	-50	23	-17	39
471.42697	75	42	39	44	41	81	36	48	48	69
471.7175	-120	-13	-32	-103	-77	-46	-57	-63	-66	-12
472.00806	38	19	-17	-24	-91	-34	-3	21	-25	16
472.29861	-56	-13	37	27	-101	11	-38	-55	-56	-31
472.58917	91	64	34	43	45	20	71	53	9	84
472.87973	-59	-69	-14	20	-8	-11	-38	25	11	9
473.17026	-4	5	4	36	4	13	116	23	75	66
473.46082	-23	-51	13	-4	-58	-68	-84	-4	-23	-6
473.75134	75	56	9	38	74	10	-31	-1	49	-55
474.0419	-20	-14	8	-18	-11	-39	-97	3	-21	28
474.33243	-20	-22	64	81	18	22	-42	-35	38	-47
474.62299	-68	-34	61	-26	-19	64	0	1	-27	47
474.91351	6	19	48	27	-27	28	-53	70	7	-25
475.20407	32	60	19	72	17	-6	95	-6	74	57
475.4946	-43	18	28	32	27	-34	28	58	53	54
475.78513	-48	44	35	33	46	-35	-19	27	-60	-20
476.07565	-25	-70	-22	-47	-3	-63	-35	-80	10	-37
476.36618	6	86	-51	0	23	39	-13	-73	8	23
476.65674	135	81	156	116	92	119	177	93	128	115
476.94727	54	63	2	19	-23	0	-10	-8	13	176
477.23779	99	86	100	52	18	90	125	77	41	84
477.52832	-6	-17	44	-46	-30	0	40	7	-60	-10
477.81885	2	17	-25	52	50	65	20	-28	-14	70
478.10934	-50	-137	-148	-34	-137	-16	5	10	-86	-90
478.39987	43	14	-51	40	25	8	83	-3	100	29
478.6904	74	25	97	40	47	51	44	59	29	42
478.98093	33	106	11	73	123	28	67	147	50	52
479.27145	-38	-108	-7	-74	-60	-110	-38	34	-34	-18
479.56195	-58	10	-75	13	26	-4	10	-70	-24	83
479.85248	33	-22	60	-24	10	-34	-72	38	-52	-37
480.14297	-22	38	89	53	13	98	119	83	34	113
480.4335	-17	-13	-20	12	-40	-49	-28	51	16	-92
480.724	-56	-26	-63	-47	-66	-28	-57	-46	-40	-77
481.01453	14	-41	-102	19	-20	18	-5	-54	-20	-48
481.30502	23	-77	43	6	35	16	-28	42	45	11
481.59552	29	12	-12	-2	59	-48	-30	37	-4	-48
481.88605	104	68	34	42	89	16	-27	60	8	89
482.17654	-21	65	-50	-9	-19	-72	-80	4	-91	49
482.46704	-64	-34	-20	-70	-4	75	63	43	27	15
482.75754	24	-1	32	51	64	193	187	30	49	61
483.04803	24	39	-40	-73	-28	-29	-54	-1	0	-38
483.33856	-41	-3	-64	48	71	-34	41	-36	-24	31
483.62906	18	84	68	75	87	36	51	83	44	124
483.91956	-32	-67	-34	-50	-16	-11	8	41	-30	5
484.21002	66	-19	23	46	-40	66	21	3	50	27
484.50052	-1	25	18	18	29	-78	-49	13	38	-46
484.79102	14	71	-10	11	57	-34	81	-6	25	28
485.08151	-120	-67	-78	-160	-141	3	-5	-70	-50	-110
485.37201	55	-6	38	5	65	2	14	-68	1	-35
485.66248	26	22	62	-36	48	49	83	92	35	60
485.95297	47	-4	36	17	21	26	48	-23	108	-44
486.24347	5	96	38	95	28	85	37	175	60	-4
486.53394	6	-28	55	49	-8	21	45	40	-27	-15
486.82443	-27	65	57	12	72	62	15	48	-82	41
487.1149	-33	113	20	88	33	70	59	31	88	58
487.40536	77	-3	107	107	51	125	80	-26	-4	36
487.69586	-32	-14	-34	59	-34	-16	-27	-9	-33	-22
487.98633	81	-6	45	7	-13	60	-50	-20	57	108
488.27679	-25	43	-14	68	-8	-18	-37	-32	-42	8
488.56729	89	58	104	9	-1	14	41	20	-60	-7
488.85776	65	23	86	47	131	103	42	69	-21	66
489.14822	68	-28	-41	117	-13	48	47	-8	43	11
489.43869	-52	27	29	58	31	-58	6	-33	-3	62
489.72916	16	45	15	-19	11	-9	-14	-6	6	-43
490.01962	26	-49	55	25	-12	15	-44	-27	-46	-110
490.31009	107	-25	89	43	60	35	27	12	61	101
490.60056	77	40	49	-73	36	39	-4	11	-13	-9
490.89099	-5	30	68	72	20	-23	15	-45	36	-32
491.18146	-13	-12	23	35	-8	-27	37	-20	44	-40
491.47192	-72	-35	6	-24	-44	-35	-66	-44	0	-52
491.76239	-47	-46	14	35	21	116	47	39	46	61
492.05283	-61	-2	-15	13	57	43	-5	-19	-40	-55
492.34329	71	90	46	100	79	-1	83	56	79	28
492.63373	10	9	20	-59	36	-21	31	-76	-7	50
492.92419	-35	18	6	3	18	57	75	-16	33	-11
493.21463	54	82	123	89	37	31	57	-4	14	73
493.5051	-85	-8	-75	-25	4	-10	-47	-51	-34	-61
493.79553	32	59	24	78	92	58	49	41	15	106
494.08597	37	74	21	78	10	100	94	44	-23	46
494.37643	131	92	145	96	39	136	131	176	78	59
494.66687	19	-7	52	-8	-22	15	-2	44	42	7
494.95731	-45	-49	-22	29	-91	24	19	-41	-35	-34
495.24774	78	27	-8	70	17	13	62	74	60	12
495.53818	-63	-70	-47	-43	-63	-94	-5	-39	-35	-11
495.82861	3	-49	48	8	9	81	11	36	-32	40
496.11905	-3	77	60	-1	-65	67	38	93	76	2
496.40948	87	64	84	101	49	36	29	15	-17	34
496.69992	-18	-6	-15	-7	31	-29	22	47	59	-41
496.99036	-39	-61	-29	-39	-53	7	-14	-17	-19	-64
497.28076	30	1	17	57	99	107	65	25	-4	18
497.5712	-66	-7	-71	-17	1	53	28	-2	2	-30
497.86163	62	22	97	71	97	35	90	55	42	76
498.15204	-62	21	-45	-42	18	15	48	15	-16	23
498.44247	41	44	-6	57	14	-47	-31	58	-3	31
498.73288	11	11	8	54	69	63	-41	33	40	-11
499.02332	-37	52	33	-50	-30	23	53	115	-59	22
499.31372	18	62	24	-36	108	75	35	56	-1	76
499.60416	-69	-20	-74	-106	4	-56	-99	-53	-71	-56
499.89456	-42	57	16	45	88	38	29	22	-50	14
500.18497	-104	-108	-44	-37	-13	-9	-68	-42	-39	-93
500.47537	-61	0	-23	-1	-18	22	-71	-19	10	11
500.76581	-5	35	-89	-65	-82	-97	15	-77	-23	-97
501.05621	121	73	34	112	91	165	74	101	64	16
501.34662	52	9	20	47	-23	24	-53	99	6	100
501.63702	3	-60	1	-40	-10	-16	-14	20	29	-7
501.92743	36	-2	70	-18	-80	4	40	-9	-41	-36
502.21783	-60	-60	25	-66	18	-101	-7	56	64	-27
502.50821	49	0	46	-13	50	52	0	-2	-25	7
502.79861	213	131	118	160	169	164	196	206	175	235
503.08902	64	1	6	87	-22	14	46	-4	47	42
503.37943	93	-39	-3	35	68	70	30	73	30	33
503.6698	0	-119	-18	-37	95	-10	7	17	54	-23
503.96021	20	-65	2	29	-4	68	3	-17	33	-15
504.25058	41	-24	91	55	27	87	58	56	111	40
504.54099	-78	17	83	-16	-68	155	-29	8	-32	-9
504.83136	-90	0	23	-124	-76	97	-100	-118	-15	-87
505.12177	-39	-39	24	-137	-106	104	-85	-125	-61	-78
505.41214	116	-37	68	-40	35	290	78	87	9	20
505.70251	104	81	228	150	85	222	220	84	117	119
505.99292	203	117	247	134	312	216	256	127	202	165
506.28329	138	80	139	131	280	194	180	67	201	219
506.57367	21	-10	2	80	189	121	71	-51	25	35
506.86404	130	5	161	76	309	212	199	88	71	92
507.15442	41	42	48	134	155	156	8	89	25	15
507.44479	-4	-56	151	64	20	122	-100	27	65	-38
507.73517	-163	-93	57	-10	-84	-52	-19	-8	23	-138
508.02554	-89	-98	38	178	1	-10	-36	27	205	-143
508.31592	-34	-255	-33	75	136	37	-78	-24	277	-35
508.60629	93	-173	126	107	248	197	31	161	374	151
508.89664	124	0	284	188	281	241	-26	312	514	232
509.18701	230	178	272	214	303	458	56	126	469	221
509.47739	451	60	214	191	194	316	93	115	284	162
509.76773	349	84	88	251	160	192	168	198	194	133
510.05811	197	88	20	78	-122	6	180	126	158	160
510.34845	45	200	-97	-42	-32	37	122	190	61	-6
510.63882	63	-28	-143	-91	-158	-38	72	134	-173	-18
510.92917	111	-258	-183	-272	-341	-288	32	9	-260	-244
511.21951	-44	-401	-317	-416	-368	-389	-264	-98	-309	-315
511.50989	162	-114	4	118	83	-64	-117	243	42	-50
511.80023	141	10	155	223	116	42	-99	358	227	-92
512.09058	293	299	240	127	312	204	61	335	259	133
512.38092	293	257	236	104	255	177	207	412	210	194
512.67126	224	151	117	69	239	104	260	336	47	174
512.96161	213	-16	130	32	167	67	151	220	83	148
513.25195	243	131	-57	9	219	-9	11	86	31	-150
513.5423	190	107	-165	-33	177	-182	-256	-106	-241	-300
513.83264	304	285	-111	-11	305	34	-1	-82	-117	-231
514.12299	175	224	-124	94	309	96	241	-123	-3	-133
514.41333	-173	-138	-291	-160	-40	26	143	-345	-211	-370
514.70361	-30	-16	-198	7	-37	98	39	-90	-218	-240
514.99396	-39	-72	-269	-27	89	113	-94	-85	-214	-102
515.2843	-81	-24	-175	28	96	161	-66	-103	-69	6
515.57465	-1	-9	135	103	124	25	20	10	-95	99
515.86499	140	165	181	332	181	-25	89	140	-23	153
516.15527	27	90	115	395	166	-37	22	32	175	92
516.44562	54	65	-8	237	56	66	203	-134	124	79
516.73596	134	164	-48	123	134	29	360	-64	121	243
517.02625	-34	168	-179	2	79	-33	266	-79	22	183
517.31659	-51	72	-170	-99	-143	-146	-4	-182	-221	170
517.60687	273	75	-246	212	-59	63	78	-97	-133	154
517.89722	693	166	109	687	346	374	140	94	44	320
518.1875	455	446	150	678	402	318	294	72	253	554
518.47784	290	342	-59	328	403	212	233	75	144	404
518.76813	30	109	73	93	184	121	300	-1	-24	164
519.05847	142	-89	-214	-91	143	97	154	-178	46	-8
519.34875	256	-170	-293	-252	-134	95	-67	-202	120	-48
519.6391	133	-56	-100	-139	-160	153	-22	-197	305	186
519.92938	253	186	-7	170	-39	264	373	51	511	264
520.21967	278	440	97	247	52	441	349	328	466	279
520.51001	410	847	418	312	96	546	484	657	677	420
520.80029	313	596	291	266	24	373	510	416	445	171
521.09058	356	405	129	67	-63	383	516	372	430	262
521.38086	248	306	65	94	-94	167	228	165	206	245
521.6712	121	115	58	-110	-89	270	225	183	195	252
521.96149	258	519	134	128	175	713	472	298	161	434
522.25177	373	606	230	221	101	521	466	309	122	523
522.54205	255	384	445	196	131	385	304	225	223	464
522.83234	87	178	318	-8	49	33	52	103	-10	199
523.12262	5	235	104	-81	217	-80	127	83	127	150
523.4129	255	225	177	38	312	63	487	206	222	199
523.70319	381	230	315	119	273	408	550	278	291	294
523.99347	331	231	378	194	164	443	468	312	286	290
524.28375	214	410	316	325	213	290	429	248	389	403
524.57404	86	345	-10	234	133	7	168	119	252	235
524.86432	391	287	140	183	350	-24	404	197	410	460
525.1546	358	382	280	107	229	113	360	302	412	241
525.44489	65	-7	198	-182	100	54	88	125	193	-27
525.73511	229	127	441	151	255	295	387	209	299	302
526.02539	200	338	414	282	290	230	477	298	175	259
526.31567	154	376	488	407	347	387	386	418	211	220
526.60596	38	322	505	508	413	392	277	359	450	327
526.89618	190	393	404	545	525	345	413	516	512	348
527.18646	243	648	472	580	496	376	475	333	372	393
527.47675	267	586	422	520	208	524	526	302	330	236
527.76697	470	647	449	590	527	525	658	365	459	487
528.05725	294	464	330	405	658	617	872	490	457	458
528.34753	172	422	471	370	532	449	800	526	469	437
528.63776	334	461	696	368	597	502	716	656	427	492
528.92804	472	415	822	478	798	515	628	671	479	579
529.21826	373	382	779	545	646	579	526	646	590	392
529.50854	377	303	814	577	514	770	593	707	645	467
529.79877	334	210	641	484	432	555	501	615	506	518
530.08899	371	486	678	729	616	774	685	603	564	607
530.37927	364	406	790	758	677	733	570	596	498	683
530.66949	292	420	797	992	535	699	491	738	393	483
530.95972	332	496	524	948	358	382	667	630	261	262
531.25	667	637	426	1043	402	494	1156	795	542	388
531.54022	793	705	626	791	577	562	1261	879	763	561
531.83044	748	766	677	692	595	574	1187	993	767	617
532.12067	799	735	811	600	660	533	1096	953	755	644
532.41095	1005	1032	1056	517	698	690	955	1074	993	753
532.70117	1073	1220	1170	688	952	928	1052	1402	1280	787
532.99139	942	1467	1154	763	1206	1220	1150	1412	1019	934
533.28162	1125	1439	1024	1015	1378	1286	1106	1408	1008	1171
533.57184	984	1188	1262	1114	1459	1218	860	4325	864	1345
533.86206	861	1209	1371	1228	1550	986	1074	5322	739	1484
534.15228	1223	1674	1403	1231	1568	970	1478	2624	839	1510
534.4425	1365	1782	1793	1321	1493	1347	1722	1927	1092	1283
534.73273	1581	1891	1833	1458	1678	1823	1801	1847	1383	1346
535.02295	1620	1928	2118	1819	2097	1884	1774	1718	1694	1527
535.31317	1725	1546	2224	1960	2347	1607	1854	1425	1738	1908
535.60339	1850	1636	2278	1669	2280	1533	1905	1635	1826	2364
535.89355	2006	2038	2113	1977	2233	1938	2372	2232	1902	2554
536.18378	2304	2422	2152	2203	2100	2204	2461	2075	1652	2816
536.474	2602	2838	2296	2553	2365	2363	2581	2154	1969	2842
536.76422	2368	2984	2491	2497	2600	2660	2470	2158	2253	2549
537.05438	2111	2956	2674	2155	2544	2884	2331	2127	2251	2540
537.3446	2387	2866	2684	2122	2645	2589	2382	2420	2207	2709
537.63483	2774	2857	2860	2159	2707	2372	2713	2758	2266	2833
537.92499	3013	3204	3125	2679	2658	2530	2865	3056	2400	2768
538.21521	3159	3495	2982	2824	2594	2615	2729	2907	2448	2825
538.50543	2947	3784	2983	2657	2829	2665	2744	2999	2731	2911
538.79559	2744	3388	2837	2716	2974	2557	2810	2976	2717	2520
539.08582	2807	3143	2871	2550	2964	3022	3060	3035	2583	2475
539.37598	3081	3209	2958	2419	3113	3131	3562	2809	2681	2444
539.6662	3018	3075	3346	2454	3231	2562	3511	2759	3092	3038
539.95636	2693	2833	3275	2395	2982	2646	3122	2714	3122	2988
540.24652	2507	2789	2932	2356	2776	3059	2794	2578	2894	2604
540.53674	2539	2919	3073	2496	2887	3103	2967	2509	2544	2504
540.8269	2692	2905	2749	2965	2584	2684	2471	2313	2402	2548
541.11707	2499	2670	2831	3230	2563	2337	2307	2543	2797	2884
541.40729	2581	2547	2833	3325	2892	2411	2619	2717	2780	3131
541.69745	3010	2860	3106	3525	3301	2681	3205	2726	2766	3397
541.98761	3209	2996	3050	3623	3556	2905	3257	3027	2577	3319
542.27777	3023	3158	3023	3229	3769	3142	2987	3270	2512	3222
542.56793	2914	3312	3138	3043	3394	3510	2850	2905	2337	3178
542.85815	3201	2858	3242	2929	3526	3368	2846	2949	2712	3589
543.14832	3295	2869	3197	2750	3713	2854	3193	2787	2885	3710
543.43848	3232	3047	3199	2870	3482	2517	3207	2590	2775	3482
543.72864	3216	3567	3229	3134	3397	2618	2982	3036	2851	3331
544.0188	3158	3543	3183	3194	3264	2568	2802	3309	2915	3036
544.30896	3015	3208	3220	3060	3445	2545	2997	3349	3035	2587
544.59912	3131	2794	3176	2515	3352	2582	2951	3390	2751	2957
544.88928	3088	2938	3395	2648	2938	2722	3114	3421	2620	2981
545.17944	3271	2741	3537	2825	2852	2706	3300	3461	2422	3036
545.46954	3152	2746	3240	2817	3196	3184	3288	3116	2460	2896
545.7597	3257	3288	2811	3097	3887	3261	3587	2865	2976	2820
546.04987	3225	3412	2746	2968	3530	3512	3320	2741	3394	2784
546.34003	3221	3304	3053	3465	3197	3310	3400	2887	3272	3029
546.63019	3092	3444	3033	3487	3514	3209	3276	3068	3138	3209
546.92029	2796	3409	2686	3129	3482	3008	3117	2806	3085	3211
547.21045	2848	3883	2573	2906	3303	3061	3227	2548	2879	3249
547.50061	2593	3812	2516	2790	3047	2912	3261	2343	2638	3003
547.79071	2746	3505	2973	2976	3054	2931	3195	2598	2898	2805
548.08087	3062	3112	3073	2692	3098	2902	3103	2605	3039	2616
548.37103	2998	3296	3054	2625	2960	3002	3214	2454	2981	2471
548.66113	2775	3036	2873	2786	2811	2793	3220	2717	2590	2375
548.95129	2678	2798	2235	3205	2563	2692	2736	2951	2333	2856
549.24139	2406	2586	2351	3189	2498	2670	2626	2938	2235	3139
549.53156	2519	2564	2759	2973	2739	2784	2824	2725	2254	2877
549.82166	2461	2458	2649	2626	2840	3281	2702	2330	2308	2584
550.11176	2428	2435	2366	2555	2736	3533	2445	2265	2423	2272
550.40192	2689	2464	2496	2628	2505	3471	2349	2229	2728	2350
550.69202	2855	2480	2537	2575	2174	2730	2197	2367	2984	2198
550.98212	2545	2640	2513	2726	2413	2618	2374	2677	2676	2155
551.27228	2211	2495	2167	2535	2364	2254	2182	2528	2332	2189
551.56238	2172	2133	1902	2369	2262	1959	2031	2423	2088	1833
551.85248	2386	1963	2233	2555	2336	2260	2227	2269	2034	1809
552.14258	2260	1708	2301	2688	2303	2512	2316	2159	2009	2009
552.43268	2308	1774	2133	3087	2305	2290	2256	2228	2069	1877
552.72284	2576	1895	1968	2774	2013	2207	1903	2185	1767	2024
553.01294	2696	1779	1882	2491	1835	2063	1757	1882	1438	2065
553.30304	2310	1583	1874	2494	1735	1891	1711	1832	1326	1982
553.59314	1916	1605	1643	2116	1717	1853	2430	1604	1654	1767
553.88324	1948	1668	1497	1993	1815	2106	2932	1534	1766	1532
554.17334	2071	1874	1209	2029	1684	1882	2009	1622	1740	1399
554.46344	1796	1596	1194	1968	1295	1574	1694	1412	1652	1519
554.75348	1661	1340	1415	1861	1229	1256	1721	1404	1663	1710
555.04358	1507	1204	1546	1482	1151	1004	1316	1339	1425	1581
555.33368	1255	1165	1230	1560	1229	1186	948	1200	987	1317
555.62378	1082	1272	1212	1531	1140	1405	1138	1124	931	1022
555.91388	1150	1071	1014	1363	1019	1326	1198	1197	958	956
556.20398	1291	1015	1015	1374	946	1196	1072	1148	1229	823
556.49402	1514	1238	1268	1425	898	1057	1090	1053	1350	850
556.78412	1292	1425	1197	1308	1047	965	1139	972	1108	752
557.07422	1211	975	856	785	825	736	829	786	762	722
557.36426	1282	1015	910	755	764	734	999	794	863	796
557.65436	1518	1041	913	734	909	960	952	825	805	746
557.9444	1426	1064	706	908	958	836	887	847	786	812
558.2345	1489	951	718	1128	684	624	985	751	715	761
558.52454	1328	900	876	1173	711	536	1070	948	760	752
558.81464	1072	944	1216	915	732	721	1158	995	829	801
559.10468	707	1182	1041	878	845	881	1012	839	741	604
559.39478	689	872	742	924	940	1023	793	787	712	664
559.68481	700	684	634	843	890	921	644	786	664	705
559.97491	909	732	576	627	794	740	410	705	449	467
560.26495	967	758	653	522	722	538	545	627	409	483
560.55499	1085	851	602	570	672	535	550	493	472	591
560.84503	1053	926	804	709	931	662	867	680	522	880
561.13513	991	713	795	477	828	535	741	663	331	605
561.42517	936	782	570	581	682	494	743	647	304	698
561.71521	787	646	682	786	728	693	616	736	372	711
562.00525	878	780	983	922	1039	764	580	796	541	945
562.29529	905	648	931	776	835	529	526	485	496	757
562.58533	802	706	957	641	787	543	541	494	509	462
562.87537	871	877	884	723	684	668	586	448	677	317
563.16541	1026	1061	1029	778	672	772	768	280	717	476
563.45544	1172	1234	1200	984	852	675	830	351	680	606
563.74548	1056	1144	1083	710	1016	562	830	465	756	687
564.03552	1275	1107	884	649	759	531	1014	658	771	619
564.32556	1275	1062	739	594	479	252	1338	323	542	362
564.6156	1156	1171	742	641	834	286	1150	367	515	452
564.90564	1146	1141	902	811	1167	511	987	337	616	543
565.19568	1134	1187	972	981	1179	964	825	386	473	553
565.48566	1177	1043	926	1036	1077	1459	777	547	424	714
565.7757	1298	796	840	674	1042	1056	667	699	503	718
566.06573	1406	958	971	722	1009	664	750	914	525	777
566.35571	1152	1038	890	591	890	565	597	863	406	552
566.64575	952	1133	826	503	753	1080	485	742	551	662
566.93579	917	1155	859	462	776	894	476	772	554	731
567.22577	1289	1190	950	526	1026	664	731	813	688	691
567.51581	1369	903	847	544	932	752	729	769	565	568
567.80579	1273	889	882	568	720	704	642	658	484	452
568.09583	1236	899	815	784	781	712	699	553	556	705
568.3858	1531	1026	982	907	844	632	707	634	631	827
568.67584	1759	1264	1112	1104	771	827	820	893	626	977
568.96582	1890	1500	1091	1100	719	1275	1055	1001	778	1428
569.2558	1985	1416	1120	1053	582	1398	1058	1002	861	1266
569.54584	1604	1316	901	718	615	1253	867	660	931	914
569.83582	1370	1529	1105	890	759	1263	832	716	883	830
570.12579	1506	1335	995	840	736	1141	935	741	736	842
570.41577	1540	1076	1220	1135	882	1007	1108	712	868	817
570.70581	1755	1091	1346	1371	934	1120	993	909	1004	775
570.99579	1902	1285	1347	1183	941	1046	943	856	962	912
571.28577	2006	1439	966	1182	875	981	864	760	801	774
571.57574	2083	1625	1008	1281	931	1275	1147	712	911	722
571.86572	2254	1915	1215	1291	1093	1479	1293	768	851	982
572.1557	1953	1712	1362	1442	1220	1345	1209	1113	813	822
572.44568	1823	1577	1390	1316	1369	1343	1281	1235	860	837
572.73566	1766	1848	1180	1291	1287	1171	1300	985	703	822
573.02563	2305	1718	1091	1120	1142	1152	956	969	627	737
573.31561	2412	1498	1040	1060	1271	1084	627	1182	710	834
573.60559	2134	1427	838	1144	1320	824	798	1355	866	957
573.89551	2097	1558	1015	1293	1155	1233	1098	1428	1041	960
574.18549	1935	1725	1585	1393	1048	1413	1172	1287	989	1078
574.47546	2145	1852	2079	1322	955	1346	1111	1224	951	1082
574.76544	2105	1927	1866	1360	1238	1788	1249	1305	816	909
575.05536	1887	1909	1324	1008	1158	1604	941	1065	651	765
575.34534	1715	1831	1368	1257	1174	1030	778	502	366	602
575.63531	1965	1820	1565	1771	1442	982	1077	944	908	1173
575.92523	1913	2088	1703	1911	1370	1208	985	1071	815	1072
576.21521	1831	2444	1736	1709	1344	1710	874	1197	813	1348
576.50513	2240	2553	1992	1921	1739	2045	1203	1298	1029	1604
576.7951	2563	2582	2144	2131	1909	1788	1514	1341	1204	1593
577.08502	2331	2598	2343	1834	1661	1602	1536	1201	1079	1225
577.375	2336	2348	2358	2190	1585	1551	1622	1238	1360	1280
577.66492	2377	2611	2624	2038	1591	1521	1509	1311	1661	1554
577.9549	2585	2739	2637	1914	1709	1401	1578	1415	1638	1574
578.24481	2461	2666	2104	1923	2030	1441	1878	1643	1407	1347
578.53473	2337	2772	1960	2178	1873	1625	1719	1818	1485	1221
578.82471	2345	2490	1935	2020	1694	1526	1477	1755	1548	1416
579.11462	2665	2446	2130	1706	1910	1099	1338	1457	1404	1300
579.40454	2789	2462	2381	1793	1988	1271	1528	1544	1481	1258
579.69446	2984	2526	2449	2287	1773	1497	1634	1900	1299	1453
579.98438	3140	2828	2682	2216	1787	1546	1614	2132	1335	1649
580.27429	2820	2666	2523	2126	1805	1343	1667	1509	1346	1827
580.56421	2938	2699	2398	2159	1976	1531	1680	1365	1511	1882
580.85413	3041	2295	2469	2213	2063	1847	1633	1702	1323	1682
581.14404	3393	2442	2455	2317	2049	2015	1733	1918	1392	1557
581.43396	3069	2550	2443	2431	2259	2121	1982	1853	1764	1615
581.72388	3269	2400	2546	2660	2149	1973	2139	1679	1866	1896
582.01379	3738	2436	2442	2279	2074	1711	1786	1525	1709	1650
582.30371	3549	2433	2374	2240	2291	1682	1684	1719	1607	1569
582.59363	3354	2539	2338	2152	1971	1788	1888	2011	1339	1684
582.88354	3244	2524	2153	1974	1639	1701	1879	1958	1333	1567
583.17346	3414	2367	2014	1984	1639	1660	1630	1812	1697	1467
583.46332	3700	2738	2198	2166	2070	2005	1695	2126	2213	1735
583.75323	3863	2867	2031	2218	2130	1833	1662	2176	2243	1487
584.04315	3680	3225	2173	2490	2497	1974	2011	1886	2480	1631
584.33301	3737	2991	2597	2637	2605	1917	2251	1630	2209	1853
584.62292	3480	3200	2610	2890	2375	1895	2192	1710	1992	1602
584.91284	3276	3652	2425	2836	2298	1812	2068	1931	1977	1521
585.2027	3560	3637	2399	2607	2176	1839	1938	1916	1833	1671
585.49261	3975	3547	2484	2540	2487	1798	1839	2066	1885	1715
585.78247	4069	3528	2265	2581	2740	1832	1969	1872	1660	1541
586.07239	4141	3512	2246	2600	2808	1927	2058	1926	1635	1481
586.36224	3878	3204	2522	1965	2395	2152	1940	1753	1436	1631
586.6521	4010	3170	2809	2446	2432	2118	2099	1768	1477	1947
586.94202	4420	3348	2538	2839	2539	1961	2240	2060	1643	2030
587.23187	4769	3304	2612	2852	2411	2006	2233	2354	1659	1916
587.52173	4259	2992	3040	2629	2210	1975	2171	2086	1619	1876
587.81158	3883	3196	3246	2460	2166	1953	2143	2098	1912	1914
588.1015	3717	3097	3137	2564	2466	1948	2128	2278	1868	1980
588.39136	4117	2836	3436	2711	2771	2141	2075	2204	1922	1755
588.68121	4634	3209	3487	2694	2667	2114	1879	2127	2055	1561
588.97107	4328	3523	3088	2560	2533	1967	1859	2031	2026	1596
589.26093	4289	3837	3000	2624	2170	1920	2136	1972	2187	1688
589.55078	3835	3527	3158	2457	1947	2232	2544	1932	2221	1498
589.84064	3719	3502	3225	2650	2094	2450	2657	1926	1840	1559
590.13049	4111	3260	3139	2468	2310	2616	2290	1890	1482	1941
590.42035	4716	3220	3044	2154	2483	2307	2176	1918	1433	1809
590.71021	5111	3638	2965	2450	2424	2198	2064	1888	1780	1598
591.00006	5252	3906	3151	2501	2819	2601	2232	2039	1948	1888
591.28992	4721	3693	3020	2292	2836	2518	2395	2182	1855	1760
591.57971	4620	3688	3073	2719	2735	2555	2550	2500	1966	1675
591.86957	4900	3832	2932	2557	2675	2432	2554	2488	1796	1685
592.15942	4834	3742	2850	2485	3037	2490	2403	2428	1765	1461
592.44928	4298	4368	3235	2669	3125	2325	2290	2580	1746	1441
592.73907	4285	4181	3391	2590	2762	2247	2332	2623	1857	1512
593.02893	4370	3807	2916	2413	2408	2327	2172	2848	1925	1611
593.31873	4565	3991	2913	2709	2399	2348	2257	2908	1867	1801
593.60858	4792	4217	3469	2914	2806	2433	2072	2468	2016	2107
593.89844	4983	4794	3846	2860	3083	2534	2269	2293	2261	2341
594.18823	4615	4726	3580	2802	3145	2473	2187	2302	2202	2445
594.47803	4228	4352	2957	2887	3131	2359	2180	2107	2127	2201
594.76788	4444	4116	2802	2708	2750	1959	2483	1726	2120	2240
595.05768	4732	4209	3346	2745	2504	1976	2653	1998	2213	2008
595.34753	4685	3892	3231	3101	2457	2139	2504	2388	2055	1702
595.63733	4828	3678	2884	3129	2278	2341	2468	2101	1821	1412
595.92712	5015	4192	3155	2871	2326	2541	2489	2584	2136	1899
596.21692	5112	4371	3084	2565	2530	2441	2174	2601	2240	2160
596.50677	4984	4279	3275	2548	2681	2446	2038	2020	2469	1894
596.79657	4906	4420	3327	2628	2560	2432	1890	1852	2277	1661
597.08636	5035	4696	3505	3132	2575	2292	2002	2180	2262	1388
597.37616	4788	4653	3449	3319	2269	2535	2113	2107	2353	1165
597.66595	4880	4604	3838	3652	2593	2617	2241	2324	2056	1342
597.95575	5171	4575	3748	3456	2776	2744	2854	2455	2062	1967
598.24554	5221	4300	3826	3141	3004	2844	2874	2026	2123	1889
598.53534	5475	4292	4433	3026	2797	2769	2667	1999	1945	2213
598.82513	5572	4204	4075	3102	2813	2774	2423	2108	1991	2243
599.11493	5516	4640	3468	3067	2759	2871	2278	2435	2559	2320
599.40472	6215	4541	3412	2993	2508	2630	2370	2486	2354	2359
599.69452	5930	4775	3424	3044	2867	2503	2799	2220	2234	2417
599.98425	5979	5060	3403	3181	3275	2863	3361	2024	2207	2209
600.27405	6000	5070	3592	2896	2987	2691	3295	2025	2195	2056
600.56384	6003	4537	3852	2804	2745	2486	2991	2057	2243	2161
600.85364	5493	4662	3911	3425	2762	2513	2691	2523	2372	2295
601.14337	5438	5103	3909	3504	2858	2654	2520	2497	2641	2646
601.43317	5884	5510	4159	3956	3103	2872	2897	2711	2934	2888
601.7229	6643	5605	4384	4265	3347	3178	3054	3247	3183	2652
602.0127	7456	5574	4726	4974	4095	3855	3743	3800	3806	3103
602.30243	7060	5548	4888	4269	3931	3281	3314	3089	3627	3109
602.59222	7701	5947	5206	4299	4145	3025	3400	3094	3429	3101
602.88196	7230	5986	4892	4275	3987	3136	3562	3079	3415	2832
603.17175	7405	6084	4844	4524	3896	3590	3651	3344	3555	3147
603.46149	8033	5789	5457	4270	4061	4092	3915	3319	3320	3745
603.75122	8016	6251	5639	4151	3957	4053	4079	3299	3812	3749
604.04102	8276	6679	5781	4043	4072	4496	4374	3819	4101	3416
604.33075	8356	6437	5823	3985	4048	4506	3968	3560	4010	3468
604.62048	8531	5991	6590	4021	4340	4677	3874	3426	3561	3705
604.91022	8511	5685	7204	4730	4568	4402	3951	3779	3474	3173
605.20001	8442	6051	6597	5043	4717	4643	3962	3886	3549	3286
605.48975	7912	6535	5843	5597	5091	4660	4105	4133	3785	3552
605.77948	7451	7086	5587	5226	4947	4282	4556	4234	4069	4193
606.06921	8253	6710	5977	5150	4887	4259	4431	3957	4300	4388
606.35895	8800	6515	6198	5235	5063	4658	3873	4226	4171	4470
606.64868	8741	6426	6289	5227	4722	4405	4051	4088	4037	4130
606.93842	8680	6555	6336	5164	4231	4514	4497	4085	4141	3474
607.22815	8891	6588	6513	4813	4567	4735	4357	4198	4143	3323
607.51782	9102	6479	6951	5396	4522	4656	3953	4698	4253	3965
607.80756	8904	6535	6601	5691	4441	4392	3707	4151	4200	4034
608.09729	7861	6252	5784	6097	4291	4648	4175	3780	4489	3856
608.38702	8231	5936	5789	6073	4299	4989	4491	4041	4243	3597
608.67676	8871	6294	6315	5590	5043	4874	4585	4591	4069	3961
608.96643	8472	6519	7027	5105	5149	4476	4402	4573	3976	4288
609.25616	8054	6819	6522	5006	5064	4691	3755	4487	4145	3990
609.54584	8144	7254	6691	5420	5586	4954	3934	4052	4353	3696
609.83557	8360	7156	6227	6611	5918	5132	4201	3937	4437	3512
610.12531	9196	6500	5947	6375	6048	4915	4265	3822	4400	3904
610.41498	8923	6384	5888	5288	5404	4445	4686	3739	4526	3613
610.70471	8988	6294	5595	5592	5570	4721	4983	3776	4395	3106
610.99438	9252	6758	5642	5920	5699	4951	4782	4111	4145	3235
611.28406	9017	7596	5878	5700	5591	5153	4844	4661	4308	3380
611.57379	9111	7565	6001	5038	5374	4913	4638	4265	4454	3547
611.86346	9368	7170	6011	5202	5238	4513	4715	3906	3801	3952
612.15314	9172	7614	6455	5366	5582	4609	5093	3789	3626	3574
612.44287	8874	7513	6362	5084	5830	4476	5156	3938	3619	3425
612.73254	8755	7456	6563	5518	5826	4517	5240	4867	3889	3968
613.02222	9028	7399	6679	5923	5872	4450	5786	4892	4069	3680
613.31189	9278	7583	6871	6060	5686	5167	5650	4836	4285	3985
613.60156	9575	7751	6714	6204	5418	5281	4514	4665	4233	4160
613.89124	9963	7583	7108	5700	5739	5241	4348	4630	4356	3946
614.18091	9653	7340	6436	4734	5615	5244	4617	4616	4294	4014
614.47058	9878	7270	5881	4883	5680	5294	4476	5107	4708	4999
614.76025	9401	7165	5892	5675	5116	4675	4012	4548	4711	4689
615.04993	9920	8246	6605	6198	4475	4406	4393	4234	4682	4094
615.3396	10154	8180	7122	5945	5030	4617	4898	4314	4948	4324
615.62927	9972	7461	7074	5999	5804	4883	5021	5358	4769	4082
615.91895	9282	7823	7480	5989	5706	5483	4970	5268	4500	4077
616.20862	9167	8216	7584	6296	6033	6416	5257	5369	4451	4417
616.49823	9316	8578	7456	6013	5888	6115	5031	5368	4142	4256
616.7879	9711	8234	7213	5767	5482	5734	4974	5148	4224	4260
617.07758	9786	8260	6680	6330	5437	5336	5427	4693	4551	4471
617.36719	10517	8742	6351	6265	5950	5234	4988	4536	4757	4803
617.65686	10564	9375	6864	6243	6323	5696	4700	5372	4808	5348
617.94647	9951	9494	7160	6670	6219	5972	4336	5679	4320	5503
618.23615	10161	8883	6667	6517	5712	5883	4357	5181	4371	5083
618.52576	10326	8791	6812	6780	6102	5300	4545	4828	4492	4996
618.81543	10115	9008	7453	6788	6249	4839	4843	4458	4565	4791
619.10504	10134	8962	7635	6711	6385	5195	4890	4413	4789	4409
619.39471	10075	8540	7137	6333	6478	5277	4779	4350	4528	4169
619.68433	9690	8012	6903	6171	5883	5210	4878	4502	4474	4394
619.97394	9354	8037	6430	6267	5313	5285	4440	4566	4268	4382
620.26361	9263	8022	6976	6358	5770	5322	4219	4180	3795	4331
620.55322	9043	8179	6896	5756	5641	5249	4435	4260	3357	4161
620.84283	8470	8674	6662	5729	5325	5672	4591	4677	3218	4403
621.13245	8652	7730	6122	5728	4910	4987	4484	4652	3618	4118
621.42206	9536	7411	6426	5967	4910	4964	4355	4361	3772	3983
621.71167	10042	7441	6933	6341	4891	5045	4278	4165	3722	3989
622.00128	9569	7185	7121	6197	4994	4876	4148	3989	3817	4013
622.29089	9718	7422	6861	5765	4856	4966	4447	4048	3887	4015
622.58051	10236	7618	7097	5826	5664	4610	4395	4606	4040	4071
622.87012	10950	7847	7334	5953	5762	4218	4472	4260	3805	3762
623.15973	9922	8460	7356	5750	5715	4704	4239	3869	3635	3539
623.44934	10430	8423	7360	5889	5450	5032	4541	4276	3970	3576
623.73895	10517	8447	7226	6215	5307	4900	4986	4472	4091	3598
624.02856	9536	8639	7110	6301	5721	4862	4458	4846	4366	3470
624.31812	10049	8954	7660	6528	5530	4751	4509	4597	3699	3617
624.60773	10493	8916	7323	6923	5284	4825	4595	4165	3272	3649
624.89734	10959	8827	6601	7088	5581	4752	4802	4552	3784	3568
625.18689	11170	9309	6822	7140	5749	4712	4797	4584	4140	3546
625.4765	11030	9390	7616	6771	5040	4554	4566	4134	4144	3335
625.76605	10617	8746	7588	6796	5037	4316	4814	4098	4073	3796
626.05566	10641	8391	7140	7058	5429	4474	4770	4303	4020	4235
626.34521	11226	8437	7042	6669	5422	4992	5059	4202	4336	4403
626.63483	11163	8862	7293	6116	5398	5526	5220	4322	4421	4286
626.92438	11510	9112	7885	6341	5054	5594	5250	4668	4324	4576
627.21399	11635	9823	8147	6521	5245	5447	5725	4528	4656	4524
627.50354	11929	9579	7537	6083	5882	5636	5730	4378	4539	4042
627.79309	12014	9229	7577	6438	6468	6122	5740	4925	4430	4190
628.08264	11307	8845	6589	6987	5858	5741	6146	5053	4340	4140
628.37225	11811	9301	6325	7251	5362	5546	5489	4829	4074	4082
628.6618	11467	9396	7461	6676	5585	5619	4991	4741	4268	4165
628.95135	11385	9380	7344	6810	5797	5688	5176	4710	4224	4328
629.24091	11837	9577	7403	7226	6172	5588	5260	4252	4524	4413
629.53046	12796	9852	7507	7655	6629	5833	5481	4202	4953	3972
629.82001	12257	9994	7796	7308	6641	6058	5293	4496	4798	3838
630.10956	11815	10488	8030	6770	6704	5978	5167	4602	4871	3845
630.39911	11543	10646	8058	7108	6772	7236	5287	5032	4790	4040
630.68866	11830	9638	7964	7280	6746	8019	5185	5229	4416	3751
630.97821	10844	9265	7999	7570	6360	6701	5234	4865	4284	4150
631.26776	10665	8778	7406	6795	6607	5896	5320	4803	4387	4583
631.55725	10120	8661	7979	6040	6690	5776	5604	4636	4688	4444
631.8468	10453	9569	8227	6530	6540	5796	5584	4898	4878	4898
632.13635	11376	10010	8364	7357	6567	5782	5646	5431	4878	5195
632.42584	11552	10387	8530	7531	6934	6129	5982	5347	4759	5112
632.71539	12641	10588	8740	8126	6932	6388	6125	5367	4774	4888
633.00494	12701	10046	8725	8404	7086	6124	6355	5927	4901	5215
633.29443	12827	9949	8030	8287	7280	5917	6749	6053	5177	5255
633.58398	12591	10256	8170	8083	7639	5734	6082	5399	5987	4992
633.87347	12607	10170	8605	8070	6806	6182	5563	5092	5857	4727
634.16302	12549	9775	8420	8732	6769	6847	6172	5117	5411	4971
634.45251	12396	9747	8964	8162	7139	7146	6242	5316	4942	5183
634.742	12406	9383	8775	7726	7189	6831	6069	5830	5048	5277
635.03156	12537	10008	8677	7782	7543	6924	6967	6151	5593	5459
635.32104	12481	9983	9590	8391	7479	6601	7021	5579	5490	5451
635.61053	12521	9854	9187	8415	7217	6196	6510	4904	5597	5217
635.90009	12458	10180	8773	8316	7040	5858	5799	5138	5739	5294
636.18958	12834	10378	9120	8351	7634	6019	5710	5643	6519	5671
636.47906	13244	10816	9180	8450	7994	6607	5525	6275	6282	6239
636.76855	12928	10959	9839	8409	8071	6683	5144	6746	6084	6235
637.05804	13330	10510	10581	8426	7534	7047	6167	6259	6028	6202
637.34753	14224	10620	9561	7683	7850	7733	6702	5567	6213	5688
637.63702	13989	11512	9009	7413	8171	7015	6660	5747	6611	5626
637.92651	13290	12365	9481	7524	8161	6582	6466	5580	6467	5574
638.216	13288	12578	9531	7908	8210	6983	6583	5808	6078	5798
638.50549	13393	11540	8850	8737	8118	7587	6801	6280	5967	6023
638.79492	12341	11768	8631	9392	7819	7860	7414	6255	5987	5737
639.08441	12458	12021	8783	8453	7810	7579	7690	6152	6384	5448
639.3739	12935	11898	8562	8012	8447	7097	7225	6169	5669	5214
639.66339	13326	10684	9132	9126	9383	7145	7837	6526	5642	5259
639.95282	13374	10418	9808	8896	9144	7062	7610	6795	6460	5934
640.24231	13299	11038	9443	8758	8579	7014	7882	6925	6769	6107
640.5318	13875	11073	9542	8241	8379	7510	8886	6709	6865	5941
640.82123	13280	10637	9956	8743	8060	7934	8782	6864	6275	6266
641.11072	13841	10849	9186	9289	8586	8097	8155	7169	6209	6441
641.40015	13862	11454	9163	8989	8576	7287	7443	6840	6385	6069
641.68958	12840	11368	8872	8142	8496	7285	7255	6168	6533	5472
641.97906	12774	11604	9446	7996	8314	7210	6929	5714	6601	5893
642.26849	13537	11140	9305	7264	7904	7232	6596	6573	6243	6705
642.55798	12746	10730	9045	7903	7891	6443	6689	6783	6386	7002
642.84741	12622	10182	8657	7682	8129	6390	6668	6645	6482	5402
643.13684	14232	10687	8581	8360	8912	7619	8121	7313	6668	5318
643.42627	15369	11294	10179	10068	8973	8421	8738	7868	6980	6106
643.7157	15110	11410	10330	9741	8843	7613	7752	7567	7392	6034
644.00513	14936	10916	10185	9112	9036	7413	7791	7101	7729	6423
644.29462	14758	10911	10826	9344	9199	7741	8209	7083	7925	7103
644.58405	14839	11135	10664	9309	9158	8072	8119	7922	8243	7270
644.87347	14838	11378	11031	8943	8237	8608	7758	7458	8344	6772
645.1629	15139	12575	11059	10008	8772	8973	7929	7793	8423	6574
645.45227	14751	12180	11051	10933	9045	8493	8303	8176	8774	6563
645.7417	14454	11309	10999	10959	9050	8370	8050	8338	8040	6696
646.03113	14992	11410	10764	10932	8716	8230	8161	8221	8041	6814
646.32056	15923	12140	10591	9947	8676	8178	8141	8519	8197	7455
646.60999	15811	12762	10361	10502	8331	8598	8134	8180	8503	7810
646.89935	14858	12316	10806	11278	8976	8695	8882	7749	8207	7439
647.18878	14214	12053	11490	11385	9600	8723	9349	8202	7600	7421
647.47821	15132	11929	12591	11257	10288	8761	9227	7949	7365	7704
647.76758	15639	11617	12039	11143	10277	8515	8876	7998	7565	7041
648.05701	15585	11991	11607	11129	10047	8127	8926	8536	7754	6881
648.34637	15209	12689	11304	11209	10144	8333	8091	8578	7964	6819
648.6358	14606	13216	11670	11254	10232	9154	8275	8637	7412	6631
648.92517	15131	13329	11609	10971	10375	8757	8257	8311	7764	6686
649.2146	15744	13274	11079	11001	10252	8594	8164	8409	7925	7194
649.50397	16078	13838	10569	11262	9627	9662	7710	8153	8336	7370
649.79333	15695	13672	11106	10939	9366	9413	7896	7914	8210	7690
650.08276	14637	13758	10832	10080	9246	9584	8712	7715	8422	7881
650.37213	14696	13060	11003	10083	10129	9488	9566	7549	9007	9044
650.6615	14772	12978	11551	10816	10386	9225	8697	7939	9529	9482
650.95087	14645	13195	12569	11543	10345	9194	8779	8440	9321	8653
651.24023	14774	13803	12802	11591	10895	9757	9445	8919	9294	7286
651.5296	14607	14098	11873	10300	10781	9817	9473	9201	9073	7392
651.81897	14899	13449	11335	10415	10817	10343	9098	9295	8479	8115
652.10834	15228	12908	10607	10962	10383	10070	8465	9064	8778	7858
652.39771	14979	12963	10869	12343	9352	9309	8456	8929	9108	7321
652.68707	14970	13045	11526	12536	9581	9014	9300	8751	8822	7807
652.97644	15342	12783	11835	11531	10513	9586	9341	8780	8184	8498
653.26581	15733	12508	11186	11033	11022	9478	9261	9299	7992	8530
653.55518	15310	12490	11086	11691	11305	9979	9551	9228	8275	8208
653.84454	14864	11632	11327	11318	10383	9995	9223	9027	8341	7788
654.13385	15019	12541	11742	10828	10408	9709	9120	9055	8560	7937
654.42322	14626	13165	12262	10396	9845	9695	9882	9301	8444	8132
654.71259	15502	13460	11740	10796	10042	8875	10324	9980	8428	8664
655.00189	15531	13031	12285	10753	9714	9086	10248	10427	8890	9279
655.29126	14539	14102	12110	10091	9647	9733	10364	9619	9158	8274
655.58057	14094	15244	11691	10968	10500	8985	9774	9618	8812	8067
655.86993	13621	15340	11221	11597	10893	8761	8441	9738	7648	8321
656.15924	14757	14042	11788	11231	11256	9467	8281	9541	8127	8493
656.44855	15215	13003	11819	11501	11179	8915	8336	9122	8496	8444
656.73792	15290	13412	11508	11929	10301	8804	9203	9448	8922	8124
657.02722	15576	13649	11437	12259	10316	9004	9630	10074	9027	8218
657.31653	15603	13452	12194	11752	10351	9284	9555	9978	9168	8336
657.6059	15341	13862	12185	10684	9859	9346	9767	9495	9391	8186
657.8952	15173	12725	11814	10730	9805	9757	10076	9655	9546	8345
658.18451	15289	12207	11748	10956	10445	9276	8997	9650	9314	8325
658.47382	14339	12430	11545	11233	10462	8729	9173	8840	8789	7849
658.76312	13401	12592	12143	10917	10432	11191	9830	9207	9075	8022
659.05243	13825	12799	11888	10380	10016	10846	9321	9395	9205	7588
659.34174	14952	14515	11781	10969	9948	9404	9162	9177	8982	8198
659.63104	14817	13923	11231	10928	9888	8796	9256	7912	8640	8687
659.92035	14659	13629	11553	10921	10278	9137	9151	8578	8610	8629
660.20966	14032	12780	11988	10637	9770	10044	8693	8650	8763	7690
660.49896	14402	13096	11674	10326	9676	10431	8840	8508	9128	7582
660.78821	15199	12836	11544	10469	10092	9780	9017	8564	9351	8347
661.07751	15740	12267	11572	10965	9536	10042	9168	7945	9546	8688
661.36682	14170	12047	12222	11352	9647	10258	8870	8036	9197	9267
661.65607	13820	11961	12581	12017	9725	9781	8584	7881	8571	9496
661.94537	15140	12832	12965	11041	9677	8446	8075	8479	8981	9480
662.23468	15091	12800	13208	10888	9556	9434	7913	8664	9004	9260
662.52393	14998	12083	12398	10463	9487	9577	8838	8022	7891	8581
662.81323	15673	12757	11497	10664	9533	9036	9591	8545	8017	8587
663.10248	15091	13088	11745	10672	9656	9477	9632	9608	7911	8664
663.39172	14638	13128	11654	10607	9263	11048	9503	9426	7659	8592
663.68103	14881	13452	11299	10634	9296	11345	9037	9233	8163	9020
663.97028	14814	13442	10981	9640	8924	10872	9596	9304	8386	9009
664.25952	14643	13599	10817	10199	9266	9410	9664	9603	8145	8195
664.54883	14256	13765	10876	11152	10153	9261	9422	8647	7837	7356
664.83807	14303	13221	10661	11074	9725	8943	9227	8662	8382	7235
665.12732	13898	12352	10805	10683	9617	9340	9150	9171	8727	7599
665.41656	14378	12505	11679	10303	9501	8773	8942	8996	8857	7645
665.70581	13923	12765	11515	10372	9657	8615	8871	8676	8301	7289
665.99506	13818	12248	11399	10457	9918	8849	8479	9007	7571	7652
666.2843	14141	12187	10661	10191	9647	8875	8382	8921	6768	7357
666.57355	14462	12172	11259	11349	9791	8479	8664	9029	6687	7554
666.86279	14829	11705	11565	11548	9813	8625	8459	9539	7029	7695
667.15204	14770	12235	11454	10203	9761	8685	8557	9355	7974	7988
667.44128	14614	12335	11752	10165	8975	9266	8351	8529	8476	8211
667.73047	12909	11854	11442	10257	8477	9353	8345	8665	7780	8506
668.01971	12574	12103	11651	10210	9036	9320	7963	9198	7079	8195
668.30896	12565	12004	10288	9292	8520	9341	8075	9387	7228	8492
668.59814	12420	12435	9791	8706	9269	8800	8198	8773	7439	8518
668.88739	13311	12683	10362	8795	9135	7821	8272	8077	7465	7910
669.17657	13321	12579	10521	9054	8549	8274	8646	7739	7534	7805
669.46582	12892	12520	10330	9738	8043	8695	8334	7791	7784	7808
669.755	13016	12868	10097	10091	8376	8862	8917	8226	7490	7126
670.04425	13528	11884	10853	10037	9441	9003	9377	8625	7585	6585
670.33344	13594	11367	10752	9908	9430	8853	9483	8489	7296	6552
670.62268	13143	11143	11030	9722	8511	9059	9115	8728	7603	7334
670.91187	12903	11157	10240	9881	7966	8659	8074	8173	7088	7625
671.20105	13265	10757	10432	9715	8476	8140	8384	8035	7257	7008
671.49023	13186	10615	10420	9123	8974	7866	8935	8637	7730	6303
671.77948	12613	11463	10190	10191	8417	8396	8789	9017	8233	6633
672.06866	13547	11681	10350	10649	8575	8666	9215	8269	8253	6726
672.35785	13680	11611	10494	9905	8978	8546	8995	7129	8329	6842
672.64703	12881	11574	9985	9502	8936	8406	9057	7282	7974	7101
672.93622	12111	11314	9513	9939	9034	9048	8429	7510	7420	6896
673.2254	12403	10390	9213	9570	9372	9395	8602	7491	6877	6896
673.51459	12320	10043	10037	9323	8892	8774	8109	7057	6046	7401
673.80377	12390	10424	10442	9007	8742	8407	8456	7845	6279	7594
674.09296	12332	10990	9752	8700	8473	8159	8440	7902	6579	7894
674.38208	12405	11398	8804	9247	8214	7726	8037	7531	6765	6877
674.67126	12698	11449	9265	9236	7796	7266	8378	7230	6790	7167
674.96045	12777	10646	9886	9292	7898	7936	8316	6554	6946	7072
675.24957	12941	10527	9688	9497	7760	8322	8526	6770	6745	6822
675.53876	12444	10414	9471	9240	7290	8239	8425	6828	6307	6438
675.82794	12246	10078	9186	8976	7185	8781	8138	6813	6570	5896
676.11707	12362	9699	8925	9266	7348	8368	7338	6663	6120	6773
676.40625	13108	9298	9211	9219	7988	8032	7244	6667	6070	6963
676.69537	12706	10327	9514	8491	7855	8583	7481	6262	6554	6726
676.98456	11820	10567	9423	8113	8078	7798	6861	6458	5968	6314
677.27368	10838	10038	8914	7537	8313	7364	6593	6869	6547	6321
677.56281	11482	10154	9490	7295	8709	7572	6850	6601	6624	6540
677.85199	11618	10512	9814	8164	8571	8053	6885	6515	6209	6558
678.14111	11413	9988	10107	8261	8176	8185	6891	7038	6472	6743
678.43024	11168	8968	9736	7819	8109	8255	7168	6838	6548	6190
678.71936	11923	9331	9615	8304	8160	8272	7494	7277	6961	6042
679.00848	11601	9306	9786	8650	7559	8342	7674	6815	6640	6304
679.29761	11329	10177	8533	8185	7720	8667	7368	6412	6933	6341
679.58673	11398	11052	8506	7704	7920	8089	7430	6200	6640	7210
679.87585	11254	10736	8341	7705	7510	7458	7328	5861	5910	6903
680.16498	10721	10364	8594	7741	7400	7762	7518	6033	6263	6305
680.4541	11492	9664	8305	7119	7571	7740	7771	6434	6725	6713
680.74323	11368	9913	8069	6939	7252	7430	7380	6410	6273	7565
681.03235	10965	9981	8785	7473	7474	6622	7135	6283	6514	7306
681.32147	10164	10463	8443	8130	7297	6309	7093	5817	6012	6504
681.61053	10802	9719	8027	7870	7778	6838	6646	5959	5952	6157
681.89966	11315	9255	8428	8245	7548	6810	6497	6285	6006	6123
682.18878	10848	9295	9163	8179	7245	6180	6446	5541	5784	6038
682.47784	10721	9239	9296	7637	6710	5940	6365	5745	5880	4903
682.76697	10766	9356	9264	7471	6600	6686	6351	6216	5989	4662
683.05603	10294	9665	9362	7929	7314	6899	6389	6403	5894	5633
683.34515	10762	9929	8754	7317	6914	6702	6185	6213	5785	6061
683.63422	10739	9621	8247	7170	6633	6750	6368	5908	5769	5941
683.92328	10494	9819	7634	6790	7041	6989	5854	6092	5626	5789
684.2124	10420	9669	7303	6520	6960	6649	6556	6676	5563	5511
684.50146	11116	10317	7216	6606	7118	6795	6548	6261	5454	4704
684.79053	11636	10071	7479	7150	6859	7051	6434	5893	4902	5074
685.07959	11648	9751	7761	7566	6945	7247	6489	5447	5197	5754
685.36871	11382	9581	7689	6891	6578	7026	6762	5656	4749	6032
685.65778	11498	9418	8009	7544	6754	6387	6986	6076	5165	6035
685.94684	10579	9042	7695	7364	6863	5688	6831	5555	5376	5478
686.2359	10183	9182	7974	7639	6984	5479	6365	5460	5251	5356
686.52496	10668	9175	7434	6907	6814	6016	6156	5984	5948	5075
686.81403	10770	9055	7141	6932	6513	6146	6539	5876	6330	5310
687.10309	10934	8618	7536	7053	6474	6840	6431	5819	5992	5419
687.39209	10728	8245	7400	7404	6260	6700	5726	5996	5260	5633
687.68115	10646	8254	7534	7555	6813	6327	5345	5512	4614	5273
687.97021	9886	8782	7879	7678	6475	5812	6039	5701	4661	4961
688.25928	10479	8713	7776	6957	6364	5756	6273	5634	4629	4685
688.54828	11167	8266	7756	6362	6786	6677	6692	4934	5029	4878
688.83734	10854	8338	7790	6336	6287	6823	6620	4665	5947	5484
689.1264	10606	8916	7168	6435	6201	6344	6557	4791	5218	5545
689.41541	10221	8923	7058	6882	6809	6043	6304	5425	4643	5547
689.70447	9266	8644	7595	6709	7037	6025	6323	5300	4631	6006
689.99347	8800	7913	7553	6358	6748	6420	6024	5515	4331	5824
690.28253	10127	7124	7714	6110	6369	6399	5667	5843	4587	5590
690.57153	10623	7874	6727	6785	6129	5634	5449	5542	4945	5180
690.86053	10010	8563	6433	7662	5846	5266	5056	4962	4664	4654
691.14954	10001	7935	6810	6480	5357	5844	5000	4898	4615	4275
691.4386	9272	8032	7652	6044	5754	6231	5287	5363	4682	4281
691.7276	9584	7759	7278	5721	5675	6657	5208	5144	4541	4076
692.0166	9566	8526	6783	6459	5639	6160	4970	5269	4175	4253
692.3056	9745	8922	6848	6834	5211	5741	4895	5024	4584	4624
692.5946	9490	8566	7710	6599	4916	5701	4838	4700	4749	4625
692.88361	9834	8475	7378	6290	5043	5461	5232	5029	4568	4521
693.17261	10147	8753	6890	6097	5672	5005	4982	5115	4649	4461
693.46161	9595	8136	6647	6419	6135	4905	4419	4893	4401	4043
693.75061	9719	7470	6507	6557	5760	5244	4601	4689	4217	4017
694.03961	9885	6821	6823	6402	5695	5391	5048	4517	4505	4055
694.32861	9661	7519	7043	6279	5895	5406	5549	4372	4737	4069
694.61755	9051	8231	7126	6251	5532	5359	5437	4450	4526	4159
694.90656	8980	7872	6861	6202	5164	5234	5052	4458	4739	4570
695.19556	9237	7149	7165	6136	5167	4921	5086	5032	4975	4639
695.4845	8947	7604	7093	6508	6202	5209	5382	5043	4996	4470
695.7735	8277	7697	7021	6494	6495	5382	5212	4965	4378	4300
696.06244	8339	7252	6334	6267	5996	4939	5037	4442	3928	4319
696.35144	8878	7014	6420	5707	5349	5414	4564	4115	3242	4164
696.64038	9228	7817	6575	5579	4684	5527	4841	4401	3558	4256
696.92938	8655	7355	6070	5462	4737	4830	4858	4420	3839	3965
697.21832	8765	6896	5916	5443	4800	4949	4847	4757	3545	4049
697.50726	9018	7308	5396	5485	4724	5016	4711	4116	3751	3624
697.7962	9239	7423	5561	5562	4697	5407	4692	4162	4089	3557
698.08521	8969	7596	6250	5198	4615	5058	4343	3773	3544	3574
698.37415	8419	7355	6189	5279	4656	4515	4361	3748	3420	3949
698.66309	8997	7020	6488	5379	5814	4718	4178	3716	3477	3804
698.95203	8832	7515	5914	5849	6211	4841	4105	3874	4021	3443
699.24097	9346	6980	5797	6161	6071	5139	4546	4032	3611	3759
699.52991	9612	6392	5206	6154	5558	5564	4427	4176	3138	3852
699.81885	9641	6609	5241	6102	5067	5328	4480	3855	3598	3624
700.10779	9766	7363	5719	5795	4712	5091	4527	4030	4489	3390
700.39673	8641	7824	5991	5540	4485	5850	4432	4594	4377	3324
700.68561	8726	8141	5819	5263	4724	5523	4422	4135	4493	3548
700.97455	8899	8327	5130	5107	5583	4658	4071	4128	4093	3683
701.26349	8708	8049	5553	5711	5487	4251	3820	3978	3980	3613
701.55237	8251	6513	5838	5688	5997	4588	3657	3730	3565	3144
701.84131	8214	5706	5599	5954	5570	4330	3694	4051	3626	3025
702.13025	8476	6545	6153	5214	5345	4077	3525	4354	3868	3951
702.41913	8484	6618	6199	5061	5522	3941	3904	4460	3679	3668
702.70807	8431	6679	6252	5160	5266	4416	4222	4546	4100	3532
702.99695	8913	6653	6083	4971	4749	4568	4496	4579	4284	3440
703.28583	8930	6828	5728	5533	5251	4344	4401	4241	3845	3526
703.57477	8043	7436	5615	5237	5595	4293	4642	3893	3674	3507
703.86365	7181	7182	5589	4757	4865	4349	4070	3609	3493	3308
704.15253	7289	6367	5753	5316	5547	4594	3853	3466	3413	3816
704.44147	7331	5629	5629	6149	4987	4611	3767	4087	3518	3705
704.73035	7942	5946	5779	5793	4807	4413	4157	4077	3436	4046
705.01923	8934	6889	6157	5940	4445	4122	4101	3650	3527	4355
705.30811	9262	6926	6129	5455	4577	4195	3493	3634	3740	4305
705.59698	9035	6574	6064	5314	5239	4116	3653	3754	3832	4303
705.88586	8221	6053	5435	4913	5404	3737	4092	4254	4251	4313
706.17474	7936	5924	5700	4552	4510	3663	4005	4256	4104	4371
706.46362	7864	6534	5746	5810	3711	3541	4149	4042	3915	4533
706.7525	8120	6876	5748	5973	4256	3691	4198	3633	4167	4373
707.04132	8040	6236	5645	5348	4325	3911	4033	4059	3619	4122
707.3302	7608	6430	6657	5721	4020	4250	5061	4170	3367	3722
707.61908	7966	6302	6305	4708	3627	4045	4684	4378	4134	3723
707.9079	8153	6435	6179	4242	4227	4050	4125	4118	4119	3995
708.19678	8473	5996	6019	4947	4217	3637	4032	3592	3742	3571
708.48566	8256	6468	6152	5811	4199	3482	3826	3459	3668	3534
708.77448	7061	7158	5905	5155	4714	3601	3087	3912	3271	3498
709.06335	7241	6858	5621	4817	5108	4350	3388	4000	2810	3457
709.35217	8283	6343	5384	5204	5178	5228	3469	4015	3028	3615
709.64099	8347	6357	5356	5237	5014	4900	3288	3856	3460	3568
709.92987	7879	6655	5545	5065	4647	4009	3291	3731	3429	3125
710.21869	8330	6761	5250	5305	4003	4084	3493	3279	3493	3352
710.50751	7808	6096	4712	5554	3836	3927	3743	3537	3655	3488
710.79633	7746	5876	4991	4649	3991	3840	3759	3567	3723	3272
711.08514	7440	6305	5271	4318	3831	3805	3952	3469	3149	3456
711.37402	7455	6643	5414	4489	3971	4007	4356	3592	2953	3667
711.66284	7961	6536	5304	4675	4095	3915	4156	3451	3145	3156
711.95166	7723	6186	4744	4649	4156	3638	3530	3306	2774	2819
712.24048	7489	6267	4857	4707	4502	3886	3369	3682	2662	3065
712.5293	7708	5859	4715	5061	4346	3871	3311	4007	3192	2855
712.81805	7171	5915	4621	5415	4330	3813	3591	3701	3165	2860
713.10687	7037	5877	5131	5232	4367	3483	3312	3643	3208	3039
713.39569	6792	5730	5135	4643	4275	3279	3589	3505	3317	2968
713.68451	6513	5913	5055	4762	3814	3382	3874	3259	3493	2977
713.97327	7026	6038	4871	4784	3967	3511	4083	3533	3443	2725
714.26208	7873	6310	4429	4584	4269	3947	4111	3861	3212	3257
714.5509	7450	5463	4452	4295	4224	3487	4078	3918	3112	3227
714.83966	7039	5542	4735	4455	4111	3327	4506	3869	3526	3489
715.12848	7311	5750	5030	4068	3847	3304	4153	3344	3370	3321
715.41724	7360	6102	5481	3789	4046	3158	3909	2577	3173	2591
715.70599	7209	5790	4916	4054	3928	3304	3711	2719	2941	2824
715.99481	7235	5367	5197	4356	4251	3528	3700	3394	2902	3192
716.28357	7081	4939	5137	4257	4740	3846	3739	3488	2970	2984
716.57233	7175	4913	4907	5081	4449	4189	4100	2962	3181	2358
716.86115	7016	5007	5500	5123	4072	3735	4176	2924	3172	2696
717.1499	6625	5009	5140	4655	3538	3039	3805	3368	2770	2526
717.43866	6347	4834	5211	4527	3317	3149	3692	3361	2826	2596
717.72742	6309	5057	5299	4482	3083	3121	3558	3102	2896	2314
718.01617	5299	5233	4645	4209	2660	2915	2842	2971	2496	2231
718.30493	5831	5288	4495	4738	2946	3158	2600	3052	2691	2422
718.59369	6681	5232	3926	4564	3360	2916	3155	3475	2726	2764
718.88245	7192	4900	3623	4271	3115	3018	3425	3319	2167	2608
719.1712	7248	4941	4338	4449	2748	3553	3384	2989	2280	2617
719.4599	6510	4801	4780	4624	3227	3816	3419	3367	2387	2842
719.74866	6093	4647	4375	4437	3511	3090	3115	3425	2678	2624
720.03741	6022	4664	4571	4344	2786	3183	3217	3259	2754	2440
720.32611	5493	5345	4665	3898	2915	3445	3112	2730	3247	2668
720.61487	5749	5450	4484	4144	2659	3747	2873	2580	3024	2676
720.90363	5932	5228	4306	4097	2706	3658	2858	2754	2841	2723
721.19232	5940	5193	4050	3569	2962	3324	3049	2910	3142	2606
721.48102	5220	5145	4308	3623	3433	3017	3385	3227	2532	2125
721.76978	5657	5173	4502	3744	3253	2835	3510	3333	2595	2335
722.05847	5407	5192	4341	3526	2917	2658	3617	2773	2452	2606
722.34723	5843	5248	4272	3499	3724	3489	3417	3201	2671	2731
722.63593	5601	5092	3612	3380	4559	3890	2919	3023	2746	2499
722.92462	5773	4961	4263	3819	4054	3345	2863	2736	2486	2032
723.21332	5937	4993	4260	3306	3409	2986	2927	2552	2534	2151
723.50201	5346	5294	3765	3494	3674	3017	2938	2973	2591	2790
723.79071	5390	5279	3732	3447	3896	3093	2620	2638	2288	2409
724.07941	4744	5767	3961	3575	3124	2860	2575	3092	2384	2441
724.3681	5510	5886	4270	3349	3213	2864	3115	2868	2503	2635
724.6568	5479	4854	4246	3429	3546	3070	2986	2543	2626	2548
724.9455	5641	4636	3638	3467	3241	3453	2558	2273	2386	2199
725.23419	5719	4548	3961	3681	3208	3365	2666	3096	2696	2186
725.52289	5690	5200	4586	4108	3583	3561	2798	3358	2368	2323
725.81158	5289	4787	4424	3969	3743	3821	2824	3359	2391	2218
726.10022	5325	4759	4161	3367	3410	3369	2929	2781	2554	2622
726.38892	5626	4494	4229	3490	3262	3210	2751	2328	2719	2866
726.67755	5418	4386	3529	3620	3390	3192	2207	2258	2136	2692
726.96625	5479	4756	3834	3205	3345	2546	2311	2333	1859	2321
727.25494	5618	5003	3746	3258	3241	2763	2904	2793	2275	2483
727.54358	5510	4632	3906	3058	3796	2677	2790	2631	2386	2473
727.83221	5144	4521	4174	2658	3302	2170	2551	2456	2279	2796
728.12091	5340	4418	4633	3417	3370	2613	3103	2484	2555	2859
728.40955	5492	4002	4130	3370	2868	2733	3521	2299	2544	2267
728.69818	5281	4062	4628	3461	2956	2990	3046	2117	2624	2037
728.98688	5442	3965	4065	3467	3061	3139	2566	2328	2179	2353
729.27551	5384	4173	3922	3422	3399	3315	2352	2518	2679	2738
729.56415	5763	4305	4116	3283	3461	3255	2352	2213	2665	2470
729.85278	5922	4428	4281	3668	3472	2829	2257	2047	2843	2483
730.14142	5720	4650	4359	3593	3176	2805	2535	2531	2611	2523
730.43005	4891	4193	4598	3291	3261	2981	2522	2462	2460	2320
730.71869	4821	4169	3589	2704	3182	3004	2113	2338	2292	2031
731.00732	5429	4017	3335	3499	3234	3075	2203	2584	2364	2293
731.2959	5419	4148	3274	3736	3106	3082	2427	2816	2374	2401
731.58453	5909	4489	3726	3363	2771	3329	2275	2592	2254	2658
731.87317	5769	4578	3563	2861	2473	3288	2257	2158	1889	2202
732.1618	5501	4292	3471	2814	2975	2671	2094	2012	1957	1654
732.45038	5773	4198	3640	2734	3053	2515	1827	2038	1940	1253
732.73901	5725	4229	3542	2721	2899	2337	1880	2245	1958	1559
733.02759	5443	4872	3687	2806	2955	2573	2129	2175	1960	1726
733.31622	5304	5134	3644	3087	3006	2376	1869	2240	2101	1774
733.6048	5214	4433	3687	3383	2977	2359	2260	2369	2451	1757
733.89343	5393	3955	3553	3244	2384	2546	2337	2234	2178	1831
734.18201	5238	3905	3610	3272	2442	3289	2452	2554	2185	2368
734.47058	4613	3678	3450	3026	2460	3069	2538	2269	2223	2153
734.75922	4462	3545	2886	3096	2962	3038	2782	2106	2154	1920
735.04779	4500	3835	3153	3518	2860	2833	2792	2265	1940	2347
735.33636	4230	3781	3920	2989	2655	3036	2548	2706	1737	2506
735.62494	4347	4115	3270	2535	2667	2509	2325	2522	1589	1909
735.91351	4967	4371	3182	2496	3054	2576	2303	2610	1659	2222
736.20209	4974	3641	3409	2641	3094	2267	1976	2647	1709	1796
736.49066	5508	3393	3407	2625	2884	2114	1779	2747	1898	1658
736.77924	4990	3882	3837	2680	3191	2197	2205	2314	2106	1677
737.06781	4662	3989	3919	2673	2689	1977	2309	1987	2225	1978
737.35638	4846	3604	3605	2880	2621	1702	2053	1899	2249	2100
737.6449	4478	3485	3063	2612	2720	2044	2022	2020	1954	1598
737.93347	4343	3722	3455	2330	2557	2052	1995	2636	1949	1857
738.22205	4645	3699	3438	2377	2670	2075	1826	2590	1965	1948
738.51056	5110	3927	3135	2748	2492	1946	1952	2691	1622	1395
738.79913	5058	4190	3303	2878	2471	2568	1975	2346	1772	1747
739.08765	4615	3576	3572	2976	2694	2470	1728	1832	2081	2111
739.37622	4331	3337	3790	3147	2376	2298	1531	1707	1952	1779
739.66473	4262	3711	3928	3224	2612	2508	1717	1970	1817	1965
739.95325	4396	3895	4101	2897	2512	2561	1834	1912	1827	1880
740.24182	4417	4184	3357	3042	2524	2524	1918	2504	1975	1629
740.53033	4425	3637	3072	3007	2113	2248	2034	2429	1795	1536
740.81885	4635	3494	3217	3038	1941	2767	2296	2188	1752	1984
741.10736	4280	3746	3023	2730	2248	2584	2342	2159	1697	1886
741.39594	4643	3958	3265	2294	2246	2659	2003	1639	1560	1848
741.68445	4028	3537	2891	2450	2286	2308	2110	1427	1361	1795
741.97296	4203	3739	3051	2140	2376	2352	2552	2023	1388	1963
742.26147	4229	3662	2829	2446	2602	2369	2115	2309	1515	1581
742.54993	4263	3330	2855	2460	2197	2331	1603	2235	1285	1219
742.83844	4976	3477	2942	2515	2128	2736	1911	1909	1460	1308
743.12695	4707	3661	2894	2201	2306	2597	2159	1767	1306	1380
743.41547	4430	3918	3213	2557	2303	2412	1902	1955	1911	1394
743.70398	4605	3794	2952	2610	2267	1787	1353	1807	1796	1562
743.99243	4098	3185	3160	3190	2577	1984	1464	1762	1731	1845
744.28094	3907	2794	2820	2924	2350	1891	1682	1731	2029	1844
744.5694	4066	3492	2804	3019	2328	2080	1833	1548	2160	1676
744.85791	4248	3811	2636	3020	1882	1816	1882	1283	1869	1360
745.14636	4201	3289	2287	2819	1904	1740	1745	1223	1662	1601
745.43488	3970	2929	2446	2306	2370	1853	2240	1414	1705	1659
745.72333	3846	3298	2533	2360	2240	1855	2258	1600	1371	1532
746.01184	3878	3448	2901	2462	2404	1903	2062	1453	1431	1688
746.30029	3675	3193	3176	2233	2234	1993	1846	1367	1610	1927
746.58875	4073	3066	3007	2569	2623	1878	2081	1410	1613	1788
746.8772	4517	2890	2457	2444	2311	1814	2188	1881	1442	1999
747.16565	4245	3055	2328	2306	1958	2019	2301	2031	1435	1725
747.4541	4502	2818	2467	2259	2006	1905	2140	1842	1382	1415
747.74255	4100	2964	2840	2599	2371	1972	1934	1767	1066	1853
748.03101	4219	3077	3025	2969	2112	2211	1997	1838	1160	1879
748.31946	4431	3399	2627	3236	2023	2298	1786	1966	1064	1914
748.60791	4242	3558	2023	2643	1998	1913	1573	1852	1074	1598
748.89636	3909	3253	1990	2458	2018	2253	1645	1707	1178	1754
749.18481	3845	2879	2023	2422	2028	1875	1456	1405	1461	1951
749.47321	3991	2901	2254	2337	2638	1938	2084	1975	1259	1650
749.76166	4315	3133	2485	2862	2725	1962	2086	1795	1333	1424
750.05011	3969	3475	2557	2908	2248	1786	1869	1757	1498	1156
750.3385	3737	3405	2630	2880	2012	1666	2081	1638	1404	1094
750.62695	3506	3296	2721	2482	1984	1479	1754	1737	1540	1158
750.91534	3862	3321	2467	2573	2053	1677	1511	1732	1372	1398
751.2038	4796	3217	2945	2632	2246	1645	1402	1845	1633	1069
751.49219	4673	3400	3186	2402	2548	1610	1466	1571	1542	1163
751.78058	4316	3190	2762	2399	2803	2153	1560	1528	1518	1280
752.06903	4607	3354	2409	2427	2241	2514	1640	1605	1393	1137
752.35742	4219	3257	2548	2296	2563	2029	2144	1433	1151	1169
752.64581	4374	2843	2698	2258	2427	2042	1828	1317	1276	1583
752.9342	3813	2513	2513	1894	2104	1720	1645	1431	1044	1493
753.2226	3968	2833	2482	1908	2094	1693	1625	1574	1327	1267
753.51099	4045	3172	2036	1694	1943	1587	1305	1159	1603	1325
753.79938	3815	2592	2060	1701	2359	2007	1175	1315	1577	1384
754.08777	3756	2728	2135	1868	2323	2359	1428	1229	1460	1385
754.37616	4010	2822	2699	1814	2097	1989	1341	1090	1438	1192
754.66455	4474	2930	2305	1957	1758	1895	1471	1574	1268	1186
754.95288	3519	2640	2067	1922	1812	2074	1462	1796	1553	797
755.24127	3060	2921	2449	1851	2092	2024	1649	1556	1780	1453
755.52966	3187	3236	2200	1854	1753	1777	1522	1250	1428	1273
755.81799	3468	2897	1952	1992	1677	1706	1468	1494	1326	870
756.10638	3122	3333	1814	1881	1908	1517	1427	1762	1557	1042
756.39471	3174	3331	1827	1739	1999	1733	1135	1772	1539	1580
756.68311	3716	2489	2141	1841	2042	1859	1383	1566	1451	1509
756.97144	3838	2323	1841	1760	1747	1261	1640	1760	1540	1260
757.25983	3961	2558	2054	1938	1594	1373	1519	1544	1284	1093
757.54816	3992	2699	2624	1697	1969	1465	1618	1464	1267	911
757.83649	3278	2453	2163	1420	2095	1301	1514	1075	1314	971
758.12482	3215	2631	2252	1639	1841	1413	1457	1513	1126	1136
758.41315	3177	2647	2412	2083	1825	1699	1702	1298	970	1550
758.70154	3114	1950	2462	2010	2100	1408	1426	1357	1114	1556
758.98987	3516	1816	2453	2042	2219	1018	1390	1523	1167	1430
759.2782	3466	2154	2536	2315	1812	1210	1206	1117	944	1319
759.56653	2687	2454	2581	2215	1605	1602	1585	1359	930	1293
759.8548	2840	2289	2548	2097	1649	1240	1331	1393	969	1128
760.14313	3169	2328	2190	2013	2140	1145	1512	1545	1384	1095
760.43146	2961	2258	1960	2362	2110	1534	1606	1368	1439	1397
760.71979	2931	2235	2204	2271	2084	1552	1420	1104	1530	1163
761.00806	3373	2490	2129	2628	2157	1632	1563	1244	1734	1306
761.29639	3337	2782	2185	2327	1776	1602	1495	1093	1639	1417
761.58472	3426	2924	2058	1791	1790	1817	1452	1173	1375	1302
761.87299	3453	2561	2021	1844	1916	1489	1457	1389	1195	1248
762.16132	3434	2354	2183	2268	1548	1740	1343	1330	1247	1186
762.44958	3947	2667	2164	2270	1422	1649	1416	1247	1278	1102
762.73785	4042	2018	2362	1952	1700	1659	1258	1108	1236	1190
763.02618	3491	1977	2457	1934	1477	1085	1332	1239	871	1399
763.31445	3437	2186	2798	2218	1456	1258	1277	1173	1025	1368
763.60272	3180	2562	2510	1813	1793	1530	1154	843	1217	1351
763.89099	2600	2374	2214	1578	2043	1613	1115	990	1134	817
764.17926	2829	2515	2016	2222	1913	1573	1556	1073	1387	1170
764.46759	2681	2764	2147	1776	1753	1249	1484	889	1104	726
764.75586	2721	2735	1971	1895	2069	1544	1526	1216	907	769
765.04413	3103	2541	1791	1978	2012	1386	1461	1201	946	849
765.33234	3460	2330	1572	2263	2271	1503	1524	1249	1023	1025
765.62061	3507	2355	1747	1993	2140	1570	1864	1581	956	916
765.90887	3242	2927	2159	1819	2020	1321	1554	1515	1000	767
766.19714	3409	2351	1493	1249	1489	1479	1374	1293	854	1007
766.48541	3526	2249	1458	1481	1198	1504	1389	1396	883	1000
766.77362	3361	2422	1538	1753	1277	1338	1052	1037	747	956
767.06189	3542	2256	1878	1977	1409	1373	1073	1055	729	1190
767.3501	3306	2179	1764	1597	1706	1721	1142	1071	954	1184
767.63837	3161	2452	1873	1392	1557	1861	1185	973	1092	1180
767.92657	3134	2999	1849	1237	1150	1818	1264	1030	1362	1698
768.21484	3157	2924	1863	1299	1308	1519	1126	1191	976	1296
768.50305	3459	2984	1965	1829	1698	1559	1075	1014	935	1089
768.79126	3958	2173	2210	1626	1871	1703	1037	943	1289	1092
769.07947	3596	1981	2498	1345	1401	1515	1220	818	1087	714
769.36774	3317	2110	2240	1406	1195	1404	1118	857	880	728
769.65594	2832	2166	1978	1315	1188	1317	1055	1022	867	747
769.94415	2473	2323	2104	1299	1338	1119	1120	1046	920	847
770.23236	2281	2332	1696	1495	1217	1189	1142	1020	680	907
770.52057	2480	2148	1642	1598	1465	1269	1144	768	701	576
770.80878	2671	1862	1816	1574	1458	1201	974	646	655	713
771.09698	2722	2164	2011	1549	1268	924	1130	596	777	792
771.38513	2801	2267	2031	1382	1366	1007	1165	768	1080	976
771.67334	3424	2204	2197	1644	1466	1127	1134	1058	1077	928
771.96155	3264	2285	2561	1359	1284	1013	1600	794	843	916
772.24969	3092	2364	2057	1325	1307	1191	1383	877	854	596
772.5379	2719	2465	1566	1498	1183	1195	1049	775	995	614
772.82611	3238	2335	1946	1442	1246	1382	1040	936	930	574
773.11426	3785	2184	1886	1289	933	1367	1177	797	694	695
773.40247	3331	2433	1939	1365	1136	1350	1103	1075	736	603
773.69061	3460	2417	1793	1480	1416	1119	1227	1169	818	794
773.97876	3951	2424	1991	1658	1396	1335	1196	1100	858	859
774.26697	3778	2191	1945	1553	1582	1054	962	1226	951	1151
774.55511	2932	2205	1809	1582	1184	938	1320	987	1360	1179
774.84326	2712	2185	1737	1708	1297	1318	1344	1197	1305	1217
775.13141	2928	2353	2092	1398	1411	1245	1069	830	897	1122
775.41956	3230	2803	2054	1388	1576	950	1149	1212	1015	859
775.7077	3149	2433	2318	1258	1716	1135	1383	1132	851	721
775.99585	3203	1941	2402	1305	1624	1161	1074	1025	1008	614
776.284	2973	1960	1862	1576	1302	995	1147	775	723	307
776.57214	2708	2408	1794	1883	1090	1454	1385	964	757	399
776.86029	3017	2138	1863	1683	1511	1440	1030	1102	878	497
777.14838	3401	2260	1878	1576	1587	1310	1047	1288	844	746
777.43652	3144	2467	1586	1528	1252	1427	982	988	914	750
777.72467	3277	2561	1752	1593	1120	1439	1062	1012	864	816
778.01276	2556	2529	1709	1407	1114	1222	1204	1000	910	935
778.3009	2888	2118	1631	1363	1079	1098	1252	903	1055	608
778.58899	2898	2318	1406	1604	1348	1069	1524	1072	983	690
778.87714	2598	1789	1433	1586	1305	1066	1201	1385	936	864
779.16522	3080	1903	1637	1542	1040	1035	1151	1176	1141	752
779.45337	2774	2143	1442	1463	1054	1293	1279	1041	1078	584
779.74146	2223	2172	1061	1371	782	905	1375	729	928	565
780.02954	2315	1893	1209	1655	1061	644	1638	645	928	709
780.31763	2597	1994	1717	1397	1089	1180	1256	975	909	916
780.60571	2586	1979	1474	1007	1100	1387	1278	788	862	1206
780.8938	3163	2132	1693	1083	927	1166	1197	918	797	1031
781.18188	3662	1783	1812	1024	964	1166	1157	1044	613	662
781.46997	3180	2278	1629	1083	1377	1141	1194	1038	706	945
781.75806	3114	2917	1464	1047	1561	1238	1037	749	576	797
782.04614	2655	2533	1825	1186	1295	1383	1014	767	727	706
782.33423	2876	2164	1744	1193	1588	1290	1066	1056	668	563
782.62231	3146	2529	1696	1211	1557	1164	1200	1016	731	589
782.91034	3245	2636	1852	946	1547	1384	1426	600	811	514
783.19843	2940	2296	1351	1118	1399	1300	1069	747	784	499
783.48645	2498	2401	1486	1489	1262	1485	902	802	885	559
783.77454	2294	1873	1712	1383	941	1612	810	784	855	780
784.06256	2507	1821	1613	1257	1226	1410	1010	807	917	911
784.35065	2074	1845	1403	1397	1408	867	872	696	501	589
784.63867	2514	1952	1492	1844	1276	861	845	939	484	449
784.92676	2367	1847	1584	1809	1584	868	1027	724	528	631
785.21478	2053	1927	1310	1613	1387	860	728	1033	561	428
785.50281	2505	1977	1332	1697	1472	722	579	1130	864	569
785.79083	2750	2062	1302	1325	1251	858	634	987	953	824
786.07886	2188	2013	1392	1006	1713	902	716	777	1018	622
786.36688	1944	1690	1419	1030	1362	688	626	840	663	631
786.65491	2006	1749	1110	784	1364	634	641	954	527	648
786.94293	2507	1699	884	914	1272	629	1070	961	667	554
787.23096	2474	2006	1366	1050	1491	742	1261	1038	723	510
787.51898	2262	1957	1390	1079	1137	913	892	631	599	278
787.80701	2423	1760	1274	938	1195	1078	883	520	673	316
788.09497	2382	1862	1297	1191	1361	652	699	705	611	545
788.383	2687	1880	1406	1482	1254	588	752	805	660	430
788.67102	2143	1593	1425	1685	728	483	827	701	534	592
788.95898	2021	1902	1553	1524	652	848	969	762	626	866
789.24701	2359	1849	1830	1314	658	862	842	628	541	793
789.53497	2258	1994	1416	1365	693	644	674	580	590	536
789.82294	2368	2107	1220	1344	906	787	738	724	512	785
790.11096	2282	1867	1341	980	1241	1013	851	699	438	666
790.39893	2237	1811	1513	963	1038	1195	813	797	426	528
790.68689	2286	1820	1232	1324	706	815	824	543	537	680
790.97485	2377	1704	1348	1285	717	663	600	566	251	612
791.26288	2661	1366	1026	1244	1059	724	574	482	377	539
791.55084	2582	1870	896	1195	984	738	1111	475	472	620
791.83881	2412	1876	1194	1218	809	1109	1042	806	695	373
792.12677	2384	1464	1288	1172	755	911	921	509	810	338
792.41473	2680	1386	1181	1178	851	835	1178	642	602	436
792.70264	1972	1277	880	1156	831	543	944	666	545	370
792.9906	1427	1206	784	605	709	521	609	226	175	6
793.27856	1634	1835	727	1057	657	532	621	542	216	397
793.56653	2072	1566	589	1379	668	275	417	426	338	214
793.85443	2387	1427	881	1611	834	327	517	852	535	348
794.1424	2140	1251	761	1287	822	761	655	490	430	218
794.4303	1524	985	485	894	762	754	812	363	381	253
794.71826	1381	1140	679	1065	579	614	368	23	211	63
795.00616	1743	1224	843	804	464	713	234	364	15	163
795.29407	1834	1371	883	1087	751	537	549	617	460	653
795.58203	1963	1308	1233	992	1001	879	775	935	599	630
795.86993	2122	921	1321	931	649	1012	697	586	551	538
796.15784	2178	1483	1530	1018	954	981	727	878	710	617
796.44574	2154	1579	1523	885	1061	570	656	758	510	581
796.73364	2090	1216	1792	871	1231	794	889	880	435	854
797.02155	1924	1296	1822	1222	859	570	668	674	458	589
797.30945	1997	1598	1527	1210	991	611	619	450	545	674
797.59735	2136	1420	1251	1298	840	712	717	541	659	517
797.88525	1767	1300	1485	1022	624	691	647	585	731	337
798.17316	1936	1458	1339	818	1033	723	859	621	620	420
798.46106	1810	1701	1032	874	572	608	556	557	787	638
798.7489	1771	1428	952	934	821	591	451	481	696	504
799.0368	1664	1495	825	762	1013	794	653	696	624	485
799.32471	1732	1281	684	639	850	510	823	374	521	92
799.61255	1780	1314	1129	894	1255	726	890	498	528	553
799.90045	1407	1482	1479	1242	1109	836	885	527	427	478
800.18829	1395	1220	1437	1280	1134	799	835	643	549	463
800.47614	1751	1381	1022	1120	1621	732	621	559	578	635
800.76404	1931	1748	942	1226	1055	987	664	583	434	454
801.05188	2168	1669	1163	1603	867	1087	883	658	397	344
801.33972	2055	1690	1232	1155	685	748	658	547	428	309
801.62756	2162	2162	1248	1159	921	917	906	690	806	716
801.91541	1923	2118	1223	1217	907	985	728	618	743	467
802.20325	2180	1750	1375	1103	836	952	544	612	694	394
802.49109	1802	1796	1293	647	827	620	430	604	531	340
802.77893	1626	1698	1043	578	1002	374	458	628	385	317
803.06677	2350	1655	1036	749	979	574	488	644	813	539
803.35461	2110	1510	1250	745	928	529	494	388	312	382
803.64246	1679	1737	1282	759	847	679	414	486	483	445
803.93024	1836	1278	1623	970	1359	853	547	414	501	214
804.21808	1692	1395	1306	984	980	691	766	367	468	135
804.50586	1580	1435	934	1047	907	498	511	357	405	281
804.7937	2161	1522	1078	1055	1076	849	635	485	676	475
805.08148	2329	1685	1268	1021	1076	860	630	291	705	442
805.36932	2183	1300	1748	892	1077	572	637	291	750	433
805.6571	1530	1579	1552	768	834	531	554	254	620	451
805.94489	1903	1794	1293	1011	1205	627	834	554	466	563
806.23273	1880	1342	1185	935	871	542	821	171	469	307
806.52051	1824	1399	1076	763	800	762	661	221	445	423
806.80829	1697	1609	957	676	389	628	912	585	356	505
807.09607	1947	1465	1535	1083	725	645	1081	636	469	525
807.38385	2049	1384	1154	1296	580	536	904	661	459	565
807.67163	2121	1975	1151	1298	1112	973	1098	617	476	671
807.95941	1945	1433	1132	1013	1416	1017	752	495	543	611
808.24719	2086	1297	1048	999	1068	864	867	501	555	400
808.53497	1721	1737	1396	1107	790	871	923	641	495	605
808.82269	1543	1418	1354	1020	774	588	855	710	429	478
809.11047	1866	1381	1221	938	872	722	860	896	270	501
809.39825	2089	1585	1078	1430	826	955	1090	652	511	560
809.68597	2121	1927	1219	1256	719	848	1065	628	654	660
809.97375	1922	2057	1207	1211	526	781	889	509	802	813
810.26147	1835	1430	1232	1162	486	816	743	346	508	490
810.54919	1968	1102	1061	952	574	828	829	293	650	584
810.83698	1817	1117	1123	1024	712	727	837	320	386	342
811.12469	1873	1158	1375	1375	1388	906	677	391	605	605
811.41241	1575	1254	1323	1296	1067	976	511	426	705	761
811.7002	1902	1398	1520	1649	1045	1469	635	964	764	502
811.98792	2127	1362	1180	1543	943	926	728	823	653	451
812.27563	1772	1356	1370	1208	622	756	949	575	675	371
812.56335	1766	1463	1311	1282	698	871	972	721	686	512
812.85107	1858	1492	1605	1270	802	746	765	882	423	791
813.13873	2371	1527	1373	1084	938	753	926	772	585	738
813.42645	2453	1431	1315	864	1040	923	915	746	656	662
813.71417	2365	1300	1228	947	1046	708	805	630	593	683
814.00189	2050	1594	1413	1068	985	903	631	646	474	456
814.28955	1957	1481	1390	725	819	1094	524	836	529	554
814.57727	1770	1450	1522	1079	1229	939	596	727	382	649
814.86499	2136	1342	1672	970	1093	705	889	875	633	801
815.15265	1906	1213	1840	1018	910	707	719	912	581	727
815.44037	1959	1652	1604	1214	1027	1198	935	822	491	572
815.72803	2012	1444	1069	1079	1004	1061	824	806	514	429
816.01569	2235	1158	1175	1000	898	1040	738	954	519	491
816.30334	2112	1090	1539	1151	1116	695	794	781	528	488
816.59106	2520	1328	1487	972	1343	475	828	488	649	502
816.87872	2512	1325	1464	1213	985	551	814	802	674	541
817.16638	2032	1302	1213	721	613	907	881	719	542	781
817.45404	1800	1390	1414	981	777	571	797	746	433	848
817.7417	1979	1409	1423	1409	957	555	662	848	478	691
818.02936	2089	1259	1306	1152	618	608	866	557	508	489
818.31702	1564	1102	1475	1169	699	761	900	747	818	661
818.60461	1630	1441	1014	791	1080	698	1014	642	535	832
818.89227	2086	1790	845	872	851	603	781	827	612	663
819.17993	2293	1474	771	786	618	772	675	720	589	641
819.46759	2235	1410	895	947	725	762	817	742	724	710
819.75519	2143	972	1022	891	723	557	1055	706	635	665
820.04285	1647	1031	1033	933	636	537	809	828	637	831
820.33044	1454	1003	1225	1133	558	462	636	681	415	771
820.61804	1431	1196	1204	1039	677	764	784	804	440	700
820.9057	1776	1237	1267	675	1030	931	780	718	387	655
821.1933	1412	1152	1003	545	747	724	744	500	579	689
821.4809	1497	1372	1022	706	915	599	831	671	320	570
821.76849	1295	1276	781	620	773	550	603	494	292	583
822.05615	1394	1583	920	701	804	537	557	530	345	640
822.34375	1441	1291	1064	1022	863	607	508	519	357	738
822.63135	1377	1143	861	730	412	362	430	333	288	466
822.91895	1476	1171	840	506	480	426	641	561	424	486
823.20648	1715	888	948	824	707	181	648	335	492	782
823.49408	1776	1052	1142	567	823	360	518	273	274	1046
823.78168	1902	1449	1053	912	628	722	742	379	362	940
824.06927	1735	847	792	862	288	619	667	262	438	666
824.35681	1718	789	1058	728	501	669	695	306	272	641
824.64441	1931	882	1064	336	516	464	808	267	249	384
824.93201	1674	1143	833	525	630	433	1951	298	258	326
825.21954	1618	1361	791	638	709	630	1637	262	415	357
825.50708	1548	1206	935	605	669	505	698	307	367	634
825.79468	1771	1311	869	492	669	619	590	463	191	597
826.08221	1777	1318	943	746	798	506	587	583	364	339
826.36975	1600	1390	816	714	899	530	302	656	481	346
826.65729	1220	1246	1050	889	604	441	447	446	517	375
826.94489	1339	1028	937	1032	613	293	353	292	277	395
827.23242	1405	1207	571	692	441	143	420	368	-22	407
827.51996	1323	1173	748	627	501	403	348	141	28	119
827.8075	1616	1054	856	776	744	893	522	348	226	103
828.09503	1622	871	1158	1079	611	1084	512	368	548	254
828.38251	1225	809	989	946	492	910	434	342	681	331
828.67004	1005	928	904	820	487	578	248	421	416	301
828.95758	1346	1171	818	430	249	395	484	374	539	479
829.24512	1585	1288	875	540	643	428	607	614	962	609
829.53259	1576	806	677	610	697	563	430	521	377	406
829.82013	1439	888	746	831	696	705	540	386	281	252
830.1076	1609	498	698	961	599	770	362	362	571	160
830.39514	1586	646	846	735	607	596	587	723	261	184
830.68262	1558	908	666	876	610	504	396	707	386	377
830.97009	1262	910	711	970	625	416	268	387	475	378
831.25757	1105	841	812	723	660	306	392	361	309	443
831.5451	1483	881	689	871	629	398	580	193	571	559
831.83258	1093	821	626	929	599	569	586	250	865	743
832.12006	1049	905	622	838	848	665	391	488	572	865
832.40753	856	766	473	673	677	475	399	484	336	417
832.69501	1392	628	379	965	412	625	469	434	452	274
832.98248	1231	523	354	1360	313	261	398	304	305	247
833.26996	1532	954	873	1459	448	535	437	264	709	217
833.55737	1445	1291	833	980	417	285	264	318	573	442
833.84485	1618	1244	994	968	335	346	309	437	429	519
834.13232	1576	1266	892	777	365	590	616	599	442	645
834.41974	1636	1221	590	785	569	709	598	412	537	598
834.70721	1176	1126	392	619	599	805	448	159	464	416
834.99463	1266	1228	437	388	538	747	305	175	496	419
835.2821	1142	902	604	615	840	570	300	154	331	531
835.56952	1200	1131	532	557	585	382	320	152	499	298
835.85693	829	883	455	579	284	226	131	174	121	-17
836.14441	1020	1056	523	468	563	327	206	176	183	229
836.43182	767	994	714	629	537	442	82	294	86	93
836.71924	661	1001	700	690	434	528	214	685	197	242
837.00665	907	1563	555	631	587	363	115	807	264	128
837.29407	1077	1770	747	681	759	232	281	594	143	330
837.58148	1175	1545	650	748	773	369	518	459	406	322
837.8689	845	1137	512	1005	477	478	512	491	242	267
838.15631	882	1053	698	810	369	319	597	495	241	289
838.44373	1242	1172	500	712	585	624	737	512	299	436
838.73108	1189	1003	342	722	354	414	583	491	399	195
839.01849	1291	1214	804	663	467	467	580	521	298	265
839.30591	1223	1235	541	549	375	653	493	422	287	650
839.59326	803	911	489	450	285	122	654	380	233	310
839.88068	650	1023	824	731	625	-90	477	267	385	14
840.16803	881	938	732	760	459	2	360	448	471	284
840.45538	1185	918	770	841	364	305	410	571	418	535
840.7428	1458	1308	838	544	526	384	311	410	497	422
841.03015	1381	904	851	297	626	378	453	394	312	511
841.3175	1143	830	458	294	295	397	383	202	270	359
841.60486	1335	1160	587	361	339	608	387	341	441	440
841.89221	1218	993	800	565	448	803	453	665	665	475
842.17957	1233	965	922	701	316	711	398	343	454	312
842.46692	1218	748	877	466	345	435	210	242	146	136
842.75427	1012	810	710	419	312	568	333	297	123	116
843.04163	1177	797	512	229	438	522	463	193	251	258
843.32898	1186	674	848	375	419	257	710	274	170	284
843.61627	1273	708	723	640	616	298	685	553	342	524
843.90363	1252	479	630	311	355	262	244	167	136	234
844.19098	1291	662	672	239	542	259	316	307	191	86
844.47827	1162	369	459	358	597	337	340	268	195	-3
844.76562	1003	848	396	659	365	498	312	294	423	181
845.05292	1073	1110	592	571	436	820	615	247	460	372
845.34021	1112	889	590	339	450	1098	677	473	703	246
845.62756	829	930	404	512	562	1042	454	635	451	382
845.91486	785	941	293	350	563	883	361	360	210	185
846.20215	1015	706	401	303	552	1019	413	409	248	33
846.48944	1244	775	616	512	676	1201	555	514	297	426
846.77673	1368	761	642	348	353	1108	465	389	155	520
847.06403	1341	882	551	490	392	1112	368	458	420	400
847.35132	1049	776	689	409	278	1025	574	844	566	512
847.63861	946	826	903	418	372	1495	525	919	431	578
847.9259	1110	774	785	605	617	1519	407	522	429	293
848.21313	1000	859	553	442	530	941	26	446	218	140
848.50043	765	959	282	425	259	1199	18	462	169	205
848.78772	618	1124	384	666	644	647	330	880	297	340
849.07495	498	1330	287	541	497	2035	590	691	254	494
849.36224	605	786	241	631	415	718	286	295	228	511
849.64948	805	1034	449	580	381	292	257	367	512	515
849.93677	978	809	475	720	529	171	638	371	498	282
850.224	1206	895	627	701	662	287	827	328	653	421
850.51123	1557	764	714	679	500	469	702	485	859	348
850.79846	1372	720	788	785	650	541	468	562	699	256
851.08569	971	874	763	789	550	514	315	623	694	306
851.37299	964	832	804	801	591	392	390	426	622	294
851.66022	1251	686	707	654	760	579	357	599	578	267
851.94745	1178	720	570	482	586	549	360	427	513	267
852.23462	860	583	212	179	234	105	41	101	379	16
852.52185	966	1036	360	458	527	424	404	362	389	338
852.80908	1119	777	517	479	312	476	548	115	367	-8
853.09631	1005	386	312	420	206	421	346	62	261	-13
853.38348	1301	624	590	857	438	613	826	366	290	201
853.67072	1436	949	521	859	439	519	915	483	245	256
853.95789	1693	516	598	773	570	658	490	488	228	229
854.24512	1104	483	778	642	447	507	348	242	149	80
854.53229	1082	799	659	940	381	474	547	351	424	291
854.81952	960	826	730	1121	308	653	519	335	808	262
855.10669	1295	632	630	738	792	789	285	368	778	414
855.39386	1215	412	403	299	558	741	196	529	430	360
855.68103	1091	198	135	182	261	380	179	284	338	16
855.9682	1104	353	261	289	353	499	161	338	474	104
856.25543	1042	343	336	429	284	612	123	400	650	66
856.54254	950	472	473	531	88	376	403	549	380	107
856.82971	768	429	334	435	323	762	445	471	266	235
857.11688	1158	465	179	439	354	881	402	384	161	407
857.40405	801	714	313	484	437	538	465	350	157	284
857.69122	947	998	684	432	548	497	490	462	171	233
857.97833	1013	1014	587	608	368	660	388	537	135	451
858.2655	981	645	374	553	264	307	265	567	-2	410
858.55267	992	564	372	262	414	155	260	460	231	509
858.83978	784	738	386	592	425	251	338	151	270	302
859.12695	850	643	595	511	324	351	299	107	229	149
859.41406	671	298	364	472	167	183	45	65	198	408
859.70117	615	382	209	349	80	31	76	19	117	294
859.98828	668	247	526	306	278	234	120	303	167	90
860.27545	540	71	504	104	48	75	222	408	-39	-104
860.56256	804	105	212	47	61	-30	95	338	80	-195
860.84967	833	920	481	362	277	348	237	452	417	274
861.13678	824	704	624	486	234	537	195	339	396	126
861.42389	737	458	570	368	440	347	228	244	421	61
861.711	569	328	231	191	408	227	265	112	479	-70
861.99805	469	144	283	206	341	25	417	-16	397	96
862.28516	321	186	258	256	252	43	26	-61	268	-220
862.57227	434	374	101	210	-36	80	-47	-128	-16	-231
862.85931	394	428	118	320	59	90	196	-70	231	-220
863.14642	413	472	247	212	87	316	106	69	216	28
863.43353	803	670	560	287	391	374	504	236	381	250
863.72058	662	405	541	445	428	388	391	162	123	183
864.00763	381	377	465	606	299	95	271	271	8	81
864.29474	434	138	324	366	257	62	303	99	12	-103
864.58179	644	655	75	187	249	203	354	49	-19	27
864.86884	737	683	19	122	185	-78	162	193	24	-81
865.15588	993	970	338	352	220	249	327	168	250	214
865.44293	580	623	93	591	181	155	43	58	67	176
865.72998	312	577	173	335	297	117	146	312	506	458
866.01703	186	397	233	50	49	207	-39	99	114	104
866.30408	552	324	162	324	125	212	116	173	130	108
866.59113	454	181	93	223	23	172	63	-62	55	37
866.87817	645	175	144	120	98	214	122	242	230	177
867.16516	609	185	449	160	343	78	298	245	265	47
867.45221	747	75	534	192	427	355	135	70	74	-33
867.73926	958	243	513	164	448	245	106	108	124	289
868.02625	628	450	517	305	386	270	267	161	322	164
868.31329	420	651	532	386	422	184	115	111	547	122
868.60028	457	465	405	448	312	277	103	19	231	178
868.88727	481	438	427	499	334	170	227	89	199	268
869.17426	370	371	367	230	171	145	116	60	166	147
869.4613	481	290	501	369	401	111	183	43	359	-55
869.74829	572	218	325	394	583	29	502	154	505	-14
870.03528	589	436	156	339	584	160	409	155	425	-206
870.32227	381	340	105	272	662	307	482	372	409	-19
870.60925	330	438	159	396	656	247	310	276	401	-4
870.89624	548	136	-31	511	485	194	107	162	257	102
871.18317	646	11	37	565	221	-51	-142	115	256	255
871.47015	394	-41	-108	205	-36	-187	-208	-234	-27	-43
871.75714	121	75	-158	57	-23	-249	38	-42	-196	-270
872.04413	353	406	289	373	332	48	231	178	-51	-134
872.33105	513	188	246	459	155	800	165	169	-144	72
872.61804	252	185	194	368	-124	262	-83	162	-213	-100
872.90497	464	281	156	313	182	128	-38	28	-33	54
873.19189	77	5	157	186	26	-59	-62	-191	-11	-18
873.47888	45	6	160	-22	-45	-169	241	-101	262	39
873.76581	513	191	220	205	259	-108	295	-43	264	13
874.05273	649	332	329	343	720	292	324	124	255	-113
874.33966	540	417	577	626	622	84	449	299	219	138
874.62659	812	322	440	543	274	24	481	288	268	160
874.91351	439	94	76	288	275	57	204	-74	321	-173
875.20044	-68	-151	-3	185	-110	-31	-39	-62	-30	-171
875.48737	196	66	34	334	171	487	-125	38	238	-17
875.77429	88	-62	-14	173	218	37	-151	-297	-52	-101
876.06122	-23	-183	62	7	156	-26	92	-213	1	-179
876.34808	267	-74	122	277	258	231	360	177	48	28
876.63501	317	93	107	357	193	75	318	194	60	431
876.92194	253	-9	176	207	5	-241	-10	252	-103	85
877.2088	356	181	42	208	44	-72	86	212	-14	140
877.49573	199	106	-124	126	-112	-51	177	65	-133	-46
877.78259	280	238	220	220	35	266	130	546	76	153
878.06946	401	384	268	308	310	252	182	563	156	224
878.35632	352	647	206	327	485	492	440	542	382	291
878.64325	92	209	-35	-52	48	-43	248	99	229	-84
878.93011	240	139	-66	-97	270	-5	102	265	116	98
879.21698	148	75	115	141	311	-43	53	203	129	50
879.50385	307	193	507	416	335	311	123	164	288	141
879.79071	337	572	526	423	141	342	364	207	615	295
880.07758	208	530	383	256	287	455	354	446	205	234
880.36438	251	134	345	95	104	5	98	182	-6	-28
880.65125	354	4	117	146	-52	-139	-33	199	-140	-232
880.93811	478	32	81	226	-33	18	-14	217	92	-208
881.22491	247	-88	12	86	-210	-87	-191	-43	-158	-91
881.51178	53	-216	252	-84	-300	-186	-173	-182	-228	-2
881.79858	-241	-417	38	-472	-336	-466	-317	-396	-178	-198
882.08545	-136	-264	-4	-427	-383	-452	-391	-308	-125	-239
882.37225	303	196	213	-162	-109	-1	-65	-27	-74	-117
882.65906	468	129	218	-176	59	204	3	56	91	-212
882.94592	512	98	185	62	20	55	54	-68	100	-99
883.23273	341	134	239	64	-79	3	40	61	211	145
883.51953	388	194	218	264	3	-85	137	176	316	-58
883.80634	275	168	100	270	48	-214	308	60	149	-78
884.09314	218	332	-164	209	194	-96	426	165	17	62
884.37994	193	2	89	145	197	28	-54	41	-118	173
884.66675	158	-20	239	90	273	19	-17	-21	19	151
884.95349	-212	-100	-289	-179	-197	-115	-372	-289	-84	-348
885.2403	-187	40	-269	-20	-304	40	-493	-389	-175	-342
885.5271	-13	166	-91	-115	-184	335	-178	-282	-180	-68
885.81384	-184	36	-258	-43	-77	-90	-303	-286	-208	-240
886.10065	-150	53	-169	31	-107	-183	-298	-80	-117	-235
886.38739	484	471	246	222	75	399	225	280	217	224
886.67419	514	318	178	329	53	427	278	140	278	139
886.96094	492	202	223	374	-18	124	-16	-56	177	32
887.24768	185	74	26	301	-93	-91	-128	80	-32	-111
887.53448	20	42	163	48	-118	-208	-76	335	-57	-63
887.82123	-30	-70	4	14	-261	-244	-179	-23	-252	-180
888.10797	-67	105	55	62	-198	-30	-170	-39	-141	-58
888.39471	242	180	234	94	24	7	222	307	7	94
888.68146	519	171	257	53	235	130	146	397	62	239
888.9682	159	131	97	6	284	96	217	243	1	302
889.25488	50	112	93	14	79	-72	187	204	62	351
889.54163	246	263	171	34	223	98	246	384	61	153
889.82837	125	-40	-151	-240	-30	-62	81	35	-209	-134
890.11505	168	-138	-36	-8	-149	-203	-89	-130	66	-95
890.40179	328	131	23	255	1	-27	53	143	225	85
890.68848	414	117	39	112	-42	-115	115	56	175	172
890.97522	302	88	142	84	-18	86	110	76	116	-44
891.2619	252	-58	69	-30	-126	5	-81	-16	-122	-194
891.54858	-116	-164	-184	57	-182	-121	-249	-200	-123	-295
891.83533	-30	-81	19	59	-180	-93	-44	-35	62	-77
892.12201	65	-4	-5	61	-224	-168	112	64	-102	-12
892.40869	104	25	33	-27	-14	-121	302	22	144	9
892.69537	-28	38	-51	-34	92	13	8	-123	31	-98
892.98206	-124	-50	-37	-18	16	-123	27	-143	42	-126
893.26874	-6	-22	-21	16	194	-69	158	-98	50	51
893.55542	-174	-44	-74	-43	59	-184	44	-197	70	62
893.84204	15	117	14	16	29	-83	-71	-77	102	27
894.12872	-95	138	129	-92	96	-35	-85	-77	-37	42
894.41541	-25	18	160	79	304	67	81	8	34	-9
894.70203	77	-41	107	79	106	-66	134	93	57	60
894.98871	70	35	8	163	103	-21	81	85	-10	-30
895.27533	93	178	101	67	177	89	60	53	58	48
895.56201	-2	75	5	2	69	57	56	42	25	-24
895.84863	42	146	83	57	75	-31	59	38	-5	37
896.13525	82	46	104	93	57	103	126	77	68	42
896.42194	3	59	13	88	66	-24	-21	-40	20	-13
896.70856	84	39	22	110	-9	49	84	66	49	-5
896.99518	-4	7	-32	-37	-85	-90	-67	-73	-66	-76
897.2818	-4	22	-96	-12	8	1	-1	49	-87	-94
897.56842	74	30	-6	-37	4	41	-33	30	1	-33
897.85498	-31	19	1	56	19	85	30	37	98	-15
898.1416	91	-4	56	25	48	-18	2	-3	-28	9
898.42822	4	7	-61	-72	-29	-103	35	-41	-8	-59
898.71484	114	146	129	182	97	168	177	116	120	145
899.0014	49	8	14	-23	30	49	30	44	71	59
899.28802	-74	19	-88	-7	32	-42	-6	6	-25	-57
899.57458	-97	-44	11	56	35	2	-79	-41	-65	46
899.86121	-56	-73	-72	-48	18	35	-83	-22	12	-49
900.14777	61	151	35	85	81	64	41	60	102	103
900.43433	25	-58	-40	-59	33	11	-111	-1	13	15
900.72089	-20	-38	-56	77	94	64	92	3	-68	68
901.00751	-64	6	69	22	10	15	43	-45	4	47
901.29407	-37	-103	56	17	24	-26	-26	-3	-9	-13
901.58063	1	20	49	-35	25	-95	-17	-77	26	53
901.86719	42	0	64	18	32	14	53	53	72	11
902.15369	28	131	81	67	130	76	143	26	11	118
902.44025	26	45	15	3	70	46	42	43	-8	-18
902.72681	-38	-71	87	52	-72	8	-30	-44	-10	-5
903.01337	68	82	71	90	96	4	91	52	19	-4
903.29987	81	-97	125	-414	-157	166	101	61	57	9
903.58643	127	92	111	97	180	69	134	121	223	33
903.87292	105	103	59	81	11	72	133	69	69	220
904.15948	-8	-29	2	57	67	28	23	61	11	60
904.44598	24	16	3	23	21	49	14	-44	59	27
904.73248	-23	-19	-39	-93	-2	43	-29	-69	-60	2
905.01904	-48	-40	-55	-60	3	-25	-49	-59	-39	44
905.30554	-78	-41	-5	-31	-18	-25	19	-41	-7	35
905.59204	-15	-40	-3	52	-1	8	37	4	-28	94
905.87854	-40	-114	-40	-47	-42	-49	-103	-28	-127	-70
906.16504	-23	-20	-18	-44	-42	-72	-23	-78	-114	-67
906.45154	-51	-10	-228	-12	-44	-62	-213	-8	-320	-55
906.73804	-15	27	74	61	-6	-3	39	-4	49	19
907.02448	-17	86	-27	-37	1	-3	11	12	9	-109
907.31097	27	13	-6	9	6	-1	-6	-30	-32	-55
907.59747	9	-15	-9	-37	-42	-60	8	25	-78	-5
907.88391	49	-7	1	27	59	78	54	54	50	24
908.17041	38	-42	99	76	56	25	67	22	-42	-6
908.45685	54	-8	58	-13	38	27	-6	108	136	26
908.74329	-1	-6	28	-82	-66	-71	-52	-52	-87	46
909.02979	95	-8	-59	42	65	-7	32	143	46	-65
909.31622	20	-97	36	-79	25	-13	-26	26	-39	-7
909.60266	53	2	71	35	-12	-27	-9	-41	53	-22
909.8891	95	17	48	50	-35	-52	-23	39	-23	-8
910.17554	19	71	12	31	130	75	21	4	36	51
910.46198	22	34	56	-10	-38	1	6	101	31	38
910.74841	55	60	35	1	-24	346	30	60	68	46
911.03485	12	21	-24	33	22	709	38	-19	44	38
911.32129	80	48	6	66	19	300	37	47	123	26
911.60767	-2	-56	-35	-102	-45	-15	-14	-110	-82	-29
911.8941	14	21	31	88	78	50	59	73	-4	61
912.18048	-126	-105	-86	-76	-60	54	-92	-87	-73	-102
912.46692	-15	19	-81	-29	-35	-52	-8	-35	-30	-29
912.7533	74	38	-23	-44	2	98	26	-1	-2	76
913.03973	-41	-19	-36	-42	-43	2	-15	16	-52	-12
913.32611	43	60	53	23	11	53	114	-52	93	107
913.61249	-27	-54	-16	9	68	23	-16	17	46	115
913.89886	59	-12	66	-25	-29	116	42	52	0	98
914.18524	-18	-30	34	-18	8	-5	75	0	44	-39
914.47162	32	21	65	60	-9	-5	19	-9	41	1
914.758	70	38	59	38	40	-47	76	48	112	89
915.04437	44	-17	63	107	-76	38	16	41	-15	-38
915.33075	12	-20	42	-47	0	-14	50	-10	10	-54
915.61713	-18	34	1	31	9	16	79	2	44	81
915.90344	-30	-10	21	-51	17	41	34	-8	-36	-32
916.18982	-20	-70	-32	34	87	36	-16	20	-20	76
916.4762	96	46	41	159	202	173	-43	57	12	120
916.76251	-27	-76	-103	-21	-106	-189	-85	-67	-67	-33
917.04889	-49	78	1	43	-89	111	67	36	43	-13
917.33521	49	-34	43	-34	102	-5	1	131	-102	11
917.62152	87	-48	3	1	-21	-50	-35	9	-33	55
917.90784	-66	-24	-62	-15	-36	-33	-89	-26	-49	-23
918.19415	123	-17	15	-70	-73	13	-101	-40	-54	0
918.48053	-45	-107	-58	-29	-70	-109	-130	-99	-61	-159
918.76685	-102	-143	-22	-141	-75	27	-83	-74	-95	-96
919.0531	-20	-18	11	-26	-25	324	24	-52	72	-36
919.33942	30	43	-21	18	117	1431	113	51	104	50
919.62573	-191	-202	-127	-115	-157	265	-184	-101	-151	-144
919.91205	21	71	49	-37	0	-11	-3	1	57	-13
920.19836	-2	85	35	38	43	55	39	18	105	26
920.48462	-58	-59	-45	-80	-62	-71	-21	-112	-80	-73
920.77094	-101	-73	-85	-96	-55	-73	-16	-42	-81	-116
921.05719	92	27	167	3	38	-11	12	1	116	88
921.34351	-3	-29	33	-29	1	-62	-37	-36	-82	-21
921.62976	32	56	127	105	49	9	68	112	54	65
921.91602	56	105	-19	37	26	59	38	33	115	4
922.20227	60	-65	-23	69	-2	-64	-11	-51	-59	-43
922.48853	-12	-55	-60	55	-60	49	-110	-57	-9	-93
922.77484	-25	75	5	7	-7	-64	-12	20	20	32
923.06104	12	-12	-42	-12	45	56	-49	5	2	14
923.34729	33	111	27	134	83	40	0	-17	17	-1
923.63354	-4	54	7	5	-62	-42	31	45	-84	6
923.9198	-41	45	46	-15	-25	2	64	27	-55	-7
924.20605	-13	34	-41	-58	-20	-25	-35	1	-13	-28
924.49225	-70	-32	-142	-99	-102	-82	-80	-93	-92	-62
924.7785	10	60	4	22	29	-43	-55	-61	-35	-97
925.0647	0	-22	0	-31	-36	-103	-65	-8	-18	-72
925.35095	31	26	-59	15	38	-27	79	1	-16	50
925.63715	4	1	10	50	50	-91	-69	-47	-24	-23
925.9234	28	-9	35	-83	5	97	6	87	-45	-44
926.20959	11	24	36	2	-17	-11	92	87	45	1
926.49579	-10	-18	48	144	-21	-62	132	132	96	77
926.78198	-19	-104	-138	-28	-71	-38	1	-39	-63	-101
927.06818	-106	-70	-121	-119	34	-15	-14	-51	3	-22
927.35437	62	41	55	138	64	87	30	77	39	103
927.64056	-107	-212	-45	-88	-72	17	-179	-5	-113	-86
927.92676	44	-15	44	45	4	-25	-59	-59	23	24
928.21295	-37	41	27	8	-69	28	-72	3	-55	-54
928.49908	-16	30	-12	66	54	87	-11	41	19	-53
928.78528	35	58	-14	66	-11	67	-10	-42	-67	34
929.07141	-2	53	5	8	16	44	-33	28	4	-76
929.3576	25	60	28	2	63	-35	-34	-11	4	8
929.64374	-161	-134	-117	-39	-65	-158	-65	-144	-96	-32
929.92993	73	5	50	69	-4	59	14	26	14	19
930.21606	-53	-32	-76	-51	-75	-37	-47	-67	-3	-74
930.5022	-9	-12	36	-74	-25	-63	-8	-8	18	26
930.78833	19	107	105	37	106	-25	38	91	95	62
931.07446	7	36	15	60	98	46	82	15	94	33
931.3606	-7	-29	27	0	27	-13	24	-10	47	69
931.64673	-32	-117	-32	-13	-24	-112	-59	-27	-24	0
931.93286	20	38	5	-20	-27	35	60	35	36	60
932.21899	74	-81	29	49	-38	-36	48	27	28	123
932.50513	43	-68	-9	71	-50	-41	34	-41	57	-11
932.7912	-79	-23	-44	-44	26	-50	-33	-33	-92	-34
933.07733	-32	-89	10	37	-25	-21	-2	-94	1	34
933.36346	-15	11	0	-6	-114	-80	-96	-58	-70	23
933.64954	145	61	42	53	25	154	119	25	123	90
933.93561	30	-8	-7	69	-53	-35	-60	-38	-57	-44
934.22174	47	-47	0	-33	-128	-71	-40	8	-10	65
934.50781	13	7	-25	37	-26	-32	16	-42	-22	30
934.79388	-70	-10	17	-61	-52	-9	-17	-36	-45	-45
935.07996	-152	-117	-68	-100	29	-99	-16	-176	-133	-55
935.36603	-3	83	88	57	24	21	-4	35	44	23
935.6521	24	-18	13	61	64	33	41	93	4	67
935.93817	-18	-96	38	-68	-11	-66	-2	-57	-88	14
936.22424	46	60	-29	85	91	-8	10	84	9	49
936.51031	-116	-47	-79	-5	-88	-127	-175	-42	-92	58
936.79633	51	-19	100	11	112	63	48	-24	8	21
937.0824	-44	-87	-8	-33	28	-49	-9	-8	-61	-26
937.36847	-96	-25	42	10	60	30	-1	-19	-22	-41
937.65448	-66	-43	-60	-72	-46	-32	42	28	36	-72
937.94049	21	43	19	-45	-11	30	10	7	-95	15
938.22656	49	-74	14	-31	57	71	4	-2	-7	-45
938.51257	-76	-17	-50	30	-48	-12	-3	-17	-60	-58
938.79858	-64	-85	-2	15	-82	7	-77	-82	-61	-86
939.08459	-117	-49	-59	-77	-52	-63	-4	-37	8	-51
939.37061	-2	52	15	-2	-23	-18	-11	76	43	-5
939.65662	1	64	125	-7	40	110	152	128	115	57
939.94263	27	56	76	-13	-17	48	45	70	57	36
940.22864	95	163	76	111	92	71	111	186	84	88
940.51465	44	15	15	16	26	13	10	62	21	49
940.80066	-102	9	-107	-65	-29	-39	-81	-139	-96	-52
941.08661	-25	-4	32	9	43	-10	-7	1	26	29
941.37262	-115	-37	-32	-6	-54	-76	-32	8	-46	-90
941.65857	-75	31	-45	33	26	-14	46	39	-80	46
941.94458	58	53	58	73	-17	126	19	3	37	63
942.23053	64	95	-46	47	91	69	87	101	25	45
942.51654	-16	3	2	43	-10	136	11	-28	11	-67
942.80249	-5	-47	-21	164	165	47	64	74	53	79
943.08844	55	10	102	72	66	0	21	111	50	84
943.37439	23	16	84	-13	-27	15	-12	75	-23	-21
943.66034	15	-39	-23	-34	34	15	-38	111	71	24
943.94629	24	53	55	-27	1	24	-9	75	-60	-27
944.23224	39	13	37	51	68	103	122	39	114	58
944.51819	16	17	59	-87	19	55	-18	41	95	4
944.80408	-16	-55	-29	2	-21	11	15	24	-23	-11
945.09003	84	110	-51	4	33	1	-26	-8	-10	29
945.37598	95	33	115	101	159	135	114	99	68	68
945.66187	79	57	44	44	25	25	47	28	144	46
945.94781	84	85	102	80	93	59	101	37	29	67
946.2337	-13	20	-47	40	39	-76	40	108	50	-9
946.51959	-103	18	-53	-115	-47	-10	-71	-105	-47	-51
946.80554	-141	-91	-20	-97	14	-163	2	-118	-58	-22
947.09143	7	20	22	43	27	-25	18	-7	108	36
947.37732	32	3	-12	47	47	87	58	-17	-17	36
947.66321	-62	7	16	-40	15	3	-40	58	-13	27
947.9491	-62	-60	-35	-68	-47	-48	-48	90	-44	-89
948.23499	78	96	108	121	108	99	152	873	150	122
948.52087	-52	27	17	3	-20	54	39	66	10	73
948.8067	-41	-89	-40	-88	-39	-107	5	-63	-27	-120
949.09259	-48	-41	-86	-88	-46	13	-130	-73	-63	-28
949.37848	23	3	24	58	17	-49	-1	89	46	138
949.66431	54	51	104	38	41	33	36	92	53	40
949.9502	-18	-105	-52	79	-15	-6	-85	-29	-89	-59
950.23602	-71	-38	-31	-67	-44	-135	-65	-48	-9	-80
950.52185	9	-46	-66	-17	-60	-43	-53	-4	-29	-91
950.80774	36	90	91	114	116	8	-12	37	16	90
951.09357	41	22	-41	18	-38	13	-59	-27	-10	-42
951.37939	-51	-7	-34	-7	28	-54	-47	3	-78	-29
951.66522	-66	-43	-49	-98	-95	-132	-127	-83	-195	-83
951.95105	12	11	-40	-9	52	-38	25	-3	7	46
952.23688	22	-72	-7	63	3	35	102	25	-23	-6
952.52271	-32	-38	41	66	5	-93	27	41	-17	-23
952.80847	-96	-63	2	-37	15	-60	-85	-27	0	-82
953.0943	-18	-36	-49	-4	57	-76	-59	-80	-74	-20
953.38013	25	-58	-45	-55	-66	-117	-34	11	-60	-88
953.66589	68	-55	70	-2	-54	65	-83	46	23	34
953.95172	170	-2	33	36	32	47	-15	10	11	86
954.23749	125	144	148	38	83	63	68	62	62	84
954.52325	-112	-133	-40	-133	-64	-55	-86	-9	-59	-104
954.80908	74	11	103	-14	-8	42	39	46	-93	-24
955.09485	148	82	297	118	-5	109	125	81	178	44
955.38062	-29	39	2	-10	46	62	2	9	47	41
955.66638	-100	12	-22	-26	49	36	-81	69	51	-63
955.95215	-77	-77	-16	-134	-92	-47	-59	-116	-70	-105
956.23792	-18	-76	-80	-87	-138	-67	-100	-112	-74	-25
956.52368	84	1	-13	47	81	69	80	103	103	99
956.80939	8	-19	-6	-42	34	81	38	29	-13	-13
957.09515	-81	-120	-25	-61	-57	67	-44	15	-43	-14
957.38092	11	9	6	15	55	50	25	48	-19	-76
957.66663	51	-31	-14	-18	-2	70	10	-15	45	-9
957.95239	-91	-16	-30	5	21	-94	118	46	-36	-39
958.2381	-29	-74	-63	-7	-47	-96	0	-48	29	-26
958.5238	-19	57	-43	-72	-5	-46	46	-42	38	-18
958.80957	13	69	120	27	99	82	5	66	-15	83
959.09528	69	-28	27	72	29	-21	-39	-17	23	72
959.38098	84	58	43	86	-11	84	96	43	26	66
959.66669	71	69	67	75	1	22	59	45	-12	82
959.95239	76	61	37	76	61	20	65	16	122	30
960.2381	-24	17	-34	54	44	46	81	86	-33	3
960.5238	-27	-158	3	-24	-54	-43	-55	-184	-39	-33
960.80945	78	26	61	47	100	157	47	132	117	12
961.09515	125	98	23	45	74	52	58	51	-6	13
961.38086	109	35	135	29	67	96	13	64	57	91
961.6665	-105	23	101	-86	-80	-14	20	-1	85	-70
961.95221	-29	-53	-109	-84	-26	0	-29	4	-40	15
962.23785	-4	-115	-33	-67	6	-17	-4	-47	-26	-39
962.52356	-69	5	-41	24	-38	3	29	-4	-36	21
962.8092	4	-9	38	32	34	124	68	30	127	46
963.09485	-79	19	-48	-169	-11	-42	-2	-102	-72	-104
963.38049	63	-33	35	34	2	96	35	26	130	102
963.66614	42	-42	-20	50	25	9	27	13	95	26
963.95178	-86	-45	-13	-10	-33	77	46	29	54	46
964.23743	-75	-69	-35	-29	-68	60	-73	-33	-32	-48
964.52307	-14	47	-60	-23	28	39	-57	-2	-37	15
964.80865	4	57	-4	108	57	69	40	17	131	97
965.0943	102	46	54	36	78	-19	133	139	101	68
965.37994	-9	-30	-27	70	-19	-6	22	-31	34	84
965.66553	37	-52	7	-2	-11	1	-13	34	52	21
965.95117	-56	-10	-88	-50	-101	-38	-19	-56	16	-72
966.23676	-4	10	-38	95	-86	39	82	9	-18	-37
966.52234	109	-11	53	31	65	-72	21	38	34	48
966.80798	-1	29	-121	-60	-120	-21	-45	50	30	-87
967.09357	-58	65	26	-3	-79	-85	5	29	53	44
967.37915	-59	23	-2	54	-9	-25	45	3	1	-95
967.66473	10	54	-42	-39	-31	10	-94	-20	-65	-58
967.95032	-10	9	3	10	60	-34	67	16	56	-68
968.2359	-52	37	96	45	71	-42	87	-27	-22	42
968.52148	3	-85	39	28	9	-29	59	-60	-67	-28
968.80701	77	1	-10	99	18	39	75	25	-32	55
969.09259	13	-3	-34	-62	-40	-36	-35	-15	-25	35
969.37817	24	27	36	-22	77	45	1	-1	-19	-43
969.6637	44	45	82	66	66	63	71	70	3	5
969.94928	-82	-38	-43	-40	-40	-18	-37	30	-101	-57
970.2348	24	78	158	82	31	99	24	1	114	85
970.52032	55	82	24	-36	12	87	43	-9	120	36
970.80585	-26	-18	102	37	30	59	-28	32	34	-48
971.09143	53	-22	-35	-68	-33	111	39	-38	-88	-47
971.37695	49	34	105	160	101	185	36	46	17	25
971.66248	50	165	73	155	72	138	124	52	114	93
971.948	63	10	-37	20	-22	-49	18	83	78	-16
972.23346	-17	53	6	-54	11	12	9	85	21	0
972.51898	30	44	58	110	23	67	48	154	28	79
972.8045	-85	-21	-55	-140	-23	18	-28	-63	-77	-1
973.09003	-2	45	-4	-16	-2	75	96	4	30	13
973.37549	34	146	53	24	45	54	47	85	172	20
973.66101	-145	-82	-125	-92	1	-34	5	-69	-110	-131
973.94647	55	-46	30	-5	23	-41	-38	85	-32	-7
974.23193	38	12	-22	-33	45	61	19	89	-11	32
974.51746	9	-25	43	30	56	21	148	86	148	45
974.80292	32	8	79	11	75	-1	88	78	72	-95
975.08838	70	64	50	110	21	160	36	58	98	67
975.37384	-22	27	47	-42	66	11	76	79	-8	42
975.6593	-63	12	-96	-50	-18	20	46	40	-32	-48
975.94476	-38	-65	-3	-13	-31	-79	-5	51	14	-28
976.23022	-27	-39	-161	26	11	-36	-8	-29	-77	-86
976.51562	-40	1	-31	-39	-11	27	-7	-36	11	-14
976.80109	7	-28	-29	-50	28	-58	68	35	20	4
977.08655	149	14	4	9	60	11	26	-9	19	7
977.37195	98	18	57	74	42	102	31	-44	16	43
977.65741	-16	-126	-30	-125	-83	-34	-53	41	7	-37
977.94281	110	63	26	-49	24	-65	-151	97	27	46
978.22821	34	2	-48	22	-24	-55	-37	-2	-34	-35
978.51367	-44	-47	-8	-33	-16	-65	16	5	7	45
978.79907	-52	111	27	57	59	101	11	90	12	73
979.08447	-74	-80	-82	-104	-8	-27	-22	-60	-11	-55
979.36987	65	5	9	80	-10	3	110	111	26	65
979.65527	55	75	37	-66	2	9	19	105	-11	25
979.94067	-50	-35	-18	45	-53	61	24	-25	26	-24
[truncated: 82 more rows]
