# Supplementary material for: Bright triplet and bright charge-separated singlet excitons in organic diradicals enable optical read-out and writing of spin states
Source: Nat Chem. 2025 Jul 29;17(9):1410–7. doi: 10.1038/s41557-025-01875-z (PMC12411279; doi:10.1038/s41557-025-01875-z)
Supplement: Supplementary file 3 — Raw text files containing unprocessed data for absorption, PL, magneto-PL, transient absorption kinetics and transient PL spectra. [file 41557_2025_1875_MOESM3_ESM.zip › Figure 2/TRPL/ddg_5uW_300K_5527nsTO55527ns.asc]

402.82236	110	130	140	117	69	45	84	94	62	91
403.11319	36	23	38	22	96	31	54	34	14	-15
403.40402	59	14	13	-30	-5	-12	-35	-56	2	103
403.69482	-56	-77	27	-32	-45	-20	13	-1	-41	3
403.98566	55	-43	25	97	6	-8	75	5	40	66
404.27649	-71	-38	-37	-78	-53	-107	-89	-44	-71	-51
404.56729	34	6	83	47	-38	-30	36	50	-30	40
404.85812	-37	-11	40	16	32	-53	72	-26	-22	6
405.14893	43	43	-1	123	42	18	4	65	15	81
405.43976	33	-85	70	42	-72	-78	-10	45	-2	14
405.73056	-21	21	-26	-30	-82	-29	0	-53	-86	-86
406.02136	68	86	-12	16	-20	-47	-4	-32	23	32
406.31219	141	66	92	66	117	10	41	97	57	140
406.603	-35	-55	21	28	-2	29	-35	45	-90	40
406.8938	56	21	29	35	29	-32	18	-27	8	-45
407.18463	98	65	148	48	72	59	92	92	110	133
407.47543	55	-38	-17	-51	27	-30	-43	49	-2	65
407.76624	15	60	107	78	14	2	68	8	68	26
408.05704	45	53	140	29	86	119	41	155	81	71
408.34784	20	22	120	-2	39	-30	-56	12	-24	-1
408.63864	52	-11	20	-29	-15	65	21	55	-26	66
408.92944	20	-44	-31	-48	-92	-16	-83	-21	1	-42
409.22025	96	126	136	80	48	165	101	-46	173	124
409.51105	-87	-68	-67	-45	-40	-35	-86	-70	-13	-20
409.80185	16	7	17	-57	3	43	45	-12	44	-91
410.09265	39	12	36	57	51	20	50	66	75	51
410.38345	43	-55	-69	-1	49	1	19	-62	12	29
410.67426	-65	36	16	-50	-5	41	29	12	15	-27
410.96506	1	41	25	23	68	32	16	68	81	81
411.25586	-90	-44	-15	-91	19	-36	-79	-63	-72	-53
411.54666	-47	-69	-22	-26	-60	5	-107	-54	20	-71
411.83743	-26	-6	-37	61	-11	11	-23	-65	66	17
412.12823	-49	-36	0	-18	-70	-29	22	-9	0	10
412.41904	26	20	40	64	47	83	-5	53	-36	58
412.70981	-84	-43	-36	15	-10	113	-16	-10	5	-50
413.00061	-76	-13	-118	-89	0	29	-64	-95	7	-46
413.29141	-9	31	59	-5	36	24	12	3	-39	5
413.58218	-91	-13	-31	22	-46	22	-51	-35	31	-27
413.87299	26	-1	-32	-7	-34	-48	-39	-15	-14	23
414.16376	-1	29	-61	51	14	20	-49	-20	-46	9
414.45456	10	41	-41	-3	-49	37	-54	-30	51	-67
414.74533	42	95	66	44	61	55	23	103	46	17
415.0361	52	26	105	102	77	0	46	72	19	36
415.3269	-1	-28	38	-77	59	-25	33	-25	-26	-33
415.61768	-20	31	22	35	56	88	21	-14	-5	47
415.90845	36	-23	60	-13	60	64	42	88	49	74
416.19925	43	44	-5	-3	-46	45	-39	45	-15	21
416.49002	87	17	32	45	73	57	64	-16	69	31
416.78079	159	32	204	122	145	125	123	62	109	94
417.07156	-21	-28	-22	-63	-24	-25	-26	-79	-62	-22
417.36234	81	33	35	80	-45	28	-69	-2	-2	53
417.65314	51	65	112	79	156	52	71	-4	96	40
417.94391	8	-57	-23	-69	3	-40	-54	20	66	19
418.23468	-27	-9	4	13	-99	-75	-51	-91	-74	-27
418.52545	49	43	6	25	60	9	-59	54	38	115
418.81622	71	2	-37	83	22	-35	9	75	25	29
419.10696	43	26	32	43	-63	-8	-34	75	-22	44
419.39774	111	87	105	72	27	67	28	95	14	52
419.68851	-41	92	36	10	2	12	52	8	44	57
419.97928	34	47	-15	50	6	-81	65	13	49	3
420.27005	-17	-5	21	23	-38	-32	-40	-3	-118	-46
420.56082	-4	98	20	49	15	33	3	-29	38	8
420.85156	55	-73	27	15	41	-18	54	18	17	38
421.14233	26	40	46	-5	-1	-14	61	20	49	-7
421.43311	37	-86	-32	-21	-15	-45	1	3	17	-29
421.72385	-25	-48	-56	-47	-46	-105	-71	-56	-29	-147
422.01462	16	82	43	75	71	66	41	76	65	30
422.30536	44	46	66	13	44	78	26	27	14	33
422.59613	-77	-36	47	51	2	74	-33	-6	-38	85
422.88687	-66	8	37	61	-15	-48	66	96	27	-20
423.17764	38	31	105	38	21	-10	78	14	14	-47
423.46838	16	85	-21	-12	60	38	9	-17	-10	-56
423.75916	10	-36	8	32	-72	20	41	-51	-15	49
424.0499	-55	9	-55	-82	-101	-59	-62	-84	-50	-33
424.34064	84	97	-10	77	12	-45	56	136	18	71
424.63141	-16	-78	20	-50	90	6	-19	-13	42	12
424.92215	-31	-1	5	1	785	4	9	-2	9	61
425.21289	61	8	-34	-52	371	-20	-2	39	4	66
425.50363	6	42	56	14	69	8	66	-31	67	53
425.79437	-10	6	75	-19	8	62	74	49	68	76
426.08511	-61	-35	32	-71	37	-62	-16	21	-35	-3
426.37589	41	-8	-5	1	-42	95	-27	22	11	97
426.66663	17	-37	49	8	12	19	-22	13	36	40
426.95737	-110	-69	-100	-165	-102	-134	-136	-147	-115	-202
427.24811	5	0	35	-40	41	-6	-21	20	15	11
427.53882	139	66	41	94	143	61	39	50	81	76
427.82956	20	18	39	-93	11	3	-7	4	6	9
428.1203	-30	-36	12	55	-10	46	-92	35	-4	-13
428.41104	-44	55	112	16	68	-30	29	59	52	3
428.70178	0	-65	-18	-51	-15	-19	-23	-31	4	-96
428.99252	55	-32	-12	-29	28	-23	66	-43	34	-15
429.28323	-74	5	17	-63	-9	-30	7	-51	-32	-33
429.57397	-66	-19	-57	-67	-21	-51	-56	-137	-33	-166
429.86472	21	-85	-42	-80	-69	-19	-39	-43	29	-56
430.15543	38	43	-40	10	-59	-33	-32	-92	34	-43
430.44617	-115	51	-36	-26	41	26	50	14	5	-32
430.73688	-97	-13	-33	4	5	-57	15	55	71	27
431.02762	-89	-92	-73	-142	-57	-129	-81	-9	-90	-83
431.31833	-65	33	-4	-27	-61	-43	-26	-32	-23	-40
431.60907	-13	82	34	45	9	-1	46	36	67	42
431.89978	22	41	65	12	11	37	-10	-53	49	-13
432.19049	-28	22	-43	2	48	-68	-6	-58	-9	15
432.48123	34	56	83	2	52	40	41	33	77	93
432.77194	0	11	1	-77	49	-24	-23	33	32	28
433.06265	59	21	29	21	56	91	38	53	98	77
433.35336	23	-2	-4	-15	-32	24	-3	-47	10	4
433.6441	98	13	37	54	31	29	52	48	84	103
433.93481	-49	-14	-8	47	-36	21	-16	-41	22	-50
434.22552	53	64	22	45	32	35	45	0	50	82
434.51624	41	-2	-11	56	25	10	36	14	23	120
434.80695	-60	-7	-69	-99	-19	-110	17	-38	-40	45
435.09766	101	118	40	47	114	29	81	80	63	154
435.38837	24	19	5	3	96	-45	-13	62	6	76
435.67908	28	78	39	22	-48	3	49	52	25	69
435.96979	2	-26	-68	-74	-93	-128	-62	-105	-94	-35
436.26047	-36	-15	-22	-21	-44	-21	-87	-26	32	-8
436.55118	8	-34	-2	50	21	7	3	35	-20	-1
436.84189	1	13	70	6	-9	-19	-5	-21	78	12
437.1326	7	8	23	45	-12	-60	-9	-26	63	-10
437.42328	68	30	55	105	70	103	62	94	4	18
437.71399	41	74	60	118	-21	85	19	31	-53	-8
438.0047	-13	11	67	11	-24	53	20	21	-72	-25
438.29538	40	133	34	104	8	64	38	49	126	81
438.58609	96	79	32	59	92	80	101	121	84	82
438.87677	44	9	-12	52	-15	-3	35	-114	58	51
439.16748	-55	-40	-40	-46	-84	-5	30	20	19	2
439.45816	111	79	121	81	64	55	92	44	77	13
439.74887	147	49	58	57	62	46	57	66	55	105
440.03955	-68	-18	-16	-49	-73	-75	-36	-63	-126	-66
440.33023	82	32	-24	26	85	93	54	55	66	47
440.62094	1	43	54	-20	-19	-40	-17	2	23	21
440.91162	-38	-69	-147	-69	-19	-164	-81	-20	-74	-132
441.2023	41	-8	11	38	-44	47	31	24	10	58
441.49298	92	96	114	31	63	40	41	38	9	-6
441.78366	56	45	50	-12	56	37	47	0	75	39
442.07434	-72	-95	-41	-109	-80	-57	-85	-31	-78	-46
442.36502	7	-70	2	-34	-28	-63	-31	-30	-30	-15
442.6557	-12	-29	-11	-43	42	-2	-97	45	-24	26
442.94638	-29	38	-57	18	12	0	42	-5	8	27
443.23706	-31	-14	-13	-114	-60	-25	-68	19	-37	4
443.52774	87	74	115	27	33	45	24	92	82	37
443.81842	16	-33	6	-75	-25	47	-20	-37	14	-54
444.1091	-29	-5	-3	-18	17	-53	6	-59	21	-8
444.39978	-12	-11	-71	-45	10	-79	-91	-80	18	-83
444.69043	9	-19	-36	38	23	-26	19	-43	3	-39
444.98111	-59	60	11	-14	-34	-20	-59	-32	-22	-48
445.27179	46	34	33	93	19	69	73	65	92	9
445.56244	101	79	-3	93	59	11	33	23	27	99
445.85312	-55	-12	-55	23	-68	0	-26	13	-50	-17
446.1438	-52	36	17	-14	-9	-12	6	16	15	-51
446.43445	-39	76	37	66	93	75	41	77	37	93
446.72513	-109	-117	-33	-115	-91	-33	-61	-78	-69	-102
447.01578	-31	-1	-61	-8	34	75	-6	-28	5	103
447.30643	-24	-19	-84	22	22	16	-25	-71	-36	-76
447.59711	-53	-36	-42	-57	-6	-50	-42	20	-38	-28
447.88776	-1	31	-9	33	20	84	-22	24	4	30
448.17841	-10	83	-23	-37	-47	15	-10	-58	-28	-30
448.46906	-12	17	25	15	2	28	-46	-31	71	43
448.75974	-58	24	-11	10	-4	-63	-7	86	-50	-41
449.05038	-51	15	-33	51	27	-48	0	68	15	9
449.34103	-29	25	-64	71	22	-40	-45	-76	3	-8
449.63168	-15	29	-18	87	9	27	44	-63	6	60
449.92233	22	7	3	18	33	9	51	-6	38	3
450.21298	63	134	47	95	90	93	18	66	127	21
450.50363	22	-7	-9	38	25	-14	-7	-5	-25	14
450.79428	87	34	-2	-45	26	73	18	-23	105	53
451.08493	-30	5	29	-31	-33	-43	-33	54	-15	-60
451.37558	44	55	9	-13	-48	-25	47	-49	-22	-61
451.6662	-19	-23	-5	1	-74	-126	35	-45	-48	-34
451.95685	3	-31	-42	-11	-64	54	-74	5	-78	52
452.2475	43	60	27	12	46	11	9	-34	-61	-32
452.53812	38	88	32	-8	34	-13	70	78	-12	57
452.82877	17	94	-20	3	64	-53	-47	21	-26	55
453.11942	114	94	72	103	58	63	138	83	20	106
453.41003	50	-46	-28	11	257	49	81	-35	-26	48
453.70068	-28	-39	15	-40	446	-26	54	37	-27	9
453.9913	30	-84	-24	23	796	37	18	24	47	19
454.28195	-4	38	-1	4	-3	-80	-1	52	-40	32
454.57257	28	-79	72	-45	11	11	-27	-12	-41	-44
454.86319	57	-2	-11	22	-3	78	58	48	57	26
455.15384	104	40	25	47	-29	3	72	-22	25	8
455.44446	20	-36	-12	79	-23	-28	11	14	-9	-36
455.73508	25	16	39	11	-4	-7	1	-32	1	102
456.0257	85	80	-10	93	85	62	59	-13	6	90
456.31631	16	-53	55	20	914	-51	12	-57	-69	-8
456.60696	-27	29	-8	-41	346	7	6	30	-39	74
456.89758	-24	-43	20	-41	-129	-60	-81	-88	-93	-108
457.1882	85	18	171	98	75	59	67	81	70	67
457.47882	29	38	2	47	2	91	73	19	105	28
457.76944	52	-23	42	-57	-11	-26	-18	-13	-34	-26
458.06003	90	26	98	47	45	109	142	77	20	45
458.35065	109	39	141	90	28	53	34	42	97	67
458.64127	46	40	42	1	-38	7	3	27	60	21
458.93188	7	38	49	-30	69	-54	7	40	44	-15
459.2225	-12	-57	-120	-25	-3	-25	-68	8	-61	-124
459.51309	-40	-12	-23	28	40	48	65	-41	68	30
459.80371	82	-41	70	8	128	9	8	-17	13	-66
460.09433	5	-72	15	-14	47	49	38	26	-4	5
460.38492	56	79	36	23	-35	-3	75	33	85	35
460.67554	38	-7	46	36	-106	-4	-61	-60	-20	1
460.96613	257	-12	40	14	46	-71	-6	92	97	20
461.25674	1846	-20	-25	-44	-83	-58	-24	-7	26	-90
461.54733	3901	-40	-57	-108	-140	-88	-12	-99	-57	3
461.83792	2546	87	29	50	29	68	108	52	44	20
462.12854	553	90	84	59	46	22	22	3	-11	67
462.41913	29	-27	35	-26	44	-8	-5	15	28	-43
462.70972	107	6	43	39	76	56	56	52	72	32
463.00031	-7	-12	-97	-5	-87	-26	20	8	-31	16
463.29089	-58	-35	-120	-135	-94	-20	-69	-90	-2	-79
463.58148	-14	22	-6	33	14	95	2	58	59	53
463.87207	35	51	-15	-16	41	22	-45	8	69	36
464.16266	24	71	48	-76	-31	52	-11	67	-27	33
464.45325	-45	-114	-107	-27	-58	-84	-108	-71	-110	-55
464.74384	25	5	84	37	38	13	-29	86	40	103
465.03442	48	89	-9	39	48	0	48	11	-3	18
465.32501	4	-4	-6	104	34	5	20	52	85	71
465.6156	-26	23	-16	15	-21	57	9	-65	35	1
465.90619	-97	25	19	-72	-57	-12	25	-29	-36	-61
466.19675	0	-22	38	-15	-7	58	-63	0	18	6
466.48734	90	11	104	33	33	37	87	37	123	70
466.77792	106	120	87	101	137	125	105	76	117	100
467.06848	90	64	36	6	-27	75	84	-8	-3	47
467.35907	35	-33	-44	7	-1	-21	2	-27	59	-53
467.64963	81	-1	101	76	43	67	131	72	112	86
467.94022	39	68	40	36	-9	54	14	9	28	91
468.23077	25	-40	107	56	-46	22	31	-50	11	-39
468.52133	2	47	53	2	-50	19	31	-2	72	14
468.81192	-30	-29	-43	-3	-27	-44	-42	38	-44	-66
469.10248	-16	-59	-13	-122	-19	-44	-53	-17	-84	-93
469.39304	62	59	59	91	1	46	60	95	102	57
469.68359	-39	0	-56	8	44	-80	-39	-30	-60	-12
469.97418	21	36	-27	81	15	3	19	-44	-16	27
470.26474	36	-18	58	-2	-3	27	6	42	50	28
470.5553	85	59	67	17	52	21	73	100	-13	0
470.84586	100	96	72	72	-23	38	33	31	53	16
471.13641	-24	53	89	-4	54	-32	32	40	7	-27
471.42697	-5	-11	53	-52	94	23	51	8	-4	33
471.7175	56	80	64	70	66	2	48	80	-3	85
472.00806	59	-12	82	-4	35	81	24	-11	14	78
472.29861	12	-22	23	73	11	33	-26	19	34	45
472.58917	84	2	70	100	59	71	82	67	39	28
472.87973	70	13	34	-58	31	81	24	100	-21	75
473.17026	-28	-38	-4	-71	-49	-10	-17	9	-60	21
473.46082	30	75	29	31	15	61	100	37	4	71
473.75134	75	-20	-11	-1	-32	-49	-10	-35	-63	0
474.0419	-86	16	9	57	-14	43	-51	7	-67	-14
474.33243	38	-47	-29	-61	4	-22	-47	-36	44	-34
474.62299	115	41	78	31	69	44	13	18	9	24
474.91351	20	-69	-9	-58	-54	32	-3	-82	45	-69
475.20407	15	14	53	11	28	22	73	76	61	-5
475.4946	-67	-5	20	-80	19	-15	-49	-62	-92	-9
475.78513	53	5	15	-40	48	9	13	3	144	-56
476.07565	-17	53	94	6	13	34	15	49	112	-6
476.36618	-17	-77	-8	-56	-38	12	-14	-48	-9	-87
476.65674	101	-30	56	50	75	49	40	136	131	71
476.94727	0	91	30	37	32	11	19	84	103	58
477.23779	82	9	96	30	30	96	55	37	80	-11
477.52832	-35	77	61	21	41	15	41	60	-31	40
477.81885	-45	-69	33	-122	-36	-4	-15	-25	-9	-67
478.10934	-148	-95	-100	-130	-149	-152	-73	-65	-109	-145
478.39987	-25	2	-22	13	17	-32	8	98	33	-38
478.6904	-69	-1	-11	3	-3	-38	-2	0	-12	-38
478.98093	-48	-27	12	-42	-40	-48	-5	38	-62	-31
479.27145	-53	-84	3	-9	-21	-21	-17	-50	-1	-11
479.56195	32	5	58	62	0	50	16	-7	8	49
479.85248	52	42	71	25	46	13	5	72	88	59
480.14297	-10	-12	6	-17	16	-34	-36	-50	22	48
480.4335	-21	73	-50	-67	19	-107	-10	-20	-47	18
480.724	14	-56	-80	-19	-30	14	-46	-24	-87	16
481.01453	33	33	-13	28	25	85	127	62	33	45
481.30502	101	51	17	-3	19	43	-7	17	61	-40
481.59552	-19	2	11	-67	-21	60	54	21	23	51
481.88605	33	50	-16	18	94	68	131	115	54	88
482.17654	22	-68	-16	-31	16	-27	10	-115	62	37
482.46704	-42	9	-30	29	13	13	-7	-66	-10	-3
482.75754	-36	-33	0	-82	-69	-50	-85	36	37	-78
483.04803	-10	-20	1	23	4	-13	32	-63	50	88
483.33856	-38	-16	15	-20	-77	-37	27	10	-5	-105
483.62906	105	59	39	6	92	47	38	46	35	38
483.91956	-52	-5	16	55	21	-21	-17	-11	10	-28
484.21002	20	135	-2	21	84	17	49	71	57	-4
484.50052	1	12	27	-51	-2	-29	19	-37	-45	25
484.79102	44	6	-16	64	-37	-20	48	-21	-47	-6
485.08151	52	-7	-3	-77	45	69	-67	3	-59	-35
485.37201	3	-67	8	-16	14	-61	-18	-49	-78	-4
485.66248	39	10	11	-1	-15	18	28	-47	4	20
485.95297	37	0	-18	35	-2	-77	-43	22	-44	58
486.24347	227	41	123	82	119	132	27	83	66	95
486.53394	23	73	5	27	-62	9	5	18	94	15
486.82443	-55	-58	-24	55	9	-89	-72	-25	24	-30
487.1149	54	83	15	59	39	112	13	-57	56	27
487.40536	37	-8	55	75	80	57	97	104	50	48
487.69586	22	52	7	27	-24	17	-9	-6	-10	-28
487.98633	27	-35	12	30	-31	8	-12	-10	2	10
488.27679	61	98	49	29	4	-22	65	64	79	-13
488.56729	72	68	52	11	42	63	-4	49	84	41
488.85776	26	35	-8	17	-25	-12	-32	-66	5	43
489.14822	108	77	80	61	32	36	31	126	130	29
489.43869	92	3	39	37	71	8	62	84	120	33
489.72916	-96	-89	-48	-66	-65	-72	-42	-53	-44	-49
490.01962	45	34	41	86	84	0	74	-26	-76	60
490.31009	-33	-110	-130	-103	26	-70	-5	28	-67	-52
490.60056	37	21	-22	40	33	-21	47	32	-44	25
490.89099	-62	30	-24	-85	-4	-84	43	12	3	58
491.18146	88	0	-13	19	-34	43	17	49	-5	50
491.47192	13	-27	13	-11	6	20	23	12	20	44
491.76239	60	24	57	37	21	7	91	52	3	-40
492.05283	95	0	59	-88	-30	-31	21	20	-82	78
492.34329	10	23	-94	-49	22	-22	55	6	30	-71
492.63373	23	-71	-11	-51	-2	-23	-25	47	5	-89
492.92419	-44	66	-30	17	50	48	11	-16	41	-40
493.21463	-110	-73	-60	-126	-66	-46	-56	-93	-34	-1
493.5051	117	72	91	98	85	100	62	68	72	70
493.79553	13	-20	65	-25	49	37	-4	-56	-45	1
494.08597	-71	-31	28	-9	-63	-63	0	-28	42	-30
494.37643	-35	15	79	-8	-81	17	-31	-81	-2	-36
494.66687	71	12	-24	36	-22	30	58	-4	-41	14
494.95731	11	-25	-25	75	6	-8	-7	-9	-43	21
495.24774	12	59	-2	-57	12	10	-22	4	17	18
495.53818	-31	0	-66	-4	49	-95	-4	-5	-58	-68
495.82861	-37	-37	-29	-74	59	30	-6	-23	-40	-81
496.11905	-18	-29	-10	11	48	-1	35	22	95	-26
496.40948	20	-45	40	-10	36	-14	28	-2	38	27
496.69992	61	-11	50	-13	82	-20	-15	26	13	-25
496.99036	40	-34	-25	14	33	54	16	27	27	-17
497.28076	-1	14	53	26	12	-10	4	-13	-61	55
497.5712	57	86	86	-56	18	38	-30	102	84	66
497.86163	55	-19	-40	24	11	-30	-33	-41	-14	-8
498.15204	93	14	58	-29	103	19	-37	-71	37	21
498.44247	75	34	48	37	67	119	56	24	72	54
498.73288	-47	-37	-43	10	39	-2	-20	-20	-46	6
499.02332	55	16	17	5	57	-11	48	48	34	17
499.31372	8	-23	-1	-27	41	15	6	20	-22	81
499.60416	-67	-48	-128	-48	7	-13	-40	-68	-3	26
499.89456	-25	47	-39	-78	-84	-59	13	-136	-34	-118
500.18497	-38	2	59	78	18	8	-3	-12	23	22
500.47537	22	-37	-64	-72	-160	-106	13	-82	-23	-72
500.76581	58	-23	-4	-10	44	47	15	-75	-17	-37
501.05621	55	59	-31	6	53	76	20	-35	22	77
501.34662	10	28	-8	-25	-12	4	11	19	-2	55
501.63702	98	138	120	85	111	69	79	124	94	90
501.92743	31	0	-21	47	34	-24	6	-8	70	-3
502.21783	182	98	151	94	153	77	87	52	68	154
502.50821	-10	12	89	112	18	32	-5	9	-4	-9
502.79861	-65	-81	-96	-38	-113	-159	-96	-129	-21	-93
503.08902	-8	75	28	76	79	36	53	98	44	49
503.37943	2	-23	-23	33	-37	-39	27	-83	-1	-111
503.6698	33	51	59	43	24	71	43	58	21	49
503.96021	-44	-34	-66	-8	-61	-49	-24	-42	-66	-32
504.25058	16	23	60	67	20	-23	97	-41	8	30
504.54099	18	31	42	19	-1	-1	33	89	89	43
504.83136	-64	-40	-33	-88	-102	-61	-110	-61	-77	-89
505.12177	81	77	183	53	27	-28	12	69	25	96
505.41214	-54	-69	28	24	-112	-100	-74	-96	-61	-69
505.70251	-8	71	26	78	19	-100	-70	-8	-62	54
505.99292	-28	29	-39	-85	7	-66	-154	-2	-143	14
506.28329	60	47	135	58	234	32	-64	111	12	100
506.57367	10	59	134	-15	136	-2	-55	59	-40	38
506.86404	60	88	-69	-96	11	-30	-71	104	-27	-8
507.15442	-33	-110	-43	-32	33	-38	-131	76	-80	-18
507.44479	-83	-84	103	-37	169	-1	14	79	4	26
507.73517	42	27	85	28	185	-93	35	78	65	169
508.02554	65	-75	38	29	-9	-43	52	56	125	139
508.31592	95	76	138	137	81	15	131	86	358	41
508.60629	100	85	103	132	-69	110	17	-6	253	9
508.89664	37	24	-18	63	-10	76	-78	20	-5	-157
509.18701	86	34	35	106	-9	126	32	56	-72	-44
509.47739	-133	-52	-61	48	-132	-52	-29	-86	-53	-203
509.76773	88	91	11	126	95	45	77	95	101	87
510.05811	150	128	17	83	214	39	51	55	143	130
510.34845	142	95	34	38	235	-15	8	59	72	44
510.63882	41	25	49	2	67	17	31	16	144	-33
510.92917	211	69	142	196	214	321	51	98	111	91
511.21951	13	97	-12	151	-33	335	14	-4	25	99
511.50989	-70	179	-103	17	-48	231	-66	-4	12	45
511.80023	-325	-131	-270	-141	-253	-191	-244	-213	-200	-77
512.09058	-327	-226	-298	-318	-255	-193	-293	-245	-159	-175
512.38092	-195	-72	-212	-239	-160	-75	-216	-225	-133	-97
512.67126	-103	-120	-64	-146	-124	-128	-180	-100	-40	53
512.96161	-127	-155	-125	-274	-138	-124	-87	-127	-165	-31
513.25195	-55	-189	-181	-264	-233	-179	-282	-184	-263	-248
513.5423	25	-201	-177	-184	-220	-112	-175	-36	-37	-191
513.83264	38	-30	-38	-58	-148	-87	-60	-37	45	-84
514.12299	177	-93	-89	-23	-4	-30	-54	-53	25	-122
514.41333	181	-58	-120	-100	-6	-57	27	-6	80	-108
514.70361	154	-8	-54	-28	43	8	109	116	199	-4
514.99396	64	-31	-106	-81	84	61	65	-75	64	-81
515.2843	79	-19	-9	-98	68	68	-41	-76	77	-58
515.57465	59	-193	-273	-204	-124	10	-86	-182	11	-124
515.86499	73	21	-201	-107	-77	-62	-149	-95	-42	-150
516.15527	64	192	-153	119	84	-36	-25	71	22	25
516.44562	188	257	38	268	137	91	0	84	-18	139
516.73596	332	324	261	295	310	281	135	159	223	287
517.02625	363	153	201	239	181	163	85	135	239	135
517.31659	303	-27	46	205	27	17	118	-9	104	6
517.60687	238	-2	18	226	55	-68	84	-96	87	40
517.89722	252	187	40	320	93	106	77	-30	73	62
518.1875	283	199	95	259	92	73	231	110	168	178
518.47784	235	187	-22	161	26	-29	115	-34	116	-12
518.76813	287	217	-72	55	-40	-51	16	-115	162	99
519.05847	436	89	24	-25	-10	91	12	-60	197	148
519.34875	730	169	178	138	168	199	189	125	342	203
519.6391	595	41	-41	-10	28	83	48	13	131	-88
519.92938	635	264	170	290	200	240	408	273	344	113
520.21967	380	266	185	133	117	145	287	251	212	132
520.51001	301	208	189	273	159	117	226	183	144	137
520.80029	274	102	108	171	70	-87	117	22	181	66
521.09058	240	118	183	190	181	90	196	82	108	78
521.38086	198	111	100	161	220	202	303	267	40	29
521.6712	219	64	25	162	153	148	150	61	69	-35
521.96149	209	95	-71	42	172	7	-27	-19	-6	-131
522.25177	218	51	-143	-118	-1	-15	-14	-19	-193	-45
522.54205	209	-44	-53	48	-60	-113	59	97	-67	18
522.83234	168	-38	-44	142	76	-7	68	107	-30	68
523.12262	65	-37	-30	241	72	30	85	118	96	56
523.4129	304	109	8	306	47	64	179	130	181	272
523.70319	316	63	91	371	59	128	162	49	246	115
523.99347	330	67	155	185	-1	102	69	-35	220	115
524.28375	364	-48	261	158	19	163	-55	2	103	80
524.57404	501	58	258	233	100	165	205	99	124	165
524.86432	377	199	90	167	164	97	364	0	158	188
525.1546	389	297	215	162	221	192	335	192	155	286
525.44489	244	63	10	-25	-17	96	33	-17	86	133
525.73511	425	122	78	201	67	125	92	116	94	129
526.02539	645	52	138	148	42	97	262	178	36	85
526.31567	563	101	227	171	-78	80	41	111	55	34
526.60596	529	277	232	190	114	43	139	236	183	164
526.89618	465	232	202	131	99	126	73	152	266	215
527.18646	408	239	143	103	148	154	104	97	251	144
527.47675	408	167	0	107	21	101	121	50	306	152
527.76697	441	199	113	224	169	150	258	142	367	305
528.05725	349	36	-11	124	116	74	128	107	258	220
528.34753	385	232	259	254	173	202	220	227	163	175
528.63776	301	222	101	218	98	44	166	215	142	22
528.92804	301	231	343	384	244	214	244	203	156	99
529.21826	489	204	212	310	156	312	299	150	96	182
529.50854	654	364	234	401	117	289	434	220	117	203
529.79877	446	335	605	317	120	177	253	54	44	93
530.08899	380	551	259	397	88	193	243	208	-76	104
530.37927	271	494	209	309	125	170	324	242	115	207
530.66949	434	530	284	428	329	294	433	363	297	390
530.95972	510	426	239	296	235	148	392	216	335	363
531.25	599	438	333	422	317	182	435	359	336	455
531.54022	524	420	335	322	210	179	413	249	186	392
531.83044	505	399	362	354	75	226	285	286	236	246
532.12067	574	312	565	438	254	267	409	500	262	239
532.41095	582	368	570	368	288	310	468	474	137	394
532.70117	720	566	575	466	311	602	363	611	414	598
532.99139	521	715	324	456	301	641	422	734	450	424
533.28162	720	659	482	522	412	614	481	838	498	421
533.57184	658	581	245	339	209	450	424	482	353	252
533.86206	748	488	311	420	292	454	431	317	447	168
534.15228	919	611	449	641	400	430	387	367	547	364
534.4425	938	675	690	761	311	487	505	226	562	478
534.73273	748	634	844	764	460	497	487	361	430	682
535.02295	767	583	682	757	579	436	502	577	497	901
535.31317	822	697	689	735	650	693	494	745	571	665
535.60339	1020	851	882	774	681	909	682	867	635	494
535.89355	1037	967	856	615	870	881	714	842	733	552
536.18378	1229	1084	620	650	1052	696	611	834	568	650
536.474	1325	972	592	541	879	723	629	774	517	707
536.76422	1278	794	639	593	946	792	811	716	601	580
537.05438	1461	772	735	808	786	717	1056	974	763	865
537.3446	1447	847	808	735	806	659	1223	945	772	971
537.63483	1334	1046	983	677	877	581	1285	873	721	925
537.92499	1388	856	978	482	774	613	839	797	714	658
538.21521	1599	840	865	666	814	946	907	1099	871	797
538.50543	1984	1055	865	887	824	1107	1204	1106	1242	955
538.79559	1812	1133	816	989	1068	1070	1133	1282	1030	898
539.08582	1870	1390	910	1030	1198	994	1064	1227	939	990
539.37598	1361	1094	1069	1071	1328	783	866	933	768	918
539.6662	1300	1078	1207	1019	1208	709	851	938	809	725
539.95636	1543	1278	1176	1136	1038	922	817	1062	1063	899
540.24652	1633	1161	1223	1038	877	986	795	1132	1163	956
540.53674	1605	1095	1114	763	1054	1050	723	1115	976	1048
540.8269	1529	826	1171	781	1221	1291	853	995	931	1057
541.11707	1485	1154	1035	984	1330	1550	977	990	1014	1083
541.40729	1510	1251	821	970	1096	1436	905	1029	904	1168
541.69745	1444	1426	801	1063	1240	1146	902	1014	987	1069
541.98761	1446	1473	990	1076	1254	1223	866	913	1035	1175
542.27777	1712	1298	1108	980	1208	1112	1035	756	938	992
542.56793	1956	1273	969	991	1297	1093	1166	851	1011	1052
542.85815	1744	1225	973	1120	1157	1128	983	878	906	930
543.14832	1324	1184	1238	1062	954	1071	1004	969	949	806
543.43848	1317	1084	1241	1093	1093	844	1076	940	1020	798
543.72864	1922	1384	1428	1149	1169	888	1171	762	1063	833
544.0188	2047	1561	1366	1117	1153	1092	1241	744	931	803
544.30896	2228	1571	1157	1020	760	1022	1390	704	978	783
544.59912	2049	1347	1208	1264	785	925	1321	682	1060	988
544.88928	1758	1255	1248	1292	1078	954	1215	917	1148	983
545.17944	1980	1336	1375	1255	1543	1050	1168	1202	1083	1057
545.46954	2071	1274	1149	971	1097	1061	1142	1053	1047	868
545.7597	1873	1435	1014	943	1113	1015	1022	1094	1142	857
546.04987	1579	1309	940	1142	1110	1171	908	1138	983	1065
546.34003	1458	1046	987	1354	925	1131	860	1077	1076	770
546.63019	1780	1260	1353	1543	1175	1085	1112	1066	1158	854
546.92029	2129	1312	1736	1397	1213	978	1151	951	988	959
547.21045	2247	1028	1477	982	1126	857	1017	1231	834	794
547.50061	2031	1084	1436	1128	1127	926	952	1428	821	997
547.79071	1754	1154	1413	1086	1145	845	1050	1227	879	890
548.08087	1380	1117	1336	1022	1216	752	1148	942	833	708
548.37103	1235	1163	1242	1042	1211	831	1326	1163	1089	766
548.66113	1317	1172	1271	999	1038	771	1632	1334	1355	788
548.95129	1656	1164	1130	1014	1110	961	1635	1338	1325	643
549.24139	1512	1192	1064	929	1161	1140	1336	1305	1158	574
549.53156	1467	1190	1242	832	1193	1229	1452	1155	904	824
549.82166	1642	1064	1194	928	1409	1274	1253	1115	867	769
550.11176	1802	976	965	866	1238	1133	986	816	791	806
550.40192	1800	1116	972	853	1033	1106	998	847	913	774
550.69202	1760	1119	1069	758	1023	1077	984	839	828	864
550.98212	1574	1216	940	692	1032	1021	1098	743	672	903
551.27228	1651	1121	954	708	833	777	1025	935	760	869
551.56238	1980	925	767	733	851	566	1012	760	844	764
551.85248	2247	1014	617	741	892	566	952	674	923	594
552.14258	1905	885	651	851	833	643	1030	673	875	612
552.43268	1884	750	793	1103	911	631	1079	872	947	691
552.72284	1664	692	724	942	710	490	805	795	747	520
553.01294	1661	894	607	981	536	416	641	826	500	410
553.30304	1596	1317	785	1232	663	548	960	990	631	482
553.59314	1525	1160	657	1160	585	580	870	949	637	437
553.88324	1518	1044	641	1014	628	594	691	866	577	564
554.17334	1532	805	468	1041	585	553	538	685	610	582
554.46344	1735	648	598	674	441	671	345	649	433	495
554.75348	1998	729	760	766	370	756	319	672	573	444
555.04358	1853	830	987	1021	608	691	412	652	518	592
555.33368	2275	1010	983	949	771	581	510	648	392	522
555.62378	2510	1002	889	751	820	542	481	700	405	373
555.91388	2081	834	726	633	500	477	361	497	401	305
556.20398	1797	844	801	552	448	372	374	461	462	161
556.49402	1961	662	734	485	457	452	417	458	369	217
556.78412	2378	752	802	512	491	517	463	576	536	403
557.07422	2472	717	717	615	360	386	356	349	555	360
557.36426	2493	972	785	636	431	535	328	421	517	620
557.65436	2298	1144	680	635	424	500	433	352	386	592
557.9444	2075	1215	685	509	369	460	378	388	259	559
558.2345	2334	952	618	613	652	527	425	388	447	548
558.52454	2427	865	621	606	526	485	347	301	402	410
558.81464	2424	930	626	324	250	473	165	124	320	416
559.10468	2283	1160	572	335	347	590	286	116	327	480
559.39478	2361	1038	509	574	319	729	256	251	371	531
559.68481	2671	1098	473	621	232	622	157	341	230	332
559.97491	2838	1367	643	546	328	542	130	464	152	344
560.26495	3187	1348	609	706	360	541	138	545	173	220
560.55499	3013	1515	724	757	398	461	124	596	255	170
560.84503	3401	1269	1084	561	419	478	299	474	353	286
561.13513	3478	1185	1316	592	392	462	315	545	425	467
561.42517	3189	975	1200	591	368	201	148	348	332	193
561.71521	2915	1045	1383	672	521	456	222	305	289	264
562.00525	3263	1084	1349	650	603	591	407	377	305	236
562.29529	3147	1113	1287	571	518	549	604	255	320	229
562.58533	3129	1239	1125	768	521	481	577	295	431	215
562.87537	3210	1098	1011	644	528	410	550	241	460	344
563.16541	3432	1055	960	556	615	432	378	247	413	368
563.45544	3867	1233	1149	749	776	634	594	426	338	523
563.74548	3808	1184	1000	661	635	640	595	305	280	491
564.03552	3484	1233	824	727	417	540	423	256	170	340
564.32556	3166	1089	485	552	602	456	294	268	81	197
564.6156	3735	1232	676	477	843	573	325	214	126	166
564.90564	3859	1294	824	794	779	537	280	329	213	273
565.19568	4146	1530	923	973	896	391	261	289	300	217
565.48566	4489	1723	836	833	752	328	186	273	296	129
565.7757	4868	1776	933	764	694	614	416	374	377	138
566.06573	4657	1843	1161	791	513	540	280	176	272	158
566.35571	4564	1897	1458	858	576	417	423	277	488	352
566.64575	4128	1563	1140	696	352	341	200	214	311	217
566.93579	4343	1576	1123	782	481	649	293	421	333	324
567.22577	4709	1579	898	877	615	689	413	314	191	132
567.51581	4846	1732	853	688	721	822	435	307	129	142
567.80579	5045	1771	1143	648	540	724	608	456	387	368
568.09583	5208	1975	1440	804	534	590	602	512	355	439
568.3858	5285	1970	1451	1026	624	587	636	460	517	622
568.67584	5451	2023	1306	1033	661	493	548	253	514	534
568.96582	5669	2065	1448	973	703	709	676	353	508	768
569.2558	5677	1961	1665	1061	561	680	652	320	338	507
569.54584	5569	2043	1588	1116	666	630	484	276	344	364
569.83582	5713	2173	1713	1129	708	743	510	402	456	383
570.12579	5671	2008	1647	1098	618	696	618	451	518	363
570.41577	5636	2220	1724	985	570	896	710	681	577	538
570.70581	5785	2075	1387	996	507	654	543	822	428	439
570.99579	6474	2011	1393	1169	774	651	842	843	404	573
571.28577	6803	1725	1422	902	756	540	684	550	409	567
571.57574	6968	1899	1485	978	763	697	532	603	505	513
571.86572	7217	2195	1514	1292	980	1079	471	761	548	582
572.1557	7070	2399	1359	1268	1126	1174	457	691	390	501
572.44568	7125	2627	1546	1372	1116	1146	500	722	417	571
572.73566	7059	2837	1582	1453	919	1136	679	682	596	543
573.02563	6961	2909	1644	1495	795	905	636	828	659	544
573.31561	7149	2881	1673	1486	1001	825	736	832	727	514
573.60559	7392	2739	1660	1528	898	888	823	893	691	337
573.89551	7571	2852	1535	1481	934	942	929	992	625	522
574.18549	7882	3161	1453	1495	1071	1243	974	1002	609	568
574.47546	8073	3365	1586	1846	1229	1253	898	991	748	656
574.76544	8512	3064	1854	2036	1103	1220	814	884	653	618
575.05536	8817	2970	2278	2029	1133	1010	832	878	678	723
575.34534	8399	3086	2132	1708	1073	960	991	739	780	492
575.63531	8166	3222	1852	1358	966	867	880	804	808	434
575.92523	8177	3275	1953	1379	1068	666	649	909	503	470
576.21521	8654	3423	2185	1683	1304	776	516	957	679	553
576.50513	8672	3445	2325	1720	1286	903	788	1013	768	783
576.7951	8975	3350	2719	1744	1432	1078	959	930	812	871
577.08502	8904	3597	3140	1837	1665	1256	1295	785	940	899
577.375	8705	3806	3061	1772	1514	1257	1100	643	875	940
577.66492	9495	3940	2570	1719	1497	1101	949	769	783	869
577.9549	9901	3946	2322	1618	1412	1293	1062	920	762	554
578.24481	10470	4249	2613	1644	1179	1247	1057	961	855	544
578.53473	11091	4157	2787	1821	1262	1186	1105	1173	1106	747
578.82471	10803	3891	2772	1695	1245	1197	1051	1063	992	627
579.11462	10582	3959	2638	1708	1146	1270	993	1074	992	535
579.40454	11043	4008	2264	1818	1186	1040	835	915	696	572
579.69446	11249	4107	2038	1722	1216	1018	839	821	847	733
579.98438	10892	4302	2197	1858	1499	1171	1032	786	871	979
580.27429	11227	4300	2434	2133	1595	1052	1243	1095	724	905
580.56421	11776	4763	2605	2451	1443	1125	1205	1201	959	948
580.85413	12572	4987	2540	2504	1251	1336	1028	1238	864	612
581.14404	12919	4783	2785	2447	1317	1464	1010	1274	721	752
581.43396	12762	5031	2735	2368	1807	1382	809	1138	750	971
581.72388	12445	4838	2629	2009	2189	1277	1096	943	812	844
582.01379	12995	4987	3071	2154	2120	1442	1261	1123	1099	742
582.30371	13934	5309	3610	2611	1820	1331	1138	1355	1309	767
582.59363	13992	5531	3766	2791	1396	1312	1308	1449	1161	983
582.88354	13588	5368	3242	2422	1363	1434	1245	1394	1125	1112
583.17346	14058	4922	3306	2366	1719	1541	1340	1346	945	1229
583.46332	14022	4852	3044	2400	1881	1577	1683	1326	946	1397
583.75323	14793	5227	3289	2459	1820	1814	1632	1281	1125	1449
584.04315	15192	5384	3457	2628	1579	1749	1255	1163	943	1293
584.33301	14312	5259	3014	2779	1740	1590	1199	960	1161	1124
584.62292	14125	5703	3188	2701	1781	1479	1125	968	826	858
584.91284	14789	5715	3727	2642	1899	1662	1193	850	911	819
585.2027	15176	5918	3769	2625	1992	1864	1388	1127	1239	986
585.49261	16017	5746	3732	2799	2242	1851	1416	1238	995	1117
585.78247	15810	5767	3691	2929	1915	1735	1441	1279	1242	1439
586.07239	15794	6524	4188	2650	1670	1570	1433	1302	1443	1515
586.36224	16173	6612	4189	2806	1545	1694	1436	1526	1334	1231
586.6521	16729	6303	3813	2861	1575	1772	1633	1545	1288	1142
586.94202	18055	5908	3493	3118	1569	1556	1570	1313	1044	853
587.23187	18588	6135	3376	3203	1789	1450	1695	1247	1113	1087
587.52173	19111	7287	3907	2842	1840	1845	1505	1375	1181	1169
587.81158	19575	7852	4109	2898	1733	2273	1217	1534	1136	1054
588.1015	18669	7962	3962	3293	1805	2206	1421	1456	1150	1221
588.39136	18425	7030	3824	3063	1847	2209	1593	1453	1306	1284
588.68121	18694	6333	3796	2626	1657	2111	1470	1237	1188	1432
588.97107	19343	6571	4388	2687	1843	1878	1744	1353	1442	1742
589.26093	19562	6314	4343	2742	1490	1915	1886	1288	1355	1825
589.55078	19710	6231	4396	2774	1516	2103	1723	1143	1107	1797
589.84064	19023	6714	4524	2839	1810	2040	1646	1325	994	1544
590.13049	19841	7212	4350	3381	2056	2231	1746	1786	1135	1174
590.42035	21043	7607	4284	3842	2356	2362	1631	1796	1463	1146
590.71021	22007	7855	4302	3522	2730	2379	1486	1627	1557	1355
591.00006	21871	7656	4520	3082	2783	2359	1574	1566	1561	1144
591.28992	22229	7837	4468	2891	2831	2490	1901	1484	1793	1395
591.57971	21619	8110	4369	3106	2709	2109	1606	1378	1758	1228
591.86957	21259	8371	4210	3104	2714	1955	1536	1407	1579	1230
592.15942	22781	7851	4205	3493	3102	1993	1839	1582	1529	1391
592.44928	23900	7560	4319	3700	3081	2048	1970	1581	1626	1451
592.73907	23840	7426	4610	3568	2881	1735	1991	1597	1525	1496
593.02893	23635	8073	5224	3637	2797	1847	2196	1756	1666	1140
593.31873	23642	8882	5778	3491	2735	1905	2091	1655	1558	1048
593.60858	25038	9176	5260	3291	2711	2072	2010	1711	1411	1094
593.89844	25003	9104	4940	3683	2613	2090	1942	1943	1488	1345
594.18823	24657	9193	4928	3858	2723	2206	1809	1976	1540	1435
594.47803	24896	9189	4695	3860	3009	2361	1807	1718	1357	1490
594.76788	24902	9333	5116	3842	2842	2356	1906	1528	1434	1285
595.05768	24683	9430	5829	3731	2539	2431	1848	1637	1541	1458
595.34753	25317	9520	5524	3760	2742	2487	1994	1875	1537	1368
595.63733	26793	9642	5405	3458	3064	2499	2092	1729	1391	1277
595.92712	27656	9577	5215	3445	3397	2425	2273	1542	1238	1335
596.21692	28494	9550	5559	3438	3213	2187	2508	1570	1627	1408
596.50677	27767	9063	5760	3656	2690	2653	2115	1506	1936	1381
596.79657	28200	9703	5394	3842	2403	3439	2073	1701	2126	1422
597.08636	28787	9954	5593	3815	2748	3033	2215	2057	1902	1401
597.37616	29405	10212	6050	4288	2918	2487	2497	2035	1746	1664
597.66595	29972	9845	6424	4602	2873	2526	2751	2137	1465	1400
597.95575	29418	10118	6329	4643	2883	2271	2528	2150	1428	1436
598.24554	30211	10244	6198	4525	3217	1972	2544	1875	1431	1663
598.53534	32063	9831	5933	4307	3572	2239	2647	1851	1325	2015
598.82513	32264	10410	5502	4233	3472	2291	2336	1816	1553	2239
599.11493	32192	10776	5619	4042	3213	2240	2384	1813	1864	1814
599.40472	32536	10133	6107	4117	3052	2518	2398	1971	1381	1978
599.69452	32971	11091	6425	4481	3534	2965	2416	1923	1116	1949
599.98425	32860	11321	6356	4885	4100	3127	2808	1857	1350	1578
600.27405	32866	10949	6042	4698	3876	2913	2870	1599	1820	1561
600.56384	32690	11876	6468	4789	3385	2757	2861	1579	2256	1644
600.85364	33078	12163	6108	4757	3256	2751	2877	1456	2025	1612
601.14337	32675	12308	6584	4603	3441	3167	2817	1757	1877	1662
601.43317	34088	11603	6231	4997	3918	2908	2524	1837	1801	1997
601.7229	34934	12226	6441	5312	3836	2636	2464	1962	1794	2094
602.0127	35785	12714	6734	5508	3812	2814	2555	2154	1638	2019
602.30243	36244	12760	6290	5608	4032	2902	2491	2378	1545	2140
602.59222	35607	12022	6680	5613	4154	2849	2178	2543	1976	2021
602.88196	35812	12249	7409	6027	4494	3171	2239	2261	2424	2024
603.17175	35371	12609	7947	5922	4560	3220	2810	2018	2459	2228
603.46149	35197	12905	7759	5114	4014	2937	2882	1967	2281	2143
603.75122	37181	12984	7325	4889	3962	2969	3091	2331	2128	2179
604.04102	38021	13009	7235	4935	3883	2881	3121	2474	1932	2099
604.33075	38346	13006	7585	4991	3878	3024	2987	2571	2469	2026
604.62048	40412	13143	7839	5270	3959	3268	2945	2346	2728	2409
604.91022	41617	12790	7827	5626	4031	3282	3176	2266	2442	2372
605.20001	41493	13674	8076	6075	4187	3826	3234	2553	2369	2450
605.48975	42085	14693	7728	5623	4324	3926	3249	2670	2411	2617
605.77948	41811	14550	7093	5337	4156	3271	3316	3015	2709	2564
606.06921	40985	13354	7458	5122	3974	3464	3295	2797	2608	2861
606.35895	41097	13694	8232	5613	4113	3609	3291	2735	2362	2888
606.64868	42513	14071	8225	6016	4187	3943	3100	2770	2263	2471
606.93842	43023	13647	8237	5917	4797	3698	3581	3048	2580	2373
607.22815	43386	13616	8214	5822	5457	3876	3596	3625	2821	2632
607.51782	45033	14505	8310	5537	5522	3776	3374	3163	2902	3013
607.80756	45055	14313	8560	5611	5432	3719	3114	2582	2869	2741
608.09729	44945	14093	9387	5808	5111	4074	3717	2629	2862	2752
608.38702	44959	14364	9283	5943	4835	4029	3819	2672	2569	2639
608.67676	45695	14596	9182	6109	4956	3873	3568	2893	2440	2582
608.96643	44947	14684	9156	6239	5073	3919	3248	3185	2558	2694
609.25616	45609	14094	8625	6101	4824	3830	2970	3298	2777	2655
609.54584	45972	13565	8372	5513	4819	3265	3208	2883	2932	2798
609.83557	47419	13822	8556	6215	4907	3355	3573	2588	2840	2875
610.12531	48955	15019	9109	7033	5134	4009	3360	2458	2617	3085
610.41498	47205	15342	9394	6575	5361	4092	3264	2921	2580	3217
610.70471	47693	15851	9120	5733	5798	3597	3363	3393	2715	3306
610.99438	48099	16200	8670	5745	6062	3850	3283	3151	2708	3114
611.28406	46596	15319	8516	5860	6158	3764	3194	2899	2694	2609
611.57379	46800	15435	9013	6132	5607	3739	3475	2848	2671	2378
611.86346	48588	16131	9606	6390	4895	3881	3475	3171	2555	2560
612.15314	50240	15987	9534	6514	5483	4204	3117	3157	2530	2651
612.44287	52089	16697	9942	6779	5729	4613	3226	3085	2550	2566
612.73254	52473	17086	10160	6935	5423	4641	3377	2876	2690	2545
613.02222	53774	16951	9655	6722	5263	4394	3340	3040	2830	2618
613.31189	55214	17796	9425	6701	5004	4067	3313	3454	2604	2620
613.60156	54480	18385	9175	6583	5149	3877	3478	3391	2897	2573
613.89124	54118	17618	9600	7146	5320	4112	3468	3292	2921	2433
614.18091	52991	16662	10158	6601	5074	3989	3945	3051	2601	2385
614.47058	52642	16442	10121	6838	5254	3887	3844	2838	2439	2803
614.76025	54248	16797	9073	7142	5372	4364	3468	2497	2675	3001
615.04993	55699	17381	9062	7664	5563	4491	3901	3082	2770	3044
615.3396	56650	17696	9935	8158	5746	4945	4298	3505	3055	2790
615.62927	57139	18671	9929	7944	6001	4759	3599	3316	3233	2537
615.91895	55261	19259	10422	7150	5790	4904	3116	3886	3065	2698
616.20862	55600	19015	11228	6959	5478	4640	3200	3562	3130	3162
616.49823	56133	18160	10956	7392	5480	4420	3353	3389	3332	3116
616.7879	58100	18512	10333	7649	5566	4635	3700	3108	3206	2641
617.07758	60143	18609	10203	7328	5719	4393	4366	3143	2920	2606
617.36719	61514	19280	10510	7471	5976	4186	4517	3392	3206	2705
617.65686	60795	19531	10733	7052	6237	4152	4510	2982	3496	2716
617.94647	60397	19811	10207	7342	6232	4237	4412	2985	3111	2673
618.23615	59001	20269	10842	7267	5890	4402	4340	2980	2901	2528
618.52576	60739	19117	11537	7584	5654	4715	4054	3449	2718	3072
618.81543	61718	18504	11563	7720	5454	4698	3868	3613	2869	3245
619.10504	62496	19473	12041	7693	6077	4818	3521	3410	2727	3004
619.39471	63162	20577	11131	8162	6572	4682	3601	3260	2758	3054
619.68433	63727	20935	10218	8488	6146	4554	4027	3148	2837	3218
619.97394	65840	20357	10479	8437	5907	4514	3959	3322	2653	3017
620.26361	64211	19191	10743	8145	5863	4594	4014	3565	2577	3232
620.55322	64114	18989	10913	7803	5915	4478	3885	3680	3260	2754
620.84283	65055	19295	11044	7729	5692	4268	3265	3233	3348	2266
621.13245	64155	19955	11932	8040	5629	4678	3311	3295	3379	2353
621.42206	62784	20244	12012	8051	5874	5126	3442	3514	3064	2351
621.71167	63146	19664	11780	7568	5585	5354	3878	3555	2723	2254
622.00128	65362	20029	12099	7600	5316	4963	4001	3234	2723	2469
622.29089	65687	20423	12038	7564	5643	4281	3939	3386	3030	2579
622.58051	66480	20809	12196	7600	5987	4463	3987	3511	3191	2906
622.87012	67860	21071	12605	7962	5979	4655	3711	3414	3164	3017
623.15973	68396	20503	11697	8193	5652	4602	4223	3560	3494	2945
623.44934	70100	19151	12071	8745	5607	4492	4997	3651	3176	2723
623.73895	70338	18457	12604	9168	5672	4942	4771	3081	2760	2533
624.02856	70096	19584	13566	8574	6168	5142	4500	3195	3277	2804
624.31812	69637	20687	12406	7815	6713	4755	4060	3494	4097	3090
624.60773	70268	21074	11828	7845	6998	4977	4414	4008	3771	3138
624.89734	70238	20831	12335	8374	6811	4892	4513	3640	2895	2936
625.18689	72094	21160	13108	8999	6463	4683	4082	3220	3166	2987
625.4765	74277	20921	12331	8664	6432	4871	4025	3373	3114	3007
625.76605	73515	21686	11634	8331	6487	4894	4010	3397	3236	2978
626.05566	72509	22281	11739	7756	6884	4661	3738	3573	3174	2560
626.34521	72514	22617	11849	8179	7130	4647	3802	3852	3004	2899
626.63483	71155	22944	12611	8514	7463	4757	4040	3919	3079	2893
626.92438	72378	22981	12210	8472	7350	5218	4424	3953	2980	2822
627.21399	75383	22882	12111	8439	6950	4993	4565	3588	2994	3093
627.50354	76341	24019	11888	8317	6723	4449	4490	3600	3333	2971
627.79309	75059	24165	12129	8406	6961	4654	4792	3719	3522	3199
628.08264	75609	23616	12483	8557	6929	5529	4670	3543	3293	2916
628.37225	75857	24509	11788	9095	7034	5649	4293	3534	3388	2979
628.6618	76885	24428	12229	9443	6716	5488	4629	4055	3565	3256
628.95135	76287	23267	13249	9347	6644	5240	4539	4327	3502	3092
629.24091	75398	22493	12814	9284	6813	5473	4618	4306	3357	3091
629.53046	75328	22639	13041	8916	6985	5952	4554	4400	3316	2879
629.82001	74786	23028	13411	7990	6863	6019	4550	3991	3228	2714
630.10956	76527	23264	12611	7678	5987	5877	4754	4003	3603	2662
630.39911	75797	23093	12162	8804	5566	6025	4770	3953	3784	2771
630.68866	74848	23011	12112	8997	6249	5596	4205	4209	3857	2959
630.97821	76340	23386	11962	9384	6522	5377	4479	4362	3876	2932
631.26776	77806	23619	11661	9210	6398	5272	4730	3774	3837	2944
631.55725	78817	23812	12142	8934	6826	5379	4914	3661	3420	2930
631.8468	78444	23182	12997	9389	7022	5687	4929	3892	3288	2813
632.13635	80361	23231	13121	9639	7359	5581	4938	4427	3557	3386
632.42584	80352	23542	13071	8942	6989	5310	5029	4676	3500	3406
632.71539	78901	23550	12553	9175	7435	5569	4778	4558	3431	3031
633.00494	79670	23883	12111	8527	7273	5734	5153	4061	3609	2744
633.29443	81907	24260	13201	8450	6828	5794	5539	3997	3658	3158
633.58398	80314	24354	14143	8693	6701	6074	5377	3925	3895	3689
633.87347	79918	24094	14141	9170	6781	5922	5641	4291	3725	3181
634.16302	79768	23634	13759	8872	6916	5493	4972	4952	3736	3017
634.45251	78980	24269	14066	8702	7511	5660	4376	4658	4027	3414
634.742	79731	24456	14161	8575	7490	5961	4319	4267	4232	3241
635.03156	80832	24078	14530	8477	7289	5540	4477	3690	3646	2666
635.32104	80738	23628	14992	8564	7447	5897	4905	4201	3483	3049
635.61053	79825	22952	15000	8924	6551	5918	5231	4316	3641	3160
635.90009	79304	23018	14356	9501	5925	5852	5176	4521	3790	3230
636.18958	81435	23748	14048	8976	6412	5442	4504	4808	4014	3134
636.47906	82144	24231	14629	9647	7082	5834	4433	4990	4249	3436
636.76855	81582	24030	14139	9601	7157	6658	4474	4574	4513	3858
637.05804	82203	24841	13341	9972	7613	6240	4746	3991	4352	3928
637.34753	82068	24639	12808	9822	7405	5440	4837	3793	4624	4011
637.63702	81903	24097	12815	8963	7736	5939	4475	3818	4401	4307
637.92651	78981	24788	12781	8796	7675	5794	4873	3955	4068	4045
638.216	78180	24540	12146	9068	7835	6279	5085	4388	3820	3810
638.50549	80741	23506	12781	9416	7255	6663	4739	4645	3724	3475
638.79492	82627	24459	13360	9949	7134	6446	5106	4489	3378	3594
639.08441	83177	24840	13608	9979	7269	6459	5290	4793	3266	4064
639.3739	82389	24437	14176	9525	7267	6699	5595	4778	3638	4066
639.66339	82808	24583	14263	9065	7355	6301	5633	4382	4164	4102
639.95282	83141	24103	13597	9590	7243	6241	5472	4791	4306	4117
640.24231	82160	24544	13190	9283	7373	5953	5177	5157	4242	3780
640.5318	82669	24951	14012	9859	7426	5583	5228	4794	4032	4079
640.82123	82554	25329	14372	9941	6562	5708	5569	4321	4208	3732
641.11072	83280	24763	13985	9535	6308	6041	5465	4523	4388	3958
641.40015	83085	24205	14172	9329	6732	6239	5921	5074	4723	3960
641.68958	81605	24545	14491	9406	7043	6509	6005	5373	4326	3917
641.97906	80042	24531	14372	10012	6915	6371	5972	4660	4378	4058
642.26849	79283	24579	13978	9756	6919	6080	5772	4669	4502	3773
642.55798	80607	26379	12958	9360	7165	6064	5467	4650	4529	3993
642.84741	80634	26789	13310	9224	7138	6412	5409	4160	4459	4033
643.13684	78925	26117	14021	9045	7697	6397	4898	4565	4735	3822
643.42627	79207	25994	14109	9616	7951	6825	5421	5016	4614	4059
643.7157	79799	24440	13147	9855	8503	6398	5474	4476	4863	4455
644.00513	80064	23254	13586	9449	8411	5525	5151	4482	4602	4192
644.29462	78829	23824	14680	10074	8542	5682	5764	4898	3939	4169
644.58405	78898	23830	14812	9821	8413	5849	6264	4960	3795	3419
644.87347	78625	24167	14557	9196	7788	5980	6400	5113	4281	3490
645.1629	76227	23696	13892	8904	7048	6146	5858	4932	4251	3889
645.45227	77338	24711	13115	9187	6801	6619	5708	4986	4257	4397
645.7417	79326	25536	13508	10099	6341	6347	5858	4693	4064	4867
646.03113	79302	23897	13377	10282	6704	6342	6229	4733	4199	4967
646.32056	77652	23073	13635	9845	7414	6474	6345	5420	4728	4719
646.60999	77325	23232	13780	9401	7880	6526	6218	5666	4917	4579
646.89935	77509	23010	13293	9897	7213	6793	5333	5068	4610	4665
647.18878	77958	24023	13908	10429	6940	6432	5028	4954	4475	4544
647.47821	78052	23549	14571	10207	6818	6495	4875	5280	4625	4400
647.76758	78751	23212	15166	9450	7046	6277	5085	4937	4923	4356
648.05701	78647	23858	14098	9517	7868	6535	5251	4520	4898	3964
648.34637	76686	24013	12833	9333	8199	6413	5045	5056	4635	3813
648.6358	75153	23703	12503	10211	7742	5430	5058	5027	4525	3833
648.92517	76205	23784	12984	10623	7621	5321	5123	5334	5116	4391
649.2146	76414	22728	13219	10320	7655	5622	5498	5471	5039	4670
649.50397	77011	22326	13310	9835	7784	5674	5658	5277	4419	4062
649.79333	77721	21531	12776	9233	7767	5871	5934	5532	4167	3411
650.08276	77453	21406	13697	9071	7370	5731	6023	5281	4407	3540
650.37213	77086	21448	13243	8680	7379	6152	5852	5190	4518	4154
650.6615	75928	22665	12860	8483	7715	5671	6013	4728	4605	4531
650.95087	75349	23725	12672	9344	7914	5374	5988	4882	4555	4603
651.24023	76560	22784	12640	9522	8389	5493	5792	5559	4146	4305
651.5296	76003	22463	12818	9679	8185	5826	6235	6703	4365	4125
651.81897	76887	23626	13455	9756	7449	5818	7038	6423	4597	4232
652.10834	75970	23389	12759	9865	7682	5997	6570	6118	5048	4913
652.39771	73078	23531	12920	9421	7478	6082	6103	5767	5099	5000
652.68707	72856	23235	12965	9302	7374	6037	5659	5282	4976	4553
652.97644	73842	22850	12707	9512	7796	6380	5392	5188	4377	4178
653.26581	73755	22547	13105	9025	7336	6802	5624	5373	4082	4001
653.55518	73731	21396	13575	9082	7159	6380	5805	5262	4185	4458
653.84454	72905	21549	13551	8456	6885	6198	5692	5684	4672	4575
654.13385	73182	22024	12621	8762	6996	6074	5474	5638	4552	4645
654.42322	73534	22148	11818	8952	7021	6344	5519	5609	4757	4674
654.71259	74174	23463	11958	8709	6604	6066	5789	5587	5214	4902
655.00189	75085	24147	12769	9033	6801	6262	6221	5295	5120	4358
655.29126	74343	23300	13017	8734	7135	6553	5574	5135	5058	4099
655.58057	74682	22377	13115	8907	7146	6996	5421	5063	4916	3971
655.86993	75983	22623	13542	8644	7746	6848	5738	4891	4737	4103
656.15924	74428	22861	13189	8625	7984	6502	6074	4869	4569	4118
656.44855	74193	22133	13156	7885	7696	6356	6225	4590	4176	4242
656.73792	75335	21511	12728	8032	7282	6339	6796	4480	4292	4549
657.02722	73603	20526	12590	8398	6942	6221	6233	4642	4669	3926
657.31653	71822	20005	12553	7918	7006	5715	5315	5012	4661	3879
657.6059	72985	20491	12792	8418	7019	5718	5063	5482	5191	3848
657.8952	73240	20580	13341	8344	7140	6132	5983	4869	5108	3692
658.18451	74599	21504	12596	8835	7503	6174	6542	4945	4649	4139
658.47382	73356	20421	11793	8821	7512	5849	6056	5344	4174	4131
658.76312	74146	19998	12817	8555	7328	5779	5587	5840	4479	4482
659.05243	71036	20568	13493	8613	7224	5857	5077	5912	4711	4776
659.34174	70471	20872	13184	8656	7911	5503	5346	5734	4585	4683
659.63104	69987	20184	12510	8667	8257	5944	5790	4848	4178	4387
659.92035	69538	21538	12369	8843	7895	5839	6600	5033	4254	4618
660.20966	68355	21851	12653	8499	7125	5622	6741	4966	4520	4725
660.49896	69221	21781	13193	8447	6797	5704	6451	4880	4504	4590
660.78821	69263	20723	13102	8260	7208	5829	5675	5082	4849	3945
661.07751	69800	21076	12803	7712	7731	6136	5336	4951	5169	3554
661.36682	70663	21341	12442	8604	6802	6180	5250	5344	4929	4085
661.65607	69376	20964	12715	9049	6955	6338	5712	5679	5086	4271
661.94537	68953	20272	12119	8769	7095	5814	5309	4864	4290	4019
662.23468	69812	21395	11796	9288	7324	6071	4968	4475	4244	3719
662.52393	70058	21805	12160	9450	8012	5672	5139	4495	4660	3804
662.81323	68753	22399	12669	8551	8240	6016	5434	4866	4644	4031
663.10248	68963	21376	13098	8372	8602	6375	5681	5100	4024	4313
663.39172	70214	20860	13136	9202	7382	6143	5744	5352	4087	4453
663.68103	69206	22543	13059	9481	7546	6269	5498	4640	4433	4314
663.97028	68273	22930	12452	9260	7055	6182	4989	4314	4377	3911
664.25952	68797	21099	12239	8953	7196	5901	4795	4860	4462	3736
664.54883	68102	20524	12189	8464	7158	6359	4482	4752	3844	4314
664.83807	68529	19998	11333	8220	7024	6261	4423	4318	3646	4768
665.12732	70516	20231	11595	7891	7025	5969	4361	4701	4172	4118
665.41656	70029	20259	11952	8274	7414	6179	4719	5000	4370	3923
665.70581	69363	19201	12561	8288	7214	6256	5641	4938	4325	3943
665.99506	69572	20530	13997	8028	6733	5553	5788	5210	4072	4144
666.2843	69834	20918	13263	8202	6868	5409	5073	5238	3644	3609
666.57355	70946	20373	12632	8317	7518	4903	4497	5173	4034	3496
666.86279	70226	20342	12157	9045	7525	5416	4598	5473	4211	3788
667.15204	68916	19848	11225	9134	6624	6009	5040	5398	4232	3510
667.44128	69914	19657	10918	9098	6242	6366	4761	4500	4280	3350
667.73047	69614	20113	11917	8405	7077	6103	4735	4232	4233	3722
668.01971	68930	19734	12005	8827	7255	5550	4895	4877	4250	4537
668.30896	70173	19384	12100	8521	6598	6116	5116	5062	4017	4124
668.59814	69925	19693	12025	8618	6326	5850	4999	4729	3938	3833
668.88739	71240	19609	11640	8894	6322	4822	4897	4666	3851	4104
669.17657	72022	19494	11075	9232	6464	6044	4920	5047	3943	4524
669.46582	71688	19856	11048	8651	7323	6240	4962	5099	3516	4187
669.755	71676	18725	10629	8568	6821	5429	4616	4441	3488	4213
670.04425	70562	18535	11584	7657	6281	5424	4512	4320	3991	4436
670.33344	70338	19427	12554	7275	6271	5310	4921	4092	4398	4036
670.62268	71113	19094	11898	7810	6450	5509	5178	4136	4369	4039
670.91187	68560	20504	11340	8259	5997	5456	5221	4311	4159	4347
671.20105	67956	20705	11349	8234	5451	4723	5076	4343	3938	4481
671.49023	69497	20327	11573	7843	6105	5080	4386	4321	3316	4394
671.77948	70337	19781	10359	7508	6527	5163	4485	4139	2956	4371
672.06866	70555	20032	10123	7537	6872	5199	4601	4608	3649	4313
672.35785	70285	20278	10729	7345	6259	5336	5181	4603	3810	3937
672.64703	69700	19272	11596	7665	6217	5900	5274	4350	4405	3856
672.93622	70120	19366	11616	8238	6318	5225	5140	3830	4673	3655
673.2254	71020	19529	11447	8424	5963	5145	5380	4373	4444	3617
673.51459	71037	21008	11112	7783	6681	6049	5174	4603	4161	3788
673.80377	71472	21310	11443	8125	6356	5769	5173	4185	3928	3581
674.09296	72385	20919	11770	7823	5867	4983	5003	4116	4108	3483
674.38208	73213	19845	12103	7603	6408	4862	5014	4324	3800	3352
674.67126	71849	19664	11057	7947	7020	4787	4809	4531	3914	3512
674.96045	69004	20164	11061	7676	7311	5461	5197	4642	4088	3766
675.24957	67062	19280	10654	8227	7232	5679	5470	4657	4094	3627
675.53876	68577	18907	10498	8385	6677	5565	5140	4451	4041	3376
675.82794	71627	19307	10695	8266	6476	5131	5255	4232	3936	3531
676.11707	72766	19752	10924	7742	5966	5100	5206	3886	3381	3482
676.40625	70837	20388	11006	7338	6096	4889	5154	3697	3478	3941
676.69537	70352	20336	11667	7598	6173	4943	4970	4307	3430	3665
676.98456	72644	20968	11435	7329	5819	5371	4642	4470	2934	3741
677.27368	74637	21442	10381	7558	5567	5980	4606	4262	3402	3662
677.56281	74260	20930	10157	7559	5738	5626	4404	4050	3639	3796
677.85199	75340	19922	9986	7671	5759	5174	4391	3976	3427	3583
678.14111	75577	19710	10288	6994	5781	5144	3988	4094	3337	3173
678.43024	75240	19461	10986	6654	6051	5567	4588	4480	3360	2806
678.71936	76295	19413	11278	7053	5767	6054	4640	4143	3571	2622
679.00848	74755	19244	11215	7815	6453	5607	4295	3610	3485	3117
679.29761	71708	18812	11070	8350	6468	5354	4176	3584	3888	3466
679.58673	71693	19021	10594	7489	6334	5477	3568	4022	3952	3051
679.87585	72892	18618	10923	7314	6197	5736	3752	4004	3685	2598
680.16498	74743	18972	10839	7240	6433	5537	3940	4155	4034	2726
680.4541	75803	19928	9922	6704	6057	5115	3779	4183	3711	3042
680.74323	77209	20645	9414	6496	5275	4802	3393	4269	3425	2939
681.03235	75992	20389	9621	6895	5419	4544	3729	4058	3369	2678
681.32147	72690	20431	10256	7403	5897	4786	4298	3641	2947	3002
681.61053	70602	19590	10343	7153	5784	4311	4361	3992	2947	3087
681.89966	72398	19999	10875	7088	5631	4339	4175	3755	3052	2767
682.18878	73894	19756	10454	6617	5598	4397	3869	3988	3041	2811
682.47784	74913	19207	9313	6352	5697	3843	3786	3981	3157	2762
682.76697	75261	19782	9884	6530	5107	4171	4311	3881	3451	2639
683.05603	76510	20515	10285	7196	4970	4639	3931	3470	3696	2427
683.34515	75104	20752	10101	7600	5233	4457	3859	3269	3744	2366
683.63422	75682	20164	10317	7190	5352	4797	4276	3423	3144	2628
683.92328	77525	19247	10917	6967	5397	4861	3823	3315	3323	3109
684.2124	78197	19914	11293	7737	5739	4386	4049	3703	3415	3079
684.50146	76784	20080	10740	7649	6024	4861	4309	4296	3123	2683
684.79053	74914	19847	9837	7469	5245	4751	3644	4443	3106	2471
685.07959	76635	19455	9551	7522	5152	4748	3226	4393	3433	2645
685.36871	76452	19594	9310	6920	5063	4512	3343	4218	3170	2675
685.65778	76682	19663	9310	6514	5266	4541	3523	4185	3459	2769
685.94684	78024	20261	9561	7496	5693	4358	3535	3709	3545	2943
686.2359	75497	20959	9704	8088	5531	4358	3663	3404	3161	2930
686.52496	74343	20810	9362	7238	5550	4058	3614	3417	3118	2885
686.81403	77203	19400	9585	6871	5601	4282	3891	3152	3364	2219
687.10309	79159	19423	9894	7165	5472	4483	3857	2826	3305	1994
687.39209	77105	20506	9112	7253	5794	4931	3807	3102	2765	2185
687.68115	76864	20445	9855	7115	5425	4742	3934	3577	2947	2708
687.97021	79312	19735	9694	7096	5028	4185	3693	3499	2619	2311
688.25928	81886	18553	9467	7801	5167	4144	3960	3685	2402	2333
688.54828	81769	18622	9689	7973	5495	4861	4321	3544	2909	2616
688.83734	79327	19383	10184	7348	5466	4919	3880	3194	3163	2609
689.1264	80464	19706	10629	7768	5721	5341	3728	3233	3309	2556
689.41541	82175	19616	10114	7383	5469	4914	3540	3299	3303	2510
689.70447	80732	18962	9899	7281	5324	4433	3630	3355	3266	2599
689.99347	82108	19261	9871	6517	4776	4353	3683	3300	2634	2771
690.28253	83551	19166	10152	5969	4687	4730	4049	3181	2585	2783
690.57153	83720	19257	10067	6838	4781	4371	3991	2933	3014	2629
690.86053	84344	19912	10399	7002	5028	4568	4067	3165	3419	2523
691.14954	82054	19525	10685	6735	4863	4782	4184	3029	3449	2408
691.4386	80331	19849	10042	6692	4809	4804	4603	3474	3345	2481
691.7276	82246	20647	10257	6277	4885	4474	3973	3530	2918	2541
692.0166	81223	20017	11511	5677	4729	4638	3793	3181	2765	2695
692.3056	80854	20363	12523	6398	5179	4681	4151	3321	2567	2336
692.5946	81924	20780	12351	7067	4929	4926	3717	2903	2635	2331
692.88361	82004	20127	11227	6449	5013	5110	3356	2848	3119	2691
693.17261	82122	20496	9875	6319	4915	4680	3228	3009	2856	2338
693.46161	82077	20475	9678	6461	5648	4814	3362	3221	2752	2235
693.75061	84033	20653	10648	6880	5403	4560	3195	3404	2787	2525
694.03961	83508	20211	10907	7152	4481	4075	3698	2905	2807	2642
694.32861	83477	19395	9854	7500	4563	3918	3224	2846	2854	2788
694.61755	83308	19397	10040	6688	5083	3958	3291	3214	2717	2492
694.90656	81483	19857	10203	5826	5318	4325	3578	3227	3075	2136
695.19556	83559	20054	10454	5705	5078	4537	3555	3174	2854	2211
695.4845	84606	19792	10562	5737	5441	4246	3351	3009	2598	2479
695.7735	83858	19978	9880	5890	5028	4168	3620	3256	2660	2620
696.06244	83394	20497	9443	6564	4762	4155	3600	3101	2342	2033
696.35144	83484	19314	9076	6527	4865	3745	3638	3084	2134	1808
696.64038	83606	19705	9514	6699	4723	3410	3343	3060	2212	1897
696.92938	82044	20440	10214	6549	4794	3594	3523	2886	2290	2465
697.21832	81007	19802	10369	6060	4851	3585	3831	2713	2403	2342
697.50726	81938	20134	10224	6142	4966	3836	3806	2784	2773	2257
697.7962	84103	20579	10433	6484	4234	3864	3277	2710	2918	2266
698.08521	86649	20682	10124	6510	4857	4023	3472	2801	3239	2582
698.37415	85047	20528	9455	6443	5216	4146	4101	2738	3198	2740
698.66309	82575	19069	10054	6758	5250	4352	3558	2626	3248	2390
698.95203	83902	18229	10001	6568	4299	4160	2995	2880	2883	2375
699.24097	83286	18218	9462	6290	4187	4302	3509	3263	2829	2764
699.52991	83915	17905	9198	6299	5075	4042	3290	3212	3014	2528
699.81885	84714	18675	8771	6018	5058	3953	3114	3454	3132	2282
700.10779	86463	19785	9190	6512	4792	3860	3131	3114	3507	2545
700.39673	85829	20143	9107	6260	4663	4094	3048	2443	3280	2712
700.68561	84191	21900	10074	5961	4443	4397	2708	2403	2523	2466
700.97455	86837	19999	10122	6470	4227	4299	3685	2391	2427	2043
701.26349	88562	19437	9999	6747	4245	4502	3581	2307	2926	2163
701.55237	88955	20950	10087	6532	4431	4647	3740	2667	3196	2315
701.84131	86313	20555	9417	6865	4579	3771	3232	3048	2616	2566
702.13025	85609	19708	9130	6477	4827	3707	3536	2878	2663	2658
702.41913	82052	18737	9298	6020	4872	3522	3621	2969	2492	2217
702.70807	84339	18701	9576	5288	4787	3454	3150	3324	2747	2005
702.99695	85434	19803	8963	5311	4589	3026	2921	2774	2825	1998
703.28583	88007	19684	8382	6251	4352	2994	3081	2134	2713	2076
703.57477	88672	19555	8937	7162	4485	3007	3420	2450	2815	1882
703.86365	89221	19600	8582	7286	4257	2986	3360	2613	2575	2052
704.15253	87560	19311	8926	7040	3949	3249	2532	3098	2473	1992
704.44147	86123	18919	9665	6520	3701	3532	2954	3040	2258	2146
704.73035	87308	19422	9183	6130	3973	3403	3148	3000	2714	2221
705.01923	90613	19725	8923	6278	4203	3617	3054	2576	2649	2368
705.30811	91162	20043	8924	5799	4097	3429	3315	2610	2742	2376
705.59698	89269	20209	8509	5515	4080	2895	3120	2480	2294	2105
705.88586	88882	20347	9190	5592	4397	3255	3280	2421	2213	2239
706.17474	88920	20773	9080	5760	4606	3147	3106	2509	2363	2291
706.46362	87953	20055	9569	5800	4049	3142	2842	2684	2719	1732
706.7525	90039	19645	10570	5987	4057	3427	3171	2550	2225	1548
707.04132	89737	19469	10048	6582	4170	3567	3012	2824	2359	1457
707.3302	87541	18847	9744	6311	4123	3929	3522	2983	2579	1731
707.61908	88331	18352	9443	5638	4532	3664	3380	2735	2287	1843
707.9079	89917	19113	9401	5856	4711	3187	3291	2621	2078	2317
708.19678	88665	19501	9345	6229	4827	2744	3305	2616	2041	2081
708.48566	88376	19197	9781	6227	4264	2923	3216	2340	2357	1705
708.77448	89885	18709	10396	5871	4380	3255	3189	2123	2234	1565
709.06335	88342	19103	10046	5775	4538	3328	3341	2075	2295	1832
709.35217	89372	19330	8834	6009	4093	3165	2858	2467	2314	2153
709.64099	91633	18856	8880	6073	4033	3389	2402	2588	2838	1981
709.92987	91863	18937	9319	6242	4319	3568	2706	2657	2652	2007
710.21869	87197	18875	9064	6286	4185	3659	3014	2356	2071	1948
710.50751	86457	18585	8671	6136	3860	3505	3345	2423	2038	1893
710.79633	87579	18780	8758	6086	4147	3110	4117	2629	1797	2038
711.08514	86468	18954	8599	6167	4141	3107	3549	2497	1748	1989
711.37402	86731	19766	9163	6167	4035	3221	2716	2290	1890	1863
711.66284	84985	19238	9807	6099	3595	3084	2598	2501	1934	1830
711.95166	85215	18053	9711	6635	3534	3264	2692	2806	2035	2060
712.24048	85740	18636	9368	6004	3907	3704	2997	2921	1864	2187
712.5293	87162	20181	9609	5791	4263	3571	2644	2560	1899	2366
712.81805	86388	19493	9045	5829	4674	3498	2842	2032	1817	2391
713.10687	88696	19134	9006	5686	4308	3451	2822	1910	2042	2362
713.39569	91347	19989	8909	5358	4169	3489	2794	2314	1806	2411
713.68451	92062	20203	9131	4886	4368	3357	2959	2164	1962	2032
713.97327	91711	19220	8733	4764	3900	3104	2717	2007	1973	1667
714.26208	89021	17667	8668	4739	4382	2936	2880	2120	1881	1698
714.5509	89045	16676	8899	4807	4617	3322	2682	2548	2045	2077
714.83966	89020	16006	8856	4533	4259	3743	2379	2655	1722	2112
715.12848	88409	16772	8208	4811	4272	3341	2612	2644	1820	1970
715.41724	86776	18431	7925	5276	3779	3604	2644	2459	1598	1904
715.70599	87213	19432	8148	5611	3578	3979	2849	2348	1879	1852
715.99481	87368	19677	7634	5516	3871	3680	2853	2159	2522	1626
716.28357	88210	18821	7675	5500	3220	3253	2659	2069	2140	1709
716.57233	88350	17774	7714	5565	3207	2929	2876	2202	1802	1429
716.86115	87440	18323	8240	5363	3418	2766	2451	2176	1788	1338
717.1499	86712	18149	8249	5365	3513	3062	2143	2339	2195	1517
717.43866	84594	16884	7887	5433	3294	3245	2070	2295	2244	1637
717.72742	86300	17004	7684	5166	3515	3428	1815	2181	2172	1962
718.01617	86885	17825	7937	5468	3845	3860	2320	2078	2098	2180
718.30493	85987	17675	7965	5119	3625	3200	2536	2545	2405	2185
718.59369	82947	17070	7675	5007	4066	3142	2334	2648	1574	1932
718.88245	83202	17120	8081	5471	3726	3287	2761	2546	1548	1891
719.1712	85876	16854	8183	5719	3650	3227	2843	2365	1922	1824
719.4599	88146	16571	8284	5369	3786	2841	2958	1972	2089	1654
719.74866	89209	17714	8558	5548	3819	2922	3038	2195	2218	1905
720.03741	88186	17503	8139	5081	3957	2920	2154	2225	1961	1921
720.32611	87681	16776	7610	4697	3831	3189	2530	2463	1693	1266
720.61487	86348	17826	7622	4522	3713	3612	2702	2638	1569	1387
720.90363	85391	18335	7960	4705	3333	4002	2343	2717	1473	1496
721.19232	85427	17716	7481	4614	3532	3454	2150	2396	1659	1927
721.48102	85279	17610	8051	4781	3188	3199	2331	1971	2137	2021
721.76978	86010	17561	7458	5362	3108	3326	2456	1887	2021	1808
722.05847	87138	16983	7175	4854	3352	3278	2550	1922	1928	1608
722.34723	89131	17575	7690	4948	3598	2828	2158	2107	2217	1547
722.63593	88612	17313	8188	4986	3269	2722	2080	2098	2488	1527
722.92462	88938	17582	8490	5336	3947	2789	1930	2256	2078	1999
723.21332	89286	18586	9103	5235	3790	2720	2093	2489	1813	1980
723.50201	87270	18293	7988	5034	2890	2971	2669	2514	1815	1464
723.79071	88779	18341	8248	4667	3198	2638	3015	2272	1704	1411
724.07941	89310	17962	7938	4486	3084	2540	2608	2000	1729	1639
724.3681	87617	16390	7317	4892	3200	2737	2160	1797	1824	1616
724.6568	86408	16125	7324	4789	3382	2471	2635	2173	1689	1537
724.9455	85811	17046	7459	4817	3539	2422	2556	2298	1724	1698
725.23419	84411	17043	8061	5331	3043	2744	2447	2182	1800	1780
725.52289	87783	16383	7495	4378	3193	2702	2637	2349	1713	1768
725.81158	87228	16547	7583	4421	2814	2492	2325	2333	1640	1411
726.10022	86109	17135	7790	4614	3231	2308	2283	2369	1549	1078
726.38892	87213	16984	7614	4345	3716	2359	2754	2509	1565	1180
726.67755	88022	16350	7442	4852	4102	3044	2771	2491	1741	1367
726.96625	87110	16025	7508	4957	3753	2772	2630	2316	1806	1195
727.25494	82435	16068	7569	5298	3536	2905	2212	1944	1713	1230
727.54358	83981	16124	7915	4849	3520	2829	1932	1609	1268	1349
727.83221	85214	16431	7908	4016	3257	2500	1915	1664	1102	1138
728.12091	88271	17272	7389	3775	2864	1899	1653	1765	1334	1096
728.40955	89068	17242	7391	3854	3856	2690	2233	2136	1597	1391
728.69818	89717	17294	7994	4460	4053	2554	2564	2415	1951	1687
728.98688	89511	18099	8271	4278	3324	2665	2368	2168	2094	1261
729.27551	86559	17669	7544	4352	3283	2905	2240	1826	1851	1128
729.56415	89044	17295	7629	4509	3414	2831	2227	1825	1671	1499
729.85278	89875	17103	8126	4378	3699	2737	2138	1980	1347	1211
730.14142	89296	17458	8535	4685	3325	2909	1849	1798	1527	1207
730.43005	88422	17744	7883	4565	3215	3115	2031	1833	1705	1050
730.71869	87339	18241	7148	4842	3250	2906	2357	1850	1697	1296
731.00732	86995	17146	7727	4933	2769	2844	2020	1821	1653	1305
731.2959	87623	16663	8643	4617	3072	2618	2574	1819	1745	1363
731.58453	86603	16870	8730	4611	2977	2597	2307	1494	1435	1448
731.87317	86127	17070	7834	4755	2991	2923	2241	1932	1349	1768
732.1618	83881	16937	7289	4936	2688	2630	2200	2146	1493	1408
732.45038	85728	17021	7325	4808	2619	2550	2064	2189	1696	1356
732.73901	85619	16855	6636	4300	2646	3000	1669	1931	1563	1456
733.02759	87384	16709	7353	4365	3157	2915	1830	1709	1770	1482
733.31622	88610	16721	7135	4476	2889	2924	2060	1953	1579	1721
733.6048	88364	16581	7615	4043	2577	3189	2086	1880	1748	1584
733.89343	86501	16315	7475	4354	2514	3016	2086	1739	1686	1335
734.18201	86454	16309	7504	4536	2438	2784	2433	1600	1412	1214
734.47058	86483	17037	7607	4803	2720	2409	2718	1596	1433	1618
734.75922	86806	16456	7033	4095	2828	2123	2440	1919	1216	1620
735.04779	86639	16506	7251	4052	2828	2055	1920	1900	1248	1583
735.33636	84110	16128	6974	4310	2787	1920	1996	1510	1268	1162
735.62494	84981	17091	6680	3977	2784	2148	1992	1421	1274	987
735.91351	85021	17496	7167	3545	3474	2416	1908	1500	1380	1032
736.20209	84528	18050	6789	3650	3411	2405	1989	1636	1698	1410
736.49066	84396	18057	6936	3798	3018	1969	1937	1597	1784	1591
736.77924	86061	17153	7026	4270	2895	2208	1932	1713	1551	1348
737.06781	84646	16531	6693	3843	2502	2504	1749	1711	1547	1527
737.35638	83540	16392	6481	3967	2622	2305	1749	1502	1526	1432
737.6449	85194	17217	6231	3871	2951	1995	1574	1464	1661	1594
737.93347	84472	16188	6806	4349	3416	1929	1785	1406	1500	1304
738.22205	84840	14935	6897	4387	3615	2270	2000	1608	1574	1542
738.51056	85931	15694	7074	4082	3073	2488	1322	2070	1295	1348
738.79913	85141	15513	6878	3947	2923	2411	1520	1807	1280	1241
739.08765	86898	15856	6867	3762	2759	1971	1711	1651	1190	1209
739.37622	85535	15276	6512	4162	3018	1988	2024	1645	1311	1239
739.66473	83092	14926	6852	4311	3146	2313	2125	1530	1226	1117
739.95325	82464	15474	7071	3696	3440	2348	2160	1414	1185	1393
740.24182	80557	15379	7705	3750	3330	2352	2402	1627	1083	1465
740.53033	81488	15945	7384	3809	3056	2348	2305	1461	1263	1269
740.81885	83938	15805	6821	3723	2924	2482	2311	1633	1142	1321
741.10736	87501	16522	6930	4249	3091	2540	2383	1624	1215	1251
741.39594	85898	16611	6943	3881	2107	2595	2092	1535	1017	1145
741.68445	84152	15830	7021	4469	2395	2378	1727	1611	1348	1302
741.97296	81545	15555	6502	4263	3163	1993	1266	1505	1257	1576
742.26147	82541	15705	6906	3824	3411	2082	1592	1695	1505	1484
742.54993	80827	15102	7116	3801	2984	1779	1854	1617	1153	1098
742.83844	79887	14804	6495	4466	3099	2163	1690	1426	975	913
743.12695	78901	14955	6268	4758	3098	2428	1577	1639	1316	994
743.41547	77800	14622	6456	4640	2898	2222	1813	1522	1304	1344
743.70398	82830	15032	6392	4482	2773	1633	2026	1881	1153	1085
743.99243	82941	15887	6468	4255	2906	2133	2102	2082	1177	1073
744.28094	85282	16680	6043	4387	3069	2390	1901	1642	1228	1029
744.5694	84807	15007	5996	5034	3173	2601	1664	1514	1770	941
744.85791	84313	14742	6340	4619	3287	2370	1852	971	1691	1002
745.14636	82104	13954	6278	4047	3201	2035	2040	1034	1562	1093
745.43488	79212	14330	6291	3964	3206	1855	1984	1632	1273	1124
745.72333	80603	14148	6363	4026	2632	1435	2074	1905	1232	1172
746.01184	81013	14308	6124	4188	2461	1694	1866	1937	1256	1473
746.30029	81092	13906	5501	3998	2144	2076	1490	1672	1090	1627
746.58875	83538	15429	5982	3812	2518	1765	1335	1447	776	1122
746.8772	83029	15512	6753	4018	3063	1854	1552	1758	1135	1247
747.16565	82710	14370	6863	3622	3207	1707	1819	1860	1317	1189
747.4541	80835	14325	6642	3618	3142	1414	1934	2159	1493	865
747.74255	78387	15225	6510	3623	2768	1518	1767	1692	1043	813
748.03101	78656	15097	6037	4124	2751	1687	1886	1387	810	950
748.31946	81301	14986	5892	3181	2879	1732	1715	1217	743	1086
748.60791	79425	13814	6145	2984	2935	2104	1523	1316	878	1289
748.89636	78608	13828	6116	3467	2986	1739	1551	1150	1128	1280
749.18481	78474	14020	5950	3662	3028	1587	1487	1548	1273	1288
749.47321	79517	13468	5124	4044	2414	1512	1097	1280	1261	1440
749.76166	78401	14955	4990	4084	2332	2190	1193	1220	1122	1298
750.05011	76151	15828	5096	3866	2342	1936	1474	1184	1189	1028
750.3385	77463	15250	5639	3760	2152	1423	1376	1140	1483	1026
750.62695	77348	14792	5968	3320	2486	1511	1576	1293	1387	1332
750.91534	77634	14129	5449	3198	2495	1559	1429	1193	1146	873
751.2038	77231	13771	5880	3425	2237	1682	1455	1221	1275	671
751.49219	76149	14008	6264	3670	2269	1324	1721	1241	1166	919
751.78058	74279	12987	6386	4340	2862	1642	1720	1226	1420	969
752.06903	73471	12878	6375	3682	3255	1709	1622	1018	1213	1093
752.35742	75422	12712	5594	2931	2881	1684	1764	1231	1077	814
752.64581	76419	12402	5340	3003	2299	2034	1663	1084	1020	815
752.9342	77050	13834	4789	3483	2135	2376	1584	1198	1179	1152
753.2226	78860	14297	5123	3549	2154	2102	1705	1249	1005	958
753.51099	78848	13798	5434	3568	2356	1723	1440	1225	1048	963
753.79938	78235	13114	5707	3485	2388	1660	1344	1087	1219	1001
754.08777	77562	14256	5699	4046	2572	1835	1610	1093	1117	892
754.37616	73432	14817	5663	3980	2329	2076	1446	1076	1213	874
754.66455	76244	14040	5756	3727	2623	2199	1564	1301	1276	1125
754.95288	76081	14085	5508	3996	2080	1893	1214	1060	1404	958
755.24127	76476	13516	5242	4454	2342	1471	1356	1138	1422	931
755.52966	75575	13947	5217	4091	2643	1484	1686	1170	1479	1221
755.81799	75885	13962	5693	3272	2708	1726	1796	1116	1488	1336
756.10638	76026	13876	5755	3321	2588	1737	1481	1207	1538	992
756.39471	76608	14137	6389	3094	2457	1539	1494	1586	1163	926
756.68311	74976	14048	5881	2997	2101	1276	957	1444	739	746
756.97144	74920	14139	5534	3180	1916	1585	1033	1250	1006	1008
757.25983	74714	14380	5404	3762	1790	1749	1029	1148	1083	1351
757.54816	76119	13256	5397	3799	1721	1928	1184	1185	1126	1074
757.83649	75137	12928	5544	3689	2214	1917	1084	1357	1388	875
758.12482	73402	13908	5991	2860	2481	1741	1162	1386	1504	1148
758.41315	73997	13939	5995	2776	2124	1543	1512	1397	1120	819
758.70154	73408	12862	5814	3272	1734	1562	1333	1091	603	586
758.98987	72752	14461	5703	3506	1894	1960	1230	1027	717	797
759.2782	74846	14257	5947	3525	2079	1846	1109	1094	807	1125
759.56653	77468	13732	5482	3299	2502	1863	1342	1380	1010	1255
759.8548	77040	13582	5423	3112	2373	1548	1330	1433	993	1112
760.14313	74855	14310	5141	2897	2331	1658	1418	996	1041	728
760.43146	73990	13507	4988	2663	2617	1505	1487	1090	756	731
760.71979	74708	13351	5556	3109	2325	1504	1459	1214	840	1195
761.00806	75103	13532	5727	3635	2164	1503	1571	1370	1256	1084
761.29639	76692	12737	5682	3752	1989	1592	1723	1081	957	904
761.58472	76357	12766	5573	3546	1901	1391	1901	1123	870	777
761.87299	76798	12416	5997	2912	1797	1298	1935	1104	942	1046
762.16132	75193	12527	6415	2828	1998	1289	1406	831	991	1175
762.44958	75075	12643	6478	3111	2315	1268	1251	785	1194	1288
762.73785	75220	12380	5840	3328	2180	1357	1749	1034	1052	1113
763.02618	72604	12587	5839	3163	2286	1248	1662	941	1151	1153
763.31445	72145	13263	5735	2617	1973	1537	1126	913	1315	1211
763.60272	72905	13584	5605	2535	1865	1484	974	846	1212	1000
763.89099	74000	12966	5721	3053	2229	1313	1312	633	1208	830
764.17926	74115	13421	5780	3431	2393	1596	1268	1015	1254	1101
764.46759	75997	12836	5889	3513	2177	1602	1115	1402	1252	1175
764.75586	75576	12252	5597	3314	1872	1379	1082	1237	1029	1184
765.04413	73771	12882	5756	3023	1956	1519	1409	1209	933	1206
765.33234	72974	13237	6132	2730	2048	1377	1427	1102	864	967
765.62061	75852	13504	6154	3033	2525	1344	1272	1148	940	1063
765.90887	77645	13014	5849	3152	2581	1741	1362	1220	929	1145
766.19714	74890	12732	5632	3208	1993	1631	1330	1275	737	843
766.48541	74887	12760	5663	3467	1860	1835	1492	1082	898	1211
766.77362	73794	12779	5418	3725	1842	1569	1517	831	1066	1090
767.06189	75512	14077	5584	3633	2130	1886	1424	910	971	973
767.3501	77220	13644	5811	3238	2212	1628	1270	865	804	813
767.63837	76541	12751	5913	2995	2184	1239	1438	716	736	744
767.92657	75780	13157	6291	3122	1868	1178	1362	697	839	993
768.21484	74222	12139	5925	3130	1771	1613	1436	1232	833	1276
768.50305	75667	12823	5669	3748	2068	1946	1358	1661	1180	882
768.79126	75759	12812	5727	3620	2065	1801	1335	1177	1113	848
769.07947	75746	13265	5753	3330	2233	1791	1356	1073	1009	1382
769.36774	77782	13738	5561	3309	1632	1464	1214	930	938	988
769.65594	75517	12905	5348	3049	1830	1301	1333	1100	1100	570
769.94415	73978	13338	5004	2982	1926	1415	1171	1239	1172	653
770.23236	75480	13210	5795	3198	1918	1380	926	1374	919	828
770.52057	74348	11717	5878	3153	1912	1229	957	1200	919	619
770.80878	74940	11464	6317	2865	1626	1263	950	1109	979	462
771.09698	75729	12816	5867	2817	1800	1450	1143	1438	890	768
771.38513	75378	13167	5534	2443	1888	1405	758	1042	1011	538
771.67334	74668	13349	5451	2339	1896	1624	1164	692	1076	776
771.96155	76280	13585	5263	2819	1614	1457	980	595	805	475
772.24969	74127	13019	6105	3086	2007	1376	1583	860	745	691
772.5379	72695	13112	5622	2675	2335	1624	1686	1076	899	724
772.82611	73121	13012	4727	2682	2208	1371	1396	1201	881	480
773.11426	73735	13389	4849	2318	1842	1469	1213	1283	647	564
773.40247	71556	13521	5580	2302	1871	1749	1043	1241	882	747
773.69061	73572	13956	5173	2675	2061	1830	1273	1039	761	559
773.97876	75998	13222	5196	3411	2295	1751	1029	790	603	372
774.26697	73368	13077	5423	3326	2053	1461	932	871	651	579
774.55511	73699	13118	5659	3273	2125	1409	1241	1121	741	684
774.84326	70605	13246	5131	2830	1861	1631	1334	1017	849	482
775.13141	72785	13224	5764	3371	2097	1672	1124	1277	852	641
775.41956	72226	12977	4992	2720	1752	1471	1293	1193	1010	391
775.7077	74201	13652	5671	2565	1695	1579	943	1269	606	676
775.99585	73056	12623	4868	2647	1925	1211	1063	1344	707	576
776.284	71324	13247	4064	3097	1753	1562	1362	1334	543	929
776.57214	73803	13575	4534	3301	2106	1681	1340	915	900	984
776.86029	72759	14098	5179	2717	1745	1295	1036	868	896	584
777.14838	70583	12583	5095	2502	1896	1332	984	750	501	409
777.43652	71353	11753	5026	3431	2178	1402	1178	800	914	396
777.72467	72469	12732	5909	4050	2323	1625	1163	821	948	471
778.01276	69898	13662	5571	4091	2211	1548	960	989	1131	510
778.3009	68915	12781	5736	3336	1947	1427	862	1183	960	616
778.58899	70634	12865	5969	2954	1902	1185	882	1636	1033	643
778.87714	70480	11282	4975	2666	1868	1301	1042	1723	790	437
779.16522	69865	10740	4853	2594	1708	1413	894	1321	485	802
779.45337	69880	11784	5200	2549	1650	1433	1072	1125	530	768
779.74146	68415	12645	4963	2818	1796	1393	972	1082	844	767
780.02954	68140	12217	5172	2889	1951	1627	1202	1215	1067	969
780.31763	69055	12972	5032	2456	2138	1196	1245	908	988	865
780.60571	69877	12795	4928	2311	2094	1232	1102	937	1055	601
780.8938	69287	11627	5207	2371	1744	1273	1138	693	622	419
781.18188	68244	12188	5323	2445	1865	1446	1412	994	793	423
781.46997	70038	11211	4887	2284	1630	1225	1122	865	717	475
781.75806	68892	11389	4895	2353	1806	1373	1028	856	1054	677
782.04614	68857	11334	4565	2595	1743	1250	1192	929	1220	630
782.33423	66742	11335	4817	3128	2328	1281	1240	867	1101	653
782.62231	66728	12351	5108	2660	2375	919	1335	1262	797	637
782.91034	66453	12976	4970	3177	1653	989	944	1136	653	796
783.19843	66073	13592	4588	2724	1508	1192	804	786	550	831
783.48645	65619	13032	4416	2671	1601	1324	1208	816	682	770
783.77454	67429	12644	4834	2685	1634	1478	1043	788	684	504
784.06256	67804	12626	4727	2933	1440	1480	1267	890	551	483
784.35065	67851	11051	4600	2986	1536	1189	1595	687	469	400
784.63867	64688	10669	4348	2624	1646	1335	1416	854	777	751
784.92676	63936	11499	3952	2091	1522	1368	1335	747	613	751
785.21478	64441	11091	4185	2116	1377	1396	868	1156	868	549
785.50281	65582	11336	4136	2047	1550	971	818	1080	683	574
785.79083	64985	11269	4218	2089	2080	1093	735	815	691	745
786.07886	62866	10979	4492	2162	2055	1196	1053	954	848	693
786.36688	62594	11621	4299	2298	1715	1233	956	733	942	809
786.65491	63315	11963	3964	2756	1569	1219	834	636	1018	966
786.94293	63913	11518	4115	2397	1403	1195	716	524	1034	844
787.23096	64023	11198	4029	2272	1716	1201	692	538	724	982
787.51898	63733	10797	3889	2483	1730	1151	957	592	745	698
787.80701	63390	10150	3868	2667	1723	782	779	295	911	644
788.09497	62531	10753	4458	2984	2250	776	907	708	669	828
788.383	61319	9849	4344	2890	1722	1108	748	871	482	699
788.67102	63939	10054	3990	2548	1491	1222	677	930	754	643
788.95898	62239	10133	4129	2552	1288	901	691	981	782	378
789.24701	62393	10033	4213	2394	1431	1020	1011	1076	739	492
789.53497	60377	9699	3802	2198	1433	926	758	848	703	539
789.82294	61122	9958	3478	1935	1191	1038	719	750	600	559
790.11096	63040	10756	3540	1703	1578	1102	730	660	548	242
790.39893	62645	11236	3860	2202	1890	1424	762	570	641	447
790.68689	59295	11607	3819	2231	1664	1201	729	786	480	611
790.97485	59495	11180	3922	2073	1542	1179	1155	603	527	655
791.26288	60482	10766	3518	1870	1669	1106	906	515	737	577
791.55084	61876	10052	3392	2500	1775	1732	1370	614	734	459
791.83881	61675	9989	3237	2830	1838	1542	1769	453	655	731
792.12677	60113	9512	3840	2539	1816	1515	1338	517	801	725
792.41473	60003	9472	3628	2801	1792	1320	1125	609	723	684
792.70264	60737	9154	3822	2585	1608	1196	739	855	726	547
792.9906	58760	9845	4113	2253	1927	985	758	573	511	697
793.27856	59100	10621	3946	2490	1838	1268	1002	618	587	677
793.56653	59233	10280	3309	2088	1768	1175	657	540	401	665
793.85443	57028	10917	3346	2373	1622	1677	754	1061	658	526
794.1424	56138	10570	3550	2272	1314	1313	690	804	662	247
794.4303	57422	11014	3929	2577	1597	871	647	672	632	296
794.71826	58300	10940	4197	2417	1416	835	496	515	529	397
795.00616	57884	10115	4180	1879	1542	762	576	545	541	387
795.29407	56847	9843	3695	1931	1595	1129	766	552	1282	322
795.58203	57264	9199	3718	2155	1566	1167	849	832	4424	307
795.86993	56446	9274	4579	2457	1853	1144	837	879	1670	373
796.15784	56343	9653	4995	3103	1978	1533	841	804	671	530
796.44574	55848	9148	4366	3324	1604	1499	1157	779	563	440
796.73364	55944	9143	4504	2902	1456	1118	1082	891	399	620
797.02155	57938	9215	4264	2363	1505	1042	966	1016	405	510
797.30945	56298	9233	4018	2093	1655	1075	890	1085	568	482
797.59735	55923	9545	4497	2556	1802	1194	1004	679	698	494
797.88525	54927	8973	4123	2728	1401	1130	1098	712	804	243
798.17316	55823	8707	3422	2691	1469	1020	998	560	514	176
798.46106	55282	9855	3345	2223	1358	880	754	510	511	391
798.7489	55620	10320	3694	2152	1592	1151	1000	767	672	572
799.0368	56493	9468	3921	2054	1526	1185	1296	816	574	515
799.32471	54264	8542	3606	2190	1537	728	1214	814	422	636
799.61255	53798	9199	3966	2085	1658	831	1163	760	376	516
799.90045	54495	9568	4021	2522	1471	841	908	857	430	590
800.18829	56085	9462	4224	2547	1204	1073	779	825	511	689
800.47614	56189	9294	4289	1909	1363	1088	671	742	424	617
800.76404	56558	8674	4386	1963	1688	1278	908	784	564	550
801.05188	56285	8266	4264	2242	1593	1320	1163	782	611	545
801.33972	56326	9504	3843	2177	1219	792	1374	571	392	467
801.62756	56482	9010	4160	2071	1224	1011	1075	596	228	448
801.91541	56147	8810	3926	1739	1183	869	910	865	516	230
802.20325	55943	9353	4023	1543	1267	1006	910	1085	711	266
802.49109	57019	9410	3656	1719	1398	1064	957	730	757	232
802.77893	53929	8636	4020	1809	1319	993	863	658	610	512
803.06677	56453	9645	4415	1573	1497	960	1157	904	551	688
803.35461	55471	9168	3599	1524	1661	840	1079	691	556	585
803.64246	54462	8226	3113	1590	1572	904	943	815	552	471
803.93024	54240	8720	3408	1826	1166	1279	934	969	657	467
804.21808	53249	8248	3571	2091	942	1263	824	724	557	284
804.50586	52417	8869	3393	2397	1531	1099	896	651	636	452
804.7937	52842	8264	3460	2352	1831	820	970	464	495	537
805.08148	53077	7818	3222	1882	1499	884	1003	700	667	542
805.36932	54115	9001	3259	1677	869	924	836	788	519	319
805.6571	54813	9832	3340	1632	940	841	759	684	416	346
805.94489	54128	8466	3732	1450	1105	631	727	508	385	320
806.23273	54779	8311	3506	1493	1256	882	992	574	541	381
806.52051	53159	8417	3492	1819	1162	923	614	651	519	546
806.80829	53449	9391	4081	1927	1356	995	585	530	528	450
807.09607	53459	9862	3505	1877	1460	1167	509	591	506	371
807.38385	52569	9904	3101	1822	1242	1418	729	715	770	522
807.67163	53815	9656	3477	2081	1395	1316	799	424	544	639
807.95941	52981	9142	3300	2075	1588	1100	861	493	551	588
808.24719	53273	9644	3781	1897	1724	898	871	768	555	644
808.53497	52678	9555	3620	2103	1637	1033	1005	625	485	589
808.82269	54678	8801	3776	2514	1639	1427	1157	691	607	585
809.11047	51950	8137	3189	2147	1618	1333	938	681	403	557
809.39825	51150	8142	3074	1892	1759	1179	614	739	393	486
809.68597	51270	7708	3105	2238	1653	1497	541	755	510	526
809.97375	51257	7909	3285	2284	1635	1436	767	813	518	474
810.26147	53524	7770	3665	2133	1384	1203	559	756	672	299
810.54919	53604	7732	3910	2333	1141	1393	1003	803	601	426
810.83698	52210	8347	3469	2053	1263	1204	1046	413	645	555
811.12469	51653	9050	3145	2038	1311	1146	697	450	408	662
811.41241	52104	8735	3124	2074	1480	1327	544	669	420	580
811.7002	53016	8288	2927	1774	1421	1152	369	520	341	232
811.98792	50093	7763	3643	2183	1327	1136	567	771	364	302
812.27563	48850	8418	3869	2539	1277	1098	588	806	295	390
812.56335	48702	7657	3322	2214	1329	741	731	875	337	298
812.85107	50703	7991	3724	2302	1358	856	831	717	361	529
813.13873	51392	8461	3690	2225	1248	653	771	422	438	539
813.42645	52407	8861	3249	1639	1172	724	829	577	360	570
813.71417	49995	8705	3316	1714	1173	735	801	646	223	531
814.00189	48363	9164	3995	1680	1198	1293	750	575	380	553
814.28955	48719	9189	3707	1798	1360	1091	470	474	558	443
814.57727	49855	9439	3605	1878	1313	1142	710	517	770	474
814.86499	50124	8947	3835	1850	1445	914	746	671	623	614
815.15265	49528	8877	3608	1874	1032	851	966	637	637	532
815.44037	48457	9374	3447	1967	972	829	950	924	421	464
815.72803	48486	9027	3507	2145	1014	1190	913	726	602	472
816.01569	50853	8366	3398	1913	1238	1091	707	540	704	332
816.30334	50077	7867	3406	1789	1314	1062	611	432	692	367
816.59106	49353	7840	3363	1802	1218	1348	731	629	688	397
816.87872	47347	7778	2753	1393	923	913	496	607	361	102
817.16638	47739	7832	2797	1376	1142	664	398	612	260	145
817.45404	45885	7499	3150	1903	1289	858	756	522	938	505
817.7417	46602	7623	3148	2069	1054	614	736	557	435	481
818.02936	48808	7658	2859	1858	937	669	689	799	285	542
818.31702	48810	8111	3134	1450	936	1169	907	660	215	476
818.60461	47238	8088	3327	1890	1240	1019	897	701	442	635
818.89227	46592	8203	3242	1911	1064	834	748	1049	613	287
819.17993	47608	7984	2844	1771	956	692	585	982	845	479
819.46759	46417	7415	2760	2082	1011	994	550	553	743	349
819.75519	45928	6929	3260	2069	1168	866	820	380	725	373
820.04285	47347	7634	3017	1672	950	757	675	253	724	364
820.33044	45470	8833	3047	2045	1201	695	551	614	560	451
820.61804	44251	8249	2743	2032	744	729	575	483	426	350
820.9057	43342	7578	2432	1038	220	479	170	212	-75	-110
821.1933	43732	6446	2149	249	-420	80	-299	-516	-705	-784
821.4809	44681	6828	2905	980	130	390	73	-29	-160	-325
821.76849	44519	8197	3246	1476	1330	1371	1092	781	596	601
822.05615	43604	8082	3350	1396	792	734	502	403	72	110
822.34375	45236	6724	3010	1202	722	736	445	332	331	212
822.63135	45964	7084	3137	1386	751	659	412	297	364	210
822.91895	44940	7173	3426	1264	993	926	281	266	357	370
823.20648	45187	6584	3517	1575	1039	1049	252	427	484	368
823.49408	44551	6949	2821	1814	962	1029	733	547	328	382
823.78168	43040	7333	2511	1603	860	818	826	710	478	227
824.06927	40623	7485	2688	1478	1087	895	656	652	725	92
824.35681	41745	7649	2686	1568	1098	1052	614	751	677	222
824.64441	41132	6896	2674	1419	960	912	417	401	376	157
824.93201	43529	7177	2884	1430	1003	827	576	443	577	265
825.21954	42374	7243	3132	1356	1020	591	635	525	460	179
825.50708	40150	7622	3338	1240	973	811	518	514	547	156
825.79468	38402	7723	2949	1462	1158	876	457	623	573	303
826.08221	40820	7182	2802	1667	1069	571	525	656	465	275
826.36975	42095	7858	2879	1601	966	504	858	920	621	388
826.65729	41019	7926	2889	1499	1152	628	657	624	644	475
826.94489	40030	7401	3088	1341	1075	611	638	647	370	831
827.23242	39863	6542	2767	1291	797	765	592	585	364	669
827.51996	40936	6064	2815	999	828	885	538	749	483	556
827.8075	41187	6390	3032	1365	785	709	499	590	533	506
828.09503	42435	6840	2521	1759	956	631	528	576	403	554
828.38251	40030	8630	2502	1351	1133	744	449	617	510	371
828.67004	37861	9076	2509	1088	1103	796	361	346	305	212
828.95758	38779	7601	2389	1414	1076	607	443	440	239	292
829.24512	39871	7191	2723	1296	1313	735	506	563	473	426
829.53259	38902	6398	2414	1316	1236	410	472	519	559	372
829.82013	38922	6093	2329	1723	1384	464	479	424	389	570
830.1076	38715	5870	2579	2156	1004	624	464	203	261	339
830.39514	38421	6492	2769	1385	1201	662	564	243	372	301
830.68262	36517	5982	2723	1121	880	574	486	285	174	20
830.97009	37628	6144	2269	1453	862	886	428	703	347	142
831.25757	35142	6402	2253	1396	658	611	365	557	181	25
831.5451	35576	6308	3117	1112	873	674	399	361	372	329
831.83258	35330	6679	2638	1211	1301	511	538	392	418	387
832.12006	35913	7036	2486	1338	1259	470	645	279	441	547
832.40753	34616	6006	2333	1075	1062	553	381	297	237	596
832.69501	35792	5759	2346	1082	960	592	310	428	365	507
832.98248	36162	5523	2344	1282	1070	731	449	336	456	504
833.26996	34822	5229	2347	1089	947	572	538	204	594	228
833.55737	35234	5564	2662	1300	928	655	638	160	422	259
833.84485	34262	5382	2451	1410	885	857	487	259	249	313
834.13232	33672	5709	2597	1277	921	841	517	460	384	431
834.41974	34784	6314	2272	1230	977	941	819	593	358	279
834.70721	35431	5408	2182	1280	785	870	772	326	373	425
834.99463	34899	5132	1941	1278	980	686	698	291	387	235
835.2821	35578	6085	2150	1686	813	812	566	328	434	232
835.56952	35104	5914	2185	1459	912	810	489	390	320	227
835.85693	36789	6002	2412	1613	915	648	620	465	187	256
836.14441	35958	6198	2392	1427	1068	747	811	627	301	197
836.43182	35978	5924	2506	1446	815	551	477	357	96	109
836.71924	37624	5287	2260	1525	876	534	415	443	214	260
837.00665	35362	5710	2162	1281	883	797	508	504	372	322
837.29407	33819	5626	2866	1105	823	480	331	231	397	227
837.58148	32936	5445	2762	1186	894	333	338	329	533	276
837.8689	32467	5491	2373	1183	741	355	470	303	418	279
838.15631	32379	5369	1950	1320	716	675	717	229	280	275
838.44373	34086	5793	1952	1334	789	677	737	500	437	262
838.73108	33188	4969	1848	1364	619	399	458	359	182	-29
839.01849	32736	5115	2299	1236	775	472	569	276	310	140
839.30591	32751	5940	1895	1007	1030	670	589	325	506	150
839.59326	32743	6404	1669	1022	914	496	663	104	402	169
839.88068	31764	5977	1682	1164	862	392	858	120	384	209
840.16803	31984	6301	2046	1153	1248	556	857	344	294	441
840.45538	30701	5842	2114	1070	947	438	356	128	221	286
840.7428	29760	5782	1853	945	801	530	391	244	384	343
841.03015	30839	4880	1706	986	771	322	282	303	477	145
841.3175	31946	4807	1956	1018	777	465	343	358	190	198
841.60486	32954	4794	2333	1198	641	435	311	579	197	309
841.89221	33403	4840	1910	1270	631	436	257	373	277	625
842.17957	33007	4917	1884	1310	683	439	424	256	238	474
842.46692	31861	5328	2285	1475	745	626	572	252	180	335
842.75427	31811	5690	1817	1229	594	479	283	222	276	492
843.04163	32408	5416	1881	1012	702	428	196	412	289	461
843.32898	32104	5314	2209	832	730	579	217	347	153	312
843.61627	33606	5351	2322	798	792	766	379	307	245	396
843.90363	34017	5183	2046	991	744	585	290	209	282	240
844.19098	33161	5556	2191	1113	1150	579	459	322	572	333
844.47827	31684	5879	2110	1141	893	349	327	206	372	342
844.76562	29979	6009	2192	1120	784	327	111	254	299	238
845.05292	31107	5848	2303	1486	725	405	447	267	573	350
845.34021	31679	5191	1761	1164	696	525	568	432	625	334
845.62756	31696	5779	1666	1373	618	561	422	341	517	143
845.91486	32324	5623	2072	1133	736	653	287	298	460	151
846.20215	32268	5011	1868	1104	853	420	231	196	262	155
846.48944	31372	4415	1846	1119	750	437	338	271	521	220
846.77673	29576	4403	2230	1225	571	560	233	271	354	117
847.06403	30311	4591	2317	1354	928	669	521	325	319	230
847.35132	29465	5019	2261	1222	791	677	509	477	154	207
847.63861	27938	5021	1845	1023	925	703	597	546	265	275
847.9259	27430	5286	1929	915	813	636	481	373	286	216
848.21313	29456	5742	1859	876	862	416	252	383	363	138
848.50043	30539	5775	2093	1025	1097	548	276	468	405	463
848.78772	31174	5372	2002	1227	840	436	450	239	213	234
849.07495	29749	5210	2163	1132	825	654	579	381	292	310
849.36224	31732	5576	1919	835	561	837	261	498	296	121
849.64948	32544	5310	1957	969	488	612	290	465	343	131
849.93677	30513	4915	1685	1030	508	711	338	349	344	208
850.224	29679	4788	2132	1279	590	718	229	290	424	281
850.51123	29603	4360	2105	1498	670	472	291	283	395	380
850.79846	28741	4587	2399	1642	639	529	271	387	216	369
851.08569	29727	5090	2437	1394	822	700	433	445	271	437
851.37299	28379	5672	2013	1254	843	847	359	487	243	315
851.66022	28437	5591	1857	1290	668	666	262	283	309	257
851.94745	28644	5794	1834	1377	662	659	559	254	267	304
852.23462	28335	5561	2140	969	791	586	464	458	155	238
852.52185	28256	5286	1743	774	647	479	309	247	156	39
852.80908	27679	5167	1934	882	641	324	477	350	200	92
853.09631	28162	5041	1965	854	989	453	575	524	223	343
853.38348	26645	5307	1961	851	1077	394	447	423	189	208
853.67072	26430	4970	1607	618	1059	217	359	502	157	205
853.95789	26880	4878	1502	760	860	346	391	206	34	223
854.24512	26696	5248	2006	970	879	663	507	137	119	106
854.53229	27945	4825	2183	846	1041	698	457	185	159	129
854.81952	28189	4867	1744	1102	994	689	254	341	99	29
855.10669	25794	5281	2039	1291	959	437	347	574	263	186
855.39386	25927	4974	2027	1364	930	402	486	566	347	307
855.68103	25101	4904	1854	1153	857	295	403	220	303	51
855.9682	25407	4820	1688	958	569	349	435	236	261	-33
856.25543	25557	4718	1665	888	713	443	700	358	346	170
856.54254	22955	4434	1463	1088	609	401	518	287	127	208
856.82971	23201	4218	1617	1135	465	264	491	296	190	354
857.11688	24517	4288	1636	975	440	424	241	124	59	171
857.40405	24715	3745	1707	981	393	487	259	92	125	216
857.69122	23086	3240	1568	654	328	339	174	-86	23	153
857.97833	21341	3180	1377	716	426	423	499	134	190	251
858.2655	21134	3765	1219	867	583	570	317	327	263	261
858.55267	20705	3974	1174	608	642	431	228	264	155	108
858.83978	21382	4017	1262	649	681	284	397	393	288	437
859.12695	20505	3451	1311	507	410	331	364	207	161	346
859.41406	21447	3453	1339	525	293	634	565	294	154	231
859.70117	21903	3721	1277	829	374	483	594	304	156	330
859.98828	20816	4068	1276	779	780	328	602	577	389	377
860.27545	20002	4347	1283	616	706	396	499	513	444	451
860.56256	20668	3768	1369	606	360	251	162	156	352	326
860.84967	20531	3761	1266	690	299	310	386	315	304	153
861.13678	21580	3586	1280	477	570	418	411	356	270	407
861.42389	20948	3523	1322	547	516	423	379	193	137	283
861.711	18149	3360	1279	675	439	578	769	57	213	222
861.99805	18128	3511	1293	489	525	423	629	-26	179	194
862.28516	19075	3295	1355	578	407	443	388	118	97	271
862.57227	18810	3307	1162	761	387	618	479	243	151	448
862.85931	18030	3603	1237	654	406	497	394	68	218	266
863.14642	17645	3516	1362	587	343	506	183	17	285	22
863.43353	17589	2734	1407	550	706	405	309	87	272	221
863.72058	16164	3004	1092	737	457	400	143	144	409	330
864.00763	16501	3178	966	767	457	361	247	160	489	186
864.29474	16874	3229	912	676	570	270	315	212	189	133
864.58179	16218	2725	982	557	520	239	172	147	132	12
864.86884	15398	2630	1089	853	623	359	303	234	142	71
865.15588	14293	3129	1029	608	530	512	382	388	139	124
865.44293	15850	3367	850	534	348	399	340	253	183	89
865.72998	16294	2646	678	578	340	181	155	-4	82	-43
866.01703	16467	2451	665	552	230	198	249	-46	251	88
866.30408	15757	3009	1223	701	289	254	410	151	253	223
866.59113	15358	2846	1266	516	200	166	358	327	279	82
866.87817	14630	2700	1028	351	342	32	385	217	95	-45
867.16516	14681	3097	1118	689	676	275	558	413	176	128
867.45221	13782	2433	967	851	673	62	221	83	47	5
867.73926	13421	2119	1063	630	539	276	205	176	245	131
868.02625	13503	2091	1019	323	135	156	127	80	337	28
868.31329	13808	1900	1143	324	88	101	316	119	123	96
868.60028	12646	2305	904	193	211	-19	-25	-46	-118	22
868.88727	11775	2101	944	283	269	234	78	119	45	221
869.17426	10647	1970	1248	322	164	182	4	-5	28	360
869.4613	10931	1917	1075	241	278	151	1	-53	-76	220
869.74829	11374	2007	879	531	475	275	65	143	30	263
870.03528	12114	1989	911	581	390	133	11	105	122	240
870.32227	11937	1875	607	361	273	376	158	54	67	187
870.60925	11495	1936	667	370	319	385	193	80	58	159
870.89624	11395	1996	1003	406	514	154	278	98	123	201
871.18317	11658	1800	887	333	340	118	561	109	181	118
871.47015	11255	2195	514	634	319	152	278	117	204	95
871.75714	11128	2282	615	415	364	312	103	101	137	-7
872.04413	10182	2033	1038	390	268	220	139	46	64	-56
872.33105	10053	1983	863	363	279	250	381	-11	154	120
872.61804	9592	1851	578	387	199	191	134	-72	19	10
872.90497	9266	1795	484	240	32	-46	39	-173	2	180
873.19189	9556	1812	698	520	-38	89	-29	-29	-31	-3
873.47888	10026	1697	646	427	66	187	92	-46	120	-113
873.76581	9702	1898	577	94	-1	343	-4	-156	133	-145
874.05273	9729	1838	770	254	254	501	77	49	143	72
874.33966	9446	1792	521	125	301	197	-88	-53	-39	-8
874.62659	10194	1999	650	238	362	168	-21	9	55	13
874.91351	9460	1745	580	315	425	262	249	163	144	-10
875.20044	9019	1581	569	524	500	400	319	287	231	-20
875.48737	8956	1764	439	419	380	322	349	342	87	79
875.77429	8869	2239	626	380	353	446	311	250	94	177
876.06122	8868	2066	542	359	211	173	73	-16	-16	-17
876.34808	8429	1693	644	574	243	78	332	-10	126	-16
876.63501	8208	1628	632	724	339	84	608	152	194	118
876.92194	8585	1349	588	618	115	177	477	56	129	260
877.2088	8941	1450	489	411	91	176	263	170	86	-55
877.49573	8702	1451	570	705	361	209	133	195	242	72
877.78259	8167	1499	598	568	416	383	77	61	263	146
878.06946	7484	1761	655	431	244	360	45	16	266	106
878.35632	7963	1522	578	463	64	128	62	-50	130	-58
878.64325	7265	1119	467	395	55	111	59	62	-68	-46
878.93011	7370	1064	505	756	47	49	46	222	12	-2
879.21698	7658	1319	389	851	120	5	103	119	142	-102
879.50385	7296	1492	486	356	135	8	92	56	66	-191
879.79071	6472	1385	545	145	-14	-276	-13	-6	-19	-211
880.07758	6598	1544	807	407	195	60	64	-2	223	-51
880.36438	7229	1000	548	354	217	184	67	207	82	-47
880.65125	6835	1079	359	317	180	39	125	227	11	155
880.93811	6783	1425	458	490	336	82	133	355	255	354
881.22491	6514	1329	338	297	224	217	276	387	444	269
881.51178	6693	1149	672	115	109	513	258	350	370	253
881.79858	6637	1370	948	294	215	423	354	230	338	367
882.08545	6913	1161	651	164	171	388	79	96	155	259
882.37225	6326	907	360	384	527	517	437	461	547	563
882.65906	5429	898	206	82	137	268	255	24	-2	-77
882.94592	5461	1083	364	173	382	154	264	35	-28	134
883.23273	5291	1259	566	398	385	228	320	95	146	268
883.51953	4995	1088	621	387	328	322	318	228	108	246
883.80634	5290	979	394	294	393	91	54	143	130	295
884.09314	4870	977	193	225	465	-6	-86	131	-43	36
884.37994	4914	841	362	380	290	141	93	342	60	11
884.66675	5063	1067	415	344	198	173	210	322	175	71
884.95349	4716	970	305	248	85	256	166	366	324	75
885.2403	4334	913	216	276	212	171	174	159	230	21
885.5271	3991	1071	170	307	131	133	176	147	141	-36
885.81384	3881	1026	325	266	149	141	204	228	166	-1
886.10065	3826	894	147	313	0	19	-48	95	10	-136
886.38739	3573	947	223	112	82	116	20	66	59	-82
886.67419	3724	985	141	259	47	51	127	78	127	-7
886.96094	3158	647	232	140	-17	16	-4	25	119	-19
887.24768	2792	382	73	58	135	-115	-132	-78	-16	-78
887.53448	3090	663	182	186	360	25	178	51	104	-54
887.82123	2797	943	306	320	125	83	175	89	170	172
888.10797	2687	793	189	324	-24	-18	71	57	71	135
888.39471	2184	669	214	137	-36	12	-5	30	304	65
888.68146	2054	542	294	249	101	102	103	170	241	37
888.9682	1997	414	278	156	71	36	87	43	24	12
889.25488	1607	366	-21	-120	-131	-226	-190	-236	-230	-278
889.54163	1526	367	110	-34	-52	-62	-46	44	-59	-15
889.82837	1669	386	88	25	88	-46	72	103	4	17
890.11505	1924	255	217	67	53	-67	76	-30	9	117
890.40179	1768	306	242	200	72	-5	123	69	38	130
890.68848	1531	300	3	34	-67	-110	-93	-129	-114	-40
890.97522	1276	344	172	-94	-78	-59	-27	-50	-127	-93
891.2619	1077	232	133	28	-53	3	-95	-109	59	-81
891.54858	1173	353	168	274	219	101	71	33	196	24
891.83533	944	247	351	221	117	209	80	79	163	174
892.12201	699	247	49	19	21	11	69	-31	-8	55
892.40869	864	205	194	160	81	95	35	108	28	90
892.69537	922	198	136	170	113	44	112	97	83	-36
892.98206	572	190	-86	-29	-6	158	53	-13	-65	-71
893.26874	533	217	25	21	-82	76	39	31	-69	-111
893.55542	453	57	-36	22	-57	-66	26	-76	-70	3
893.84204	541	69	9	51	43	-27	107	85	49	17
894.12872	474	94	15	136	-60	32	26	139	28	-74
894.41541	359	34	21	79	-20	-78	18	-49	-15	-40
894.70203	334	53	16	9	-36	2	-11	25	57	-26
894.98871	325	104	42	14	20	51	102	83	59	92
895.27533	238	10	31	-42	73	1	-57	-14	-11	4
895.56201	108	37	-26	-14	31	-26	-68	-59	39	-97
895.84863	96	2	28	-28	-5	13	-34	15	-2	4
896.13525	188	2	15	-10	59	-13	19	0	42	25
896.42194	137	-1	73	62	91	83	-2	50	26	27
896.70856	156	25	4	11	58	62	-33	39	79	4
896.99518	95	-77	27	-57	-62	-43	-42	-52	433	-27
897.2818	85	42	-6	15	8	8	75	53	1173	51
897.56842	80	26	104	121	97	85	55	104	210	96
897.85498	107	-17	39	81	28	36	70	7	1897	14
898.1416	5	59	87	70	0	49	54	28	5218	71
898.42822	33	23	53	21	28	20	-5	49	1245	9
898.71484	53	-55	69	-32	-11	-11	35	39	221	-26
899.0014	41	9	-22	-31	-24	-44	-60	-23	-9	32
899.28802	43	-14	35	32	-67	-103	22	-87	-33	-11
899.57458	94	-27	-9	28	67	-53	-39	46	21	12
899.86121	121	26	107	125	-7	-3	49	86	88	77
900.14777	47	41	34	71	28	27	92	18	37	48
900.43433	65	80	55	10	-9	168	55	39	106	43
900.72089	69	-22	-63	-34	-22	-53	-11	-46	26	-14
901.00751	55	13	71	132	9	-8	80	63	-36	136
901.29407	21	-18	30	34	-31	39	9	5	9	10
901.58063	114	55	32	34	14	72	29	42	145	75
901.86719	76	2	12	37	1	39	-11	36	33	42
902.15369	-33	-81	-94	-110	-20	-66	-66	-145	-69	-110
902.44025	111	21	81	16	3	74	23	-36	29	-6
902.72681	86	-25	-43	58	26	54	42	-12	10	72
903.01337	98	21	40	-16	-32	63	31	-16	-26	-34
903.29987	183	48	102	89	130	398	392	191	134	234
903.58643	27	23	-7	42	7	40	-40	61	1	-61
903.87292	-120	-17	-87	-96	-64	-62	-86	-23	-40	48
904.15948	-31	13	-40	-82	-143	-67	-83	-118	-24	-83
904.44598	100	53	82	1	-2	81	-1	64	56	118
904.73248	-3	68	24	-104	36	-17	-47	11	41	-1
905.01904	5	-17	-10	-24	-94	-62	-56	2	58	14
905.30554	0	17	34	-81	-81	15	38	-36	-38	5
905.59204	28	-25	-18	16	-48	60	-22	-11	36	-103
905.87854	48	-77	-22	-44	-85	14	32	-18	-15	29
906.16504	54	9	30	37	8	78	32	37	-50	108
906.45154	7	-76	-99	-54	-41	-67	-45	0	-266	-12
906.73804	110	-11	35	-5	3	65	-8	19	-13	28
907.02448	-22	-68	-18	-89	-66	7	29	-40	4	-54
907.31097	21	-12	-72	-12	31	-7	12	-17	14	-29
907.59747	7	-55	54	-35	49	-25	-9	-58	-11	-50
907.88391	17	-7	37	4	11	105	60	27	1	52
908.17041	-35	-91	-30	-20	-57	-31	-57	66	-45	-40
908.45685	-42	-111	-2	-9	-70	-105	-42	-18	-12	-38
908.74329	31	-11	33	40	51	57	42	36	-16	54
909.02979	84	70	55	40	41	6	95	49	17	104
909.31622	11	92	27	-5	11	106	25	15	47	103
909.60266	111	123	91	32	59	106	138	36	71	127
909.8891	-47	33	8	-86	4	-33	54	-18	19	-41
910.17554	89	93	48	56	52	36	36	94	37	9
910.46198	48	-5	55	-10	-11	15	-9	5	-16	-1
910.74841	-75	51	-28	25	-3	-22	-73	-40	-38	17
911.03485	80	91	119	91	54	34	104	81	57	62
911.32129	59	55	31	-36	45	-16	16	45	59	16
911.60767	23	64	-38	-19	-1	-51	-21	10	-80	8
911.8941	-69	-18	3	19	80	-25	-69	47	-19	-71
912.18048	95	72	5	48	69	11	-58	96	10	-8
912.46692	48	42	-29	6	63	-12	-3	23	67	34
912.7533	-28	22	-40	-36	22	22	0	-56	-15	52
913.03973	11	47	64	-21	44	-24	-29	-11	-30	-61
913.32611	-21	-44	28	-24	1	-57	-14	27	-82	37
913.61249	31	-15	69	30	57	-13	13	39	-23	-62
913.89886	-18	-29	3	-58	-27	-71	-29	-14	-21	-37
914.18524	54	-97	45	51	-92	-18	-30	-29	39	107
914.47162	7	66	45	71	79	6	111	5	98	31
914.758	-66	-75	-96	-136	-88	-26	-99	-61	-113	-120
915.04437	22	-45	44	12	14	-20	8	-38	-13	-19
915.33075	23	80	70	38	-15	-33	14	10	-15	8
915.61713	-97	-112	-113	-91	-55	-73	-88	-119	-58	-121
915.90344	-70	-9	-8	3	-74	-34	-60	-40	-74	5
916.18982	-24	-58	-23	-22	26	-86	-7	-28	-39	-25
916.4762	53	42	-42	-23	-22	22	-25	-5	-65	-41
916.76251	96	86	29	121	-15	-23	81	32	27	35
917.04889	0	-89	32	32	75	-15	76	10	39	68
917.33521	22	-12	15	-22	-7	2	2	67	63	-29
917.62152	-21	-56	82	64	-58	49	79	40	-14	0
917.90784	73	9	-30	-10	-41	-46	-6	35	67	15
918.19415	-30	52	9	-43	37	-36	-4	-10	-6	22
918.48053	52	66	22	51	43	-32	24	-33	22	79
918.76685	12	-15	19	27	-50	-39	-33	-46	61	-39
919.0531	73	90	48	39	110	58	105	19	65	13
919.33942	-45	-80	-5	28	-75	-35	-85	-24	55	26
919.62573	-62	-28	6	2	62	-65	-69	-21	-43	38
919.91205	5	-2	29	5	23	-11	79	27	68	-16
920.19836	-47	60	7	33	-70	21	23	3	32	7
920.48462	-33	-46	-29	-97	-72	-3	-38	-51	30	-27
920.77094	28	83	61	24	40	-47	-17	32	2	2
921.05719	-22	2	58	-34	-28	8	-17	-94	-21	-24
921.34351	-28	93	27	73	12	8	35	-9	26	36
921.62976	4	85	-20	-38	54	12	28	-14	60	43
921.91602	53	99	51	33	60	-15	-19	11	11	75
922.20227	-74	-64	-128	-103	-59	-52	-129	-193	-64	-76
922.48853	10	33	33	62	76	40	102	1	56	74
922.77484	28	93	107	93	-11	66	60	-5	66	97
923.06104	-14	-5	-14	-14	-47	-4	8	-29	33	22
923.34729	36	-28	-31	-14	-54	93	4	25	22	-1
923.63354	-7	49	-50	-68	41	-23	-18	-14	-24	-101
923.9198	-29	-34	-7	28	-29	-37	-131	-78	17	-51
924.20605	33	-14	28	-33	55	60	107	8	-94	56
924.49225	100	68	37	132	131	78	88	52	-7	83
924.7785	-3	-54	-83	-42	-90	-77	-106	-116	-141	-102
925.0647	-20	-44	-14	-18	8	65	-49	-6	-3	5
925.35095	-7	-78	-32	-44	-19	17	24	10	-15	-10
925.63715	73	99	1	-39	2	-28	41	42	105	57
925.9234	-56	-29	61	-36	-11	2	2	-46	-29	-82
926.20959	11	-30	3	-58	-103	-44	-11	-90	-82	-74
926.49579	-52	4	-60	-47	-25	-24	-76	-136	-63	-95
926.78198	-39	-87	-22	-73	4	-60	-31	-68	-86	-58
927.06818	84	37	-16	-60	-2	-7	7	2	-83	76
927.35437	6	77	43	-89	39	16	-33	14	-53	-90
927.64056	3	165	41	81	120	107	61	59	33	72
927.92676	121	75	45	39	37	75	-36	48	5	70
928.21295	94	233	80	18	72	38	57	95	48	14
928.49908	36	105	66	-3	21	-6	102	87	47	121
928.78528	30	27	38	116	69	27	12	-44	-34	52
929.07141	11	-36	65	20	16	22	-4	14	-12	-17
929.3576	47	-22	46	38	62	-42	87	54	55	50
929.64374	-4	47	-23	-22	21	54	-9	-96	31	-2
929.92993	78	7	-16	-28	-12	11	14	41	24	59
930.21606	101	2	138	81	71	77	27	60	28	80
930.5022	-8	-32	-57	7	-65	-104	-7	-70	-6	-31
930.78833	68	121	99	26	70	49	92	33	32	85
931.07446	42	3	-29	-10	10	-86	70	-37	-28	12
931.3606	58	109	-5	32	6	-118	-1	-3	12	10
931.64673	-21	59	64	21	0	47	7	16	17	21
931.93286	29	71	92	-26	77	46	86	69	33	40
932.21899	47	13	-64	-44	-5	-45	-20	3	-52	-24
932.50513	-38	-49	-70	-83	-170	-97	-75	-44	21	-73
932.7912	-18	54	24	-20	20	-36	4	-26	-40	17
933.07733	-6	48	-56	-25	15	-41	-14	33	15	54
933.36346	56	95	45	56	85	72	93	113	56	103
933.64954	-134	-8	14	-107	-5	27	-51	15	-22	-7
933.93561	-22	-99	-54	-71	8	-73	-75	4	26	58
934.22174	-72	-105	2	-36	-29	-30	-35	-40	-58	53
934.50781	56	138	69	58	72	66	99	13	114	95
934.79388	26	14	59	68	138	55	51	38	92	79
935.07996	-77	31	15	118	-10	57	56	17	62	10
935.36603	23	110	27	110	75	17	89	114	101	93
935.6521	39	39	51	32	35	-14	-2	37	-7	4
935.93817	-107	5	-99	-58	-83	-22	-29	-100	6	-92
936.22424	48	75	38	43	10	-34	8	42	-4	18
936.51031	-57	-11	-62	-21	-163	-94	-52	-50	-45	-42
936.79633	-98	-61	-91	-18	-45	-71	-12	-37	-25	-20
937.0824	78	69	92	93	35	91	-7	39	-1	40
937.36847	4	-22	4	-85	-12	12	23	-6	-81	-18
937.65448	89	31	96	91	120	109	73	52	98	71
937.94049	80	123	67	39	80	181	98	96	112	76
938.22656	41	-7	70	17	-6	-37	-33	-24	57	-53
938.51257	26	-48	-12	17	-79	-140	-40	19	15	-82
938.79858	26	46	-15	-16	-33	-42	29	-2	74	12
939.08459	7	-23	52	-16	13	42	-19	13	47	-36
939.37061	62	-122	41	-52	-92	28	-21	-56	-49	26
939.65662	58	17	18	37	15	34	70	-42	40	-60
939.94263	32	4	-19	-45	14	-22	-27	-37	-26	-64
940.22864	-37	-11	15	-45	-62	15	-23	-38	-56	-35
940.51465	-49	-153	-80	-70	-112	-88	-100	-35	-38	-140
940.80066	52	30	63	0	6	26	-58	-1	-9	72
941.08661	72	-45	16	-45	-24	41	35	-6	38	79
941.37262	36	-46	-55	-2	-32	-18	-32	-32	-101	-41
941.65857	-75	-3	9	-33	-28	-8	-37	47	-65	-25
941.94458	-22	-82	-38	-67	-28	66	-78	-33	-70	-57
942.23053	-72	8	-48	-39	-49	-31	6	39	-33	20
942.51654	-10	-50	0	26	47	6	-30	12	-20	-19
942.80249	1	81	98	-44	107	61	24	30	39	57
943.08844	42	44	73	46	45	29	39	-4	-29	51
943.37439	32	57	-21	-105	31	19	-59	-49	-32	-6
943.66034	2	-25	13	-73	26	68	15	-55	-38	-4
943.94629	-53	38	38	-16	47	-9	-85	18	-66	-36
944.23224	65	-17	-33	-4	3	3	19	-107	12	-33
944.51819	-16	-5	56	-13	27	-63	11	-38	-39	-16
944.80408	-42	-33	6	19	-59	-5	-6	-38	-45	-15
945.09003	101	42	101	88	105	59	-13	69	108	-11
945.37598	31	66	-26	68	-49	94	56	2	29	121
945.66187	-29	-23	-49	3	23	15	-85	31	-73	-104
945.94781	4	-68	-62	1	-14	21	-61	24	-45	-23
946.2337	97	59	73	21	22	61	18	81	64	-30
946.51959	-31	-97	-35	53	57	42	105	15	-61	50
946.80554	114	147	92	12	63	125	28	97	125	190
947.09143	89	-4	32	35	65	-4	-17	57	20	10
947.37732	-37	39	70	12	37	16	6	-38	-14	26
947.66321	94	100	131	34	7	45	99	30	23	122
947.9491	67	0	36	-8	44	8	45	60	-1	18
948.23499	-7	-86	-13	-6	-74	-34	41	-10	102	3
948.52087	-53	-65	116	53	-117	28	-18	-58	-32	28
948.8067	-52	-39	-97	-152	-94	-72	-113	-85	-57	-10
949.09259	50	-14	-14	-8	22	4	-31	38	29	30
949.37848	71	-59	115	101	75	46	101	24	9	41
949.66431	195	-74	-87	-6	-3	-55	-27	-70	-75	-22
949.9502	605	-17	22	27	-36	49	57	58	38	-3
950.23602	226	-39	-4	43	58	-56	104	13	-37	63
950.52185	86	69	1	33	49	90	47	30	68	81
950.80774	-26	-30	60	81	-1	32	47	55	24	34
951.09357	-31	-8	15	-31	-66	-13	2	4	18	28
951.37939	43	-37	-30	-46	-32	-19	-19	-18	39	-3
951.66522	-35	4	41	44	44	46	-82	56	43	-30
951.95105	94	118	86	110	129	11	151	80	68	105
952.23688	100	131	12	49	29	158	58	15	107	91
952.52271	60	95	31	31	31	-26	-18	38	50	-1
952.80847	-64	44	82	35	-24	79	-11	90	27	10
953.0943	70	91	37	129	57	119	82	94	-32	75
953.38013	62	50	105	70	-23	21	1	41	-1	65
953.66589	-48	-74	-79	3	-46	-50	-56	-67	-8	-89
953.95172	-73	-30	-46	-118	-78	-18	-34	-64	-5	-107
954.23749	30	63	6	-11	-24	-56	-89	-22	-33	37
954.52325	56	61	138	10	33	30	46	87	189	127
954.80908	78	38	66	44	58	110	38	9	-20	61
955.09485	92	20	125	32	61	68	24	80	114	117
955.38062	7	0	24	-14	28	47	-57	8	-11	10
955.66638	120	17	100	28	83	60	53	51	25	3
955.95215	-44	-61	-34	-54	-39	1	0	16	52	-2
956.23792	-40	-42	36	5	-10	2	-34	-26	-62	-69
956.52368	-50	44	72	1	-16	2	-60	9	28	143
956.80939	15	-34	57	28	3	-33	29	-51	-54	28
957.09515	-23	-119	-65	-101	-99	-39	-69	-88	-93	-60
957.38092	-30	-14	-3	27	18	127	5	-34	74	90
957.66663	60	8	43	33	-36	36	50	-33	35	41
957.95239	-45	-70	-79	-56	-68	-30	-73	-95	-60	-61
958.2381	-60	-43	-5	-41	-22	16	-33	-102	-10	-17
958.5238	1	20	19	30	-61	39	3	9	-71	68
958.80957	75	39	61	18	64	35	81	86	88	114
959.09528	35	23	82	-30	77	58	13	-51	119	-4
959.38098	30	-55	-51	-85	-68	0	2	0	-21	-40
959.66669	74	65	26	35	-35	70	-7	-29	45	27
959.95239	6	11	-53	81	65	68	33	30	33	34
960.2381	-8	-30	99	-14	12	49	83	29	6	18
960.5238	-17	-17	-14	35	18	0	104	3	19	40
960.80945	-72	-85	35	-16	28	69	21	-25	-41	-30
961.09515	4	-5	42	26	116	10	98	47	-21	23
961.38086	16	50	43	60	78	117	68	0	97	59
961.6665	63	50	12	113	58	22	16	-14	-22	86
961.95221	-6	-85	-88	-59	-23	-107	9	-22	-41	-31
962.23785	-10	-17	-16	82	11	29	18	20	-39	-7
962.52356	-13	17	0	-83	-97	-66	-112	-49	-63	-57
962.8092	39	40	16	60	-41	-40	-41	-2	25	-7
963.09485	98	13	98	119	13	44	102	-18	79	38
963.38049	-51	-24	-78	-21	-95	-47	-49	-87	-24	-3
963.66614	8	-3	-21	-74	-33	-59	-20	-49	62	-62
963.95178	26	5	42	52	52	-49	-20	49	39	43
964.23743	71	72	113	-21	96	13	50	84	58	-39
964.52307	-13	-32	-33	-63	-75	-35	-15	-63	-96	-65
964.80865	68	12	-21	43	-30	-33	-32	3	61	-13
965.0943	19	50	31	59	50	50	-10	90	81	39
965.37994	20	-22	53	14	30	4	66	-20	11	55
965.66553	39	60	23	76	-12	44	-56	64	6	88
965.95117	85	23	-4	22	1	10	32	-1	8	8
966.23676	20	10	58	7	8	22	-28	78	16	-1
966.52234	75	23	36	64	29	10	32	35	29	29
966.80798	40	-2	54	75	57	-7	80	57	10	33
967.09357	30	13	74	81	64	75	-24	101	98	65
967.37915	-70	21	7	-52	30	-29	14	52	4	-21
967.66473	-5	-44	88	39	-100	-25	65	48	-30	-14
967.95032	-17	0	34	-15	7	-49	-27	21	25	28
968.2359	-43	-122	-141	-103	-166	-55	-87	-82	-76	-133
968.52148	-3	46	33	-115	-36	-15	-14	9	62	1
968.80701	9	66	-1	26	70	-19	61	61	48	-38
969.09259	45	39	23	-68	28	-43	42	46	12	37
969.37817	-30	-11	-55	-35	-60	-55	31	-1	-17	-44
969.6637	84	31	53	39	4	22	28	-3	81	14
969.94928	-71	-8	-17	-126	-135	-92	-29	-74	-17	-80
970.2348	-48	0	-28	-2	11	-41	-18	34	8	68
970.52032	126	147	56	37	22	87	134	60	119	53
970.80585	62	53	16	53	17	-39	23	-6	9	22
971.09143	137	-20	81	43	51	82	2	-14	60	-49
971.37695	49	-57	18	41	-1	18	16	6	-8	59
971.66248	-8	-83	42	-60	12	-96	-28	14	-16	14
971.948	51	-67	42	-45	-10	-34	-43	-40	-70	-80
972.23346	6	-43	-7	-41	-63	59	18	17	28	13
972.51898	-27	-75	4	54	-12	64	7	84	56	32
972.8045	-33	-42	-82	-113	-80	-69	-67	-100	-29	-78
973.09003	-14	14	10	-78	-62	29	10	-111	-5	35
973.37549	-55	111	-81	-38	-97	-84	-62	-60	-118	-87
973.66101	72	545	16	55	67	45	107	93	33	1
973.94647	62	234	-41	40	1	15	24	18	64	22
974.23193	42	65	48	106	-20	120	72	58	0	21
974.51746	120	48	85	110	53	48	-8	67	33	71
974.80292	64	97	49	55	-65	26	-9	-49	83	-33
975.08838	45	-29	-64	24	0	50	-11	-39	-74	-17
975.37384	39	3	86	29	82	-8	-10	-13	6	33
975.6593	30	-37	-64	-23	-120	-17	-17	12	61	-36
975.94476	84	37	75	125	50	61	65	103	-60	55
976.23022	86	67	59	100	48	126	60	94	111	87
976.51562	-39	32	51	21	113	115	112	12	37	51
976.80109	65	19	8	29	-6	41	20	-21	-27	-8
977.08655	13	91	-5	-35	49	41	-10	43	-35	-1
977.37195	57	17	-10	13	-24	80	-38	-15	-9	-57
977.65741	104	164	117	14	88	92	47	77	32	135
977.94281	-9	-23	93	-54	32	-23	25	119	55	27
978.22821	40	-68	19	-43	-23	-42	-32	-21	-83	1
978.51367	17	41	8	-8	85	-26	72	-13	-21	-9
978.79907	-20	21	-48	-30	20	-31	60	30	-28	-40
979.08447	-60	-19	28	-60	-48	-63	26	16	-32	-18
979.36987	25	57	-6	49	31	-37	9	35	81	50
979.65527	119	-17	-15	-15	25	-8	-45	12	85	57
979.94067	5	15	-26	-89	-7	-31	28	-8	-68	-21
[truncated: 82 more rows]
