# Supplementary material for: Bright triplet and bright charge-separated singlet excitons in organic diradicals enable optical read-out and writing of spin states
Source: Nat Chem. 2025 Jul 29;17(9):1410–7. doi: 10.1038/s41557-025-01875-z (PMC12411279; doi:10.1038/s41557-025-01875-z)
Supplement: Supplementary file 4 — Unprocessed data for the magnetic field dependence of the 640 and 690 nm PL features. The temperature dependence of the ratio between the 640 and 690 nm PL features is also provided in a separate file. [file 41557_2025_1875_MOESM4_ESM.zip]

Archive with 4 entries (3 files):
- Figure 3/
- Figure 3/MPLvsB_640nm.txt
- Figure 3/MPLvsB_690nm.txt
- Figure 3/PLcontrastvsT.dat
