# Supplementary material for: Bright triplet and bright charge-separated singlet excitons in organic diradicals enable optical read-out and writing of spin states
Source: Nat Chem. 2025 Jul 29;17(9):1410–7. doi: 10.1038/s41557-025-01875-z (PMC12411279; doi:10.1038/s41557-025-01875-z)
Supplement: Supplementary file 5 — Data files for cwESR, echo-detected field sweeps, Rabi oscillations, FFT of Rabi oscillations, transient EPR and simulations of the same. [file 41557_2025_1875_MOESM5_ESM.zip]

Archive with 13 entries (11 files):
- Figure 4/
- Figure 4/.DS_Store
- Figure 4/cwESR_halffield.dat
- Figure 4/cwESR_mainfield.dat
- Figure 4/cwESR_simulation.dat
- Figure 4/EDFS.dat
- Figure 4/EDFS2.dat
- Figure 4/RabiFFT_RT.dat
- Figure 4/Rabi_RT.dat
- Figure 4/TrESR/
- Figure 4/TrESR/Field_data.txt
- Figure 4/TrESR/Intensity_data.txt
- Figure 4/TrESR/Time_data.txt
