# Supplementary material for: Bright triplet and bright charge-separated singlet excitons in organic diradicals enable optical read-out and writing of spin states
Source: Nat Chem. 2025 Jul 29;17(9):1410–7. doi: 10.1038/s41557-025-01875-z (PMC12411279; doi:10.1038/s41557-025-01875-z)
Supplement: Supplementary file 5 — Data files for cwESR, echo-detected field sweeps, Rabi oscillations, FFT of Rabi oscillations, transient EPR and simulations of the same. [file 41557_2025_1875_MOESM5_ESM.zip › Figure 4/cwESR_halffield.dat]

#Field Data Simulation
166.0328093	-5.08E-06	2.39E-08
166.0427698	-1.33E-06	2.54E-08
166.0527304	-3.31E-06	2.68E-08
166.0626909	-3.25E-06	2.83E-08
166.0726514	-7.21E-07	2.99E-08
166.082612	-9.35E-07	3.14E-08
166.0925725	-6.21E-06	3.29E-08
166.1025331	1.25E-06	3.45E-08
166.1124936	-1.87E-07	3.61E-08
166.1224541	4.02E-07	3.76E-08
166.1324147	-9.05E-07	3.92E-08
166.1423752	-1.03E-05	4.08E-08
166.1523357	-4.09E-06	4.23E-08
166.1622963	8.94E-07	4.39E-08
166.1722568	-6.24E-07	4.54E-08
166.1822173	1.79E-06	4.70E-08
166.1921779	6.17E-06	4.86E-08
166.2021384	-7.60E-07	5.01E-08
166.2120989	8.75E-08	5.17E-08
166.2220595	3.85E-06	5.33E-08
166.23202	9.50E-07	5.48E-08
166.2419805	-1.05E-06	5.64E-08
166.2519411	-2.50E-06	5.80E-08
166.2619016	-2.93E-07	5.96E-08
166.2718621	-9.35E-07	6.12E-08
166.2818227	2.27E-06	6.29E-08
166.2917832	5.46E-06	6.45E-08
166.3017437	7.73E-06	6.62E-08
166.3117043	2.61E-06	6.79E-08
166.3216648	3.25E-07	6.97E-08
166.3316254	2.19E-06	7.15E-08
166.3415859	3.94E-06	7.33E-08
166.3515464	-4.43E-06	7.51E-08
166.361507	-1.68E-06	7.71E-08
166.3714675	-8.38E-08	7.90E-08
166.381428	-5.63E-08	8.10E-08
166.3913886	-5.70E-07	8.31E-08
166.4013491	-1.89E-07	8.52E-08
166.4113096	1.70E-06	8.74E-08
166.4212702	3.63E-06	8.97E-08
166.4312307	9.11E-07	9.20E-08
166.4411912	1.02E-06	9.44E-08
166.4511518	3.44E-06	9.69E-08
166.4611123	4.35E-06	9.95E-08
166.4710728	3.92E-06	1.02E-07
166.4810334	6.22E-07	1.05E-07
166.4909939	-4.24E-06	1.08E-07
166.5009544	9.64E-07	1.11E-07
166.510915	-1.06E-07	1.14E-07
166.5208755	-2.40E-06	1.17E-07
166.5308361	3.41E-08	1.20E-07
166.5407966	-1.54E-06	1.24E-07
166.5507571	-1.55E-06	1.27E-07
166.5607177	-4.20E-08	1.31E-07
166.5706782	1.55E-06	1.35E-07
166.5806387	-1.19E-06	1.39E-07
166.5905993	-7.36E-07	1.43E-07
166.6005598	-7.29E-07	1.48E-07
166.6105203	-1.64E-06	1.52E-07
166.6204809	-2.12E-06	1.57E-07
166.6304414	-9.78E-08	1.62E-07
166.6404019	8.57E-07	1.67E-07
166.6503625	1.85E-07	1.73E-07
166.660323	9.12E-07	1.78E-07
166.6702835	3.45E-07	1.84E-07
166.6802441	3.71E-06	1.90E-07
166.6902046	4.50E-06	1.97E-07
166.7001651	-1.96E-06	2.04E-07
166.7101257	3.55E-06	2.11E-07
166.7200862	5.03E-07	2.18E-07
166.7300468	8.50E-07	2.26E-07
166.7400073	-2.25E-07	2.34E-07
166.7499678	5.87E-07	2.43E-07
166.7599284	-2.25E-06	2.52E-07
166.7698889	-1.78E-06	2.61E-07
166.7798494	1.82E-06	2.71E-07
166.78981	2.18E-06	2.82E-07
166.7997705	2.91E-06	2.93E-07
166.809731	3.56E-06	3.05E-07
166.8196916	1.84E-06	3.17E-07
166.8296521	8.41E-06	3.31E-07
166.8396126	6.89E-06	3.45E-07
166.8495732	5.79E-06	3.59E-07
166.8595337	4.45E-06	3.75E-07
166.8694942	1.90E-06	3.92E-07
166.8794548	5.49E-07	4.10E-07
166.8894153	-3.08E-07	4.29E-07
166.8993758	4.98E-06	4.49E-07
166.9093364	2.32E-07	4.70E-07
166.9192969	3.56E-06	4.93E-07
166.9292575	2.59E-06	5.18E-07
166.939218	3.07E-06	5.44E-07
166.9491785	1.40E-06	5.73E-07
166.9591391	6.11E-07	6.03E-07
166.9690996	5.54E-07	6.36E-07
166.9790601	1.96E-06	6.71E-07
166.9890207	2.24E-07	7.09E-07
166.9989812	1.07E-06	7.50E-07
167.0089417	3.79E-06	7.95E-07
167.0189023	2.85E-06	8.43E-07
167.0288628	7.06E-06	8.96E-07
167.0388233	5.42E-06	9.53E-07
167.0487839	2.63E-06	1.01E-06
167.0587444	2.69E-06	1.08E-06
167.0687049	8.75E-06	1.16E-06
167.0786655	7.05E-06	1.24E-06
167.088626	1.03E-06	1.32E-06
167.0985865	1.09E-06	1.42E-06
167.1085471	5.17E-06	1.52E-06
167.1185076	3.95E-06	1.63E-06
167.1284682	2.16E-06	1.76E-06
167.1384287	5.94E-06	1.89E-06
167.1483892	8.17E-06	2.04E-06
167.1583498	8.91E-06	2.20E-06
167.1683103	8.05E-06	2.38E-06
167.1782708	4.84E-06	2.57E-06
167.1882314	7.31E-06	2.77E-06
167.1981919	5.10E-06	2.99E-06
167.2081524	9.22E-06	3.23E-06
167.218113	8.23E-06	3.49E-06
167.2280735	2.41E-06	3.77E-06
167.238034	6.77E-06	4.07E-06
167.2479946	8.33E-06	4.39E-06
167.2579551	1.13E-05	4.74E-06
167.2679156	1.24E-05	5.10E-06
167.2778762	1.29E-05	5.48E-06
167.2878367	9.54E-06	5.89E-06
167.2977972	9.90E-06	6.31E-06
167.3077578	1.23E-05	6.76E-06
167.3177183	1.26E-05	7.22E-06
167.3276789	1.21E-05	7.69E-06
167.3376394	1.36E-05	8.18E-06
167.3475999	1.59E-05	8.67E-06
167.3575605	1.45E-05	9.18E-06
167.367521	1.11E-05	9.68E-06
167.3774815	1.19E-05	1.02E-05
167.3874421	1.78E-05	1.07E-05
167.3974026	1.45E-05	1.11E-05
167.4073631	1.55E-05	1.16E-05
167.4173237	1.66E-05	1.20E-05
167.4272842	1.90E-05	1.24E-05
167.4372447	2.02E-05	1.28E-05
167.4472053	1.58E-05	1.31E-05
167.4571658	1.99E-05	1.33E-05
167.4671263	2.17E-05	1.35E-05
167.4770869	1.80E-05	1.36E-05
167.4870474	2.04E-05	1.37E-05
167.4970079	1.54E-05	1.37E-05
167.5069685	2.36E-05	1.35E-05
167.516929	2.45E-05	1.33E-05
167.5268896	2.29E-05	1.30E-05
167.5368501	1.97E-05	1.26E-05
167.5468106	1.85E-05	1.21E-05
167.5567712	1.37E-05	1.15E-05
167.5667317	1.24E-05	1.09E-05
167.5766922	8.27E-06	1.01E-05
167.5866528	1.34E-05	9.23E-06
167.5966133	1.26E-05	8.29E-06
167.6065738	8.02E-06	7.27E-06
167.6165344	7.51E-06	6.19E-06
167.6264949	7.79E-06	5.05E-06
167.6364554	6.07E-06	3.86E-06
167.646416	1.26E-06	2.64E-06
167.6563765	-2.74E-08	1.39E-06
167.666337	-8.65E-07	1.26E-07
167.6762976	1.20E-06	-1.14E-06
167.6862581	-1.73E-06	-2.39E-06
167.6962186	-2.31E-06	-3.62E-06
167.7061792	-3.94E-06	-4.82E-06
167.7161397	2.07E-07	-5.97E-06
167.7261003	-7.11E-06	-7.06E-06
167.7360608	-9.56E-06	-8.09E-06
167.7460213	-1.24E-05	-9.05E-06
167.7559819	-1.15E-05	-9.93E-06
167.7659424	-9.63E-06	-1.07E-05
167.7759029	-9.49E-06	-1.14E-05
167.7858635	-9.72E-06	-1.20E-05
167.795824	-1.04E-05	-1.25E-05
167.8057845	-1.27E-05	-1.30E-05
167.8157451	-1.50E-05	-1.33E-05
167.8257056	-1.36E-05	-1.35E-05
167.8356661	-1.11E-05	-1.36E-05
167.8456267	-1.14E-05	-1.37E-05
167.8555872	-4.35E-06	-1.37E-05
167.8655477	-1.34E-05	-1.36E-05
167.8755083	-1.32E-05	-1.34E-05
167.8854688	-1.15E-05	-1.31E-05
167.8954293	-1.02E-05	-1.28E-05
167.9053899	-1.44E-05	-1.25E-05
167.9153504	-1.00E-05	-1.21E-05
167.9253109	-7.98E-06	-1.17E-05
167.9352715	-5.96E-06	-1.12E-05
167.945232	-8.96E-06	-1.08E-05
167.9551926	-3.93E-06	-1.03E-05
167.9651531	-4.82E-06	-9.78E-06
167.9751136	-4.32E-06	-9.28E-06
167.9850742	-5.22E-06	-8.77E-06
167.9950347	-4.70E-06	-8.28E-06
168.0049952	6.82E-07	-7.79E-06
168.0149558	-2.75E-06	-7.31E-06
168.0249163	-4.61E-06	-6.85E-06
168.0348768	-3.37E-06	-6.40E-06
168.0448374	-3.39E-06	-5.97E-06
168.0547979	-5.96E-06	-5.56E-06
168.0647584	-5.97E-06	-5.17E-06
168.074719	-2.40E-06	-4.81E-06
168.0846795	-3.85E-06	-4.46E-06
168.09464	-7.03E-06	-4.14E-06
168.1046006	2.42E-07	-3.83E-06
168.1145611	1.71E-06	-3.55E-06
168.1245216	-6.58E-06	-3.28E-06
168.1344822	-3.59E-06	-3.04E-06
168.1444427	4.38E-07	-2.81E-06
168.1544033	2.53E-06	-2.60E-06
168.1643638	1.18E-06	-2.41E-06
168.1743243	-5.85E-06	-2.23E-06
168.1842849	1.33E-06	-2.07E-06
168.1942454	-1.05E-06	-1.92E-06
168.2042059	1.10E-06	-1.78E-06
168.2141665	-2.20E-06	-1.66E-06
168.224127	-1.82E-06	-1.54E-06
168.2340875	-8.77E-07	-1.44E-06
168.2440481	-3.75E-08	-1.34E-06
168.2540086	-2.43E-06	-1.25E-06
168.2639691	-9.43E-06	-1.17E-06
168.2739297	-5.28E-06	-1.10E-06
168.2838902	2.64E-06	-1.03E-06
168.2938507	-1.16E-06	-9.65E-07
168.3038113	-5.55E-06	-9.07E-07
168.3137718	-4.10E-06	-8.53E-07
168.3237323	-1.72E-06	-8.04E-07
168.3336929	-2.50E-06	-7.59E-07
168.3436534	-2.35E-06	-7.17E-07
168.353614	-1.88E-06	-6.78E-07
168.3635745	-7.57E-07	-6.43E-07
168.373535	-2.72E-06	-6.09E-07
168.3834956	-2.08E-06	-5.78E-07
168.3934561	-1.25E-06	-5.50E-07
168.4034166	-3.40E-06	-5.23E-07
168.4133772	-5.56E-06	-4.98E-07
168.4233377	1.29E-08	-4.75E-07
168.4332982	-1.10E-06	-4.53E-07
168.4432588	8.14E-06	-4.32E-07
168.4532193	-1.31E-06	-4.13E-07
168.4631798	4.56E-07	-3.95E-07
168.4731404	2.38E-06	-3.78E-07
168.4831009	-5.10E-06	-3.63E-07
168.4930614	-1.77E-06	-3.48E-07
168.503022	-3.35E-06	-3.33E-07
168.5129825	-2.66E-07	-3.20E-07
168.522943	-1.40E-06	-3.07E-07
168.5329036	5.39E-06	-2.96E-07
168.5428641	2.98E-06	-2.84E-07
168.5528247	-7.80E-07	-2.74E-07
168.5627852	-1.56E-06	-2.63E-07
168.5727457	-1.92E-06	-2.54E-07
168.5827063	-3.29E-06	-2.45E-07
168.5926668	-2.92E-07	-2.36E-07
168.6026273	1.75E-06	-2.28E-07
168.6125879	-1.37E-06	-2.20E-07
168.6225484	1.33E-06	-2.12E-07
168.6325089	6.04E-07	-2.05E-07
168.6424695	-1.23E-06	-1.98E-07
168.65243	-2.79E-07	-1.92E-07
168.6623905	-2.01E-06	-1.85E-07
168.6723511	-1.73E-06	-1.79E-07
168.6823116	3.35E-07	-1.74E-07
168.6922721	-1.28E-06	-1.68E-07
168.7022327	-2.45E-06	-1.63E-07
168.7121932	-1.88E-06	-1.58E-07
168.7221537	-1.80E-06	-1.53E-07
168.7321143	-5.04E-06	-1.49E-07
168.7420748	-5.85E-06	-1.44E-07
168.7520354	1.48E-06	-1.40E-07
168.7619959	-2.17E-07	-1.36E-07
168.7719564	1.04E-06	-1.32E-07
168.781917	-1.35E-06	-1.28E-07
168.7918775	1.61E-06	-1.25E-07
168.801838	4.64E-06	-1.21E-07
168.8117986	6.45E-07	-1.18E-07
168.8217591	7.44E-07	-1.15E-07
168.8317196	2.93E-06	-1.11E-07
168.8416802	5.93E-06	-1.08E-07
168.8516407	5.26E-06	-1.06E-07
168.8616012	3.58E-06	-1.03E-07
168.8715618	3.37E-06	-1.00E-07
168.8815223	1.47E-06	-9.75E-08
168.8914828	-2.87E-06	-9.50E-08
168.9014434	-1.90E-06	-9.26E-08
168.9114039	-6.34E-06	-9.03E-08
168.9213644	-5.98E-06	-8.80E-08
168.931325	-3.87E-06	-8.58E-08
168.9412855	-6.41E-07	-8.37E-08
168.9512461	2.00E-06	-8.17E-08
168.9612066	3.82E-06	-7.97E-08
168.9711671	-4.30E-07	-7.78E-08
168.9811277	-3.85E-06	-7.60E-08
168.9910882	-7.20E-07	-7.42E-08
169.0010487	4.31E-07	-7.25E-08
169.0110093	2.31E-06	-7.08E-08
169.0209698	1.20E-06	-6.92E-08
169.0309303	-3.76E-08	-6.76E-08
169.0408909	3.00E-06	-6.61E-08
169.0508514	-5.53E-08	-6.46E-08
169.0608119	1.58E-06	-6.31E-08
169.0707725	-2.20E-06	-6.17E-08
169.080733	-6.78E-07	-6.04E-08
169.0906935	-2.50E-06	-5.91E-08
169.1006541	2.68E-06	-5.78E-08
169.1106146	-9.98E-07	-5.65E-08
169.1205751	2.29E-06	-5.53E-08
169.1305357	-3.58E-06	-5.41E-08
169.1404962	-2.15E-06	-5.30E-08
169.1504568	-3.90E-06	-5.19E-08
169.1604173	-7.94E-07	-5.08E-08
169.1703778	7.46E-07	-4.97E-08
169.1803384	-2.45E-06	-4.86E-08
169.1902989	-1.07E-06	-4.76E-08
169.2002594	6.05E-07	-4.66E-08
169.21022	-1.98E-06	-4.56E-08
169.2201805	-1.59E-06	-4.46E-08
169.230141	2.42E-06	-4.36E-08
169.2401016	2.23E-06	-4.27E-08
169.2500621	7.85E-07	-4.17E-08
169.2600226	-3.26E-06	-4.08E-08
169.2699832	-1.43E-06	-3.99E-08
169.2799437	3.59E-06	-3.89E-08
169.2899042	-1.90E-06	-3.80E-08
169.2998648	-3.40E-06	-3.71E-08
169.3098253	-6.70E-07	-3.62E-08
169.3197858	5.60E-07	-3.53E-08
169.3297464	9.85E-07	-3.43E-08
169.3397069	-1.18E-06	-3.34E-08
169.3496674	-3.62E-06	-3.25E-08
169.359628	-7.52E-06	-3.15E-08
169.3695885	3.51E-06	-3.06E-08
169.3795491	8.52E-07	-2.96E-08
169.3895096	-1.98E-06	-2.87E-08
169.3994701	3.86E-06	-2.77E-08
169.4094307	3.60E-06	-2.67E-08
169.4193912	1.91E-06	-2.58E-08
169.4293517	-2.07E-06	-2.48E-08
169.4393123	7.66E-08	-2.38E-08
169.4492728	1.31E-06	-2.28E-08
169.4592333	2.40E-06	-2.18E-08
169.4691939	-1.34E-07	-2.08E-08
169.4791544	3.38E-06	-1.98E-08
169.4891149	-1.58E-07	-1.88E-08
169.4990755	-5.20E-06	-1.79E-08
169.509036	-3.42E-07	-1.69E-08
169.5189965	1.98E-06	-1.59E-08
