# Supplementary material for: Bright triplet and bright charge-separated singlet excitons in organic diradicals enable optical read-out and writing of spin states
Source: Nat Chem. 2025 Jul 29;17(9):1410–7. doi: 10.1038/s41557-025-01875-z (PMC12411279; doi:10.1038/s41557-025-01875-z)
Supplement: Supplementary file 5 — Data files for cwESR, echo-detected field sweeps, Rabi oscillations, FFT of Rabi oscillations, transient EPR and simulations of the same. [file 41557_2025_1875_MOESM5_ESM.zip › Figure 4/cwESR_mainfield.dat]

#Field Data Simulation
331.2193768	-0.007425083	0.000506384
331.2293157	-0.01135039	0.000534282
331.2392545	-0.000277637	0.000562249
331.2491933	0.010046471	0.000590181
331.2591322	0.014120994	0.00061798
331.269071	0.005559705	0.00064555
331.2790098	-0.001229667	0.000672799
331.2889487	0.006308243	0.000699645
331.2988875	-0.01098877	0.000726009
331.3088263	-0.000531677	0.000751824
331.3187652	0.011995216	0.000777028
331.328704	-0.000401411	0.000801571
331.3386428	0.001615205	0.000825411
331.3485817	0.00367342	0.000848516
331.3585205	0.006114289	0.000870862
331.3684594	0.011621402	0.000892436
331.3783982	0.005449299	0.000913233
331.388337	-0.003929715	0.000933257
331.3982759	-0.004918958	0.000952517
331.4082147	0.000690051	0.000971033
331.4181535	0.009522015	0.000988828
331.4280924	0.001305609	0.001005931
331.4380312	0.006682864	0.001022377
331.44797	0.012038773	0.001038203
331.4579089	0.004803906	0.00105345
331.4678477	-0.001256511	0.001068159
331.4777865	0.011509546	0.001082376
331.4877254	0.005222092	0.001096144
331.4976642	-0.003222366	0.001109509
331.5076031	-0.000887775	0.001122513
331.5175419	0.004918586	0.0011352
331.5274807	0.002541876	0.001147613
331.5374196	0.008053979	0.001159789
331.5473584	-0.003544236	0.001171768
331.5572972	0.003479355	0.001183585
331.5672361	0.002264401	0.001195272
331.5771749	0.010606098	0.001206862
331.5871137	0.004709791	0.001218382
331.5970526	-5.61E-05	0.001229858
331.6069914	0.0063611	0.001241315
331.6169302	-0.006648647	0.001252773
331.6268691	-0.002001062	0.001264253
331.6368079	0.007412348	0.001275772
331.6467467	-0.003617141	0.001287345
331.6566856	0.0014074	0.001298986
331.6666244	0.005850601	0.001310708
331.6765633	0.002464004	0.001322522
331.6865021	-4.92E-05	0.001334437
331.6964409	-0.000743372	0.001346463
331.7063798	0.010448958	0.001358607
331.7163186	0.002322265	0.001370876
331.7262574	0.014164513	0.001383276
331.7361963	0.008410106	0.001395814
331.7461351	0.007210938	0.001408493
331.7560739	0.000811862	0.00142132
331.7660128	0.006410743	0.001434297
331.7759516	0.006296352	0.00144743
331.7858904	-0.004021544	0.001460721
331.7958293	-0.006163572	0.001474175
331.8057681	0.003780013	0.001487796
331.815707	-0.002431552	0.001501585
331.8256458	0.008033587	0.001515547
331.8355846	-0.0015043	0.001529686
331.8455235	0.003400452	0.001544003
331.8554623	-0.004668035	0.001558502
331.8654011	-0.00577449	0.001573187
331.87534	0.010057161	0.001588061
331.8852788	0.004974103	0.001603127
331.8952176	0.009397867	0.001618388
331.9051565	0.004617664	0.001633847
331.9150953	0.011001609	0.001649509
331.9250341	0.002906189	0.001665375
331.934973	0.000964307	0.001681451
331.9449118	0.011607175	0.001697739
331.9548506	0.006119336	0.001714243
331.9647895	0.019091803	0.001730966
331.9747283	0.011774299	0.001747913
331.9846672	0.006626349	0.001765088
331.994606	0.004200985	0.001782493
332.0045448	0.000852745	0.001800134
332.0144837	-0.006634301	0.001818014
332.0244225	0.005318092	0.001836138
332.0343613	0.003426597	0.001854509
332.0443002	0.007309413	0.001873132
332.054239	0.014411065	0.001892012
332.0641778	0.002379819	0.001911153
332.0741167	-0.005228174	0.00193056
332.0840555	-0.004511835	0.001950237
332.0939943	-0.001311593	0.001970189
332.1039332	0.004120453	0.001990422
332.113872	-0.003055371	0.00201094
332.1238109	0.00972774	0.002031748
332.1337497	-0.006615074	0.002052852
332.1436885	0.00239187	0.002074257
332.1536274	-0.000582521	0.002095969
332.1635662	0.000173461	0.002117994
332.173505	0.007962302	0.002140337
332.1834439	0.000184301	0.002163003
332.1933827	0.008900043	0.002186
332.2033215	0.005990982	0.002209333
332.2132604	0.004496838	0.002233009
332.2231992	0.009222006	0.002257034
332.233138	0.005511139	0.002281415
332.2430769	0.002862492	0.002306159
332.2530157	0.008973978	0.002331272
332.2629546	0.00431087	0.002356761
332.2728934	0.00876686	0.002382635
332.2828322	-0.001513325	0.0024089
332.2927711	-0.007253906	0.002435564
332.3027099	-0.002888698	0.002462636
332.3126487	0.005248859	0.002490122
332.3225876	-0.002426604	0.002518031
332.3325264	0.008529136	0.002546372
332.3424652	0.00572976	0.002575153
332.3524041	0.00170055	0.002604383
332.3623429	0.004654746	0.002634071
332.3722817	3.39E-05	0.002664227
332.3822206	0.002568723	0.00269486
332.3921594	0.013358534	0.002725979
332.4020982	-4.48E-05	0.002757595
332.4120371	-2.12E-05	0.002789718
332.4219759	0.006231827	0.002822358
332.4319148	0.002398093	0.002855527
332.4418536	0.00766812	0.002889235
332.4517924	-0.004568578	0.002923494
332.4617313	0.007127024	0.002958315
332.4716701	0.005185279	0.00299371
332.4816089	0.000223619	0.003029693
332.4915478	0.000738433	0.003066274
332.5014866	0.007103903	0.003103468
332.5114254	0.004449186	0.003141288
332.5213643	0.000490667	0.003179746
332.5313031	0.00242082	0.003218858
332.5412419	-0.001448074	0.003258638
332.5511808	-0.005619138	0.0032991
332.5611196	0.009051473	0.00334026
332.5710585	0.004283294	0.003382133
332.5809973	-0.005047735	0.003424736
332.5909361	-0.006164458	0.003468084
332.600875	0.001537409	0.003512196
332.6108138	-0.000622658	0.003557089
332.6207526	-0.002618351	0.00360278
332.6306915	-0.00489292	0.003649288
332.6406303	-0.001792308	0.003696632
332.6505691	-0.002759734	0.003744831
332.660508	0.006755723	0.003793907
332.6704468	0.000660742	0.00384388
332.6803856	0.007371475	0.00389477
332.6903245	0.001654618	0.003946601
332.7002633	-0.003213659	0.003999395
332.7102021	0.00679935	0.004053174
332.720141	-0.001040673	0.004107964
332.7300798	-0.004074059	0.00416379
332.7400187	-0.00247693	0.004220676
332.7499575	-0.000974823	0.004278649
332.7598963	0.00622919	0.004337737
332.7698352	0.008622346	0.004397967
332.779774	-0.001987511	0.004459369
332.7897128	0.011695561	0.004521972
332.7996517	-0.004163633	0.004585807
332.8095905	0.010340181	0.004650907
332.8195293	0.002908231	0.004717303
332.8294682	-0.010509484	0.004785031
332.839407	-0.009933881	0.004854124
332.8493458	0.008828995	0.00492462
332.8592847	0.003700456	0.004996555
332.8692235	0.008923603	0.00506997
332.8791624	0.009018001	0.005144902
332.8891012	0.011239792	0.005221395
332.89904	-0.002393224	0.005299491
332.9089789	0.009532751	0.005379234
332.9189177	0.001633351	0.00546067
332.9288565	0.006540308	0.005543847
332.9387954	0.00041868	0.005628814
332.9487342	0.003656511	0.005715621
332.958673	-0.006964593	0.005804323
332.9686119	0.000973878	0.005894972
332.9785507	0.014049935	0.005987628
332.9884895	-0.002571121	0.006082347
332.9984284	-0.000813997	0.006179191
333.0083672	0.003550363	0.006278224
333.0183061	-0.002713187	0.006379511
333.0282449	0.007031717	0.006483121
333.0381837	-0.004153389	0.006589124
333.0481226	0.008336049	0.006697595
333.0580614	-0.002506275	0.006808609
333.0680002	0.001126097	0.006922247
333.0779391	0.003857204	0.007038591
333.0878779	-0.008484986	0.007157728
333.0978167	-0.004985038	0.007279747
333.1077556	0.008386591	0.007404742
333.1176944	-0.001062754	0.00753281
333.1276332	0.006205512	0.007664052
333.1375721	0.005697311	0.007798574
333.1475109	-0.004993634	0.007936486
333.1574497	0.009605634	0.008077904
333.1673886	0.001966782	0.008222947
333.1773274	0.00425635	0.008371741
333.1872663	0.006079281	0.008524417
333.1972051	-0.00137106	0.008681112
333.2071439	0.002055467	0.008841968
333.2170828	0.000276574	0.009007137
333.2270216	-0.014313723	0.009176773
333.2369604	-0.001019128	0.009351043
333.2468993	0.002192288	0.009530118
333.2568381	0.006759339	0.009714178
333.2667769	0.006093631	0.009903413
333.2767158	-0.003114224	0.010098021
333.2866546	0.003883167	0.010298212
333.2965934	0.000387827	0.010504205
333.3065323	1.13E-05	0.010716231
333.3164711	-0.011556048	0.010934532
333.32641	-0.001391948	0.011159365
333.3363488	0.003055262	0.011390999
333.3462876	0.00380176	0.011629719
333.3562265	0.007755313	0.011875824
333.3661653	0.010572282	0.012129633
333.3761041	0.000423374	0.012391481
333.386043	-0.006537122	0.012661721
333.3959818	-0.002080134	0.012940732
333.4059206	-0.007746954	0.01322891
333.4158595	0.012267874	0.013526679
333.4257983	0.008301256	0.013834488
333.4357371	0.005759468	0.014152815
333.445676	0.012846901	0.014482169
333.4556148	0.004033128	0.014823091
333.4655537	-0.003061148	0.015176161
333.4754925	-0.001867112	0.015541995
333.4854313	0.005787833	0.015921256
333.4953702	-0.003861476	0.016314652
333.505309	0.008153638	0.016722941
333.5152478	-0.006412347	0.017146939
333.5251867	-0.001345844	0.017587523
333.5351255	-0.002672701	0.018045638
333.5450643	0.000458066	0.018522302
333.5550032	-0.002923433	0.019018616
333.564942	0.004122251	0.019535769
333.5748808	-0.002234856	0.020075051
333.5848197	0.002301442	0.02063786
333.5947585	0.00109608	0.021225715
333.6046973	0.000311945	0.021840266
333.6146362	0.002270703	0.022483313
333.624575	0.002736978	0.023156815
333.6345139	0.001474134	0.023862913
333.6444527	0.001593902	0.024603942
333.6543915	0.016443281	0.025382457
333.6643304	0.019154194	0.026201251
333.6742692	0.015574164	0.027063381
333.684208	0.010204074	0.027972194
333.6941469	0.009264197	0.02893135
333.7040857	0.011728698	0.029944857
333.7140245	0.015534525	0.031017099
333.7239634	0.013213036	0.032152865
333.7339022	0.009521924	0.033357389
333.743841	0.016141325	0.034636378
333.7537799	0.014908502	0.035996048
333.7637187	0.022561369	0.037443157
333.7736576	0.024309612	0.038985038
333.7835964	0.025339097	0.040629626
333.7935352	0.033325314	0.042385489
333.8034741	0.030516547	0.044261848
333.8134129	0.029297192	0.046268591
333.8233517	0.040315946	0.048416286
333.8332906	0.038390651	0.05071618
333.8432294	0.044283118	0.053180186
333.8531682	0.053657414	0.055820863
333.8631071	0.047447466	0.05865138
333.8730459	0.050678579	0.061685457
333.8829847	0.061491398	0.064937301
333.8929236	0.063726614	0.068421512
333.9028624	0.067514241	0.072152977
333.9128012	0.065052108	0.076146733
333.9227401	0.066257254	0.080417819
333.9326789	0.077952827	0.084981099
333.9426178	0.091761278	0.089851065
333.9525566	0.099284515	0.095041622
333.9624954	0.099586245	0.100565854
333.9724343	0.108532501	0.106435774
333.9823731	0.12232138	0.112662067
333.9923119	0.119510363	0.119253816
334.0022508	0.129648115	0.126218243
334.0121896	0.132170258	0.133560436
334.0221284	0.15718186	0.141283106
334.0320673	0.156879509	0.149386352
334.0420061	0.17211958	0.157867458
334.0519449	0.183229765	0.166720728
334.0618838	0.207772809	0.175937364
334.0718226	0.205955433	0.1855054
334.0817615	0.207253406	0.195409694
334.0917003	0.227585834	0.205631992
334.1016391	0.244121132	0.216151068
334.111578	0.251518781	0.226942941
334.1215168	0.259383993	0.237981174
334.1314556	0.267396692	0.249237261
334.1413945	0.286381683	0.260681093
334.1513333	0.302311089	0.272281502
334.1612721	0.316893769	0.284006883
334.171211	0.325376715	0.295825871
334.1811498	0.33096604	0.30770808
334.1910886	0.345841257	0.319624867
334.2010275	0.35726532	0.331550133
334.2109663	0.368613768	0.343461108
334.2209052	0.386211264	0.355339133
334.230844	0.386828088	0.367170392
334.2407828	0.409570803	0.378946583
334.2507217	0.418847044	0.390665504
334.2606605	0.434042054	0.402331527
334.2705993	0.449364601	0.413955939
334.2805382	0.45676171	0.425557136
334.290477	0.473213447	0.437160638
334.3004158	0.482349434	0.448798929
334.3103547	0.493358443	0.46051109
334.3202935	0.502941086	0.472342234
334.3302323	0.510260989	0.484342725
334.3401712	0.534809314	0.496567199
334.35011	0.544764323	0.50907338
334.3600488	0.563726436	0.521920707
334.3699877	0.568687221	0.535168794
334.3799265	0.5831049	0.548875746
334.3898654	0.594705573	0.563096344
334.3998042	0.615923709	0.577880155
334.409743	0.639824306	0.593269585
334.4196819	0.651122709	0.609297923
334.4296207	0.663168753	0.625987421
334.4395595	0.675793587	0.643347443
334.4494984	0.701762764	0.66137275
334.4594372	0.721707967	0.680041946
334.469376	0.734256652	0.699316142
334.4793149	0.742779383	0.71913788
334.4892537	0.760878411	0.739430351
334.4991925	0.792784173	0.76009695
334.5091314	0.806695524	0.781021194
334.5190702	0.827175401	0.802067023
334.5290091	0.833139396	0.823079513
334.5389479	0.858354409	0.84388599
334.5488867	0.879081002	0.864297567
334.5588256	0.887633693	0.884111072
334.5687644	0.899620452	0.903111371
334.5787032	0.928063439	0.92107404
334.5886421	0.927158316	0.937768354
334.5985809	0.951394261	0.952960556
334.6085197	0.959644654	0.96641734
334.6184586	0.965631555	0.977909491
334.6283974	0.974352954	0.987215628
334.6383362	0.976882383	0.994125953
334.6482751	0.97101482	0.998445958
334.6582139	0.986187643	1
334.6681528	1	0.998634677
334.6780916	0.976991584	0.994221923
334.6880304	0.986164031	0.986661764
334.6979693	0.966430645	0.975884667
334.7079081	0.95075348	0.96185343
334.7178469	0.937580294	0.944564559
334.7277858	0.913304349	0.924049111
334.7377246	0.906628173	0.900372965
334.7476634	0.870297314	0.873636516
334.7576023	0.845125992	0.843973785
334.7675411	0.81749005	0.811550976
334.7774799	0.775647442	0.776564478
334.7874188	0.738230384	0.739238375
334.7973576	0.711760604	0.699821496
334.8072964	0.676760842	0.658584071
334.8172353	0.630818285	0.615814056
334.8271741	0.585043375	0.571813205
334.837113	0.53499476	0.526892958
334.8470518	0.499141526	0.481370235
334.8569906	0.453550108	0.435563219
334.8669295	0.404330732	0.3897872
334.8768683	0.366949918	0.344350559
334.8868071	0.325973407	0.29955098
334.896746	0.293501608	0.255671934
334.9066848	0.244480385	0.212979507
334.9166236	0.193434208	0.17171962
334.9265625	0.154731863	0.132115678
334.9365013	0.121126751	0.094366666
334.9464401	0.085285614	0.058645732
334.956379	0.046568249	0.025099237
334.9663178	0.015965985	-0.006153715
334.9762567	-0.004184027	-0.035021289
334.9861955	-0.025069934	-0.061438502
334.9961343	-0.057794665	-0.085366396
335.0060732	-0.079680391	-0.106790854
335.016012	-0.106897207	-0.125721099
335.0259508	-0.110581888	-0.142187924
335.0358897	-0.121731597	-0.156241702
335.0458285	-0.130719042	-0.167950239
335.0557673	-0.141102684	-0.177396513
335.0657062	-0.149066166	-0.184676351
335.075645	-0.147612652	-0.1898961
335.0855838	-0.15636379	-0.193170328
335.0955227	-0.156777937	-0.194619605
335.1054615	-0.151056007	-0.194368386
335.1154003	-0.137765865	-0.192543044
335.1253392	-0.138647379	-0.189270062
335.135278	-0.120381156	-0.18467441
335.1452169	-0.125120241	-0.178878123
335.1551557	-0.115100462	-0.171999078
335.1650945	-0.113524567	-0.164149987
335.1750334	-0.099867229	-0.155437592
335.1849722	-0.09026804	-0.145962069
335.194911	-0.085315433	-0.13581662
335.2048499	-0.077032777	-0.125087254
335.2147887	-0.058797177	-0.113852737
335.2247275	-0.055423585	-0.102184702
335.2346664	-0.03806636	-0.090147901
335.2446052	-0.020516991	-0.077800578
335.254544	-0.014817183	-0.06519497
335.2644829	-0.006040101	-0.052377884
335.2744217	0.00592838	-0.039391374
335.2843606	0.028735965	-0.026273478
335.2942994	0.051104727	-0.013059016
335.3042382	0.045791744	0.000219576
335.3141771	0.067320143	0.01353137
335.3241159	0.077355586	0.02684606
335.3340547	0.091527653	0.040133056
335.3439936	0.098478507	0.053360588
335.3539324	0.118637375	0.066494812
335.3638712	0.118233017	0.07949895
335.3738101	0.132502861	0.092332455
335.3837489	0.142092355	0.104950228
335.3936877	0.155820511	0.11730189
335.4036266	0.169056622	0.129331132
335.4135654	0.176578679	0.140975155
335.4235043	0.198052849	0.152164201
335.4334431	0.211269796	0.162821222
335.4433819	0.209515801	0.172861668
335.4533208	0.21702825	0.182193437
335.4632596	0.231408606	0.190716983
335.4731984	0.245610565	0.198325619
335.4831373	0.241559475	0.204905995
335.4930761	0.248124196	0.210338801
335.5030149	0.259542594	0.214499665
335.5129538	0.258852056	0.217260281
335.5228926	0.259426698	0.218489743
335.5328314	0.26175877	0.218056097
335.5427703	0.263342139	0.215828097
335.5527091	0.279036334	0.211677138
335.5626479	0.247035734	0.205479362
335.5725868	0.245207134	0.197117902
335.5825256	0.240162743	0.186485227
335.5924645	0.221377333	0.173485554
335.6024033	0.201098297	0.158037286
335.6123421	0.191572332	0.14007542
335.622281	0.16469945	0.119553885
335.6322198	0.129498003	0.09644774
335.6421586	0.10810115	0.070755196
335.6520975	0.081423372	0.042499391
335.6620363	0.043465264	0.011729875
335.6719751	0.019536861	-0.021476252
335.681914	-0.020910886	-0.057013585
335.6918528	-0.062438497	-0.094748095
335.7017916	-0.104055989	-0.134517262
335.7117305	-0.138363261	-0.176130695
335.7216693	-0.198816003	-0.219371246
335.7316082	-0.251873994	-0.263996618
335.741547	-0.295195636	-0.309741471
335.7514858	-0.359093216	-0.356319979
335.7614247	-0.418782145	-0.40342884
335.7713635	-0.470058118	-0.450750671
335.7813023	-0.521141103	-0.497957737
335.7912412	-0.567379635	-0.544715969
335.80118	-0.612014114	-0.590689181
335.8111188	-0.670524586	-0.635543421
335.8210577	-0.714501345	-0.678951367
335.8309965	-0.769375492	-0.720596697
335.8409353	-0.807592983	-0.760178332
335.8508742	-0.852024006	-0.797414489
335.860813	-0.885223491	-0.832046443
335.8707519	-0.919173243	-0.863841951
335.8806907	-0.956540607	-0.892598251
335.8906295	-0.972225624	-0.918144587
335.9005684	-0.993161082	-0.940344224
335.9105072	-1.029545879	-0.959095899
335.920446	-1.035199255	-0.974334711
335.9303849	-1.053884674	-0.986032411
335.9403237	-1.06274837	-0.994197131
335.9502625	-1.065960768	-0.998872535
335.9602014	-1.064456511	-1.000136439
335.9701402	-1.068034106	-0.998098934
335.980079	-1.059147499	-0.992900062
335.9900179	-1.043888312	-0.984707094
335.9999567	-1.017772807	-0.973711482
336.0098955	-1.000630024	-0.960125543
336.0198344	-0.982102678	-0.944178957
336.0297732	-0.975908712	-0.926115136
336.0397121	-0.942958752	-0.906187542
336.0496509	-0.921398128	-0.884656026
336.0595897	-0.883119598	-0.861783241
336.0695286	-0.858598061	-0.837831194
336.0794674	-0.823130104	-0.813057991
336.0894062	-0.812123631	-0.787714809
336.0993451	-0.77851176	-0.76204315
336.1092839	-0.75619033	-0.736272388
336.1192227	-0.735939391	-0.710617636
336.1291616	-0.691168474	-0.685277954
336.1391004	-0.665175571	-0.660434885
336.1490392	-0.635997136	-0.636251336
336.1589781	-0.610666392	-0.612870784
336.1689169	-0.591961515	-0.590416795
336.1788558	-0.571623577	-0.568992839
336.1887946	-0.558500332	-0.548682384
336.1987334	-0.532768906	-0.529549236
336.2086723	-0.512968972	-0.511638104
336.2186111	-0.503343882	-0.494975366
336.2285499	-0.483006141	-0.479570001
336.2384888	-0.467284288	-0.46541467
336.2484276	-0.459974191	-0.452486917
336.2583664	-0.458607984	-0.440750463
336.2683053	-0.443681965	-0.430156574
336.2782441	-0.432657494	-0.420645489
336.2881829	-0.421014025	-0.412147873
336.2981218	-0.418743121	-0.404586295
336.3080606	-0.412565716	-0.39787671
336.3179994	-0.406154869	-0.391929925
336.3279383	-0.398800789	-0.386653044
336.3378771	-0.387109779	-0.381950879
336.347816	-0.390300758	-0.37772731
336.3577548	-0.378091383	-0.373886593
336.3676936	-0.372473027	-0.370334596
336.3776325	-0.375995629	-0.366979962
336.3875713	-0.362181014	-0.363735182
336.3975101	-0.36995581	-0.360517576
336.407449	-0.35817562	-0.357250172
336.4173878	-0.363369974	-0.353862463
336.4273266	-0.356265501	-0.350291066
336.4372655	-0.346480867	-0.346480235
336.4472043	-0.331339772	-0.342382268
336.4571431	-0.340875118	-0.337957768
336.467082	-0.338024754	-0.333175782
336.4770208	-0.322682024	-0.328013809
336.4869597	-0.308234956	-0.322457683
336.4968985	-0.311861924	-0.316501329
336.5068373	-0.30321034	-0.310146415
336.5167762	-0.289374023	-0.303401894
336.526715	-0.284797407	-0.296283455
336.5366538	-0.283076071	-0.288812896
336.5465927	-0.277047074	-0.281017427
336.5565315	-0.266856598	-0.272928924
336.5664703	-0.259131205	-0.264583153
336.5764092	-0.260465671	-0.256018967
336.586348	-0.231005819	-0.247277504
336.5962868	-0.23190968	-0.238401396
336.6062257	-0.213664158	-0.229434004
336.6161645	-0.20713891	-0.22041869
336.6261034	-0.197948243	-0.211398144
336.6360422	-0.186050709	-0.202413765
336.645981	-0.187570185	-0.193505116
336.6559199	-0.174296418	-0.184709444
336.6658587	-0.169858063	-0.176061291
336.6757975	-0.150822286	-0.167592167
336.6857364	-0.159572444	-0.159330319
336.6956752	-0.154322716	-0.151300564
336.705614	-0.137881072	-0.143524202
336.7155529	-0.136489144	-0.136018998
336.7254917	-0.118857735	-0.128799222
336.7354305	-0.117282947	-0.121875751
336.7453694	-0.112312322	-0.115256212
336.7553082	-0.10109583	-0.108945175
336.765247	-0.09813979	-0.102944366
336.7751859	-0.088273459	-0.097252919
336.7851247	-0.090965172	-0.09186763
336.7950636	-0.080283543	-0.086783236
336.8050024	-0.067025537	-0.081992683
336.8149412	-0.062503266	-0.077487402
336.8248801	-0.068146842	-0.073257571
336.8348189	-0.065761145	-0.069292374
336.8447577	-0.063236236	-0.06558023
336.8546966	-0.053707509	-0.062109022
336.8646354	-0.063226709	-0.05886629
336.8745742	-0.047018214	-0.055839415
336.8845131	-0.047034461	-0.053015778
336.8944519	-0.040942655	-0.050382892
336.9043907	-0.0435539	-0.047928521
336.9143296	-0.040435832	-0.045640776
336.9242684	-0.035876787	-0.043508192
336.9342073	-0.032807861	-0.041519787
336.9441461	-0.045956708	-0.039665104
336.9540849	-0.039053277	-0.037934246
336.9640238	-0.027449707	-0.036317888
336.9739626	-0.034269771	-0.034807288
336.9839014	-0.023965225	-0.03339428
336.9938403	-0.029449244	-0.032071269
337.0037791	-0.027817617	-0.030831211
337.0137179	-0.024309989	-0.029667596
337.0236568	-0.025723987	-0.02857442
337.0335956	-0.024420616	-0.027546162
337.0435344	-0.014335277	-0.026577752
337.0534733	-0.01742486	-0.025664546
337.0634121	-0.01854661	-0.024802291
337.073351	-0.020820449	-0.023987103
337.0832898	-0.014735521	-0.023215433
337.0932286	-0.019079923	-0.022484041
337.1031675	-0.024845039	-0.021789973
337.1131063	-0.007021297	-0.021130531
337.1230451	-0.011021598	-0.020503256
337.132984	-0.022471316	-0.019905903
337.1429228	-0.009551214	-0.01933642
337.1528616	-0.006071049	-0.018792936
337.1628005	-0.01738138	-0.018273735
337.1727393	-0.01337499	-0.017777251
337.1826781	-0.020624575	-0.017302044
337.192617	-0.011698017	-0.016846797
337.2025558	-0.005641374	-0.016410297
337.2124946	-0.008118779	-0.015991429
337.2224335	-0.014551308	-0.015589167
337.2323723	-0.020040036	-0.015202562
337.2423112	-0.002247796	-0.014830739
337.25225	-0.015487528	-0.014472888
337.2621888	-0.010766878	-0.014128258
337.2721277	-0.005215979	-0.013796152
337.2820665	-0.003931654	-0.013475922
337.2920053	-0.017372084	-0.013166965
337.3019442	-0.008833414	-0.01286872
337.311883	-0.013061178	-0.012580661
337.3218218	-0.01196691	-0.012302298
337.3317607	-0.002410442	-0.012033173
337.3416995	-0.005767164	-0.011772856
337.3516383	-0.024148318	-0.011520944
337.3615772	-0.013448368	-0.011277058
337.371516	-0.000841741	-0.011040841
337.3814549	0.000209042	-0.010811959
337.3913937	-0.00698613	-0.010590096
337.4013325	0.00596759	-0.010374954
337.4112714	-0.001258722	-0.010166252
337.4212102	0.004712364	-0.009963724
337.431149	-0.009150778	-0.009767119
337.4410879	-0.006326362	-0.009576198
337.4510267	-0.004985201	-0.009390737
337.4609655	-0.020653198	-0.009210522
337.4709044	-0.006064788	-0.00903535
337.4808432	-0.010005713	-0.008865028
337.490782	-0.021062019	-0.008699373
337.5007209	-0.009004207	-0.008538212
337.5106597	0.005212117	-0.008381378
337.5205985	-0.012720278	-0.008228715
337.5305374	-0.017071214	-0.008080072
337.5404762	0.002569724	-0.007935305
337.5504151	0.001465522	-0.007794278
337.5603539	0.001250251	-0.007656861
337.5702927	-0.014837123	-0.007522929
337.5802316	-0.005623998	-0.007392362
337.5901704	-0.007230219	-0.007265048
337.6001092	-0.004674221	-0.007140878
337.6100481	-0.01103661	-0.007019746
337.6199869	-0.000232825	-0.006901554
337.6299257	-0.006007594	-0.006786206
337.6398646	-0.014319069	-0.00667361
337.6498034	-0.014471988	-0.006563679
337.6597422	-0.014179009	-0.006456328
337.6696811	-0.004001653	-0.006351477
337.6796199	0.008195815	-0.006249048
337.6895588	-0.003119045	-0.006148966
337.6994976	0.003243966	-0.006051159
337.7094364	-0.000996066	-0.00595556
337.7193753	0.004089754	-0.005862102
337.7293141	-0.00645095	-0.005770721
337.7392529	-0.006732004	-0.005681356
337.7491918	-0.000326996	-0.005593948
337.7591306	0.004431352	-0.00550844
337.7690694	-0.000346273	-0.005424778
337.7790083	-0.001648336	-0.005342909
337.7889471	0.006627181	-0.005262782
337.7988859	-0.007637938	-0.005184348
337.8088248	-0.008244558	-0.00510756
337.8187636	-0.00939644	-0.005032372
337.8287025	0.00019912	-0.004958741
337.8386413	-0.004949248	-0.004886624
337.8485801	0.002686125	-0.00481598
337.858519	0.003481235	-0.00474677
337.8684578	0.000205633	-0.004678954
337.8783966	-0.002771422	-0.004612497
337.8883355	0.00095253	-0.004547362
337.8982743	0.002142151	-0.004483516
337.9082131	0.011723915	-0.004420923
337.918152	0.00332401	-0.004359554
337.9280908	-0.000489239	-0.004299375
337.9380296	0.010308914	-0.004240356
337.9479685	-0.010614188	-0.00418247
337.9579073	-0.00233203	-0.004125686
337.9678461	-0.000521783	-0.004069978
337.977785	-9.37E-05	-0.004015318
337.9877238	-0.005888686	-0.003961682
337.9976627	-0.003934399	-0.003909044
338.0076015	-0.000573047	-0.00385738
338.0175403	0.001723739	-0.003806666
338.0274792	-0.003541066	-0.00375688
338.037418	-0.007286725	-0.003707999
338.0473568	-0.002475331	-0.003660003
338.0572957	-0.005979986	-0.003612869
338.0672345	-0.002317809	-0.003566578
338.0771733	-0.001205857	-0.003521111
338.0871122	0.011342724	-0.003476448
338.097051	0.001694157	-0.003432571
338.1069898	-0.005607332	-0.003389462
338.1169287	-0.001476572	-0.003347103
338.1268675	-0.001936415	-0.003305478
338.1368064	0.000207449	-0.003264569
338.1467452	0.006972869	-0.003224362
338.156684	0.005149091	-0.00318484
338.1666229	0.000666981	-0.003145988
338.1765617	-0.004419365	-0.003107791
338.1865005	-0.002240377	-0.003070236
338.1964394	0.005487811	-0.003033307
338.2063782	-0.002443574	-0.002996993
338.216317	0.00915098	-0.002961279
338.2262559	0.011582152	-0.002926152
338.2361947	0.003423966	-0.002891601
338.2461335	0.007696004	-0.002857612
338.2560724	0.002501875	-0.002824175
338.2660112	0.014025971	-0.002791277
338.2759501	0.015747949	-0.002758907
338.2858889	0.002591757	-0.002727054
338.2958277	-0.001699366	-0.002695709
338.3057666	-0.00492444	-0.002664859
338.3157054	0.001089781	-0.002634496
338.3256442	0.002098428	-0.002604608
338.3355831	-0.008711289	-0.002575187
338.3455219	0.005265726	-0.002546224
338.3554607	-0.002700104	-0.002517708
338.3653996	0.005460851	-0.002489632
338.3753384	0.001382163	-0.002461986
338.3852772	0.002985593	-0.002434762
338.3952161	-0.006152273	-0.002407951
338.4051549	0.006048193	-0.002381546
338.4150937	0.000358108	-0.002355538
338.4250326	-0.000999888	-0.002329921
338.4349714	0.006022045	-0.002304686
338.4449103	0.00860053	-0.002279825
338.4548491	0.00470399	-0.002255333
338.4647879	0.006938928	-0.002231202
338.4747268	0.012925089	-0.002207424
338.4846656	-0.006422757	-0.002183994
338.4946044	0.00066928	-0.002160905
338.5045433	-0.000445563	-0.00213815
338.5144821	0.001116264	-0.002115724
338.5244209	0.004732514	-0.00209362
338.5343598	0.006809817	-0.002071832
338.5442986	-0.004389794	-0.002050354
338.5542374	0.004326307	-0.002029181
338.5641763	-0.00468397	-0.002008308
338.5741151	-0.003165529	-0.001987728
338.584054	0.003734332	-0.001967437
338.5939928	0.000403439	-0.001947429
338.6039316	-0.007018228	-0.001927699
338.6138705	0.005689859	-0.001908242
338.6238093	-0.000479049	-0.001889054
338.6337481	0.011784328	-0.00187013
338.643687	0.00858051	-0.001851464
338.6536258	0.001840707	-0.001833053
338.6635646	-0.001343054	-0.001814892
338.6735035	0.001083524	-0.001796977
338.6834423	0.008243564	-0.001779303
338.6933811	0.001583953	-0.001761866
338.70332	0.011252067	-0.001744662
338.7132588	0.005940779	-0.001727687
338.7231976	-0.003137198	-0.001710936
338.7331365	-0.001465409	-0.001694407
338.7430753	0.001219069	-0.001678095
338.7530142	0.002361687	-0.001661996
338.762953	0.004687041	-0.001646107
338.7728918	0.004212617	-0.001630423
338.7828307	0.011215109	-0.001614941
338.7927695	0.004099932	-0.001599656
338.8027083	0.01068051	-0.001584565
338.8126472	0.005995235	-0.001569664
338.822586	0.005271437	-0.001554948
338.8325248	0.00749366	-0.001540412
338.8424637	-0.000488852	-0.001526054
338.8524025	-0.002721977	-0.001511866
338.8623413	0.018265797	-0.001497845
338.8722802	0.007806321	-0.001483983
338.882219	-0.005319624	-0.001470276
338.8921579	0.013382585	-0.001456715
338.9020967	0.003919989	-0.001443293
338.9120355	-0.009465582	-0.001430002
338.9219744	-0.004370516	-0.001416832
338.9319132	0.004406171	-0.001403772
338.941852	0.00421516	-0.00139081
338.9517909	0.012462937	-0.001377932
338.9617297	-0.004444495	-0.001365124
338.9716685	-0.000731666	-0.001352368
338.9816074	0.000819298	-0.001339645
338.9915462	-0.006800279	-0.001326935
339.001485	-0.003982137	-0.001314214
339.0114239	-0.002862752	-0.001301457
339.0213627	-0.001789556	-0.001288635
339.0313016	-0.004261601	-0.001275719
339.0412404	0.005903969	-0.001262674
339.0511792	0.000519598	-0.001249465
339.0611181	0.00265483	-0.001236054
339.0710569	-0.001426481	-0.0012224
339.0809957	0.005042472	-0.001208461
339.0909346	-0.000719557	-0.001194192
339.1008734	-0.002438377	-0.001179547
339.1108122	-0.005130703	-0.001164479
339.1207511	-0.001982603	-0.001148941
339.1306899	0.002813158	-0.001132884
339.1406287	-0.004475248	-0.001116262
339.1505676	-0.006812963	-0.00109903
339.1605064	0.005001679	-0.001081143
339.1704452	0.004377958	-0.001062562
339.1803841	0.008704571	-0.00104325
339.1903229	0.002796842	-0.001023177
339.2002618	-0.003968554	-0.001002315
339.2102006	-0.006087292	-0.000980647
339.2201394	0.001361593	-0.00095816
339.2300783	-0.015814178	-0.000934851
339.2400171	0.004114107	-0.000910726
339.2499559	0.005462836	-0.000885799
339.2598948	0.015290055	-0.000860094
339.2698336	0.009643694	-0.000833646
339.2797724	1.58E-05	-0.0008065
339.2897113	-0.003936437	-0.000778711
339.2996501	-0.001329875	-0.000750342
339.3095889	0.006140251	-0.000721467
339.3195278	0.002250823	-0.00069217
339.3294666	0.010317795	-0.000662538
339.3394055	0.006882788	-0.00063267
339.3493443	0.009795157	-0.000602667
339.3592831	0.001316569	-0.000572636
339.369222	0.005912323	-0.000542686
