# Supplementary material for: Bright triplet and bright charge-separated singlet excitons in organic diradicals enable optical read-out and writing of spin states
Source: Nat Chem. 2025 Jul 29;17(9):1410–7. doi: 10.1038/s41557-025-01875-z (PMC12411279; doi:10.1038/s41557-025-01875-z)
Supplement: Supplementary file 5 — Data files for cwESR, echo-detected field sweeps, Rabi oscillations, FFT of Rabi oscillations, transient EPR and simulations of the same. [file 41557_2025_1875_MOESM5_ESM.zip › Figure 4/cwESR_simulation.dat]

#Field Data
341.0837793	0.00027756
341.0935856	0.000292474
341.1033919	0.000307398
341.1131983	0.000322279
341.1230046	0.000337062
341.1328109	0.000351695
341.1426172	0.00036613
341.1524236	0.000380321
341.1622299	0.000394226
341.1720362	0.000407807
341.1818426	0.000421033
341.1916489	0.000433875
341.2014552	0.00044631
341.2112616	0.00045832
341.2210679	0.000469892
341.2308742	0.000481018
341.2406805	0.000491695
341.2504869	0.000501923
341.2602932	0.000511709
341.2700995	0.00052106
341.2799059	0.000529989
341.2897122	0.000538512
341.2995185	0.000546646
341.3093249	0.000554411
341.3191312	0.000561829
341.3289375	0.000568921
341.3387438	0.000575711
341.3485502	0.000582224
341.3583565	0.000588483
341.3681628	0.000594512
341.3779692	0.000600333
341.3877755	0.00060597
341.3975818	0.000611444
341.4073882	0.000616776
341.4171945	0.000621984
341.4270008	0.000627088
341.4368072	0.000632103
341.4466135	0.000637046
341.4564198	0.000641931
341.4662261	0.00064677
341.4760325	0.000651576
341.4858388	0.000656359
341.4956451	0.000661128
341.5054515	0.000665893
341.5152578	0.000670659
341.5250641	0.000675435
341.5348705	0.000680225
341.5446768	0.000685036
341.5544831	0.000689871
341.5642894	0.000694734
341.5740958	0.000699628
341.5839021	0.000704557
341.5937084	0.000709524
341.6035148	0.000714529
341.6133211	0.000719576
341.6231274	0.000724666
341.6329338	0.0007298
341.6427401	0.00073498
341.6525464	0.000740208
341.6623527	0.000745483
341.6721591	0.000750808
341.6819654	0.000756184
341.6917717	0.00076161
341.7015781	0.000767088
341.7113844	0.000772619
341.7211907	0.000778204
341.7309971	0.000783843
341.7408034	0.000789537
341.7506097	0.000795287
341.7604161	0.000801094
341.7702224	0.000806958
341.7800287	0.00081288
341.789835	0.000818861
341.7996414	0.000824901
341.8094477	0.000831002
341.819254	0.000837164
341.8290604	0.000843388
341.8388667	0.000849675
341.848673	0.000856025
341.8584794	0.00086244
341.8682857	0.00086892
341.878092	0.000875466
341.8878983	0.000882079
341.8977047	0.00088876
341.907511	0.000895509
341.9173173	0.000902328
341.9271237	0.000909218
341.93693	0.000916179
341.9467363	0.000923212
341.9565427	0.000930319
341.966349	0.000937499
341.9761553	0.000944756
341.9859616	0.000952088
341.995768	0.000959498
342.0055743	0.000966986
342.0153806	0.000974553
342.025187	0.000982201
342.0349933	0.00098993
342.0447996	0.000997742
342.054606	0.001005638
342.0644123	0.001013619
342.0742186	0.001021686
342.0840249	0.00102984
342.0938313	0.001038083
342.1036376	0.001046415
342.1134439	0.001054838
342.1232503	0.001063354
342.1330566	0.001071963
342.1428629	0.001080666
342.1526693	0.001089466
342.1624756	0.001098364
342.1722819	0.00110736
342.1820883	0.001116456
342.1918946	0.001125654
342.2017009	0.001134956
342.2115072	0.001144362
342.2213136	0.001153874
342.2311199	0.001163493
342.2409262	0.001173222
342.2507326	0.001183062
342.2605389	0.001193014
342.2703452	0.00120308
342.2801516	0.001213262
342.2899579	0.001223561
342.2997642	0.001233979
342.3095705	0.001244518
342.3193769	0.00125518
342.3291832	0.001265967
342.3389895	0.001276879
342.3487959	0.00128792
342.3586022	0.001299091
342.3684085	0.001310394
342.3782149	0.001321832
342.3880212	0.001333405
342.3978275	0.001345117
342.4076338	0.001356969
342.4174402	0.001368963
342.4272465	0.001381103
342.4370528	0.001393389
342.4468592	0.001405824
342.4566655	0.001418411
342.4664718	0.001431152
342.4762782	0.001444049
342.4860845	0.001457104
342.4958908	0.001470321
342.5056972	0.001483702
342.5155035	0.001497249
342.5253098	0.001510965
342.5351161	0.001524853
342.5449225	0.001538915
342.5547288	0.001553154
342.5645351	0.001567574
342.5743415	0.001582177
342.5841478	0.001596965
342.5939541	0.001611943
342.6037605	0.001627113
342.6135668	0.001642479
342.6233731	0.001658043
342.6331794	0.001673808
342.6429858	0.001689779
342.6527921	0.001705959
342.6625984	0.001722351
342.6724048	0.001738958
342.6822111	0.001755785
342.6920174	0.001772835
342.7018238	0.001790111
342.7116301	0.001807619
342.7214364	0.001825361
342.7312427	0.001843342
342.7410491	0.001861565
342.7508554	0.001880036
342.7606617	0.001898758
342.7704681	0.001917736
342.7802744	0.001936974
342.7900807	0.001956477
342.7998871	0.00197625
342.8096934	0.001996297
342.8194997	0.002016623
342.829306	0.002037233
342.8391124	0.002058133
342.8489187	0.002079327
342.858725	0.002100821
342.8685314	0.002122621
342.8783377	0.002144731
342.888144	0.002167158
342.8979504	0.002189908
342.9077567	0.002212986
342.917563	0.002236399
342.9273694	0.002260153
342.9371757	0.002284254
342.946982	0.002308709
342.9567883	0.002333524
342.9665947	0.002358707
342.976401	0.002384264
342.9862073	0.002410202
342.9960137	0.00243653
343.00582	0.002463254
343.0156263	0.002490382
343.0254327	0.002517922
343.035239	0.002545882
343.0450453	0.002574271
343.0548516	0.002603097
343.064658	0.002632368
343.0744643	0.002662094
343.0842706	0.002692284
343.094077	0.002722946
343.1038833	0.002754092
343.1136896	0.002785729
343.123496	0.002817869
343.1333023	0.002850523
343.1431086	0.002883699
343.1529149	0.00291741
343.1627213	0.002951666
343.1725276	0.00298648
343.1823339	0.003021862
343.1921403	0.003057824
343.2019466	0.00309438
343.2117529	0.003131542
343.2215593	0.003169323
343.2313656	0.003207736
343.2411719	0.003246795
343.2509783	0.003286514
343.2607846	0.003326907
343.2705909	0.003367991
343.2803972	0.003409779
343.2902036	0.003452287
343.3000099	0.003495533
343.3098162	0.003539532
343.3196226	0.003584301
343.3294289	0.003629858
343.3392352	0.003676222
343.3490416	0.00372341
343.3588479	0.003771443
343.3686542	0.003820339
343.3784605	0.003870119
343.3882669	0.003920803
343.3980732	0.003972414
343.4078795	0.004024973
343.4176859	0.004078504
343.4274922	0.004133029
343.4372985	0.004188573
343.4471049	0.004245161
343.4569112	0.004302818
343.4667175	0.004361571
343.4765238	0.004421447
343.4863302	0.004482475
343.4961365	0.004544683
343.5059428	0.004608102
343.5157492	0.004672762
343.5255555	0.004738695
343.5353618	0.004805935
343.5451682	0.004874515
343.5549745	0.00494447
343.5647808	0.005015838
343.5745871	0.005088654
343.5843935	0.005162959
343.5941998	0.005238792
343.6040061	0.005316195
343.6138125	0.00539521
343.6236188	0.005475882
343.6334251	0.005558257
343.6432315	0.005642383
343.6530378	0.005728309
343.6628441	0.005816085
343.6726505	0.005905764
343.6824568	0.005997402
343.6922631	0.006091055
343.7020694	0.006186781
343.7118758	0.006284642
343.7216821	0.006384702
343.7314884	0.006487025
343.7412948	0.00659168
343.7511011	0.006698738
343.7609074	0.006808272
343.7707138	0.00692036
343.7805201	0.007035079
343.7903264	0.007152513
343.8001327	0.007272749
343.8099391	0.007395874
343.8197454	0.007521984
343.8295517	0.007651173
343.8393581	0.007783544
343.8491644	0.007919202
343.8589707	0.008058257
343.8687771	0.008200823
343.8785834	0.008347019
343.8883897	0.008496971
343.898196	0.008650809
343.9080024	0.00880867
343.9178087	0.008970694
343.927615	0.009137032
343.9374214	0.00930784
343.9472277	0.00948328
343.957034	0.009663524
343.9668404	0.009848751
343.9766467	0.010039149
343.986453	0.010234916
343.9962594	0.010436258
344.0060657	0.010643394
344.015872	0.010856552
344.0256783	0.011075973
344.0354847	0.011301912
344.045291	0.011534634
344.0550973	0.011774423
344.0649037	0.012021575
344.07471	0.012276405
344.0845163	0.012539244
344.0943227	0.012810443
344.104129	0.013090375
344.1139353	0.013379433
344.1237416	0.013678036
344.133548	0.013986627
344.1433543	0.014305678
344.1531606	0.014635691
344.162967	0.014977201
344.1727733	0.015330778
344.1825796	0.015697032
344.192386	0.016076614
344.2021923	0.016470221
344.2119986	0.016878601
344.2218049	0.017302555
344.2316113	0.017742946
344.2414176	0.018200701
344.2512239	0.018676822
344.2610303	0.019172386
344.2708366	0.019688561
344.2806429	0.02022661
344.2904493	0.0207879
344.3002556	0.021373917
344.3100619	0.021986274
344.3198682	0.022626726
344.3296746	0.023297185
344.3394809	0.023999733
344.3492872	0.024736646
344.3590936	0.025510403
344.3688999	0.026323718
344.3787062	0.027179553
344.3885126	0.028081148
344.3983189	0.029032045
344.4081252	0.030036114
344.4179316	0.031097584
344.4277379	0.032221071
344.4375442	0.033411612
344.4473505	0.034674694
344.4571569	0.036016285
344.4669632	0.03744287
344.4767695	0.038961475
344.4865759	0.040579701
344.4963822	0.042305745
344.5061885	0.044148423
344.5159949	0.046117186
344.5258012	0.048222132
344.5356075	0.050474
344.5454138	0.052884171
344.5552202	0.055464642
344.5650265	0.058227996
344.5748328	0.061187356
344.5846392	0.064356322
344.5944455	0.067748889
344.6042518	0.071379352
344.6140582	0.075262186
344.6238645	0.079411906
344.6336708	0.083842913
344.6434771	0.088569314
344.6532835	0.093604722
344.6630898	0.098962049
344.6728961	0.104653271
344.6827025	0.110689191
344.6925088	0.11707919
344.7023151	0.123830976
344.7121215	0.130950338
344.7219278	0.138440904
344.7317341	0.146303917
344.7415405	0.154538037
344.7513468	0.163139168
344.7611531	0.172100328
344.7709594	0.181411563
344.7807658	0.191059916
344.7905721	0.201029453
344.8003784	0.211301365
344.8101848	0.221854129
344.8199911	0.232663753
344.8297974	0.243704097
344.8396038	0.254947265
344.8494101	0.26636408
344.8592164	0.277924622
344.8690227	0.289598836
344.8788291	0.301357184
344.8886354	0.313171348
344.8984417	0.32501496
344.9082481	0.336864338
344.9180544	0.348699225
344.9278607	0.360503491
344.9376671	0.372265804
344.9474734	0.383980219
344.9572797	0.395646689
344.967086	0.407271464
344.9768924	0.418867359
344.9866987	0.430453879
344.996505	0.442057181
345.0063114	0.453709856
345.0161177	0.465450533
345.025924	0.47732329
345.0357304	0.489376866
345.0455367	0.501663693
345.055343	0.51423874
345.0651493	0.52715819
345.0749557	0.540477966
345.084762	0.55425212
345.0945683	0.568531128
345.1043747	0.583360104
345.114181	0.598776983
345.1239873	0.614810695
345.1337937	0.631479383
345.1436	0.648788702
345.1534063	0.666730236
345.1632127	0.685280084
345.173019	0.704397648
345.1828253	0.724024674
345.1926316	0.744084561
345.202438	0.764481992
345.2122443	0.785102903
345.2220506	0.80581481
345.231857	0.826467508
345.2416633	0.846894159
345.2514696	0.866912751
345.261276	0.886327933
345.2710823	0.904933207
345.2808886	0.922513434
345.2906949	0.938847647
345.3005013	0.953712109
345.3103076	0.966883568
345.3201139	0.978142665
345.3299203	0.987277426
345.3397266	0.994086767
345.3495329	0.998383965
345.3593393	1
345.3691456	0.99878672
345.3789519	0.99461976
345.3887582	0.987401134
345.3985646	0.977061476
345.4083709	0.963561845
345.4181772	0.946895069
345.4279836	0.927086601
345.4377899	0.904194842
345.4475962	0.87831094
345.4574026	0.849558048
345.4672089	0.81809006
345.4770152	0.784089847
345.4868216	0.747767011
345.4966279	0.709355225
345.5064342	0.669109178
345.5162405	0.627301217
345.5260469	0.584217722
345.5358532	0.54015531
345.5456595	0.495416917
345.5554659	0.450307852
345.5652722	0.405131892
345.5750785	0.360187479
345.5848849	0.315764106
345.5946912	0.272138932
345.6044975	0.229573706
345.6143038	0.188312027
345.6241102	0.148576989
345.6339165	0.110569237
345.6437228	0.074465458
345.6535292	0.040417304
345.6633355	0.008550769
345.6731418	-0.021034021
345.6829482	-0.048262594
345.6927545	-0.073085534
345.7025608	-0.09547754
345.7123671	-0.11543616
345.7221735	-0.132980262
345.7319798	-0.148148277
345.7417861	-0.160996268
345.7515925	-0.171595867
345.7613988	-0.180032135
345.7712051	-0.186401383
345.7810115	-0.190809005
345.7908178	-0.193367352
345.8006241	-0.194193694
345.8104304	-0.193408291
345.8202368	-0.191132607
345.8300431	-0.187487674
345.8398494	-0.182592642
345.8496558	-0.176563505
345.8594621	-0.169512019
345.8692684	-0.161544818
345.8790748	-0.152762718
345.8888811	-0.1432602
345.8986874	-0.133125079
345.9084938	-0.122438338
345.9183001	-0.111274114
345.9281064	-0.099699828
345.9379127	-0.087776446
345.9477191	-0.075558852
345.9575254	-0.063096322
345.9673317	-0.050433087
345.9771381	-0.037608969
345.9869444	-0.02466008
345.9967507	-0.01161957
346.0065571	0.001481583
346.0163634	0.014613763
346.0261697	0.027747875
346.035976	0.040854503
346.0457824	0.053903074
346.0555887	0.066861021
346.065395	0.079692977
346.0752014	0.092359996
346.0850077	0.104818823
346.094814	0.117021207
346.1046204	0.128913294
346.1144267	0.140435097
346.124233	0.151520054
346.1340393	0.162094707
346.1438457	0.172078493
346.153652	0.181383684
346.1634583	0.189915471
346.1732647	0.19757222
346.183071	0.204245902
346.1928773	0.209822715
346.2026837	0.214183896
346.21249	0.217206735
346.2222963	0.21876579
346.2321027	0.218734298
346.241909	0.216985775
346.2517153	0.213395792
346.2615216	0.207843903
346.271328	0.20021572
346.2811343	0.19040508
346.2909406	0.17831629
346.300747	0.163866404
346.3105533	0.146987492
346.3203596	0.127628851
346.330166	0.105759112
346.3399723	0.081368195
346.3497786	0.054469061
346.3595849	0.025099208
346.3693913	-0.006678134
346.3791976	-0.040773141
346.3890039	-0.077068932
346.3988103	-0.115421497
346.4086166	-0.155660082
346.4184229	-0.197588008
346.4282293	-0.240983969
346.4380356	-0.285603767
346.4478419	-0.331182501
346.4576482	-0.377437169
346.4674546	-0.424069657
346.4772609	-0.470770069
346.4870672	-0.517220338
346.4968736	-0.563098074
346.5066799	-0.608080573
346.5164862	-0.651848904
346.5262926	-0.694092029
346.5360989	-0.734510847
346.5459052	-0.77282211
346.5557115	-0.80876212
346.5655179	-0.842090154
346.5753242	-0.872591536
346.5851305	-0.900080313
346.5949369	-0.924401478
346.6047432	-0.945432704
346.6145495	-0.963085561
346.6243559	-0.977306208
346.6341622	-0.98807553
346.6439685	-0.995408763
346.6537749	-0.999354586
346.6635812	-0.999993739
346.6733875	-0.99743718
346.6831938	-0.991823844
346.6930002	-0.983318049
346.7028065	-0.9721066
346.7126128	-0.958395664
346.7224192	-0.942407482
346.7322255	-0.924376962
346.7420318	-0.904548242
346.7518382	-0.883171271
346.7616445	-0.860498464
346.7714508	-0.836781493
346.7812571	-0.812268249
346.7910635	-0.78720003
346.8008698	-0.761808973
346.8106761	-0.736315767
346.8204825	-0.710927661
346.8302888	-0.685836776
346.8400951	-0.661218738
346.8499015	-0.63723161
346.8597078	-0.61401513
346.8695141	-0.591690244
346.8793204	-0.570358908
346.8891268	-0.550104144
346.8989331	-0.530990332
346.9087394	-0.513063706
346.9185458	-0.496353039
346.9283521	-0.480870486
346.9381584	-0.46661256
346.9479648	-0.453561231
346.9577711	-0.441685101
346.9675774	-0.430940668
346.9773838	-0.421273628
346.9871901	-0.412620219
346.9969964	-0.404908585
347.0068027	-0.398060147
347.0166091	-0.391990963
347.0264154	-0.386613077
347.0362217	-0.381835835
347.0460281	-0.377567163
347.0558344	-0.373714799
347.0656407	-0.370187467
347.0754471	-0.366895986
347.0852534	-0.363754308
347.0950597	-0.360680465
347.104866	-0.357597441
347.1146724	-0.354433933
347.1244787	-0.351125017
347.134285	-0.347612703
347.1440914	-0.343846377
347.1538977	-0.339783124
347.163704	-0.335387936
347.1735104	-0.330633795
347.1833167	-0.325501648
347.193123	-0.319980258
347.2029293	-0.314065955
347.2127357	-0.307762276
347.222542	-0.301079524
347.2323483	-0.294034233
347.2421547	-0.286648572
347.251961	-0.278949684
347.2617673	-0.270968986
347.2715737	-0.26274144
347.28138	-0.254304802
347.2911863	-0.245698879
347.3009926	-0.236964794
347.310799	-0.22814427
347.3206053	-0.219278969
347.3304116	-0.210409854
347.340218	-0.201576629
347.3500243	-0.192817226
347.3598306	-0.184167371
347.369637	-0.17566021
347.3794433	-0.167326022
347.3892496	-0.159191988
347.399056	-0.151282047
347.4088623	-0.143616808
347.4186686	-0.13621353
347.4284749	-0.129086162
347.4382813	-0.12224543
347.4480876	-0.115698971
347.4578939	-0.109451506
347.4677003	-0.103505041
347.4775066	-0.097859097
347.4873129	-0.092510946
347.4971193	-0.087455869
347.5069256	-0.082687409
347.5167319	-0.078197627
347.5265382	-0.073977351
347.5363446	-0.070016416
347.5461509	-0.066303885
347.5559572	-0.062828264
347.5657636	-0.05957769
347.5755699	-0.056540105
347.5853762	-0.053703407
347.5951826	-0.051055587
347.6049889	-0.048584841
347.6147952	-0.046279663
347.6246015	-0.044128926
347.6344079	-0.042121942
347.6442142	-0.040248508
347.6540205	-0.038498935
347.6638269	-0.036864075
347.6736332	-0.035335325
347.6834395	-0.033904634
347.6932459	-0.03256449
347.7030522	-0.031307911
347.7128585	-0.030128428
347.7226649	-0.029020065
347.7324712	-0.027977308
347.7422775	-0.026995091
347.7520838	-0.026068756
347.7618902	-0.025194037
347.7716965	-0.024367026
347.7815028	-0.023584148
347.7913092	-0.022842134
347.8011155	-0.022138
347.8109218	-0.021469017
347.8207282	-0.020832694
347.8305345	-0.020226755
347.8403408	-0.019649121
347.8501471	-0.019097888
347.8599535	-0.018571317
347.8697598	-0.018067812
347.8795661	-0.017585912
347.8893725	-0.017124276
347.8991788	-0.01668167
347.9089851	-0.01625696
347.9187915	-0.015849101
347.9285978	-0.01545713
347.9384041	-0.015080154
347.9482104	-0.01471735
347.9580168	-0.014367953
347.9678231	-0.014031256
347.9776294	-0.0137066
347.9874358	-0.013393371
347.9972421	-0.013090999
348.0070484	-0.01279895
348.0168548	-0.012516727
348.0266611	-0.012243864
348.0364674	-0.011979925
348.0462737	-0.0117245
348.0560801	-0.011477204
348.0658864	-0.011237677
348.0756927	-0.011005579
348.0854991	-0.01078059
348.0953054	-0.010562407
348.1051117	-0.010350745
348.1149181	-0.010145335
348.1247244	-0.009945923
348.1345307	-0.009752267
348.1443371	-0.009564139
348.1541434	-0.009381322
348.1639497	-0.009203612
348.173756	-0.009030813
348.1835624	-0.008862739
348.1933687	-0.008699215
348.203175	-0.008540073
348.2129814	-0.008385154
348.2227877	-0.008234304
348.232594	-0.00808738
348.2424004	-0.007944243
348.2522067	-0.007804761
348.262013	-0.007668808
348.2718193	-0.007536263
348.2816257	-0.007407011
348.291432	-0.007280943
348.3012383	-0.007157953
348.3110447	-0.007037939
348.320851	-0.006920806
348.3306573	-0.006806461
348.3404637	-0.006694814
348.35027	-0.00658578
348.3600763	-0.006479279
348.3698826	-0.006375231
348.379689	-0.00627356
348.3894953	-0.006174196
348.3993016	-0.006077067
348.409108	-0.005982107
348.4189143	-0.005889251
348.4287206	-0.005798439
348.438527	-0.005709609
348.4483333	-0.005622704
348.4581396	-0.00553767
348.467946	-0.005454453
348.4777523	-0.005373002
348.4875586	-0.005293266
348.4973649	-0.005215199
348.5071713	-0.005138754
348.5169776	-0.005063886
348.5267839	-0.004990554
348.5365903	-0.004918714
348.5463966	-0.004848328
348.5562029	-0.004779356
348.5660093	-0.004711762
348.5758156	-0.004645508
348.5856219	-0.00458056
348.5954282	-0.004516885
348.6052346	-0.004454449
348.6150409	-0.004393221
348.6248472	-0.00433317
348.6346536	-0.004274267
348.6444599	-0.004216483
348.6542662	-0.004159789
348.6640726	-0.00410416
348.6738789	-0.004049569
348.6836852	-0.00399599
348.6934915	-0.003943399
348.7032979	-0.003891773
348.7131042	-0.003841088
348.7229105	-0.003791321
348.7327169	-0.003742452
348.7425232	-0.003694459
348.7523295	-0.003647322
348.7621359	-0.00360102
348.7719422	-0.003555534
348.7817485	-0.003510846
348.7915548	-0.003466938
348.8013612	-0.003423792
348.8111675	-0.00338139
348.8209738	-0.003339716
348.8307802	-0.003298754
348.8405865	-0.003258487
348.8503928	-0.003218901
348.8601992	-0.003179981
348.8700055	-0.003141712
348.8798118	-0.00310408
348.8896182	-0.003067072
348.8994245	-0.003030673
348.9092308	-0.002994871
348.9190371	-0.002959653
348.9288435	-0.002925007
348.9386498	-0.002890921
348.9484561	-0.002857384
348.9582625	-0.002824383
348.9680688	-0.002791907
348.9778751	-0.002759946
348.9876815	-0.00272849
348.9974878	-0.002697528
349.0072941	-0.002667049
349.0171004	-0.002637045
349.0269068	-0.002607506
349.0367131	-0.002578422
349.0465194	-0.002549784
349.0563258	-0.002521584
349.0661321	-0.002493813
349.0759384	-0.002466462
349.0857448	-0.002439524
349.0955511	-0.00241299
349.1053574	-0.002386852
349.1151637	-0.002361104
349.1249701	-0.002335736
349.1347764	-0.002310743
349.1445827	-0.002286117
349.1543891	-0.002261851
349.1641954	-0.002237938
349.1740017	-0.002214372
349.1838081	-0.002191146
349.1936144	-0.002168255
349.2034207	-0.002145691
349.2132271	-0.002123448
349.2230334	-0.002101522
349.2328397	-0.002079906
349.242646	-0.002058594
349.2524524	-0.002037581
349.2622587	-0.002016862
349.272065	-0.001996431
349.2818714	-0.001976283
349.2916777	-0.001956414
349.301484	-0.001936818
349.3112904	-0.00191749
349.3210967	-0.001898425
349.330903	-0.00187962
349.3407093	-0.00186107
349.3505157	-0.001842769
349.360322	-0.001824715
349.3701283	-0.001806902
349.3799347	-0.001789326
349.389741	-0.001771984
349.3995473	-0.001754872
349.4093537	-0.001737985
349.41916	-0.001721319
349.4289663	-0.001704872
349.4387726	-0.001688639
349.448579	-0.001672617
349.4583853	-0.001656803
349.4681916	-0.001641192
349.477998	-0.001625782
349.4878043	-0.001610569
349.4976106	-0.00159555
349.507417	-0.001580722
349.5172233	-0.001566081
349.5270296	-0.001551626
349.536836	-0.001537352
349.5466423	-0.001523257
349.5564486	-0.001509338
349.5662549	-0.001495592
349.5760613	-0.001482016
349.5858676	-0.001468609
349.5956739	-0.001455366
349.6054803	-0.001442286
349.6152866	-0.001429365
349.6250929	-0.001416603
349.6348993	-0.001403995
349.6447056	-0.00139154
349.6545119	-0.001379235
349.6643182	-0.001367078
349.6741246	-0.001355066
349.6839309	-0.001343198
349.6937372	-0.001331472
349.7035436	-0.001319884
349.7133499	-0.001308434
349.7231562	-0.001297118
349.7329626	-0.001285936
349.7427689	-0.001274884
349.7525752	-0.001263961
349.7623815	-0.001253166
349.7721879	-0.001242495
349.7819942	-0.001231948
349.7918005	-0.001221523
349.8016069	-0.001211217
349.8114132	-0.001201029
349.8212195	-0.001190958
349.8310259	-0.001181001
349.8408322	-0.001171157
349.8506385	-0.001161424
349.8604448	-0.001151801
349.8702512	-0.001142287
349.8800575	-0.001132878
349.8898638	-0.001123575
349.8996702	-0.001114376
349.9094765	-0.001105278
349.9192828	-0.001096281
349.9290892	-0.001087384
349.9388955	-0.001078584
349.9487018	-0.001069881
349.9585082	-0.001061273
349.9683145	-0.001052759
349.9781208	-0.001044337
349.9879271	-0.001036007
349.9977335	-0.001027767
350.0075398	-0.001019615
350.0173461	-0.001011551
350.0271525	-0.001003574
350.0369588	-0.000995681
350.0467651	-0.000987873
350.0565715	-0.000980147
350.0663778	-0.000972503
350.0761841	-0.00096494
350.0859904	-0.000957457
350.0957968	-0.000950052
350.1056031	-0.000942724
350.1154094	-0.000935473
350.1252158	-0.000928298
350.1350221	-0.000921197
350.1448284	-0.000914169
350.1546348	-0.000907214
350.1644411	-0.000900331
350.1742474	-0.000893518
350.1840537	-0.000886775
350.1938601	-0.0008801
350.2036664	-0.000873494
350.2134727	-0.000866954
350.2232791	-0.000860481
350.2330854	-0.000854073
350.2428917	-0.00084773
350.2526981	-0.00084145
350.2625044	-0.000835233
350.2723107	-0.000829078
350.2821171	-0.000822985
350.2919234	-0.000816952
350.3017297	-0.000810979
350.311536	-0.000805064
350.3213424	-0.000799208
350.3311487	-0.00079341
350.340955	-0.000787668
350.3507614	-0.000781983
350.3605677	-0.000776353
350.370374	-0.000770777
350.3801804	-0.000765256
350.3899867	-0.000759788
350.399793	-0.000754373
350.4095993	-0.00074901
350.4194057	-0.000743698
350.429212	-0.000738437
350.4390183	-0.000733226
350.4488247	-0.000728065
350.458631	-0.000722952
350.4684373	-0.000717888
350.4782437	-0.000712872
350.48805	-0.000707902
350.4978563	-0.000702979
350.5076626	-0.000698101
350.517469	-0.000693269
350.5272753	-0.00068848
350.5370816	-0.000683735
350.546888	-0.000679033
350.5566943	-0.000674372
350.5665006	-0.000669752
350.576307	-0.000665172
350.5861133	-0.00066063
350.5959196	-0.000656125
350.6057259	-0.000651655
350.6155323	-0.00064722
350.6253386	-0.000642816
350.6351449	-0.000638441
350.6449513	-0.000634093
350.6547576	-0.000629768
350.6645639	-0.000625464
350.6743703	-0.000621175
350.6841766	-0.000616898
350.6939829	-0.000612627
350.7037893	-0.000608355
350.7135956	-0.000604077
350.7234019	-0.000599784
350.7332082	-0.000595467
350.7430146	-0.000591116
350.7528209	-0.000586722
350.7626272	-0.000582271
350.7724336	-0.000577751
350.7822399	-0.000573146
350.7920462	-0.000568443
350.8018526	-0.000563623
350.8116589	-0.000558669
350.8214652	-0.000553562
350.8312715	-0.000548281
350.8410779	-0.000542806
350.8508842	-0.000537116
350.8606905	-0.000531188
350.8704969	-0.000525001
350.8803032	-0.000518531
350.8901095	-0.000511758
350.8999159	-0.000504661
350.9097222	-0.000497219
350.9195285	-0.000489414
350.9293348	-0.000481231
350.9391412	-0.000472653
350.9489475	-0.000463671
350.9587538	-0.000454276
350.9685602	-0.000444463
350.9783665	-0.00043423
350.9881728	-0.000423582
350.9979792	-0.000412525
351.0077855	-0.000401072
351.0175918	-0.000389239
351.0273982	-0.000377047
351.0372045	-0.000364522
351.0470108	-0.000351695
351.0568171	-0.000338601
351.0666235	-0.000325278
351.0764298	-0.000311768
351.0862361	-0.000298116
351.0960425	-0.000284372
351.1058488	-0.000270584
351.1156551	-0.000256803
