# Supplementary material for: Bright triplet and bright charge-separated singlet excitons in organic diradicals enable optical read-out and writing of spin states
Source: Nat Chem. 2025 Jul 29;17(9):1410–7. doi: 10.1038/s41557-025-01875-z (PMC12411279; doi:10.1038/s41557-025-01875-z)
Supplement: Supplementary file 5 — Data files for cwESR, echo-detected field sweeps, Rabi oscillations, FFT of Rabi oscillations, transient EPR and simulations of the same. [file 41557_2025_1875_MOESM5_ESM.zip › Figure 4/EDFS.dat]

#Field Data
341.0826889	0.049239434
341.0927355	0.043401876
341.1027821	0.014370538
341.1128287	-0.01349133
341.1228753	-0.01003091
341.132922	0.012937644
341.1429686	0.020803245
341.1530152	-0.003279802
341.1630618	-0.049340465
341.1731084	-0.092312397
341.183155	-0.102792081
341.1932017	-0.073393049
341.2032483	-0.031798178
341.2132949	-0.002302529
341.2233415	0.00411554
341.2333881	-0.019623994
341.2434348	-0.052503167
341.2534814	-0.064276881
341.263528	-0.048541722
341.2735746	-0.005782299
341.2836212	0.048302098
341.2936678	0.085971347
341.3037145	0.112067092
341.3137611	0.128751636
341.3238077	0.110613195
341.3338543	0.056761481
341.3439009	-0.012258757
341.3539476	-0.06472591
341.3639942	-0.065660797
341.3740408	-0.026248071
341.3840874	0.00807045
341.394134	0.009988002
341.4041806	-0.008790746
341.4142273	-0.014142008
341.4242739	0.003465594
341.4343205	0.020258714
341.4443671	0.016584706
341.4544137	-0.001684824
341.4644604	-0.017382384
341.474507	-0.026548191
341.4845536	-0.031752186
341.4946002	-0.030548131
341.5046468	-0.023756311
341.5146934	-0.007928871
341.5247401	0.013725956
341.5347867	0.01931045
341.5448333	0.011997352
341.5548799	0.014394834
341.5649265	0.022776853
341.5749732	0.029730432
341.5850198	0.032698178
341.5950664	0.021336112
341.605113	0.003907966
341.6151596	-0.002192452
341.6252062	-0.002184377
341.6352529	-0.012215502
341.6452995	-0.033762162
341.6553461	-0.049913073
341.6653927	-0.046113433
341.6754393	-0.023624848
341.685486	0.004957841
341.6955326	0.028532702
341.7055792	0.044384973
341.7156258	0.045288997
341.7256724	0.027257146
341.735719	0.004636193
341.7457657	-0.010211264
341.7558123	-0.01419962
341.7658589	-0.004696349
341.7759055	0.005360897
341.7859521	0.00085643
341.7959988	-0.006005497
341.8060454	-0.006035708
341.816092	-0.006414758
341.8261386	-0.011797665
341.8361852	-0.022109259
341.8462318	-0.015109856
341.8562785	0.016228002
341.8663251	0.033464669
341.8763717	0.017155789
341.8864183	-0.017349953
341.8964649	-0.048149422
341.9065116	-0.05640163
341.9165582	-0.03951255
341.9266048	-0.011471618
341.9366514	0.009597396
341.946698	0.024361913
341.9567447	0.040275513
341.9667913	0.042664712
341.9768379	0.026661604
341.9868845	0.013655405
341.9969311	0.005259237
342.0069777	-0.015587258
342.0170244	-0.040409895
342.027071	-0.049092207
342.0371176	-0.037519278
342.0471642	-0.019099546
342.0572108	-0.015425164
342.0672575	-0.032288241
342.0773041	-0.053049677
342.0873507	-0.039315649
342.0973973	0.019031038
342.1074439	0.062112192
342.1174905	0.055747161
342.1275372	0.028001858
342.1375838	-0.002867903
342.1476304	-0.018010241
342.157677	0.002060262
342.1677236	0.028299122
342.1777703	0.029988965
342.1878169	0.024942123
342.1978635	0.025772145
342.2079101	0.02525487
342.2179567	0.027856183
342.2280033	0.028048189
342.23805	0.013939555
342.2480966	-0.013604944
342.2581432	-0.054217654
342.2681898	-0.091813955
342.2782364	-0.097326125
342.2882831	-0.061782159
342.2983297	0.000326463
342.3083763	0.051364596
342.3184229	0.057186191
342.3284695	0.02542919
342.3385161	-0.00015127
342.3485628	0.016756366
342.3586094	0.045632722
342.368656	0.036884116
342.3787026	0.013664358
342.3887492	0.006139966
342.3987959	-0.00246537
342.4088425	-0.009272723
342.4188891	-0.002930212
342.4289357	-0.005003281
342.4389823	-0.01357406
342.4490289	-0.004852305
342.4590756	-0.001034838
342.4691222	-0.020177002
342.4791688	-0.028780131
342.4892154	-0.010861166
342.499262	0.011151091
342.5093087	0.021361801
342.5193553	0.024588292
342.5294019	0.026246134
342.5394485	0.017384756
342.5494951	-0.006879186
342.5595417	-0.038352369
342.5695884	-0.059130707
342.579635	-0.04608948
342.5896816	-0.00183151
342.5997282	0.047499736
342.6097748	0.076187531
342.6198215	0.06507365
342.6298681	0.027494266
342.6399147	-0.010600251
342.6499613	-0.044490219
342.6600079	-0.057232209
342.6700545	-0.036029459
342.6801012	-0.006319647
342.6901478	0.019871848
342.7001944	0.04942615
342.710241	0.063295949
342.7202876	0.049808993
342.7303343	0.025848037
342.7403809	-0.003595683
342.7504275	-0.034945702
342.7604741	-0.0458755
342.7705207	-0.032033606
342.7805673	-0.014760112
342.790614	-0.005344463
342.8006606	-0.002911923
342.8107072	-0.014232941
342.8207538	-0.035311486
342.8308004	-0.035344944
342.8408471	-0.00124595
342.8508937	0.037335022
342.8609403	0.053558439
342.8709869	0.042252564
342.8810335	0.003967018
342.8910801	-0.036912147
342.9011268	-0.04571575
342.9111734	-0.022932357
342.92122	0.013655586
342.9312666	0.043293075
342.9413132	0.039765106
342.9513599	0.009521345
342.9614065	-0.019591408
342.9714531	-0.025486287
342.9814997	0.007298884
342.9915463	0.047073185
343.0015929	0.042223798
343.0116396	-0.003770292
343.0216862	-0.050134536
343.0317328	-0.061186442
343.0417794	-0.027645741
343.051826	0.018953901
343.0618727	0.034431853
343.0719193	0.011302545
343.0819659	-0.023653291
343.0920125	-0.047287975
343.1020591	-0.051863057
343.1121057	-0.05028825
343.1221524	-0.053635726
343.132199	-0.047789429
343.1422456	-0.032697279
343.1522922	-0.016262419
343.1623388	0.006091878
343.1723855	0.026620445
343.1824321	0.047362804
343.1924787	0.063370946
343.2025253	0.05078848
343.2125719	0.03172984
343.2226185	0.027526397
343.2326652	0.020067719
343.2427118	0.023123413
343.2527584	0.04227781
343.262805	0.038624569
343.2728516	0.010086468
343.2828983	-0.019119966
343.2929449	-0.046985573
343.3029915	-0.064051273
343.3130381	-0.057062445
343.3230847	-0.026931633
343.3331313	0.016257097
343.343178	0.047571829
343.3532246	0.056574783
343.3632712	0.051353145
343.3733178	0.018006479
343.3833644	-0.034554884
343.3934111	-0.053025463
343.4034577	-0.03538873
343.4135043	-0.01363757
343.4235509	0.021729648
343.4335975	0.054400766
343.4436441	0.041795211
343.4536908	-0.001299712
343.4637374	-0.036156745
343.473784	-0.049518958
343.4838306	-0.048270504
343.4938772	-0.048153962
343.5039239	-0.055016939
343.5139705	-0.051237503
343.5240171	-0.005967892
343.5340637	0.078071491
343.5441103	0.145521698
343.5541569	0.14958748
343.5642036	0.098208699
343.5742502	0.025716477
343.5842968	-0.035136149
343.5943434	-0.061740548
343.60439	-0.060641642
343.6144367	-0.042545978
343.6244833	-0.002597418
343.6345299	0.038786768
343.6445765	0.055577423
343.6546231	0.047369785
343.6646697	0.01131215
343.6747164	-0.029790053
343.684763	-0.027119953
343.6948096	0.011060085
343.7048562	0.034477421
343.7149028	0.02371559
343.7249495	-0.014949358
343.7349961	-0.054408627
343.7450427	-0.053464308
343.7550893	-0.014448237
343.7651359	0.018028919
343.7751825	0.011654818
343.7852292	-0.02675453
343.7952758	-0.055968385
343.8053224	-0.054009119
343.815369	-0.029941237
343.8254156	0.014993924
343.8354623	0.059052444
343.8455089	0.069822492
343.8555555	0.055031401
343.8656021	0.021090302
343.8756487	-0.030882737
343.8856954	-0.062253214
343.895742	-0.044957287
343.9057886	0.001905552
343.9158352	0.043347307
343.9258818	0.053023077
343.9359284	0.03540209
343.9459751	0.022292176
343.9560217	0.022067138
343.9660683	0.014731972
343.9761149	-0.000586011
343.9861615	-0.014082059
343.9962082	-0.023295404
344.0062548	-0.017788769
344.0163014	-0.009905453
344.026348	-0.028845264
344.0363946	-0.048173833
344.0464412	-0.020423427
344.0564879	0.033068371
344.0665345	0.0564192
344.0765811	0.031205959
344.0866277	-0.02971206
344.0966743	-0.086942408
344.106721	-0.079936546
344.1167676	-0.002573733
344.1268142	0.079278563
344.1368608	0.114259577
344.1469074	0.095608766
344.156954	0.040991376
344.1670007	-0.014067379
344.1770473	-0.042529098
344.1870939	-0.042002288
344.1971405	-0.034422533
344.2071871	-0.041781756
344.2172338	-0.050571378
344.2272804	-0.04472282
344.237327	-0.03023131
344.2473736	-0.006648875
344.2574202	0.025000013
344.2674668	0.050313768
344.2775135	0.059364381
344.2875601	0.051343263
344.2976067	0.026891604
344.3076533	-0.007718489
344.3176999	-0.027580157
344.3277466	-0.01655111
344.3377932	-0.001921936
344.3478398	-0.004206353
344.3578864	-4.34E-05
344.367933	0.022272834
344.3779796	0.039383894
344.3880263	0.030945794
344.3980729	-0.001006697
344.4081195	-0.037520818
344.4181661	-0.043010938
344.4282127	0.001726872
344.4382594	0.049796633
344.448306	0.053283196
344.4583526	0.039022639
344.4683992	0.046837085
344.4784458	0.07735511
344.4884924	0.09890232
344.4985391	0.073687578
344.5085857	0.018714462
344.5186323	-0.016495028
344.5286789	-0.019527683
344.5387255	0.00249506
344.5487722	0.029684326
344.5588188	0.03538796
344.5688654	0.034975381
344.578912	0.05120309
344.5889586	0.067622312
344.5990052	0.061364233
344.6090519	0.03775463
344.6190985	0.025142974
344.6291451	0.031854324
344.6391917	0.049320588
344.6492383	0.079922015
344.659285	0.109064972
344.6693316	0.113020624
344.6793782	0.095626223
344.6894248	0.080293849
344.6994714	0.078644297
344.709518	0.085403264
344.7195647	0.110164431
344.7296113	0.160670884
344.7396579	0.208925928
344.7497045	0.224802852
344.7597511	0.207710089
344.7697978	0.172111648
344.7798444	0.136416825
344.789891	0.127674213
344.7999376	0.154657056
344.8099842	0.191126233
344.8200308	0.216522715
344.8300775	0.230900258
344.8401241	0.234064999
344.8501707	0.226697438
344.8602173	0.22090939
344.8702639	0.231532897
344.8803106	0.252733825
344.8903572	0.266991703
344.9004038	0.281952116
344.9104504	0.31612967
344.920497	0.361001664
344.9305436	0.389483398
344.9405903	0.375902859
344.9506369	0.326077119
344.9606835	0.286971656
344.9707301	0.287809107
344.9807767	0.320825729
344.9908234	0.372668272
345.00087	0.422965754
345.0109166	0.45353341
345.0209632	0.46280492
345.0310098	0.45364589
345.0410564	0.439466012
345.0511031	0.448532343
345.0611497	0.493414234
345.0711963	0.540964548
345.0812429	0.539110111
345.0912895	0.487345226
345.1013362	0.431496565
345.1113828	0.41171104
345.1214294	0.458439426
345.131476	0.553999782
345.1415226	0.631280637
345.1515692	0.67135042
345.1616159	0.688306156
345.1716625	0.678545065
345.1817091	0.674938824
345.1917557	0.707003072
345.2018023	0.741565226
345.211849	0.757537571
345.2218956	0.767760162
345.2319422	0.773500285
345.2419888	0.770016487
345.2520354	0.767084877
345.262082	0.77759768
345.2721287	0.792966315
345.2821753	0.803451491
345.2922219	0.812379273
345.3022685	0.813412658
345.3123151	0.805715076
345.3223618	0.803844824
345.3324084	0.818261016
345.342455	0.844966672
345.3525016	0.872303817
345.3625482	0.903278158
345.3725948	0.925330143
345.3826415	0.900220307
345.3926881	0.834284903
345.4027347	0.760782553
345.4127813	0.693087588
345.4228279	0.659390265
345.4328746	0.667836503
345.4429212	0.669789372
345.4529678	0.646842309
345.4630144	0.620687434
345.473061	0.581014014
345.4831076	0.526302745
345.4931543	0.489714276
345.5032009	0.472216117
345.5132475	0.449954501
345.5232941	0.409665096
345.5333407	0.336266392
345.5433874	0.237182187
345.553434	0.146265099
345.5634806	0.078208069
345.5735272	0.035981204
345.5835738	0.026817285
345.5936204	0.03410083
345.6036671	0.02623364
345.6137137	-0.00266953
345.6237603	-0.041747791
345.6338069	-0.081040891
345.6438535	-0.112217362
345.6539002	-0.139311746
345.6639468	-0.167340439
345.6739934	-0.206409685
345.68404	-0.256748556
345.6940866	-0.285803461
345.7041332	-0.300714317
345.7141799	-0.327981189
345.7242265	-0.335006447
345.7342731	-0.31037113
345.7443197	-0.292322175
345.7543663	-0.297619074
345.764413	-0.327477451
345.7744596	-0.37835108
345.7845062	-0.416621891
345.7945528	-0.40121361
345.8045994	-0.338563496
345.8146461	-0.275930304
345.8246927	-0.24372161
345.8347393	-0.248479638
345.8447859	-0.29251797
345.8548325	-0.344826508
345.8648791	-0.347880995
345.8749258	-0.296413219
345.8849724	-0.238937189
345.895019	-0.207062363
345.9050656	-0.20389422
345.9151122	-0.212922007
345.9251589	-0.200520568
345.9352055	-0.156402056
345.9452521	-0.114332352
345.9552987	-0.10908057
345.9653453	-0.130565545
345.9753919	-0.151324782
345.9854386	-0.165574344
345.9954852	-0.155475923
346.0055318	-0.104544265
346.0155784	-0.04218439
346.025625	0.007197237
346.0356717	0.03081998
346.0457183	0.003931128
346.0557649	-0.042042601
346.0658115	-0.044821965
346.0758581	-0.007549318
346.0859047	0.046584574
346.0959514	0.115681267
346.105998	0.168083059
346.1160446	0.174723456
346.1260912	0.162668995
346.1361378	0.152320699
346.1461845	0.126393288
346.1562311	0.093727405
346.1662777	0.085065249
346.1763243	0.096451218
346.1863709	0.112914383
346.1964175	0.137933004
346.2064642	0.156414338
346.2165108	0.151163153
346.2265574	0.146606926
346.236604	0.160445977
346.2466506	0.176596779
346.2566973	0.180663544
346.2667439	0.169883331
346.2767905	0.152118927
346.2868371	0.137112259
346.2968837	0.133837257
346.3069303	0.138254866
346.316977	0.109424433
346.3270236	0.031167271
346.3370702	-0.04742052
346.3471168	-0.085952508
346.3571634	-0.07692475
346.3672101	-0.038648289
346.3772567	-0.029255186
346.3873033	-0.073158652
346.3973499	-0.130899551
346.4073965	-0.175966654
346.4174431	-0.201713143
346.4274898	-0.211779343
346.4375364	-0.231253105
346.447583	-0.254191203
346.4576296	-0.248705417
346.4676762	-0.232998868
346.4777229	-0.250408473
346.4877695	-0.304494804
346.4978161	-0.375988921
346.5078627	-0.439225354
346.5179093	-0.474238573
346.5279559	-0.498621524
346.5380026	-0.534980022
346.5480492	-0.580910157
346.5580958	-0.616931126
346.5681424	-0.615634154
346.578189	-0.589612477
346.5882357	-0.573370393
346.5982823	-0.571989187
346.6083289	-0.582140108
346.6183755	-0.591704972
346.6284221	-0.602233952
346.6384687	-0.63449277
346.6485154	-0.671066802
346.658562	-0.689766204
346.6686086	-0.691484198
346.6786552	-0.668467084
346.6887018	-0.624894548
346.6987485	-0.588443211
346.7087951	-0.572464802
346.7188417	-0.558652901
346.7288883	-0.54288017
346.7389349	-0.537734429
346.7489815	-0.52734163
346.7590282	-0.508419328
346.7690748	-0.500881436
346.7791214	-0.498849226
346.789168	-0.492629621
346.7992146	-0.487294172
346.8092613	-0.48497608
346.8193079	-0.479042187
346.8293545	-0.457496423
346.8394011	-0.413743772
346.8494477	-0.353651232
346.8594943	-0.306593068
346.869541	-0.305318017
346.8795876	-0.33765592
346.8896342	-0.36406503
346.8996808	-0.367426943
346.9097274	-0.351866113
346.9197741	-0.334059999
346.9298207	-0.338908688
346.9398673	-0.35783296
346.9499139	-0.36107135
346.9599605	-0.360594262
346.9700071	-0.366039179
346.9800538	-0.346433491
346.9901004	-0.300105179
347.000147	-0.259631915
347.0101936	-0.243896914
347.0202402	-0.260742402
347.0302869	-0.302333768
347.0403335	-0.338421892
347.0503801	-0.350628864
347.0604267	-0.346411802
347.0704733	-0.33111459
347.0805199	-0.301740749
347.0905666	-0.262867728
347.1006132	-0.233822509
347.1106598	-0.23608214
347.1207064	-0.263736699
347.130753	-0.286529475
347.1407997	-0.285895506
347.1508463	-0.273385461
347.1608929	-0.270084842
347.1709395	-0.279043083
347.1809861	-0.292552383
347.1910327	-0.291143665
347.2010794	-0.256993194
347.211126	-0.210211912
347.2211726	-0.173493009
347.2312192	-0.158663258
347.2412658	-0.187006739
347.2513125	-0.243246244
347.2613591	-0.286252547
347.2714057	-0.291109142
347.2814523	-0.248253926
347.2914989	-0.186152555
347.3015455	-0.14160638
347.3115922	-0.12342818
347.3216388	-0.12546084
347.3316854	-0.125137185
347.341732	-0.127301156
347.3517786	-0.150512035
347.3618253	-0.16465419
347.3718719	-0.154572358
347.3819185	-0.142904718
347.3919651	-0.140084695
347.4020117	-0.145354712
347.4120583	-0.1417727
347.422105	-0.114745695
347.4321516	-0.077311756
347.4421982	-0.05846169
347.4522448	-0.078374646
347.4622914	-0.106153566
347.4723381	-0.091179407
347.4823847	-0.039368951
347.4924313	0.001533742
347.5024779	0.004913178
347.5125245	-0.01628031
347.5225711	-0.042564168
347.5326178	-0.057307253
347.5426644	-0.047630797
347.552711	-0.031667907
347.5627576	-0.02907775
347.5728042	-0.03592235
347.5828509	-0.048760902
347.5928975	-0.063305064
347.6029441	-0.072733359
347.6129907	-0.060896578
347.6230373	-0.020737235
347.6330839	0.00736194
347.6431306	0.000418914
347.6531772	-0.010756675
347.6632238	-0.015861656
347.6732704	-0.017020387
347.683317	-0.000820033
347.6933637	0.016247144
347.7034103	0.017222972
347.7134569	0.019449162
347.7235035	0.021541566
347.7335501	0.005069177
347.7435967	-0.024897149
347.7536434	-0.050452699
347.76369	-0.056430354
347.7737366	-0.037527383
347.7837832	-0.005629753
347.7938298	0.020056099
347.8038765	0.030751284
347.8139231	0.026132845
347.8239697	0.005600697
347.8340163	-0.021765984
347.8440629	-0.03806831
347.8541096	-0.033983477
347.8641562	-0.013182145
347.8742028	0.018977058
347.8842494	0.056638225
347.894296	0.076733916
347.9043426	0.053761046
347.9143893	-0.004972606
347.9244359	-0.067309912
347.9344825	-0.103653237
347.9445291	-0.094182583
347.9545757	-0.04851411
347.9646224	-0.015274157
347.974669	-0.013642759
347.9847156	-0.013662678
347.9947622	-0.011173957
348.0048088	-0.014198925
348.0148554	-0.011373032
348.0249021	-0.004363337
348.0349487	0.010115822
348.0449953	0.039809745
348.0550419	0.05749701
348.0650885	0.031030009
348.0751352	-0.026918917
348.0851818	-0.071389652
348.0952284	-0.074851358
348.105275	-0.045447341
348.1153216	-0.002028664
348.1253682	0.032603772
348.1354149	0.031474884
348.1454615	0.00972249
348.1555081	0.012450698
348.1655547	0.032921827
348.1756013	0.043535969
348.185648	0.049277566
348.1956946	0.0340326
348.2057412	-0.011470461
348.2157878	-0.036571155
348.2258344	-0.034345891
348.235881	-0.044582065
348.2459277	-0.043480528
348.2559743	-0.011307808
348.2660209	0.018860605
348.2760675	0.039689661
348.2861141	0.04898451
348.2961608	0.024061662
348.3062074	-0.015251291
348.316254	-0.019833885
348.3263006	0.007965185
348.3363472	0.021486387
348.3463938	0.006895256
348.3564405	-0.004460742
348.3664871	-0.001873369
348.3765337	-0.00545188
348.3865803	-0.009504855
348.3966269	-0.007691235
348.4066736	-0.023797355
348.4167202	-0.047470156
348.4267668	-0.049113138
348.4368134	-0.037338962
348.44686	-0.0203177
348.4569066	0.0050579
348.4669533	0.03533955
348.4769999	0.062893407
348.4870465	0.064028644
348.4970931	0.038572006
348.5071397	0.020915153
348.5171864	0.010042216
348.527233	-0.006408281
348.5372796	-0.006817184
348.5473262	-0.003272798
348.5573728	-0.026571872
348.5674194	-0.049114724
348.5774661	-0.0467332
348.5875127	-0.032099922
348.5975593	-0.00869012
348.6076059	0.011131378
348.6176525	0.019634179
348.6276992	0.027344157
348.6377458	0.024349481
348.6477924	0.016481807
348.657839	0.021363316
348.6678856	0.014228092
348.6779322	-0.005976711
348.6879789	-0.007575253
348.6980255	-0.003283992
348.7080721	-0.008052087
348.7181187	-0.007323615
348.7281653	-0.001851628
348.738212	0.001988446
348.7482586	0.003337244
348.7583052	-0.009098697
348.7683518	-0.034874851
348.7783984	-0.046756233
348.788445	-0.02283809
348.7984917	0.020760397
348.8085383	0.043140793
348.8185849	0.026935023
348.8286315	-0.007146197
348.8386781	-0.025264393
348.8487248	-0.007402071
348.8587714	0.023116073
348.868818	0.026551409
348.8788646	0.013999326
348.8889112	0.009873998
348.8989578	-0.004926473
348.9090045	-0.025646831
348.9190511	-0.022776944
348.9290977	-0.019251174
348.9391443	-0.02835562
348.9491909	-0.025393439
348.9592376	-0.017256813
348.9692842	-0.011456307
348.9793308	-0.000737989
348.9893774	0.004322552
348.999424	-0.001838797
349.0094706	-0.015003846
349.0195173	-0.02106562
349.0295639	-0.006995441
349.0396105	0.002828569
349.0496571	-0.011879555
349.0597037	-0.028693929
349.0697504	-0.027815905
349.079797	-0.008485822
349.0898436	0.0245541
349.0998902	0.055160818
349.1099368	0.069088815
349.1199834	0.062608852
349.1300301	0.033627673
349.1400767	-0.006292124
349.1501233	-0.040487636
349.1601699	-0.063774386
349.1702165	-0.060544041
349.1802632	-0.027168883
349.1903098	0.007335497
349.2003564	0.032477656
349.210403	0.042247488
349.2204496	0.018479665
349.2304962	-0.014457193
349.2405429	-0.027017775
349.2505895	-0.029101695
349.2606361	-0.026140863
349.2706827	-0.019409632
349.2807293	-0.012852065
349.290776	0.011195088
349.3008226	0.059088513
349.3108692	0.095708254
349.3209158	0.091276008
349.3309624	0.054968056
349.341009	0.004526383
349.3510557	-0.044644859
349.3611023	-0.071217371
349.3711489	-0.066203802
349.3811955	-0.028880672
349.3912421	0.034309289
349.4012888	0.084251951
349.4113354	0.078778378
349.421382	0.025894535
349.4314286	-0.033350705
349.4414752	-0.067380251
349.4515218	-0.058577153
349.4615685	-0.017504199
349.4716151	0.012866606
349.4816617	0.014113749
349.4917083	0.001116043
349.5017549	-0.020338541
349.5118016	-0.03962751
349.5218482	-0.039998397
349.5318948	-0.026937706
349.5419414	-0.009465412
349.551988	0.006792595
349.5620346	0.0071155
349.5720813	-0.005371893
349.5821279	-0.011217441
349.5921745	-0.002199257
349.6022211	0.026544836
349.6122677	0.062591522
349.6223144	0.065406325
349.632361	0.024920455
349.6424076	-0.007639202
349.6524542	0.005864286
349.6625008	0.03669645
349.6725474	0.04637416
349.6825941	0.020237061
349.6926407	-0.038101272
349.7026873	-0.077883048
349.7127339	-0.05583228
349.7227805	-0.009449022
349.7328272	0.011933018
349.7428738	0.014331958
349.7529204	0.024952123
349.762967	0.047430796
349.7730136	0.055992864
349.7830603	0.025577478
349.7931069	-0.029001535
349.8031535	-0.057241354
349.8132001	-0.035329625
349.8232467	0.008168098
349.8332933	0.030047804
349.84334	0.005683443
349.8533866	-0.032857059
349.8634332	-0.029748918
349.8734798	0.008324035
349.8835264	0.045436256
349.8935731	0.058172378
349.9036197	0.01989104
349.9136663	-0.055093123
349.9237129	-0.11234345
349.9337595	-0.119338799
349.9438061	-0.066829585
349.9538528	0.025807079
349.9638994	0.094316418
349.973946	0.088061585
349.9839926	0.033845225
349.9940392	-0.00310327
350.0040859	-0.000566244
350.0141325	0.021223166
350.0241791	0.033317411
350.0342257	0.018041241
350.0442723	0.001569937
350.0543189	0.012230266
350.0643656	0.029750156
350.0744122	0.028797135
350.0844588	0.003871303
350.0945054	-0.03525536
350.104552	-0.071634204
350.1145987	-0.092510254
350.1246453	-0.082173498
350.1346919	-0.047014141
350.1447385	-0.0084538
350.1547851	0.032573336
350.1648317	0.070103967
350.1748784	0.093005689
350.184925	0.094721979
350.1949716	0.057470218
350.2050182	-0.012512309
350.2150648	-0.064112625
350.2251115	-0.054957682
350.2351581	0.000330107
350.2452047	0.048163936
350.2552513	0.046698026
350.2652979	0.003091856
350.2753445	-0.032962338
350.2853912	-0.032757247
350.2954378	-0.016732634
350.3054844	-3.56E-05
350.315531	0.024156856
350.3255776	0.039245068
350.3356243	0.027365919
350.3456709	0.001752417
350.3557175	-0.039093051
350.3657641	-0.081808661
350.3758107	-0.077616952
350.3858573	-0.042716975
350.395904	-0.025314595
350.4059506	-0.018446518
350.4159972	-0.012592387
350.4260438	-0.005721524
350.4360904	0.020829974
350.4461371	0.05789538
350.4561837	0.070204823
350.4662303	0.054407536
350.4762769	0.036607686
350.4863235	0.017502549
350.4963701	-0.018734226
350.5064168	-0.063296157
350.5164634	-0.093369379
350.52651	-0.083282645
350.5365566	-0.031460733
350.5466032	0.019278589
350.5566499	0.039008115
350.5666965	0.035185002
350.5767431	0.028233698
350.5867897	0.038038308
350.5968363	0.054231426
350.6068829	0.053607968
350.6169296	0.034968239
350.6269762	0.007371653
350.6370228	-0.005548468
350.6470694	0.001408469
350.657116	-0.0064978
350.6671627	-0.026205292
350.6772093	-0.027699865
350.6872559	-0.021839873
350.6973025	-0.01185735
350.7073491	0.009717909
350.7173957	0.008526043
350.7274424	-0.025964741
350.737489	-0.05150438
350.7475356	-0.04248336
350.7575822	0.00038133
350.7676288	0.040720978
350.7776755	0.035630757
350.7877221	0.008621429
350.7977687	-0.012154725
350.8078153	-0.016656039
350.8178619	0.012110479
350.8279085	0.034891351
350.8379552	0.027336272
350.8480018	0.019392086
350.8580484	-0.002998599
350.868095	-0.039324784
350.8781416	-0.053147428
350.8881883	-0.047741518
350.8982349	-0.024212045
350.9082815	0.013345029
350.9183281	0.029202581
350.9283747	0.021061504
350.9384213	0.018668543
350.948468	0.022888671
350.9585146	0.011027327
350.9685612	-0.014294844
350.9786078	-0.023926679
350.9886544	-0.013027535
350.9987011	-0.004221126
351.0087477	-0.007907011
351.0187943	-0.0150318
351.0288409	-0.002599995
351.0388875	0.035656698
351.0489341	0.062212132
351.0589808	0.055821463
351.0690274	0.032488955
351.079074	-0.001257831
351.0891206	-0.031110028
351.0991672	-0.044319567
351.1092139	-0.052162414
351.1192605	-0.043991584
351.1293071	-0.010920832
