# Supplementary material for: Bright triplet and bright charge-separated singlet excitons in organic diradicals enable optical read-out and writing of spin states
Source: Nat Chem. 2025 Jul 29;17(9):1410–7. doi: 10.1038/s41557-025-01875-z (PMC12411279; doi:10.1038/s41557-025-01875-z)
Supplement: Supplementary file 5 — Data files for cwESR, echo-detected field sweeps, Rabi oscillations, FFT of Rabi oscillations, transient EPR and simulations of the same. [file 41557_2025_1875_MOESM5_ESM.zip › Figure 4/EDFS2.dat]

#Field Data
341.0837793	0.010323332
341.0935856	0.010598941
341.1033919	0.004652128
341.1131983	-0.004000086
341.1230046	-0.001560156
341.1328109	0.001961935
341.1426172	-0.001550017
341.1524236	-0.00803791
341.1622299	-0.00559798
341.1720362	0.003334914
341.1818426	0.024712653
341.1916489	0.000639652
341.2014552	0.003891203
341.2112616	0.002273031
341.2210679	-0.002050541
341.2308742	0.011210994
341.2406805	0.010133903
341.2504869	-0.000953172
341.2602932	-0.015286729
341.2700995	-0.007706536
341.2799059	0.001226357
341.2897122	-0.008237478
341.2995185	-0.006609167
341.3093249	0.012874791
341.3191312	-0.002540927
341.3289375	-0.001183156
341.3387438	-0.000366467
341.3485502	0.008566427
341.3583565	-0.00522605
341.3681628	-0.0046799
341.3779692	-0.00386321
341.3877755	-0.007645702
341.3975818	-0.003582531
341.4073882	0.006973603
341.4171945	-0.000596451
341.4270008	-0.006002184
341.4368072	-0.016007099
341.4466135	-0.005721505
341.4564198	0.00672841
341.4662261	-0.003547045
341.4760325	-0.002459815
341.4858388	0.012966042
341.4956451	0.006478148
341.5054515	0.004048357
341.5152578	-0.008120879
341.5250641	-0.003516628
341.5348705	0.003251945
341.5446768	-0.002424328
341.5544831	0.002179923
341.5642894	-0.013506334
341.5740958	-0.006467222
341.5839021	-0.008897013
341.5937084	-0.008080324
341.6035148	-0.006452013
341.6133211	-0.011857746
341.6231274	-0.009688356
341.6329338	-0.025645154
341.6427401	-0.010219297
341.6525464	-0.010755308
341.6623527	0.003858928
341.6721591	-0.008851388
341.6819654	-0.019126843
341.6917717	-0.014522592
341.7015781	-0.004778078
341.7113844	-0.000985447
341.7211907	0.010652848
341.7309971	0.004976575
341.7408034	-0.000699698
341.7506097	0.000658072
341.7604161	-0.012593324
341.7702224	0.005808473
341.7800287	0.0001322
341.789835	0.004465912
341.7996414	-0.001751442
341.8094477	0.004746591
341.819254	-0.005528864
341.8290604	-0.007147036
341.8388667	0.010984222
341.848673	0.008824971
341.8584794	0.004771938
341.8682857	0.019386174
341.878092	0.002617756
341.8878983	-0.012797961
341.8977047	0.003168975
341.907511	-0.013599443
341.9173173	-0.012512213
341.9271237	0.000478783
341.93693	-0.001680469
341.9467363	-0.011414844
341.9565427	0.004822633
341.966349	0.020248489
341.9761553	0.015383837
341.9859616	0.009166483
341.995768	0.014852895
342.0055743	0.005930141
342.0153806	0.007287911
342.025187	0.008375141
342.0349933	0.012979392
342.0447996	0.019206885
342.054606	0.005684948
342.0644123	-0.018658593
342.0742186	0.006236167
342.0840249	0.01246366
342.0938313	-0.00890394
342.1036376	-0.002405908
342.1134439	-0.015386764
342.1232503	-0.000231448
342.1330566	0.005184424
342.1428629	0.002213552
342.1526693	-0.002651101
342.1624756	-0.015090877
342.1722819	-0.014003647
342.1820883	0.00196329
342.1918946	0.00277998
342.2017009	-0.009930337
342.2115072	-0.01722985
342.2213136	-0.004509395
342.2311199	-0.005857026
342.2409262	0.003887487
342.2507326	-0.002600406
342.2605389	-0.008276679
342.2703452	0.000656214
342.2801516	-0.00745492
342.2899579	0.007159316
342.2997642	0.004458985
342.3095705	0.003652434
342.3193769	0.001222642
342.3291832	-0.006888492
342.3389895	-0.004178021
342.3487959	0.003402172
342.3586022	-0.008496524
342.3684085	-0.006868214
342.3782149	-0.002534503
342.3880212	0.003151909
342.3978275	0.00613292
342.4076338	0.003973669
342.4174402	0.001273337
342.4272465	0.00912407
342.4370528	0.006423738
342.4468592	0.004264487
342.4566655	-0.00979853
342.4664718	0.005897866
342.4762782	0.000221593
342.4860845	0.011318808
342.4958908	0.014570359
342.5056972	0.015116508
342.5155035	0.006464294
342.5253098	0.003493422
342.5351161	0.002145791
342.5449225	-0.006506423
342.5547288	-0.004878113
342.5645351	-0.006766824
342.5743415	-0.011360937
342.5841478	0.00541762
342.5939541	0.002446748
342.6037605	-0.002688445
342.6135668	0.00786769
342.6233731	-0.006195327
342.6331794	-0.008895659
342.6429858	0.002201555
342.6527921	-0.002933637
342.6625984	-0.002658028
342.6724048	0.000593523
342.6822111	0.001410213
342.6920174	0.016565529
342.7018238	0.012783037
342.7116301	-0.005608622
342.7214364	-0.003168691
342.7312427	-0.004245782
342.7410491	-0.015603398
342.7508554	-0.013163467
342.7606617	-0.007206515
342.7704681	0.008219341
342.7802744	-0.003138274
342.7900807	-0.010167248
342.7998871	-0.003939756
342.8096934	-0.002581986
342.8194997	0.015549272
342.829306	0.004191656
342.8391124	0.016100491
342.8489187	-0.00770197
342.858725	-0.003368259
342.8685314	-0.002822109
342.8783377	-0.00471082
342.888144	0.007468555
342.8979504	0.002062822
342.9077567	-0.001990211
342.917563	0.002072961
342.9273694	-0.006038173
342.9371757	0.0020831
342.946982	0.00344087
342.9567883	0.002093239
342.9665947	-0.004935735
342.976401	-0.006012826
342.9862073	-0.005466676
342.9960137	-0.001132965
343.00582	0.007799929
343.0156263	0.006722838
343.0254327	-0.004093698
343.035239	-0.003277008
343.0450453	0.003221025
343.0548516	-0.015982255
343.064658	0.000255222
343.0744643	0.001883532
343.0842706	-0.004333821
343.094077	-0.005140372
343.1038833	-0.00053612
343.1136896	0.004338671
343.123496	0.000285639
343.1333023	0.009489073
343.1431086	0.006788741
343.1529149	-0.007274276
343.1627213	-0.004022725
343.1725276	0.003016388
343.1823339	-0.009152848
343.1921403	0.001673826
343.2019466	0.005195917
343.2117529	0.014128811
343.2215593	0.007911457
343.2313656	0.01468003
343.2411719	-0.009392972
343.2509783	-0.0053298
343.2607846	-0.012358774
343.2705909	-0.02479855
343.2803972	-0.005314592
343.2902036	0.004700462
343.3000099	0.003893911
343.3098162	0.009580323
343.3196226	0.00228081
343.3294289	0.005802901
343.3392352	0.007431211
343.3490416	0.021233827
343.3588479	0.001218927
343.3686542	0.001494537
343.3784605	0.001499606
343.3882669	0.009079799
343.3980732	-0.020674545
343.4078795	-0.004707608
343.4176859	0.013423649
343.4274922	0.002336574
343.4372985	0.011810548
343.4471049	-0.00360517
343.4569112	-0.007928742
343.4667175	0.014260617
343.4765238	-0.002507801
343.4863302	0.003178611
343.4961365	-6.28E-05
343.5059428	0.00318875
343.5157492	0.001029499
343.5255555	0.000493488
343.5353618	0.001580718
343.5451682	0.00699659
343.5549745	0.007272199
343.5647808	0.005383488
343.5745871	0.001330456
343.5843935	-0.005427978
343.5941998	-0.001094266
343.6040061	0.008379707
343.6138125	0.006761536
343.6236188	0.012718488
343.6334251	0.0184049
343.6432315	0.017327809
343.6530378	0.003264792
343.6628441	0.006516343
343.6726505	-0.012416396
343.6824568	0.007879183
343.6922631	0.009507493
343.7020694	-0.004826064
343.7118758	-0.007255856
343.7216821	0.014121884
343.7314884	0.00790453
343.7412948	0.016566884
343.7511011	0.004397648
343.7609074	0.007919739
343.7707138	0.01279453
343.7805201	0.014963921
343.7903264	0.017674392
343.8001327	0.017408921
343.8099391	0.014438049
343.8197454	0.014984199
343.8295517	0.007684685
343.8393581	0.010936236
343.8491644	0.016622648
343.8589707	0.02203852
343.8687771	0.029889253
343.8785834	0.015555696
343.8883897	0.011232123
343.898196	0.010966653
343.9080024	0.018817386
343.9178087	0.016387594
343.927615	0.019639145
343.9374214	0.000976946
343.9472277	0.013426861
343.957034	0.005045187
343.9668404	-0.001442706
343.9766467	-8.49E-05
343.986453	0.005330936
343.9962594	0.010746808
344.0060657	-0.00412783
344.015872	0.006428305
344.0256783	0.01996038
344.0354847	0.022129771
344.045291	0.002114871
344.0550973	0.017540727
344.0649037	0.015381476
344.07471	0.000506839
344.0845163	0.000782448
344.0943227	0.008092101
344.104129	0.009990951
344.1139353	0.010537101
344.1237416	0.005672448
344.133548	0.022180465
344.1433543	0.016504192
344.1531606	0.007310898
344.162967	-0.003235098
344.1727733	0.001369154
344.1825796	0.01517177
344.192386	0.013553598
344.2021923	0.015722989
344.2119986	0.017621839
344.2218049	0.023037711
344.2316113	0.008974694
344.2414176	0.018178128
344.2512239	0.020888599
344.2610303	0.011424764
344.2708366	0.019546037
344.2806429	0.012246523
344.2904493	0.010628352
344.3002556	0.011174502
344.3100619	0.023083336
344.3198682	0.03282785
344.3296746	0.039055343
344.3394809	0.01227694
344.3492872	0.018774972
344.3590936	0.033118668
344.3688999	0.034746979
344.3787062	0.030964486
344.3885126	0.04125008
344.3983189	0.048018653
344.4081252	0.04369508
344.4179316	0.039100968
344.4277379	0.038564957
344.4375442	0.048309471
344.4473505	0.056701284
344.4571569	0.038850706
344.4669632	0.042643337
344.4767695	0.048059209
344.4865759	0.031020251
344.4963822	0.049692588
344.5061885	0.059707642
344.5159949	0.061065413
344.5258012	0.063505343
344.5356075	0.064051493
344.5454138	0.062974402
344.5552202	0.067037573
344.5650265	0.079758028
344.5748328	0.072458515
344.5846392	0.090589772
344.5944455	0.098981585
344.6042518	0.091411531
344.6140582	0.11116603
344.6238645	0.11360596
344.6336708	0.127138036
344.6434771	0.123355544
344.6532835	0.126336555
344.6630898	0.144738352
344.6728961	0.156106107
344.6827025	0.147453893
344.6925088	0.153681385
344.7023151	0.174788584
344.7121215	0.179663375
344.7219278	0.194007071
344.7317341	0.195094301
344.7415405	0.199969093
344.7513468	0.207549286
344.7611531	0.234067287
344.7709594	0.245435042
344.7807658	0.259508198
344.7905721	0.261136508
344.8003784	0.263846979
344.8101848	0.292799841
344.8199911	0.306061376
344.8297974	0.323110474
344.8396038	0.331502287
344.8494101	0.342058421
344.8592164	0.354778876
344.8690227	0.372639594
344.8788291	0.376161685
344.8886354	0.381307017
344.8984417	0.393215851
344.9082481	0.404854146
344.9180544	0.433536468
344.9278607	0.440846121
344.9376671	0.444097672
344.9474734	0.46358163
344.9572797	0.4635867
344.967086	0.481176877
344.9768924	0.48875707
344.9866987	0.509052649
344.996505	0.520420403
345.0063114	0.53665788
345.0161177	0.551813196
345.025924	0.555335287
345.0357304	0.579418428
345.0455367	0.589162942
345.055343	0.6099996
345.0651493	0.619203034
345.0749557	0.624348366
345.084762	0.636527741
345.0945683	0.637885511
345.1043747	0.653311367
345.114181	0.671713165
345.1239873	0.68281038
345.1337937	0.681462748
345.1436	0.725024777
345.1534063	0.75316602
345.1632127	0.761557833
345.173019	0.772655047
345.1828253	0.785104962
345.1926316	0.804588921
345.202438	0.822720178
345.2122443	0.847073859
345.2220506	0.838692184
345.231857	0.856011822
345.2416633	0.87549578
345.2514696	0.900661081
345.261276	0.913381536
345.2710823	0.935029815
345.2808886	0.928541922
345.2906949	0.951542901
345.3005013	0.968321458
345.3103076	0.961021945
345.3201139	0.960485934
345.3299203	0.985651235
345.3397266	0.995936829
345.3495329	1
345.3593393	0.9786324
345.3691456	0.974849908
345.3789519	0.970796875
345.3887582	0.962415201
345.3985646	0.952410286
345.4083709	0.941864291
345.4181772	0.924554792
345.4279836	0.903457732
345.4377899	0.874244469
345.4475962	0.838808782
345.4574026	0.809054439
345.4672089	0.780382255
345.4770152	0.757391414
345.4868216	0.728989771
345.4966279	0.677862758
345.5064342	0.628900065
345.5162405	0.59752248
345.5260469	0.556675992
345.5358532	0.505819518
345.5456595	0.468490051
345.5554659	0.425208701
345.5652722	0.364071703
345.5750785	0.328365476
345.5848849	0.283190346
345.5946912	0.24964844
345.6044975	0.201767908
345.6143038	0.158757098
345.6241102	0.11845169
345.6339165	0.065701435
345.6437228	0.042169514
345.6535292	0.020801914
345.6633355	-0.002459467
345.6731418	-0.048716758
345.6829482	-0.07468354
345.6927545	-0.107954906
345.7025608	-0.114442799
345.7123671	-0.133375538
345.7221735	-0.1585307
345.7319798	-0.168265075
345.7417861	-0.176646749
345.7515925	-0.170148717
345.7613988	-0.171766888
345.7712051	-0.180148562
345.7810115	-0.190153477
345.7908178	-0.213414858
345.8006241	-0.199612243
345.8104304	-0.203665275
345.8202368	-0.183099156
345.8300431	-0.181741386
345.8398494	-0.177678215
345.8496558	-0.181190167
345.8594621	-0.160624048
345.8692684	-0.161701139
345.8790748	-0.136806379
345.8888811	-0.133284288
345.8986874	-0.106225206
345.9084938	-0.099727173
345.9183001	-0.088359419
345.9281064	-0.076180044
345.9379127	-0.064000669
345.9477191	-0.062913439
345.9575254	-0.043158941
345.9673317	-0.031520646
345.9771381	-0.036114759
345.9869444	-0.012572699
345.9967507	0.006370179
346.0065571	0.011786051
346.0163634	0.016660843
346.0261697	0.037226962
346.035976	0.048594716
346.0457824	0.059421391
346.0555887	0.071330226
346.065395	0.084862301
346.0752014	0.089196013
346.0850077	0.111655912
346.094814	0.115989624
346.1046204	0.122217116
346.1144267	0.122763266
346.124233	0.138189122
346.1340393	0.142522833
346.1438457	0.15740761
346.153652	0.162552941
346.1634583	0.169321514
346.1732647	0.186370611
346.183071	0.188540001
346.1928773	0.187733451
346.2026837	0.185303659
346.21249	0.199376815
346.2222963	0.188019199
346.2321027	0.198845873
346.241909	0.201015264
346.2517153	0.190469269
346.2615216	0.170454369
346.271328	0.164237016
346.2811343	0.146386437
346.2909406	0.126100998
346.300747	0.10960312
346.3105533	0.102303606
346.3203596	0.084723568
346.330166	0.044418159
346.3399723	0.031437303
346.3497786	-0.013467288
346.3595849	-0.039975151
346.3693913	-0.068647334
346.3791976	-0.107600042
346.3890039	-0.163326238
346.3988103	-0.19010464
346.4086166	-0.245830836
346.4184229	-0.273691399
346.4282293	-0.335910557
346.4380356	-0.384332169
346.4478419	-0.420850016
346.4576482	-0.461967045
346.4674546	-0.524456744
346.4772609	-0.574231057
346.4870672	-0.632662653
346.4968736	-0.682166426
346.5066799	-0.727612097
346.5164862	-0.77711587
346.5262926	-0.817421279
346.5360989	-0.875852875
346.5459052	-0.90777154
346.5557115	-0.937525884
346.5655179	-0.99460478
346.5753242	-1.027064525
346.5851305	-1.038692681
346.5949369	-1.058707581
346.6047432	-1.097660289
346.6145495	-1.104959802
346.6243559	-1.119022819
346.6341622	-1.123075852
346.6439685	-1.126317263
346.6537749	-1.122254092
346.6635812	-1.132529547
346.6733875	-1.109258027
346.6831938	-1.11304052
346.6930002	-1.103837086
346.7028065	-1.086787989
346.7126128	-1.058646747
346.7224192	-1.045655751
346.7322255	-1.017514509
346.7420318	-0.989914347
346.7518382	-0.965019587
346.7616445	-0.941477527
346.7714508	-0.901432519
346.7812571	-0.862199132
346.7910635	-0.836492751
346.8008698	-0.813221231
346.8106761	-0.782374588
346.8204825	-0.744223361
346.8302888	-0.723116162
346.8400951	-0.697139241
346.8499015	-0.653847752
346.8597078	-0.629223532
346.8695141	-0.606493092
346.8793204	-0.588632375
346.8891268	-0.575370839
346.8989331	-0.561297683
346.9087394	-0.534238602
346.9185458	-0.499333856
346.9283521	-0.48363746
346.9381584	-0.471187545
346.9479648	-0.475240577
346.9577711	-0.461708502
346.9675774	-0.441954003
346.9773838	-0.438161372
346.9871901	-0.425711457
346.9969964	-0.410826681
347.0068027	-0.382144359
347.0166091	-0.395125215
347.0264154	-0.390250423
347.0362217	-0.383752391
347.0460281	-0.366973834
347.0558344	-0.362910663
347.0656407	-0.373456658
347.0754471	-0.383461573
347.0852534	-0.362083834
347.0950597	-0.357479582
347.104866	-0.349899389
347.1146724	-0.343401357
347.1244787	-0.332033602
347.134285	-0.343391218
347.1440914	-0.323095639
347.1538977	-0.313892206
347.163704	-0.313616596
347.1735104	-0.318751789
347.1833167	-0.295750809
347.193123	-0.284653595
347.2029293	-0.29492905
347.2127357	-0.273280771
347.222542	-0.264347877
347.2323483	-0.272188471
347.2421547	-0.26839584
347.251961	-0.257298625
347.2617673	-0.245930871
347.2715737	-0.234022036
347.28138	-0.221842661
347.2911863	-0.215074089
347.3009926	-0.200459853
347.310799	-0.204242345
347.3206053	-0.206942677
347.3304116	-0.199633024
347.340218	-0.186642028
347.3500243	-0.160124027
347.3598306	-0.16607084
347.369637	-0.156596867
347.3794433	-0.154698016
347.3892496	-0.138189999
347.399056	-0.120329282
347.4088623	-0.133851218
347.4186686	-0.117343201
347.4284749	-0.118420292
347.4382813	-0.11165172
347.4480876	-0.091085601
347.4578939	-0.08648135
347.4677003	-0.08566466
347.4775066	-0.078896087
347.4873129	-0.069692654
347.4971193	-0.073745686
347.5069256	-0.076175478
347.5167319	-0.069406905
347.5265382	-0.054792669
347.5363446	-0.05641084
347.5461509	-0.046666326
347.5559572	-0.038815593
347.5657636	-0.042868626
347.5755699	-0.037723294
347.5853762	-0.043399567
347.5951826	-0.033925593
347.6049889	-0.02526324
347.6147952	-0.02363493
347.6246015	-0.027417422
347.6344079	-0.016320208
347.6442142	-0.009281095
347.6540205	-0.024967352
347.6638269	-0.020633641
347.6736332	-0.037943139
347.6834395	-0.024681604
347.6932459	-0.011961149
347.7030522	-0.025212545
347.7128585	-0.026830716
347.7226649	-0.024390786
347.7324712	-0.013564112
347.7422775	-0.015993903
347.7520838	-0.020588016
347.7618902	-0.014089983
347.7716965	-0.022201117
347.7815028	-0.012727144
347.7913092	-0.005688031
347.8011155	-0.000813239
347.8109218	-0.005677892
347.8207282	0.002984461
347.8305345	-0.006208833
347.8403408	1.87E-05
347.8501471	-0.004304914
347.8599535	0.000299338
347.8697598	0.010043852
347.8795661	-0.011323748
347.8893725	4.40E-05
347.8991788	-0.005091187
347.9089851	-0.003462876
347.9187915	0.003035156
347.9285978	0.003581306
347.9384041	0.001151514
347.9482104	-0.001278277
347.9580168	-0.004519689
347.9678231	-0.007490561
347.9776294	-0.011543594
347.9874358	-0.00206962
347.9972421	0.004157872
348.0070484	0.00091646
348.0168548	-0.014769797
348.0266611	-0.001508262
348.0364674	-0.003396973
348.0462737	-0.012319728
348.0560801	-0.009338717
348.0658864	-0.008251487
348.0756927	0.000681407
348.0854991	0.001768637
348.0953054	0.017194493
348.1051117	0.005025257
348.1149181	-0.0093083
348.1247244	-0.00903269
348.1345307	0.002064524
348.1443371	0.006939316
348.1541434	-0.000360198
348.1639497	0.007219995
348.173756	-0.003326
348.1835624	0.006959594
348.1933687	-0.003045321
348.203175	0.002100011
348.2129814	0.003728321
348.2227877	-0.011416857
348.232594	0.002656299
348.2424004	0.003743529
348.2522067	0.000772657
348.262013	-3.39E-05
348.2718193	0.003488198
348.2816257	-0.005975637
348.291432	-0.01192245
348.3012383	-0.020574665
348.3110447	-8.55E-06
348.320851	0.001619764
348.3306573	-0.004597589
348.3404637	0.000547743
348.35027	-0.007292851
348.3600763	0.009756246
348.3698826	0.015172118
348.379689	0.011930706
348.3894953	-0.003214472
348.3993016	-0.007267504
348.409108	-0.017272419
348.4189143	-0.013209248
348.4287206	-0.010498777
348.438527	-0.000754263
348.4483333	0.00736701
348.4581396	-0.008589788
348.467946	-0.014266061
348.4777523	-0.005333167
348.4875586	-0.006410258
348.4973649	-0.001535467
348.5071713	0.001175004
348.5169776	0.008755197
348.5267839	0.013629989
348.5365903	0.006601015
348.5463966	0.004441763
348.5562029	0.013374657
348.5660093	0.001475961
348.5758156	0.00093995
348.5856219	0.008790683
348.5954282	0.000950089
348.6052346	0.014482165
348.6150409	0.008535352
348.6248472	0.001776918
348.6346536	-0.000652874
348.6444599	0.010714881
348.6542662	0.003956447
348.6640726	0.003420437
348.6738789	0.001802265
348.6836852	-0.000356986
348.6934915	-0.011985142
348.7032979	-0.000887927
348.7131042	0.007774426
348.7229105	-0.000336708
348.7327169	-0.005201361
348.7425232	-0.004655211
348.7523295	0.008606324
348.7621359	0.003200591
348.7719422	0.004828902
348.7817485	0.005645591
348.7915548	-0.004629864
348.8013612	0.000244928
348.8111675	-0.002455404
348.8209738	-0.01597734
348.8307802	-0.005691746
348.8405865	0.014874373
348.8503928	0.004598917
348.8601992	-0.004864917
348.8700055	0.002444735
348.8798118	-0.003231538
348.8896182	0.002995955
348.8994245	0.002189404
348.9092308	-0.000781468
348.9190371	0.005446024
348.9288435	0.014919998
348.9386498	0.02195911
348.9484561	0.003567452
348.9582625	0.006819003
348.9680688	0.011964334
348.9778751	0.00358266
348.9876815	0.00412881
348.9974878	0.014143864
349.0072941	-0.01561048
349.0171004	-0.009382988
349.0269068	-0.000720634
349.0367131	-0.009643389
349.0465194	0.003077066
349.0563258	0.000376735
349.0661321	-0.00935764
349.0759384	-0.005023929
349.0857448	-0.001231298
349.0955511	-0.003661089
349.1053574	-0.000138998
349.1151637	0.016639559
349.1249701	0.015291928
349.1347764	0.008804034
349.1445827	0.004751002
349.1543891	-0.011476336
349.1641954	-0.007413165
349.1740017	0.000978649
349.1838081	0.018027746
349.1936144	0.009375531
349.2034207	-0.001170464
349.2132271	0.00857405
349.2230334	-0.003324646
349.2328397	-7.31E-05
349.242646	0.003990076
349.2524524	0.016439991
349.2622587	0.0153629
349.272065	-0.000593897
349.2818714	-0.002212069
349.2916777	0.002933263
349.301484	0.011595617
349.3112904	0.006730964
349.3210967	0.002136851
349.330903	-0.009220764
349.3407093	0.004040771
349.3505157	-0.002717662
349.360322	0.016225216
349.3701283	0.00459706
349.3799347	-0.005948935
349.389741	0.00785368
349.3995473	0.011375771
349.4093537	0.005699498
349.41916	0.001375926
349.4289663	0.003004236
349.4387726	0.007067407
349.448579	0.006531397
349.4583853	0.008700787
349.4681916	0.009517477
349.477998	0.014392268
349.4878043	-0.00345831
349.4976106	-0.003453241
349.507417	-0.010211674
349.5172233	-0.010477145
349.5270296	0.004948712
349.536836	0.016045926
349.5466423	0.023355579
349.5564486	0.011456883
349.5662549	-0.002876674
349.5760613	-0.013422669
349.5858676	0.001191567
349.5956739	0.004172578
349.6054803	-0.004209097
349.6152866	-0.007721049
349.6250929	0.011492369
349.6348993	0.007439337
349.6447056	0.013396289
349.6545119	-0.002019428
349.6643182	-0.007695701
349.6741246	-0.002279829
349.6839309	-0.009038263
349.6937372	0.005305433
349.7035436	0.011262385
349.7133499	0.007750433
349.7231562	0.000450919
349.7329626	0.006678412
349.7427689	-0.002785423
349.7525752	-0.009002777
349.7623815	-0.003316365
349.7721879	-0.0141329
349.7819942	-0.006282167
349.7918005	0.01130801
349.8016069	-0.007895269
349.8114132	0.000767085
349.8212195	0.011864299
349.8310259	0.007270187
349.8408322	-0.001382028
349.8506385	0.014584909
349.8604448	0.006473775
349.8702512	-0.008400863
349.8800575	-0.004067151
349.8898638	0.004865742
349.8996702	-0.005950793
349.9094765	0.005146421
349.9192828	-0.004046873
349.9290892	0.00515656
349.9388955	-0.004307274
349.9487018	0.009224801
349.9585082	0.013017432
349.9683145	-0.007268007
349.9781208	-0.006451317
349.9879271	-0.018620553
349.9977335	-0.005900098
350.0075398	0.011960619
350.0173461	0.005472726
350.0271525	0.007912656
350.0369588	0.009270427
350.0467651	0.008193336
350.0565715	0.004410843
350.0663778	0.003063212
350.0761841	0.006585303
350.0859904	0.011189555
350.0957968	0.005783822
350.1056031	0.001460249
350.1154094	0.000924239
350.1252158	0.003634709
350.1350221	-0.001229943
350.1448284	-0.002848115
350.1546348	0.001215057
350.1644411	-0.001755815
350.1742474	-0.000127505
350.1840537	-0.006885938
350.1938601	-0.01012735
350.2036664	-0.009581201
350.2134727	0.003139254
350.2232791	0.015318629
350.2330854	-0.011730313
350.2428917	0.001801762
350.2526981	0.002888992
350.2625044	-0.013608886
350.2723107	-0.008193014
350.2821171	0.008856083
350.2919234	-0.005477474
350.3017297	-0.006013484
350.311536	0.001837249
350.3213424	0.007253121
350.3311487	0.002929548
350.340955	0.002393537
350.3507614	0.005645088
350.3605677	-0.003818746
350.370374	-0.008683399
350.3801804	0.002143275
350.3899867	0.003230505
350.399793	0.003776655
350.4095993	0.004052264
350.4194057	0.007844896
350.429212	0.001898082
350.4390183	-0.007836292
350.4488247	0.003260922
350.458631	-0.003226971
350.4684373	0.005164842
350.4782437	0.016803137
350.48805	0.012750104
350.4978563	0.006262211
350.5076626	-0.001307843
350.517469	-0.011583298
350.5272753	0.000325537
350.5370816	0.007364649
350.546888	-0.006698368
350.5566943	-0.000200335
350.5665006	-0.003712287
350.576307	0.006032227
350.5861133	-0.005866469
350.5959196	-0.001803298
350.6057259	0.012269858
350.6155323	0.008216825
350.6253386	-0.004493491
350.6351449	-0.003406261
350.6449513	0.018242018
350.6547576	0.009589804
350.6645639	-0.007449154
350.6743703	0.004459681
350.6841766	-0.002028213
350.6939829	0.010962782
350.7037893	0.011779472
350.7135956	0.009890761
350.7234019	0.000968006
350.7332082	0.001514156
350.7430146	-0.006326438
350.7528209	0.005852937
350.7626272	0.022090414
350.7724336	0.011544419
350.7822399	0.01587813
350.7920462	-0.003325149
350.8018526	-0.00494332
350.8116589	-0.001150689
350.8214652	0.015357328
350.8312715	0.001835391
350.8410779	0.00156992
350.8508842	-0.007893914
350.8606905	-0.008971005
350.8704969	0.005643231
350.8803032	-0.010584107
350.8901095	-0.005709315
350.8999159	-0.007327487
350.9097222	0.015944033
350.9195285	0.001339936
350.9293348	0.003509327
350.9391412	-0.002708027
350.9489475	0.000814064
350.9587538	0.000278054
350.9685602	0.003800145
350.9783665	0.009216017
350.9881728	0.011655947
350.9979792	0.001109952
351.0077855	0.005173123
351.0175918	0.000308471
351.0273982	0.015463787
351.0372045	0.017633177
351.0470108	0.010874744
351.0568171	-0.001565032
351.0666235	0.007367861
351.0764298	0.001421048
351.0862361	0.001967198
351.0960425	0.004948208
351.1058488	0.003871117
351.1156551	0.007934289
