# Supplementary material for: Bright triplet and bright charge-separated singlet excitons in organic diradicals enable optical read-out and writing of spin states
Source: Nat Chem. 2025 Jul 29;17(9):1410–7. doi: 10.1038/s41557-025-01875-z (PMC12411279; doi:10.1038/s41557-025-01875-z)
Supplement: Supplementary file 5 — Data files for cwESR, echo-detected field sweeps, Rabi oscillations, FFT of Rabi oscillations, transient EPR and simulations of the same. [file 41557_2025_1875_MOESM5_ESM.zip › Figure 4/RabiFFT_RT.dat]

#Time(ns) Data_1 Data_2 Data_3 Data_4
0	0.443221476	0.414615674	0.191353768	0.089876445
0.061035156	0.441404938	0.413903949	0.191626056	0.089851971
0.122070313	0.436123608	0.411887891	0.192108394	0.08969825
0.183105469	0.427883405	0.408873792	0.191792436	0.089139297
0.244140625	0.417472427	0.405042275	0.189231348	0.087620887
0.305175781	0.405933121	0.400112152	0.18334759	0.084403551
0.366210938	0.394765211	0.393873342	0.174548283	0.079114864
0.427246094	0.386004288	0.387437983	0.165185493	0.072485956
0.48828125	0.381554432	0.383326879	0.158352479	0.066361428
0.549316406	0.38240268	0.383413608	0.155432973	0.062354116
0.610351563	0.389167538	0.387096692	0.155100303	0.060375001
0.671386719	0.403412364	0.392458785	0.155274629	0.059322429
0.732421875	0.427459515	0.398811048	0.155416149	0.058874695
0.793457031	0.462880002	0.407079894	0.15657711	0.059517621
0.854492188	0.510163288	0.418078292	0.159850011	0.061274501
0.915527344	0.569282449	0.431661725	0.165357346	0.063674785
0.9765625	0.638562404	0.447654077	0.172617466	0.066865744
1.037597656	0.712794037	0.466385219	0.181214047	0.071552575
1.098632813	0.78420453	0.488007926	0.190895761	0.07771956
1.159667969	0.846354792	0.51235568	0.201408127	0.084420706
1.220703125	0.89709464	0.539820823	0.212498045	0.090983311
1.281738281	0.937702005	0.57115509	0.22405491	0.097646425
1.342773438	0.969404161	0.605550218	0.236178304	0.104912011
1.403808594	0.99106171	0.639731076	0.249030165	0.112850089
1.46484375	1	0.669910745	0.262521943	0.121336436
1.525878906	0.994296239	0.694425188	0.276219878	0.130501273
1.586914063	0.974140759	0.714085945	0.289756293	0.140461037
1.647949219	0.941970876	0.730400656	0.30325189	0.150786892
1.708984375	0.902123887	0.744196668	0.31691747	0.160625839
1.770019531	0.859909987	0.755992066	0.330074322	0.169305297
1.831054688	0.819834499	0.766886428	0.341015879	0.176571142
1.892089844	0.784243235	0.778572531	0.348334534	0.182259883
1.953125	0.753967816	0.792791438	0.352387272	0.186016235
2.014160156	0.729805636	0.810976892	0.355211783	0.187549369
2.075195313	0.712121543	0.833854849	0.358910751	0.187156248
2.136230469	0.699037966	0.860865273	0.364285187	0.18583736
2.197265625	0.686691864	0.890250499	0.371044038	0.184693386
2.258300781	0.67214433	0.920010714	0.378771728	0.184069919
2.319335938	0.655269114	0.94838667	0.387219361	0.183368649
2.380371094	0.637376072	0.973156418	0.395957209	0.181849416
2.44140625	0.618917957	0.991223945	0.40430956	0.179623809
2.502441406	0.599454015	1	0.411766403	0.17774607
2.563476563	0.579196519	0.999447741	0.418343608	0.177186306
2.624511719	0.559235486	0.992255019	0.424604121	0.177781593
2.685546875	0.540197758	0.98163051	0.431418099	0.178490421
2.746582031	0.521765893	0.969140155	0.439520719	0.178692219
2.807617188	0.503758247	0.954813173	0.449085562	0.178967347
2.868652344	0.48668076	0.938605424	0.459840024	0.180476733
2.9296875	0.470756251	0.920870133	0.471819948	0.18372238
2.990722656	0.455275513	0.90164479	0.485955632	0.18826695
3.051757813	0.439603645	0.880510775	0.50375866	0.193752816
3.112792969	0.424285503	0.8575191	0.526571503	0.20079921
3.173828125	0.410490547	0.833642954	0.555426587	0.210553168
3.234863281	0.398670559	0.809882314	0.5915774	0.223487428
3.295898438	0.38832649	0.786318186	0.636679332	0.239064128
3.356933594	0.378798668	0.762478061	0.691927454	0.256541121
3.41796875	0.36964481	0.738273639	0.756532115	0.275504947
3.479003906	0.360422452	0.714028182	0.826474428	0.295369788
3.540039063	0.350762626	0.689808837	0.894396835	0.314882213
3.601074219	0.340763673	0.665423891	0.951043278	0.332759276
3.662109375	0.330963639	0.641172027	0.987909656	0.348847838
3.723144531	0.321860232	0.618004621	1	0.364249801
3.784179688	0.313613003	0.596628769	0.987389917	0.380092681
3.845214844	0.306062699	0.57682246	0.954874017	0.396456023
3.90625	0.298791597	0.557976042	0.909946581	0.412789863
3.967285156	0.291381198	0.539992441	0.860145556	0.429062622
4.028320313	0.283968808	0.523205258	0.810974176	0.446022536
4.089355469	0.27735202	0.507561399	0.765184524	0.464455887
4.150390625	0.272081135	0.49239932	0.723437049	0.484652095
4.211425781	0.267582812	0.477159462	0.685594735	0.50658427
4.272460938	0.262714858	0.461974106	0.651594901	0.530141085
4.333496094	0.257106901	0.447381713	0.621352137	0.555121869
4.39453125	0.251433789	0.433723127	0.594226759	0.581510765
4.455566406	0.246376754	0.421082031	0.569074835	0.609953461
4.516601563	0.241864958	0.409616576	0.545009253	0.641585922
4.577636719	0.237504792	0.399500601	0.521902543	0.677369843
4.638671875	0.23319745	0.390480953	0.500009798	0.718296022
4.699707031	0.229003975	0.381928414	0.479389764	0.766270952
4.760742188	0.224839354	0.373610606	0.460044226	0.823012275
4.821777344	0.220705522	0.366124036	0.442436633	0.88598502
4.8828125	0.216943215	0.360135257	0.427264606	0.945488015
4.943847656	0.213855472	0.355273077	0.414436528	0.987370649
5.004882813	0.211258634	0.350215647	0.402634777	1
5.065917969	0.208740362	0.343922656	0.390331758	0.980280046
5.126953125	0.206155504	0.336447937	0.377228434	0.934937184
5.187988281	0.203483359	0.328566649	0.364481779	0.876571354
5.249023438	0.200375404	0.321048217	0.353424468	0.817075408
5.310058594	0.196374917	0.314422249	0.344139698	0.762942313
5.37109375	0.191687619	0.308913498	0.335467323	0.715411841
5.432128906	0.187348631	0.304148076	0.326360157	0.673591559
5.493164063	0.184343696	0.299289651	0.316949875	0.636516885
5.554199219	0.182708765	0.294003271	0.308151175	0.603213876
5.615234375	0.181719492	0.289040793	0.300410411	0.572659374
5.676269531	0.180762247	0.285269604	0.293207693	0.544394181
5.737304688	0.179701016	0.282267063	0.285864651	0.518653282
5.798339844	0.178495554	0.278644715	0.278435054	0.495571341
5.859375	0.176826231	0.273777423	0.271491198	0.474635126
5.920410156	0.174306456	0.268433444	0.265278001	0.455159375
5.981445313	0.171014156	0.26349633	0.25952726	0.436931923
6.042480469	0.167668163	0.258846646	0.254082785	0.420072618
6.103515625	0.165134565	0.254099062	0.249231928	0.404521401
6.164550781	0.163648422	0.249774035	0.245205709	0.390032199
6.225585938	0.162544882	0.246764865	0.241658152	0.376531515
6.286621094	0.160832089	0.244837145	0.237941198	0.364085001
6.34765625	0.158032339	0.242648114	0.233779859	0.352482771
6.408691406	0.154499747	0.239404582	0.229468596	0.34119478
6.469726563	0.151025394	0.235751636	0.225455622	0.329899644
6.530761719	0.148243429	0.232744831	0.221888607	0.318870431
6.591796875	0.146461045	0.230459588	0.218583712	0.308651466
6.652832031	0.145841413	0.22808286	0.215343781	0.299412115
6.713867188	0.14630125	0.225060153	0.21222265	0.290778126
6.774902344	0.147093297	0.221635939	0.209404044	0.282306839
6.8359375	0.146949865	0.218396389	0.206789568	0.27398815
6.896972656	0.145136533	0.215740445	0.203859663	0.266191966
6.958007813	0.142369947	0.213854772	0.200175631	0.259160261
7.019042969	0.140300312	0.212772221	0.196006346	0.252651151
7.080078125	0.139756497	0.212129079	0.192191855	0.246166277
7.141113281	0.139853898	0.211067995	0.189239638	0.239521047
7.202148438	0.139243939	0.208797541	0.186773523	0.233109895
7.263183594	0.137737496	0.205380805	0.184084096	0.227536785
7.32421875	0.136193467	0.201787369	0.181000262	0.222989508
7.385253906	0.135073317	0.198961876	0.177962415	0.219055834
7.446289063	0.133779488	0.19691942	0.175393706	0.215159794
7.507324219	0.131613378	0.194969146	0.173322539	0.211062591
7.568359375	0.12883398	0.192633274	0.171627006	0.206888021
7.629394531	0.126445009	0.189969094	0.17032762	0.202780133
7.690429688	0.125190754	0.187161099	0.169462226	0.198702632
7.751464844	0.125028246	0.184391681	0.168807683	0.194607336
7.8125	0.125391331	0.182194302	0.167889218	0.190678253
7.873535156	0.125627629	0.181210162	0.166294846	0.187280967
7.934570313	0.125310274	0.181153038	0.163989894	0.184639551
7.995605469	0.124469822	0.180669068	0.161341766	0.182593449
8.056640625	0.123509715	0.178858879	0.158787192	0.180690432
8.117675781	0.12270647	0.176481599	0.156455321	0.178518455
8.178710938	0.121886453	0.17492569	0.154216777	0.175977444
8.239746094	0.120764987	0.174186421	0.152085593	0.173273453
8.30078125	0.119402475	0.172901618	0.150301156	0.170653491
8.361816406	0.118047842	0.170487261	0.14887072	0.168142105
8.422851563	0.116691054	0.168160057	0.147347132	0.165572224
8.483886719	0.115129961	0.167334277	0.145408566	0.162876571
8.544921875	0.113408664	0.167682704	0.143464201	0.160246189
8.605957031	0.111807354	0.167615807	0.142240525	0.157888791
8.666992188	0.110397959	0.166206919	0.141780494	0.155674648
8.728027344	0.10902121	0.163904065	0.141336658	0.15320848
8.7890625	0.107797689	0.161663951	0.140331455	0.150342531
8.850097656	0.107220386	0.15992911	0.138920011	0.147505323
8.911132813	0.107461308	0.158363043	0.137429413	0.145364084
8.972167969	0.107902965	0.156227587	0.135706589	0.144137057
9.033203125	0.10769196	0.153148213	0.133440447	0.143354795
9.094238281	0.10657817	0.149853411	0.1308751	0.142327127
9.155273438	0.105009512	0.147878401	0.128703099	0.140725311
9.216308594	0.103527836	0.1479229	0.127223934	0.138710089
9.27734375	0.102260166	0.148809258	0.126000613	0.13666848
9.338378906	0.101009649	0.14881497	0.124497831	0.134939017
9.399414063	0.099697236	0.147650016	0.122795165	0.133692438
9.460449219	0.098610309	0.146441246	0.121544742	0.132870363
9.521484375	0.098167318	0.145967755	0.121332681	0.132163078
9.582519531	0.098381191	0.145722348	0.122102129	0.131168432
9.643554688	0.098639849	0.144900538	0.123111311	0.12970062
9.704589844	0.098187863	0.143443178	0.123438472	0.127929557
9.765625	0.096834965	0.14173632	0.122646389	0.1261503
9.826660156	0.095128958	0.140002288	0.121077357	0.12446781
9.887695313	0.093866679	0.138486929	0.11949207	0.122848712
9.948730469	0.093517768	0.137655934	0.118362461	0.121437932
10.00976563	0.094059068	0.13753826	0.117555755	0.12052674
10.07080078	0.095077085	0.137298857	0.116701171	0.12004144
10.13183594	0.095912005	0.136141963	0.115683187	0.119343545
10.19287109	0.096000369	0.134359214	0.1146625	0.117901222
10.25390625	0.095346236	0.13292418	0.11371477	0.116076762
10.31494141	0.094537991	0.13226218	0.1126305	0.114854941
10.37597656	0.094047373	0.132111721	0.111174883	0.114610233
10.43701172	0.093571361	0.132452727	0.109509983	0.114524811
10.49804688	0.092345552	0.133580069	0.108215112	0.113561682
10.55908203	0.090093821	0.135046991	0.107736746	0.111675634
10.62011719	0.087505554	0.135457159	0.107868034	0.109739988
10.68115234	0.085757476	0.13383557	0.107984257	0.108436405
10.7421875	0.0855348	0.130763171	0.107748031	0.107607299
10.80322266	0.086494963	0.12774058	0.107308003	0.10676186
10.86425781	0.087673492	0.125560824	0.106771645	0.105758017
10.92529297	0.088300738	0.123836824	0.105831276	0.104773283
10.98632813	0.088208606	0.122140062	0.10420016	0.103936895
11.04736328	0.087574774	0.120781545	0.102238041	0.103232105
11.10839844	0.086450425	0.120065619	0.100798048	0.102556689
11.16943359	0.084759242	0.11939666	0.100394633	0.101701972
11.23046875	0.082786127	0.11790279	0.100722658	0.10050258
11.29150391	0.081329605	0.115831886	0.100992414	0.099207177
11.35253906	0.081015543	0.114685498	0.100492885	0.09842824
11.41357422	0.081583156	0.115593697	0.098961731	0.09837294
11.47460938	0.082202767	0.117907779	0.096846601	0.098337511
11.53564453	0.082329903	0.119919451	0.09521863	0.097397169
11.59667969	0.081966627	0.120503566	0.094926093	0.095500078
11.65771484	0.081347099	0.119636257	0.095654084	0.09359577
11.71875	0.080754926	0.117834747	0.096247912	0.092679178
11.77978516	0.080547951	0.115714664	0.095985661	0.092902952
11.84082031	0.08092486	0.114001677	0.095127767	0.093657181
11.90185547	0.081587239	0.113272355	0.094258485	0.094146885
11.96289063	0.081937819	0.113349148	0.09355189	0.093776624
12.02392578	0.081644757	0.113426443	0.092917163	0.092427964
12.08496094	0.080802338	0.113081775	0.092426123	0.090662089
12.14599609	0.079640173	0.112738614	0.092132666	0.089394226
12.20703125	0.078404912	0.112844574	0.091704515	0.089057112
12.26806641	0.077481964	0.113013626	0.090671994	0.089245689
12.32910156	0.077149655	0.112455098	0.088966339	0.089340038
12.39013672	0.077081805	0.110930793	0.086997967	0.089134067
12.45117188	0.076582441	0.108851912	0.085393046	0.088693799
12.51220703	0.07550903	0.10674028	0.084842572	0.088017629
12.57324219	0.074541586	0.105126727	0.085791332	0.087181722
12.63427734	0.074254117	0.104727582	0.087769927	0.086521882
12.6953125	0.074332716	0.105880596	0.089377541	0.086213274
12.75634766	0.074220145	0.10774208	0.089460185	0.085848351
12.81738281	0.074106801	0.108783442	0.088200979	0.084937511
12.87841797	0.074597218	0.108183397	0.086791053	0.08374321
12.93945313	0.075509133	0.106373484	0.086044739	0.083099872
13.00048828	0.075715906	0.104352968	0.085738201	0.083278675
13.06152344	0.074338255	0.102853489	0.08538284	0.083544221
13.12255859	0.071721759	0.102114482	0.084943312	0.083090598
13.18359375	0.069230765	0.101909927	0.08453306	0.081949285
13.24462891	0.068121274	0.101675095	0.084040347	0.080761947
13.30566406	0.068490082	0.10117472	0.083461686	0.079990898
13.36669922	0.069336896	0.101103772	0.083134465	0.079653689
13.42773438	0.069575318	0.102237811	0.083188415	0.079635862
13.48876953	0.068880167	0.103828191	0.083150691	0.079854174
13.54980469	0.067701388	0.10396033	0.082585001	0.080131483
13.61083984	0.066609417	0.101865091	0.081825016	0.080202272
13.671875	0.065784564	0.099032873	0.08158452	0.079885832
13.73291016	0.065239867	0.097427536	0.081960414	0.07914466
13.79394531	0.065168516	0.097058804	0.082309967	0.078039213
13.85498047	0.065601203	0.096648913	0.082048537	0.076737214
13.91601563	0.065963814	0.096139384	0.081127462	0.075466722
13.97705078	0.065583275	0.096744947	0.079835352	0.074325236
14.03808594	0.06461577	0.0985768	0.078534466	0.073252011
14.09912109	0.064018873	0.099956059	0.077556537	0.072325654
14.16015625	0.064433998	0.099528269	0.07698759	0.071888572
14.22119141	0.065500195	0.097717535	0.076542798	0.072110556
14.28222656	0.066505216	0.095798673	0.075941687	0.072585954
14.34326172	0.067122235	0.094438252	0.075315699	0.072677138
14.40429688	0.067246109	0.09372767	0.074925681	0.072146984
14.46533203	0.066682794	0.093803543	0.074648773	0.071245596
14.52636719	0.06545422	0.094432048	0.074243438	0.070354613
14.58740234	0.064122738	0.094632319	0.073984681	0.069828702
14.6484375	0.06331749	0.093723809	0.074346254	0.07000824
14.70947266	0.06302408	0.092360083	0.074990718	0.07089864
14.77050781	0.062824241	0.091677334	0.07488051	0.071864828
14.83154297	0.062700747	0.091610504	0.07367467	0.072136244
14.89257813	0.06302673	0.091116847	0.072420489	0.071668795
14.95361328	0.063782202	0.090006956	0.072376558	0.071146959
15.01464844	0.064394076	0.089436563	0.073402602	0.071022501
15.07568359	0.064519302	0.090280521	0.074263714	0.070968553
15.13671875	0.064490295	0.091869395	0.074221227	0.07055126
15.19775391	0.064715712	0.092935888	0.073599382	0.069914668
15.25878906	0.064943892	0.093040791	0.073032266	0.069365974
15.31982422	0.064509889	0.092606119	0.072712552	0.068700821
15.38085938	0.063168954	0.092121299	0.072465937	0.067574758
15.44189453	0.061388215	0.091772838	0.072161335	0.066347779
15.50292969	0.059874583	0.091557332	0.071842763	0.065860254
15.56396484	0.059040139	0.091266764	0.071656573	0.066272606
15.625	0.058966146	0.090453018	0.071717456	0.066831363
15.68603516	0.059547292	0.088802452	0.071906768	0.066975745
15.74707031	0.060378913	0.086600977	0.071885509	0.066963151
15.80810547	0.060747287	0.084622783	0.071519621	0.067162407
15.86914063	0.060135597	0.083446842	0.071166024	0.067308981
15.93017578	0.058787236	0.082945896	0.071209369	0.066935661
15.99121094	0.057540886	0.082511356	0.071401416	0.066150561
16.05224609	0.056931991	0.081734333	0.071137686	0.065460492
16.11328125	0.056706916	0.080883593	0.070401389	0.064994222
16.17431641	0.056505447	0.080712789	0.069935323	0.064445623
16.23535156	0.056584308	0.081612198	0.070226244	0.063770167
16.29638672	0.057336709	0.082969564	0.070708364	0.063368418
16.35742188	0.058385677	0.083643682	0.070404602	0.063419525
16.41845703	0.058915028	0.083029876	0.06905895	0.06351634
16.47949219	0.058857308	0.081511676	0.067359462	0.063260606
16.54052734	0.059069745	0.07999382	0.066230802	0.062856428
16.6015625	0.06003954	0.079201507	0.066077761	0.062791147
16.66259766	0.060969187	0.079419146	0.066628381	0.063111485
16.72363281	0.060718736	0.080513341	0.06724361	0.06337259
16.78466797	0.059180462	0.0818987	0.067326696	0.063241673
16.84570313	0.057304187	0.082738778	0.066681155	0.062836277
16.90673828	0.055926387	0.08252312	0.06561873	0.062467869
16.96777344	0.054949698	0.081410188	0.064639273	0.062266091
17.02880859	0.053832801	0.079897223	0.063958927	0.062118281
17.08984375	0.052448488	0.078317557	0.063430657	0.061852171
17.15087891	0.05126573	0.076886992	0.062871813	0.061423516
17.21191406	0.050983597	0.076004855	0.062288651	0.06099895
17.27294922	0.051962081	0.075968658	0.061797456	0.060820469
17.33398438	0.053698173	0.076379934	0.061486704	0.060861671
17.39501953	0.054954125	0.076375245	0.061364291	0.060713212
17.45605469	0.0546866	0.075599663	0.061335836	0.060058462
17.51708984	0.052918532	0.074653843	0.061272182	0.059244162
17.578125	0.050727081	0.074446809	0.06119796	0.059037287
17.63916016	0.049340687	0.075254485	0.061319569	0.05958443
17.70019531	0.049254266	0.076599933	0.061701152	0.060008621
17.76123047	0.050223172	0.077839935	0.062003159	0.05943107
17.82226563	0.051657195	0.078551582	0.061760884	0.058082111
17.88330078	0.052805612	0.078538284	0.060895303	0.057068799
17.94433594	0.05312591	0.07786363	0.05982082	0.057039307
18.00537109	0.052813973	0.076985386	0.059107758	0.057545319
18.06640625	0.052631679	0.076621222	0.059164779	0.057960239
18.12744141	0.052888487	0.077170697	0.060119495	0.058299052
18.18847656	0.052976209	0.078214312	0.061675669	0.058731203
18.24951172	0.052255158	0.078801199	0.063091009	0.058882721
18.31054688	0.050905201	0.078358574	0.063635425	0.05829124
18.37158203	0.049559523	0.077290791	0.063198678	0.057312858
18.43261719	0.048504132	0.07655506	0.062318925	0.056868548
18.49365234	0.047808283	0.076491214	0.061549812	0.057110641
18.5546875	0.047918379	0.076307847	0.060992695	0.057066023
18.61572266	0.049212776	0.075024977	0.060587489	0.055990235
18.67675781	0.051068267	0.072703392	0.060480778	0.054453759
18.73779297	0.052266514	0.070508037	0.060701272	0.053665577
18.79882813	0.052245134	0.06950875	0.060745011	0.053898243
18.85986328	0.051480292	0.069569311	0.060000525	0.054282967
18.92089844	0.050792357	0.069667046	0.058530657	0.05414318
18.98193359	0.050578256	0.06903339	0.057067051	0.053700791
19.04296875	0.050694338	0.067796491	0.056158205	0.053414607
19.10400391	0.050679769	0.066876428	0.055690654	0.053233581
19.16503906	0.050008955	0.067306737	0.055463436	0.05288225
19.22607422	0.048577062	0.069220837	0.055707598	0.052522955
19.28710938	0.047110599	0.071448415	0.056576904	0.052623639
19.34814453	0.046650863	0.072404902	0.057495466	0.053195765
19.40917969	0.047337097	0.071370681	0.057583793	0.053579906
19.47021484	0.048282786	0.068931074	0.056609927	0.053138497
19.53125	0.048776324	0.0662975	0.055194037	0.051978294
19.59228516	0.048874713	0.064243875	0.054083821	0.050937588
19.65332031	0.0488501	0.062823706	0.053466186	0.050788426
19.71435547	0.048766403	0.06197597	0.053157101	0.051398755
19.77539063	0.048819114	0.061883304	0.053125622	0.051905482
19.83642578	0.049397959	0.062605256	0.053416589	0.051699715
19.89746094	0.050376014	0.063719533	0.053747392	0.050988631
19.95849609	0.050988335	0.064489792	0.053650595	0.050363609
20.01953125	0.05087342	0.064266288	0.05306949	0.050010397
20.08056641	0.050655253	0.062860056	0.052532213	0.049668958
20.14160156	0.050946672	0.060843523	0.052582678	0.049287157
20.20263672	0.05119214	0.059396789	0.053175159	0.04915827
20.26367188	0.050326261	0.059347816	0.053819604	0.049260185
20.32470703	0.048253474	0.060306869	0.054143041	0.049026103
20.38574219	0.046010826	0.061230204	0.054100432	0.048160457
20.44677734	0.044518581	0.061616347	0.053833048	0.047284833
20.5078125	0.043771653	0.061677978	0.053582182	0.04725256
20.56884766	0.043536875	0.061614602	0.053633254	0.047933178
20.62988281	0.04388269	0.061383152	0.054011998	0.048398407
20.69091797	0.044491893	0.061315866	0.054228081	0.048227442
20.75195313	0.044383329	0.062221639	0.053650291	0.047944242
20.81298828	0.04296218	0.064281831	0.052250353	0.048140268
20.87402344	0.040954272	0.066405818	0.050797152	0.048660711
20.93505859	0.039897027	0.067321546	0.050116492	0.048959423
20.99609375	0.040546582	0.06687028	0.050260549	0.048800812
21.05712891	0.042250874	0.065859545	0.050733553	0.048257724
21.11816406	0.044003893	0.064842837	0.05127372	0.047372481
21.17919922	0.04524739	0.063555483	0.051933291	0.04622245
21.24023438	0.04571412	0.061760563	0.052617413	0.045177434
21.30126953	0.04519267	0.060101481	0.053084004	0.044678191
21.36230469	0.04368674	0.059616339	0.05336724	0.044708311
21.42333984	0.041715102	0.060548474	0.053683572	0.044792778
21.484375	0.040329038	0.062137686	0.053787378	0.044549448
21.54541016	0.040497541	0.063423348	0.052921491	0.044058909
21.60644531	0.042116743	0.063719528	0.050744327	0.043791637
21.66748047	0.043916619	0.062613308	0.048110064	0.044264868
21.72851563	0.044555727	0.060196866	0.046568781	0.045537366
21.78955078	0.043605707	0.057483325	0.046802922	0.046917515
21.85058594	0.041676659	0.056087577	0.047990376	0.047433194
21.91162109	0.039838637	0.056782184	0.04898703	0.046774432
21.97265625	0.038884871	0.058581424	0.049402355	0.045712332
22.03369141	0.038995632	0.059855073	0.04950423	0.045338323
22.09472656	0.03982583	0.059885642	0.049630556	0.045809278
22.15576172	0.040742777	0.059203786	0.04978826	0.046364317
22.21679688	0.041206248	0.058848123	0.049587161	0.04652333
22.27783203	0.041120497	0.059384106	0.048529683	0.046521024
22.33886719	0.04074766	0.06049762	0.046629005	0.046546883
22.39990234	0.040307618	0.061347882	0.044862403	0.046248027
22.4609375	0.039940942	0.061181023	0.044578363	0.045353001
22.52197266	0.040011124	0.059783647	0.045955352	0.04429514
22.58300781	0.040816138	0.057656503	0.047671992	0.043705806
22.64404297	0.041838985	0.055835574	0.04847068	0.04351942
22.70507813	0.042044122	0.055341824	0.048335539	0.043207456
22.76611328	0.041186005	0.056518891	0.048112849	0.04272804
22.82714844	0.040319159	0.058778843	0.048353929	0.04257903
22.88818359	0.040515273	0.06097814	0.048835762	0.04292761
22.94921875	0.041365861	0.062105298	0.049130794	0.043307522
23.01025391	0.041754463	0.061868281	0.049106009	0.043311631
23.07128906	0.041534299	0.060838261	0.048783535	0.04302585
23.13232422	0.04144255	0.059909212	0.048151527	0.042663805
23.19335938	0.04167293	0.059411807	0.047313489	0.042248115
23.25439453	0.0415852	0.058881846	0.046555696	0.041872813
23.31542969	0.040999675	0.057801575	0.046035557	0.041844737
23.37646484	0.0407469	0.056333601	0.045584695	0.042215699
23.4375	0.041444071	0.055245954	0.045041546	0.042536229
23.49853516	0.042476005	0.055258817	0.044600047	0.042420095
23.55957031	0.042919517	0.056506003	0.044557081	0.042013946
23.62060547	0.042734829	0.058443965	0.044779113	0.041592251
23.68164063	0.042533456	0.060106336	0.044700357	0.041006114
23.74267578	0.042638853	0.060633198	0.043885184	0.04005256
23.80371094	0.042863088	0.059865606	0.042488713	0.039210845
23.86474609	0.042933888	0.058434389	0.041227069	0.039302177
23.92578125	0.042593539	0.057037478	0.040843351	0.040220803
23.98681641	0.041522793	0.055703689	0.041379851	0.040813195
24.04785156	0.039738008	0.054203005	0.042044934	0.040275877
24.10888672	0.038002247	0.053022665	0.041994953	0.039079715
24.16992188	0.037253687	0.053094581	0.04122014	0.038391331
24.23095703	0.037442724	0.054277537	0.040609948	0.038690648
24.29199219	0.037624924	0.055131111	0.040973418	0.039351558
24.35302734	0.037227805	0.054653261	0.042060777	0.039613432
24.4140625	0.036575515	0.053488399	0.042984235	0.039361356
24.47509766	0.03628354	0.053077863	0.043323287	0.038981486
24.53613281	0.036598435	0.053797213	0.043359609	0.038838088
24.59716797	0.037399422	0.054678783	0.043418049	0.038961333
24.65820313	0.038388434	0.054907132	0.043407812	0.039097717
24.71923828	0.039116491	0.054603165	0.043151447	0.038989407
24.78027344	0.039232534	0.054191315	0.042794933	0.038662
24.84130859	0.038885219	0.053765371	0.042577104	0.038429535
24.90234375	0.038627335	0.053382295	0.042372856	0.038503783
24.96337891	0.038761776	0.053431449	0.041827797	0.038664376
25.02441406	0.039029453	0.05417372	0.040963919	0.038537601
25.08544922	0.039080208	0.055193724	0.040427632	0.038147165
25.14648438	0.038910374	0.055793316	0.040939947	0.037913655
25.20751953	0.038723157	0.055750993	0.042413474	0.037990266
25.26855469	0.038678455	0.055410425	0.043818052	0.037861767
25.32958984	0.038909951	0.055171776	0.044040918	0.036896647
25.390625	0.039459722	0.055150339	0.042911618	0.035184984
25.45166016	0.040019302	0.05528647	0.041620535	0.033677435
25.51269531	0.040057666	0.055483049	0.041835115	0.033330761
25.57373047	0.039385608	0.055535861	0.043736223	0.034080959
25.63476563	0.038352037	0.05513993	0.04561299	0.035056561
25.69580078	0.037311995	0.054137438	0.04579401	0.03561851
25.75683594	0.036185602	0.052753936	0.044191242	0.03575597
25.81787109	0.034941093	0.051511367	0.042161401	0.035698515
25.87890625	0.034231124	0.050796517	0.041078196	0.035533324
25.93994141	0.0348056	0.050491145	0.041044463	0.03534428
26.00097656	0.03625058	0.050183383	0.041325691	0.035458577
26.06201172	0.037239207	0.049801324	0.041527788	0.036124841
26.12304688	0.036999461	0.049810931	0.041734485	0.036962903
26.18408203	0.035994674	0.050510722	0.041924444	0.03720192
26.24511719	0.035297389	0.051317121	0.041803985	0.03657787
26.30615234	0.035402686	0.051287141	0.041140976	0.035751991
26.3671875	0.03583972	0.050337645	0.039972627	0.035625212
26.42822266	0.035895651	0.049584795	0.038578941	0.036271909
26.48925781	0.035264783	0.050203587	0.037474544	0.037035868
26.55029297	0.034062108	0.05211441	0.037233726	0.03754729
26.61132813	0.032609956	0.054327218	0.03791937	0.03799243
26.67236328	0.031346236	0.056062182	0.038838583	0.038423963
26.73339844	0.03075692	0.056889255	0.039230388	0.038392631
26.79443359	0.031095388	0.056329195	0.039007566	0.037541382
26.85546875	0.032062626	0.054126488	0.038607761	0.036214902
26.91650391	0.032927021	0.051044885	0.038268881	0.035149892
26.97753906	0.033048831	0.048862883	0.037857297	0.034634724
27.03857422	0.032329188	0.048788879	0.037482547	0.034383212
27.09960938	0.031296834	0.050052663	0.037719312	0.034220327
27.16064453	0.030778348	0.050991261	0.038812124	0.034320767
27.22167969	0.031288546	0.050863936	0.040089672	0.034692145
27.28271484	0.032627848	0.050127963	0.040652518	0.034947646
27.34375	0.034093892	0.049579286	0.04029091	0.034822413
27.40478516	0.035007564	0.049577307	0.03949636	0.03458176
27.46582031	0.035077699	0.049925521	0.038793198	0.034693151
27.52685547	0.03444373	0.050110864	0.038307635	0.035222582
27.58789063	0.03343143	0.04962229	0.037970353	0.035761932
27.64892578	0.032299443	0.048383693	0.037777236	0.035855236
27.70996094	0.031338388	0.047011704	0.037702884	0.035363969
27.77099609	0.031114985	0.046359713	0.03763263	0.034618213
27.83203125	0.03211638	0.046562125	0.037542787	0.034316795
27.89306641	0.033955407	0.046837464	0.037573122	0.034953771
27.95410156	0.035482822	0.046430297	0.037815579	0.036175002
28.01513672	0.035807109	0.045456457	0.038203976	0.03707145
28.07617188	0.034946006	0.044766047	0.038709366	0.037152016
28.13720703	0.03363859	0.045048132	0.039431023	0.036745529
28.19824219	0.032674074	0.046151075	0.040316187	0.036379541
28.25927734	0.032387003	0.047377298	0.040935902	0.035979165
28.3203125	0.032667911	0.048211336	0.04075009	0.035106898
28.38134766	0.033213292	0.048570732	0.039614731	0.033910769
28.44238281	0.033771298	0.048490454	0.038049448	0.033287385
28.50341797	0.034348564	0.047792443	0.037019	0.033789722
28.56445313	0.03509135	0.046231063	0.037207935	0.034825706
28.62548828	0.035798165	0.043945884	0.038321868	0.035480537
28.68652344	0.035813583	0.041607834	0.03931296	0.035551386
28.74755859	0.034706049	0.039985198	0.039346658	0.035409003
28.80859375	0.03290795	0.039419538	0.038506723	0.03519425
28.86962891	0.031355136	0.039837086	0.037669056	0.034585108
28.93066406	0.030355344	0.040970804	0.037556759	0.033403811
28.99169922	0.029364772	0.042280618	0.037900564	0.032108859
29.05273438	0.028159304	0.043060171	0.037833684	0.03145068
29.11376953	0.027434926	0.043069546	0.036934476	0.031642707
29.17480469	0.027766026	0.042919356	0.035642454	0.032154385
29.23583984	0.028647354	0.043387403	0.034818951	0.032382341
29.296875	0.029331441	0.04431463	0.03499298	0.032217105
29.35791016	0.029759456	0.044774944	0.036014621	0.031948516
29.41894531	0.030084943	0.044343611	0.037305155	0.031802508
29.47998047	0.029964935	0.043655008	0.038257752	0.031714467
29.54101563	0.029002022	0.0435917	0.038525698	0.031597576
29.60205078	0.027581914	0.044210567	0.038187394	0.031638299
29.66308594	0.026642802	0.04485506	0.037683169	0.032079258
29.72412109	0.026526186	0.045003557	0.037489699	0.032746466
29.78515625	0.026756318	0.044568651	0.03779836	0.033107393
29.84619141	0.027026552	0.043729211	0.038467027	0.032871038
29.90722656	0.027435814	0.042937152	0.039117342	0.032318926
29.96826172	0.027833668	0.042874518	0.039206914	0.031937273
30.02929688	0.027912807	0.043789418	0.038243944	0.031831694
30.09033203	0.028057634	0.044892252	0.036238055	0.031743219
30.15136719	0.029163188	0.044938643	0.034043381	0.031539207
30.21240234	0.031146454	0.043393941	0.032978498	0.031323483
30.2734375	0.032665207	0.040973599	0.033570156	0.031068697
30.33447266	0.03265601	0.039210031	0.034903821	0.030514891
30.39550781	0.031385063	0.039244589	0.035688539	0.029605865
30.45654297	0.030058183	0.040794171	0.035468318	0.028780625
30.51757813	0.029583432	0.042511637	0.034791364	0.028549803
30.57861328	0.029900734	0.04320586	0.034499925	0.028850043
30.63964844	0.030517989	0.042679282	0.034791559	0.029189637
30.70068359	0.031026334	0.041757188	0.035078251	0.029372933
30.76171875	0.031070719	0.041400334	0.034810034	0.029723131
30.82275391	0.030460368	0.041621003	0.034185249	0.030533854
30.88378906	0.029435403	0.041729498	0.03392087	0.031510024
30.94482422	0.028508221	0.041629718	0.034287351	0.031975072
31.00585938	0.027989469	0.042145154	0.034702364	0.0315511
31.06689453	0.027973409	0.043725923	0.03459738	0.030572129
31.12792969	0.028641008	0.045455288	0.034320864	0.029865461
31.18896484	0.029926191	0.046000827	0.034740488	0.029943562
31.25	0.031014123	0.045005721	0.035874347	0.030409752
31.31103516	0.03089225	0.043242884	0.036596454	0.03044514
31.37207031	0.029422509	0.041681332	0.035991879	0.029760115
31.43310547	0.027622294	0.040679401	0.034484437	0.028942261
31.49414063	0.026620528	0.040228182	0.033479569	0.028889773
31.55517578	0.026328652	0.040497667	0.033733371	0.029809989
31.61621094	0.025912663	0.041587013	0.034467247	0.030986216
31.67724609	0.025278449	0.043008868	0.034574644	0.031535296
31.73828125	0.025185878	0.04393801	0.033897897	0.031071272
31.79931641	0.025988854	0.043898656	0.03308768	0.029838328
31.86035156	0.027061557	0.04307168	0.032660951	0.028509982
31.92138672	0.027705975	0.042081602	0.032505867	0.027749262
31.98242188	0.027824231	0.041493729	0.032294006	0.027713528
32.04345703	0.027639509	0.041326867	0.031985948	0.02803406
32.10449219	0.027318559	0.041034325	0.031822723	0.028349552
32.16552734	0.027110752	0.040133942	0.03203753	0.028684685
32.2265625	0.027479556	0.038945808	0.032635825	0.029243836
32.28759766	0.028592516	0.038566261	0.033368302	0.029978869
32.34863281	0.029862457	0.039711174	0.033937654	0.03053659
32.40966797	0.030454904	0.041724892	0.034297724	0.030592195
32.47070313	0.030135674	0.043301693	0.034659859	0.03010108
32.53173828	0.029512717	0.043763101	0.035083441	0.029281598
32.59277344	0.029470734	0.043343337	0.035226766	0.028462123
32.65380859	0.03027524	0.042639707	0.034765662	0.02790002
32.71484375	0.031346691	0.042112557	0.033943097	0.027639485
32.77587891	0.03189018	0.04208744	0.033368538	0.027572691
32.83691406	0.031513629	0.042765669	0.033180959	0.027696233
32.89794922	0.030430478	0.043841295	0.032850111	0.028168716
32.95898438	0.029323033	0.044393759	0.032022861	0.028968013
33.02001953	0.028841792	0.043560719	0.031069895	0.02968363
33.08105469	0.028949544	0.041345074	0.030479699	0.029919336
33.14208984	0.028871555	0.038770651	0.030088724	0.029793756
33.203125	0.027838479	0.037150606	0.029564699	0.029778211
33.26416016	0.025848426	0.036972005	0.029378889	0.029981015
33.32519531	0.023879943	0.037657546	0.030389816	0.029928217
33.38623047	0.023248459	0.038427836	0.032330879	0.029242703
33.44726563	0.02424417	0.038951209	0.03381515	0.028226306
33.50830078	0.025833701	0.039249523	0.033906293	0.027546537
33.56933594	0.026940173	0.03937006	0.032976657	0.027435463
33.63037109	0.027295389	0.039294533	0.032167264	0.027549338
33.69140625	0.027280578	0.039078383	0.032120006	0.027597038
33.75244141	0.027297273	0.038887748	0.032431935	0.027653411
33.81347656	0.027332266	0.038771006	0.032392834	0.027865036
33.87451172	0.0271707	0.038501922	0.031758085	0.028200777
33.93554688	0.026867615	0.037896758	0.030841512	0.028546125
33.99658203	0.026732219	0.037297052	0.03023609	0.028780453
34.05761719	0.026788542	0.037390793	0.030365044	0.028745566
34.11865234	0.026549617	0.03826604	0.031053789	0.028419961
34.1796875	0.025575591	0.039065351	0.031648176	0.028171753
34.24072266	0.024126527	0.038989729	0.031653127	0.028498038
34.30175781	0.023109163	0.038250604	0.031115776	0.02932096
34.36279297	0.023215308	0.037662423	0.030353691	0.029928547
34.42382813	0.024226246	0.037349088	0.029496577	0.029784019
34.48486328	0.025430444	0.036542272	0.028560067	0.029091512
34.54589844	0.02626358	0.034967298	0.027859081	0.028487839
34.60693359	0.026439797	0.033729793	0.027861059	0.028297503
34.66796875	0.026042096	0.034104293	0.028518462	0.028315035
34.72900391	0.025684102	0.035640406	0.029269812	0.028262708
34.79003906	0.026096704	0.036831821	0.029785535	0.028066244
34.85107422	0.027155333	0.037074543	0.030233538	0.027681683
34.91210938	0.027874171	0.036883608	0.030787508	0.027024855
34.97314453	0.027619734	0.036649258	0.031290488	0.026225226
35.03417969	0.026892282	0.036002526	0.031561214	0.025740714
35.09521484	0.026773836	0.034683488	0.031658753	0.025981622
35.15625	0.027635147	0.033375175	0.031649223	0.026855241
35.21728516	0.028910492	0.033145652	0.031458401	0.027856888
35.27832031	0.030047444	0.034263166	0.031219594	0.028504809
35.33935547	0.030817424	0.036168574	0.031398741	0.028621959
35.40039063	0.030924562	0.038223712	0.032105151	0.028419395
35.46142578	0.030107903	0.039823096	0.032595693	0.028375543
35.52246094	0.028750264	0.040369852	0.032004867	0.028790237
35.58349609	0.027784178	0.039829704	0.030344384	0.02935754
35.64453125	0.027463485	0.039136821	0.028516983	0.029420072
35.70556641	0.026855322	0.039374329	0.027312001	0.028712882
35.76660156	0.025250456	0.04034293	0.026668174	0.02774636
35.82763672	0.023434124	0.040721567	0.026290698	0.027324896
35.88867188	0.022915965	0.039613141	0.026363408	0.02757555
35.94970703	0.023717717	0.037326246	0.02705073	0.02777702
36.01074219	0.024423506	0.03493188	0.027880742	0.027256004
36.07177734	0.024355238	0.033463029	0.028282312	0.0261069
36.1328125	0.024095766	0.033473578	0.028328689	0.02509448
36.19384766	0.024249053	0.034777492	0.028487212	0.024952996
36.25488281	0.024615151	0.036318694	0.028796539	0.025747127
36.31591797	0.024921359	0.036850859	0.0287886	0.026980535
36.37695313	0.025418038	0.036146778	0.028270432	0.028114981
36.43798828	0.026218891	0.035512012	0.02777138	0.028804928
36.49902344	0.026774736	0.036542427	0.02801792	0.028857709
36.56005859	0.02652323	0.038982465	0.029035351	0.028191946
36.62109375	0.025549206	0.040918374	0.03008185	0.026886821
36.68212891	0.024285868	0.040846041	0.030409624	0.025264375
36.74316406	0.022920229	0.038703986	0.029869188	0.023884135
36.80419922	0.02163574	0.035599965	0.028980032	0.023307362
36.86523438	0.021266169	0.032967842	0.028464163	0.023681642
36.92626953	0.022640653	0.031700858	0.028489197	0.024612042
36.98730469	0.025127275	0.031814691	0.028502574	0.025553949
37.04833984	0.027181315	0.03283202	0.028002408	0.026245371
37.109375	0.027851623	0.034285123	0.027249871	0.026763067
37.17041016	0.027217198	0.035850511	0.027038402	0.027248428
37.23144531	0.026004311	0.03729304	0.027715473	0.027637623
37.29248047	0.024985195	0.038478402	0.028756441	0.027722277
37.35351563	0.024495048	0.039368017	0.029451593	0.027456699
37.41455078	0.024276561	0.039805849	0.029550542	0.027100841
37.47558594	0.023784483	0.039325634	0.029250309	0.026959421
37.53662109	0.022787275	0.037472544	0.028924469	0.026988725
37.59765625	0.021782557	0.034578711	0.028871039	0.026823866
37.65869141	0.021686958	0.032143051	0.02901699	0.026247016
37.71972656	0.022798668	0.031691447	0.028818366	0.025525585
37.78076172	0.024366075	0.032825284	0.02776274	0.025205557
37.84179688	0.025365352	0.033808853	0.026148053	0.025508581
37.90283203	0.025197398	0.033881835	0.025198681	0.026060012
37.96386719	0.02389373	0.033836676	0.025830733	0.026334968
38.02490234	0.022240274	0.034584899	0.027445409	0.026217577
38.0859375	0.021645605	0.035746668	0.02889838	0.026060806
38.14697266	0.023000729	0.036270963	0.029873422	0.026212255
38.20800781	0.025552823	0.035790674	0.030705224	0.026518539
38.26904297	0.027821686	0.034730657	0.031418583	0.026472343
38.33007813	0.028872238	0.033444539	0.031541517	0.025852787
38.39111328	0.028522291	0.031833676	0.030858089	0.025079264
38.45214844	0.027122641	0.030011977	0.029850508	0.024794748
38.51318359	0.025453633	0.028828253	0.029181816	0.025024835
38.57421875	0.024492311	0.0290606	0.028955473	0.025093115
38.63525391	0.024529081	0.030231531	0.028843874	0.024501445
38.69628906	0.024612008	0.031115875	0.02870386	0.023584547
38.75732422	0.023648179	0.031134776	0.028605071	0.023196959
38.81835938	0.021901439	0.030821849	0.028451465	0.023699965
38.87939453	0.021111967	0.031185975	0.028023468	0.024544038
38.94042969	0.022325198	0.032599428	0.02736422	0.025011748
39.00146484	0.024193474	0.034395817	0.026811351	0.024898343
39.0625	0.025042636	0.035583375	0.026627502	0.024480316
39.12353516	0.02467995	0.035664018	0.026835478	0.024155188
39.18457031	0.023903619	0.034890034	0.027383519	0.024168658
39.24560547	0.023119312	0.03395946	0.028135758	0.02451064
39.30664063	0.022028589	0.03338805	0.028722086	0.024910052
39.36767578	0.020763925	0.033151181	0.028736214	0.024977932
39.42871094	0.020386331	0.033034877	0.028129041	0.024500501
39.48974609	0.021490053	0.033166819	0.027240641	0.023673656
39.55078125	0.023201997	0.033918808	0.026453224	0.023047886
39.61181641	0.024531659	0.035272799	0.026022129	0.023123592
39.67285156	0.025384118	0.036593691	0.026226573	0.023890572
39.73388672	0.025964154	0.037162232	0.027194847	0.024823709
39.79492188	0.026005799	0.036724201	0.028429234	0.025329056
39.85595703	0.025103928	0.03548274	0.029030798	0.025178652
39.91699219	0.02355799	0.033731938	0.028551875	0.024662204
39.97802734	0.022377176	0.031748173	0.027419441	0.024342909
40.0390625	0.022106935	0.030177617	0.026451534	0.024508962
40.10009766	0.022076568	0.030126056	0.026008307	0.024901033
40.16113281	0.021457819	0.032044151	0.025917807	0.025096108
40.22216797	0.020471856	0.034821049	0.026105914	0.024987222
40.28320313	0.020198244	0.036840949	0.026664306	0.024782923
40.34423828	0.02113795	0.037358758	0.027354215	0.024663184
40.40527344	0.022450785	0.036733059	0.027663931	0.024592417
40.46630859	0.023050195	0.035787525	0.027413447	0.024476839
40.52734375	0.022658151	0.035144981	0.026920258	0.024349789
40.58837891	0.021810855	0.035186187	0.02650695	0.024341489
40.64941406	0.021163453	0.036151965	0.02614163	0.024552123
40.71044922	0.020788484	0.037706563	0.025727868	0.024982476
40.77148438	0.02031751	0.03879078	0.025411111	0.02550734
40.83251953	0.019654964	0.038532072	0.025359998	0.025893617
40.89355469	0.019173567	0.037258176	0.025537932	0.025924077
40.95458984	0.019150069	0.036323804	0.025911323	0.025550111
41.015625	0.019355261	0.036498892	0.026528457	0.024918644
41.07666016	0.019502278	0.036883742	0.027147517	0.02427641
41.13769531	0.01975715	0.036191172	0.027184059	0.023874653
41.19873047	0.020455733	0.034481787	0.026348798	0.02385806
41.25976563	0.02150105	0.033228658	0.025167832	0.024076543
41.32080078	0.022468892	0.03357765	0.024591309	0.024090135
41.38183594	0.023200379	0.034827524	0.024962375	0.023618453
41.44287109	0.023902438	0.035460914	0.025771923	0.023046048
41.50390625	0.024642486	0.034912539	0.026427088	0.023205903
41.56494141	0.025033649	0.033946676	0.026634783	0.024274994
41.62597656	0.024626312	0.033791055	0.026264168	0.025315208
41.68701172	0.02350506	0.034881345	0.025476194	0.025334193
41.74804688	0.022407038	0.036535581	0.02496612	0.02433092
41.80908203	0.022123417	0.037750173	0.025377552	0.023276605
41.87011719	0.022714621	0.037853417	0.026281456	0.023068289
41.93115234	0.023635507	0.03660211	0.026624264	0.023527249
41.9921875	0.024478462	0.034217774	0.026223786	0.023858923
42.05322266	0.025114377	0.031607858	0.026196061	0.023668269
42.11425781	0.025248261	0.030240642	0.027479477	0.023128735
42.17529297	0.024287091	0.030878805	0.029289706	0.022596544
42.23632813	0.021897366	0.03248718	0.03008296	0.022386828
42.29736328	0.018763681	0.03347439	0.029250181	0.02273614
42.35839844	0.016760063	0.033460963	0.027455188	0.023575027
42.41943359	0.017234196	0.033431994	0.025850533	0.024386978
42.48046875	0.018941056	0.03429555	0.025042954	0.024624014
42.54150391	0.020029865	0.035591043	0.0248387	0.024257691
42.60253906	0.020129886	0.036224786	0.024806733	0.023784118
42.66357422	0.020119388	0.035873831	0.024681182	0.023607264
42.72460938	0.020847132	0.035119323	0.024390035	0.023539215
42.78564453	0.022125309	0.034570494	0.024016413	0.02310967
42.84667969	0.023175077	0.034373412	0.023677195	0.022163827
42.90771484	0.023534799	0.034599354	0.02339119	0.021006056
42.96875	0.023287202	0.035345428	0.023234788	0.020159185
43.02978516	0.022804488	0.036124389	0.023571658	0.020099412
43.09082031	0.022405815	0.035879102	0.024735805	0.020998027
43.15185547	0.022146859	0.034037166	0.02645755	0.022472255
43.21289063	0.021909074	0.031360853	0.028054639	0.02374501
43.27392578	0.021715168	0.029528669	0.029103126	0.024217311
43.33496094	0.021846166	0.029434496	0.029573867	0.023896469
43.39599609	0.022476551	0.030315776	0.029433768	0.023301191
43.45703125	0.023305093	0.031154715	0.028485967	0.022903876
43.51806641	0.023840167	0.031816851	0.026765196	0.022695421
43.57910156	0.02396242	0.032562678	0.02486818	0.022395377
43.64013672	0.023980972	0.033188497	0.023585945	0.021892341
43.70117188	0.024112094	0.033054489	0.023217572	0.021320586
43.76220703	0.024101732	0.031814952	0.023631075	0.02089935
43.82324219	0.023552833	0.029976661	0.024755149	0.020867703
43.88427734	0.022495392	0.02875142	0.026344742	0.02140819
43.9453125	0.021528222	0.028952631	0.027645258	0.022408069
44.00634766	0.021369815	0.029943937	0.0279375	0.023438709
44.06738281	0.022150886	0.030389971	0.027269508	0.02413831
44.12841797	0.023222725	0.029835563	0.026366586	0.024492071
44.18945313	0.023667579	0.029230616	0.025741752	0.024646157
44.25048828	0.022869626	0.029858664	0.025210792	0.024563841
44.31152344	0.020836265	0.031668626	0.024561447	0.024063142
44.37255859	0.018289213	0.033470345	0.024115439	0.023168904
44.43359375	0.016440664	0.034489556	0.024102662	0.022212464
44.49462891	0.016204796	0.034849222	0.023957546	0.021499226
44.55566406	0.017315982	0.034852967	0.022994379	0.021037392
44.61669922	0.018722901	0.03435744	0.021595365	0.020716703
44.67773438	0.019541033	0.03304891	0.021268789	0.020515742
44.73876953	0.01945692	0.031036884	0.022896148	0.020367742
44.79980469	0.018830854	0.028888247	0.025430571	0.020103719
44.86083984	0.018450205	0.027147305	0.027314001	0.019764019
44.921875	0.018744988	0.026018354	0.027849649	0.019726734
44.98291016	0.019337101	0.025487224	0.027280586	0.020191397
45.04394531	0.019761222	0.025448501	0.02638635	0.020750583
45.10498047	0.020230056	0.025692102	0.025945992	0.0208909
45.16601563	0.021297785	0.026035196	0.026161624	0.020686159
45.22705078	0.022905826	0.026461268	0.026496238	0.020680037
45.28808594	0.024295245	0.026990212	0.026224462	0.021097507
45.34912109	0.024823593	0.027546371	0.025153178	0.021551806
45.41015625	0.024491481	0.028104981	0.023867939	0.021668972
45.47119141	0.023835234	0.02876521	0.023226258	0.021537144
45.53222656	0.023460505	0.029463287	0.023405509	0.021399459
45.59326172	0.023563051	0.029820706	0.023723732	0.021238172
45.65429688	0.023797645	0.02954078	0.023532542	0.020977649
45.71533203	0.023604413	0.028816973	0.022907974	0.020912783
45.77636719	0.022686231	0.028091288	0.022486349	0.021478412
45.83740234	0.021258173	0.027446433	0.022711352	0.022525387
45.8984375	0.019865236	0.026620642	0.023329052	0.023284467
45.95947266	0.018895324	0.025698724	0.023748103	0.023108414
46.02050781	0.01836378	0.025331032	0.02364874	0.022012002
46.08154297	0.018222254	0.025946444	0.023158543	0.020641783
46.14257813	0.01850879	0.027109434	0.022675453	0.019782702
46.20361328	0.019050256	0.028072208	0.022607973	0.019716098
46.26464844	0.019447137	0.02850069	0.023114001	0.020107781
46.32568359	0.019541958	0.028491872	0.023909665	0.02055039
46.38671875	0.01963265	0.028283209	0.024401944	0.020954054
46.44775391	0.02006986	0.028086469	0.024170837	0.021397041
46.50878906	0.020824231	0.027935176	0.023389797	0.021814277
46.56982422	0.02166242	0.027551423	0.022710902	0.022011985
46.63085938	0.02249562	0.02667836	0.022543189	0.021944862
46.69189453	0.023323387	0.025788944	0.022587411	0.021775676
46.75292969	0.024055483	0.026064287	0.022423467	0.021586434
46.81396484	0.024585853	0.027875141	0.022267272	0.021212872
46.875	0.024868035	0.029887614	0.022743802	0.020546069
46.93603516	0.024739991	0.030546874	0.023931252	0.019862573
46.99707031	0.023858309	0.029629366	0.025127357	0.019585564
47.05810547	0.022087201	0.028343731	0.025604804	0.019697508
47.11914063	0.019992405	0.027994648	0.025141705	0.019747299
47.18017578	0.018719017	0.02838994	0.023982981	0.019488879
47.24121094	0.018886547	0.028251365	0.022696817	0.019199017
47.30224609	0.0198467	0.026923206	0.022077269	0.019324879
47.36328125	0.020626511	0.02522203	0.022657073	0.019977113
47.42431641	0.020821045	0.024969239	0.024015453	0.020894909
47.48535156	0.020523446	0.027060696	0.025069828	0.021719919
47.54638672	0.020043202	0.030122023	0.025065027	0.022143733
47.60742188	0.019798071	0.031971253	0.024032804	0.022007788
47.66845703	0.020129975	0.031396091	0.022490211	0.021456844
47.72949219	0.020997059	0.028925337	0.020875719	0.020914997
47.79052734	0.022023767	0.026759031	0.019439095	0.020733427
47.8515625	0.022861354	0.026936378	0.018600557	0.020880959
47.91259766	0.023284379	0.028710752	0.018808493	0.021104028
47.97363281	0.023060246	0.029776587	0.019779999	0.02124334
48.03466797	0.022074545	0.029166882	0.020620289	0.02128265
48.09570313	0.020697994	0.027904776	0.020794169	0.021294628
48.15673828	0.019733652	0.027793116	0.02052865	0.021458824
48.21777344	0.019545696	0.029386023	0.020371228	0.02189561
48.27880859	0.01952124	0.03155748	0.020566705	0.022314837
48.33984375	0.018988311	0.032967512	0.021009889	0.022109813
48.40087891	0.018205797	0.032958993	0.021565582	0.021036993
48.46191406	0.018029836	0.031633601	0.022064261	0.019743921
48.52294922	0.01861535	0.029797724	0.022151643	0.019339167
48.58398438	0.019153629	0.028574653	0.021501772	0.020054375
48.64501953	0.019029601	0.028371481	0.020221199	0.020968527
48.70605469	0.018454249	0.028398973	0.018923446	0.021281771
48.76708984	0.018024388	0.027822754	0.01825683	0.020976248
48.828125	0.017997274	0.026985219	0.018313065	0.020426125
48.88916016	0.01821741	0.027012683	0.018727178	0.01992989
48.95019531	0.018550425	0.028078231	0.019267952	0.019767346
49.01123047	0.018952186	0.028921072	0.020022516	0.02023562
49.07226563	0.019188978	0.028434212	0.021054078	0.021143312
49.13330078	0.018812136	0.026863296	0.02206055	0.021697273
49.19433594	0.017492659	0.025550636	0.022492333	0.021322356
49.25537109	0.015428721	0.025575958	0.022036805	0.020379746
49.31640625	0.013649639	0.026670022	0.021065842	0.019856113
49.37744141	0.013614109	0.027827959	0.02059894	0.020123741
49.43847656	0.015390809	0.02837894	0.021388419	0.020508924
49.49951172	0.01744993	0.028282827	0.022986246	0.020450716
49.56054688	0.018642724	0.027995929	0.024327037	0.020294659
49.62158203	0.018994955	0.028061338	0.024813451	0.020666149
49.68261719	0.019295605	0.028465764	0.024547253	0.021401857
49.74365234	0.020049508	0.028534114	0.023917981	0.021688819
49.8046875	0.020855306	0.027755233	0.023201395	0.021051539
49.86572266	0.021024493	0.026586375	0.022550267	0.019797072
49.92675781	0.020383535	0.026146249	0.022097817	0.018717506
49.98779297	0.019349083	0.02679824	0.021787004	0.018437074
50.04882813	0.018474125	0.027606294	0.021286277	0.018944169
50.10986328	0.018003943	0.027600577	0.020450494	0.019741726
50.17089844	0.017820656	0.026757102	0.019829098	0.020329087
50.23193359	0.017679679	0.025662471	0.020242116	0.02053433
50.29296875	0.017489272	0.024687477	0.021545209	0.020538043
50.35400391	0.017493719	0.023843586	0.022572493	0.020561173
50.41503906	0.018044907	0.0233106	0.0224104	0.020526347
50.47607422	0.018959261	0.023477692	0.02117896	0.020213389
50.53710938	0.019419208	0.024346126	0.019860138	0.019752962
50.59814453	0.01876473	0.025433366	0.019435712	0.019665264
50.65917969	0.017266982	0.026273176	0.020045098	0.020150447
50.72021484	0.016136588	0.026562962	0.021163448	0.020661356
50.78125	0.016325592	0.026050066	0.022253192	0.020604074
50.84228516	0.017336607	0.024863529	0.022940774	0.020163081
50.90332031	0.018215913	0.024057149	0.023019619	0.020140991
50.96435547	0.018781933	0.024988392	0.022573889	0.020861373
51.02539063	0.019278011	0.027400706	0.021967593	0.021656097
51.08642578	0.019500846	0.029476412	0.021548094	0.021762975
51.14746094	0.018862324	0.029888796	0.021427742	0.021152333
51.20849609	0.017276445	0.028821515	0.021638612	0.02038737
51.26953125	0.015709949	0.02744987	0.022225701	0.01995222
51.33056641	0.015518115	0.026519432	0.022963437	0.019920804
51.39160156	0.016766202	0.025603335	0.023281243	0.020211134
51.45263672	0.018314844	0.024137531	0.022761984	0.020679988
51.51367188	0.019398687	0.022676332	0.02163569	0.020933107
51.57470703	0.01993069	0.02262491	0.020660237	0.020568833
51.63574219	0.019975448	0.024423457	0.020423879	0.019805516
51.69677734	0.019551046	0.026807551	0.020907194	0.01955025
51.7578125	0.01890747	0.028281012	0.021819293	0.020312148
51.81884766	0.01852601	0.028247413	0.02284433	0.021351696
51.87988281	0.018456293	0.027157239	0.023448302	0.021635215
51.94091797	0.018012245	0.026091724	0.02300671	0.020995863
52.00195313	0.016580753	0.025796326	0.021411662	0.020092872
52.06298828	0.014546675	0.025909209	0.019501633	0.019481841
52.12402344	0.013298183	0.025543289	0.018620318	0.019041981
52.18505859	0.013732374	0.024437511	0.01924299	0.018611542
52.24609375	0.015055539	0.023237487	0.020553694	0.01862594
52.30712891	0.016242517	0.022719033	0.021670532	0.019491388
52.36816406	0.016952725	0.022951256	0.022267241	0.020704291
52.42919922	0.016939599	0.023602377	0.022308054	0.021355738
52.49023438	0.015806748	0.024612891	0.021905471	0.02110691
52.55126953	0.013794006	0.025950241	0.021463926	0.020331091
52.61230469	0.012660267	0.027129359	0.021520803	0.019517749
52.67333984	0.014086136	0.027567982	0.022130552	0.018720185
52.734375	0.016510529	0.027277641	0.02267971	0.017743188
52.79541016	0.017529551	0.026902199	0.022488472	0.016704411
52.85644531	0.016550308	0.026970775	0.021359903	0.016094516
52.91748047	0.015008161	0.027266594	0.019676274	0.016175704
52.97851563	0.015027692	0.027153362	0.018236195	0.016570461
53.03955078	0.016569173	0.026277358	0.017793503	0.01672963
53.10058594	0.01790652	0.024851205	0.018291103	0.016577697
53.16162109	0.018411805	0.023530273	0.018834107	0.016586794
53.22265625	0.018856941	0.022982048	0.018730497	0.017204302
53.28369141	0.019992454	0.023256148	0.018262644	0.01824464
53.34472656	0.021484785	0.02372613	0.018295053	0.019125355
53.40576172	0.022583098	0.023939597	0.018954642	0.019535939
53.46679688	0.023036074	0.024276634	0.019357268	0.019622427
53.52783203	0.023020714	0.025384786	0.018958465	0.019623739
53.58886719	0.022618662	0.026967103	0.018394104	0.019552194
53.64990234	0.021679094	0.027893622	0.018663546	0.019395963
53.7109375	0.020170048	0.02753876	0.019619415	0.019427508
53.77197266	0.018469283	0.026510394	0.020279232	0.019914954
53.83300781	0.017219799	0.025990517	0.020274894	0.020554535
53.89404297	0.016821433	0.026300139	0.020040816	0.020638338
53.95507813	0.017053487	0.026678832	0.019852078	0.019803551
54.01611328	0.017307964	0.02651192	0.01937361	0.018456223
54.07714844	0.017131387	0.025908967	0.018490705	0.017529105
54.13818359	0.016587584	0.025182405	0.01800213	0.017697127
54.19921875	0.01622823	0.024433332	0.018759601	0.018790453
54.26025391	0.016480824	0.023876738	0.020265639	0.020114227
54.32128906	0.016988269	0.023982992	0.021232659	0.021004438
54.38232422	0.016993949	0.02476694	0.020916969	0.021077405
54.44335938	0.016320096	0.025460389	0.019436584	0.020384158
54.50439453	0.015755746	0.02536389	0.017518272	0.019458757
54.56542969	0.016221417	0.024611102	0.016241056	0.018986876
54.62646484	0.017389053	0.023950628	0.016515131	0.019161313
54.6875	0.018080212	0.023912552	0.018146581	0.019499843
54.74853516	0.017741664	0.024346047	0.020004925	0.019407508
54.80957031	0.016960582	0.024693339	0.021198973	0.018715687
54.87060547	0.016777886	0.024385131	0.021601098	0.017792116
54.93164063	0.017409572	0.023208707	0.021561304	0.017266677
54.99267578	0.018175607	0.021793468	0.021366408	0.017449675
55.05371094	0.018637364	0.021446159	0.021111369	0.018001269
55.11474609	0.018922884	0.022456615	0.0210271	0.018375722
55.17578125	0.019076113	0.023251232	0.021493604	0.01838785
55.23681641	0.018724348	0.022341485	0.022496646	0.018176723
55.29785156	0.017662451	0.020213375	0.023450244	0.017762214
55.35888672	0.016448123	0.019355254	0.023754108	0.016961932
55.41992188	0.015969548	0.021192472	0.023249085	0.01592374
55.48095703	0.016254128	0.0237516	0.022127453	0.015430738
55.54199219	0.016553291	0.024834917	0.020606464	0.016031787
55.60302734	0.016657161	0.024136951	0.018800619	0.017057723
55.6640625	0.017103538	0.0227559	0.016885712	0.017460754
55.72509766	0.018007184	0.021974125	0.01533626	0.01700613
55.78613281	0.018557447	0.022412214	0.014966908	0.016284089
55.84716797	0.018117631	0.024029738	0.016329321	0.015851187
55.90820313	0.017195488	0.026235324	0.018828213	0.015653821
55.96923828	0.016991623	0.027995466	0.021046031	0.015531447
56.03027344	0.017696046	0.028446335	0.021729794	0.01566996
56.09130859	0.018141625	0.027508266	0.020453909	0.016111027
56.15234375	0.017490471	0.025831556	0.017976941	0.016435852
56.21337891	0.016208522	0.02415476	0.016130967	0.016431009
56.27441406	0.015468445	0.022895377	0.016381749	0.016574871
56.33544922	0.015582914	0.022415508	0.01801843	0.017332183
56.39648438	0.015697697	0.022985765	0.019496668	0.018239263
56.45751953	0.01528823	0.024074956	0.020204111	0.018429017
56.51855469	0.014882156	0.02452929	0.020330762	0.017699511
56.57958984	0.015223544	0.023774359	0.020158947	0.016717918
56.640625	0.01615795	0.022536199	0.019706426	0.016297827
56.70166016	0.017000476	0.022274112	0.018899712	0.016582736
56.76269531	0.017468261	0.02355051	0.017838284	0.017218165
56.82373047	0.017675866	0.025517132	0.016789981	0.017931116
56.88476563	0.017646899	0.027210422	0.016025543	0.018533917
56.94580078	0.017298846	0.02829915	0.015720281	0.018830399
57.00683594	0.016892311	0.028849915	0.015911271	0.018857913
57.06787109	0.017037007	0.029009397	0.016450314	0.018975601
57.12890625	0.017914528	0.028919483	0.017097824	0.019401529
57.18994141	0.018939947	0.0286788	0.017731256	0.019819003
57.25097656	0.019535345	0.028287073	0.018349387	0.019770016
57.31201172	0.019730542	0.027703577	0.018825988	0.019275214
57.37304688	0.019857026	0.026955785	0.018865775	0.018836542
57.43408203	0.019899706	0.026123151	0.018437488	0.018797684
57.49511719	0.019476565	0.025290858	0.018205395	0.018907443
57.55615234	0.018448493	0.024638255	0.019057785	0.018750549
57.6171875	0.017288188	0.024446674	0.020849404	0.01837089
57.67822266	0.016753457	0.024776818	0.022443148	0.018240503
57.73925781	0.017154321	0.025221024	0.023071173	0.018582976
57.80029297	0.018082976	0.025188942	0.023028887	0.018936162
57.86132813	0.018819288	0.024330213	0.023124359	0.018641188
57.92236328	0.018742569	0.022643719	0.023507457	0.017604829
57.98339844	0.017664453	0.020482684	0.023476046	0.016535147
58.04443359	0.016200152	0.018736586	0.022532993	0.016316638
58.10546875	0.015644313	0.01857995	0.021059419	0.016944951
58.16650391	0.016574124	0.020005686	0.019792869	0.017631409
58.22753906	0.017968572	0.021383324	0.018857328	0.017870567
58.28857422	0.018705032	0.021196924	0.017877164	0.017782816
58.34960938	0.018759882	0.019366636	0.016984021	0.017671615
58.41064453	0.018859364	0.017424388	0.016834531	0.017650428
58.47167969	0.019343207	0.017232371	0.017396541	0.017778577
58.53271484	0.019730506	0.01859898	0.017760107	0.018159983
58.59375	0.019516601	0.019856403	0.01742863	0.018612321
58.65478516	0.018814774	0.020191478	0.016948365	0.01859096
58.71582031	0.018106093	0.019976165	0.017146769	0.017762858
58.77685547	0.017642431	0.019923535	0.018000158	0.016529121
58.83789063	0.017318329	0.020362154	0.018824898	0.015767502
58.89892578	0.016992861	0.021250854	0.01916217	0.015856011
58.95996094	0.016622757	0.022466847	0.018923516	0.016363537
59.02099609	0.016190688	0.023748041	0.018196457	0.016912209
59.08203125	0.015753572	0.024600373	0.01740235	0.017553215
59.14306641	0.015455877	0.024560601	0.017402893	0.018280254
59.20410156	0.0153226	0.023618953	0.018667927	0.018820126
59.26513672	0.015254143	0.022418345	0.020492798	0.019039
59.32617188	0.015406425	0.021891132	0.021833074	0.019125096
59.38720703	0.016174453	0.022350377	0.022316145	0.019191894
59.44824219	0.017438124	0.023148039	0.022200488	0.019016751
59.50927734	0.018361132	0.02352535	0.021712838	0.01843054
59.5703125	0.018258401	0.023401086	0.020724366	0.017708461
59.63134766	0.017317806	0.023263876	0.019200645	0.017260239
59.69238281	0.016425597	0.023480782	0.017698947	0.017045103
59.75341797	0.016176132	0.02387917	0.017004463	0.016733189
59.81445313	0.016289817	0.024037533	0.017121733	0.016337736
59.87548828	0.016374138	0.023687726	0.017262728	0.016199381
59.93652344	0.016534838	0.022806786	0.016935649	0.016361083
59.99755859	0.016855433	0.021665996	0.016485638	0.016458563
60.05859375	0.016872305	0.020920368	0.016636299	0.016303106
60.11962891	0.016030146	0.021256704	0.017550779	0.016108564
60.18066406	0.014373399	0.022630834	0.01858035	0.016077701
60.24169922	0.012638017	0.024316984	0.018989547	0.0161442
60.30273438	0.011699596	0.025752051	0.018634858	0.016291065
60.36376953	0.011829047	0.026849591	0.018114871	0.016686899
60.42480469	0.012654458	0.027635572	0.018268751	0.017226302
60.48583984	0.013673325	0.027977568	0.019247474	0.017344498
60.546875	0.014486095	0.027780972	0.02038441	0.016608595
60.60791016	0.014949458	0.027219947	0.021033092	0.015335852
60.66894531	0.015323508	0.026642846	0.02103976	0.014513152
60.72998047	0.016041175	0.026411088	0.020519992	0.014810591
60.79101563	0.017162924	0.0268429	0.019551101	0.015809762
60.85205078	0.018248	0.027891757	0.018287463	0.016735106
60.91308594	0.018794424	0.028793055	0.017261396	0.017242879
60.97412109	0.018629226	0.028581127	0.017130259	0.017335781
61.03515625	0.018011355	0.027196405	0.017875461	0.017054165
61.09619141	0.017504312	0.025901492	0.018791154	0.016438515
61.15722656	0.017549528	0.025930958	0.019355256	0.015675123
61.21826172	0.017970337	0.02659171	0.01961576	0.015092783
61.27929688	0.018115092	0.026132974	0.01984222	0.014902793
61.34033203	0.017542201	0.023926696	0.020079755	0.014969556
61.40136719	0.016418992	0.020977313	0.02015013	0.014933491
61.46240234	0.015284666	0.018776598	0.019957804	0.014538624
61.5234375	0.014467278	0.017869297	0.019646187	0.013854758
61.58447266	0.013939383	0.018139968	0.019479575	0.01329412
61.64550781	0.013760981	0.019643269	0.01958831	0.013373319
61.70654297	0.014087557	0.021810791	0.019806702	0.014270802
61.76757813	0.014619703	0.023358835	0.019816299	0.015627696
61.82861328	0.014753143	0.023631746	0.019494999	0.016824881
61.88964844	0.014439502	0.023171885	0.019058057	0.017349029
61.95068359	0.014513958	0.022740814	0.018714941	0.017045915
62.01171875	0.015724086	0.022192705	0.018245562	0.016251016
62.07275391	0.01757015	0.021176843	0.017273398	0.015622932
62.13378906	0.01892283	0.020477581	0.016060195	0.015555205
62.19482422	0.019065109	0.021225036	0.0156992	0.015766476
62.25585938	0.017901881	0.022784409	0.016793717	0.015760277
62.31689453	0.015866562	0.023554702	0.018371397	0.015473391
62.37792969	0.013960282	0.023198205	0.019188845	0.015285322
62.43896484	0.01346592	0.022826668	0.019025071	0.015487056
62.5	0.014531593	0.023322413	0.018577923	0.015923325
62.56103516	0.015822964	0.024310453	0.018453446	0.016242802
62.62207031	0.016284147	0.025336057	0.018381648	0.016237356
62.68310547	0.016042979	0.026564201	0.017747419	0.015861304
62.74414063	0.015924229	0.027751033	0.016599008	0.015147947
62.80517578	0.016252749	0.027794228	0.015916902	0.014233258
62.86621094	0.016485915	0.025910946	0.016699365	0.013377354
62.92724609	0.01620384	0.022754796	0.018598834	0.012849606
62.98828125	0.015738841	0.020167953	0.020282988	0.012804382
63.04931641	0.015650847	0.019365636	0.020734092	0.013265734
63.11035156	0.015961281	0.019693207	0.019869416	0.014065199
63.17138672	0.016355278	0.020215941	0.018573642	0.014798736
63.23242188	0.016735004	0.020826818	0.017994301	0.015092144
63.29345703	0.017056559	0.021482336	0.0182264	0.015005355
63.35449219	0.017049839	0.021847689	0.018269188	0.015065869
63.41552734	0.016612225	0.021914458	0.01748645	0.015655909
63.4765625	0.016246807	0.022120389	0.016342131	0.016444081
63.53759766	0.016507244	0.022566794	0.015682313	0.016778839
63.59863281	0.017014009	0.022743791	0.015489102	0.016391984
63.65966797	0.016875917	0.022359717	0.015104465	0.015561394
63.72070313	0.015900993	0.021929882	0.014553016	0.014799806
63.78173828	0.014828723	0.022168238	0.014624114	0.014479363
63.84277344	0.014290135	0.022918139	0.015450331	0.014690284
63.90380859	0.013944794	0.023270498	0.01610386	0.015251926
63.96484375	0.013471128	0.022626236	0.015985346	0.015778105
64.02587891	0.013675325	0.021334543	0.015560732	0.015929546
64.08691406	0.015319327	0.020505162	0.01558299	0.015721307
64.14794922	0.017430333	0.020885028	0.015910079	0.01550658
64.20898438	0.018461861	0.021808005	0.015833047	0.01555218
64.27001953	0.017829489	0.02196673	0.015234347	0.015744067
64.33105469	0.016128312	0.020840977	0.0147085	0.015866587
64.39208984	0.014569225	0.019105995	0.014666438	0.015929053
64.453125	0.014009762	0.01780035	0.014888707	0.016017349
64.51416016	0.01436717	0.016999187	0.015193241	0.016024187
64.57519531	0.015082208	0.016043904	0.015739957	0.015772652
64.63623047	0.015722521	0.015105913	0.016448361	0.015292268
64.69726563	0.016223681	0.015280734	0.016864935	0.014751229
64.75830078	0.016965414	0.0166563	0.016864494	0.014202193
64.81933594	0.018330783	0.017989731	0.016928656	0.013695248
64.88037109	0.019968545	0.01858411	0.017356201	0.013604186
64.94140625	0.020939201	0.018831836	0.017617297	0.014310356
65.00244141	0.020598314	0.019233811	0.017124817	0.015454752
65.06347656	0.019138111	0.019739837	0.016286221	0.016195977
65.12451172	0.017394566	0.020395179	0.016262725	0.016135975
65.18554688	0.016047694	0.021676438	0.017287161	0.015664547
65.24658203	0.014990475	0.023477292	0.018189612	0.015442096
65.30761719	0.013753689	0.024687907	0.018053281	0.015542406
65.36865234	0.012327005	0.024372376	0.017224051	0.015435311
65.4296875	0.011347766	0.022817799	0.016839488	0.014764797
65.49072266	0.011490408	0.021313654	0.017402985	0.013726785
65.55175781	0.012531116	0.020735762	0.018201097	0.012789291
65.61279297	0.01348031	0.020631551	0.018393311	0.012268935
65.67382813	0.013540492	0.020310361	0.017849332	0.012244666
65.73486328	0.012782743	0.019984371	0.017089861	0.01267093
65.79589844	0.01235527	0.020432778	0.016849485	0.013365958
65.85693359	0.013418283	0.021997305	0.017493955	0.014100159
65.91796875	0.015416589	0.024235797	0.018655436	0.014847441
65.97900391	0.016984399	0.026298043	0.019564768	0.015782563
66.04003906	0.017537157	0.027319113	0.01972347	0.01692571
66.10107422	0.017336641	0.026806156	0.01928734	0.017943395
66.16210938	0.016754252	0.024996591	0.018888501	0.018388392
66.22314453	0.015776103	0.022813719	0.018943326	0.018004657
66.28417969	0.01437804	0.021195084	0.019188494	0.016822746
66.34521484	0.013060764	0.020328263	0.019092259	0.015168569
66.40625	0.012462977	0.019776772	0.01843706	0.013711998
66.46728516	0.012483533	0.019125148	0.017353017	0.013257352
66.52832031	0.012692583	0.018198739	0.016033834	0.013925739
66.58935547	0.013254125	0.017227617	0.014654769	0.014876485
66.65039063	0.01438423	0.017191807	0.0135724	0.015265006
66.71142578	0.015455829	0.019054254	0.013307798	0.014960551
66.77246094	0.015625862	0.022093575	0.014015745	0.01445512
66.83349609	0.014881767	0.024522882	0.015223446	0.014218177
66.89453125	0.01405499	0.025203243	0.016308919	0.014151928
66.95556641	0.01367939	0.024218204	0.016890736	0.013899225
67.01660156	0.013228071	0.022462755	0.016856372	0.013498994
67.07763672	0.012184963	0.020774924	0.016328469	0.013434303
67.13867188	0.011187306	0.019475318	0.015644381	0.013981718
67.19970703	0.011341132	0.018777229	0.015210459	0.014777544
67.26074219	0.012294684	0.019024518	0.015238351	0.015280457
67.32177734	0.012738738	0.020083233	0.015651787	0.015348636
67.3828125	0.012210114	0.021192264	0.016235088	0.015281461
67.44384766	0.011390725	0.021726329	0.016731512	0.015415541
67.50488281	0.011276601	0.021635464	0.016877577	0.015724698
67.56591797	0.011974194	0.021184972	0.016575082	0.015917336
67.62695313	0.012712203	0.02056132	0.016070926	0.015840955
67.68798828	0.012826081	0.019825556	0.015771404	0.015624786
67.74902344	0.012296797	0.019061812	0.01573726	0.015440261
67.81005859	0.011911588	0.018367412	0.015636484	0.0152629
67.87109375	0.012641735	0.017791954	0.015378771	0.015004471
67.93212891	0.01416762	0.01744391	0.015464584	0.014781749
67.99316406	0.015179013	0.017533198	0.016337201	0.014829341
68.05419922	0.015091883	0.018135981	0.017593305	0.015120246
68.11523438	0.014798283	0.01905984	0.018426441	0.01532192
68.17626953	0.015597169	0.020061352	0.018481184	0.015209611
68.23730469	0.016983127	0.020988671	0.017962369	0.014955494
68.29833984	0.017160528	0.021633915	0.017137608	0.014963871
68.359375	0.015293671	0.021671	0.015976537	0.015444754
68.42041016	0.012581324	0.020919839	0.01445063	0.016206834
68.48144531	0.011824498	0.019644908	0.013062884	0.016831801
68.54248047	0.013567468	0.018459886	0.012713719	0.016923498
68.60351563	0.015206059	0.017767684	0.013669733	0.016293445
68.66455078	0.015373002	0.017390146	0.015250257	0.015112396
68.72558594	0.014739788	0.017012843	0.016726696	0.013903329
68.78662109	0.014759186	0.016741016	0.017674354	0.013188498
68.84765625	0.015795012	0.016851843	0.017808506	0.013025399
68.90869141	0.016847851	0.017154901	0.01704124	0.013107603
68.96972656	0.016974619	0.017193267	0.015753281	0.013234253
69.03076172	0.015916816	0.017162188	0.014781382	0.01335895
69.09179688	0.013986849	0.018029873	0.014716154	0.013362797
69.15283203	0.011935349	0.020064072	0.015234276	0.013123965
69.21386719	0.010699813	0.021975322	0.015648194	0.012782525
69.27490234	0.010615658	0.022279448	0.015702382	0.01265062
69.3359375	0.011117526	0.020675745	0.015567864	0.012754763
69.39697266	0.011783765	0.018355105	0.015468847	0.012763909
69.45800781	0.012726207	0.017076606	0.015567989	0.012495582
69.51904297	0.013810393	0.017200748	0.016050402	0.012223593
69.58007813	0.014304647	0.01759973	0.016929702	0.012382059
69.64111328	0.013590214	0.017697483	0.017785652	0.013091241
69.70214844	0.011999622	0.017885626	0.018021997	0.014169324
69.76318359	0.01105944	0.018399651	0.017416862	0.015380327
69.82421875	0.01200137	0.018905205	0.01639077	0.01641777
69.88525391	0.013782726	0.019252938	0.015719782	0.01689603
69.94628906	0.014784381	0.019703362	0.015789115	0.016590385
70.00732422	0.014494606	0.020218644	0.016232785	0.015669008
70.06835938	0.013487007	0.020289736	0.016485552	0.014625515
70.12939453	0.012791838	0.019760458	0.016333746	0.013935401
70.19042969	0.0129336	0.019281623	0.015905965	0.01379204
70.25146484	0.013584084	0.019531494	0.015404983	0.014162533
70.3125	0.014278654	0.020277492	0.014969729	0.014873197
70.37353516	0.014830188	0.020891898	0.014774271	0.015590113
70.43457031	0.015097767	0.021209635	0.015076061	0.015963842
70.49560547	0.014895966	0.021291885	0.015939198	0.015872416
70.55664063	0.014325099	0.020919262	0.016977004	0.015441261
70.61767578	0.013983399	0.020001813	0.017594185	0.014812697
70.67871094	0.014370186	0.019318164	0.017460118	0.014002566
70.73974609	0.01501201	0.019925165	0.016751463	0.013083621
70.80078125	0.014880909	0.02143581	0.016016048	0.012419372
70.86181641	0.013537359	0.022295122	0.015728951	0.012474237
70.92285156	0.011761263	0.021617291	0.015929509	0.013273333
70.98388672	0.011223781	0.019901713	0.016344609	0.014332948
71.04492188	0.01241026	0.018385005	0.01671642	0.0151274
71.10595703	0.013858536	0.017685268	0.016913534	0.015372544
71.16699219	0.014373382	0.0173707	0.01689023	0.015041664
71.22802734	0.013867928	0.017063572	0.016626498	0.01432001
71.2890625	0.012931285	0.017019675	0.016058185	0.013536926
71.35009766	0.012216673	0.017412682	0.015118481	0.013036988
71.41113281	0.012143611	0.017757835	0.014037485	0.013010684
71.47216797	0.012964601	0.017424762	0.013597165	0.013372533
71.53320313	0.014581967	0.016375433	0.014463945	0.01377742
71.59423828	0.016288474	0.015408951	0.016025604	0.013813805
71.65527344	0.017124983	0.015708365	0.016926129	0.013310397
71.71630859	0.016503691	0.017606486	0.016370969	0.012574669
71.77734375	0.014634902	0.020194697	0.014662616	0.01226663
71.83837891	0.012651818	0.022400565	0.013053211	0.012741802
71.89941406	0.012012638	0.023717901	0.012766072	0.013630451
71.96044922	0.012843045	0.024245922	0.01367486	0.014344657
72.02148438	0.013880198	0.024414678	0.014818002	0.014579659
72.08251953	0.014249458	0.024584485	0.015597955	0.014288173
72.14355469	0.013937627	0.024750628	0.015829443	0.013554227
72.20458984	0.013289602	0.024587615	0.015524188	0.012676156
72.265625	0.012533177	0.023797298	0.014958163	0.012219894
72.32666016	0.011834656	0.02246153	0.014637276	0.012565813
72.38769531	0.011620295	0.021058785	0.014838448	0.013383927
72.44873047	0.012286186	0.019998209	0.015329145	0.014042722
72.50976563	0.013484534	0.019185775	0.015800158	0.014305996
72.57080078	0.014379985	0.018444628	0.016221185	0.014418304
72.63183594	0.014469732	0.018286318	0.016565879	0.014690681
72.69287109	0.013894153	0.019479274	0.016525112	0.015122232
72.75390625	0.013183265	0.021575928	0.015799178	0.015472675
72.81494141	0.012712597	0.023044145	0.014560816	0.015553724
72.87597656	0.012437546	0.02275284	0.013420868	0.015365686
72.93701172	0.012249025	0.020798133	0.012814023	0.015082555
72.99804688	0.012317763	0.018492572	0.012616801	0.014958
73.05908203	0.012809867	0.017511735	0.012629477	0.01513099
73.12011719	0.013411484	0.018190626	0.012946081	0.015469531
73.18115234	0.013498165	0.019209254	0.013579082	0.015677609
73.2421875	0.012744295	0.019262126	0.014231793	0.015534802
73.30322266	0.011541171	0.018094579	0.014711417	0.014986189
73.36425781	0.010874569	0.016718137	0.015202665	0.014093526
73.42529297	0.011283224	0.016782093	0.015916656	0.013038088
73.48632813	0.012108386	0.018485974	0.01666744	0.012175808
73.54736328	0.012597772	0.020114913	0.017055274	0.011877641
73.60839844	0.012904752	0.020188142	0.016928993	0.012149244
73.66943359	0.01372785	0.018642769	0.016513091	0.012636433
73.73046875	0.015144437	0.016693297	0.01614066	0.013064293
73.79150391	0.016379471	0.015754065	0.01591264	0.013405879
73.85253906	0.016803124	0.015991236	0.015647318	0.013675263
73.91357422	0.016598005	0.016576944	0.015148964	0.013796196
73.97460938	0.016494419	0.017021422	0.01450675	0.013743664
74.03564453	0.016810857	0.017338215	0.014132282	0.013664433
74.09667969	0.016986116	0.01766616	0.014348787	0.013741603
74.15771484	0.01635915	0.018250652	0.014908559	0.013991113
74.21875	0.015102608	0.019355248	0.015227249	0.014258573
74.27978516	0.014377986	0.020788078	0.015030616	0.014340587
74.34082031	0.01518666	0.021881191	0.014572751	0.014094142
74.40185547	0.016889074	0.022158415	0.014261068	0.013586343
74.46289063	0.018000472	0.021767798	0.01419053	0.013179255
74.52392578	0.017603201	0.021151065	0.014268452	0.013211818
74.58496094	0.015716394	0.020404113	0.014614957	0.013484548
74.64599609	0.013228622	0.019302958	0.015384167	0.013451686
74.70703125	0.011623682	0.01804166	0.016285982	0.012956382
74.76806641	0.011886005	0.017564252	0.016757757	0.012474439
74.82910156	0.013317885	0.018627848	0.016562436	0.012494086
74.89013672	0.014703726	0.020693778	0.015991051	0.012861956
74.95117188	0.015529998	0.02252448	0.015481694	0.013240252
75.01220703	0.015957293	0.023182164	0.015141859	0.013731712
75.07324219	0.016385014	0.022320513	0.014838111	0.014470988
75.13427734	0.016907833	0.020325257	0.014613647	0.015016206
75.1953125	0.017103441	0.018487573	0.01463493	0.014756571
75.25634766	0.01642687	0.018352491	0.014752528	0.013715055
75.31738281	0.014790948	0.019795157	0.014536335	0.01267282
75.37841797	0.012875033	0.021022266	0.013873342	0.012346749
75.43945313	0.011827648	0.020759655	0.013330015	0.012587149
75.50048828	0.012055194	0.019350067	0.013620931	0.012956794
75.56152344	0.012661028	0.018438813	0.014559974	0.013405716
75.62255859	0.012716386	0.019176723	0.015239976	0.013873349
75.68359375	0.012090167	0.020684693	0.015171182	0.013987949
75.74462891	0.011307401	0.021499139	0.014766551	0.013629722
75.80566406	0.011015466	0.021207116	0.014783332	0.01339483
75.86669922	0.011340273	0.020389683	0.015203855	0.013927846
75.92773438	0.011795722	0.019714217	0.015208938	0.014872289
75.98876953	0.01186652	0.019231307	0.014393986	0.015366437
76.04980469	0.011501048	0.018617747	0.013554914	0.015148
76.11083984	0.011160891	0.017740977	0.014020151	0.014673109
76.171875	0.011322431	0.016691098	0.01574184	0.014438963
76.23291016	0.011855118	0.015608657	0.017384213	0.014483052
76.29394531	0.012286975	0.014883883	0.018032912	0.014663303
76.35498047	0.012501932	0.015203287	0.017616507	0.014936792
76.41601563	0.012728812	0.016617836	0.016439653	0.01511908
76.47705078	0.012901707	0.018089491	0.014836104	0.014844865
76.53808594	0.012454619	0.018634991	0.013376121	0.014041936
76.59912109	0.01095588	0.018352966	0.012973302	0.013226576
76.66015625	0.008826503	0.018301451	0.013825135	0.013004149
76.72119141	0.007577201	0.019141612	0.014820941	0.013238382
76.78222656	0.008315729	0.020148129	0.014916996	0.013259558
76.84326172	0.009886267	0.020223507	0.014161591	0.012718497
76.90429688	0.011124875	0.019144404	0.013456235	0.011831187
76.96533203	0.011937459	0.017718255	0.013397681	0.011074016
77.02636719	0.012499659	0.017107234	0.013553798	0.010816875
77.08740234	0.012589811	0.017806819	0.013297047	0.011130765
77.1484375	0.011759004	0.019305015	0.012562013	0.011762527
77.20947266	0.009968082	0.020678039	0.01163085	0.0122936
77.27050781	0.00809836	0.021148739	0.010869389	0.012430878
77.33154297	0.007772237	0.020439016	0.010977481	0.012194827
77.39257813	0.009139798	0.019008959	0.012569778	0.011868962
77.45361328	0.010577718	0.017809654	0.014975228	0.01179115
77.51464844	0.011124242	0.017317183	0.016821898	0.012134997
77.57568359	0.010877683	0.016933325	0.01736547	0.012753599
77.63671875	0.010510489	0.015818702	0.016972678	0.013197687
77.69775391	0.010557329	0.013895134	0.016714167	0.013013217
77.75878906	0.010998884	0.012084798	0.017172212	0.012150792
77.81982422	0.011630339	0.011872989	0.017804201	0.011147373
77.88085938	0.012356817	0.013804149	0.017798771	0.010708659
77.94189453	0.012944362	0.016785197	0.016883401	0.010850424
78.00292969	0.012971235	0.019428143	0.015315092	0.010957966
78.06396484	0.012300699	0.020819698	0.013609645	0.010744205
78.125	0.01149779	0.020723936	0.012355149	0.010603759
78.18603516	0.01143975	0.019670331	0.011905621	0.01107997
78.24707031	0.0121534	0.018723804	0.012033067	0.01213182
78.30810547	0.012860265	0.01874301	0.012265946	0.013205651
78.36914063	0.013253092	0.019627769	0.012502403	0.013784017
78.43017578	0.013822035	0.020553282	0.012878054	0.0136869
78.49121094	0.014936981	0.020772898	0.013190227	0.01319009
78.55224609	0.016092046	0.020096507	0.012993807	0.012911685
78.61328125	0.016473918	0.019011053	0.012309003	0.013211002
78.67431641	0.015796645	0.018379557	0.01179935	0.013705168
78.73535156	0.014516656	0.018639607	0.011821464	0.013808879
78.79638672	0.013504022	0.019398921	0.011700733	0.013508318
78.85742188	0.013303283	0.020098603	0.010774813	0.013351718
78.91845703	0.01358816	0.020587579	0.009640779	0.013656878
78.97949219	0.013621252	0.020922631	0.009833341	0.014023284
79.04052734	0.013089299	0.021052308	0.011362275	0.013935495
79.1015625	0.012489564	0.020952385	0.012652142	0.013403013
79.16259766	0.012717221	0.020826891	0.012873622	0.012844483
79.22363281	0.013830093	0.020852746	0.012338255	0.01254137
79.28466797	0.014853749	0.020889568	0.011726893	0.012419103
79.34570313	0.015013482	0.02081106	0.011332123	0.012363996
79.40673828	0.014398798	0.020923538	0.011223993	0.012415498
79.46777344	0.013634252	0.021526949	0.011674891	0.012587574
79.52880859	0.013079267	0.022132997	0.012619172	0.012749619
79.58984375	0.012611716	0.021768618	0.013277802	0.012741928
79.65087891	0.0123181	0.020034576	0.012955274	0.012474161
79.71191406	0.012679968	0.017683518	0.011805711	0.011929087
79.77294922	0.013654345	0.016196294	0.010787004	0.011183535
79.83398438	0.014419221	0.016233526	0.01071565	0.010401904
79.89501953	0.014338689	0.016814072	0.011434695	0.009731174
79.95605469	0.013527841	0.016750181	0.012497815	0.009318732
80.01708984	0.012528934	0.015820205	0.013716147	0.009538893
80.078125	0.011653753	0.014844829	0.014741773	0.010747899
80.13916016	0.010906321	0.015019578	0.015028092	0.012556567
80.20019531	0.010505023	0.016426257	0.014411302	0.014032328
80.26123047	0.010801722	0.017771449	0.013496728	0.014490739
80.32226563	0.011573038	0.017913653	0.013234479	0.013869255
80.38330078	0.012227863	0.016889371	0.013835172	0.012616501
80.44433594	0.012581812	0.015889247	0.014621709	0.011302174
80.50537109	0.012887627	0.016042056	0.014997132	0.010338014
80.56640625	0.013298036	0.016987742	0.014853335	0.010033462
80.62744141	0.0136992	0.01767541	0.014360181	0.010480151
80.68847656	0.014065306	0.017797283	0.013792	0.011215681
80.74951172	0.014492804	0.017749857	0.013487016	0.011584056
80.81054688	0.014796384	0.017833832	0.013647117	0.011456005
80.87158203	0.014524819	0.017906751	0.014120121	0.011396559
80.93261719	0.013554003	0.017681534	0.01459977	0.011974114
80.99365234	0.012441416	0.016908057	0.014915207	0.012969645
81.0546875	0.011888619	0.015377123	0.014924739	0.013756229
81.11572266	0.011742597	0.01330307	0.01432268	0.014021017
81.17675781	0.01124033	0.011947621	0.01286699	0.013817021
81.23779297	0.010166789	0.012812217	0.010886343	0.013303787
81.29882813	0.009216291	0.015139652	0.009467758	0.012697077
81.35986328	0.009181622	0.017033499	0.009491246	0.012354259
81.42089844	0.009845079	0.017651358	0.010343339	0.012523978
81.48193359	0.010478773	0.017286098	0.01108256	0.012951443
81.54296875	0.010750791	0.016631166	0.011578039	0.013108862
81.60400391	0.010655853	0.01602757	0.012040883	0.012753398
81.66503906	0.010297281	0.015321484	0.012427207	0.012071198
81.72607422	0.010042544	0.014249428	0.012609146	0.011399446
81.78710938	0.010531384	0.012795507	0.012737231	0.010956049
81.84814453	0.011925476	0.011552818	0.013008276	0.010859228
81.90917969	0.013557871	0.011782303	0.013266782	0.011156425
81.97021484	0.014716737	0.013796699	0.013261545	0.011680121
82.03125	0.015222181	0.016093122	0.013121779	0.012146894
82.09228516	0.015306404	0.01727003	0.013163643	0.012513948
82.15332031	0.015112718	0.017268822	0.013287834	0.013025772
82.21435547	0.014401964	0.017214757	0.013098157	0.013765665
82.27539063	0.012858653	0.017928913	0.012637571	0.014340491
82.33642578	0.010668431	0.018693487	0.012507902	0.01421305
82.39746094	0.008896988	0.01839974	0.012973226	0.013249751
82.45849609	0.008902223	0.017073037	0.013441647	0.012036325
82.51953125	0.010324332	0.015895	0.013295067	0.011703652
82.58056641	0.011690141	0.015800072	0.012599057	0.012776407
82.64160156	0.012264902	0.016347797	0.011866752	0.01437421
82.70263672	0.012088004	0.016713211	0.01136876	0.015307163
82.76367188	0.011502025	0.016645792	0.010966879	0.015066772
82.82470703	0.010771965	0.016101926	0.010625967	0.014012716
82.88574219	0.009978831	0.014949738	0.010585521	0.013054677
82.94677734	0.009172764	0.013538184	0.010947706	0.012752112
83.0078125	0.008565187	0.013107052	0.011519496	0.012677436
83.06884766	0.008565123	0.01436296	0.012088254	0.012157703
83.12988281	0.009422386	0.016117223	0.012491769	0.011208222
83.19091797	0.010726656	0.016937195	0.012544821	0.010496762
83.25195313	0.011604448	0.016508289	0.012214387	0.010455109
83.31298828	0.011342865	0.015494687	0.011805748	0.010685041
83.37402344	0.009908848	0.014757596	0.011666403	0.010649633
83.43505859	0.008346486	0.014616128	0.011701725	0.010382741
83.49609375	0.008377009	0.014845769	0.011636538	0.010369149
83.55712891	0.009919762	0.015107223	0.01166615	0.010943318
83.61816406	0.011301871	0.015164531	0.012270839	0.011928456
83.67919922	0.011753598	0.015070716	0.013345012	0.01290538
83.74023438	0.011652196	0.015274231	0.014278514	0.013572124
83.80126953	0.011734848	0.016116706	0.014843148	0.013868848
83.86230469	0.012137988	0.017170783	0.015354333	0.01394028
83.92333984	0.012383581	0.017617345	0.015964293	0.013958264
83.984375	0.012162914	0.017145366	0.01625754	0.013931014
84.04541016	0.01163658	0.016239875	0.015847585	0.013759609
84.10644531	0.011102158	0.015616527	0.015037604	0.013498401
84.16748047	0.01063626	0.015422117	0.014604139	0.013415265
84.22851563	0.010173675	0.015396571	0.014831577	0.013651491
84.28955078	0.009758012	0.015620735	0.015217173	0.013929713
84.35058594	0.009498538	0.016310139	0.0152948	0.01380539
84.41162109	0.009361908	0.016994823	0.015046958	0.013117608
84.47265625	0.00918501	0.016752068	0.014507392	0.012145283
84.53369141	0.008857459	0.015283856	0.013472207	0.011399312
84.59472656	0.008410762	0.013580595	0.011888156	0.011209971
84.65576172	0.008012179	0.013282605	0.010448724	0.011504687
84.71679688	0.007908722	0.014457096	0.010401802	0.01201922
84.77783203	0.008246014	0.015586842	0.011896063	0.01255582
84.83886719	0.008923688	0.015874085	0.013691083	0.013004147
84.89990234	0.009756056	0.015750071	0.014775196	0.01326627
84.9609375	0.010657574	0.015843281	0.01487823	0.013236739
85.02197266	0.011554524	0.0159787	0.014263266	0.01286061
85.08300781	0.012259464	0.015626686	0.01340386	0.012218458
85.14404297	0.012598362	0.014973341	0.012636975	0.011543409
85.20507813	0.012633079	0.014958266	0.01203173	0.011082181
85.26611328	0.012639379	0.015998686	0.0116462	0.010888892
85.32714844	0.01283061	0.017290592	0.011711939	0.010846796
85.38818359	0.013249548	0.017885789	0.012263877	0.01092758
85.44921875	0.01395716	0.017635554	0.012849935	0.011266227
85.51025391	0.01495957	0.017230946	0.013017069	0.011873171
85.57128906	0.015799339	0.017539196	0.012872332	0.012433601
85.63232422	0.015583076	0.018520004	0.012928827	0.012570559
85.69335938	0.013584459	0.019023989	0.013358711	0.01223629
85.75439453	0.009868706	0.01781542	0.013797158	0.011791584
85.81542969	0.005945736	0.014669433	0.014035161	0.011632981
85.87646484	0.005758961	0.011399824	0.014330938	0.011720564
85.9375	0.008485261	0.011830984	0.01484803	0.011704826
85.99853516	0.010120604	0.015535636	0.015258043	0.011456232
86.05957031	0.009807459	0.018631576	0.015278984	0.011213165
86.12060547	0.00819266	0.019523184	0.015200194	0.011211182
86.18164063	0.006799318	0.018811508	0.015425591	0.011353769
86.24267578	0.007008433	0.018183004	0.01564656	0.01142692
86.30371094	0.008337136	0.01856415	0.015119833	0.011431684
86.36474609	0.009641733	0.019209259	0.013683146	0.011484122
86.42578125	0.010470665	0.01918338	0.012155488	0.011502628
86.48681641	0.010921194	0.018584117	0.011536222	0.011243249
86.54785156	0.011390789	0.018197903	0.011617121	0.010665714
86.60888672	0.012127831	0.018403219	0.011412777	0.010135054
86.66992188	0.012782899	0.0186664	0.010622532	0.010152808
86.73095703	0.012699288	0.018177943	0.009848491	0.010799303
86.79199219	0.011679673	0.016643966	0.009785265	0.011652056
86.85302734	0.010459151	0.014726608	0.010382517	0.012237444
86.9140625	0.010185876	0.013984704	0.011089913	0.012339449
86.97509766	0.010759248	0.015320783	0.01147224	0.012087897
87.03613281	0.010928777	0.01762401	0.011425899	0.01192356
87.09716797	0.010167766	0.019487999	0.011327251	0.012297606
87.15820313	0.009408409	0.020513078	0.01186933	0.013198591
87.21923828	0.010050196	0.020926285	0.013170069	0.014126444
87.28027344	0.011733229	0.020751367	0.014425497	0.014521419
87.34130859	0.01302463	0.019613123	0.01480957	0.014070425
87.40234375	0.013242318	0.01737065	0.014185076	0.012815753
87.46337891	0.012617564	0.014705716	0.013048327	0.011245032
87.52441406	0.011848366	0.012893546	0.011953536	0.010254749
87.58544922	0.011602236	0.012608762	0.011061875	0.010415833
87.64648438	0.01209957	0.013366477	0.010440584	0.011098869
87.70751953	0.012952039	0.014646236	0.010411258	0.011240263
87.76855469	0.013444456	0.016225846	0.010995952	0.010426849
87.82958984	0.013060306	0.017705695	0.011561913	0.009102811
87.890625	0.0118981	0.01868772	0.011590147	0.00815681
87.95166016	0.010702188	0.01919884	0.011288004	0.007997238
88.01269531	0.010192257	0.019533552	0.011262429	0.008235164
88.07373047	0.010166144	0.019747295	0.011646832	0.00858883
88.13476563	0.009940092	0.019626242	0.01200413	0.009188609
88.19580078	0.009407494	0.019101168	0.012114949	0.01005077
88.25683594	0.00916847	0.018275324	0.012269034	0.010922586
88.31787109	0.009783528	0.016999978	0.012742234	0.011619379
88.37890625	0.011077768	0.014886593	0.013324628	0.012133223
88.43994141	0.012418748	0.012121217	0.013605988	0.01246805
88.50097656	0.013174856	0.010388331	0.013458974	0.012610067
88.56201172	0.012920833	0.011629427	0.013122203	0.012653543
88.62304688	0.011717884	0.014525371	0.012952059	0.012727555
88.68408203	0.010356867	0.016869143	0.013109209	0.012742783
88.74511719	0.009909966	0.017840263	0.013469707	0.01243916
88.80615234	0.010359943	0.0175688	0.013843332	0.011760957
88.8671875	0.010715674	0.016570204	0.014197377	0.011015246
88.92822266	0.010629384	0.015522167	0.014565168	0.010544321
88.98925781	0.010730857	0.015178568	0.014753819	0.010378291
89.05029297	0.011497018	0.015907742	0.014378146	0.010481539
89.11132813	0.012376601	0.017297088	0.013395954	0.011051653
89.17236328	0.012618013	0.01869044	0.012609747	0.012132736
89.23339844	0.012149303	0.019823619	0.013104912	0.013270529
89.29443359	0.011475038	0.020760139	0.014593088	0.013920155
89.35546875	0.011019866	0.021494913	0.015672567	0.013919568
89.41650391	0.010773402	0.021835293	0.015536932	0.01352205
89.47753906	0.010675046	0.02159069	0.01458791	0.013139676
89.53857422	0.010898491	0.020657177	0.013921601	0.013077948
89.59960938	0.011503057	0.018926063	0.014016459	0.013370116
89.66064453	0.012180065	0.01634678	0.014218229	0.013715815
89.72167969	0.0125461	0.013258484	0.013876597	0.013661724
89.78271484	0.012448211	0.010631216	0.013099579	0.01300065
89.84375	0.012034017	0.009509883	0.01236906	0.012028825
89.90478516	0.011737474	0.009700834	0.011901391	0.011288745
89.96582031	0.012044227	0.010414924	0.011696549	0.01092181
90.02685547	0.012911653	0.011704636	0.011911916	0.010625138
90.08789063	0.013631986	0.013635573	0.012547102	0.010385627
90.14892578	0.013463813	0.015349242	0.013035978	0.010620079
90.20996094	0.01218482	0.015796716	0.012735244	0.011339385
90.27099609	0.010209108	0.014783457	0.011659994	0.01192832
90.33203125	0.008446455	0.01345504	0.010698246	0.012026392
90.39306641	0.008008729	0.013661909	0.010882964	0.011982372
90.45410156	0.009345775	0.015633923	0.012076912	0.012261047
90.51513672	0.011705223	0.017779419	0.013325574	0.012641103
90.57617188	0.013993979	0.01890705	0.014074261	0.012546034
90.63720703	0.015357643	0.018866776	0.014401262	0.011909279
90.69824219	0.015381561	0.01811078	0.014710333	0.011303825
90.75927734	0.014155904	0.017098001	0.015290466	0.01121017
90.8203125	0.012119163	0.01598474	0.015998165	0.011420158
90.88134766	0.009827129	0.014815583	0.016367706	0.011556308
90.94238281	0.008002848	0.013873611	0.01601589	0.011663582
91.00341797	0.007677698	0.013634582	0.014930881	0.011956092
91.06445313	0.009043349	0.01423245	0.013449024	0.012349718
91.12548828	0.010904545	0.015192402	0.011983128	0.012585032
91.18652344	0.012282161	0.015869102	0.010787811	0.012623422
91.24755859	0.012949609	0.015879245	0.010017196	0.012665332
91.30859375	0.013111236	0.015140329	0.009822078	0.012843368
91.36962891	0.012991246	0.013714253	0.010165403	0.013054233
91.43066406	0.012741891	0.011770712	0.010804845	0.013095829
91.49169922	0.01260287	0.009928029	0.01163568	0.012837364
91.55273438	0.012718184	0.009634745	0.012720509	0.012263886
91.61376953	0.012714154	0.011656913	0.013911794	0.011458681
91.67480469	0.011943663	0.01458468	0.014778796	0.010568234
91.73583984	0.01028296	0.016864028	0.015000666	0.009785189
91.796875	0.008649083	0.017879223	0.014643975	0.009401002
91.85791016	0.008384035	0.01778305	0.013990239	0.009734074
91.91894531	0.009215564	0.016941476	0.013175075	0.010699581
91.97998047	0.00982506	0.015384566	0.012212188	0.011651513
92.04101563	0.009921911	0.012936722	0.011406305	0.011893824
92.10205078	0.010169108	0.010123188	0.011317398	0.011208013
92.16308594	0.010925247	0.009055286	0.01192282	0.010050932
92.22412109	0.011662525	0.011034038	0.012444683	0.009323059
92.28515625	0.011798738	0.013762976	0.01230656	0.009551825
92.34619141	0.011299579	0.015306565	0.011703252	0.010357029
92.40722656	0.010530675	0.015355624	0.011294943	0.01111662
92.46826172	0.009957164	0.014571706	0.011371612	0.011494733
92.52929688	0.010027553	0.013717036	0.011571581	0.011405569
92.59033203	0.010893261	0.012921969	0.011570451	0.010997408
92.65136719	0.012051601	0.011851751	0.011533048	0.010654556
92.71240234	0.012724957	0.010503062	0.011804731	0.010660814
92.7734375	0.012550625	0.009667798	0.012405292	0.010773517
92.83447266	0.011821715	0.010365313	0.013034804	0.01048294
92.89550781	0.011093939	0.012338607	0.01341824	0.009659401
92.95654297	0.0104929	0.014313809	0.013433733	0.008808351
93.01757813	0.009732975	0.015318908	0.013046306	0.008663468
93.07861328	0.008929511	0.015200128	0.012314182	0.009357254
93.13964844	0.008858916	0.014723868	0.011531002	0.010383436
93.20068359	0.009890158	0.015057768	0.011271797	0.011218068
93.26171875	0.011407276	0.016460411	0.011963017	0.011464935
93.32275391	0.012852459	0.017968999	0.013313492	0.010850179
93.38378906	0.014096108	0.018538162	0.014587133	0.009445051
93.44482422	0.014945182	0.017701593	0.015253646	0.007945514
93.50585938	0.014943861	0.015560398	0.015232434	0.007483391
93.56689453	0.013809052	0.012758881	0.014747734	0.008313999
93.62792969	0.011960294	0.010722689	0.014020656	0.009522373
93.68896484	0.010548996	0.011137929	0.013124039	0.010444142
93.75	0.010412016	0.013561107	0.012156212	0.010915377
93.81103516	0.010952381	0.016176777	0.011388144	0.010880239
93.87207031	0.011284435	0.017977174	0.010997308	0.010306211
93.93310547	0.011431165	0.018757314	0.010759994	0.009417726
93.99414063	0.011894472	0.018638494	0.01036022	0.008778178
94.05517578	0.01263977	0.017900744	0.009875922	0.008818606
94.11621094	0.013001451	0.01714229	0.009652408	0.00931769
94.17724609	0.012458227	0.017131325	0.009730026	0.009770197
94.23828125	0.011126082	0.017921411	0.00985928	0.009892672
94.29931641	0.009737135	0.018562878	0.010106862	0.009606235
94.36035156	0.009119702	0.018157347	0.010790492	0.008952306
94.42138672	0.009312667	0.016756434	0.011668828	0.008230943
94.48242188	0.00961225	0.015270666	0.011909477	0.00801509
94.54345703	0.009506069	0.014455979	0.010994885	0.008545288
94.60449219	0.008993133	0.014063183	0.009498194	0.0093412
94.66552734	0.008354951	0.013567741	0.009149096	0.009885215
94.7265625	0.007905071	0.013144762	0.010714635	0.010130676
94.78759766	0.00795566	0.01323875	0.012638321	0.010288761
94.84863281	0.008720814	0.01358641	0.013488275	0.010406497
94.90966797	0.009930762	0.013501673	0.012951765	0.010347759
94.97070313	0.010856986	0.012876188	0.011570062	0.010106902
95.03173828	0.010845162	0.012436793	0.010272045	0.009856766
95.09277344	0.009767193	0.013004488	0.009759265	0.009650609
95.15380859	0.008226404	0.014559146	0.010093531	0.009356656
95.21484375	0.007366127	0.016483397	0.010979481	0.009035209
95.27587891	0.007724134	0.018201542	0.012104435	0.009098628
95.33691406	0.008495763	0.019236197	0.013091245	0.009764561
95.39794922	0.008807456	0.019190147	0.013532328	0.010632983
95.45898438	0.008326277	0.018004329	0.013225696	0.011194717
95.52001953	0.007049964	0.016332739	0.012373637	0.011335777
95.58105469	0.00536058	0.01557126	0.011552787	0.011244202
95.64208984	0.004637752	0.016692458	0.011336366	0.011027369
95.703125	0.006126694	0.018907726	0.011785349	0.010570388
95.76416016	0.008331096	0.020695804	0.01249423	0.009805108
95.82519531	0.009891177	0.021181981	0.013070964	0.009002731
95.88623047	0.010565542	0.020406733	0.013345837	0.008703666
95.94726563	0.010842435	0.019096059	0.013309012	0.009191212
96.00830078	0.011249107	0.018150177	0.013025154	0.010124376
96.06933594	0.011662632	0.017939457	0.012576819	0.0109134
96.13037109	0.011539397	0.017999943	0.01199994	0.011183938
96.19140625	0.010622009	0.017533171	0.011250203	0.010970384
96.25244141	0.009203832	0.016124065	0.010281399	0.010701501
96.31347656	0.007907834	0.014249986	0.009221637	0.010834495
96.37451172	0.007221465	0.01337029	0.008507263	0.011332374
96.43554688	0.007137524	0.014514574	0.008646431	0.011789786
96.49658203	0.007302465	0.016598477	0.009528278	0.012058931
96.55761719	0.007403681	0.017926769	0.010384592	0.012421826
96.61865234	0.007437324	0.017773613	0.010555452	0.013069557
96.6796875	0.007810001	0.01645413	0.010085147	0.013631695
96.74072266	0.008913457	0.014855039	0.009926573	0.013520418
96.80175781	0.010477698	0.013839981	0.011063509	0.012601616
96.86279297	0.011799088	0.013823937	0.012984189	0.011509836
96.92382813	0.012329117	0.014648409	0.014369164	0.011261617
96.98486328	0.011917879	0.015675231	0.014456056	0.012081615
97.04589844	0.010852361	0.016156607	0.013360293	0.01312164
97.10693359	0.009839431	0.015753346	0.011825104	0.01359015
97.16796875	0.00967232	0.014778855	0.010648602	0.013366698
97.22900391	0.010339858	0.013857602	0.010118811	0.012898729
97.29003906	0.01092857	0.013239883	0.010072246	0.012756655
97.35107422	0.010645358	0.012754061	0.010321351	0.013046548
97.41210938	0.009434882	0.012499255	0.010740076	0.013269347
97.47314453	0.008012983	0.012905052	0.01126583	0.012813026
97.53417969	0.007418675	0.013881245	0.011975673	0.011477133
97.59521484	0.008040867	0.01472172	0.012881901	0.009755969
97.65625	0.009456386	0.014997572	0.01366958	0.00878835
97.71728516	0.01112639	0.014994748	0.013934483	0.009288678
97.77832031	0.012378662	0.015284255	0.013657783	0.0104724
97.83935547	0.012481818	0.015957249	0.013262346	0.011308772
97.90039063	0.011204096	0.016500728	0.013076803	0.011514398
97.96142578	0.00937187	0.016386226	0.012916121	0.011339269
98.02246094	0.008712081	0.0156307	0.012499946	0.011042742
98.08349609	0.009688001	0.015064737	0.011976511	0.010623864
98.14453125	0.010856371	0.01586131	0.01164891	0.01007476
98.20556641	0.01148462	0.018057349	0.011372223	0.009721486
98.26660156	0.011963435	0.020338251	0.010824131	0.010025242
98.32763672	0.012573273	0.021452108	0.010370981	0.010974205
98.38867188	0.01288259	0.020982964	0.010984273	0.012070052
98.44970703	0.012621588	0.019232257	0.012701662	0.012826052
98.51074219	0.012414593	0.016732678	0.014363395	0.012951216
98.57177734	0.012998383	0.014022655	0.014973088	0.012312256
98.6328125	0.013901054	0.012117175	0.014245996	0.011015321
98.69384766	0.014049307	0.01246491	0.012479145	0.009603887
98.75488281	0.013072738	0.014664806	0.010422993	0.008935894
98.81591797	0.011440213	0.016566556	0.009328034	0.009235742
98.87695313	0.009716481	0.016728235	0.010154061	0.009697088
98.93798828	0.008058304	0.015127237	0.012075754	0.009660088
98.99902344	0.00706048	0.013017689	0.01362384	0.009377956
99.06005859	0.008157594	0.012231983	0.014104867	0.009697769
99.12109375	0.01072397	0.01337775	0.013740692	0.010908492
99.18212891	0.012671162	0.015242387	0.013270183	0.012333764
99.24316406	0.012816148	0.01650318	0.013167235	0.013212739
99.30419922	0.011195084	0.01647001	0.013203466	0.013195417
99.36523438	0.00892002	0.015153779	0.012977089	0.01230008
99.42626953	0.007763483	0.013329093	0.012493534	0.010847601
99.48730469	0.008600977	0.012081876	0.012028839	0.009513334
99.54833984	0.010427631	0.011671776	0.011619355	0.009133539
99.609375	0.012157404	0.011522315	0.010975404	0.009811274
99.67041016	0.013158355	0.011620156	0.010002282	0.010679266
99.73144531	0.013108637	0.012381642	0.009270915	0.010920297
99.79248047	0.012141983	0.013149634	0.009640232	0.010333862
99.85351563	0.010826635	0.012499654	0.010982508	0.009366609
99.91455078	0.009700849	0.009820855	0.012282781	0.008910267
99.97558594	0.008845164	0.006520094	0.012863215	0.009516521
100.0366211	0.008236946	0.006788869	0.012776547	0.010642388
100.0976563	0.008165196	0.009988925	0.012485981	0.011328542
100.1586914	0.00861322	0.012356488	0.012246908	0.011073843
100.2197266	0.008879664	0.013194608	0.011858879	0.01010126
100.2807617	0.008442354	0.013179569	0.011113015	0.009211115
100.3417969	0.007678836	0.012958648	0.0102099	0.00903149
100.402832	0.007646372	0.012736333	0.009565931	0.009270301
100.4638672	0.008676868	0.013061457	0.009316171	0.009354944
100.5249023	0.00994362	0.014727884	0.00931158	0.009291644
100.5859375	0.010736985	0.017205177	0.009479491	0.009447866
100.6469727	0.010860008	0.018896848	0.009757144	0.009855489
100.7080078	0.010392742	0.018747875	0.00993152	0.010208158
100.769043	0.00959677	0.01698348	0.009955024	0.010415358
100.8300781	0.008963367	0.014904327	0.010183418	0.010661717
100.8911133	0.008979507	0.013734089	0.010844298	0.010992262
100.9521484	0.009610418	0.013310897	0.011508058	0.011242636
101.0131836	0.010369316	0.012829807	0.011668788	0.011405971
101.0742188	0.010796092	0.012385876	0.011519121	0.011660429
101.1352539	0.01056623	0.012672513	0.011750864	0.011937668
101.1962891	0.009501104	0.013472721	0.012455839	0.011880489
101.2573242	0.007885256	0.013682939	0.012902045	0.01142516
101.3183594	0.006919565	0.012729918	0.012626701	0.011141845
101.3793945	0.0077265	0.011380168	0.012054803	0.011604455
101.4404297	0.009226177	0.011353299	0.011950419	0.012500402
101.5014648	0.009965278	0.013081993	0.012364509	0.013105583
101.5625	0.009740931	0.015163004	0.012760429	0.013182056
101.6235352	0.009407633	0.016603121	0.012958439	0.012973942
101.6845703	0.009744788	0.017392437	0.013157679	0.01265253
101.7456055	0.01034696	0.017716596	0.013264183	0.012116334
101.8066406	0.010434734	0.01727227	0.012832234	0.011407084
101.8676758	0.009996786	0.015559497	0.0117644	0.010905384
101.9287109	0.009788471	0.012816709	0.010758379	0.010757032
101.9897461	0.010460714	0.010762058	0.010732678	0.010489005
102.0507813	0.011818216	0.011416585	0.011554362	0.009728417
102.1118164	0.013200586	0.01363557	0.012248644	0.008998573
102.1728516	0.013968155	0.015106599	0.01215902	0.009316387
102.2338867	0.013614876	0.015047593	0.011198915	0.010565176
102.2949219	0.011947234	0.014084356	0.009606212	0.011622038
102.355957	0.009337915	0.013605626	0.007789406	0.011842439
102.4169922	0.006921656	0.014570068	0.006418015	0.011380746
102.4780273	0.006460451	0.016573143	0.006407207	0.010725453
102.5390625	0.008276112	0.018626111	0.007927886	0.010132793
102.6000977	0.010987667	0.020054969	0.010135238	0.009575316
102.6611328	0.013619625	0.020553139	0.012182009	0.009182414
102.722168	0.01547315	0.019962126	0.01349812	0.009341815
102.7832031	0.016145557	0.018225735	0.013863866	0.010161697
102.8442383	0.015915937	0.015757311	0.013486379	0.011225456
102.9052734	0.015678477	0.014052999	0.012823663	0.012050119
102.9663086	0.015969471	0.014939637	0.012172879	0.012407999
103.0273438	0.016202284	0.017667343	0.011569001	0.012267583
103.0883789	0.015489979	0.019806114	0.011251592	0.011630659
103.1494141	0.013771011	0.019977216	0.011782013	0.010490937
103.2104492	0.011963978	0.018396424	0.013145555	0.008991539
103.2714844	0.011021295	0.016410628	0.014419861	0.007698155
103.3325195	0.010686543	0.015312849	0.014702214	0.007544566
103.3935547	0.010075418	0.015223344	0.013793091	0.00871209
103.4545898	0.009061837	0.015697071	0.012260875	0.010272593
103.515625	0.008384465	0.016554198	0.011124538	0.011403242
103.5766602	0.008650598	0.017272859	0.011140651	0.011788557
103.6376953	0.009526007	0.016780364	0.012104537	0.01141388
103.6987305	0.010333135	0.014475486	0.013185272	0.010368894
103.7597656	0.01060945	0.011325776	0.013649966	0.008881172
103.8208008	0.010133587	0.01002081	0.013160286	0.007554225
103.8818359	0.009105303	0.01136635	0.011836101	0.007273435
103.9428711	0.008417999	0.012606101	0.010171137	0.008109436
104.0039063	0.009053139	0.012434026	0.008863497	0.00916964
104.0649414	0.010633272	0.012126399	0.008656783	0.009898401
104.1259766	0.012072247	0.013483765	0.009803889	0.010391569
104.1870117	0.012855317	0.015846403	0.011515553	0.0108892
104.2480469	0.013049292	0.017457191	0.012575365	0.011294831
104.309082	0.012827663	0.017760626	0.01221678	0.011307157
104.3701172	0.012198189	0.017387068	0.01067657	0.010851059
104.4311523	0.011179097	0.017026006	0.009345312	0.010186784
104.4921875	0.010018756	0.016497396	0.009473316	0.009639558
104.5532227	0.00899759	0.01519672	0.010182778	0.00936321
104.6142578	0.008118972	0.013136713	0.01019293	0.009444825
104.675293	0.00746395	0.011317901	0.009869826	0.009952045
104.7363281	0.007705864	0.010990885	0.01057599	0.010659564
104.7973633	0.009099187	0.012132218	0.012187445	0.011050075
104.8583984	0.010566056	0.013799813	0.013152536	0.010735276
104.9194336	0.010952866	0.01551042	0.012635138	0.009762536
104.9804688	0.010029407	0.017139407	0.011218097	0.008554164
105.0415039	0.008716286	0.018369829	0.010375117	0.007559091
105.1025391	0.008379784	0.0187111	0.010754709	0.006966989
105.1635742	0.008879136	0.018013353	0.011461015	0.006838656
105.2246094	0.008871583	0.016918042	0.011751629	0.007224239
105.2856445	0.00796698	0.016566053	0.011697369	0.007903055
105.3466797	0.00728139	0.017219396	0.011509536	0.008460788
105.4077148	0.008021381	0.017702067	0.011116993	0.008762675
105.46875	0.009356774	0.016880421	0.010532844	0.009118442
105.5297852	0.010044867	0.015046427	0.01013662	0.00986016
105.5908203	0.010035367	0.014103843	0.01016529	0.010837684
105.6518555	0.010150003	0.015419954	0.010275443	0.011606608
105.7128906	0.010885546	0.017502704	0.010149003	0.011892865
105.7739258	0.011792448	0.018355062	0.010118732	0.011695885
105.8349609	0.012339531	0.017497028	0.010752325	0.011133254
105.8959961	0.012547945	0.015831215	0.011928313	0.010358973
105.9570313	0.012677231	0.014571749	0.012975371	0.009636141
106.0180664	0.012711166	0.01394758	0.013412529	0.009269098
106.0791016	0.01246017	0.013455942	0.013128714	0.009265247
106.1401367	0.012095491	0.013313669	0.012255092	0.009311333
106.2011719	0.01221255	0.01437046	0.011201151	0.009259914
106.262207	0.013026855	0.016370395	0.010709608	0.009324729
106.3232422	0.013830598	0.017853763	0.011221616	0.009607296
106.3842773	0.01365923	0.017631432	0.012133802	0.009732668
106.4453125	0.012076374	0.015567886	0.012545593	0.009341489
106.5063477	0.009510075	0.012789526	0.012328778	0.008779423
106.5673828	0.007419404	0.011431631	0.012257785	0.008981541
106.628418	0.007517359	0.012416165	0.013006041	0.010112428
106.6894531	0.009062405	0.013921998	0.014055326	0.011165648
106.7504883	0.01035941	0.014275764	0.014325274	0.011289448
106.8115234	0.010940113	0.013381347	0.013272289	0.010482257
106.8725586	0.011103318	0.012420657	0.011224682	0.009494356
106.9335938	0.011186792	0.012650131	0.009346841	0.0091799
106.9946289	0.011213114	0.013778545	0.009191735	0.009573619
107.0556641	0.011042561	0.014635045	0.010980034	0.010025586
107.1166992	0.01055934	0.014745052	0.013411662	0.0100903
107.1777344	0.009606149	0.014495288	0.015387407	0.009814859
107.2387695	0.008004905	0.014418861	0.016373979	0.00956032
107.2998047	0.00591274	0.014516659	0.016283788	0.009597834
107.3608398	0.004377401	0.014385474	0.015367701	0.009707787
107.421875	0.004794451	0.013791786	0.014017822	0.009319371
107.4829102	0.00615405	0.012940622	0.012524378	0.008085407
107.5439453	0.00732972	0.012398912	0.011000563	0.006401404
107.6049805	0.008566544	0.012720476	0.00960014	0.00565084
107.6660156	0.01020213	0.013841529	0.008809006	0.006648973
107.7270508	0.011752068	0.015013288	0.009211167	0.008053621
107.7880859	0.012461284	0.015417001	0.010617983	0.008764437
107.8491211	0.012131866	0.014675959	0.012133428	0.008752816
107.9101563	0.011301486	0.013027974	0.012982053	0.008640685
107.9711914	0.010693365	0.011249263	0.012848458	0.009003685
108.0322266	0.010411937	0.010277079	0.011854408	0.009751602
108.0932617	0.010085619	0.010439313	0.010405713	0.010362404
108.1542969	0.009688635	0.011180039	0.009100057	0.010445098
108.215332	0.009568209	0.011856738	0.008779908	0.009950236
108.2763672	0.009735508	0.012291582	0.009988033	0.009143344
108.3374023	0.009802555	0.012664003	0.012007536	0.008410681
108.3984375	0.009687834	0.013090481	0.013498157	0.007915542
108.4594727	0.009767552	0.013361358	0.013509477	0.007496025
108.5205078	0.010155498	0.013227206	0.011932255	0.007042062
108.581543	0.010321518	0.012886354	0.009728971	0.006757908
108.6425781	0.009741975	0.012961523	0.008746895	0.00682819
108.7036133	0.008535237	0.01372697	0.009767448	0.007053172
108.7646484	0.0074593	0.014673467	0.011398634	0.007230335
108.8256836	0.007125158	0.015188317	0.012507474	0.007592959
108.8867188	0.007123689	0.015152882	0.012861508	0.008447268
108.9477539	0.006770442	0.014778857	0.012548243	0.00955135
109.0087891	0.006268944	0.014151588	0.011739501	0.010375557
109.0698242	0.006768481	0.013191092	0.010862066	0.010722344
109.1308594	0.008641299	0.012096896	0.010561313	0.010877826
109.1918945	0.010814461	0.011560601	0.011010247	0.011244099
109.2529297	0.012306135	0.012121512	0.011598674	0.011824666
109.3139648	0.012765234	0.013414723	0.011682535	0.012194539
109.375	0.012349373	0.014632165	0.011130723	0.011893665
109.4360352	0.011390589	0.015178946	0.010258238	0.010720082
109.4970703	0.010056113	0.014778628	0.009553986	0.008854028
109.5581055	0.008431858	0.01353722	0.009414125	0.006949725
109.6191406	0.007138067	0.012168488	0.009858305	0.006030106
109.6801758	0.007453132	0.011876837	0.010469294	0.006411516
109.7412109	0.0092902	0.013117878	0.010784938	0.007186163
109.8022461	0.011117807	0.014950862	0.010716129	0.007738172
109.8632813	0.011952577	0.016345622	0.010555762	0.008201105
109.9243164	0.011687867	0.016924116	0.010550034	0.008928136
109.9853516	0.010799493	0.016746867	0.010590747	0.009967216
110.0463867	0.009876557	0.015985703	0.01055213	0.011042029
110.1074219	0.009204118	0.014900026	0.010674284	0.011795304
110.168457	0.008796211	0.014008536	0.011249699	0.011909714
110.2294922	0.008675587	0.013873713	0.01207794	0.011208492
110.2905273	0.008805331	0.014376793	0.012682759	0.009841011
110.3515625	0.008895897	0.014693428	0.012856535	0.008415977
110.4125977	0.008608219	0.014279317	0.012691046	0.007731751
110.4736328	0.007915722	0.013699548	0.012204401	0.007928543
110.534668	0.007223046	0.014377416	0.01117775	0.008405173
110.5957031	0.007055085	0.016601861	0.009480094	0.008796314
110.6567383	0.007434516	0.018764083	0.007554761	0.009221383
110.7177734	0.007900302	0.019197552	0.00665547	0.009824584
110.7788086	0.008155564	0.017429464	0.007610448	0.010466175
110.8398438	0.008284334	0.014546143	0.00933187	0.010880132
110.9008789	0.008406569	0.012884085	0.010620313	0.010896857
110.9619141	0.008280527	0.013665928	0.011063986	0.01047795
111.0229492	0.007475245	0.015298319	0.010825769	0.00968926
111.0839844	0.006044031	0.016353308	0.010366637	0.008718014
111.1450195	0.005353631	0.016821835	0.010072662	0.007891813
111.2060547	0.006969746	0.017014297	0.010021038	0.00759718
111.2670898	0.009540932	0.016740015	0.0101995	0.008006729
111.328125	0.011480464	0.015780507	0.010705592	0.008831434
111.3891602	0.012326221	0.01463288	0.011431093	0.009501899
111.4501953	0.012410327	0.014099812	0.011855424	0.009586705
111.5112305	0.012297942	0.014030398	0.011483167	0.009127708
111.5722656	0.012101995	0.013517854	0.010390909	0.008690496
111.6333008	0.011406939	0.012382368	0.009320455	0.008774578
111.6943359	0.009902289	0.011587067	0.009004436	0.009064587
111.7553711	0.007945304	0.011878146	0.009279711	0.008914285
111.8164063	0.006681875	0.012516152	0.009603288	0.008312744
111.8774414	0.007031811	0.012501204	0.009928764	0.008017469
111.9384766	0.008206167	0.011753734	0.010397042	0.008547257
111.9995117	0.009148827	0.010840167	0.010719336	0.009379237
112.0605469	0.009597036	0.010174323	0.010412085	0.009917422
112.121582	0.009701912	0.009670882	0.009461911	0.010237146
112.1826172	0.009568464	0.009090942	0.008580655	0.010652339
112.2436523	0.009150446	0.008406514	0.008623426	0.011023031
112.3046875	0.008497684	0.008094322	0.009458054	0.010860915
112.3657227	0.007947486	0.009112426	0.010231886	0.009921573
112.4267578	0.007875589	0.011498492	0.010418134	0.008425634
112.487793	0.008243892	0.013965286	0.010068037	0.006889052
112.5488281	0.008756264	0.01529761	0.009657881	0.005989663
112.6098633	0.009308515	0.015151983	0.009712696	0.006413464
112.6708984	0.009901309	0.014118834	0.010267421	0.007994243
112.7319336	0.010327061	0.013104737	0.010875984	0.009742454
112.7929688	0.010339536	0.012389787	0.011200153	0.010823158
112.8540039	0.010199805	0.011666191	0.011300903	0.010960411
112.9150391	0.010761469	0.010996748	0.011383827	0.010457192
112.9760742	0.01237756	0.010880123	0.011414339	0.009866306
113.0371094	0.014183292	0.011279895	0.011158446	0.009419505
113.0981445	0.015087864	0.011576495	0.010525402	0.008886025
113.1591797	0.014648644	0.011477538	0.009654405	0.008118975
113.2202148	0.013210122	0.011152313	0.008696037	0.007519213
113.28125	0.01158701	0.010716263	0.007774895	0.00776043
113.3422852	0.010420038	0.0102317	0.007319849	0.008851138
113.4033203	0.009689826	0.010228075	0.00788266	0.01007686
113.4643555	0.00903001	0.011248294	0.009118397	0.01078358
113.5253906	0.008246521	0.012717244	0.01001873	0.010695192
113.5864258	0.00732429	0.013568197	0.009925338	0.009925778
113.6474609	0.006393623	0.013477344	0.008867362	0.008918714
113.7084961	0.006084308	0.013071989	0.007505249	0.008236002
113.7695313	0.007205053	0.013123114	0.006837608	0.008166536
113.8305664	0.009279967	0.013535942	0.007317344	0.008561051
113.8916016	0.011116659	0.013608648	0.008284257	0.009122422
113.9526367	0.011910498	0.012941591	0.008883256	0.009579929
114.0136719	0.011443538	0.011734643	0.008714736	0.009633273
114.074707	0.010012911	0.010686807	0.007958134	0.009025987
114.1357422	0.008251092	0.010588587	0.007299568	0.007814981
114.1967773	0.006879754	0.011329722	0.007302909	0.006688068
114.2578125	0.006348651	0.011788808	0.007684379	0.006792683
114.3188477	0.006477316	0.01114705	0.007928636	0.008181285
114.3798828	0.006727578	0.010023526	0.008130829	0.009716718
114.440918	0.006794654	0.010467317	0.00876158	0.010640586
114.5019531	0.00685343	0.012918059	0.009859681	0.010875964
114.5629883	0.007408688	0.015302897	0.010966207	0.010706254
114.6240234	0.008712076	0.016101926	0.011710412	0.010299868
114.6850586	0.010488928	0.01519079	0.0120229	0.009481714
114.7460938	0.012328743	0.013344637	0.011977838	0.008084622
114.8071289	0.013898877	0.011358983	0.011643421	0.006565869
114.8681641	0.014859184	0.009457071	0.01107219	0.006181002
114.9291992	0.014846551	0.007809598	0.010333453	0.007296422
114.9902344	0.013658041	0.007462699	0.00955899	0.008625931
115.0512695	0.011485915	0.009221119	0.009039856	0.009311322
115.1123047	0.009020689	0.012080635	0.00912732	0.00938646
115.1733398	0.007282943	0.014863001	0.009759031	0.009273754
115.234375	0.006877724	0.016863339	0.010396651	0.009234621
115.2954102	0.007300858	0.017671671	0.010648837	0.009262156
115.3564453	0.007821205	0.017290944	0.010650552	0.009363237
115.4174805	0.008112971	0.01629646	0.010752233	0.009562511
115.4785156	0.008083607	0.015490766	0.010905756	0.009660609
115.5395508	0.007928612	0.01506945	0.010710005	0.009360558
115.6005859	0.008238305	0.014479213	0.010098705	0.008692404
115.6616211	0.009392054	0.013301087	0.009671499	0.008161914
115.7226563	0.010878191	0.011784066	0.010071512	0.008260515
115.7836914	0.01181403	0.01052324	0.011066194	0.008800675
115.8447266	0.011638705	0.009944913	0.011925964	0.009192219
115.9057617	0.010356546	0.010264048	0.012201368	0.009050061
115.9667969	0.008658242	0.011448432	0.011781021	0.008326429
116.027832	0.007940402	0.01297362	0.010726016	0.007322063
116.0888672	0.009012376	0.014209825	0.009322553	0.006791726
116.1499023	0.010727205	0.014947881	0.00821153	0.007475846
116.2109375	0.011730356	0.015230707	0.00802135	0.009020123
116.2719727	0.011593817	0.014795564	0.00859444	0.010521479
116.3330078	0.010773251	0.013116052	0.009321286	0.011495877
116.394043	0.010091591	0.010244473	0.00991112	0.011928136
116.4550781	0.009832131	0.007870332	0.010285261	0.011952702
116.5161133	0.009669599	0.008597128	0.010289815	0.011589232
116.5771484	0.009736139	0.010994997	0.009897393	0.010779842
116.6381836	0.010703998	0.012523751	0.009575937	0.00959128
116.6992188	0.012361049	0.012775187	0.01000212	0.008290486
116.7602539	0.013524864	0.012619303	0.011114081	0.007290588
116.8212891	0.013401677	0.012903057	0.012173016	0.007072023
116.8823242	0.01228525	0.013588516	0.012669683	0.007804192
116.9433594	0.011305379	0.014220225	0.012586963	0.008961848
117.0043945	0.011178047	0.014537013	0.012090167	0.009801274
117.0654297	0.011343034	0.014455789	0.011230819	0.010004734
117.1264648	0.011151787	0.014101033	0.010010004	0.009880406
117.1875	0.010877927	0.013946618	0.00863148	0.009955612
117.2485352	0.01111658	0.014357835	0.00756967	0.010192177
117.3095703	0.011680909	0.014874669	0.00726748	0.010008438
117.3706055	0.011814453	0.014612853	0.007647379	0.009167748
117.4316406	0.011100698	0.01324473	0.008163026	0.008344864
117.4926758	0.00969968	0.011305425	0.008348665	0.008586663
117.5537109	0.008132095	0.009619731	0.008252138	0.009732848
117.6147461	0.007081135	0.008382004	0.008529372	0.010670255
117.6757813	0.007046954	0.00731454	0.009657834	0.010742823
117.7368164	0.007720796	0.00682491	0.011054304	0.009983514
117.7978516	0.008342149	0.007664489	0.011778291	0.00877584
117.8588867	0.008606613	0.009273367	0.01152164	0.007537057
117.9199219	0.008844963	0.010613235	0.010872074	0.006682894
117.980957	0.009457513	0.011296391	0.010775808	0.00669439
118.0419922	0.010335028	0.011455259	0.011393761	0.007683043
118.1030273	0.011223258	0.011443065	0.012029396	0.009097981
118.1640625	0.012246911	0.011760726	0.012170728	0.010265241
118.2250977	0.01357224	0.012814515	0.011815403	0.010771134
118.2861328	0.014813903	0.014378757	0.011122017	0.010529231
118.347168	0.015261726	0.015690086	0.010234199	0.009771415
118.4082031	0.014577449	0.016128103	0.009555024	0.008963091
118.4692383	0.013149855	0.015584526	0.009734352	0.008536125
118.5302734	0.01182865	0.014320848	0.010738681	0.008542548
118.5913086	0.011067555	0.01261531	0.011627759	0.008694677
118.6523438	0.010411678	0.010642632	0.011601482	0.008731797
118.7133789	0.009252087	0.008738113	0.010650689	0.008576187
118.7744141	0.007751588	0.007649081	0.009535474	0.008280484
118.8354492	0.00703125	0.008035092	0.009098223	0.00801642
118.8964844	0.007877272	0.009564456	0.009221418	0.008056615
118.9575195	0.009282622	0.011446751	0.009139218	0.008507576
119.0185547	0.009993985	0.013080439	0.008660447	0.009056539
119.0795898	0.009570228	0.014064558	0.008514826	0.009224941
119.140625	0.008385791	0.014256205	0.009434746	0.008816019
119.2016602	0.00747252	0.013801282	0.010998433	0.008125011
119.2626953	0.00772935	0.012928485	0.012300537	0.007765136
119.3237305	0.008796487	0.011701316	0.012862498	0.008051422
119.3847656	0.009793164	0.01012	0.012618798	0.008676158
119.4458008	0.010302449	0.008497173	0.011601765	0.009249515
119.5068359	0.010343367	0.007548323	0.00986163	0.0096927
119.5678711	0.010181717	0.007718817	0.007820439	0.010078744
119.6289063	0.010170909	0.008599461	0.006734391	0.010383113
119.6899414	0.010409779	0.009566847	0.007579291	0.010505191
119.7509766	0.010477572	0.010208395	0.009169724	0.010445559
119.8120117	0.009771933	0.010327594	0.010225954	0.010312077
119.8730469	0.008177967	0.010166195	0.010524848	0.010131396
119.934082	0.006662718	0.010399383	0.01036881	0.009801139
119.9951172	0.006975848	0.011260672	0.009959717	0.009350872
120.0561523	0.008774655	0.01201715	0.009343059	0.009146924
120.1171875	0.010226105	0.011911031	0.00885326	0.009544108
120.1782227	0.010475964	0.011007417	0.009001324	0.010298807
120.2392578	0.009693338	0.010038319	0.009613638	0.010779718
120.300293	0.008754485	0.009451712	0.010006454	0.010599088
120.3613281	0.008658821	0.009028542	0.010028165	0.009836781
120.4223633	0.009472879	0.008932506	0.010174781	0.00889731
120.4833984	0.010322053	0.009890922	0.010633688	0.008260925
120.5444336	0.010418561	0.011522304	0.010854281	0.008279421
120.6054688	0.009502373	0.012416039	0.01049463	0.008968763
120.6665039	0.007858877	0.011744168	0.010109877	0.009912373
120.7275391	0.006226069	0.009981231	0.010379257	0.010524755
120.7885742	0.005454645	0.008758749	0.010807084	0.010429822
120.8496094	0.005683165	0.009210246	0.010377251	0.009650638
120.9106445	0.00629414	0.010442393	0.008984029	0.00856914
120.9716797	0.006859027	0.011606334	0.007823777	0.007758209
121.0327148	0.007343081	0.012924174	0.008145153	0.007754404
121.09375	0.00796682	0.014642897	0.009259248	0.008640991
121.1547852	0.008922642	0.01629535	0.010038388	0.009816714
121.2158203	0.009940945	0.01712699	0.010359132	0.01042567
121.2768555	0.010337067	0.016719563	0.010458842	0.00990976
121.3378906	0.009571769	0.015248941	0.01016659	0.008376378
121.3989258	0.007807049	0.013507703	0.009109097	0.006780003
121.4599609	0.006305505	0.01259624	0.007409606	0.00642365
121.5209961	0.006720284	0.012991553	0.00605627	0.007151683
121.5820313	0.008375462	0.014102626	0.006283024	0.007742203
121.6430664	0.009786702	0.015212547	0.007720216	0.007727993
121.7041016	0.010610618	0.015992952	0.009195235	0.007349262
121.7651367	0.011096882	0.016151763	0.010053406	0.006971104
121.8261719	0.011378674	0.015235466	0.010038077	0.006826766
121.887207	0.011331396	0.013008606	0.009278873	0.007087567
121.9482422	0.010904485	0.010059482	0.00836884	0.007672783
[truncated: 2,097 more rows]
