# Supplementary material for: Bright triplet and bright charge-separated singlet excitons in organic diradicals enable optical read-out and writing of spin states
Source: Nat Chem. 2025 Jul 29;17(9):1410–7. doi: 10.1038/s41557-025-01875-z (PMC12411279; doi:10.1038/s41557-025-01875-z)
Supplement: Supplementary file 5 — Data files for cwESR, echo-detected field sweeps, Rabi oscillations, FFT of Rabi oscillations, transient EPR and simulations of the same. [file 41557_2025_1875_MOESM5_ESM.zip › Figure 4/Rabi_RT.dat]

#Time(ns) Data_1 Data_2 Data_3 Data_4
0	0.994617163	0.990259946	0.995276123	1
2	0.99778446	1	1	0.997091933
4	1	0.990578169	0.989927896	0.997496142
6	0.986710954	0.99092781	0.993172499	0.986638434
8	0.988281566	0.988565301	0.980115065	0.971970966
10	0.988651444	0.982866348	0.97358173	0.956810745
12	0.986526168	0.979428005	0.963452236	0.951960403
14	0.983607631	0.970609308	0.955936498	0.93438624
16	0.97676772	0.961259171	0.943707341	0.903923612
18	0.978348297	0.962093926	0.933181353	0.873521876
20	0.975336536	0.953989553	0.915459678	0.853201199
22	0.972389922	0.946517547	0.903472961	0.81741092
24	0.95785547	0.926077795	0.883781291	0.781211365
26	0.959065536	0.923711393	0.861720454	0.741887307
28	0.949524076	0.902458769	0.835153043	0.699402215
30	0.947904627	0.897363228	0.805844686	0.657939486
32	0.943312304	0.884762666	0.785408738	0.607257622
34	0.922686453	0.8733409	0.75636658	0.562345666
36	0.916072333	0.849165601	0.720312264	0.520172932
38	0.912807495	0.833167602	0.696372235	0.461258024
40	0.899476815	0.820066605	0.670429817	0.420980778
42	0.897855472	0.801637559	0.640372195	0.374184971
44	0.878544531	0.780399475	0.602306122	0.326261304
46	0.868911282	0.772194217	0.575996904	0.284602346
48	0.872132629	0.747677991	0.541689692	0.232253368
50	0.856700501	0.739276748	0.510412041	0.196174341
52	0.841689164	0.705395391	0.479334993	0.15781545
54	0.838757733	0.689540669	0.452264836	0.120428152
56	0.825285492	0.674672299	0.414711865	0.078621966
58	0.806831562	0.657697306	0.385132699	0.041904999
60	0.796017427	0.625846111	0.36399567	0.008763276
62	0.774333394	0.602640357	0.326384039	-0.021363953
64	0.766198159	0.588557918	0.287675404	-0.050391053
66	0.759537151	0.560659693	0.262264807	-0.076668399
68	0.743921022	0.553233198	0.227653596	-0.103067925
70	0.735002188	0.525391701	0.20482395	-0.117519851
72	0.7202141	0.504633011	0.181663905	-0.12378655
74	0.706028452	0.484575426	0.142637278	-0.148706052
76	0.692062854	0.454509881	0.120388111	-0.152130913
78	0.684003246	0.441101185	0.094119929	-0.160725494
80	0.665675013	0.409874054	0.076748993	-0.159991973
82	0.654722707	0.399480407	0.04705766	-0.165082332
84	0.650051354	0.36366657	0.032539255	-0.159504294
86	0.61919927	0.354643244	0.009307246	-0.148132974
88	0.603928044	0.323001385	-0.012003824	-0.137308758
90	0.592922079	0.304968425	-0.025814713	-0.122466454
92	0.580417279	0.283748363	-0.039803098	-0.099526707
94	0.562200703	0.266575378	-0.057813925	-0.083421503
96	0.555407498	0.255720284	-0.066612506	-0.063698161
98	0.539901911	0.227001405	-0.079375324	-0.034537498
100	0.520523493	0.2123475	-0.084199678	-0.011696474
102	0.499435325	0.203373605	-0.081446457	0.026667138
104	0.500901505	0.182007997	-0.097074871	0.052210657
106	0.477049804	0.163766655	-0.092632375	0.089545225
108	0.463381415	0.149187598	-0.09532688	0.123483081
110	0.433959072	0.1302524	-0.092458561	0.159166594
112	0.42838781	0.12672002	-0.094182293	0.202221756
114	0.418461026	0.105000257	-0.084528481	0.234837606
116	0.411845722	0.0923199	-0.08841322	0.268305202
118	0.397864721	0.085017087	-0.075798446	0.307999766
120	0.380886995	0.074175435	-0.06005527	0.343852115
122	0.370525096	0.067482717	-0.056205577	0.374215439
124	0.362884833	0.050534043	-0.036716867	0.419096656
126	0.354155107	0.038511473	-0.030350551	0.447723216
128	0.343350915	0.029398261	-0.021609888	0.478274404
130	0.331331087	0.025312702	-0.010522461	0.514090549
132	0.305767108	0.024688377	0.008969735	0.538393785
134	0.298548809	0.015974994	0.031096189	0.568183931
136	0.287533696	0.014337754	0.051766867	0.59057683
138	0.281050675	0.012063858	0.06351388	0.61961013
140	0.267793622	7.14E-05	0.086552256	0.636923669
142	0.247792253	0.002819083	0.108203781	0.662719264
144	0.245954182	0.000401697	0.130087013	0.673721152
146	0.240489678	0.000416668	0.15411614	0.691415372
148	0.230991578	-0.005287662	0.174789386	0.70554293
150	0.220289789	-0.006576052	0.195281276	0.705906523
152	0.208246354	-0.000666224	0.210663433	0.714026612
154	0.202792512	-0.0009054	0.241829992	0.718460872
156	0.189966864	0.005581845	0.267798808	0.7157428
158	0.186383881	0.003620826	0.28571869	0.710047809
160	0.165146352	0.014868212	0.298507448	0.706278909
162	0.164596458	0.007978088	0.33065076	0.696277186
164	0.172360732	0.023769995	0.34558475	0.692535779
166	0.158893499	0.020944233	0.369001866	0.675398144
168	0.155267446	0.030078472	0.395605263	0.663443261
170	0.147452373	0.031763365	0.416904423	0.6469424
172	0.136470523	0.043150185	0.432269992	0.629791426
174	0.138253635	0.04904664	0.455546292	0.606580853
176	0.118721551	0.054163664	0.478549121	0.587444054
178	0.124227285	0.069956051	0.495294678	0.563498007
180	0.116930599	0.079960586	0.51579734	0.539530502
182	0.114943037	0.085581045	0.522811571	0.513956452
184	0.109726848	0.097087304	0.542581828	0.486805114
186	0.10695697	0.109400415	0.556840104	0.462734862
188	0.097167608	0.120625345	0.576777389	0.439548002
190	0.106167583	0.124863094	0.581097604	0.407511623
192	0.10121504	0.137226601	0.5977543	0.382434631
194	0.097993354	0.147574695	0.598044856	0.356251604
196	0.095586123	0.166192016	0.612954463	0.330424892
198	0.102098982	0.169315793	0.615644341	0.307168495
200	0.091424452	0.190264344	0.624954888	0.2828263
202	0.090676218	0.202009269	0.626223616	0.25280341
204	0.083350213	0.208522748	0.6264967	0.230712731
206	0.087226871	0.219878867	0.63448406	0.209809089
208	0.079776363	0.231233594	0.637171726	0.199827613
210	0.081986034	0.242435648	0.635817519	0.171302409
212	0.095637263	0.261861854	0.633022662	0.156491863
214	0.085860821	0.271161886	0.630448989	0.136660659
216	0.089381067	0.285474907	0.627985899	0.125728458
218	0.100591877	0.296650385	0.627140858	0.113476034
220	0.089955058	0.300449008	0.62161161	0.101595885
222	0.087813176	0.313297886	0.614537829	0.092874601
224	0.100138106	0.329122855	0.603685088	0.084207376
226	0.09941329	0.341018589	0.604877061	0.086134993
228	0.116747636	0.351213713	0.591030446	0.083049732
230	0.103845512	0.358179246	0.576440197	0.080780859
232	0.1146051	0.366679043	0.56484127	0.077999784
234	0.110789784	0.38612506	0.552969234	0.086161319
236	0.116111401	0.396157587	0.543017774	0.087338415
238	0.112167265	0.402888332	0.526632297	0.096528805
240	0.113577086	0.41111468	0.517032578	0.099398326
242	0.122551153	0.422788878	0.499343732	0.107226396
244	0.126556217	0.43473368	0.483031156	0.125593096
246	0.130247908	0.439206815	0.470769225	0.125874347
248	0.135942874	0.445522837	0.45444637	0.14791962
250	0.135929071	0.451520581	0.434954384	0.161588361
252	0.143477808	0.460735288	0.422481174	0.181449287
254	0.147538617	0.461459965	0.403713795	0.196287776
256	0.15817664	0.471381394	0.389611261	0.208584405
258	0.150866524	0.476978575	0.376245418	0.230877658
260	0.154948856	0.495273442	0.354070944	0.250655588
262	0.154388756	0.488473862	0.34061499	0.264182999
264	0.169497851	0.49495081	0.322088455	0.274840245
266	0.185327052	0.494147495	0.308390407	0.297473413
268	0.178297382	0.499941683	0.297006135	0.319255314
270	0.184111429	0.499932644	0.273071065	0.336443295
272	0.193526315	0.508773815	0.264895524	0.356335447
274	0.200841102	0.512803229	0.241482194	0.373486049
276	0.198476843	0.518158396	0.239661268	0.386341259
278	0.206903415	0.511957005	0.222004265	0.400138502
280	0.221241825	0.515245771	0.205802245	0.413908027
282	0.216845297	0.516571143	0.199656784	0.42554375
284	0.233415727	0.516476658	0.187376691	0.438235269
286	0.221853019	0.513489984	0.168137641	0.443446043
288	0.237895185	0.512152655	0.161645219	0.459182515
290	0.243529713	0.516414763	0.155737782	0.466763105
292	0.238743121	0.507394201	0.14771618	0.470944458
294	0.247206921	0.507961241	0.142942864	0.479072823
296	0.258667611	0.508913193	0.130069374	0.478235551
298	0.261187318	0.497022345	0.136493818	0.485341698
300	0.259516736	0.498042088	0.120222052	0.486419899
302	0.274320093	0.493024698	0.121168932	0.493001161
304	0.288635246	0.486594666	0.119901671	0.4868974
306	0.276750137	0.487609465	0.108278083	0.486933348
308	0.284037906	0.481616813	0.111399827	0.48285429
310	0.286317205	0.473730814	0.110456031	0.482340316
312	0.287167142	0.480934328	0.114130767	0.480924729
314	0.296691462	0.470241349	0.115850346	0.469629732
316	0.304272932	0.458813692	0.120766864	0.459545173
318	0.312671469	0.45921433	0.121573991	0.456141345
320	0.31634299	0.44943175	0.132365588	0.443294408
322	0.316013058	0.448544676	0.129159365	0.431085998
324	0.321596361	0.437435173	0.129979334	0.422690497
326	0.320801885	0.434719127	0.139056784	0.409527957
328	0.324747123	0.431887046	0.156098058	0.396783339
330	0.335568718	0.412006525	0.152882743	0.386676335
332	0.339804973	0.407964628	0.16329989	0.375871974
334	0.350086783	0.404685891	0.178062805	0.367545386
336	0.35089741	0.394141521	0.184903732	0.351379303
338	0.358301542	0.385608001	0.184935944	0.346046774
340	0.351385442	0.383393241	0.196984232	0.326696813
342	0.355672494	0.370756829	0.214802539	0.31359149
344	0.362258148	0.360940108	0.226070737	0.308322896
346	0.361024048	0.356239679	0.228762788	0.295396157
348	0.372019099	0.359050276	0.245142195	0.282655453
350	0.369893826	0.346566706	0.260543744	0.276571496
352	0.368634372	0.331922363	0.267201546	0.263087448
354	0.383895449	0.325653666	0.279234137	0.260692298
356	0.3756961	0.320620201	0.296700287	0.247002846
358	0.373474298	0.319406739	0.310881878	0.241614107
360	0.374728854	0.29624975	0.312789592	0.239756194
362	0.386665209	0.306750901	0.324781493	0.235074662
364	0.378537522	0.296365076	0.335531492	0.228962448
366	0.386946172	0.290936967	0.348641725	0.228880593
368	0.383865273	0.288469816	0.367385113	0.223760724
370	0.397603286	0.276465483	0.382137805	0.227168711
372	0.389354966	0.268287462	0.3868431	0.224287218
374	0.393786248	0.268997031	0.403457298	0.221939891
376	0.392135907	0.258297704	0.409902738	0.219667281
378	0.399760939	0.252039222	0.412752022	0.232419838
380	0.393945356	0.255312625	0.424426923	0.241493305
382	0.399881582	0.243529716	0.436358691	0.23730402
384	0.395661007	0.252400927	0.450791634	0.246256665
386	0.403851273	0.248805195	0.455367769	0.255489136
388	0.404099513	0.232102289	0.45791297	0.259949118
390	0.403115177	0.24148032	0.471566027	0.264891837
392	0.400574616	0.227502562	0.48169381	0.27982333
394	0.40022755	0.224784751	0.479859459	0.283341249
396	0.406284758	0.225940149	0.49472893	0.294619248
398	0.406766974	0.231994113	0.490117437	0.305732804
400	0.404055241	0.224233114	0.49623359	0.313008069
402	0.405471718	0.220208399	0.501611046	0.325960914
404	0.400022875	0.217531737	0.50103929	0.32972876
406	0.404832031	0.221723923	0.51532747	0.34574678
408	0.404029295	0.21149669	0.507079711	0.362520157
410	0.403628613	0.216668423	0.50942044	0.366128548
412	0.395066683	0.208343781	0.507042577	0.374625076
414	0.39399334	0.213831538	0.513285731	0.390384656
416	0.403867922	0.210047651	0.511150085	0.391644721
418	0.405204514	0.211902117	0.503892679	0.403584731
420	0.389567366	0.20931577	0.50352008	0.414720206
422	0.393055953	0.215176542	0.502649077	0.424715722
424	0.388285537	0.21399492	0.500686254	0.427416864
426	0.393221766	0.213649075	0.498759589	0.431652543
428	0.393237118	0.227799501	0.492362606	0.43325098
430	0.403724452	0.223205509	0.481918558	0.450103983
432	0.389479595	0.225811519	0.484414488	0.447390121
434	0.380102433	0.226371048	0.467630063	0.454660678
436	0.39066569	0.237640066	0.469469756	0.45029347
438	0.385262221	0.23101503	0.460211537	0.456542007
440	0.384116539	0.241383693	0.455106098	0.462999905
442	0.38677478	0.247724668	0.447533031	0.453195965
444	0.382181909	0.246832015	0.441527802	0.452981319
446	0.380650041	0.248615867	0.432874998	0.445294143
448	0.381788254	0.25530408	0.421725083	0.448368657
450	0.376258616	0.258649588	0.415744339	0.43649583
452	0.37381058	0.265253784	0.410254261	0.44067859
454	0.365456672	0.265618043	0.401699751	0.43589619
456	0.375568085	0.269520341	0.393274016	0.426705507
458	0.368473857	0.273359341	0.388793855	0.423380866
460	0.373883454	0.275377482	0.378035845	0.418271546
462	0.362297108	0.281129051	0.366895305	0.407567491
464	0.354894083	0.296129705	0.360150498	0.401849766
466	0.359753189	0.291284975	0.351303368	0.391199657
468	0.354008291	0.295928624	0.334361589	0.38725203
470	0.360564144	0.296934278	0.335943128	0.372947533
472	0.359476633	0.314566752	0.328095104	0.369072588
474	0.350994134	0.316056852	0.316720699	0.357982568
476	0.355385943	0.320101564	0.310816739	0.346658801
478	0.352498574	0.322993785	0.301695267	0.335800883
480	0.350195154	0.331560323	0.29000815	0.326655505
482	0.349502472	0.326355573	0.289083185	0.31481913
484	0.349344221	0.341421757	0.288189239	0.301590955
486	0.346413649	0.345086914	0.278274389	0.303746637
488	0.345184104	0.355959323	0.272540771	0.284396098
490	0.342970993	0.356715955	0.260479629	0.280258471
492	0.338607729	0.359922226	0.25661963	0.272307008
494	0.332541442	0.36329291	0.255449632	0.263358549
496	0.342973372	0.371754727	0.248389029	0.263881382
498	0.335439078	0.36546329	0.250341307	0.249832558
500	0.329990413	0.371509493	0.250804756	0.249929179
502	0.328767746	0.383856233	0.235743745	0.245421254
504	0.322159693	0.386243945	0.243289755	0.235695938
506	0.333650669	0.392697371	0.236449597	0.237281016
508	0.323099012	0.388396397	0.239316903	0.231371576
510	0.323711114	0.393400537	0.230636374	0.226576631
512	0.325050153	0.404214984	0.228286263	0.222652501
514	0.325649845	0.402539013	0.235295911	0.225304294
516	0.316982942	0.407608121	0.228155312	0.224005862
518	0.320640506	0.406202125	0.234727738	0.223721957
520	0.317334939	0.407555157	0.227162073	0.228959023
522	0.315601642	0.408923867	0.234004449	0.227852512
524	0.322101805	0.416854031	0.239588341	0.231591194
526	0.314322963	0.426722824	0.234295885	0.235805666
528	0.308296882	0.420179957	0.244730671	0.236798313
530	0.317339638	0.410512073	0.248034923	0.242610491
532	0.309649867	0.423625425	0.246432843	0.252221837
534	0.305855621	0.426852033	0.251747884	0.258810991
536	0.313761102	0.422679812	0.252794801	0.264245183
538	0.299855533	0.4209761	0.264617586	0.272185491
540	0.312458603	0.425863422	0.262763297	0.275514784
542	0.305370405	0.430082216	0.267485836	0.275570414
544	0.303615434	0.423004857	0.274215244	0.292954541
546	0.309235222	0.418126887	0.28435761	0.293236621
548	0.303559024	0.431736982	0.2825025	0.304258773
550	0.294740597	0.423208523	0.287780134	0.309218838
552	0.302142874	0.424585629	0.294401565	0.32013365
554	0.292453939	0.422040581	0.297252243	0.332288839
556	0.300112367	0.421574043	0.29790168	0.334998355
558	0.297471343	0.421677748	0.311383857	0.34189857
560	0.297972183	0.411173232	0.316612692	0.353481411
562	0.304712295	0.421679961	0.319299268	0.360747896
564	0.302274926	0.407771465	0.329962194	0.364325163
566	0.299502647	0.410899649	0.330939993	0.370662211
568	0.295842015	0.404249109	0.336782348	0.37772085
570	0.301349917	0.407070525	0.343370973	0.376001709
572	0.293638918	0.404368151	0.349986312	0.389771294
574	0.296507052	0.410990911	0.354383002	0.394439261
576	0.299795419	0.399923401	0.359924669	0.392941161
578	0.29259555	0.395270091	0.365388677	0.39947713
580	0.294834975	0.392348264	0.365618973	0.402946082
582	0.299098566	0.390312287	0.37177722	0.403627494
584	0.298243952	0.387653254	0.381265591	0.410543189
586	0.297382681	0.376034562	0.373758644	0.404842591
588	0.30074769	0.377369169	0.387928515	0.404558544
590	0.291914404	0.375353711	0.385516744	0.40576828
592	0.294387285	0.369576748	0.388506293	0.402789809
594	0.302646846	0.36931388	0.395915023	0.407133891
596	0.303977576	0.366304332	0.402445865	0.408382586
598	0.302910899	0.361397875	0.393493763	0.398129479
600	0.29382758	0.350453195	0.401640746	0.395944187
602	0.29085313	0.357573411	0.398601719	0.395513577
604	0.291408549	0.348542608	0.402122866	0.391519792
606	0.297103541	0.348102333	0.406003575	0.389761644
608	0.300880145	0.343792101	0.404909493	0.381232014
610	0.305401596	0.343275807	0.40813714	0.374311585
612	0.307154957	0.33056277	0.406292262	0.373459008
614	0.300610899	0.323686614	0.405389858	0.363980671
616	0.301182631	0.316556733	0.405203708	0.3608744
618	0.299454579	0.321578914	0.406083499	0.351405937
620	0.29496494	0.32150681	0.400611805	0.34264322
622	0.294870606	0.316101881	0.401507512	0.339232274
624	0.294904205	0.307911795	0.393633647	0.326164438
626	0.302834698	0.307660651	0.386953311	0.317427041
628	0.303881987	0.297253122	0.387151639	0.314324897
630	0.298566867	0.29683521	0.388738903	0.313105914
632	0.293777533	0.295904695	0.382010701	0.298145189
634	0.301012976	0.285087003	0.384318794	0.291622813
636	0.295840416	0.27733262	0.376140814	0.292051537
638	0.295279474	0.281214741	0.369951361	0.278591807
640	0.296918361	0.275875385	0.363315828	0.273432728
642	0.309660228	0.27378201	0.368252319	0.270175434
644	0.306243265	0.270656918	0.365360155	0.266513137
646	0.294285414	0.269120767	0.358957681	0.259912356
648	0.305849593	0.266180201	0.347027122	0.26022157
650	0.303532865	0.255644554	0.347186138	0.252012154
652	0.302102099	0.264321996	0.344375092	0.246931357
654	0.296588948	0.259485939	0.331792277	0.253610321
656	0.29730338	0.255118321	0.329725785	0.250298315
658	0.304373599	0.253089476	0.326749405	0.250600324
660	0.305483828	0.250728094	0.315889724	0.24168697
662	0.300025437	0.249016487	0.318070883	0.243252228
664	0.308063722	0.245822728	0.308756478	0.246811286
666	0.304397195	0.246275974	0.298865442	0.237349989
668	0.307851333	0.24020372	0.299915131	0.245787544
670	0.29988071	0.245805557	0.296447466	0.244459741
672	0.312225866	0.244259661	0.290450299	0.2432541
674	0.311157258	0.235228083	0.287477036	0.253720287
676	0.3063042	0.238187393	0.283321201	0.255331254
678	0.313815198	0.237373052	0.276997419	0.260339476
680	0.31350589	0.240882372	0.27693697	0.256879199
682	0.311434196	0.232625031	0.273559452	0.269071203
684	0.309720952	0.238092084	0.261207074	0.271152044
686	0.320588974	0.239353939	0.264913568	0.273328751
688	0.30365811	0.236487447	0.257156837	0.278606859
690	0.303155963	0.231668014	0.259677672	0.290627943
692	0.310446852	0.244835054	0.252288349	0.298741676
694	0.312261962	0.236663515	0.25515141	0.297948772
696	0.302065076	0.24123916	0.244164706	0.301376613
698	0.306548149	0.236525137	0.241777403	0.303483639
700	0.300959438	0.245068801	0.242257335	0.309479554
702	0.313770037	0.233897282	0.2485659	0.314215472
704	0.307919474	0.237232404	0.235686142	0.32399695
706	0.311495958	0.245804094	0.241663906	0.333851024
708	0.317390205	0.255858417	0.236668059	0.330202088
710	0.31395793	0.256430612	0.239714772	0.339216339
712	0.314049167	0.25852201	0.243290048	0.34243792
714	0.309420524	0.251998814	0.240337775	0.349217311
716	0.310607574	0.254818037	0.247169547	0.346828075
718	0.322098683	0.255349452	0.235920726	0.34876115
720	0.318558722	0.258515522	0.237566349	0.347917926
722	0.312649323	0.262012884	0.247015819	0.36163783
724	0.315858241	0.255722066	0.244831365	0.35797908
726	0.315156542	0.264953934	0.254004271	0.362438425
728	0.320601485	0.265894584	0.255558188	0.358668902
730	0.315813073	0.276482225	0.256600089	0.361859262
732	0.31309452	0.266715129	0.258216117	0.365383958
734	0.30941089	0.279724048	0.260291959	0.363160892
736	0.318317156	0.280942745	0.263449134	0.36543679
738	0.31204312	0.276810453	0.268492199	0.36479996
740	0.313487653	0.290588184	0.268239788	0.359614642
742	0.324335606	0.286808982	0.274866632	0.362405171
744	0.311527199	0.296368706	0.278207263	0.359193476
746	0.311938006	0.30352866	0.278136799	0.362022257
748	0.316390785	0.305634992	0.28493544	0.354534277
750	0.312007386	0.301994171	0.289364397	0.350240892
752	0.3130353	0.299955498	0.293290712	0.344393228
754	0.321317789	0.301629585	0.294160272	0.339119775
756	0.311027472	0.300537457	0.299481948	0.343554734
758	0.308804444	0.309337231	0.308951257	0.338246921
760	0.306963396	0.311055203	0.312068762	0.335585815
762	0.313437675	0.320818715	0.3118256	0.326647893
764	0.313500171	0.324237013	0.318205748	0.325226187
766	0.322447735	0.325940399	0.320058513	0.324792528
768	0.314026854	0.317844722	0.326664522	0.318184831
770	0.31828209	0.324833762	0.333505149	0.305700126
772	0.30941545	0.333616028	0.339432718	0.30423153
774	0.318806121	0.330921901	0.33478705	0.303099525
776	0.320028339	0.331574443	0.348666341	0.293808362
778	0.306451892	0.341708759	0.346677341	0.298402469
780	0.314366903	0.340386457	0.34567834	0.287301736
782	0.309017706	0.349586976	0.347440004	0.285947303
784	0.31748625	0.338397086	0.353075566	0.278123019
786	0.311178225	0.352781495	0.357070822	0.276979286
788	0.321764535	0.343277559	0.361014333	0.27844772
790	0.308812472	0.347994192	0.365110688	0.268384402
792	0.312718265	0.346083011	0.363498971	0.265634792
794	0.318453163	0.349831062	0.361639774	0.265832158
796	0.315648973	0.352433522	0.364607855	0.264149754
798	0.315558288	0.353416263	0.36883385	0.263797453
800	0.300763628	0.351370168	0.367898393	0.25893429
802	0.305306949	0.361977984	0.367719351	0.262365175
804	0.304318905	0.357929709	0.376022979	0.260516541
806	0.306928636	0.356272395	0.374837898	0.262143435
808	0.318413419	0.3622196	0.368062936	0.264487964
810	0.303435533	0.356971677	0.37142266	0.263002888
812	0.30450994	0.354211708	0.375576979	0.262846622
814	0.294531668	0.363345242	0.372042427	0.262409158
816	0.309222611	0.3656583	0.379911329	0.260808335
818	0.314423402	0.355019582	0.37000615	0.269562409
820	0.300623669	0.360316433	0.372796493	0.27347278
822	0.310967588	0.354509415	0.36525198	0.279751384
824	0.301706716	0.356017684	0.37403561	0.277827944
826	0.303624117	0.354413453	0.369221518	0.283126031
828	0.3031581	0.361673758	0.364581342	0.2927283
830	0.30665395	0.362088463	0.359266085	0.291207851
832	0.301085446	0.351222418	0.356386405	0.291948727
834	0.304138175	0.357381802	0.355679669	0.296521827
836	0.302393856	0.354018153	0.359205684	0.297125215
838	0.308105638	0.355928661	0.348975531	0.303156083
840	0.304507238	0.347195145	0.349540658	0.305379505
842	0.295441698	0.347993156	0.346489377	0.313359525
844	0.30739338	0.341212781	0.341198287	0.319411451
846	0.301167701	0.344335686	0.338476218	0.325736514
848	0.307511035	0.34838519	0.332180433	0.322636447
850	0.299901061	0.342438823	0.330020407	0.33281622
852	0.299412788	0.339382905	0.331281701	0.325689944
854	0.299829438	0.337743404	0.318363135	0.336635927
856	0.295311811	0.333213307	0.31770609	0.332709226
858	0.308689424	0.337950292	0.311373167	0.342695648
860	0.295462507	0.333708699	0.317457549	0.342157056
862	0.297273045	0.329912245	0.310237196	0.34247501
864	0.307948624	0.326944324	0.307010893	0.350857641
866	0.295473588	0.325960495	0.301447622	0.347378864
868	0.29670133	0.324452169	0.295089551	0.351113674
870	0.289902762	0.318675906	0.293832985	0.354020459
872	0.294598336	0.319954598	0.294712762	0.350439823
874	0.300146172	0.32024391	0.286654684	0.354019386
876	0.294480783	0.30935791	0.2884387	0.354976695
878	0.291277997	0.308426453	0.285865138	0.353413149
880	0.294324806	0.310050489	0.280822005	0.357350367
882	0.296559936	0.30783619	0.281079576	0.351233859
884	0.287653313	0.305561651	0.27525451	0.35194159
886	0.289729209	0.301087639	0.269133999	0.348255259
888	0.293280459	0.297910132	0.268753546	0.345942848
890	0.287800786	0.302127815	0.265272447	0.340685525
892	0.283478058	0.299284124	0.262595669	0.345328093
894	0.294385684	0.289179215	0.261290284	0.32935985
896	0.288669505	0.294536704	0.261809223	0.335990208
898	0.292039717	0.288204467	0.254695401	0.334057645
900	0.281105178	0.284046656	0.261714432	0.335864019
902	0.283710876	0.274297548	0.250869002	0.328439459
904	0.277599101	0.283503469	0.255482958	0.313301519
906	0.292102222	0.274977526	0.259800432	0.323113213
908	0.282378387	0.28379976	0.2586352	0.310275498
910	0.284776412	0.277899048	0.258713419	0.309111391
912	0.288846074	0.270420098	0.249750221	0.301652955
914	0.280560204	0.274110985	0.249751005	0.294755179
916	0.285902089	0.27383918	0.254169807	0.296773668
918	0.280716829	0.269303197	0.255091576	0.297604578
920	2.78E-01	0.261939959	0.258714009	0.292020275
922	0.287139595	0.262511884	0.253444258	0.285049111
924	0.280472772	0.263098772	0.2519531	0.287100525
926	0.282602144	0.261661109	0.257067336	0.280239738
928	0.27980142	0.265942601	0.258458099	0.272008731
930	0.280368671	0.263568778	0.264328436	0.271306259
932	0.283713604	0.261161226	0.257571933	0.269292608
934	0.277903599	0.258156994	0.267255293	0.265951793
936	0.278712138	0.254947591	0.266931004	0.259522458
938	0.277156543	0.257258026	0.272330671	0.267234309
940	0.279331516	0.257216199	0.27383859	0.25578443
942	0.280247325	0.25802055	0.269500183	0.258299057
944	0.278064008	0.260901496	0.280302732	0.259187074
946	0.280174972	0.241179107	0.279551985	0.254754103
948	0.281956278	0.252146764	0.286729965	0.254793638
950	0.278014052	0.256837748	0.282836906	0.260342494
952	0.279821364	0.254811881	0.283975649	0.257047653
954	0.274463098	0.254553599	0.29582289	0.260005811
956	0.282187076	0.251879444	0.298210893	0.254860704
958	0.280872683	0.2496984	0.29094393	0.26604112
960	0.268848088	0.248380648	0.298428044	0.2606992
962	0.281854104	0.251984746	0.308087381	0.260682689
964	0.273204464	0.247394544	0.307920978	0.262718803
966	0.281299166	0.252707529	0.30789999	0.267324903
968	0.273782595	0.243896455	0.315304102	0.273330767
970	0.281422255	0.252951352	0.311408616	0.274791017
972	0.277181524	0.25303928	0.324791335	0.279905471
974	0.27598859	0.251186585	0.322104708	0.278516285
976	0.271207613	0.253056087	0.32183731	0.281339923
978	0.277405331	0.253280117	0.325153321	0.284394682
980	0.26641475	0.254137208	0.326184164	0.289951593
982	0.269780716	0.261684076	0.328357052	0.293646447
984	0.280236428	0.250802662	0.33028493	0.300454771
986	0.280088213	0.253273605	0.331302668	0.306611827
988	0.284608826	0.257717088	0.338960025	0.305760223
990	0.275799486	0.264932275	0.333115804	0.308294553
992	0.272688729	0.25687791	0.337972799	0.312352023
994	0.268638258	0.269985831	0.342154117	0.308151834
996	0.27556953	0.26801911	0.34324166	0.315325287
998	0.272345054	0.264035099	0.347619979	0.316735257
1000	0.273875258	0.268071508	0.349219287	0.326521371
1002	0.273159449	0.272366274	0.340360208	0.326798919
1004	0.266701851	0.273015891	0.343366292	0.324455291
1006	0.268849938	0.26727758	0.343400692	0.33257862
1008	0.278205793	0.26824931	0.345201813	0.334302486
1010	0.271649616	0.274435371	0.349886009	0.334854241
1012	0.274396689	0.281334487	0.343934536	0.336450084
1014	0.267957655	0.274729776	0.351370225	0.336524484
1016	0.2763935	2.84E-01	0.348417128	0.339611951
1018	0.276680282	0.289035304	0.345628598	0.338652929
1020	0.265194356	0.288109141	0.346294955	0.336709983
1022	0.2755373	0.290183505	0.344911177	0.337638707
1024	0.279374095	0.291642885	0.336986839	0.338695461
1026	0.261351456	0.295506808	0.339466512	0.34062387
1028	0.274155604	0.295518657	0.348380993	0.339862497
1030	0.270054636	0.291819415	0.336129041	0.330739269
1032	0.272806521	0.301838893	0.337299064	0.342412848
1034	0.277817368	0.294970465	0.331396903	0.332246459
1036	0.273689323	0.298622318	0.335668358	0.332636349
1038	0.268066232	0.308092214	0.326278588	0.332816132
1040	0.276575391	0.296257398	0.326510837	0.323385344
1042	0.279253857	0.304196152	0.329604204	0.32645978
1044	0.273963582	0.312239532	0.322465141	0.32614317
1046	0.275994406	0.314747497	0.325429947	0.330297123
1048	0.276000113	0.315081636	0.324211447	0.313100633
1050	0.270398841	0.310601751	0.316804653	0.312265714
1052	0.27176926	0.312992165	0.320267687	0.310248146
1054	0.277801294	0.308860145	0.31307768	0.303737257
1056	0.274829578	0.311929382	0.306772871	0.300726869
1058	0.283100908	0.312432612	0.307375624	0.29431951
1060	0.278518028	0.316507693	0.306386403	0.290741286
1062	0.272627216	0.317087275	0.30261253	0.298797394
1064	0.275775342	0.314261574	0.294519511	0.283094638
1066	0.278970001	0.317018989	0.300908659	0.281911775
1068	0.271699957	0.313103907	0.293935472	0.280237674
1070	0.278433695	0.322313987	0.287152883	0.279553672
1072	0.26702096	0.327543583	0.288540675	0.273455984
1074	0.275837291	0.313037421	0.295149998	0.272470464
1076	0.284569478	0.33095409	0.284543004	0.275920362
1078	0.270271524	0.317535388	0.279787274	0.269028371
1080	0.266031117	0.323656781	0.276221078	0.270096456
1082	0.276967496	0.325629352	0.283514884	0.263226825
1084	0.281326468	0.318927281	0.280957447	0.265396008
1086	0.271424463	0.320274097	0.274147501	0.263657562
1088	0.266298093	0.327061371	0.268898047	0.264007635
1090	0.272397862	0.322383536	0.278796936	0.258812222
1092	0.27122091	0.331934702	0.268519585	0.259776847
1094	0.279595441	0.326212579	0.259695058	0.264721389
1096	0.267149454	0.319394619	0.26932284	0.259481462
1098	0.277011785	0.323925411	0.265233978	0.256285464
1100	0.278577042	0.319377293	0.268676045	0.262021507
1102	0.2875128	0.325523992	0.262966837	0.262880878
1104	0.278503128	0.317486942	0.259387164	0.257149975
1106	0.282788416	0.321767737	0.261018484	0.262562711
1108	0.271459258	0.324738484	0.265089788	0.266974725
1110	0.27899063	0.324748528	0.268744583	0.270938223
1112	0.269825825	0.314125416	0.259913917	0.268964106
1114	0.269037727	0.322272424	0.254709994	0.27338724
1116	0.278600389	0.315581254	0.258063858	0.268617736
1118	0.265609376	0.317229179	0.257945815	0.27185277
1120	0.273539767	0.317153419	0.266615601	0.271482017
1122	0.277810684	0.307402632	0.25648068	0.279719404
1124	0.277375908	0.322185168	0.263027633	0.273972147
1126	0.281790231	0.305218905	0.258326572	0.284546122
1128	0.278289767	0.312829621	0.263007026	0.287722732
1130	0.280989287	0.307774378	0.266431386	0.288589298
1132	0.278569264	0.305106742	0.262129964	0.292027927
1134	0.27715757	0.312232093	0.266514086	0.294360427
1136	0.28541217	0.307909842	0.274602145	0.295903133
1138	0.27871882	0.306944641	0.266213177	0.30259347
1140	0.275560288	0.309372608	0.268999296	0.30081977
1142	0.288814547	0.301359949	0.270624743	0.299318228
1144	0.270201072	0.306138585	0.269691804	0.315851369
1146	0.276414794	0.304762239	0.270532652	0.308488196
1148	0.279533604	0.30024799	0.277921677	0.307866935
1150	0.27836966	0.298324973	0.276788775	0.306382117
1152	0.280408859	0.291532277	0.283102534	0.314287644
1154	0.279193832	0.288202014	0.283589208	0.315416513
1156	0.287588877	0.286368192	0.285996102	0.316784702
1158	0.278656864	0.301374548	0.286039961	0.320179333
1160	0.272638432	0.287371906	0.287683996	0.318031432
1162	0.29074704	0.283139223	0.295828266	0.314258349
1164	0.27723658	0.288933771	0.288935331	0.320188242
1166	0.269686091	0.283042137	0.294974448	0.320209246
1168	0.279617157	0.273305291	0.290610821	0.318472417
1170	0.28855326	0.284157123	0.29320716	0.319933026
1172	0.283481555	0.273125588	0.300287326	0.317867757
1174	0.270208912	0.277302461	0.296725509	0.32134849
1176	0.28301775	0.275629637	0.299096924	0.315101083
1178	0.278275483	0.285005487	0.303434233	0.314612973
1180	0.286947264	0.279697549	0.307546565	0.309143343
1182	0.283673342	0.270468561	0.311280907	0.311058992
1184	0.278629026	0.276585428	0.313933569	0.311402283
1186	0.284611809	0.268586599	0.311266463	0.306370966
1188	0.269390104	0.268028096	0.309067978	0.305757491
1190	0.281770641	0.274473645	0.305091605	0.307522011
1192	0.279816002	0.26235314	0.30865196	0.300525056
1194	0.280375012	0.257118642	0.31080955	0.300321205
1196	0.275894139	0.263880826	0.314630284	0.297260263
1198	0.287059126	0.26188695	0.316033631	0.293083909
1200	0.282891183	0.265387153	0.321063726	0.286013096
1202	0.283060906	0.257954687	0.320297889	0.294759352
1204	0.279711419	0.255963818	0.320169554	0.28205922
1206	0.273732732	0.258122838	0.319390764	0.286243302
1208	0.288900773	0.256284224	0.318195448	0.281808711
1210	0.273890948	0.258297695	0.31979047	0.276041785
1212	0.282931454	0.250575248	0.319872196	0.270305283
1214	0.290686986	0.256771463	0.321059107	0.279864765
1216	0.283967482	0.245782517	0.317648245	0.271399933
1218	0.281087629	0.252172966	0.315061291	0.266367634
1220	0.279637543	0.250357282	0.314854856	0.262939405
1222	0.273528656	0.254249678	0.31527202	0.263954763
1224	0.273732823	0.25172782	0.311165223	0.262280473
1226	0.275557991	0.25769167	0.308727082	0.265606511
1228	0.27861767	0.248526479	0.31459487	0.264958744
1230	0.291905113	0.252061405	0.313260406	0.262945692
1232	0.281905707	0.25356816	0.309175416	0.256269019
1234	0.280084367	0.249820647	0.30974581	0.260565692
1236	0.28199747	0.252142136	0.302991103	0.264107026
1238	0.278677945	0.248576228	0.305925406	0.257294111
1240	0.287830827	0.254812661	0.305779955	0.26108552
1242	0.286656211	0.252280803	0.300370219	0.251490556
1244	0.28340999	0.239471734	0.303836461	0.252028067
1246	0.276965367	0.252188018	0.304068963	0.253837966
1248	0.277580084	0.252054823	0.30053668	0.259829977
1250	0.275799381	0.258744748	0.297454258	0.258794366
1252	0.283178444	0.256292229	0.295964629	0.258104921
1254	0.277720994	0.252179084	0.290269498	0.258589588
1256	0.280615445	0.254653075	0.287236213	0.268409939
1258	0.287050244	0.256786147	0.290469527	0.266233032
1260	0.274264023	0.254836677	0.284475654	0.264692391
1262	0.288519774	0.259751463	0.286872897	0.271386957
1264	0.288542593	0.253080061	0.285235924	0.271452427
1266	0.282265907	0.260056583	0.281756669	0.271427432
1268	0.277880458	0.261685114	0.280042823	0.268990401
1270	0.279143835	0.251731304	0.28475822	0.273761119
1272	0.275157143	0.264905994	0.273443868	0.281966115
1274	0.269948574	0.263783694	0.276171442	0.285094766
1276	0.285225222	0.258002679	0.2781474	0.282373606
1278	0.279180834	0.264201527	0.269905884	0.285351974
1280	0.274652441	0.268408005	0.268534002	0.286722242
1282	0.262953772	0.26138714	0.266215868	0.293077706
1284	0.277800177	0.263755537	0.264948023	0.291680158
1286	0.281301877	0.271837847	0.262894623	0.296398254
1288	0.272568529	0.262727013	0.259652442	0.294338314
1290	0.27434676	0.273871626	0.265428929	0.297878347
1292	0.280120181	0.259567786	0.262653939	0.301159882
1294	0.276037343	0.269200184	0.259869328	0.309004118
1296	0.275128568	0.272075356	0.26130127	0.309495354
1298	0.271049138	0.268028105	0.261762305	0.306237174
1300	0.270283046	0.275679257	0.254737497	0.312381393
1302	0.276240895	0.269229441	0.25960526	0.311820399
1304	0.27053789	0.27456729	0.252917814	0.31312969
1306	0.270291649	0.268715142	0.252066629	0.315582595
1308	0.286498007	0.277451023	0.256967649	0.307494069
1310	0.271684217	0.276953664	0.254376846	0.310530303
1312	0.281686273	0.284011095	0.255097974	0.313142377
1314	0.263850085	0.287036949	0.254637755	0.309006636
1316	0.26986715	0.279244405	0.251992507	0.311871719
1318	0.285117018	0.28256571	0.257883092	0.309599026
1320	0.27235481	0.285473025	0.26376439	0.30878247
1322	0.273148299	0.284227716	0.256385275	0.304049858
1324	0.269420164	0.286986728	0.256694093	0.304296545
1326	0.262189919	0.284417669	0.256282922	0.301411317
1328	0.266372312	0.285289845	0.25941575	0.300487915
1330	0.260034458	0.284386336	0.262628492	0.290180856
1332	0.270000316	0.286046837	0.264328212	0.295275148
1334	0.260522447	0.291984627	0.263932263	0.2981064
1336	0.272645204	0.28546532	0.264761644	0.295677034
1338	0.255716867	0.285561634	0.265995174	0.291055014
1340	0.258191652	0.284508126	0.265336815	0.288057459
1342	0.271366187	0.29254524	0.260049396	0.286751855
1344	0.273400111	0.289424169	0.270116537	0.287799962
1346	0.270164305	0.28772085	0.27092097	0.281015818
1348	0.270428253	0.288665851	0.267782288	0.275989289
1350	0.265482249	0.293571561	0.276457558	0.276615998
1352	0.274256186	0.293657881	0.273723393	0.275387929
1354	0.260558644	0.295491679	0.277405535	0.266869008
1356	0.269992654	0.285631847	0.274942705	0.268872027
1358	0.256417028	0.287005723	0.280032435	0.269793598
1360	0.266256179	0.295520882	0.280301229	0.266704295
1362	0.268745749	0.294720254	0.2815638	0.265298539
1364	0.269337366	0.294628809	0.287829038	0.259389195
1366	0.25671068	0.300212579	0.285856296	0.262134743
1368	0.266818559	0.286506531	0.283768269	0.257589844
1370	0.254960886	0.292992761	0.285467157	0.26093356
1372	0.261534991	0.291237271	0.291609031	0.255272176
1374	0.270093647	0.289379663	0.293457999	0.254128284
1376	0.262580044	0.2824669	0.286822121	0.255493281
1378	0.262327216	0.294891572	0.287490201	0.256874916
1380	0.25444115	0.293394445	0.29685822	0.252123183
1382	0.259597352	0.286943264	0.295575424	0.248918621
1384	0.248109722	0.286625717	0.29332693	0.248828369
1386	0.270720473	0.291672139	0.29082744	0.250488097
1388	0.260768136	0.284899965	0.29730194	0.247593996
1390	0.266382346	0.287810537	0.30337707	0.253730471
1392	0.261309623	0.288894194	0.305232101	0.256290338
1394	0.265133167	0.289040021	0.305678097	0.254222382
1396	0.261381321	0.278777852	0.301743789	0.258154863
1398	0.265258773	0.284876224	0.303872734	0.25809554
1400	0.254490661	0.281730734	0.303220227	0.252330704
1402	0.262931956	0.277638982	0.30696069	0.259729516
1404	0.260188468	0.284447454	0.302891724	0.256866346
1406	0.263615037	0.278749686	0.298578535	0.258378498
1408	0.256927205	0.27891615	0.302491064	0.267621184
1410	0.268482796	0.285230136	0.309843151	0.268327192
1412	0.265668087	0.28870611	0.301202545	0.266821195
1414	0.254017883	0.275219612	0.295684647	0.272340696
1416	0.261738234	0.276288566	0.302721159	0.268159679
1418	0.258635095	0.283238804	0.302091126	0.271181762
1420	0.252472381	0.275000902	0.299945209	0.27548893
1422	0.265060185	0.273529022	0.303286999	0.276401296
1424	0.262810658	0.272455713	0.299255413	0.281583363
1426	0.25701032	0.269911843	0.300610294	0.2827305
1428	0.259951047	0.274011356	0.301954039	0.281506815
1430	0.26012115	0.266910448	0.298531702	0.288078545
1432	0.254309241	0.271144008	0.296305039	0.296373381
1434	0.252188553	0.27571902	0.297423427	0.282938595
1436	0.259299523	0.266029486	0.302605336	0.293053903
1438	0.258332872	0.259297434	0.295002906	0.289836168
1440	0.261984858	0.270353824	0.294769621	0.289176266
1442	0.256604271	0.25858884	0.286031671	0.299240984
1444	0.256756107	0.269595597	0.287413482	0.294543797
1446	0.251907887	0.260575908	0.284200603	0.303002626
1448	0.263480232	0.260540115	0.288651541	0.298522779
1450	0.25568119	0.259205702	0.284423961	0.301579621
1452	0.253499866	0.265424591	0.284438688	0.296632666
1454	0.24854452	0.262335451	0.283716589	0.305669987
1456	0.25575904	0.257255748	0.282204035	0.300888628
1458	0.260610432	0.259546971	0.283709753	0.295027923
1460	0.241726368	0.257103018	0.278881864	0.297748786
1462	0.255813776	0.24896677	0.280727569	0.302823414
1464	0.246761278	0.254006506	0.276306851	0.301579825
1466	0.253534839	0.25760877	0.267718602	0.296830405
1468	0.254489512	0.25817608	0.268274883	0.294195776
1470	0.255576209	0.254398459	0.276745624	0.296450785
1472	0.24716386	0.253290898	0.271850594	0.290885955
1474	0.265451912	0.25650522	0.267934139	0.292974385
1476	0.249629297	0.243268024	0.268388752	0.292507889
1478	0.249514508	0.248598257	0.263614589	0.288891193
1480	0.253577525	0.244210175	0.265910035	0.284073231
1482	0.25196588	0.250433515	0.260638064	0.288444154
1484	0.252872317	0.247667248	0.261194829	0.28176657
1486	0.258956533	0.251257437	0.262504389	0.281842554
1488	0.256433175	0.2458896	0.256432981	0.280711155
1490	0.256050439	0.243723451	0.264302616	0.278338049
1492	0.256534108	0.253276281	0.260231498	0.276001685
1494	0.252998756	0.243025261	0.250361114	0.271713903
1496	0.259536312	0.250885087	0.255324184	0.272139756
1498	0.249663051	0.250942545	0.256689198	0.267961808
1500	0.249673189	0.253719012	0.24807082	0.267364655
1502	0.25499751	0.243196161	0.24742936	0.272720686
1504	0.251769971	0.252195298	0.254925745	0.261304802
1506	0.251713513	0.24677061	0.255049484	0.263107301
1508	0.242796234	0.244496844	0.252663298	0.258948936
1510	0.254779564	0.252103358	0.25174066	0.262297577
1512	0.259944785	0.245527446	0.24989125	0.261306316
1514	0.25686279	0.245658128	0.249612802	0.254859391
1516	0.24958277	0.236306872	0.248182064	0.255191606
1518	0.248604509	0.252542579	0.249995061	0.25565632
1520	0.250783671	0.250830473	0.254495598	0.25304699
1522	0.249510309	0.242893217	0.249423762	0.254746175
1524	0.251089598	0.249075857	0.254093231	0.252737386
1526	0.253306204	0.247140487	0.248478582	0.248303154
1528	0.251860004	0.242828533	0.255026228	0.251141584
1530	0.247433214	0.254956299	0.250675388	0.24939524
1532	0.243938471	0.245072174	0.25705201	0.254726369
1534	0.255048482	0.249583737	0.256187564	0.25687282
1536	0.254497096	0.247890618	0.259914893	0.247353553
1538	0.252913719	0.250472885	0.257052388	0.250169346
1540	0.246345153	0.251419393	0.254177781	0.248610736
1542	0.240301438	0.253495146	0.252228922	0.25030334
1544	0.263611588	0.252010704	0.26747999	0.251690014
1546	0.247959772	0.248157597	0.264954918	0.254453996
1548	0.246530224	0.254068964	0.26761335	0.257329965
1550	0.247963865	0.250110562	0.259813382	0.255598468
1552	0.246108296	0.259908901	0.259428298	0.261044374
1554	0.252999622	0.257105361	0.26612816	0.259397349
1556	0.248925754	0.25759093	0.265117618	0.260532627
1558	0.256671463	0.259861393	0.266738827	0.26285313
1560	0.251208165	0.255454877	0.261985993	0.263034069
1562	0.252701187	0.256136969	0.27605029	0.268075025
1564	0.249277228	0.254869126	0.270039464	0.264913468
1566	0.248870999	0.249419537	0.273152997	0.276278138
1568	0.251414322	0.262303186	0.268735662	0.277402176
1570	0.24535337	0.267501386	0.27817486	0.265209367
1572	0.252758635	0.25129429	0.270545418	0.274852758
1574	0.254355201	0.266017046	0.286880932	0.282444878
1576	0.245121639	0.265763546	0.2725728	0.276786383
1578	0.260525301	0.265469328	0.280080947	0.279430591
1580	0.252612337	0.25535055	0.277145094	0.28111962
1582	0.252808103	0.262721703	0.281473846	0.275881003
1584	0.254585266	0.266885228	0.284270697	0.275941267
1586	0.242338851	0.267453873	0.280248104	0.282479988
1588	0.254674033	0.268324646	0.284537775	0.282455253
1590	0.253889869	0.26764919	0.282130944	0.28407365
1592	0.245374361	0.262670182	0.283719549	0.287321408
1594	0.240854726	0.269960438	0.291040278	0.284567644
1596	0.251264325	0.270835303	0.284329136	0.284163365
1598	0.245845245	0.266710155	0.289046317	0.282688195
1600	0.240164734	0.268621362	0.284991374	0.281779009
1602	0.252234132	0.266164859	0.286297751	0.283879388
1604	0.253028758	0.281988946	0.289654521	0.287344966
1606	0.24562904	0.269401838	0.291336947	0.289867974
1608	0.242843719	0.26733527	0.284288213	0.283460497
1610	0.258383126	0.272653468	0.291097979	0.281969743
1612	0.256725744	0.272365293	0.285079439	0.284389066
1614	0.243735671	0.271865493	0.291405912	0.275084355
1616	0.247474548	0.27487118	0.294821853	0.285895518
1618	0.255017953	0.274137979	0.285568777	0.280494376
1620	0.251546674	0.264341993	0.286894546	0.280424079
1622	0.248017951	0.265162439	0.291641138	0.279766678
1624	0.245832959	0.270460179	0.293323264	0.278805381
1626	0.252193332	0.27393745	0.285561607	0.276187119
1628	0.245726399	0.261697995	0.277628753	0.279932875
1630	0.24898127	0.267727953	0.279029172	0.274513535
1632	0.23936259	0.273829325	0.286487382	0.270438312
1634	0.250393268	0.269953435	0.28810706	0.271102527
1636	0.251198027	0.270556331	0.280236737	0.269224884
1638	0.256062813	0.271890372	0.281055582	0.268498094
1640	0.241328283	0.271937741	0.275686212	0.256378974
1642	0.253510199	0.27343374	0.284564481	0.265490841
1644	0.250684641	0.273529346	0.278402943	0.26628294
1646	0.252222131	0.271315547	0.276331594	0.253459806
1648	0.249778871	0.269133651	0.271520593	0.255926338
1650	0.247524029	0.274108148	0.279045768	0.257170461
1652	0.244485469	0.272066685	0.276980601	0.25309116
1654	0.23957525	0.262388181	0.266345713	0.251759695
1656	0.249920632	0.263530647	0.270474077	0.248071149
1658	0.255325816	0.27259739	0.269972692	0.255261869
1660	0.242771919	0.271764767	0.269167788	0.246276727
1662	0.254618073	0.269590971	0.262301334	0.246285881
1664	0.244225091	0.267286525	0.264822488	0.24525435
1666	0.254471027	0.270607753	0.264842193	0.240767441
1668	0.24520779	0.266983982	0.265970305	0.247450885
1670	0.250351766	0.267955945	0.256033646	0.251385175
1672	0.248415048	0.265014986	0.258646341	0.242405064
1674	0.239056	0.26055024	0.263099408	0.245614131
1676	0.24455672	0.263733671	0.260635273	0.240322215
1678	0.241985197	0.269557966	0.260293909	0.246260629
1680	0.246587148	0.256117419	0.252513364	0.245864148
1682	0.250460266	0.266349019	0.255663617	0.244435786
1684	0.235235621	0.26643723	0.259814367	0.244476019
1686	0.244653037	0.2579713	0.249019108	0.242559031
1688	0.241591029	0.263274148	0.250151815	0.25001381
1690	0.245032899	0.260400569	0.24924235	0.245030594
1692	0.241792955	0.254798573	0.250261468	0.244869003
1694	0.244087385	0.254672053	0.248106605	0.250757188
1696	0.244764807	0.256896617	0.250921687	0.252043709
1698	0.24526943	0.260199806	0.24793128	0.253539475
1700	0.246877282	0.252113892	0.24618506	0.249263484
1702	0.251429989	0.256930778	0.243499074	0.254031176
1704	0.242636506	0.253893399	0.246271952	0.255966615
1706	0.235031625	0.254165683	0.246153971	0.256692613
1708	0.251919503	0.251112461	0.250472358	0.255553972
1710	0.247008352	0.253324186	0.253234972	0.261975431
1712	0.241482346	0.247177528	0.242343768	0.262091583
1714	0.240790345	0.254767292	0.241666431	0.266536885
1716	0.239700342	0.247258054	0.243250418	0.264865563
1718	0.252643608	0.256911111	0.247241435	0.265223994
1720	0.245879719	0.252243345	0.246764816	0.269073498
1722	0.255757604	0.237119979	0.244070237	0.27240876
1724	0.246441066	0.245221928	0.24443753	0.268569564
1726	0.249197058	0.237863021	0.241218411	0.273338811
1728	0.239883194	0.247250594	0.245948261	0.276463188
1730	0.24267037	0.242374861	0.248391492	0.272852336
1732	0.25247618	0.250946575	0.242821376	0.27417477
1734	0.251193555	0.256050586	0.243377472	0.276681917
1736	0.241471429	0.249858038	0.244750069	0.276431685
1738	0.243492302	0.239503278	0.249933623	0.273883174
1740	0.240997355	0.235415612	0.249382246	0.277033167
1742	0.246833454	0.237221841	0.248177842	0.278256467
1744	0.241506948	0.240318525	0.245516965	0.275482709
1746	0.239596376	0.239969754	0.250353315	0.272510695
1748	0.246351303	0.23781112	0.255724354	0.277676897
1750	0.228302301	0.235691517	0.254454876	0.278469758
1752	0.241195914	0.244686804	0.252101614	0.274859086
1754	0.239068138	0.245780079	0.252758119	0.271789982
1756	0.243256363	0.241480659	0.262076235	0.277875531
1758	0.237579522	0.235846544	0.253003562	0.279954143
1760	0.236644365	0.237792278	0.261153042	0.268360733
1762	0.241369558	0.235883625	0.262882062	0.272144132
1764	0.240146241	0.243113516	0.257701747	0.270780487
1766	0.246266716	0.236871604	0.259896285	0.272286546
1768	0.246006476	0.232722989	0.261330524	0.265166662
1770	0.234594004	0.243241861	0.26262043	0.26265305
1772	0.246165828	0.238366621	0.263452202	0.264902824
1774	0.235989397	0.234909587	0.262781924	0.266197717
1776	0.242857369	0.236935908	0.265467148	0.264833526
1778	0.23765456	0.240553992	0.262871988	0.26863087
1780	0.23843033	0.235775421	0.267668812	0.254294345
1782	0.237599422	0.236858084	0.267859605	0.251769849
1784	0.236704635	0.235679809	0.26275899	0.257333086
1786	0.231615042	0.240577907	0.269825225	0.258195536
1788	0.236601933	0.233752187	0.268032048	0.250995615
1790	0.244360518	0.241930903	0.276632915	0.251015326
1792	0.243574876	0.233526877	0.26902205	0.246866653
1794	0.234483105	0.240252799	0.271289005	0.251812485
1796	0.239071509	0.233963725	0.267851795	0.245073722
1798	0.24023218	0.229272587	0.270282019	0.246335813
1800	0.238827111	0.241788831	0.265698085	0.244985541
1802	0.250755152	0.237601224	0.270235394	0.243546871
1804	0.228214064	0.241462062	0.26875641	0.23884983
1806	0.242609415	0.237859412	0.270918728	0.236606439
1808	0.238767	0.244132195	0.271590687	0.242339914
1810	0.235211494	0.240236262	0.269651293	0.232097487
1812	0.238434028	0.244987518	0.271833878	0.239794883
1814	0.235342419	0.239130108	0.270650138	0.240779103
1816	0.242710572	0.24040065	0.275831259	0.237270929
1818	0.234088453	0.231714423	0.270749514	0.24041902
1820	0.237478297	0.236904636	0.267892117	0.240048346
1822	0.243940907	0.243928694	0.264192407	0.238495056
1824	0.236286743	0.234915166	0.26611102	0.236936419
1826	0.235630322	0.242691299	0.2702013	0.24354953
1828	0.232668321	0.23759518	0.272116056	0.2364685
1830	0.230813407	0.242555212	0.262658661	0.242386899
1832	0.229623271	0.245874334	0.270833582	0.23644203
1834	0.243112265	0.24086788	0.267428558	0.243923011
1836	0.233802382	0.242720222	0.268757921	0.239873084
1838	0.233796835	0.244376988	0.268562863	0.240015484
1840	0.241407189	0.242968688	0.265208353	0.248825328
1842	0.237964261	0.239444208	0.26340175	0.242440451
1844	0.229172546	0.239306377	0.258334529	0.244757881
1846	0.239305435	0.238638713	0.270360185	0.247934567
1848	0.221278568	0.242901467	0.262919806	0.248434418
1850	0.239226429	0.246545643	0.259587848	0.251741714
1852	0.229997142	0.234549553	0.25977216	0.253860223
1854	0.224478624	0.246684753	0.258819197	0.249077446
1856	0.240089832	0.244041373	0.259730248	0.253822453
1858	0.231484701	0.243681339	0.254931568	0.260997087
1860	0.237744527	0.252805485	0.256003212	0.255788209
1862	0.232492931	0.242184105	0.260135645	0.260078183
1864	0.238295729	0.24319548	0.251073792	0.259224684
1866	0.243503711	0.248420111	0.250859042	0.26199874
1868	0.234871782	0.243629563	0.247132018	0.254099482
1870	0.229310059	0.244944112	0.253661615	0.262942355
1872	0.235380591	0.248791336	0.251004344	0.26357237
1874	0.234467116	0.250430292	0.252449765	0.265790673
1876	0.236497196	0.253329192	0.250620154	0.259346249
1878	0.228299125	0.2528755	0.249260924	0.262113782
1880	0.227471244	0.248540577	0.243937374	0.267514672
1882	0.235259058	0.246592607	0.247774017	0.270479599
1884	0.233582146	0.242731868	0.239834163	0.264105276
1886	0.232426631	0.245955114	0.242012821	0.270381922
1888	0.221229776	0.245332217	0.248957854	0.26382978
1890	0.231670485	0.250898006	0.244056844	0.268234323
1892	0.23058432	0.241328915	0.244291496	0.265738043
1894	0.231495833	0.245070002	0.239634986	0.266290969
1896	0.233696675	0.246961985	0.247023261	0.261890447
1898	0.230975687	0.249802141	0.236454833	0.270498832
1900	0.234520036	0.252163616	0.236889359	0.265412329
1902	0.224707293	0.2443222	0.235977756	0.264639868
1904	0.228205523	0.245588353	0.243437277	0.264081799
1906	0.233643283	0.238284624	0.23546729	0.262558528
1908	0.232618365	0.24511174	0.235881676	0.26717158
1910	0.236448333	0.252639408	0.235201685	0.265248109
1912	0.234058748	0.251959929	0.239610915	0.262566035
1914	0.237866631	0.252496196	0.237525912	0.258453302
1916	0.232218482	0.251580544	0.239083445	0.258310405
1918	0.235538971	0.253903966	0.236767698	0.259645989
1920	0.236165448	0.247964598	0.239866127	0.262950519
1922	0.229677461	0.253687681	0.243083725	0.256074765
1924	0.225510692	0.236862681	0.243886534	0.256999728
1926	0.230722015	0.240577157	0.236493568	0.254517497
1928	0.231187023	0.24924622	0.238002695	0.249232418
1930	0.234450614	0.247239059	0.238690825	0.247556995
1932	0.22911283	0.243278492	0.243955694	0.254422435
1934	0.222786169	0.238427209	0.236071585	0.244410718
1936	0.226109888	0.239314431	0.239000254	0.241573325
1938	0.236096577	0.250615658	0.23934114	0.245842483
1940	0.224635747	0.253092362	0.237538638	0.243822121
1942	0.229848276	0.237898731	0.240255304	0.240980409
1944	0.224906835	0.239472041	0.238260212	0.237457693
1946	0.224780632	0.242775792	0.240634368	0.239318959
1948	0.230340537	0.241357616	0.240523969	0.238398049
1950	0.231295856	0.250818415	0.24529191	0.23618277
1952	0.226767066	0.235794732	0.247672293	0.234033875
1954	0.220785447	0.246745074	0.237758769	0.231978177
1956	0.229552695	0.240696801	0.24763135	0.242277544
1958	0.234652941	0.249970782	0.25512927	0.239202613
1960	0.223785717	0.241227911	0.246578802	0.239751841
1962	0.238985878	0.237362711	0.244384131	0.234498279
1964	0.237841817	0.239031274	0.249202902	0.230633321
1966	0.228809971	0.240690763	0.245217252	0.23881819
1968	0.22556126	0.24633211	0.250087993	0.231913189
1970	0.223219149	0.244419087	0.249319513	0.230727939
1972	0.229258345	0.240370395	0.255079877	0.239478519
1974	0.232056465	0.237076452	0.252222467	0.233882485
1976	0.230560642	0.237052612	0.254035262	0.237319689
1978	0.227194825	0.241794473	0.248236912	0.239769407
1980	0.238117556	0.235169728	0.252277531	0.236115313
1982	0.220648028	0.2356249	0.256121498	0.235231617
1984	0.226859459	0.245385368	0.255348947	0.246549593
1986	0.230103121	0.242731624	0.26371415	0.235773069
1988	0.230471682	0.237027878	0.251398438	0.23703596
1990	0.228899857	0.239684177	0.262485309	0.240161836
1992	0.225379044	0.232607869	0.254445879	0.239136463
1994	0.230794421	0.23959348	0.258490578	0.239093542
1996	0.235952668	0.228882722	0.258236702	0.242509796
1998	0.229177121	0.229527388	0.264125084	0.24137864
2000	0.21979893	0.229097603	0.253994648	0.246812628
2002	0.233324341	0.228742622	0.258054186	0.24515537
2004	0.225615759	0.237983397	0.257558438	0.248761472
2006	0.234253272	0.228393694	0.260341541	0.245099353
2008	0.235567967	0.226424781	0.259486014	0.247788689
2010	0.221081286	0.231398655	0.261198569	0.253767156
2012	0.222347984	0.230765846	0.255724356	0.249918274
2014	0.235041135	0.233027146	0.259932084	0.2518538
2016	0.226285219	0.220705621	0.262847083	0.24990678
2018	0.230868404	0.225357846	0.25710806	0.257886586
2020	0.234703023	0.224881856	0.259619939	0.257401622
2022	0.223230113	0.228838347	0.261790933	0.252755835
2024	0.228888566	0.235428647	0.2601062	0.253090283
2026	0.231241136	0.231117966	0.250866504	0.257649839
2028	0.230551762	0.227637419	0.267162951	0.257057799
2030	0.217668848	0.23415495	0.256903847	0.259829785
2032	0.223038645	0.222280731	0.259322006	0.259785637
2034	0.23502578	0.223404436	0.258160354	0.258392646
2036	0.223664896	0.235061965	0.252454685	0.260429257
2038	0.227769014	0.228536867	0.255199038	0.255405822
2040	0.226205194	0.232127923	0.256275937	0.258795799
2042	0.230076682	0.227944031	0.250679193	0.255102305
2044	0.22083874	0.225489918	0.255662212	0.258364704
2046	0.223334972	0.235196898	0.249021146	0.253648509
2048	0.225193867	0.226271619	0.251763389	0.253939133
2050	0.222698774	0.228315993	0.245628778	0.256228054
2052	0.213535737	0.229394539	0.249224288	0.254155394
2054	0.229820102	0.228549713	0.24797671	0.251700787
2056	0.226567907	0.224373627	0.243212488	0.247858054
2058	0.225737253	0.223377937	0.248963894	0.252473054
2060	0.22135102	0.226056107	0.246172384	0.246198943
2062	0.225160364	0.230282977	0.246098825	0.248326177
2064	0.22334053	0.237363394	0.246806502	0.248806932
2066	0.231154803	0.221089482	0.242145838	0.24369085
2068	0.230579378	0.235215168	0.239417	0.24540357
2070	0.228085199	0.22669536	0.241588255	0.240177832
2072	0.219419678	0.227683472	0.244049359	0.244174139
2074	0.225838878	0.229575001	0.236162415	0.244008149
2076	0.229082661	0.22863063	0.235571263	0.242296044
2078	0.233097296	0.22197663	0.239571124	0.239213393
2080	0.214137984	0.231885706	0.233530887	0.237852051
2082	0.221667311	0.227253569	0.236389219	0.237675606
2084	0.213628697	0.227503567	0.238738215	0.230383597
2086	0.224539115	0.233966807	0.23180636	0.234989274
2088	0.229016779	0.227569332	0.237523805	0.23903552
2090	0.225442331	0.221775867	0.233679864	0.234279768
2092	0.219650728	0.229909175	0.235902257	0.236809065
2094	0.22856877	0.225242347	0.226663597	0.237722408
2096	0.228409025	0.223721136	0.23489653	0.231085305
2098	0.22077704	0.235336058	0.234748368	0.221975161
2100	0.225911584	0.227032965	0.232170864	0.231926942
2102	0.219642723	0.224747426	0.235249199	0.228958864
2104	0.222952141	0.228210297	0.231408093	0.227447199
2106	0.220946756	0.229293967	0.23029844	0.233907323
2108	0.232260375	0.222749949	0.239324701	0.222755744
2110	0.215284666	0.235681002	0.225952838	0.229675011
2112	0.222050286	0.227648484	0.230187634	0.232102204
2114	0.222059795	0.229693044	0.234474644	0.228218254
2116	0.219422122	0.222635178	0.231892307	0.233924228
2118	0.224863989	0.22092236	0.236382529	0.22634972
2120	0.212922703	0.223887294	0.228860528	0.229701916
2122	0.215787285	0.238306421	0.232686974	0.221356167
2124	0.227555519	0.229365987	0.231786149	0.232037102
2126	0.220420333	0.227570983	0.227570419	0.237281921
2128	0.21801316	0.232750902	0.221002836	0.236092572
2130	0.220226767	0.229852549	0.230328793	0.233316696
2132	0.219066928	0.228471532	0.235256234	0.234892649
2134	0.222963767	0.229767889	0.22692994	0.230632078
2136	0.219522952	0.225156625	0.236598739	0.23017247
2138	0.222103453	0.234464882	0.231276567	0.237647961
2140	0.215144068	0.236502774	0.236280427	0.232455913
2142	0.216405901	0.231841329	0.226402631	0.237386086
2144	0.220384672	0.236691517	0.235593138	0.23604456
2146	0.222743055	0.231032316	0.232023016	0.241886849
2148	0.218261635	0.22878498	0.234134912	0.23712144
2150	0.214960778	0.232173652	0.228148704	0.238687765
2152	0.218852893	0.232687151	0.227191683	0.242391307
2154	0.229307121	0.230884452	0.239184665	0.243780982
2156	0.22056582	0.224869474	0.23964696	0.239691036
2158	0.221097512	0.225001876	0.237793268	0.244996086
2160	0.206922582	0.231863788	0.235367368	0.243595736
2162	0.217911264	0.234816483	0.236837795	0.247541849
2164	0.222956068	0.228128934	0.233224909	0.249738092
2166	0.217373157	0.232610232	0.240520734	0.25009062
2168	0.213898815	0.231676306	0.239267638	0.250997822
2170	0.213603456	0.229595443	0.238991933	0.249188185
2172	0.207752792	0.235735468	0.232723414	0.243539695
2174	0.223705893	0.225943163	0.246281898	0.250234094
2176	0.208801147	0.22792675	0.242232943	0.247953084
2178	0.216210154	0.237228426	0.248084968	0.25266637
2180	0.213628268	0.22731577	0.239691489	0.249113543
2182	0.218616343	0.231754193	0.24173365	0.243435112
2184	0.210512311	0.23814016	0.246312795	0.252473291
2186	0.235488932	0.228421574	0.243796963	0.247622221
2188	0.218377355	0.227179218	0.249624619	0.247376225
2190	0.208297601	0.230810237	0.243028094	0.247691507
2192	0.222276181	0.226610317	0.244057859	0.242595624
2194	0.213397194	0.234658128	0.243933661	0.243765463
2196	0.217047728	0.225539196	0.247174994	0.23854688
2198	0.215384189	0.232344886	0.250709307	0.254476947
2200	0.212178954	0.226335367	0.243548631	0.240919355
2202	0.212407938	0.227833316	0.248074932	0.241414714
2204	0.221554673	0.23037647	0.24070176	0.238983414
2206	0.218645907	0.228325916	0.248848951	0.241546333
2208	0.204609477	0.230253096	0.243701803	0.24462709
2210	0.211966439	0.233099715	0.247516526	0.234917212
2212	0.209879586	0.231532529	0.248780845	0.235711454
2214	0.221763138	0.229603898	0.248475117	0.235976121
2216	0.217499762	0.229788867	0.245906244	0.239006651
2218	0.213848578	0.229334399	0.250911595	0.232180434
2220	0.212121552	0.225212587	0.256714342	0.228880245
2222	0.212815096	0.223016078	0.245893846	0.230737564
2224	0.206396678	0.23667888	0.244893727	0.228389843
2226	0.209848322	0.223449651	0.244534571	0.229836328
2228	0.215333056	0.22909759	0.243795765	0.230883031
2230	0.217885491	0.224336813	0.248360442	0.224899031
2232	0.216107169	0.223710667	0.235953876	0.227268041
2234	0.20508201	0.225715421	0.246636071	0.230191101
2236	0.216726083	0.225522588	0.247598966	0.225481186
2238	0.206117496	0.226792972	0.244748847	0.228789527
2240	0.21349569	0.224444873	0.237901084	0.223823229
2242	0.210510235	0.222168181	0.237027945	0.222343261
2244	0.213458556	0.229761857	0.240052029	0.221424168
2246	0.200733529	0.223433784	0.239757535	0.228595785
2248	0.221621565	0.221695529	0.23408377	0.230778099
2250	0.20389695	0.219186097	0.245408355	0.230747215
2252	0.216856044	0.225837141	0.240713567	0.215198923
2254	0.212385018	0.218878973	0.241132405	0.224086411
2256	0.216545938	0.224383777	0.237722118	0.221287292
2258	0.21126682	0.216727295	0.227858691	0.221803361
2260	0.215476582	0.226194165	0.234076586	0.217097976
2262	0.205666069	0.221797213	0.239212162	0.222825402
2264	0.19937734	0.217653927	0.227169914	0.220087275
2266	0.212482651	0.214894471	0.235369526	0.221671906
2268	0.223233873	0.217943842	0.24233585	0.219663143
2270	0.218133719	0.217716992	0.23381222	0.225495936
2272	0.210756708	0.220669299	0.228826909	0.225258192
2274	0.211312708	0.21958218	0.227934971	0.225956212
2276	0.211694243	0.223022202	0.228745689	0.228836479
2278	0.215843189	0.22003488	0.226089229	0.224166225
2280	0.206566459	0.216976963	0.231242366	0.225549898
2282	0.210015823	0.215097098	0.22719166	0.228159168
2284	0.212484588	0.218097887	0.230463983	0.235554278
2286	0.217091835	0.215584277	0.224608482	0.226036871
2288	0.211559634	0.21782623	0.229898202	0.228712514
2290	0.212588468	0.217155569	0.224120183	0.230539604
2292	0.210308977	0.209262988	0.224561501	0.225411857
2294	0.202427959	0.215493156	0.227014154	0.228455435
2296	0.202163037	0.216595862	0.225373123	0.230458064
2298	0.214321708	0.208720914	0.225696654	0.238285137
2300	0.207604318	0.2246404	0.224080755	0.231788194
2302	0.214059426	0.21502314	0.216385575	0.234225633
2304	0.195497364	0.214326326	0.227849189	0.238953838
2306	0.201697798	0.216524596	0.225786371	0.23165661
2308	0.213725648	0.214988524	0.22581172	0.231947134
2310	0.205994354	0.218270163	0.224350388	0.243331773
2312	0.196824811	0.213484276	0.216291492	0.235434226
2314	0.211101832	0.218158161	0.220741269	0.23634272
2316	0.203477975	0.211239721	0.219805715	0.244957903
2318	0.207350089	0.212704112	0.226030125	0.230948651
2320	0.212316605	0.212482762	0.22389908	0.241014455
2322	0.210773614	0.218829352	0.21798054	0.237458263
2324	0.213030366	0.20968095	0.217784153	0.241949803
2326	0.209795219	0.215489371	0.218901162	0.239632203
2328	0.194667806	0.207629035	0.218735796	0.233659232
2330	0.213903304	0.203623187	0.224908249	0.235355255
2332	0.202896211	0.214170142	0.219110585	0.235202025
2334	0.206072527	0.213844924	0.220690206	0.233509975
2336	0.203497484	0.209868165	0.226573308	0.239682129
2338	0.20718734	0.219135593	0.229310947	0.235877514
2340	0.207311484	0.210366321	0.223645962	0.230426983
2342	0.202612121	0.215419067	0.220520139	0.231432321
2344	0.20039196	0.224284641	0.225152633	0.237385823
2346	0.202247087	0.212515294	0.222812321	0.234136105
2348	0.207329696	0.204283891	0.220743838	0.226780681
2350	0.205396905	0.210111054	0.226010981	0.233804924
2352	0.19956105	0.21230562	0.220006185	0.234986451
2354	0.201441308	0.204974033	0.218061241	0.23113426
2356	0.209963668	0.206492207	0.225253174	0.228534838
2358	0.210446057	0.20407343	0.226300866	0.2360223
2360	0.206446499	0.214040477	0.229744293	0.229310613
2362	0.205452983	0.209075651	0.226841466	0.233188156
2364	0.206411409	0.219267411	0.229300655	0.224170771
2366	0.206018849	0.205602504	0.223399309	0.220911587
2368	0.204855861	0.204030546	0.22424255	0.224425831
2370	0.211842339	0.214447206	0.23034488	0.226860773
2372	0.213720867	0.216933576	0.232833078	0.223583825
2374	0.198686531	0.216513479	0.225926152	0.229675887
2376	0.21187642	0.215678389	0.227392055	0.224347507
2378	0.210904084	0.214424429	0.23567634	0.220156279
2380	0.205293796	0.219781443	0.238824253	0.224406361
2382	0.201961426	0.213560459	0.225546438	0.216317233
2384	0.203760508	0.210839873	0.235345128	0.222996073
2386	0.202383781	0.217337089	0.235384481	0.214264227
2388	0.199051478	0.215956787	0.235031274	0.213638332
2390	0.20282962	0.212463017	0.229538	0.221578809
2392	0.207177642	0.2176334	0.234382549	0.217013505
2394	0.205698679	0.2140273	0.237749737	0.216039489
2396	0.205685054	0.216315817	0.235858422	0.21977519
2398	0.207559352	0.217136784	0.236378894	0.221537242
2400	0.201445794	0.213796024	0.228008785	0.218571668
2402	0.202103657	0.213631941	0.22785824	0.215966118
2404	0.205641949	0.209294109	0.231838571	0.217645495
2406	0.208448866	0.213060021	0.231101946	0.220483698
2408	0.202945118	0.216457537	0.231853843	0.223515876
2410	0.213157078	0.215715551	0.232381856	0.214927025
2412	0.198719276	0.215863168	0.231210132	0.217086997
2414	0.207275587	0.220909145	0.231745648	0.217179093
2416	0.197808365	0.220909575	0.226997548	0.214903245
2418	0.20483382	0.216397024	0.235006776	0.227180061
2420	0.20177393	0.202782096	0.230547729	0.225349747
2422	0.198791618	0.216895376	0.235200131	0.223039877
2424	0.201635944	0.211386493	0.23183159	0.224909899
2426	0.204296842	0.216404078	0.232617923	0.220685942
2428	0.203653128	0.215880862	0.235086857	0.220272539
2430	0.203928928	0.220692489	0.234246751	0.221149993
2432	0.205014351	0.211043998	0.23520718	0.218507351
2434	0.212235205	0.209595182	0.233936134	0.2203642
2436	0.200417227	0.212920993	0.237063952	0.222256376
2438	0.204170724	0.215478048	0.228686996	0.225044785
2440	0.214978682	0.217199554	0.225518144	0.222725789
2442	0.201191315	0.206461897	0.237042603	0.224293222
2444	0.204937358	0.217654024	0.231901189	0.225770843
2446	0.196258051	0.219462251	0.231065872	0.231839437
2448	0.203720712	0.20847139	0.230556307	0.225580166
2450	0.196756048	0.208663402	0.226840012	0.231168345
2452	0.195215099	0.220815494	0.231575792	0.229441304
2454	0.200498269	0.212069338	0.228794949	0.22735597
2456	0.210280547	0.216070897	0.219621421	0.228181444
2458	0.197167464	0.209353705	0.221966361	0.225724682
2460	0.206547875	0.219552767	0.225626393	0.234086265
2462	0.205243835	0.210686197	0.224312039	0.228627964
2464	0.203519485	0.22404695	0.219424789	0.22445992
2466	0.202153278	0.21867411	0.226490488	0.233338588
2468	0.1996796	0.220507839	0.226346744	0.229337422
2470	0.199162676	0.206812531	0.2229122	0.225845507
2472	0.192527837	0.212139662	0.220388865	0.232024403
2474	0.194787628	0.216965374	0.21676016	0.231789725
2476	0.208736043	0.209525709	0.221698536	0.229047057
2478	0.180110367	0.217806897	0.227241062	0.225188869
2480	0.200807459	0.206152505	0.214554892	0.230959969
2482	0.193411819	0.219332749	0.216388922	0.227365707
2484	0.196878085	0.211414478	0.216480088	0.230142352
2486	0.209691377	0.216071655	0.215532494	0.231987319
2488	0.204752089	0.216347545	0.216027658	0.2280315
2490	0.196642872	0.214736843	0.22110563	0.230144247
2492	0.194131348	0.205171011	0.217995336	0.226986311
2494	0.200138246	0.205281021	0.21381704	0.22479179
2496	0.201396191	0.211033142	0.213007687	0.230037404
2498	0.192465533	0.208243734	0.215572348	0.228770497
2500	0.199735721	0.207203929	0.213498371	0.221848212
2502	0.196414978	0.211665025	0.216667597	0.229244067
2504	0.203664842	0.208617968	0.218340267	0.222552504
2506	0.19599329	0.210073352	0.213635408	0.225828795
2508	0.195786301	0.211164371	0.214371868	0.221289796
2510	0.195387178	0.214521147	0.217557263	0.222620119
2512	0.200701061	0.203649962	0.211261353	0.219555961
2514	0.205681056	0.203706684	0.209848022	0.218430102
2516	0.199567184	0.211251043	0.213169609	0.213366043
2518	0.202380435	0.213489851	0.211632275	0.222359044
2520	0.187876475	0.208073657	0.207638673	0.216775666
2522	0.197637599	0.213381592	0.21691449	0.214695376
2524	0.195846052	0.199457232	0.215861174	0.219995188
2526	0.196309214	0.208676258	0.216894354	0.217197795
2528	0.194173395	0.212749353	0.221117851	0.220072514
2530	0.192250227	0.21040581	0.218958017	0.216681109
2532	0.198928998	0.204896785	0.221138408	0.213421586
2534	0.193986242	0.199760851	0.212727991	0.207440997
2536	0.186936761	0.202088698	0.215391092	0.214139288
2538	0.204787841	0.209366841	0.21285556	0.213523053
2540	0.197506172	0.204977546	0.210881028	0.216133614
2542	0.197810573	0.213196122	0.225462891	0.210867272
2544	0.197745703	0.205470775	0.213872527	0.211935915
2546	0.189592914	0.206908241	0.214088951	0.212497159
2548	0.201791138	0.210092135	0.217505285	0.212038765
2550	0.196405935	0.194912843	0.213161179	0.212203206
2552	0.191147878	0.200049877	0.220117281	0.210163074
2554	0.192994889	0.1989093	0.216545224	0.215840722
2556	0.195217981	0.208095458	0.216261768	0.208138809
2558	0.199317663	0.199131228	0.219761421	0.212727458
2560	0.196767322	0.198140853	0.209192418	0.211932296
2562	0.196001464	0.198276354	0.215621568	0.209744488
2564	0.198103345	0.204053209	0.214368207	0.214233719
2566	0.192886052	0.200674406	0.218605671	0.218936601
2568	0.187799405	0.207998577	0.224531197	0.216022648
2570	0.197756652	0.195448446	0.221224003	0.215511539
2572	0.19250836	0.20656616	0.220776304	0.214778697
2574	0.19207742	0.205968227	0.217975774	0.218178285
2576	0.190498862	0.20344107	0.218219322	0.21621302
2578	0.186854443	0.202368745	0.218054222	0.217689755
2580	0.198877583	0.201295028	0.223372503	0.212613044
2582	0.192046518	0.207378437	0.221132477	0.216869185
2584	0.18957539	0.204940972	0.213838911	0.216755448
2586	0.198749343	0.203421795	0.218714032	0.222620663
2588	0.196280755	0.204314945	0.224870205	0.218708388
2590	0.204055452	0.197693721	0.226170093	0.224889449
2592	0.197404111	0.203024354	0.227222111	0.217374163
2594	0.203735186	0.19849446	0.218523192	0.220270383
2596	0.196170136	0.19720228	0.223358394	0.228389352
2598	0.187440118	0.202239655	0.227741303	0.219866715
2600	0.198030921	0.199077504	0.226350532	0.218315065
2602	0.19279725	0.199676882	0.217882109	0.226627195
2604	0.192757455	0.192621612	0.220840295	0.223112202
2606	0.194474192	0.20903069	0.21891712	0.221199338
2608	0.186408168	0.206940214	0.22189674	0.22003078
2610	0.194678281	0.195932507	0.220873582	0.222848045
2612	0.190105412	0.203870064	0.219138517	0.222027917
2614	0.199947843	0.204527116	0.223425449	0.219792944
2616	0.182404735	0.200494113	0.226284783	0.213006408
2618	0.191863255	0.198276521	0.22825297	0.224269337
2620	0.189393182	0.203648354	0.223545653	0.21909637
2622	0.183590096	0.205585391	0.221327257	0.226824112
2624	0.18845809	0.206859215	0.220501721	0.21643864
2626	0.192672843	0.198713249	0.223147016	0.219138848
2628	0.199018951	0.199542685	0.221980369	0.218155638
2630	0.200882482	0.200573396	0.219969492	0.215712725
2632	0.188226169	0.204702131	0.21584678	0.219096623
2634	0.197909089	0.199896312	0.225204654	0.219224794
2636	0.186323386	0.196743346	0.206583403	0.220526942
2638	0.184581426	0.202471149	0.218809167	0.211084573
2640	0.17998016	0.195332005	0.219992577	0.222443393
2642	0.196566679	0.20075779	0.216944323	0.215719146
2644	0.188097816	0.195241091	0.217004923	0.220231108
2646	0.186043426	0.198231371	0.223120881	0.213419351
2648	0.194963634	0.195551922	0.214339258	0.216172978
2650	0.194696376	0.202385536	0.219337079	0.210811306
2652	0.188673654	0.20350789	0.21496654	0.211504167
2654	0.196319466	0.20397201	0.215860128	0.21684775
2656	0.191720394	0.205180715	0.209161152	0.212719765
2658	0.189093767	0.201596314	0.207780693	0.218913308
2660	0.182606036	0.206699774	0.222378777	0.212157495
2662	0.184196043	0.206577727	0.210645429	0.20269974
2664	0.197268645	0.196696973	0.210487385	0.206459019
2666	0.186375512	0.200134759	0.212542538	0.208082976
2668	0.192564871	0.201292781	0.209144635	0.210032754
2670	0.187052191	0.199665137	0.213968087	0.205862242
2672	0.18430286	0.196582369	0.212196301	0.207778095
2674	0.189500298	0.199351349	0.209827232	0.212608769
2676	0.18690588	0.198448149	0.207461854	0.20481817
2678	0.182747473	0.19873461	0.21038988	0.20826307
2680	0.195526942	0.2032001	0.211067881	0.203891673
2682	0.189295469	0.204231938	0.208682678	0.204221671
2684	0.191408382	0.198598878	0.204588312	0.204329701
2686	0.193176941	0.199866495	0.205074642	0.212714946
2688	0.185253142	0.198207256	0.209680416	0.202992521
2690	0.179027792	0.203470098	0.20733313	0.203907513
2692	0.192562596	0.191675686	0.208343797	0.208725242
2694	0.197417312	0.197756833	0.209027367	0.199335724
2696	0.196688918	0.200878217	0.206833281	0.202563308
2698	0.1900313	0.204335517	0.209406548	0.202403479
2700	0.183116987	0.20497809	0.203838535	0.205060131
2702	0.190761353	0.204887072	0.206931126	0.204454757
2704	0.186069909	0.204896889	0.195735343	0.203972414
2706	0.200892725	0.197834535	0.206570099	0.211272862
2708	0.188075332	0.201098713	0.203202309	0.203863989
2710	0.193595203	0.198969591	0.204713992	0.205913429
2712	0.182549065	0.197785338	0.206808717	0.205255129
2714	0.18643788	0.197620644	0.204167525	0.20420435
2716	0.179600896	0.201604628	0.201214191	0.206479658
2718	0.185811395	0.1918428	0.210300889	0.213307014
2720	0.189882034	0.202044177	0.207736841	0.205382216
2722	0.179906365	0.197007867	0.205078305	0.206302146
2724	0.182093712	0.195840954	0.203493991	0.212141204
2726	0.18150313	0.202780009	0.203971282	0.207696479
2728	0.188168199	0.198454919	0.198802707	0.207596325
2730	0.191118132	0.19485601	0.207753392	0.206910213
2732	0.181948319	0.196241352	0.200906309	0.211855729
2734	0.190925775	0.196270842	0.200838499	0.210111771
2736	0.184461393	0.197072033	0.204390617	0.208559434
2738	0.178446798	0.194381131	0.200009267	0.211415582
2740	0.177393283	0.198812789	0.207064083	0.211796148
2742	0.18892887	0.194845945	0.196824635	0.214012542
2744	0.185205248	0.203902568	0.198866265	0.215038204
2746	0.180888391	0.197738061	0.201311081	0.212234344
2748	0.18285383	0.195687375	0.204535994	0.215835862
2750	0.17949011	0.204547615	0.209737602	0.212446933
2752	0.182806116	0.199144876	0.202400818	0.21278744
2754	0.18233391	0.193906697	0.208183071	0.216093387
2756	0.190958937	0.200295081	0.199292221	0.2097268
2758	0.200795445	0.194452889	0.210898248	0.207835657
2760	0.176306551	0.196703004	0.206884896	0.208110316
2762	0.188287125	0.198226373	0.205706041	0.211019759
2764	0.188427703	0.203699129	0.211819473	0.209573647
2766	0.182535527	0.196998656	0.207179637	0.212852623
2768	0.180553796	0.198683297	0.20415859	0.211130677
2770	0.179742737	0.194207085	0.209655929	0.215237809
2772	0.186419247	0.186723779	0.211427271	0.21035953
2774	0.191609595	0.199442389	0.209001865	0.202925457
2776	0.18999263	0.198296347	0.200403729	0.215757631
2778	0.183810932	0.192761854	0.208504273	0.208167357
2780	0.181559212	0.190347542	0.213132259	0.207393176
2782	0.180587161	0.191283087	0.209456636	0.207179483
2784	0.175695023	0.197862649	0.211404605	0.209305703
2786	0.17850313	0.196398356	0.212304284	0.203751726
2788	0.185073683	0.191597684	0.210524787	0.207766386
2790	0.173374409	0.201168213	0.206542953	0.208653785
2792	0.190109573	0.195915255	0.206317032	0.211398944
2794	0.1885761	0.196684779	0.212362431	0.209598753
2796	0.177652559	0.194435627	0.211569627	0.206359622
2798	0.18630647	0.187567688	0.207962712	0.205380294
2800	0.188878023	0.1902144	0.215072434	0.207139534
2802	0.185754964	0.187207611	0.21166656	0.204927647
2804	0.189569088	0.199574074	0.210478657	0.207389703
2806	0.177231378	0.190665411	0.208871845	0.205746706
2808	0.17871766	0.198013026	0.209862625	0.201872477
2810	0.175159349	0.196987315	0.205860907	0.198545343
2812	0.182561828	0.187447503	0.21035552	0.202816301
2814	0.184890331	0.191087822	0.21340627	0.203860827
2816	0.18933844	0.187917013	0.210029181	0.19732
2818	0.190375534	0.196964569	0.207817375	0.198586677
2820	0.18291167	0.192975599	0.215100511	0.192306418
2822	0.18545311	0.190255364	0.213469989	0.197498474
2824	0.180813644	0.197619918	0.207287223	0.196737407
2826	0.176296641	0.186552068	0.202586299	0.194503327
2828	0.184725406	0.187154884	0.207380854	0.200982122
2830	0.19003388	0.19702692	0.202002247	0.201289976
2832	0.176770055	0.1876095	0.214590582	0.199162046
2834	0.173599933	0.186978451	0.207456148	0.200138784
2836	0.185050059	0.188049577	0.206199232	0.202747231
2838	0.178654164	0.189871931	0.206692328	0.194401251
2840	0.196440428	0.193250916	0.208450005	0.202089063
2842	0.181311134	0.194459335	0.205804512	0.20022984
2844	0.177646652	0.187910916	0.208992011	0.196599094
2846	0.18082896	0.193099027	0.207719786	0.196791664
2848	0.179953405	0.192287231	0.202400171	0.1972927
2850	0.176510548	0.188248382	0.208450347	0.197502506
2852	0.173676519	0.190090941	0.206288423	0.199290034
2854	0.186506191	0.188287166	0.203231369	0.199413962
2856	0.176439556	0.187899279	0.207498026	0.194847062
2858	0.181377327	0.179896987	0.208644935	0.19444213
2860	0.17364913	0.190561378	0.204957837	0.199710515
2862	0.183912112	0.187900776	0.19800744	0.200510494
2864	0.179804203	0.183469095	0.202538262	0.20274282
2866	0.169589407	0.182305475	0.205144154	0.196663334
2868	0.187126572	0.192824033	0.19820826	0.194578271
2870	0.171105858	0.184785955	0.199387359	0.209229516
2872	0.176031329	0.187121002	0.202024557	0.198468239
2874	0.179884255	0.191893289	0.205758731	0.202952579
2876	0.16800755	0.184511698	0.199138997	0.203422192
2878	0.178353118	0.190584988	0.208377851	0.200876159
2880	0.182930214	0.183744918	0.201752519	0.206133445
2882	0.180459902	0.185898916	0.203785084	0.205390311
2884	0.180397522	0.18002155	0.197164289	0.204417685
2886	0.175110532	0.183528991	0.203021491	0.200855834
2888	0.172838598	0.185636492	0.201050036	0.201974685
2890	0.172684567	0.187906166	0.195041182	0.207610325
2892	0.177036274	0.18176944	0.198420848	0.202485058
2894	0.172113136	0.189461326	0.197701375	0.200051089
2896	0.181087415	0.190442556	0.199244243	0.204861161
2898	0.180946305	0.179757616	0.197513417	0.205775061
2900	0.173100458	0.188093091	0.195656574	0.207435532
2902	0.181187733	0.194010845	0.194574322	0.199954808
2904	0.181490988	0.175376333	0.196512067	0.201154357
2906	0.178451352	0.180613246	0.195446328	0.20173671
2908	0.185264046	0.18709631	0.194718822	0.20367304
2910	0.168778556	0.186615394	0.193793218	0.206752912
2912	0.16654904	0.180683883	0.19303763	0.204269753
2914	0.176926545	0.185612529	0.195569251	0.205194122
2916	0.178669643	0.182750816	0.196754988	0.198305629
2918	0.177418093	0.185613927	0.194074121	0.203234986
2920	0.178316593	0.182664831	0.189710861	0.203314755
2922	0.174457197	0.188121967	0.192795094	0.207127581
2924	0.17999558	0.189720115	0.193021292	0.2044985
2926	0.188721391	0.190343667	0.195629063	0.204930386
2928	0.172269445	0.17716569	0.194260891	0.19969423
2930	0.163664964	0.188240288	0.19104867	0.202221729
2932	0.176591135	0.19093819	0.191187581	0.192426186
2934	0.17358461	0.188258622	0.195511818	0.19891098
2936	0.167412811	0.184003093	0.195446556	0.198401044
2938	0.172480396	0.184992395	0.195854907	0.202645065
2940	0.180493353	0.191244572	0.191698426	0.201700299
2942	0.175797709	0.187106877	0.195288797	0.196389464
2944	0.176813247	0.186957983	0.196890527	0.199706062
2946	0.166142009	0.184990431	0.195952833	0.197090646
2948	0.16942898	0.187932484	0.194551516	0.19993033
2950	0.166990405	0.171356421	0.188531501	0.193279476
2952	0.174223483	0.183752028	0.198838295	0.201467098
2954	0.173428173	0.17810047	0.19671886	0.199349072
2956	0.174406342	0.183049984	0.193482178	0.197593838
2958	0.169045705	0.174777457	0.195917948	0.198837242
2960	0.176236419	0.183621174	0.19778518	0.194236225
2962	0.176349876	0.187219036	0.195340894	0.187406724
2964	0.176677437	0.177590169	0.199483469	0.191823098
2966	0.172013323	0.188315058	0.194315442	0.187729076
2968	0.174520269	0.178707397	0.195768316	0.193238175
2970	0.16590202	0.189883664	0.196579163	0.190831945
2972	0.173116579	0.187116305	0.196090008	0.193765491
2974	0.170880985	0.184619867	0.197726753	0.188442451
2976	0.172652371	0.183531552	0.203211609	0.192736905
2978	0.178497024	0.178263407	0.205923412	0.190078909
2980	0.171388888	0.183694634	0.205813206	0.188050988
2982	0.165979734	0.177231879	0.199267353	0.192104833
2984	0.167779866	0.188040953	0.199636834	0.196127115
2986	0.17063075	0.179485071	0.195666136	0.191119224
2988	0.167907144	0.183563337	0.201357493	0.195056785
2990	0.169008528	0.180034646	0.202346896	0.195580046
2992	0.170259889	0.179491185	0.198040011	0.190359941
2994	0.167931511	0.183632759	0.201610823	0.190303007
2996	0.170917401	0.182236234	0.191849303	0.185329622
2998	0.164378429	0.177890501	0.201516106	0.196551729
3000	0.162309936	0.187427332	0.208081407	0.192425486
3002	0.176963436	0.186386168	0.2029797	0
3004	0.168113165	0.189013002	0.201047148	0
3006	0.161753771	0.191712224	0.202445797	0
3008	0.175083775	0.185636276	0.203645704	0
3010	0.170920602	0.184188827	0.208235671	0
3012	0.165046108	0.179368955	0.200892996	0
3014	0.169718604	0.188914457	0.200804594	0
3016	0.162445304	0.185389014	0.200452342	0
3018	0.171775619	0.181735124	0.203167772	0
3020	0.169735888	0.183626547	0.197176844	0
3022	0.175680492	0.185630502	0.188834936	0
3024	0.178361166	0.178022255	0.19886976	0
3026	0.168575278	0.178485684	0.20136778	0
3028	0.173306966	0.172834349	0.194689413	0
3030	0.165007781	0.181169061	0.195660097	0
3032	0.163014029	0.183081548	0.196198342	0
3034	0.167613893	0.184186159	0.194171658	0
3036	0.169436792	0.183447902	0.201017641	0
3038	0.170393861	0.184116184	0.203210535	0
3040	0.162371459	0.181012795	0.197291487	0
3042	0.159635314	0.177411319	0.197509708	0
3044	0.171671428	0.177019061	0.194004748	0
3046	0.181677549	0.186720192	0.196806027	0
3048	0.162370775	0.174000334	0.195897193	0
3050	0.169101299	0.181378263	0.191190981	0
3052	0.168561282	0.179313988	0.199377918	0
3054	0.171264573	0.185096803	0.193157362	0
3056	0.170362865	0.178877846	0.194695218	0
3058	0.167280993	0.183832584	0.192375141	0
3060	0.166544878	0.178875	0.200800073	0
3062	0.167580631	0.179093303	0.191260067	0
3064	0.162542421	0.175722899	0.197148328	0
3066	0.171186751	0.17807249	0.189922776	0
3068	0.166035909	0.171819679	0.190544539	0
3070	0.159800061	0.178951566	0.188911579	0
3072	0.16242456	0.185874062	0.19603543	0
3074	0.163051193	0.179050114	0.189272062	0
3076	0.168003184	0.174183967	0.188991079	0
3078	0.159720749	0.176930679	0.189309827	0
3080	0.161646326	0.179298915	0.193670787	0
3082	0.16569611	0.181475625	0.18973683	0
3084	0.160748351	0.179178131	0.183898816	0
3086	0.153722028	0.179202971	0.19153186	0
3088	0.163312212	0.170647872	0.186139691	0
3090	0.159229367	0.181655313	0.189251191	0
3092	0.165122954	0.169006533	0.188959032	0
3094	0.169075615	0.175757943	0.192489903	0
3096	0.159601001	0.178872436	0.186429088	0
3098	0.162027946	0.170052891	0.191474916	0
3100	0.157399545	0.181272386	0.183590267	0
3102	0.165178544	0.169243195	0.184391717	0
3104	0.1590166	0.179435106	0.184536719	0
3106	0.1666275	0.169610962	0.177290341	0
3108	0.152667332	0.182634709	0.180161061	0
3110	0.16056055	0.177503165	0.185681349	0
3112	0.161883659	0.181602264	0.180981326	0
3114	0.160852341	0.177849268	0.185841379	0
3116	0.168601666	0.174334095	0.185957044	0
3118	0.169181631	0.169463437	0.180089503	0
3120	0.164951737	0.174490437	0.18650388	0
3122	0.166030971	0.169591792	0.190465172	0
3124	0.155768527	0.176413298	0.181291686	0
3126	0.163136514	0.177507347	0.180614872	0
3128	0.166150703	0.181537797	0.186632248	0
3130	0.161512159	0.175584629	0.184334788	0
3132	0.163214248	0.175094475	0.18337958	0
3134	0.164859312	0.175884999	0.183923914	0
3136	0.169211311	0.177057965	0.185653335	0
3138	0.16388428	0.16743817	0.179666672	0
3140	0.166562997	0.174323298	0.191081676	0
3142	0.158567485	0.175592532	0.183821351	0
3144	0.165190586	0.178967629	0.179291617	0
3146	0.150785597	0.17327031	0.187275131	0
3148	0.161872895	0.171563414	0.188115988	0
3150	0.168255038	0.175240483	0.17576539	0
3152	0.161890535	0.152553526	0.18977327	0
3154	0.159755731	0.17500749	0.18382674	0
3156	0.1625106	0.168347255	0.182863885	0
3158	0.156276497	0.176397532	0.18905919	0
3160	0.167182169	0.171478632	0.180862341	0
3162	0.162072351	0.177494222	0.182002669	0
3164	0.162804495	0.174550576	0.178220091	0
3166	0.152144711	0.17606438	0.190829337	0
3168	0.15999763	0.171617591	0.187132176	0
3170	0.158883989	0.175690752	0.187485526	0
3172	0.162817611	0.170753273	0.187534354	0
3174	0.16040387	0.171075134	0.189329996	0
3176	0.169149375	0.177728196	0.180532255	0
3178	0.163980032	0.177480783	0.189075662	0
3180	0.154508749	0.162452782	0.184882238	0
3182	0.157166895	0.170895242	0.189396883	0
3184	0.171990052	0.16418256	0.184447161	0
3186	0.155804668	0.171817599	0.187391278	0
3188	0.159590825	0.172714565	0.185125274	0
3190	0.158007749	0.172329122	0.180985248	0
3192	0.162949261	0.168862306	0.185548451	0
3194	0.157009412	0.179137535	0.189642747	0
3196	0.155888418	0.183143777	0.186834222	0
3198	0.167740748	0.171698772	0.181559031	0
3200	0.154238117	0.175765265	0.188579135	0
3202	0.152664497	0.180417154	0.184921255	0
3204	0.154750519	0.179603471	0.186846634	0
3206	0.162453908	0.173042773	0.188381234	0
3208	0.168500562	0.171867076	0.187231308	0
3210	0.154873602	0.177445864	0.179102605	0
3212	0.158066339	0.170583863	0.185279618	0
3214	0.153986387	0.180145393	0.18709121	0
3216	0.163883791	0.169035755	0.188061913	0
3218	0.157410728	0.164099883	0.192985429	0
3220	0.154965444	0.174280315	0.189972338	0
3222	0.156956493	0.167729649	0.182408064	0
3224	0.155333696	0.173501589	0.189598201	0
3226	0.158686492	0.171605249	0.187422617	0
3228	0.161753861	0.170392313	0.19029027	0
3230	0.155626685	0.169988566	0.187098812	0
3232	0.160518503	0.171778019	0.186938409	0
3234	0.154409343	0.165822323	0.183174887	0
3236	0.156861114	0.171782584	0.185608679	0
3238	0.15309477	0.173580047	0.181516304	0
3240	0.152517457	0.172291166	0.186407918	0
3242	0.153495327	0.172548043	0.185440923	0
3244	0.156927564	0.170629333	0.184789822	0
3246	0.159069151	0.174624936	0.189586288	0
3248	0.159298743	0.164507827	0.185000272	0
3250	0.155563739	0.167946119	0.186577816	0
3252	0.159928804	0.175766959	0.184619285	0
3254	0.160614962	0.169106769	0.183393953	0
3256	0.153507739	0.171636337	0.184945413	0
3258	0.156715696	0.172184605	0.189617002	0
3260	0.155257549	0.173892155	0.183587021	0
3262	0.15022059	0.169858461	0.189857778	0
3264	0.158335598	0.16720889	0.178313957	0
3266	0.160308001	0.168734609	0.182793229	0
3268	0.154085945	0.161951101	0.187475394	0
3270	0.151312538	0.169844027	0.180185415	0
3272	0.164769457	0.162431965	0.184383115	0
3274	0.145100523	0.170985828	0.180388099	0
3276	0.152497206	0.168855803	0.179519791	0
3278	0.15475804	0.158434601	0.179129802	0
3280	0.164864777	0.169356034	0.178054342	0
3282	0.159928529	0.17085014	0.175228128	0
3284	0.156782597	0.158531889	0.175681534	0
3286	0.152818505	0.155311289	0.179276307	0
3288	0.147575381	0.165254657	0.181631263	0
3290	0.159534916	0.16855169	0.179977411	0
3292	0.158221708	0.166651216	0.182247837	0
3294	0.152946351	0.171610521	0.187654926	0
3296	0.14101785	0.16521898	0.181161306	0
3298	0.153438339	0.159020244	0.181361981	0
3300	0.151694006	0.164343072	0.184890142	0
3302	0.154654772	0.167167287	0.179301843	0
3304	0.152356072	0.164366465	0.178873934	0
3306	0.155276949	0.157360096	0.182178679	0
3308	0.157948673	0.157822955	0.176934668	0
3310	0.157593182	0.160501889	0.174624524	0
3312	0.15621799	0.166421438	0.173887622	0
3314	0.146695675	0.163159418	0.17370718	0
3316	0.154983886	0.162296972	0.175151796	0
3318	0.161517317	0.166062555	0.173048474	0
3320	0.155653814	0.16220816	0.175450236	0
3322	0.147261854	0.17742518	0.173035483	0
3324	0.145845991	0.161511602	0.1747599	0
3326	0.146837303	0.161430521	0.174332592	0
3328	0.155124207	0.16733658	0.174298134	0
3330	0.147964382	0.166209719	0.173437782	0
3332	0.149291435	0.160578861	0.175115598	0
3334	0.151380178	0.161734457	0.174204195	0
3336	0.148079099	0.167261511	0.178678708	0
3338	0.163158768	0.167965354	0.174327957	0
3340	0.15802708	0.165800677	0.17830228	0
3342	0.149528496	0.156861274	0.179858294	0
3344	0.148118097	0.160949548	0.175200955	0
3346	0.154542951	0.161962751	0.17612298	0
3348	0.149791085	0.165577432	0.171471172	0
3350	0.153873637	0.163800543	0.178681038	0
3352	0.155961144	0.163169992	0.172842376	0
3354	0.137873435	0.16055375	0.177431171	0
3356	0.149309747	0.165568973	0.17575104	0
3358	0.152502774	0.163826339	0.181197084	0
3360	0.150912484	0.165065343	0.183446859	0
3362	0.153403025	0.158019674	0.172540823	0
3364	0.149026162	0.159471235	0.180151466	0
3366	0.153119987	0.161685157	0.173414957	0
3368	0.154555869	0.165159581	0.184943063	0
3370	0.159586769	0.160505657	0.174168241	0
3372	0.143224661	0.162986408	0.171333	0
3374	0.138071549	0.16362158	0.177756991	0
3376	0.148765439	0.160160325	0.179175018	0
3378	0.147151988	0.155050618	0.176000102	0
3380	0.148718279	0.159233922	0.175033979	0
3382	0.151651125	0.160895289	0.17334315	0
3384	0.143542028	0.160365052	0.175963981	0
3386	0.15475642	0.165100281	0.172196704	0
3388	0.154824087	0.163186611	0.169530385	0
3390	0.142637797	0.160635607	0.170387865	0
3392	0.151416825	0.163429516	0.17826953	0
3394	0.144840261	0.160496828	0.180998119	0
3396	0.14681767	0.164134744	0.180268177	0
3398	0.152977857	0.161377548	0.179475428	0
3400	0.150371459	0.153579701	0.184197842	0
3402	0.137501449	0.157278454	0.184730283	0
3404	0.152684497	0.162453766	0.179757179	0
3406	0.146658665	0.157270449	0.178954009	0
3408	0.155366593	0.160914202	0.177976371	0
3410	0.146599491	0.155397304	0.174893207	0
3412	0.146447318	0.156701865	0.183912812	0
3414	0.148074245	0.162913979	0.17354833	0
3416	0.161821455	0.164038875	0.174638876	0
3418	0.145481548	0.166038808	0.177748006	0
3420	0.137230343	0.158074292	0.175342979	0
3422	0.139986296	0.157282719	0.174941641	0
3424	0.14767201	0.152625946	0.175985411	0
3426	0.146632153	0.157004	0.17486859	0
3428	0.148620478	0.157949492	0.165600179	0
3430	0.143995788	0.16037823	0.172185141	0
3432	0.144567615	0.153991916	0.171387374	0
3434	0.145348824	0.148376916	0.170696918	0
3436	0.146948689	0.157589549	0.176740965	0
3438	0.147811375	0.156303135	0.178159143	0
3440	0.139778734	0.160483065	0.17587622	0
3442	0.14186889	0.1557131	0.172543356	0
3444	0.146778361	0.158356856	0.173855311	0
3446	0.137036543	0.15679682	0.174941398	0
3448	0.143014247	0.154065544	0.172668819	0
3450	0.144298045	0.156857038	0.174364823	0
3452	0.138651468	0.153230447	0.17391732	0
3454	0.138602627	0.163382954	0.173521684	0
3456	0.14846589	0.153652414	0.175504107	0
3458	0.145853109	0.15491047	0.181052119	0
3460	0.141046207	0.156550265	0.178408773	0
3462	0.140479587	0.156486824	0.173130735	0
3464	0.147303971	0.154659921	0.175192971	0
3466	0.143058223	0.159861966	0.170662129	0
3468	0.140630503	0.156716942	0.17120447	0
3470	0.14649784	0.161326795	0.173725328	0
3472	0.140369376	0.151890294	0.169251009	0
3474	0.139814276	0.152535728	0.172780796	0
3476	0.144151843	0.152019406	0.168910529	0
3478	0.141337993	0.157965039	0.164089533	0
3480	0.140941993	0.156979141	0.172903996	0
3482	0.140564683	0.155760884	0.171472127	0
3484	0.145460287	0.160223893	0.158520371	0
3486	0.145925938	0.150096018	0.166159887	0
3488	0.140798265	0.151460304	0.164959967	0
3490	0.143344583	0.147092534	0.169877645	0
3492	0.144567922	0.16414515	0.167573849	0
3494	0.137488131	0.155723544	0.16409159	0
3496	0.138990026	0.150565082	0.170167571	0
3498	0.14606004	0.150115937	0.162786107	0
3500	0.141593441	0.152982207	0.161576706	0
3502	0.147883707	0.158482541	0.16520565	0
3504	0.146638885	0.152766244	0.165898684	0
3506	0.149939194	0.157845443	0.16621114	0
3508	0.145365873	0.152006014	0.161564746	0
3510	0.141693904	0.151923575	0.172263726	0
3512	0.140602736	0.150974624	0.165502846	0
3514	0.147655791	0.143830777	0.165055772	0
3516	0.140356151	0.156660124	0.169145992	0
3518	0.144826821	0.155072164	0.154882759	0
3520	0.144735178	0.149917282	0.168712375	0
3522	0.133388167	0.147663322	0.163260127	0
3524	0.150280862	0.162442773	0.16013104	0
3526	0.133264002	0.158842664	0.157363295	0
3528	0.136402015	0.145625303	0.172796676	0
3530	0.134802344	0.156443906	0.164693308	0
3532	0.137052227	0.146010148	0.164810439	0
3534	0.139100342	0.156773601	0.165762131	0
3536	0.133019063	0.15119791	0.161235164	0
3538	0.134197416	0.149519709	0.167226645	0
3540	0.136399004	0.148861411	0.158018752	0
3542	0.138534815	0.154803521	0.163177058	0
3544	0.136482119	0.147692871	0.166442194	0
3546	0.139787872	0.148588424	0.15845786	0
3548	0.134732356	0.150599832	0.169573384	0
3550	0.141723102	0.145510793	0.165614303	0
3552	0.144846749	0.152773691	0.163428498	0
3554	0.138782387	0.146172469	0.16562215	0
3556	0.139374407	0.152567296	0.165524229	0
3558	0.144669371	0.167935939	0.164199595	0
3560	0.130031773	0.147838591	0.167013781	0
3562	0.127629455	0.156363456	0.16344684	0
3564	0.138276671	0.145054935	0.163622404	0
3566	0.132994426	0.14411413	0.165161641	0
3568	0.135871078	0.150581707	0.170476392	0
3570	0.133989636	0.150882853	0.167939704	0
3572	0.142648199	0.147180385	0.165027973	0
3574	0.134790263	0.159838868	0.161224238	0
3576	0.134228342	0.151128073	0.163513991	0
3578	0.139380296	0.152132656	0.159501939	0
3580	0.141887136	0.1490502	0.170876012	0
3582	0.137735464	0.147691043	0.165313505	0
3584	0.134296103	0.152572908	0.168768695	0
3586	0.146787163	0.151640407	0.161992471	0
3588	0.134632914	0.151795513	0.166057834	0
3590	0.132601607	0.148399479	0.169034587	0
3592	0.127444069	0.149285866	0.165306753	0
3594	0.131862847	0.146438421	0.16085146	0
3596	0.142692534	0.149218928	0.166424369	0
3598	0.133111384	0.1497831	0.167529737	0
3600	0.14174109	0.148540623	0.171006702	0
3602	0.130484006	0.149379246	0.163532038	0
3604	0.134338002	0.14796093	0.168869686	0
3606	0.130336352	0.15107768	0.170577069	0
3608	0.141690102	0.153211754	0.165520776	0
3610	0.127398123	0.143585577	0.167896329	0
3612	0.133041636	0.143499244	0.166676227	0
3614	0.133090385	0.144886595	0.157916639	0
3616	0.134948389	0.157412213	0.167095308	0
3618	0.13292855	0.147963179	0.165226184	0
3620	0.126806095	0.146043598	0.167793491	0
3622	0.132440188	0.149235191	0.164216601	0
3624	0.140673738	0.148623853	0.161640794	0
3626	0.136118911	0.149668461	0.161156237	0
3628	0.138896322	0.14866044	0.163261275	0
3630	0.139614824	0.14571239	0.164759365	0
3632	0.140998569	0.15049598	0.163347503	0
3634	0.129855475	0.143597506	0.161227234	0
3636	0.139688169	0.150080481	0.172693837	0
3638	0.135934508	0.146566911	0.162895458	0
3640	0.130485999	0.138386409	0.158301172	0
3642	0.134849759	0.148013217	0.161805173	0
3644	0.135738205	0.154540462	0.161082777	0
3646	0.134865989	0.143936142	0.163208865	0
3648	0.141638308	0.14371169	0.162001025	0
3650	0.131117714	0.137298145	0.164187388	0
3652	0.125291546	0.148277528	0.157121913	0
3654	0.134313362	0.141419046	0.157182162	0
3656	0.135588847	0.142394445	0.166443091	0
3658	0.139603087	0.142449004	0.156484162	0
3660	0.13962981	0.142337709	0.15872135	0
3662	0.132769807	0.141828386	0.159819688	0
3664	0.135780225	0.152513225	0.164065124	0
3666	0.13174326	0.149242288	0.1630058	0
3668	0.12942207	0.141917977	0.16020213	0
3670	0.137609931	0.139439932	0.167659219	0
3672	0.127822156	0.147386462	0.160657088	0
3674	0.128313143	0.144741861	0.164366476	0
3676	0.141774688	0.14798846	0.159949367	0
3678	0.129136855	0.148516828	0.162975838	0
3680	0.135045901	0.144368076	0.157407384	0
3682	0.130509651	0.143064296	0.160614419	0
3684	0.135908839	0.151666944	0.152859996	0
3686	0.12950809	0.141716369	0.164173096	0
3688	0.131338496	0.141358146	0.161576984	0
3690	0.137380471	0.147458899	0.157603417	0
3692	0.126809079	0.141529655	0.152322767	0
3694	0.133935757	0.146668845	0.149700071	0
3696	0.141036532	0.144051457	0.152139992	0
3698	0.137476998	0.137358536	0.14590589	0
3700	0.132458036	0.140036592	0.153115528	0
3702	0.126429287	0.142197414	0.156211803	0
3704	0.129322317	0.141391782	0.160157988	0
3706	0.133851057	0.1388356	0.156315397	0
3708	0.125666002	0.142298381	0.155566816	0
3710	0.125925701	0.146102453	0.157676497	0
3712	0.13342381	0.145148755	0.147551126	0
3714	0.130375561	0.143184981	0.153881532	0
3716	0.131155302	0.146705298	0.154585801	0
3718	0.124923616	0.143955336	0.15021476	0
3720	0.124953619	0.142166197	0.151623713	0
3722	0.119965715	0.136516709	0.163743407	0
3724	0.129204653	0.146042978	0.154716414	0
3726	0.131127513	0.139734451	0.155001427	0
3728	0.12483343	0.148330772	0.159479999	0
3730	0.124732109	0.145363318	0.151833726	0
3732	0.12730496	0.139082451	0.149493046	0
3734	0.116095139	0.14074113	0.154928416	0
3736	0.124228992	0.140429191	0.154053583	0
3738	0.123455785	0.137467187	0.147835812	0
3740	0.126383355	0.135936315	0.150717776	0
3742	0.127613932	0.140397801	0.155901224	0
3744	0.126930371	0.149375387	0.155906703	0
3746	0.12524994	0.139618928	0.150428813	0
3748	0.116786069	0.138278925	0.148855571	0
3750	0.116423729	0.142598095	0.15729466	0
3752	0.132441317	0.135545641	0.159502933	0
3754	0.125511115	0.133804821	0.153923936	0
3756	0.12559157	0.140115892	0.153222996	0
3758	0.132945488	0.142603944	0.154355583	0
3760	0.124001565	0.145017538	0.151883986	0
3762	0.116434242	0.136356345	0.151880673	0
3764	0.126309005	0.130765808	0.150057103	0
3766	0.126375237	0.139224575	0.162850326	0
3768	0.127081062	0.141096644	0.150455185	0
3770	0.120314548	0.137745397	0.154075693	0
3772	0.127154227	0.141736775	0.151988097	0
3774	0.129543158	0.140639229	0.150028615	0
3776	0.12459719	0.144158331	0.150705842	0
3778	0.129243835	0.142694222	0.153301764	0
3780	0.121459287	0.136510676	0.153882816	0
3782	0.133218581	0.14609497	0.152994311	0
3784	0.119370251	0.137480328	0.15329014	0
3786	0.128322565	0.13775095	0.159652103	0
3788	0.12984496	0.141271551	0.155200229	0
3790	0.120126432	0.129027017	0.155030749	0
3792	0.126047973	0.140672521	0.151437185	0
3794	0.12853599	0.140269779	0.161690083	0
3796	0.123535787	0.140931717	0.154947486	0
3798	0.118618106	0.142266919	0.155637811	0
3800	0.122411122	0.13888695	0.151638509	0
3802	0.126770714	0.136229659	0.152035072	0
3804	0.12624888	0.136792313	0.156875511	0
3806	0.121199541	0.139164657	0.15189517	0
3808	0.120968623	0.132656844	0.151893005	0
3810	0.116697901	0.142429536	0.152672251	0
3812	0.117660167	0.133602531	0.147498996	0
3814	0.115632773	0.132440744	0.150945356	0
3816	0.122126158	0.141366288	0.151656393	0
3818	0.112394147	0.145194784	0.151517767	0
3820	0.117347401	0.14237049	0.148347483	0
3822	0.117850719	0.132660844	0.154595465	0
3824	0.119535837	0.139631478	0.148144122	0
3826	0.1312996	0.138075508	0.150974304	0
3828	0.113883816	0.125997022	0.15215333	0
3830	0.117907449	0.12943661	0.147508069	0
3832	0.122647448	0.13949461	0.147901563	0
3834	0.112728474	0.138784667	0.149965279	0
3836	0.122922701	0.138688082	0.154813274	0
3838	0.129485905	0.138791761	0.149234956	0
3840	0.120982287	0.134549121	0.149108065	0
3842	0.12464983	0.130908673	0.155131452	0
3844	0.120052695	0.131128367	0.153087211	0
3846	0.118765713	0.132750061	0.163259111	0
3848	0.117672615	0.135393508	0.155089126	0
3850	0.123080396	0.130685975	0.153199749	0
3852	0.113730383	0.135233243	0.1501041	0
3854	0.114048246	0.131937982	0.153246475	0
3856	0.121239901	0.129974564	0.151189455	0
3858	0.127874759	0.134950166	0.15331764	0
3860	0.130384943	0.132804233	0.144466388	0
3862	0.118346803	0.140884955	0.151037688	0
3864	0.124751729	0.132832557	0.151488555	0
3866	0.114623713	0.138879288	0.152194659	0
3868	0.110568176	0.13799444	0.147477962	0
3870	0.121191987	0.140496609	0.150543112	0
3872	0.116931992	0.139434245	0.147015912	0
3874	0.116802952	0.140300909	0.144579139	0
3876	0.121217038	0.131569894	0.147311822	0
3878	0.118474546	0.120417006	0.143967954	0
3880	0.118076661	0.135233018	0.147761706	0
3882	0.116373657	0.130702339	0.142171792	0
3884	0.122480829	0.136103661	0.145241769	0
3886	0.12394667	0.131188612	0.148071359	0
3888	0.116257335	0.126023783	0.150496019	0
3890	0.120892288	0.128701218	0.148618258	0
3892	0.11646823	0.135677971	0.14826738	0
3894	0.110031864	0.137601465	0.148150691	0
3896	0.124021341	0.141213615	0.145295628	0
3898	0.113918827	0.131576023	0.140745049	0
3900	0.117460716	0.13321059	0.149785333	0
3902	0.114038002	0.129911313	0.14854835	0
3904	0.122167237	0.125622253	0.149641476	0
3906	0.112761944	0.125982687	0.145844179	0
3908	0.114074051	0.132808961	0.141476862	0
3910	0.116996335	0.130350016	0.1466091	0
3912	0.118515719	0.129374116	0.147279548	0
3914	0.10816659	0.129379979	0.146963426	0
3916	0.123930113	0.129528232	0.138854127	0
3918	0.118786348	0.130636444	0.14432437	0
3920	0.123105127	0.13236593	0.144104015	0
3922	0.11771701	0.130763132	0.146349059	0
3924	0.118899141	0.133433954	0.14678823	0
3926	0.119436387	0.119322721	0.149258628	0
3928	0.117497396	0.131179296	0.143492977	0
3930	0.114471412	0.131941225	0.146453779	0
3932	0.113414027	0.132260139	0.144703738	0
3934	0.116899783	0.131518252	0.144343353	0
3936	0.113419255	0.127340021	0.153578728	0
3938	0.123942731	0.131699039	0.150251368	0
3940	0.113592369	0.133517824	0.143876656	0
3942	0.105324878	0.13185972	0.149326566	0
3944	0.112795646	0.130485968	0.146937455	0
3946	0.114816002	0.129888085	0.136698391	0
3948	0.114456738	0.132680483	0.141119564	0
3950	0.120004685	0.134479699	0.14370795	0
3952	0.106846278	0.131685698	0.146152378	0
3954	0.123117292	0.123743159	0.142237522	0
3956	0.109782801	0.12973071	0.146610257	0
3958	0.117492436	0.128093898	0.143422717	0
3960	0.105500711	0.127205005	0.141080111	0
3962	0.107140627	0.124742595	0.137949935	0
3964	0.114520416	0.131443327	0.140902568	0
3966	0.119568918	0.130979482	0.150608357	0
3968	0.106081926	0.12330192	0.144571972	0
3970	0.121084107	0.126536149	0.135963901	0
3972	0.112639766	0.121692521	0.144931363	0
3974	0.120015656	0.132055829	0.1457222	0
3976	0.108543218	0.120709239	0.144139845	0
3978	0.106737999	0.123167189	0.139373372	0
3980	0.1179383	0.126662003	0.147770928	0
3982	0.111814223	0.12948658	0.139349266	0
3984	0.117768361	0.126543299	0.141300859	0
3986	0.115327608	0.121654593	0.140151942	0
3988	0.115329681	0.128162587	0.14206214	0
3990	0.117573226	0.127993388	0.145493354	0
3992	0.11065522	0.122602894	0.144013553	0
3994	0.110116411	0.127061117	0.148367442	0
3996	0.114532032	0.123624953	0.138074666	0
[truncated: 2 more rows]
