# Supplementary material for: Bright triplet and bright charge-separated singlet excitons in organic diradicals enable optical read-out and writing of spin states
Source: Nat Chem. 2025 Jul 29;17(9):1410–7. doi: 10.1038/s41557-025-01875-z (PMC12411279; doi:10.1038/s41557-025-01875-z)
Supplement: Supplementary file 5 — Data files for cwESR, echo-detected field sweeps, Rabi oscillations, FFT of Rabi oscillations, transient EPR and simulations of the same. [file 41557_2025_1875_MOESM5_ESM.zip › Figure 4/TrESR/Field_data.txt]

342.830690777608
342.840709208081
342.850727638554
342.860746069026
342.870764499499
342.880782929972
342.890801360445
342.900819790917
342.91083822139
342.920856651863
342.930875082336
342.940893512808
342.950911943281
342.960930373754
342.970948804227
342.980967234699
342.990985665172
343.001004095645
343.011022526118
343.02104095659
343.031059387063
343.041077817536
343.051096248009
343.061114678481
343.071133108954
343.081151539427
343.0911699699
343.101188400372
343.111206830845
343.121225261318
343.131243691791
343.141262122263
343.151280552736
343.161298983209
343.171317413682
343.181335844154
343.191354274627
343.2013727051
343.211391135573
343.221409566045
343.231427996518
343.241446426991
343.251464857464
343.261483287936
343.271501718409
343.281520148882
343.291538579355
343.301557009827
343.3115754403
343.321593870773
343.331612301246
343.341630731718
343.351649162191
343.361667592664
343.371686023137
343.381704453609
343.391722884082
343.401741314555
343.411759745028
343.4217781755
343.431796605973
343.441815036446
343.451833466919
343.461851897392
343.471870327864
343.481888758337
343.49190718881
343.501925619282
343.511944049755
343.521962480228
343.531980910701
343.541999341173
343.552017771646
343.562036202119
343.572054632592
343.582073063065
343.592091493537
343.60210992401
343.612128354483
343.622146784956
343.632165215428
343.642183645901
343.652202076374
343.662220506847
343.672238937319
343.682257367792
343.692275798265
343.702294228738
343.71231265921
343.722331089683
343.732349520156
343.742367950629
343.752386381101
343.762404811574
343.772423242047
343.78244167252
343.792460102992
343.802478533465
343.812496963938
343.822515394411
343.832533824883
343.842552255356
343.852570685829
343.862589116302
343.872607546774
343.882625977247
343.89264440772
343.902662838193
343.912681268665
343.922699699138
343.932718129611
343.942736560084
343.952754990556
343.962773421029
343.972791851502
343.982810281975
343.992828712447
344.00284714292
344.012865573393
344.022884003866
344.032902434338
344.042920864811
344.052939295284
344.062957725757
344.072976156229
344.082994586702
344.093013017175
344.103031447648
344.11304987812
344.123068308593
344.133086739066
344.143105169539
344.153123600011
344.163142030484
344.173160460957
344.18317889143
344.193197321902
344.203215752375
344.213234182848
344.223252613321
344.233271043793
344.243289474266
344.253307904739
344.263326335212
344.273344765684
344.283363196157
344.29338162663
344.303400057103
344.313418487576
344.323436918048
344.333455348521
344.343473778994
344.353492209466
344.363510639939
344.373529070412
344.383547500885
344.393565931358
344.40358436183
344.413602792303
344.423621222776
344.433639653249
344.443658083721
344.453676514194
344.463694944667
344.47371337514
344.483731805612
344.493750236085
344.503768666558
344.513787097031
344.523805527503
344.533823957976
344.543842388449
344.553860818922
344.563879249394
344.573897679867
344.58391611034
344.593934540813
344.603952971285
344.613971401758
344.623989832231
344.634008262704
344.644026693176
344.654045123649
344.664063554122
344.674081984595
344.684100415067
344.69411884554
344.704137276013
344.714155706486
344.724174136958
344.734192567431
344.744210997904
344.754229428377
344.764247858849
344.774266289322
344.784284719795
344.794303150268
344.80432158074
344.814340011213
344.824358441686
344.834376872159
344.844395302631
344.854413733104
344.864432163577
344.87445059405
344.884469024522
344.894487454995
344.904505885468
344.914524315941
344.924542746413
344.934561176886
344.944579607359
344.954598037832
344.964616468304
344.974634898777
344.98465332925
344.994671759723
345.004690190195
345.014708620668
345.024727051141
345.034745481614
345.044763912086
345.054782342559
345.064800773032
345.074819203505
345.084837633977
345.09485606445
345.104874494923
345.114892925396
345.124911355868
345.134929786341
345.144948216814
345.154966647287
345.16498507776
345.175003508232
345.185021938705
345.195040369178
345.205058799651
345.215077230123
345.225095660596
345.235114091069
345.245132521542
345.255150952014
345.265169382487
345.27518781296
345.285206243433
345.295224673905
345.305243104378
345.315261534851
345.325279965324
345.335298395796
345.345316826269
345.355335256742
345.365353687215
345.375372117687
345.38539054816
345.395408978633
345.405427409106
345.415445839578
345.425464270051
345.435482700524
345.445501130997
345.455519561469
345.465537991942
345.475556422415
345.485574852888
345.49559328336
345.505611713833
345.515630144306
345.525648574779
345.535667005251
345.545685435724
345.555703866197
345.56572229667
345.575740727142
345.585759157615
345.595777588088
345.605796018561
345.615814449033
345.625832879506
345.635851309979
345.645869740452
345.655888170924
345.665906601397
345.67592503187
345.685943462343
345.695961892815
345.705980323288
345.715998753761
345.726017184234
345.736035614706
345.746054045179
345.756072475652
345.766090906125
345.776109336597
345.78612776707
345.796146197543
345.806164628016
345.816183058488
345.826201488961
345.836219919434
345.846238349907
345.856256780379
345.866275210852
345.876293641325
345.886312071798
345.89633050227
345.906348932743
345.916367363216
345.926385793689
345.936404224161
345.946422654634
345.956441085107
345.96645951558
345.976477946053
345.986496376525
345.996514806998
346.006533237471
346.016551667944
346.026570098416
346.036588528889
346.046606959362
346.056625389834
346.066643820307
346.07666225078
346.086680681253
346.096699111726
346.106717542198
346.116735972671
346.126754403144
346.136772833617
346.146791264089
346.156809694562
346.166828125035
346.176846555508
346.18686498598
346.196883416453
346.206901846926
346.216920277399
346.226938707871
346.236957138344
346.246975568817
346.25699399929
346.267012429762
346.277030860235
346.287049290708
346.297067721181
346.307086151653
346.317104582126
346.327123012599
346.337141443072
346.347159873544
346.357178304017
346.36719673449
346.377215164963
346.387233595435
346.397252025908
346.407270456381
346.417288886854
346.427307317326
346.437325747799
346.447344178272
346.457362608745
346.467381039217
346.47739946969
346.487417900163
346.497436330636
346.507454761108
346.517473191581
346.527491622054
346.537510052527
346.547528482999
346.557546913472
346.567565343945
346.577583774418
346.58760220489
346.597620635363
346.607639065836
346.617657496309
346.627675926781
346.637694357254
346.647712787727
346.6577312182
346.667749648672
346.677768079145
346.687786509618
346.697804940091
346.707823370563
346.717841801036
346.727860231509
346.737878661982
346.747897092454
346.757915522927
346.7679339534
346.777952383873
346.787970814345
346.797989244818
346.808007675291
346.818026105764
346.828044536236
346.838062966709
346.848081397182
346.858099827655
346.868118258128
346.8781366886
346.888155119073
346.898173549546
346.908191980019
346.918210410491
346.928228840964
346.938247271437
346.94826570191
346.958284132382
346.968302562855
346.978320993328
346.988339423801
346.998357854273
347.008376284746
347.018394715219
347.028413145692
347.038431576164
347.048450006637
347.05846843711
347.068486867583
347.078505298055
347.088523728528
347.098542159001
347.108560589474
347.118579019946
347.128597450419
347.138615880892
347.148634311365
347.158652741837
347.16867117231
347.178689602783
347.188708033256
347.198726463728
347.208744894201
347.218763324674
347.228781755147
347.238800185619
347.248818616092
347.258837046565
347.268855477038
347.27887390751
347.288892337983
347.298910768456
347.308929198929
347.318947629401
347.328966059874
347.338984490347
347.34900292082
347.359021351292
347.369039781765
347.379058212238
347.389076642711
347.399095073183
347.409113503656
347.419131934129
347.429150364602
347.439168795074
347.449187225547
347.45920565602
347.469224086493
347.479242516965
347.489260947438
347.499279377911
347.509297808384
347.519316238857
347.529334669329
347.539353099802
347.549371530275
347.559389960747
347.56940839122
347.579426821693
347.589445252166
347.599463682638
347.609482113111
347.619500543584
347.629518974057
347.63953740453
347.649555835002
347.659574265475
347.669592695948
347.679611126421
347.689629556893
347.699647987366
347.709666417839
347.719684848312
347.729703278784
347.739721709257
347.74974013973
347.759758570203
347.769777000675
347.779795431148
347.789813861621
347.799832292094
347.809850722566
347.819869153039
347.829887583512
347.839906013985
347.849924444457
347.85994287493
347.869961305403
347.879979735876
347.889998166348
347.900016596821
347.910035027294
347.920053457767
347.930071888239
347.940090318712
347.950108749185
347.960127179658
347.97014561013
347.980164040603
347.990182471076
348.000200901549
348.010219332021
348.020237762494
348.030256192967
348.04027462344
348.050293053912
348.060311484385
348.070329914858
348.080348345331
348.090366775803
348.100385206276
348.110403636749
348.120422067222
348.130440497694
348.140458928167
348.15047735864
348.160495789113
348.170514219585
348.180532650058
348.190551080531
348.200569511004
348.210587941476
348.220606371949
348.230624802422
348.240643232895
348.250661663367
348.26068009384
348.270698524313
348.280716954786
348.290735385258
348.300753815731
348.310772246204
348.320790676677
348.330809107149
348.340827537622
348.350845968095
348.360864398568
348.370882829041
348.380901259513
348.390919689986
348.400938120459
348.410956550931
348.420974981404
348.430993411877
348.44101184235
348.451030272822
348.461048703295
348.471067133768
348.481085564241
348.491103994713
348.501122425186
348.511140855659
348.521159286132
348.531177716605
348.541196147077
348.55121457755
348.561233008023
348.571251438496
348.581269868968
348.591288299441
348.601306729914
348.611325160387
348.621343590859
348.631362021332
348.641380451805
348.651398882277
348.66141731275
348.671435743223
348.681454173696
348.691472604169
348.701491034641
348.711509465114
348.721527895587
348.73154632606
348.741564756532
348.751583187005
348.761601617478
348.771620047951
348.781638478423
348.791656908896
348.801675339369
348.811693769842
348.821712200314
348.831730630787
348.84174906126
348.851767491733
348.861785922205
348.871804352678
348.881822783151
348.891841213624
348.901859644096
348.911878074569
348.921896505042
348.931914935515
348.941933365987
348.95195179646
348.961970226933
348.971988657406
348.982007087878
348.992025518351
349.002043948824
349.012062379297
349.022080809769
349.032099240242
349.042117670715
349.052136101188
349.06215453166
349.072172962133
349.082191392606
349.092209823079
349.102228253551
349.112246684024
349.122265114497
349.13228354497
349.142301975442
349.152320405915
349.162338836388
349.172357266861
349.182375697333
349.192394127806
349.202412558279
349.212430988752
349.222449419225
349.232467849697
349.24248628017
349.252504710643
349.262523141115
349.272541571588
349.282560002061
349.292578432534
349.302596863006
349.312615293479
349.322633723952
349.332652154425
349.342670584898
349.35268901537
349.362707445843
349.372725876316
349.382744306789
349.392762737261
349.402781167734
349.412799598207
349.42281802868
349.432836459152
349.442854889625
349.452873320098
349.462891750571
349.472910181043
349.482928611516
349.492947041989
349.502965472462
349.512983902934
349.523002333407
349.53302076388
349.543039194353
349.553057624825
349.563076055298
349.573094485771
349.583112916244
349.593131346716
349.603149777189
349.613168207662
349.623186638135
349.633205068607
349.64322349908
349.653241929553
349.663260360026
349.673278790498
349.683297220971
349.693315651444
349.703334081917
349.713352512389
349.723370942862
349.733389373335
349.743407803808
349.75342623428
349.763444664753
349.773463095226
349.783481525699
349.793499956171
349.803518386644
349.813536817117
349.82355524759
349.833573678062
349.843592108535
349.853610539008
349.863628969481
349.873647399953
349.883665830426
349.893684260899
349.903702691372
349.913721121844
349.923739552317
349.93375798279
349.943776413263
349.953794843735
349.963813274208
349.973831704681
349.983850135154
349.993868565626
350.003886996099
350.013905426572
350.023923857045
350.033942287518
350.04396071799
350.053979148463
350.063997578936
350.074016009409
350.084034439881
350.094052870354
350.104071300827
350.114089731299
350.124108161772
350.134126592245
350.144145022718
350.15416345319
350.164181883663
350.174200314136
350.184218744609
350.194237175082
350.204255605554
350.214274036027
350.2242924665
350.234310896973
350.244329327445
350.254347757918
350.264366188391
350.274384618864
350.284403049336
350.294421479809
350.304439910282
350.314458340755
350.324476771227
350.3344952017
350.344513632173
