# Supplementary material for: Bright triplet and bright charge-separated singlet excitons in organic diradicals enable optical read-out and writing of spin states
Source: Nat Chem. 2025 Jul 29;17(9):1410–7. doi: 10.1038/s41557-025-01875-z (PMC12411279; doi:10.1038/s41557-025-01875-z)
Supplement: Supplementary file 5 — Data files for cwESR, echo-detected field sweeps, Rabi oscillations, FFT of Rabi oscillations, transient EPR and simulations of the same. [file 41557_2025_1875_MOESM5_ESM.zip › Figure 4/TrESR/Time_data.txt]

-24.952495249525
-24.9024902490249
-24.8524852485249
-24.8024802480248
-24.7524752475247
-24.7024702470247
-24.6524652465246
-24.6024602460246
-24.5524552455246
-24.5024502450245
-24.4524452445245
-24.4024402440244
-24.3524352435244
-24.3024302430243
-24.2524252425243
-24.2024202420242
-24.1524152415241
-24.1024102410241
-24.0524052405241
-24.002400240024
-23.952395239524
-23.9023902390239
-23.8523852385239
-23.8023802380238
-23.7523752375238
-23.7023702370237
-23.6523652365237
-23.6023602360236
-23.5523552355235
-23.5023502350235
-23.4523452345234
-23.4023402340234
-23.3523352335234
-23.3023302330233
-23.2523252325233
-23.2023202320232
-23.1523152315232
-23.1023102310231
-23.0523052305231
-23.002300230023
-22.9522952295229
-22.9022902290229
-22.8522852285229
-22.8022802280228
-22.7522752275228
-22.7022702270227
-22.6522652265227
-22.6022602260226
-22.5522552255226
-22.5022502250225
-22.4522452245224
-22.4022402240224
-22.3522352235223
-22.3022302230223
-22.2522252225222
-22.2022202220222
-22.1522152215222
-22.1022102210221
-22.0522052205221
-22.002200220022
-21.952195219522
-21.9021902190219
-21.8521852185218
-21.8021802180218
-21.7521752175217
-21.7021702170217
-21.6521652165217
-21.6021602160216
-21.5521552155216
-21.5021502150215
-21.4521452145215
-21.4021402140214
-21.3521352135214
-21.3021302130213
-21.2521252125212
-21.2021202120212
-21.1521152115211
-21.1021102110211
-21.052105210521
-21.002100210021
-20.952095209521
-20.9020902090209
-20.8520852085209
-20.8020802080208
-20.7520752075208
-20.7020702070207
-20.6520652065206
-20.6020602060206
-20.5520552055205
-20.5020502050205
-20.4520452045205
-20.4020402040204
-20.3520352035204
-20.3020302030203
-20.2520252025203
-20.2020202020202
-20.1520152015202
-20.1020102010201
-20.05200520052
-20.00200020002
-19.9519951995199
-19.9019901990199
-19.8519851985198
-19.8019801980198
-19.7519751975198
-19.7019701970197
-19.6519651965197
-19.6019601960196
-19.5519551955196
-19.5019501950195
-19.4519451945194
-19.4019401940194
-19.3519351935193
-19.3019301930193
-19.2519251925193
-19.2019201920192
-19.1519151915192
-19.1019101910191
-19.0519051905191
-19.001900190019
-18.951895189519
-18.9018901890189
-18.8518851885188
-18.8018801880188
-18.7518751875187
-18.7018701870187
-18.6518651865186
-18.6018601860186
-18.5518551855186
-18.5018501850185
-18.4518451845185
-18.4018401840184
-18.3518351835184
-18.3018301830183
-18.2518251825182
-18.2018201820182
-18.1518151815181
-18.1018101810181
-18.0518051805181
-18.001800180018
-17.951795179518
-17.9017901790179
-17.8517851785179
-17.8017801780178
-17.7517751775178
-17.7017701770177
-17.6517651765176
-17.6017601760176
-17.5517551755175
-17.5017501750175
-17.4517451745174
-17.4017401740174
-17.3517351735174
-17.3017301730173
-17.2517251725173
-17.2017201720172
-17.1517151715172
-17.1017101710171
-17.051705170517
-17.001700170017
-16.951695169517
-16.9016901690169
-16.8516851685169
-16.8016801680168
-16.7516751675168
-16.7016701670167
-16.6516651665167
-16.6016601660166
-16.5516551655166
-16.5016501650165
-16.4516451645164
-16.4016401640164
-16.3516351635163
-16.3016301630163
-16.2516251625162
-16.2016201620162
-16.1516151615161
-16.1016101610161
-16.0516051605161
-16.001600160016
-15.9515951595159
-15.9015901590159
-15.8515851585158
-15.8015801580158
-15.7515751575158
-15.7015701570157
-15.6515651565156
-15.6015601560156
-15.5515551555155
-15.5015501550155
-15.4515451545155
-15.4015401540154
-15.3515351535153
-15.3015301530153
-15.2515251525152
-15.2015201520152
-15.1515151515152
-15.1015101510151
-15.051505150515
-15.001500150015
-14.9514951495149
-14.9014901490149
-14.8514851485149
-14.8014801480148
-14.7514751475147
-14.7014701470147
-14.6514651465146
-14.6014601460146
-14.5514551455146
-14.5014501450145
-14.4514451445144
-14.4014401440144
-14.3514351435143
-14.3014301430143
-14.2514251425143
-14.2014201420142
-14.1514151415141
-14.1014101410141
-14.051405140514
-14.001400140014
-13.951395139514
-13.9013901390139
-13.8513851385138
-13.8013801380138
-13.7513751375137
-13.7013701370137
-13.6513651365137
-13.6013601360136
-13.5513551355135
-13.5013501350135
-13.4513451345134
-13.4013401340134
-13.3513351335134
-13.3013301330133
-13.2513251325132
-13.2013201320132
-13.1513151315131
-13.1013101310131
-13.0513051305131
-13.001300130013
-12.9512951295129
-12.9012901290129
-12.8512851285128
-12.8012801280128
-12.7512751275128
-12.7012701270127
-12.6512651265126
-12.6012601260126
-12.5512551255125
-12.5012501250125
-12.4512451245125
-12.4012401240124
-12.3512351235123
-12.3012301230123
-12.2512251225122
-12.2012201220122
-12.1512151215122
-12.1012101210121
-12.051205120512
-12.001200120012
-11.9511951195119
-11.9011901190119
-11.8511851185119
-11.8011801180118
-11.7511751175117
-11.7011701170117
-11.6511651165116
-11.6011601160116
-11.5511551155116
-11.5011501150115
-11.4511451145114
-11.4011401140114
-11.3511351135113
-11.3011301130113
-11.2511251125113
-11.2011201120112
-11.1511151115111
-11.1011101110111
-11.051105110511
-11.001100110011
-10.951095109511
-10.9010901090109
-10.8510851085108
-10.8010801080108
-10.7510751075107
-10.7010701070107
-10.6510651065107
-10.6010601060106
-10.5510551055105
-10.5010501050105
-10.4510451045104
-10.4010401040104
-10.3510351035104
-10.3010301030103
-10.2510251025102
-10.2010201020102
-10.1510151015101
-10.1010101010101
-10.0510051005101
-10.00100010001
-9.95099509950995
-9.9009900990099
-9.85098509850985
-9.8009800980098
-9.75097509750975
-9.7009700970097
-9.65096509650965
-9.6009600960096
-9.55095509550955
-9.5009500950095
-9.45094509450945
-9.4009400940094
-9.35093509350935
-9.3009300930093
-9.25092509250925
-9.2009200920092
-9.15091509150915
-9.1009100910091
-9.05090509050905
-9.000900090009
-8.95089508950895
-8.9008900890089
-8.85088508850885
-8.8008800880088
-8.75087508750875
-8.7008700870087
-8.65086508650865
-8.6008600860086
-8.55085508550855
-8.5008500850085
-8.45084508450845
-8.4008400840084
-8.35083508350835
-8.3008300830083
-8.25082508250825
-8.2008200820082
-8.15081508150815
-8.1008100810081
-8.05080508050805
-8.000800080008
-7.95079507950795
-7.9007900790079
-7.85078507850785
-7.8007800780078
-7.75077507750775
-7.7007700770077
-7.65076507650765
-7.6007600760076
-7.55075507550755
-7.5007500750075
-7.45074507450745
-7.4007400740074
-7.35073507350735
-7.3007300730073
-7.25072507250725
-7.2007200720072
-7.15071507150715
-7.1007100710071
-7.05070507050705
-7.000700070007
-6.95069506950695
-6.9006900690069
-6.85068506850685
-6.8006800680068
-6.75067506750675
-6.7006700670067
-6.65066506650665
-6.6006600660066
-6.55065506550655
-6.5006500650065
-6.45064506450645
-6.4006400640064
-6.35063506350635
-6.3006300630063
-6.25062506250625
-6.2006200620062
-6.15061506150615
-6.1006100610061
-6.05060506050605
-6.000600060006
-5.95059505950595
-5.9005900590059
-5.85058505850585
-5.8005800580058
-5.75057505750575
-5.7005700570057
-5.65056505650565
-5.6005600560056
-5.55055505550555
-5.5005500550055
-5.45054505450545
-5.4005400540054
-5.35053505350535
-5.3005300530053
-5.25052505250525
-5.2005200520052
-5.15051505150515
-5.1005100510051
-5.05050505050505
-5.000500050005
-4.95049504950495
-4.9004900490049
-4.85048504850485
-4.8004800480048
-4.75047504750475
-4.7004700470047
-4.65046504650465
-4.6004600460046
-4.55045504550455
-4.5004500450045
-4.45044504450445
-4.4004400440044
-4.35043504350435
-4.3004300430043
-4.25042504250425
-4.2004200420042
-4.15041504150415
-4.1004100410041
-4.05040504050405
-4.000400040004
-3.95039503950395
-3.9003900390039
-3.85038503850385
-3.8003800380038
-3.75037503750375
-3.7003700370037
-3.65036503650365
-3.6003600360036
-3.55035503550355
-3.5003500350035
-3.45034503450345
-3.4003400340034
-3.35033503350335
-3.3003300330033
-3.25032503250325
-3.2003200320032
-3.15031503150315
-3.1003100310031
-3.05030503050305
-3.000300030003
-2.95029502950295
-2.9002900290029
-2.85028502850285
-2.8002800280028
-2.75027502750275
-2.7002700270027
-2.65026502650265
-2.6002600260026
-2.55025502550255
-2.5002500250025
-2.45024502450245
-2.4002400240024
-2.35023502350235
-2.3002300230023
-2.25022502250225
-2.2002200220022
-2.15021502150215
-2.1002100210021
-2.05020502050205
-2.000200020002
-1.95019501950195
-1.9001900190019
-1.85018501850185
-1.8001800180018
-1.75017501750175
-1.7001700170017
-1.65016501650165
-1.6001600160016
-1.55015501550155
-1.5001500150015
-1.45014501450145
-1.4001400140014
-1.35013501350135
-1.3001300130013
-1.25012501250125
-1.2001200120012
-1.15011501150115
-1.1001100110011
-1.05010501050105
-1.000100010001
-0.950095009500949
-0.900090009000898
-0.850085008500848
-0.800080008000798
-0.750075007500747
-0.700070007000697
-0.650065006500647
-0.6000600060006
-0.55005500550055
-0.500050005000499
-0.450045004500449
-0.400040004000399
-0.350035003500349
-0.300030003000298
-0.250025002500248
-0.200020002000198
-0.150015001500147
-0.100010001000097
-0.0500050005000467
0
0.0500050005000503
0.100010001000101
0.150015001500151
0.200020002000201
0.250025002500252
0.300030003000302
0.350035003500352
0.400040004000402
0.450045004500453
0.500050005000503
0.550055005500553
0.6000600060006
0.65006500650065
0.700070007000701
0.750075007500751
0.800080008000801
0.850085008500852
0.900090009000902
0.950095009500952
1.000100010001
1.05010501050105
1.1001100110011
1.15011501150115
1.2001200120012
1.25012501250125
1.3001300130013
1.35013501350135
1.4001400140014
1.45014501450145
1.5001500150015
1.55015501550155
1.6001600160016
1.65016501650165
1.7001700170017
1.75017501750175
1.8001800180018
1.85018501850185
1.9001900190019
1.95019501950195
2.000200020002
2.05020502050205
2.1002100210021
2.15021502150215
2.2002200220022
2.25022502250225
2.3002300230023
2.35023502350235
2.4002400240024
2.45024502450245
2.5002500250025
2.55025502550255
2.6002600260026
2.65026502650265
2.7002700270027
2.75027502750275
2.8002800280028
2.85028502850285
2.9002900290029
2.95029502950295
3.000300030003
3.05030503050305
3.1003100310031
3.15031503150315
3.2003200320032
3.25032503250325
3.3003300330033
3.35033503350335
3.4003400340034
3.45034503450345
3.5003500350035
3.55035503550355
3.6003600360036
3.65036503650365
3.7003700370037
3.75037503750375
3.8003800380038
3.85038503850385
3.9003900390039
3.95039503950395
4.000400040004
4.05040504050405
4.1004100410041
4.15041504150415
4.2004200420042
4.25042504250425
4.3004300430043
4.35043504350435
4.4004400440044
4.45044504450445
4.5004500450045
4.55045504550455
4.6004600460046
4.65046504650465
4.7004700470047
4.75047504750475
4.8004800480048
4.85048504850485
4.9004900490049
4.95049504950495
5.000500050005
5.05050505050505
5.1005100510051
5.15051505150515
5.2005200520052
5.25052505250525
5.3005300530053
5.35053505350535
5.4005400540054
5.45054505450545
5.5005500550055
5.55055505550555
5.6005600560056
5.65056505650565
5.7005700570057
5.75057505750575
5.8005800580058
5.85058505850585
5.9005900590059
5.95059505950595
6.000600060006
6.05060506050605
6.1006100610061
6.15061506150615
6.2006200620062
6.25062506250625
6.3006300630063
6.35063506350635
6.4006400640064
6.45064506450645
6.5006500650065
6.55065506550655
6.6006600660066
6.65066506650665
6.7006700670067
6.75067506750675
6.8006800680068
6.85068506850685
6.9006900690069
6.95069506950695
7.000700070007
7.05070507050705
7.1007100710071
7.15071507150715
7.2007200720072
7.25072507250725
7.3007300730073
7.35073507350735
7.4007400740074
7.45074507450745
7.5007500750075
7.55075507550755
7.6007600760076
7.65076507650765
7.7007700770077
7.75077507750775
7.8007800780078
7.85078507850785
7.9007900790079
7.95079507950796
8.00080008000801
8.05080508050806
8.1008100810081
8.15081508150815
8.2008200820082
8.25082508250825
8.3008300830083
8.35083508350835
8.4008400840084
8.45084508450845
8.5008500850085
8.55085508550855
8.6008600860086
8.65086508650865
8.7008700870087
8.75087508750875
8.8008800880088
8.85088508850885
8.9008900890089
8.95089508950895
9.000900090009
9.05090509050905
9.1009100910091
9.15091509150916
9.20092009200921
9.25092509250926
9.30093009300931
9.35093509350935
9.4009400940094
9.45094509450945
9.5009500950095
9.55095509550955
9.6009600960096
9.65096509650965
9.7009700970097
9.75097509750975
9.8009800980098
9.85098509850985
9.9009900990099
9.95099509950995
10.00100010001
10.0510051005101
10.1010101010101
10.1510151015102
10.2010201020102
10.2510251025103
10.3010301030103
10.3510351035104
10.4010401040104
10.4510451045105
10.5010501050105
10.5510551055105
10.6010601060106
10.6510651065107
10.7010701070107
10.7510751075108
10.8010801080108
10.8510851085109
10.9010901090109
10.951095109511
11.001100110011
11.0511051105111
11.1011101110111
11.1511151115112
11.2011201120112
11.2511251125113
11.3011301130113
11.3511351135114
11.4011401140114
11.4511451145115
11.5011501150115
11.5511551155116
11.6011601160116
11.6511651165117
11.7011701170117
11.7511751175117
11.8011801180118
11.8511851185119
11.9011901190119
11.951195119512
12.001200120012
12.0512051205121
12.1012101210121
12.1512151215122
12.2012201220122
12.2512251225123
12.3012301230123
12.3512351235124
12.4012401240124
12.4512451245125
12.5012501250125
12.5512551255126
12.6012601260126
12.6512651265127
12.7012701270127
12.7512751275128
12.8012801280128
12.8512851285129
12.9012901290129
12.9512951295129
13.001300130013
13.0513051305131
13.1013101310131
13.1513151315132
13.2013201320132
13.2513251325133
13.3013301330133
13.3513351335134
13.4013401340134
13.4513451345135
13.5013501350135
13.5513551355136
13.6013601360136
13.6513651365137
13.7013701370137
13.7513751375138
13.8013801380138
13.8513851385139
13.9013901390139
13.951395139514
14.001400140014
14.0514051405141
14.1014101410141
14.1514151415141
14.2014201420142
14.2514251425143
14.3014301430143
14.3514351435144
14.4014401440144
14.4514451445145
14.5014501450145
14.5514551455146
14.6014601460146
14.6514651465147
14.7014701470147
14.7514751475148
14.8014801480148
14.8514851485149
14.9014901490149
14.951495149515
15.001500150015
15.0515051505151
15.1015101510151
15.1515151515152
15.2015201520152
15.2515251525153
15.3015301530153
15.3515351535153
15.4015401540154
15.4515451545155
15.5015501550155
15.5515551555156
15.6015601560156
15.6515651565157
15.7015701570157
15.7515751575158
15.8015801580158
15.8515851585159
15.9015901590159
15.951595159516
16.001600160016
16.0516051605161
16.1016101610161
16.1516151615162
16.2016201620162
16.2516251625163
16.3016301630163
16.3516351635164
16.4016401640164
16.4516451645165
16.5016501650165
16.5516551655166
16.6016601660166
16.6516651665167
16.7016701670167
16.7516751675168
16.8016801680168
16.8516851685169
16.9016901690169
16.951695169517
17.001700170017
17.0517051705171
17.1017101710171
17.1517151715172
17.2017201720172
17.2517251725173
17.3017301730173
17.3517351735174
17.4017401740174
17.4517451745175
17.5017501750175
17.5517551755176
17.6017601760176
17.6517651765177
17.7017701770177
17.7517751775178
17.8017801780178
17.8517851785179
17.9017901790179
17.951795179518
18.001800180018
18.0518051805181
18.1018101810181
18.1518151815182
18.2018201820182
18.2518251825183
18.3018301830183
18.3518351835184
18.4018401840184
18.4518451845185
18.5018501850185
18.5518551855186
18.6018601860186
18.6518651865187
18.7018701870187
18.7518751875188
18.8018801880188
18.8518851885189
18.9018901890189
18.951895189519
19.001900190019
19.0519051905191
19.1019101910191
19.1519151915192
19.2019201920192
19.2519251925193
19.3019301930193
19.3519351935194
19.4019401940194
19.4519451945195
19.5019501950195
19.5519551955196
19.6019601960196
19.6519651965197
19.7019701970197
19.7519751975198
19.8019801980198
19.8519851985199
19.9019901990199
19.95199519952
20.00200020002
20.0520052005201
20.1020102010201
20.1520152015202
20.2020202020202
20.2520252025203
20.3020302030203
20.3520352035204
20.4020402040204
20.4520452045205
20.5020502050205
20.5520552055206
20.6020602060206
20.6520652065207
20.7020702070207
20.7520752075208
20.8020802080208
20.8520852085209
20.9020902090209
20.952095209521
21.002100210021
21.0521052105211
21.1021102110211
21.1521152115212
21.2021202120212
21.2521252125213
21.3021302130213
21.3521352135214
21.4021402140214
21.4521452145215
21.5021502150215
21.5521552155216
21.6021602160216
21.6521652165217
21.7021702170217
21.7521752175218
21.8021802180218
21.8521852185219
21.9021902190219
21.952195219522
22.002200220022
22.0522052205221
22.1022102210221
22.1522152215222
22.2022202220222
22.2522252225223
22.3022302230223
22.3522352235224
22.4022402240224
22.4522452245225
22.5022502250225
22.5522552255226
22.6022602260226
22.6522652265227
22.7022702270227
22.7522752275228
22.8022802280228
22.8522852285229
22.9022902290229
22.952295229523
23.002300230023
23.0523052305231
23.1023102310231
23.1523152315232
23.2023202320232
23.2523252325233
23.3023302330233
23.3523352335234
23.4023402340234
23.4523452345235
23.5023502350235
23.5523552355236
23.6023602360236
23.6523652365237
23.7023702370237
23.7523752375238
23.8023802380238
23.8523852385239
23.9023902390239
23.952395239524
24.002400240024
24.0524052405241
24.1024102410241
24.1524152415242
24.2024202420242
24.2524252425243
24.3024302430243
24.3524352435244
24.4024402440244
24.4524452445245
24.5024502450245
24.5524552455246
24.6024602460246
24.6524652465247
24.7024702470247
24.7524752475248
24.8024802480248
24.8524852485249
24.9024902490249
24.952495249525
25.002500250025
25.0525052505251
25.1025102510251
25.1525152515252
25.2025202520252
25.2525252525253
25.3025302530253
25.3525352535254
25.4025402540254
25.4525452545255
25.5025502550255
25.5525552555256
25.6025602560256
25.6525652565257
25.7025702570257
25.7525752575258
25.8025802580258
25.8525852585259
25.9025902590259
25.952595259526
26.002600260026
26.0526052605261
26.1026102610261
26.1526152615262
26.2026202620262
26.2526252625263
26.3026302630263
26.3526352635264
26.4026402640264
26.4526452645265
26.5026502650265
26.5526552655266
26.6026602660266
26.6526652665267
26.7026702670267
26.7526752675268
26.8026802680268
26.8526852685269
26.9026902690269
26.952695269527
27.002700270027
27.0527052705271
27.1027102710271
27.1527152715272
27.2027202720272
27.2527252725273
27.3027302730273
27.3527352735274
27.4027402740274
27.4527452745275
27.5027502750275
27.5527552755276
27.6027602760276
27.6527652765277
27.7027702770277
27.7527752775278
27.8027802780278
27.8527852785279
27.9027902790279
27.952795279528
28.002800280028
28.0528052805281
28.1028102810281
28.1528152815282
28.2028202820282
28.2528252825283
28.3028302830283
28.3528352835284
28.4028402840284
28.4528452845285
28.5028502850285
28.5528552855286
28.6028602860286
28.6528652865287
28.7028702870287
28.7528752875288
28.8028802880288
28.8528852885289
28.9028902890289
28.952895289529
29.002900290029
29.0529052905291
29.1029102910291
29.1529152915292
29.2029202920292
29.2529252925293
29.3029302930293
29.3529352935294
29.4029402940294
29.4529452945295
29.5029502950295
29.5529552955296
29.6029602960296
29.6529652965297
29.7029702970297
29.7529752975298
29.8029802980298
29.8529852985299
29.9029902990299
29.95299529953
30.00300030003
30.0530053005301
30.1030103010301
30.1530153015302
30.2030203020302
30.2530253025303
30.3030303030303
30.3530353035304
30.4030403040304
30.4530453045305
30.5030503050305
30.5530553055306
30.6030603060306
30.6530653065307
30.7030703070307
30.7530753075308
30.8030803080308
30.8530853085309
30.9030903090309
30.953095309531
31.003100310031
31.0531053105311
31.1031103110311
31.1531153115312
31.2031203120312
31.2531253125313
31.3031303130313
31.3531353135314
31.4031403140314
31.4531453145315
31.5031503150315
31.5531553155316
31.6031603160316
31.6531653165317
31.7031703170317
31.7531753175318
31.8031803180318
31.8531853185319
31.9031903190319
31.953195319532
32.003200320032
32.0532053205321
32.1032103210321
32.1532153215322
32.2032203220322
32.2532253225323
32.3032303230323
32.3532353235324
32.4032403240324
32.4532453245325
32.5032503250325
32.5532553255326
32.6032603260326
32.6532653265327
32.7032703270327
32.7532753275328
32.8032803280328
32.8532853285329
32.9032903290329
32.953295329533
33.003300330033
33.0533053305331
33.1033103310331
33.1533153315332
33.2033203320332
33.2533253325333
33.3033303330333
33.3533353335334
33.4033403340334
33.4533453345335
33.5033503350335
33.5533553355336
33.6033603360336
33.6533653365337
33.7033703370337
33.7533753375338
33.8033803380338
33.8533853385339
33.9033903390339
33.953395339534
34.003400340034
34.0534053405341
34.1034103410341
34.1534153415342
34.2034203420342
34.2534253425343
34.3034303430343
34.3534353435344
34.4034403440344
34.4534453445345
34.5034503450345
34.5534553455346
34.6034603460346
34.6534653465347
34.7034703470347
34.7534753475348
34.8034803480348
34.8534853485349
34.9034903490349
34.953495349535
35.003500350035
35.0535053505351
35.1035103510351
35.1535153515352
35.2035203520352
35.2535253525353
35.3035303530353
35.3535353535354
35.4035403540354
35.4535453545355
35.5035503550355
35.5535553555356
35.6035603560356
35.6535653565357
35.7035703570357
35.7535753575358
35.8035803580358
35.8535853585359
35.9035903590359
35.953595359536
36.003600360036
36.0536053605361
36.1036103610361
36.1536153615362
36.2036203620362
36.2536253625363
36.3036303630363
36.3536353635364
36.4036403640364
36.4536453645365
36.5036503650365
36.5536553655366
36.6036603660366
36.6536653665367
36.7036703670367
36.7536753675368
36.8036803680368
36.8536853685369
36.9036903690369
36.953695369537
37.003700370037
37.0537053705371
37.1037103710371
37.1537153715372
37.2037203720372
37.2537253725373
37.3037303730373
37.3537353735374
37.4037403740374
37.4537453745375
37.5037503750375
37.5537553755376
37.6037603760376
37.6537653765377
37.7037703770377
37.7537753775378
37.8037803780378
37.8537853785379
37.9037903790379
37.953795379538
38.003800380038
38.0538053805381
38.1038103810381
38.1538153815382
38.2038203820382
38.2538253825383
38.3038303830383
38.3538353835384
38.4038403840384
38.4538453845385
38.5038503850385
38.5538553855386
38.6038603860386
38.6538653865387
38.7038703870387
38.7538753875388
38.8038803880388
38.8538853885389
38.9038903890389
38.953895389539
39.003900390039
39.0539053905391
39.1039103910391
39.1539153915392
39.2039203920392
39.2539253925393
39.3039303930393
39.3539353935394
39.4039403940394
39.4539453945395
39.5039503950395
39.5539553955396
39.6039603960396
39.6539653965397
39.7039703970397
39.7539753975398
39.8039803980398
39.8539853985399
39.9039903990399
39.95399539954
40.00400040004
40.0540054005401
40.1040104010401
40.1540154015402
40.2040204020402
40.2540254025403
40.3040304030403
40.3540354035404
40.4040404040404
40.4540454045405
40.5040504050405
40.5540554055406
40.6040604060406
40.6540654065407
40.7040704070407
40.7540754075408
40.8040804080408
40.8540854085409
40.9040904090409
40.954095409541
41.004100410041
41.0541054105411
41.1041104110411
41.1541154115411
41.2041204120412
41.2541254125412
41.3041304130413
41.3541354135413
41.4041404140414
41.4541454145415
41.5041504150415
41.5541554155416
41.6041604160416
41.6541654165417
41.7041704170417
41.7541754175418
41.8041804180418
41.8541854185419
41.9041904190419
41.954195419542
42.004200420042
42.0542054205421
42.1042104210421
42.1542154215422
42.2042204220422
42.2542254225423
42.3042304230423
42.3542354235424
42.4042404240424
42.4542454245425
42.5042504250425
42.5542554255426
42.6042604260426
42.6542654265427
42.7042704270427
42.7542754275428
42.8042804280428
42.8542854285429
42.9042904290429
42.954295429543
43.004300430043
43.0543054305431
43.1043104310431
43.1543154315432
43.2043204320432
43.2543254325433
43.3043304330433
43.3543354335434
43.4043404340434
43.4543454345435
43.5043504350435
43.5543554355436
43.6043604360436
43.6543654365436
43.7043704370437
43.7543754375438
43.8043804380438
43.8543854385439
43.9043904390439
43.954395439544
44.004400440044
44.0544054405441
44.1044104410441
44.1544154415442
44.2044204420442
44.2544254425443
44.3044304430443
44.3544354435444
44.4044404440444
44.4544454445445
44.5044504450445
44.5544554455446
44.6044604460446
44.6544654465447
44.7044704470447
44.7544754475448
44.8044804480448
44.8544854485449
44.9044904490449
44.954495449545
45.004500450045
45.0545054505451
45.1045104510451
45.1545154515452
45.2045204520452
45.2545254525453
45.3045304530453
45.3545354535454
45.4045404540454
45.4545454545455
45.5045504550455
45.5545554555456
45.6045604560456
45.6545654565457
45.7045704570457
45.7545754575458
45.8045804580458
45.8545854585459
45.9045904590459
45.954595459546
46.004600460046
46.054605460546
46.1046104610461
46.1546154615462
46.2046204620462
46.2546254625463
46.3046304630463
46.3546354635464
46.4046404640464
46.4546454645465
46.5046504650465
46.5546554655466
46.6046604660466
46.6546654665467
46.7046704670467
46.7546754675468
46.8046804680468
46.8546854685469
46.9046904690469
46.954695469547
47.004700470047
47.0547054705471
47.1047104710471
47.1547154715472
47.2047204720472
47.2547254725473
47.3047304730473
47.3547354735474
47.4047404740474
47.4547454745475
47.5047504750475
47.5547554755476
47.6047604760476
47.6547654765477
47.7047704770477
47.7547754775478
47.8047804780478
47.8547854785479
47.9047904790479
47.954795479548
48.004800480048
48.0548054805481
48.1048104810481
48.1548154815482
48.2048204820482
48.2548254825483
48.3048304830483
48.3548354835484
48.4048404840484
48.4548454845484
48.5048504850485
48.5548554855486
48.6048604860486
48.6548654865487
48.7048704870487
48.7548754875488
48.8048804880488
48.8548854885489
48.9048904890489
48.954895489549
49.004900490049
49.0549054905491
49.1049104910491
49.1549154915492
49.2049204920492
49.2549254925493
49.3049304930493
49.3549354935494
49.4049404940494
49.4549454945495
49.5049504950495
49.5549554955496
49.6049604960496
49.6549654965497
49.7049704970497
49.7549754975498
49.8049804980498
49.8549854985499
49.9049904990499
49.95499549955
50.00500050005
50.0550055005501
50.1050105010501
50.1550155015502
50.2050205020502
50.2550255025503
50.3050305030503
50.3550355035504
50.4050405040504
50.4550455045505
50.5050505050505
50.5550555055506
50.6050605060506
50.6550655065507
50.7050705070507
50.7550755075508
50.8050805080508
50.8550855085509
50.9050905090509
50.955095509551
51.005100510051
51.0551055105511
51.1051105110511
51.1551155115512
51.2051205120512
51.2551255125513
51.3051305130513
51.3551355135514
51.4051405140514
51.4551455145515
51.5051505150515
51.5551555155516
51.6051605160516
51.6551655165517
51.7051705170517
51.7551755175518
51.8051805180518
51.8551855185519
51.9051905190519
51.955195519552
52.005200520052
52.0552055205521
52.1052105210521
52.1552155215522
52.2052205220522
52.2552255225523
52.3052305230523
52.3552355235524
52.4052405240524
52.4552455245525
52.5052505250525
52.5552555255526
52.6052605260526
52.6552655265527
52.7052705270527
52.7552755275528
52.8052805280528
52.8552855285529
52.9052905290529
52.955295529553
53.005300530053
53.0553055305531
53.1053105310531
53.1553155315532
53.2053205320532
53.2553255325533
53.3053305330533
53.3553355335534
53.4053405340534
53.4553455345535
53.5053505350535
53.5553555355536
53.6053605360536
53.6553655365537
53.7053705370537
53.7553755375538
53.8053805380538
53.8553855385539
53.9053905390539
53.955395539554
54.005400540054
54.0554055405541
54.1054105410541
54.1554155415542
54.2054205420542
54.2554255425543
54.3054305430543
54.3554355435544
54.4054405440544
54.4554455445545
54.5054505450545
54.5554555455546
54.6054605460546
54.6554655465547
54.7054705470547
54.7554755475548
54.8054805480548
54.8554855485549
54.9054905490549
54.955495549555
55.005500550055
55.0555055505551
55.1055105510551
55.1555155515552
55.2055205520552
55.2555255525553
55.3055305530553
55.3555355535554
55.4055405540554
55.4555455545555
55.5055505550555
55.5555555555556
55.6055605560556
55.6555655565557
55.7055705570557
55.7555755575558
55.8055805580558
55.8555855585559
55.9055905590559
55.955595559556
56.005600560056
56.0556055605561
56.1056105610561
56.1556155615562
56.2056205620562
56.2556255625563
56.3056305630563
56.3556355635564
56.4056405640564
56.4556455645565
56.5056505650565
56.5556555655566
56.6056605660566
56.6556655665567
56.7056705670567
56.7556755675568
56.8056805680568
56.8556855685569
56.9056905690569
56.955695569557
57.005700570057
57.0557055705571
57.1057105710571
57.1557155715572
57.2057205720572
57.2557255725573
57.3057305730573
57.3557355735574
57.4057405740574
57.4557455745575
57.5057505750575
57.5557555755576
57.6057605760576
57.6557655765577
57.7057705770577
57.7557755775578
57.8057805780578
57.8557855785579
57.9057905790579
57.955795579558
58.005800580058
58.0558055805581
58.1058105810581
58.1558155815582
58.2058205820582
58.2558255825583
58.3058305830583
58.3558355835584
58.4058405840584
58.4558455845585
58.5058505850585
58.5558555855586
58.6058605860586
58.6558655865587
58.7058705870587
58.7558755875588
58.8058805880588
58.8558855885589
58.9058905890589
58.955895589559
59.005900590059
59.0559055905591
59.1059105910591
59.1559155915592
59.2059205920592
59.2559255925593
59.3059305930593
59.3559355935594
59.4059405940594
59.4559455945595
59.5059505950595
59.5559555955596
59.6059605960596
59.6559655965597
59.7059705970597
59.7559755975598
59.8059805980598
59.8559855985599
59.9059905990599
59.95599559956
60.00600060006
60.0560056005601
60.1060106010601
60.1560156015602
60.2060206020602
60.2560256025603
60.3060306030603
60.3560356035604
60.4060406040604
60.4560456045605
60.5060506050605
60.5560556055606
60.6060606060606
60.6560656065607
60.7060706070607
60.7560756075608
60.8060806080608
60.8560856085609
60.9060906090609
60.956095609561
61.006100610061
61.0561056105611
61.1061106110611
61.1561156115612
61.2061206120612
61.2561256125613
61.3061306130613
61.3561356135614
61.4061406140614
61.4561456145615
61.5061506150615
61.5561556155616
61.6061606160616
61.6561656165617
61.7061706170617
61.7561756175618
61.8061806180618
61.8561856185619
61.9061906190619
61.956195619562
62.006200620062
62.0562056205621
62.1062106210621
62.1562156215622
62.2062206220622
62.2562256225623
62.3062306230623
62.3562356235624
62.4062406240624
62.4562456245625
62.5062506250625
62.5562556255626
62.6062606260626
62.6562656265627
62.7062706270627
62.7562756275628
62.8062806280628
62.8562856285629
62.9062906290629
62.956295629563
63.006300630063
63.0563056305631
63.1063106310631
63.1563156315632
63.2063206320632
63.2563256325633
63.3063306330633
63.3563356335634
63.4063406340634
63.4563456345635
63.5063506350635
63.5563556355636
63.6063606360636
63.6563656365637
63.7063706370637
63.7563756375638
63.8063806380638
63.8563856385639
63.9063906390639
63.956395639564
64.006400640064
64.0564056405641
64.1064106410641
64.1564156415642
64.2064206420642
64.2564256425643
64.3064306430643
64.3564356435644
64.4064406440644
64.4564456445645
64.5064506450645
64.5564556455646
64.6064606460646
64.6564656465647
64.7064706470647
64.7564756475648
64.8064806480648
64.8564856485649
64.9064906490649
64.956495649565
65.006500650065
65.0565056505651
65.1065106510651
65.1565156515652
65.2065206520652
65.2565256525652
65.3065306530653
65.3565356535653
65.4065406540654
65.4565456545654
65.5065506550655
65.5565556555655
65.6065606560656
65.6565656565656
65.7065706570657
65.7565756575657
65.8065806580658
65.8565856585658
65.9065906590659
65.9565956595659
66.006600660066
66.056605660566
66.1066106610661
66.1566156615661
66.2066206620662
66.2566256625663
66.3066306630663
66.3566356635664
66.4066406640664
66.4566456645665
66.5066506650665
66.5566556655666
66.6066606660666
66.6566656665667
66.7066706670667
66.7566756675668
66.8066806680668
66.8566856685669
66.9066906690669
66.956695669567
67.006700670067
67.0567056705671
67.1067106710671
67.1567156715672
67.2067206720672
67.2567256725673
67.3067306730673
67.3567356735674
67.4067406740674
67.4567456745675
67.5067506750675
67.5567556755676
67.6067606760676
67.6567656765677
67.7067706770677
67.7567756775678
67.8067806780678
67.8567856785679
67.9067906790679
67.956795679568
68.006800680068
68.0568056805681
68.1068106810681
68.1568156815682
68.2068206820682
68.2568256825683
68.3068306830683
68.3568356835684
68.4068406840684
68.4568456845685
68.5068506850685
68.5568556855686
68.6068606860686
68.6568656865687
68.7068706870687
68.7568756875688
68.8068806880688
68.8568856885689
68.9068906890689
68.956895689569
69.006900690069
69.0569056905691
69.1069106910691
69.1569156915692
69.2069206920692
69.2569256925693
69.3069306930693
69.3569356935694
69.4069406940694
69.4569456945695
69.5069506950695
69.5569556955696
69.6069606960696
69.6569656965697
69.7069706970697
69.7569756975698
69.8069806980698
69.8569856985699
69.9069906990699
69.95699569957
70.00700070007
70.05700570057
70.1070107010701
70.1570157015701
70.2070207020702
70.2570257025702
70.3070307030703
70.3570357035703
70.4070407040704
70.4570457045704
70.5070507050705
70.5570557055705
70.6070607060706
70.6570657065706
70.7070707070707
70.7570757075707
70.8070807080708
70.8570857085708
70.9070907090709
70.957095709571
71.007100710071
71.0571057105711
71.1071107110711
71.1571157115712
71.2071207120712
71.2571257125713
71.3071307130713
71.3571357135714
71.4071407140714
71.4571457145715
71.5071507150715
71.5571557155716
71.6071607160716
71.6571657165717
71.7071707170717
71.7571757175718
71.8071807180718
71.8571857185719
71.9071907190719
71.957195719572
72.007200720072
72.0572057205721
72.1072107210721
72.1572157215722
72.2072207220722
72.2572257225723
72.3072307230723
72.3572357235724
72.4072407240724
72.4572457245725
72.5072507250725
72.5572557255726
72.6072607260726
72.6572657265727
72.7072707270727
72.7572757275728
72.8072807280728
72.8572857285729
72.9072907290729
72.957295729573
73.007300730073
73.0573057305731
73.1073107310731
73.1573157315732
73.2073207320732
73.2573257325733
73.3073307330733
73.3573357335734
73.4073407340734
73.4573457345735
73.5073507350735
73.5573557355736
73.6073607360736
73.6573657365737
73.7073707370737
73.7573757375738
73.8073807380738
73.8573857385739
73.9073907390739
73.957395739574
74.007400740074
74.0574057405741
74.1074107410741
74.1574157415742
74.2074207420742
74.2574257425743
74.3074307430743
74.3574357435744
74.4074407440744
74.4574457445745
74.5074507450745
74.5574557455746
74.6074607460746
74.6574657465747
74.7074707470747
74.7574757475748
74.8074807480748
74.8574857485748
74.9074907490749
74.9574957495749
75.007500750075
75.057505750575
75.1075107510751
75.1575157515751
75.2075207520752
75.2575257525752
75.3075307530753
75.3575357535753
75.4075407540754
75.4575457545754
75.5075507550755
75.5575557555755
75.6075607560756
75.6575657565757
75.7075707570757
75.7575757575758
75.8075807580758
75.8575857585759
75.9075907590759
75.957595759576
76.007600760076
76.0576057605761
76.1076107610761
76.1576157615762
76.2076207620762
76.2576257625763
76.3076307630763
76.3576357635764
76.4076407640764
76.4576457645765
76.5076507650765
76.5576557655766
76.6076607660766
76.6576657665767
76.7076707670767
76.7576757675768
76.8076807680768
76.8576857685769
76.9076907690769
76.957695769577
77.007700770077
77.0577057705771
77.1077107710771
77.1577157715772
77.2077207720772
77.2577257725773
77.3077307730773
77.3577357735774
77.4077407740774
77.4577457745775
77.5077507750775
77.5577557755776
77.6077607760776
77.6577657765777
77.7077707770777
77.7577757775778
77.8077807780778
77.8577857785779
77.9077907790779
77.957795779578
78.007800780078
78.0578057805781
78.1078107810781
78.1578157815782
78.2078207820782
78.2578257825783
78.3078307830783
78.3578357835784
78.4078407840784
78.4578457845785
78.5078507850785
78.5578557855786
78.6078607860786
78.6578657865787
78.7078707870787
78.7578757875788
78.8078807880788
78.8578857885789
78.9078907890789
78.957895789579
79.007900790079
79.0579057905791
79.1079107910791
79.1579157915792
79.2079207920792
79.2579257925793
79.3079307930793
79.3579357935794
79.4079407940794
79.4579457945795
79.5079507950795
79.5579557955796
79.6079607960796
79.6579657965796
79.7079707970797
79.7579757975797
79.8079807980798
79.8579857985798
79.9079907990799
79.9579957995799
80.00800080008
80.05800580058
80.1080108010801
80.1580158015801
80.2080208020802
80.2580258025802
80.3080308030803
80.3580358035803
80.4080408040804
80.4580458045805
80.5080508050805
80.5580558055806
80.6080608060806
80.6580658065807
80.7080708070807
80.7580758075808
80.8080808080808
80.8580858085809
80.9080908090809
80.958095809581
81.008100810081
81.0581058105811
81.1081108110811
81.1581158115812
81.2081208120812
81.2581258125813
81.3081308130813
81.3581358135814
81.4081408140814
81.4581458145815
81.5081508150815
81.5581558155816
81.6081608160816
81.6581658165817
81.7081708170817
81.7581758175818
81.8081808180818
81.8581858185819
81.9081908190819
81.958195819582
82.008200820082
82.0582058205821
82.1082108210821
82.1582158215822
82.2082208220822
82.2582258225823
82.3082308230823
82.3582358235824
82.4082408240824
82.4582458245825
82.5082508250825
82.5582558255826
82.6082608260826
82.6582658265827
82.7082708270827
82.7582758275828
82.8082808280828
82.8582858285829
82.9082908290829
82.958295829583
83.008300830083
83.0583058305831
83.1083108310831
83.1583158315832
83.2083208320832
83.2583258325833
83.3083308330833
83.3583358335834
83.4083408340834
83.4583458345835
83.5083508350835
83.5583558355836
83.6083608360836
83.6583658365837
83.7083708370837
83.7583758375838
83.8083808380838
83.8583858385839
83.9083908390839
83.958395839584
84.008400840084
84.0584058405841
84.1084108410841
84.1584158415842
84.2084208420842
84.2584258425843
84.3084308430843
84.3584358435844
84.4084408440844
84.4584458445844
84.5084508450845
84.5584558455845
84.6084608460846
84.6584658465846
84.7084708470847
84.7584758475847
84.8084808480848
84.8584858485848
84.9084908490849
84.9584958495849
85.008500850085
85.058505850585
85.1085108510851
85.1585158515852
85.2085208520852
85.2585258525853
85.3085308530853
85.3585358535854
85.4085408540854
85.4585458545855
85.5085508550855
85.5585558555856
85.6085608560856
85.6585658565857
85.7085708570857
85.7585758575858
85.8085808580858
85.8585858585859
85.9085908590859
85.958595859586
86.008600860086
86.0586058605861
86.1086108610861
86.1586158615862
86.2086208620862
86.2586258625863
86.3086308630863
86.3586358635864
86.4086408640864
86.4586458645865
86.5086508650865
86.5586558655866
86.6086608660866
86.6586658665867
86.7086708670867
86.7586758675868
86.8086808680868
86.8586858685869
86.9086908690869
86.958695869587
87.008700870087
87.0587058705871
87.1087108710871
87.1587158715872
87.2087208720872
87.2587258725873
87.3087308730873
87.3587358735874
87.4087408740874
87.4587458745875
87.5087508750875
87.5587558755876
87.6087608760876
87.6587658765877
87.7087708770877
87.7587758775878
87.8087808780878
87.8587858785879
87.9087908790879
87.958795879588
88.008800880088
88.0588058805881
88.1088108810881
88.1588158815882
88.2088208820882
88.2588258825883
88.3088308830883
88.3588358835884
88.4088408840884
88.4588458845885
88.5088508850885
88.5588558855886
88.6088608860886
88.6588658865887
88.7088708870887
88.7588758875888
88.8088808880888
88.8588858885889
88.9088908890889
88.958895889589
89.008900890089
89.0589058905891
89.1089108910891
89.1589158915892
89.2089208920892
89.2589258925892
89.3089308930893
89.3589358935893
89.4089408940894
89.4589458945894
89.5089508950895
89.5589558955895
89.6089608960896
89.6589658965896
89.7089708970897
89.7589758975897
89.8089808980898
89.8589858985899
89.9089908990899
89.95899589959
90.00900090009
90.0590059005901
90.1090109010901
90.1590159015902
90.2090209020902
90.2590259025903
90.3090309030903
90.3590359035904
90.4090409040904
90.4590459045905
90.5090509050905
90.5590559055906
90.6090609060906
90.6590659065907
90.7090709070907
90.7590759075908
90.8090809080908
90.8590859085909
90.9090909090909
90.959095909591
91.009100910091
91.0591059105911
91.1091109110911
91.1591159115912
91.2091209120912
91.2591259125913
91.3091309130913
91.3591359135914
91.4091409140914
91.4591459145915
91.5091509150915
91.5591559155916
91.6091609160916
91.6591659165917
91.7091709170917
91.7591759175918
91.8091809180918
91.8591859185919
91.9091909190919
91.959195919592
92.009200920092
92.0592059205921
92.1092109210921
92.1592159215922
92.2092209220922
92.2592259225923
92.3092309230923
92.3592359235924
92.4092409240924
92.4592459245925
92.5092509250925
92.5592559255926
92.6092609260926
92.6592659265927
92.7092709270927
92.7592759275928
92.8092809280928
92.8592859285929
92.9092909290929
92.959295929593
93.009300930093
93.0593059305931
93.1093109310931
93.1593159315932
93.2093209320932
93.2593259325933
93.3093309330933
93.3593359335934
93.4093409340934
93.4593459345935
93.5093509350935
93.5593559355936
93.6093609360936
93.6593659365937
93.7093709370937
93.7593759375938
93.8093809380938
93.8593859385939
93.9093909390939
93.959395939594
94.009400940094
94.059405940594
94.1094109410941
94.1594159415941
94.2094209420942
94.2594259425942
94.3094309430943
94.3594359435943
94.4094409440944
94.4594459445944
94.5094509450945
94.5594559455946
94.6094609460946
94.6594659465947
94.7094709470947
94.7594759475948
94.8094809480948
94.8594859485949
94.9094909490949
94.959495949595
95.009500950095
95.0595059505951
95.1095109510951
95.1595159515952
95.2095209520952
95.2595259525953
95.3095309530953
95.3595359535954
95.4095409540954
95.4595459545955
95.5095509550955
95.5595559555956
95.6095609560956
95.6595659565957
95.7095709570957
95.7595759575958
95.8095809580958
95.8595859585959
95.9095909590959
95.959595959596
96.009600960096
96.0596059605961
96.1096109610961
96.1596159615962
96.2096209620962
96.2596259625963
96.3096309630963
96.3596359635964
96.4096409640964
96.4596459645965
96.5096509650965
96.5596559655966
96.6096609660966
96.6596659665967
96.7096709670967
96.7596759675968
96.8096809680968
96.8596859685969
96.9096909690969
96.959695969597
97.009700970097
97.0597059705971
97.1097109710971
97.1597159715972
97.2097209720972
97.2597259725973
97.3097309730973
97.3597359735974
97.4097409740974
97.4597459745975
97.5097509750975
97.5597559755976
97.6097609760976
97.6597659765977
97.7097709770977
97.7597759775978
97.8097809780978
97.8597859785979
97.9097909790979
97.959795979598
98.009800980098
98.0598059805981
98.1098109810981
98.1598159815982
98.2098209820982
98.2598259825983
98.3098309830983
98.3598359835984
98.4098409840984
98.4598459845985
98.5098509850985
98.5598559855986
98.6098609860986
98.6598659865987
98.7098709870987
98.7598759875988
98.8098809880988
98.8598859885988
98.9098909890989
98.9598959895989
99.009900990099
99.059905990599
99.1099109910991
99.1599159915991
99.2099209920992
99.2599259925992
99.3099309930993
99.3599359935994
99.4099409940994
99.4599459945995
99.5099509950995
99.5599559955996
99.6099609960996
99.6599659965997
99.7099709970997
99.7599759975998
99.8099809980998
99.8599859985999
99.9099909990999
99.9599959996
100.0100010001
100.0600060006
100.1100110011
100.1600160016
100.2100210021
100.2600260026
100.3100310031
100.3600360036
100.4100410041
100.4600460046
100.510051005101
100.560056005601
100.610061006101
100.660066006601
100.710071007101
100.760076007601
100.810081008101
100.860086008601
100.910091009101
100.960096009601
101.010101010101
101.060106010601
101.110111011101
101.160116011601
101.210121012101
101.260126012601
101.310131013101
101.360136013601
101.410141014101
101.460146014601
101.510151015102
101.560156015602
101.610161016102
101.660166016602
101.710171017102
101.760176017602
101.810181018102
101.860186018602
101.910191019102
101.960196019602
102.010201020102
102.060206020602
102.110211021102
102.160216021602
102.210221022102
102.260226022602
102.310231023102
102.360236023602
102.410241024102
102.460246024602
102.510251025103
102.560256025603
102.610261026103
102.660266026603
102.710271027103
102.760276027603
102.810281028103
102.860286028603
102.910291029103
102.960296029603
103.010301030103
103.060306030603
103.110311031103
103.160316031603
103.210321032103
103.260326032603
103.310331033103
103.360336033603
103.410341034103
103.460346034603
103.510351035103
103.560356035604
103.610361036104
103.660366036604
103.710371037104
103.760376037604
103.810381038104
103.860386038604
103.910391039104
103.960396039604
104.010401040104
104.060406040604
104.110411041104
104.160416041604
104.210421042104
104.260426042604
104.310431043104
104.360436043604
104.410441044104
104.460446044604
104.510451045105
104.560456045605
104.610461046105
104.660466046605
104.710471047105
104.760476047605
104.810481048105
104.860486048605
104.910491049105
104.960496049605
105.010501050105
105.060506050605
105.110511051105
105.160516051605
105.210521052105
105.260526052605
105.310531053105
105.360536053605
105.410541054105
105.460546054605
105.510551055106
105.560556055606
105.610561056106
105.660566056606
105.710571057106
105.760576057606
105.810581058106
105.860586058606
105.910591059106
105.960596059606
106.010601060106
106.060606060606
106.110611061106
106.160616061606
106.210621062106
106.260626062606
106.310631063106
106.360636063606
106.410641064106
106.460646064606
106.510651065107
106.560656065607
106.610661066107
106.660666066607
106.710671067107
106.760676067607
106.810681068107
106.860686068607
106.910691069107
106.960696069607
107.010701070107
107.060706070607
107.110711071107
107.160716071607
107.210721072107
107.260726072607
107.310731073107
107.360736073607
107.410741074107
107.460746074607
107.510751075107
107.560756075608
107.610761076108
107.660766076608
107.710771077108
107.760776077608
107.810781078108
107.860786078608
107.910791079108
107.960796079608
108.010801080108
108.060806080608
108.110811081108
108.160816081608
108.210821082108
108.260826082608
108.310831083108
108.360836083608
108.410841084108
108.460846084608
108.510851085108
108.560856085609
108.610861086109
108.660866086609
108.710871087109
108.760876087609
108.810881088109
108.860886088609
108.910891089109
108.960896089609
109.010901090109
109.060906090609
109.110911091109
109.160916091609
109.210921092109
109.260926092609
109.310931093109
109.360936093609
109.410941094109
109.460946094609
109.51095109511
109.56095609561
109.61096109611
109.66096609661
109.71097109711
109.76097609761
109.81098109811
109.86098609861
109.91099109911
109.96099609961
110.01100110011
110.06100610061
110.11101110111
110.16101610161
110.21102110211
110.26102610261
110.31103110311
110.36103610361
110.41104110411
110.46104610461
110.511051105111
110.561056105611
110.611061106111
110.661066106611
110.711071107111
110.761076107611
110.811081108111
110.861086108611
110.911091109111
110.961096109611
111.011101110111
111.061106110611
111.111111111111
111.161116111611
111.211121112111
111.261126112611
111.311131113111
111.361136113611
111.411141114111
111.461146114611
111.511151115112
111.561156115612
111.611161116112
111.661166116612
111.711171117112
111.761176117612
111.811181118112
111.861186118612
111.911191119112
111.961196119612
112.011201120112
112.061206120612
112.111211121112
112.161216121612
112.211221122112
112.261226122612
112.311231123112
112.361236123612
112.411241124112
112.461246124612
112.511251125112
112.561256125613
112.611261126113
112.661266126613
112.711271127113
112.761276127613
112.811281128113
112.861286128613
112.911291129113
112.961296129613
113.011301130113
113.061306130613
113.111311131113
113.161316131613
113.211321132113
113.261326132613
113.311331133113
113.361336133613
113.411341134113
113.461346134613
113.511351135114
113.561356135614
113.611361136114
113.661366136614
113.711371137114
113.761376137614
113.811381138114
113.861386138614
113.911391139114
113.961396139614
114.011401140114
114.061406140614
114.111411141114
114.161416141614
114.211421142114
114.261426142614
114.311431143114
114.361436143614
114.411441144114
114.461446144614
114.511451145115
114.561456145615
114.611461146115
114.661466146615
114.711471147115
114.761476147615
114.811481148115
114.861486148615
114.911491149115
114.961496149615
115.011501150115
115.061506150615
115.111511151115
115.161516151615
115.211521152115
115.261526152615
115.311531153115
115.361536153615
115.411541154115
115.461546154615
115.511551155116
115.561556155616
115.611561156116
115.661566156616
115.711571157116
115.761576157616
115.811581158116
115.861586158616
115.911591159116
115.961596159616
116.011601160116
116.061606160616
116.111611161116
116.161616161616
116.211621162116
116.261626162616
116.311631163116
116.361636163616
116.411641164116
116.461646164616
116.511651165117
116.561656165617
116.611661166117
116.661666166617
116.711671167117
116.761676167617
116.811681168117
116.861686168617
116.911691169117
116.961696169617
117.011701170117
117.061706170617
117.111711171117
117.161716171617
117.211721172117
117.261726172617
117.311731173117
117.361736173617
117.411741174117
117.461746174617
117.511751175117
117.561756175618
117.611761176118
117.661766176618
117.711771177118
117.761776177618
117.811781178118
117.861786178618
117.911791179118
117.961796179618
118.011801180118
118.061806180618
118.111811181118
118.161816181618
118.211821182118
118.261826182618
118.311831183118
118.361836183618
118.411841184118
118.461846184618
118.511851185119
118.561856185619
118.611861186119
118.661866186619
118.711871187119
118.761876187619
118.811881188119
118.861886188619
118.911891189119
118.961896189619
119.011901190119
119.061906190619
119.111911191119
119.161916191619
119.211921192119
119.261926192619
119.311931193119
119.361936193619
119.411941194119
119.461946194619
119.51195119512
119.56195619562
119.61196119612
119.66196619662
119.71197119712
119.76197619762
119.81198119812
119.86198619862
119.91199119912
119.96199619962
120.01200120012
120.06200620062
120.11201120112
120.16201620162
120.21202120212
120.26202620262
120.31203120312
120.36203620362
120.41204120412
120.46204620462
120.512051205121
120.562056205621
120.612061206121
120.662066206621
120.712071207121
120.762076207621
120.812081208121
120.862086208621
120.912091209121
120.962096209621
121.012101210121
121.062106210621
121.112111211121
121.162116211621
121.212121212121
121.262126212621
121.312131213121
121.362136213621
121.412141214121
121.462146214621
121.512151215122
121.562156215622
121.612161216122
121.662166216622
121.712171217122
121.762176217622
121.812181218122
121.862186218622
121.912191219122
121.962196219622
122.012201220122
122.062206220622
122.112211221122
122.162216221622
122.212221222122
122.262226222622
122.312231223122
122.362236223622
122.412241224122
122.462246224622
122.512251225122
122.562256225623
122.612261226123
122.662266226623
122.712271227123
122.762276227623
122.812281228123
122.862286228623
122.912291229123
122.962296229623
123.012301230123
123.062306230623
123.112311231123
123.162316231623
123.212321232123
123.262326232623
123.312331233123
123.362336233623
123.412341234123
123.462346234623
123.512351235124
123.562356235624
123.612361236124
123.662366236624
123.712371237124
123.762376237624
123.812381238124
123.862386238624
123.912391239124
123.962396239624
124.012401240124
124.062406240624
124.112411241124
124.162416241624
124.212421242124
124.262426242624
124.312431243124
124.362436243624
124.412441244124
124.462446244624
124.512451245125
124.562456245625
124.612461246125
124.662466246625
124.712471247125
124.762476247625
124.812481248125
124.862486248625
124.912491249125
124.962496249625
125.012501250125
125.062506250625
125.112511251125
125.162516251625
125.212521252125
125.262526252625
125.312531253125
125.362536253625
125.412541254125
125.462546254625
125.512551255126
125.562556255626
125.612561256126
125.662566256626
125.712571257126
125.762576257626
125.812581258126
125.862586258626
125.912591259126
125.962596259626
126.012601260126
126.062606260626
126.112611261126
126.162616261626
126.212621262126
126.262626262626
126.312631263126
126.362636263626
126.412641264126
126.462646264626
126.512651265126
126.562656265627
126.612661266127
126.662666266627
126.712671267127
126.762676267627
126.812681268127
126.862686268627
126.912691269127
126.962696269627
127.012701270127
127.062706270627
127.112711271127
127.162716271627
127.212721272127
127.262726272627
127.312731273127
127.362736273627
127.412741274127
127.462746274627
127.512751275127
127.562756275628
127.612761276128
127.662766276628
127.712771277128
127.762776277628
127.812781278128
127.862786278628
127.912791279128
127.962796279628
128.012801280128
128.062806280628
128.112811281128
128.162816281628
128.212821282128
128.262826282628
128.312831283128
128.362836283628
128.412841284128
128.462846284628
128.512851285129
128.562856285629
128.612861286129
128.662866286629
128.712871287129
128.762876287629
128.812881288129
128.862886288629
128.912891289129
128.962896289629
129.012901290129
129.062906290629
129.112911291129
129.162916291629
129.212921292129
129.262926292629
129.312931293129
129.362936293629
129.412941294129
129.462946294629
129.51295129513
129.56295629563
129.61296129613
129.66296629663
129.71297129713
129.76297629763
129.81298129813
129.86298629863
129.91299129913
129.96299629963
130.01300130013
130.06300630063
130.11301130113
130.16301630163
130.21302130213
130.26302630263
130.31303130313
130.36303630363
130.41304130413
130.46304630463
130.513051305131
130.563056305631
130.613061306131
130.663066306631
130.713071307131
130.763076307631
130.813081308131
130.863086308631
130.913091309131
130.963096309631
131.013101310131
131.063106310631
131.113111311131
131.163116311631
131.213121312131
131.263126312631
131.313131313131
131.363136313631
131.413141314131
131.463146314631
131.513151315131
131.563156315632
131.613161316132
131.663166316632
131.713171317132
131.763176317632
131.813181318132
131.863186318632
131.913191319132
131.963196319632
132.013201320132
132.063206320632
132.113211321132
132.163216321632
132.213221322132
132.263226322632
132.313231323132
132.363236323632
132.413241324132
132.463246324632
132.513251325133
132.563256325633
132.613261326133
132.663266326633
132.713271327133
132.763276327633
132.813281328133
132.863286328633
132.913291329133
132.963296329633
133.013301330133
133.063306330633
133.113311331133
133.163316331633
133.213321332133
133.263326332633
133.313331333133
133.363336333633
133.413341334133
133.463346334633
133.513351335134
133.563356335634
133.613361336134
133.663366336634
133.713371337134
133.763376337634
133.813381338134
133.863386338634
133.913391339134
133.963396339634
134.013401340134
134.063406340634
134.113411341134
134.163416341634
134.213421342134
134.263426342634
134.313431343134
134.363436343634
134.413441344134
134.463446344634
134.513451345135
134.563456345635
134.613461346135
134.663466346635
134.713471347135
134.763476347635
134.813481348135
134.863486348635
134.913491349135
134.963496349635
135.013501350135
135.063506350635
135.113511351135
135.163516351635
135.213521352135
135.263526352635
135.313531353135
135.363536353635
135.413541354135
135.463546354635
135.513551355136
135.563556355636
135.613561356136
135.663566356636
135.713571357136
135.763576357636
135.813581358136
135.863586358636
135.913591359136
135.963596359636
136.013601360136
136.063606360636
136.113611361136
136.163616361636
136.213621362136
136.263626362636
136.313631363136
136.363636363636
136.413641364136
136.463646364636
136.513651365136
136.563656365637
136.613661366137
136.663666366637
136.713671367137
136.763676367637
136.813681368137
136.863686368637
136.913691369137
136.963696369637
137.013701370137
137.063706370637
137.113711371137
137.163716371637
137.213721372137
137.263726372637
137.313731373137
137.363736373637
137.413741374137
137.463746374637
137.513751375138
137.563756375638
137.613761376138
137.663766376638
137.713771377138
137.763776377638
137.813781378138
137.863786378638
137.913791379138
137.963796379638
138.013801380138
138.063806380638
138.113811381138
138.163816381638
138.213821382138
138.263826382638
138.313831383138
138.363836383638
138.413841384138
138.463846384638
138.513851385139
138.563856385639
138.613861386139
138.663866386639
138.713871387139
138.763876387639
138.813881388139
138.863886388639
138.913891389139
138.963896389639
139.013901390139
139.063906390639
139.113911391139
139.163916391639
139.213921392139
139.263926392639
139.313931393139
139.363936393639
139.413941394139
139.463946394639
139.51395139514
139.56395639564
139.61396139614
139.66396639664
139.71397139714
139.76397639764
139.81398139814
139.86398639864
139.91399139914
139.96399639964
140.01400140014
140.06400640064
140.11401140114
140.16401640164
140.21402140214
140.26402640264
140.31403140314
140.36403640364
140.41404140414
140.46404640464
140.514051405141
140.564056405641
140.614061406141
140.664066406641
140.714071407141
140.764076407641
140.814081408141
140.864086408641
140.914091409141
140.964096409641
141.014101410141
141.064106410641
141.114111411141
141.164116411641
141.214121412141
141.264126412641
141.314131413141
141.364136413641
141.414141414141
141.464146414641
141.514151415141
141.564156415642
141.614161416142
141.664166416642
141.714171417142
141.764176417642
141.814181418142
141.864186418642
141.914191419142
141.964196419642
142.014201420142
142.064206420642
142.114211421142
142.164216421642
142.214221422142
142.264226422642
142.314231423142
142.364236423642
142.414241424142
142.464246424642
142.514251425143
142.564256425643
142.614261426143
142.664266426643
142.714271427143
142.764276427643
142.814281428143
142.864286428643
142.914291429143
142.964296429643
143.014301430143
143.064306430643
143.114311431143
143.164316431643
143.214321432143
143.264326432643
143.314331433143
143.364336433643
143.414341434143
143.464346434643
143.514351435144
143.564356435644
143.614361436144
143.664366436644
143.714371437144
143.764376437644
143.814381438144
143.864386438644
143.914391439144
143.964396439644
144.014401440144
144.064406440644
144.114411441144
144.164416441644
144.214421442144
144.264426442644
144.314431443144
144.364436443644
144.414441444144
144.464446444644
144.514451445145
144.564456445645
144.614461446145
144.664466446645
144.714471447145
144.764476447645
144.814481448145
144.864486448645
144.914491449145
144.964496449645
145.014501450145
145.064506450645
145.114511451145
145.164516451645
145.214521452145
145.264526452645
145.314531453145
145.364536453645
145.414541454145
145.464546454645
145.514551455146
145.564556455646
145.614561456146
145.664566456646
145.714571457146
145.764576457646
145.814581458146
145.864586458646
145.914591459146
145.964596459646
146.014601460146
146.064606460646
146.114611461146
146.164616461646
146.214621462146
146.264626462646
146.314631463146
146.364636463646
146.414641464146
146.464646464646
146.514651465146
146.564656465647
146.614661466147
146.664666466647
146.714671467147
146.764676467647
146.814681468147
146.864686468647
146.914691469147
146.964696469647
147.014701470147
147.064706470647
147.114711471147
147.164716471647
147.214721472147
147.264726472647
147.314731473147
147.364736473647
147.414741474147
147.464746474647
147.514751475148
147.564756475648
147.614761476148
147.664766476648
147.714771477148
147.764776477648
147.814781478148
147.864786478648
147.914791479148
147.964796479648
148.014801480148
148.064806480648
148.114811481148
148.164816481648
148.214821482148
148.264826482648
148.314831483148
148.364836483648
148.414841484148
148.464846484648
148.514851485149
148.564856485649
148.614861486149
148.664866486649
148.714871487149
148.764876487649
148.814881488149
148.864886488649
148.914891489149
148.964896489649
149.014901490149
149.064906490649
149.114911491149
149.164916491649
149.214921492149
149.264926492649
149.314931493149
149.364936493649
149.414941494149
149.464946494649
149.51495149515
149.56495649565
149.61496149615
149.66496649665
149.71497149715
149.76497649765
149.81498149815
149.86498649865
149.91499149915
149.96499649965
150.01500150015
150.06500650065
150.11501150115
150.16501650165
150.21502150215
150.26502650265
150.31503150315
150.36503650365
150.41504150415
150.46504650465
150.515051505151
150.565056505651
150.615061506151
150.665066506651
150.715071507151
150.765076507651
150.815081508151
150.865086508651
150.915091509151
150.965096509651
151.015101510151
151.065106510651
151.115111511151
151.165116511651
151.215121512151
151.265126512651
151.315131513151
151.365136513651
151.415141514151
151.465146514651
151.515151515152
151.565156515652
151.615161516152
151.665166516652
151.715171517152
151.765176517652
151.815181518152
151.865186518652
151.915191519152
151.965196519652
152.015201520152
152.065206520652
152.115211521152
152.165216521652
152.215221522152
152.265226522652
152.315231523152
152.365236523652
152.415241524152
152.465246524652
152.515251525153
152.565256525653
152.615261526153
152.665266526653
152.715271527153
152.765276527653
152.815281528153
152.865286528653
152.915291529153
152.965296529653
153.015301530153
153.065306530653
153.115311531153
153.165316531653
153.215321532153
153.265326532653
153.315331533153
153.365336533653
153.415341534153
153.465346534653
153.515351535154
153.565356535654
153.615361536154
153.665366536654
153.715371537154
153.765376537654
153.815381538154
153.865386538654
153.915391539154
153.965396539654
154.015401540154
154.065406540654
154.115411541154
154.165416541654
154.215421542154
154.265426542654
154.315431543154
154.365436543654
154.415441544154
154.465446544654
154.515451545155
154.565456545655
154.615461546155
154.665466546655
154.715471547155
154.765476547655
154.815481548155
154.865486548655
154.915491549155
154.965496549655
155.015501550155
155.065506550655
155.115511551155
155.165516551655
155.215521552155
155.265526552655
155.315531553155
155.365536553655
155.415541554155
155.465546554655
155.515551555155
155.565556555656
155.615561556156
155.665566556656
155.715571557156
155.765576557656
155.815581558156
155.865586558656
155.915591559156
155.965596559656
156.015601560156
156.065606560656
156.115611561156
156.165616561656
156.215621562156
156.265626562656
156.315631563156
156.365636563656
156.415641564156
156.465646564656
156.515651565157
156.565656565657
156.615661566157
156.665666566657
156.715671567157
156.765676567657
156.815681568157
156.865686568657
156.915691569157
156.965696569657
157.015701570157
157.065706570657
157.115711571157
157.165716571657
157.215721572157
157.265726572657
157.315731573157
157.365736573657
157.415741574157
157.465746574657
157.515751575158
157.565756575658
157.615761576158
157.665766576658
157.715771577158
157.765776577658
157.815781578158
157.865786578658
157.915791579158
157.965796579658
158.015801580158
158.065806580658
158.115811581158
158.165816581658
158.215821582158
158.265826582658
158.315831583158
158.365836583658
158.415841584158
158.465846584658
158.515851585159
158.565856585659
158.615861586159
158.665866586659
158.715871587159
158.765876587659
158.815881588159
158.865886588659
158.915891589159
158.965896589659
159.015901590159
159.065906590659
159.115911591159
159.165916591659
159.215921592159
159.265926592659
159.315931593159
159.365936593659
159.415941594159
159.465946594659
159.51595159516
159.56595659566
159.61596159616
159.66596659666
159.71597159716
159.76597659766
159.81598159816
159.86598659866
159.91599159916
159.96599659966
160.01600160016
160.06600660066
160.11601160116
160.16601660166
160.21602160216
160.26602660266
160.31603160316
160.36603660366
160.41604160416
160.46604660466
160.51605160516
160.566056605661
160.616061606161
160.666066606661
160.716071607161
160.766076607661
160.816081608161
160.866086608661
160.916091609161
160.966096609661
161.016101610161
161.066106610661
161.116111611161
161.166116611661
161.216121612161
161.266126612661
161.316131613161
161.366136613661
161.416141614161
161.466146614661
161.516151615162
161.566156615662
161.616161616162
161.666166616662
161.716171617162
161.766176617662
161.816181618162
161.866186618662
161.916191619162
161.966196619662
162.016201620162
162.066206620662
162.116211621162
162.166216621662
162.216221622162
162.266226622662
162.316231623162
162.366236623662
162.416241624162
162.466246624662
162.516251625163
162.566256625663
162.616261626163
162.666266626663
162.716271627163
162.766276627663
162.816281628163
162.866286628663
162.916291629163
162.966296629663
163.016301630163
163.066306630663
163.116311631163
163.166316631663
163.216321632163
163.266326632663
163.316331633163
163.366336633663
163.416341634163
163.466346634663
163.516351635164
163.566356635664
163.616361636164
163.666366636664
163.716371637164
163.766376637664
163.816381638164
163.866386638664
163.916391639164
163.966396639664
164.016401640164
164.066406640664
164.116411641164
164.166416641664
164.216421642164
164.266426642664
164.316431643164
164.366436643664
164.416441644164
164.466446644664
164.516451645165
164.566456645665
164.616461646165
164.666466646665
164.716471647165
164.766476647665
164.816481648165
164.866486648665
164.916491649165
164.966496649665
165.016501650165
165.066506650665
165.116511651165
165.166516651665
165.216521652165
165.266526652665
165.316531653165
165.366536653665
165.416541654165
165.466546654665
165.516551655166
165.566556655666
165.616561656166
165.666566656666
165.716571657166
165.766576657666
165.816581658166
165.866586658666
165.916591659166
165.966596659666
166.016601660166
166.066606660666
166.116611661166
166.166616661666
166.216621662166
166.266626662666
166.316631663166
166.366636663666
166.416641664166
166.466646664666
166.516651665167
166.566656665667
166.616661666167
166.666666666667
166.716671667167
166.766676667667
166.816681668167
166.866686668667
166.916691669167
166.966696669667
167.016701670167
167.066706670667
167.116711671167
167.166716671667
167.216721672167
167.266726672667
167.316731673167
167.366736673667
167.416741674167
167.466746674667
167.516751675168
167.566756675668
167.616761676168
167.666766676668
167.716771677168
167.766776677668
167.816781678168
167.866786678668
167.916791679168
167.966796679668
168.016801680168
168.066806680668
168.116811681168
168.166816681668
168.216821682168
168.266826682668
168.316831683168
168.366836683668
168.416841684168
168.466846684668
168.516851685169
168.566856685669
168.616861686169
168.666866686669
168.716871687169
168.766876687669
168.816881688169
168.866886688669
168.916891689169
168.966896689669
169.016901690169
169.066906690669
169.116911691169
169.166916691669
169.216921692169
169.266926692669
169.316931693169
169.366936693669
169.416941694169
169.466946694669
169.51695169517
169.56695669567
169.61696169617
169.66696669667
169.71697169717
169.76697669767
169.81698169817
169.86698669867
169.91699169917
169.96699669967
170.01700170017
170.06700670067
170.11701170117
170.16701670167
170.21702170217
170.26702670267
170.31703170317
170.36703670367
170.41704170417
170.46704670467
170.517051705171
170.567056705671
170.617061706171
170.667066706671
170.717071707171
170.767076707671
170.817081708171
170.867086708671
170.917091709171
170.967096709671
171.017101710171
171.067106710671
171.117111711171
171.167116711671
171.217121712171
171.267126712671
171.317131713171
171.367136713671
171.417141714171
171.467146714671
171.517151715172
171.567156715672
171.617161716172
171.667166716672
171.717171717172
171.767176717672
171.817181718172
171.867186718672
171.917191719172
171.967196719672
172.017201720172
172.067206720672
172.117211721172
172.167216721672
172.217221722172
172.267226722672
172.317231723172
172.367236723672
172.417241724172
172.467246724672
172.517251725173
172.567256725673
172.617261726173
172.667266726673
172.717271727173
172.767276727673
172.817281728173
172.867286728673
172.917291729173
172.967296729673
173.017301730173
173.067306730673
173.117311731173
173.167316731673
173.217321732173
173.267326732673
173.317331733173
173.367336733673
173.417341734173
173.467346734673
173.517351735174
173.567356735674
173.617361736174
173.667366736674
173.717371737174
173.767376737674
173.817381738174
173.867386738674
173.917391739174
173.967396739674
174.017401740174
174.067406740674
174.117411741174
174.167416741674
174.217421742174
174.267426742674
174.317431743174
174.367436743674
174.417441744174
174.467446744674
174.517451745175
174.567456745675
174.617461746175
174.667466746675
174.717471747175
174.767476747675
174.817481748175
174.867486748675
174.917491749175
174.967496749675
175.017501750175
175.067506750675
175.117511751175
175.167516751675
175.217521752175
175.267526752675
175.317531753175
175.367536753675
175.417541754175
175.467546754675
175.517551755176
175.567556755676
175.617561756176
175.667566756676
175.717571757176
175.767576757676
175.817581758176
175.867586758676
175.917591759176
175.967596759676
176.017601760176
176.067606760676
176.117611761176
176.167616761676
176.217621762176
176.267626762676
176.317631763176
176.367636763676
176.417641764176
176.467646764676
176.517651765177
176.567656765677
176.617661766177
176.667666766677
176.717671767177
176.767676767677
176.817681768177
176.867686768677
176.917691769177
176.967696769677
177.017701770177
177.067706770677
177.117711771177
177.167716771677
177.217721772177
177.267726772677
177.317731773177
177.367736773677
177.417741774177
177.467746774677
177.517751775178
177.567756775678
177.617761776178
177.667766776678
177.717771777178
177.767776777678
177.817781778178
177.867786778678
177.917791779178
177.967796779678
178.017801780178
178.067806780678
178.117811781178
178.167816781678
178.217821782178
178.267826782678
178.317831783178
178.367836783678
178.417841784178
178.467846784678
178.517851785179
178.567856785679
178.617861786179
178.667866786679
178.717871787179
178.767876787679
178.817881788179
178.867886788679
178.917891789179
178.967896789679
179.017901790179
179.067906790679
179.117911791179
179.167916791679
179.217921792179
179.267926792679
179.317931793179
179.367936793679
179.417941794179
179.467946794679
179.517951795179
179.56795679568
179.61796179618
179.66796679668
179.71797179718
179.76797679768
179.81798179818
179.86798679868
179.91799179918
179.96799679968
180.01800180018
180.06800680068
180.11801180118
180.16801680168
180.21802180218
180.26802680268
180.31803180318
180.36803680368
180.41804180418
180.46804680468
180.518051805181
180.568056805681
180.618061806181
180.668066806681
180.718071807181
180.768076807681
180.818081808181
180.868086808681
180.918091809181
180.968096809681
181.018101810181
181.068106810681
181.118111811181
181.168116811681
181.218121812181
181.268126812681
181.318131813181
181.368136813681
181.418141814181
181.468146814681
181.518151815182
181.568156815682
181.618161816182
181.668166816682
181.718171817182
181.768176817682
181.818181818182
181.868186818682
181.918191819182
181.968196819682
182.018201820182
182.068206820682
182.118211821182
182.168216821682
182.218221822182
182.268226822682
182.318231823182
182.368236823682
182.418241824182
182.468246824682
182.518251825183
182.568256825683
182.618261826183
182.668266826683
182.718271827183
182.768276827683
182.818281828183
182.868286828683
182.918291829183
182.968296829683
183.018301830183
183.068306830683
183.118311831183
183.168316831683
183.218321832183
183.268326832683
183.318331833183
183.368336833683
183.418341834183
183.468346834683
183.518351835184
183.568356835684
183.618361836184
183.668366836684
183.718371837184
183.768376837684
183.818381838184
183.868386838684
183.918391839184
183.968396839684
184.018401840184
184.068406840684
184.118411841184
184.168416841684
184.218421842184
184.268426842684
184.318431843184
184.368436843684
184.418441844184
184.468446844684
184.518451845185
184.568456845685
184.618461846185
184.668466846685
184.718471847185
184.768476847685
184.818481848185
184.868486848685
184.918491849185
184.968496849685
185.018501850185
185.068506850685
185.118511851185
185.168516851685
185.218521852185
185.268526852685
185.318531853185
185.368536853685
185.418541854185
185.468546854685
185.518551855186
185.568556855686
185.618561856186
185.668566856686
185.718571857186
185.768576857686
185.818581858186
185.868586858686
185.918591859186
185.968596859686
186.018601860186
186.068606860686
186.118611861186
186.168616861686
186.218621862186
186.268626862686
186.318631863186
186.368636863686
186.418641864186
186.468646864686
186.518651865187
186.568656865687
186.618661866187
186.668666866687
186.718671867187
186.768676867687
186.818681868187
186.868686868687
186.918691869187
186.968696869687
187.018701870187
187.068706870687
187.118711871187
187.168716871687
187.218721872187
187.268726872687
187.318731873187
187.368736873687
187.418741874187
187.468746874687
187.518751875188
187.568756875688
187.618761876188
187.668766876688
187.718771877188
187.768776877688
187.818781878188
187.868786878688
187.918791879188
187.968796879688
188.018801880188
188.068806880688
188.118811881188
188.168816881688
188.218821882188
188.268826882688
188.318831883188
188.368836883688
188.418841884188
188.468846884688
188.518851885189
188.568856885689
188.618861886189
188.668866886689
188.718871887189
188.768876887689
188.818881888189
188.868886888689
188.918891889189
188.968896889689
189.018901890189
189.068906890689
189.118911891189
189.168916891689
189.218921892189
189.268926892689
189.318931893189
189.368936893689
189.418941894189
189.468946894689
189.51895189519
189.56895689569
189.61896189619
189.66896689669
189.71897189719
189.76897689769
189.81898189819
189.86898689869
189.91899189919
189.96899689969
190.01900190019
190.06900690069
190.11901190119
190.16901690169
190.21902190219
190.26902690269
190.31903190319
190.36903690369
190.41904190419
190.46904690469
190.519051905191
190.569056905691
190.619061906191
190.669066906691
190.719071907191
190.769076907691
190.819081908191
190.869086908691
190.919091909191
190.969096909691
191.019101910191
191.069106910691
191.119111911191
191.169116911691
191.219121912191
191.269126912691
191.319131913191
191.369136913691
191.419141914191
191.469146914691
191.519151915192
191.569156915692
191.619161916192
191.669166916692
191.719171917192
191.769176917692
191.819181918192
191.869186918692
191.919191919192
191.969196919692
192.019201920192
192.069206920692
192.119211921192
192.169216921692
192.219221922192
192.269226922692
192.319231923192
192.369236923692
192.419241924192
192.469246924692
192.519251925193
192.569256925693
192.619261926193
192.669266926693
192.719271927193
192.769276927693
192.819281928193
192.869286928693
192.919291929193
192.969296929693
193.019301930193
193.069306930693
193.119311931193
193.169316931693
193.219321932193
193.269326932693
193.319331933193
193.369336933693
193.419341934193
193.469346934693
193.519351935194
193.569356935694
193.619361936194
193.669366936694
193.719371937194
193.769376937694
193.819381938194
193.869386938694
193.919391939194
193.969396939694
194.019401940194
194.069406940694
194.119411941194
194.169416941694
194.219421942194
194.269426942694
194.319431943194
194.369436943694
194.419441944194
194.469446944694
194.519451945195
194.569456945695
194.619461946195
194.669466946695
194.719471947195
194.769476947695
194.819481948195
194.869486948695
194.919491949195
194.969496949695
195.019501950195
195.069506950695
195.119511951195
195.169516951695
195.219521952195
195.269526952695
195.319531953195
195.369536953695
195.419541954195
195.469546954695
195.519551955196
195.569556955696
195.619561956196
195.669566956696
195.719571957196
195.769576957696
195.819581958196
195.869586958696
195.919591959196
195.969596959696
196.019601960196
196.069606960696
196.119611961196
196.169616961696
196.219621962196
196.269626962696
196.319631963196
196.369636963696
196.419641964196
196.469646964696
196.519651965197
196.569656965697
196.619661966197
196.669666966697
196.719671967197
196.769676967697
196.819681968197
196.869686968697
196.919691969197
196.969696969697
197.019701970197
197.069706970697
197.119711971197
197.169716971697
197.219721972197
197.269726972697
197.319731973197
197.369736973697
197.419741974197
197.469746974697
197.519751975198
197.569756975698
197.619761976198
197.669766976698
197.719771977198
197.769776977698
197.819781978198
197.869786978698
197.919791979198
197.969796979698
198.019801980198
198.069806980698
198.119811981198
198.169816981698
198.219821982198
198.269826982698
198.319831983198
198.369836983698
198.419841984198
198.469846984698
198.519851985199
198.569856985699
198.619861986199
198.669866986699
198.719871987199
198.769876987699
198.819881988199
198.869886988699
198.919891989199
198.969896989699
199.019901990199
199.069906990699
199.119911991199
199.169916991699
199.219921992199
199.269926992699
199.319931993199
199.369936993699
199.419941994199
199.469946994699
199.5199519952
199.5699569957
199.6199619962
199.6699669967
199.7199719972
199.7699769977
199.8199819982
199.8699869987
199.9199919992
199.9699969997
200.0200020002
200.0700070007
200.1200120012
200.1700170017
200.2200220022
200.2700270027
200.3200320032
200.3700370037
200.4200420042
200.4700470047
200.520052005201
200.570057005701
200.620062006201
200.670067006701
200.720072007201
200.770077007701
200.820082008201
200.870087008701
200.920092009201
200.970097009701
201.020102010201
201.070107010701
201.120112011201
201.170117011701
201.220122012201
201.270127012701
201.320132013201
201.370137013701
201.420142014201
201.470147014701
201.520152015202
201.570157015702
201.620162016202
201.670167016702
201.720172017202
201.770177017702
201.820182018202
201.870187018702
201.920192019202
201.970197019702
202.020202020202
202.070207020702
202.120212021202
202.170217021702
202.220222022202
202.270227022702
202.320232023202
202.370237023702
202.420242024202
202.470247024702
202.520252025203
202.570257025703
202.620262026203
202.670267026703
202.720272027203
202.770277027703
202.820282028203
202.870287028703
202.920292029203
202.970297029703
203.020302030203
203.070307030703
203.120312031203
203.170317031703
203.220322032203
203.270327032703
203.320332033203
203.370337033703
203.420342034203
203.470347034703
203.520352035204
203.570357035704
203.620362036204
203.670367036704
203.720372037204
203.770377037704
203.820382038204
203.870387038704
203.920392039204
203.970397039704
204.020402040204
204.070407040704
204.120412041204
204.170417041704
204.220422042204
204.270427042704
204.320432043204
204.370437043704
204.420442044204
204.470447044704
204.520452045205
204.570457045705
204.620462046205
204.670467046705
204.720472047205
204.770477047705
204.820482048205
204.870487048705
204.920492049205
204.970497049705
205.020502050205
205.070507050705
205.120512051205
205.170517051705
205.220522052205
205.270527052705
205.320532053205
205.370537053705
205.420542054205
205.470547054705
205.520552055206
205.570557055706
205.620562056206
205.670567056706
205.720572057206
205.770577057706
205.820582058206
205.870587058706
205.920592059206
205.970597059706
206.020602060206
206.070607060706
206.120612061206
206.170617061706
206.220622062206
206.270627062706
206.320632063206
206.370637063706
206.420642064206
206.470647064706
206.520652065207
206.570657065707
206.620662066207
206.670667066707
206.720672067207
206.770677067707
206.820682068207
206.870687068707
206.920692069207
206.970697069707
207.020702070207
207.070707070707
207.120712071207
207.170717071707
207.220722072207
207.270727072707
207.320732073207
207.370737073707
207.420742074207
207.470747074707
207.520752075208
207.570757075708
207.620762076208
207.670767076708
207.720772077208
207.770777077708
207.820782078208
207.870787078708
207.920792079208
207.970797079708
208.020802080208
208.070807080708
208.120812081208
208.170817081708
208.220822082208
208.270827082708
208.320832083208
208.370837083708
208.420842084208
208.470847084708
208.520852085209
208.570857085709
208.620862086209
208.670867086709
208.720872087209
208.770877087709
208.820882088209
208.870887088709
208.920892089209
208.970897089709
209.020902090209
209.070907090709
209.120912091209
209.170917091709
209.220922092209
209.270927092709
209.320932093209
209.370937093709
209.420942094209
209.470947094709
209.52095209521
209.57095709571
209.62096209621
209.67096709671
209.72097209721
209.77097709771
209.82098209821
209.87098709871
209.92099209921
209.97099709971
210.02100210021
210.07100710071
210.12101210121
210.17101710171
210.22102210221
210.27102710271
210.32103210321
210.37103710371
210.42104210421
210.47104710471
210.521052105211
210.571057105711
210.621062106211
210.671067106711
210.721072107211
210.771077107711
210.821082108211
210.871087108711
210.921092109211
210.971097109711
211.021102110211
211.071107110711
211.121112111211
211.171117111711
211.221122112211
211.271127112711
211.321132113211
211.371137113711
211.421142114211
211.471147114711
211.521152115212
211.571157115712
211.621162116212
211.671167116712
211.721172117212
211.771177117712
211.821182118212
211.871187118712
211.921192119212
211.971197119712
212.021202120212
212.071207120712
212.121212121212
212.171217121712
212.221222122212
212.271227122712
212.321232123212
212.371237123712
212.421242124212
212.471247124712
212.521252125213
212.571257125713
212.621262126213
212.671267126713
212.721272127213
212.771277127713
212.821282128213
212.871287128713
212.921292129213
212.971297129713
213.021302130213
213.071307130713
213.121312131213
213.171317131713
213.221322132213
213.271327132713
213.321332133213
213.371337133713
213.421342134213
213.471347134713
213.521352135214
213.571357135714
213.621362136214
213.671367136714
213.721372137214
213.771377137714
213.821382138214
213.871387138714
213.921392139214
213.971397139714
214.021402140214
214.071407140714
214.121412141214
214.171417141714
214.221422142214
214.271427142714
214.321432143214
214.371437143714
214.421442144214
214.471447144714
214.521452145215
214.571457145715
214.621462146215
214.671467146715
214.721472147215
214.771477147715
214.821482148215
214.871487148715
214.921492149215
214.971497149715
215.021502150215
215.071507150715
215.121512151215
215.171517151715
215.221522152215
215.271527152715
215.321532153215
215.371537153715
215.421542154215
215.471547154715
215.521552155216
215.571557155716
215.621562156216
215.671567156716
215.721572157216
215.771577157716
215.821582158216
215.871587158716
215.921592159216
215.971597159716
216.021602160216
216.071607160716
216.121612161216
216.171617161716
216.221622162216
216.271627162716
216.321632163216
216.371637163716
216.421642164216
216.471647164716
216.521652165217
216.571657165717
216.621662166217
216.671667166717
216.721672167217
216.771677167717
216.821682168217
216.871687168717
216.921692169217
216.971697169717
217.021702170217
217.071707170717
217.121712171217
217.171717171717
217.221722172217
217.271727172717
217.321732173217
217.371737173717
217.421742174217
217.471747174717
217.521752175218
217.571757175718
217.621762176218
217.671767176718
217.721772177218
217.771777177718
217.821782178218
217.871787178718
217.921792179218
217.971797179718
218.021802180218
218.071807180718
218.121812181218
218.171817181718
218.221822182218
218.271827182718
218.321832183218
218.371837183718
218.421842184218
218.471847184718
218.521852185219
218.571857185719
218.621862186219
218.671867186719
218.721872187219
218.771877187719
218.821882188219
218.871887188719
218.921892189219
218.971897189719
219.021902190219
219.071907190719
219.121912191219
219.171917191719
219.221922192219
219.271927192719
219.321932193219
219.371937193719
219.421942194219
219.471947194719
219.52195219522
219.57195719572
219.62196219622
219.67196719672
219.72197219722
219.77197719772
219.82198219822
219.87198719872
219.92199219922
219.97199719972
220.02200220022
220.07200720072
220.12201220122
220.17201720172
220.22202220222
220.27202720272
220.32203220322
220.37203720372
220.42204220422
220.47204720472
220.522052205221
220.572057205721
220.622062206221
220.672067206721
220.722072207221
220.772077207721
220.822082208221
220.872087208721
220.922092209221
220.972097209721
221.022102210221
221.072107210721
221.122112211221
221.172117211721
221.222122212221
221.272127212721
221.322132213221
221.372137213721
221.422142214221
221.472147214721
221.522152215222
221.572157215722
221.622162216222
221.672167216722
221.722172217222
221.772177217722
221.822182218222
221.872187218722
221.922192219222
221.972197219722
222.022202220222
222.072207220722
222.122212221222
222.172217221722
222.222222222222
222.272227222722
222.322232223222
222.372237223722
222.422242224222
222.472247224722
222.522252225223
222.572257225723
222.622262226223
222.672267226723
222.722272227223
222.772277227723
222.822282228223
222.872287228723
222.922292229223
222.972297229723
223.022302230223
223.072307230723
223.122312231223
223.172317231723
223.222322232223
223.272327232723
223.322332233223
223.372337233723
223.422342234223
223.472347234723
223.522352235224
223.572357235724
223.622362236224
223.672367236724
223.722372237224
223.772377237724
223.822382238224
223.872387238724
223.922392239224
223.972397239724
224.022402240224
224.072407240724
224.122412241224
224.172417241724
224.222422242224
224.272427242724
224.322432243224
224.372437243724
224.422442244224
224.472447244724
224.522452245225
224.572457245725
224.622462246225
224.672467246725
224.722472247225
224.772477247725
224.822482248225
224.872487248725
224.922492249225
224.972497249725
225.022502250225
225.072507250725
225.122512251225
225.172517251725
225.222522252225
225.272527252725
225.322532253225
225.372537253725
225.422542254225
225.472547254725
225.522552255226
225.572557255726
225.622562256226
225.672567256726
225.722572257226
225.772577257726
225.822582258226
225.872587258726
225.922592259226
225.972597259726
226.022602260226
226.072607260726
226.122612261226
226.172617261726
226.222622262226
226.272627262726
226.322632263226
226.372637263726
226.422642264226
226.472647264726
226.522652265227
226.572657265727
226.622662266227
226.672667266727
226.722672267227
226.772677267727
226.822682268227
226.872687268727
226.922692269227
226.972697269727
227.022702270227
227.072707270727
227.122712271227
227.172717271727
227.222722272227
227.272727272727
227.322732273227
227.372737273727
227.422742274227
227.472747274727
227.522752275228
227.572757275728
227.622762276228
227.672767276728
227.722772277228
227.772777277728
227.822782278228
227.872787278728
227.922792279228
227.972797279728
228.022802280228
228.072807280728
228.122812281228
228.172817281728
228.222822282228
228.272827282728
228.322832283228
228.372837283728
228.422842284228
228.472847284728
228.522852285229
228.572857285729
228.622862286229
228.672867286729
228.722872287229
228.772877287729
228.822882288229
228.872887288729
228.922892289229
228.972897289729
229.022902290229
229.072907290729
229.122912291229
229.172917291729
229.222922292229
229.272927292729
229.322932293229
229.372937293729
229.422942294229
229.472947294729
229.52295229523
229.57295729573
229.62296229623
229.67296729673
229.72297229723
229.77297729773
229.82298229823
229.87298729873
229.92299229923
229.97299729973
230.02300230023
230.07300730073
230.12301230123
230.17301730173
230.22302230223
230.27302730273
230.32303230323
230.37303730373
230.42304230423
230.47304730473
230.523052305231
230.573057305731
230.623062306231
230.673067306731
230.723072307231
230.773077307731
230.823082308231
230.873087308731
230.923092309231
230.973097309731
231.023102310231
231.073107310731
231.123112311231
231.173117311731
231.223122312231
231.273127312731
231.323132313231
231.373137313731
231.423142314231
231.473147314731
231.523152315231
231.573157315732
231.623162316232
231.673167316732
231.723172317232
231.773177317732
231.823182318232
231.873187318732
231.923192319232
231.973197319732
232.023202320232
232.073207320732
232.123212321232
232.173217321732
232.223222322232
232.273227322732
232.323232323232
232.373237323732
232.423242324232
232.473247324732
232.523252325233
232.573257325733
232.623262326233
232.673267326733
232.723272327233
232.773277327733
232.823282328233
232.873287328733
232.923292329233
232.973297329733
233.023302330233
233.073307330733
233.123312331233
233.173317331733
233.223322332233
233.273327332733
233.323332333233
233.373337333733
233.423342334233
233.473347334733
233.523352335234
233.573357335734
233.623362336234
233.673367336734
233.723372337234
233.773377337734
233.823382338234
233.873387338734
233.923392339234
233.973397339734
234.023402340234
234.073407340734
234.123412341234
234.173417341734
234.223422342234
234.273427342734
234.323432343234
234.373437343734
234.423442344234
234.473447344734
234.523452345235
234.573457345735
234.623462346235
234.673467346735
234.723472347235
234.773477347735
234.823482348235
234.873487348735
234.923492349235
234.973497349735
235.023502350235
235.073507350735
235.123512351235
235.173517351735
235.223522352235
235.273527352735
235.323532353235
235.373537353735
235.423542354235
235.473547354735
235.523552355236
235.573557355736
235.623562356236
235.673567356736
235.723572357236
235.773577357736
235.823582358236
235.873587358736
235.923592359236
235.973597359736
236.023602360236
236.073607360736
236.123612361236
236.173617361736
236.223622362236
236.273627362736
236.323632363236
236.373637363736
236.423642364236
236.473647364736
236.523652365237
236.573657365737
236.623662366237
236.673667366737
236.723672367237
236.773677367737
236.823682368237
236.873687368737
236.923692369237
236.973697369737
237.023702370237
237.073707370737
237.123712371237
237.173717371737
237.223722372237
237.273727372737
237.323732373237
237.373737373737
237.423742374237
237.473747374737
237.523752375238
237.573757375738
237.623762376238
237.673767376738
237.723772377238
237.773777377738
237.823782378238
237.873787378738
237.923792379238
237.973797379738
238.023802380238
238.073807380738
238.123812381238
238.173817381738
238.223822382238
238.273827382738
238.323832383238
238.373837383738
238.423842384238
238.473847384738
238.523852385239
238.573857385739
238.623862386239
238.673867386739
238.723872387239
238.773877387739
238.823882388239
238.873887388739
238.923892389239
238.973897389739
239.023902390239
239.073907390739
239.123912391239
239.173917391739
239.223922392239
239.273927392739
239.323932393239
239.373937393739
239.423942394239
239.473947394739
239.523952395239
239.57395739574
239.62396239624
239.67396739674
239.72397239724
239.77397739774
239.82398239824
239.87398739874
239.92399239924
239.97399739974
240.02400240024
240.07400740074
240.12401240124
240.17401740174
240.22402240224
240.27402740274
240.32403240324
240.37403740374
240.42404240424
240.47404740474
240.52405240524
240.574057405741
240.624062406241
240.674067406741
240.724072407241
240.774077407741
240.824082408241
240.874087408741
240.924092409241
240.974097409741
241.024102410241
241.074107410741
241.124112411241
241.174117411741
241.224122412241
241.274127412741
241.324132413241
241.374137413741
241.424142414241
241.474147414741
241.524152415242
241.574157415742
241.624162416242
241.674167416742
241.724172417242
241.774177417742
241.824182418242
241.874187418742
241.924192419242
241.974197419742
242.024202420242
242.074207420742
242.124212421242
242.174217421742
242.224222422242
242.274227422742
242.324232423242
242.374237423742
242.424242424242
242.474247424742
242.524252425243
242.574257425743
242.624262426243
242.674267426743
242.724272427243
242.774277427743
242.824282428243
242.874287428743
242.924292429243
242.974297429743
243.024302430243
243.074307430743
243.124312431243
243.174317431743
243.224322432243
243.274327432743
243.324332433243
243.374337433743
243.424342434243
243.474347434743
243.524352435244
243.574357435744
243.624362436244
243.674367436744
243.724372437244
243.774377437744
243.824382438244
243.874387438744
243.924392439244
243.974397439744
244.024402440244
244.074407440744
244.124412441244
244.174417441744
244.224422442244
244.274427442744
244.324432443244
244.374437443744
244.424442444244
244.474447444744
244.524452445245
244.574457445745
244.624462446245
244.674467446745
244.724472447245
244.774477447745
244.824482448245
244.874487448745
244.924492449245
244.974497449745
245.024502450245
245.074507450745
245.124512451245
245.174517451745
245.224522452245
245.274527452745
245.324532453245
245.374537453745
245.424542454245
245.474547454745
245.524552455246
245.574557455746
245.624562456246
245.674567456746
245.724572457246
245.774577457746
245.824582458246
245.874587458746
245.924592459246
245.974597459746
246.024602460246
246.074607460746
246.124612461246
246.174617461746
246.224622462246
246.274627462746
246.324632463246
246.374637463746
246.424642464246
246.474647464746
246.524652465247
246.574657465747
246.624662466247
246.674667466747
246.724672467247
246.774677467747
246.824682468247
246.874687468747
246.924692469247
246.974697469747
247.024702470247
247.074707470747
247.124712471247
247.174717471747
247.224722472247
247.274727472747
247.324732473247
247.374737473747
247.424742474247
247.474747474747
247.524752475248
247.574757475748
247.624762476248
247.674767476748
247.724772477248
247.774777477748
247.824782478248
247.874787478748
247.924792479248
247.974797479748
248.024802480248
248.074807480748
248.124812481248
248.174817481748
248.224822482248
248.274827482748
248.324832483248
248.374837483748
248.424842484248
248.474847484748
248.524852485249
248.574857485749
248.624862486249
248.674867486749
248.724872487249
248.774877487749
248.824882488249
248.874887488749
248.924892489249
248.974897489749
249.024902490249
249.074907490749
249.124912491249
249.174917491749
249.224922492249
249.274927492749
249.324932493249
249.374937493749
249.424942494249
249.474947494749
249.524952495249
249.57495749575
249.62496249625
249.67496749675
249.72497249725
249.77497749775
249.82498249825
249.87498749875
249.92499249925
249.97499749975
250.02500250025
250.07500750075
250.12501250125
250.17501750175
250.22502250225
250.27502750275
250.32503250325
250.37503750375
250.42504250425
250.47504750475
250.52505250525
250.575057505751
250.625062506251
250.675067506751
250.725072507251
250.775077507751
250.825082508251
250.875087508751
250.925092509251
250.975097509751
251.025102510251
251.075107510751
251.125112511251
251.175117511751
251.225122512251
251.275127512751
251.325132513251
251.375137513751
251.425142514251
251.475147514751
251.525152515252
251.575157515752
251.625162516252
251.675167516752
251.725172517252
251.775177517752
251.825182518252
251.875187518752
251.925192519252
251.975197519752
252.025202520252
252.075207520752
252.125212521252
252.175217521752
252.225222522252
252.275227522752
252.325232523252
252.375237523752
252.425242524252
252.475247524752
252.525252525253
252.575257525753
252.625262526253
252.675267526753
252.725272527253
252.775277527753
252.825282528253
252.875287528753
252.925292529253
252.975297529753
253.025302530253
253.075307530753
253.125312531253
253.175317531753
253.225322532253
253.275327532753
253.325332533253
253.375337533753
253.425342534253
253.475347534753
253.525352535254
253.575357535754
253.625362536254
253.675367536754
253.725372537254
253.775377537754
253.825382538254
253.875387538754
253.925392539254
253.975397539754
254.025402540254
254.075407540754
254.125412541254
254.175417541754
254.225422542254
254.275427542754
254.325432543254
254.375437543754
254.425442544254
254.475447544754
254.525452545255
254.575457545755
254.625462546255
254.675467546755
254.725472547255
254.775477547755
254.825482548255
254.875487548755
254.925492549255
254.975497549755
255.025502550255
255.075507550755
255.125512551255
255.175517551755
255.225522552255
255.275527552755
255.325532553255
255.375537553755
255.425542554255
255.475547554755
255.525552555256
255.575557555756
255.625562556256
255.675567556756
255.725572557256
255.775577557756
255.825582558256
255.875587558756
255.925592559256
255.975597559756
256.025602560256
256.075607560756
256.125612561256
256.175617561756
256.225622562256
256.275627562756
256.325632563256
256.375637563756
256.425642564256
256.475647564757
256.525652565257
256.575657565757
256.625662566257
256.675667566757
256.725672567257
256.775677567757
256.825682568257
256.875687568757
256.925692569257
256.975697569757
257.025702570257
257.075707570757
257.125712571257
257.175717571757
257.225722572257
257.275727572757
257.325732573257
257.375737573757
257.425742574257
257.475747574758
257.525752575258
257.575757575758
257.625762576258
257.675767576758
257.725772577258
257.775777577758
257.825782578258
257.875787578758
257.925792579258
257.975797579758
258.025802580258
258.075807580758
258.125812581258
258.175817581758
258.225822582258
258.275827582758
258.325832583258
258.375837583758
258.425842584258
258.475847584759
258.525852585259
258.575857585759
258.625862586259
258.675867586759
258.725872587259
258.775877587759
258.825882588259
258.875887588759
258.925892589259
258.975897589759
259.025902590259
259.075907590759
259.125912591259
259.175917591759
259.225922592259
259.275927592759
259.325932593259
259.375937593759
259.425942594259
259.475947594759
259.52595259526
259.57595759576
259.62596259626
259.67596759676
259.72597259726
259.77597759776
259.82598259826
259.87598759876
259.92599259926
259.97599759976
260.02600260026
260.07600760076
260.12601260126
260.17601760176
260.22602260226
260.27602760276
260.32603260326
260.37603760376
260.42604260426
260.47604760476
260.526052605261
260.576057605761
260.626062606261
260.676067606761
260.726072607261
260.776077607761
260.826082608261
260.876087608761
260.926092609261
260.976097609761
261.026102610261
261.076107610761
261.126112611261
261.176117611761
261.226122612261
261.276127612761
261.326132613261
261.376137613761
261.426142614261
261.476147614761
261.526152615262
261.576157615762
261.626162616262
261.676167616762
261.726172617262
261.776177617762
261.826182618262
261.876187618762
261.926192619262
261.976197619762
262.026202620262
262.076207620762
262.126212621262
262.176217621762
262.226222622262
262.276227622762
262.326232623262
262.376237623762
262.426242624262
262.476247624762
262.526252625263
262.576257625763
262.626262626263
262.676267626763
262.726272627263
262.776277627763
262.826282628263
262.876287628763
262.926292629263
262.976297629763
263.026302630263
263.076307630763
263.126312631263
263.176317631763
263.226322632263
263.276327632763
263.326332633263
263.376337633763
263.426342634263
263.476347634763
263.526352635264
263.576357635764
263.626362636264
263.676367636764
263.726372637264
263.776377637764
263.826382638264
263.876387638764
263.926392639264
263.976397639764
264.026402640264
264.076407640764
264.126412641264
264.176417641764
264.226422642264
264.276427642764
264.326432643264
264.376437643764
264.426442644264
264.476447644765
264.526452645265
264.576457645765
264.626462646265
264.676467646765
264.726472647265
264.776477647765
264.826482648265
264.876487648765
264.926492649265
264.976497649765
265.026502650265
265.076507650765
265.126512651265
265.176517651765
265.226522652265
265.276527652765
265.326532653265
265.376537653765
265.426542654265
265.476547654766
265.526552655266
265.576557655766
265.626562656266
265.676567656766
265.726572657266
265.776577657766
265.826582658266
265.876587658766
265.926592659266
265.976597659766
266.026602660266
266.076607660766
266.126612661266
266.176617661766
266.226622662266
266.276627662766
266.326632663266
266.376637663766
266.426642664266
266.476647664767
266.526652665267
266.576657665767
266.626662666267
266.676667666767
266.726672667267
266.776677667767
266.826682668267
266.876687668767
266.926692669267
266.976697669767
267.026702670267
267.076707670767
267.126712671267
267.176717671767
267.226722672267
267.276727672767
267.326732673267
267.376737673767
267.426742674267
267.476747674768
267.526752675268
267.576757675768
267.626762676268
267.676767676768
267.726772677268
267.776777677768
267.826782678268
267.876787678768
267.926792679268
267.976797679768
268.026802680268
268.076807680768
268.126812681268
268.176817681768
268.226822682268
268.276827682768
268.326832683268
268.376837683768
268.426842684268
268.476847684768
268.526852685269
268.576857685769
268.626862686269
268.676867686769
268.726872687269
268.776877687769
268.826882688269
268.876887688769
268.926892689269
268.976897689769
269.026902690269
269.076907690769
269.126912691269
269.176917691769
269.226922692269
269.276927692769
269.326932693269
269.376937693769
269.426942694269
269.476947694769
269.52695269527
269.57695769577
269.62696269627
269.67696769677
269.72697269727
269.77697769777
269.82698269827
269.87698769877
269.92699269927
269.97699769977
270.02700270027
270.07700770077
270.12701270127
270.17701770177
270.22702270227
270.27702770277
270.32703270327
270.37703770377
270.42704270427
270.47704770477
270.527052705271
270.577057705771
270.627062706271
270.677067706771
270.727072707271
270.777077707771
270.827082708271
270.877087708771
270.927092709271
270.977097709771
271.027102710271
271.077107710771
271.127112711271
271.177117711771
271.227122712271
271.277127712771
271.327132713271
271.377137713771
271.427142714271
271.477147714771
271.527152715272
271.577157715772
271.627162716272
271.677167716772
271.727172717272
271.777177717772
271.827182718272
271.877187718772
271.927192719272
271.977197719772
272.027202720272
272.077207720772
272.127212721272
272.177217721772
272.227222722272
272.277227722772
272.327232723272
272.377237723772
272.427242724272
272.477247724772
272.527252725273
272.577257725773
272.627262726273
272.677267726773
272.727272727273
272.777277727773
272.827282728273
272.877287728773
272.927292729273
272.977297729773
273.027302730273
273.077307730773
273.127312731273
273.177317731773
273.227322732273
273.277327732773
273.327332733273
273.377337733773
273.427342734273
273.477347734774
273.527352735274
273.577357735774
273.627362736274
273.677367736774
273.727372737274
273.777377737774
273.827382738274
273.877387738774
273.927392739274
273.977397739774
274.027402740274
274.077407740774
274.127412741274
274.177417741774
274.227422742274
274.277427742774
274.327432743274
274.377437743774
274.427442744274
274.477447744775
274.527452745275
274.577457745775
274.627462746275
274.677467746775
274.727472747275
274.777477747775
274.827482748275
274.877487748775
274.927492749275
274.977497749775
275.027502750275
275.077507750775
275.127512751275
275.177517751775
275.227522752275
275.277527752775
275.327532753275
275.377537753775
275.427542754275
275.477547754776
275.527552755276
275.577557755776
275.627562756276
275.677567756776
275.727572757276
275.777577757776
275.827582758276
275.877587758776
275.927592759276
275.977597759776
276.027602760276
276.077607760776
276.127612761276
276.177617761776
276.227622762276
276.277627762776
276.327632763276
276.377637763776
276.427642764276
276.477647764777
276.527652765277
276.577657765777
276.627662766277
276.677667766777
276.727672767277
276.777677767777
276.827682768277
276.877687768777
276.927692769277
276.977697769777
277.027702770277
277.077707770777
277.127712771277
277.177717771777
277.227722772277
277.277727772777
277.327732773277
277.377737773777
277.427742774277
277.477747774778
277.527752775278
277.577757775778
277.627762776278
277.677767776778
277.727772777278
277.777777777778
277.827782778278
277.877787778778
277.927792779278
277.977797779778
278.027802780278
278.077807780778
278.127812781278
278.177817781778
278.227822782278
278.277827782778
278.327832783278
278.377837783778
278.427842784278
278.477847784778
278.527852785279
278.577857785779
278.627862786279
278.677867786779
278.727872787279
278.777877787779
278.827882788279
278.877887788779
278.927892789279
278.977897789779
279.027902790279
279.077907790779
279.127912791279
279.177917791779
279.227922792279
279.277927792779
279.327932793279
279.377937793779
279.427942794279
279.477947794779
279.52795279528
279.57795779578
279.62796279628
279.67796779678
279.72797279728
279.77797779778
279.82798279828
279.87798779878
279.92799279928
279.97799779978
280.02800280028
280.07800780078
280.12801280128
280.17801780178
280.22802280228
280.27802780278
280.32803280328
280.37803780378
280.42804280428
280.47804780478
280.528052805281
280.578057805781
280.628062806281
280.678067806781
280.728072807281
280.778077807781
280.828082808281
280.878087808781
280.928092809281
280.978097809781
281.028102810281
281.078107810781
281.128112811281
281.178117811781
281.228122812281
281.278127812781
281.328132813281
281.378137813781
281.428142814281
281.478147814781
281.528152815282
281.578157815782
281.628162816282
281.678167816782
281.728172817282
281.778177817782
281.828182818282
281.878187818782
281.928192819282
281.978197819782
282.028202820282
282.078207820782
282.128212821282
282.178217821782
282.228222822282
282.278227822782
282.328232823282
282.378237823782
282.428242824282
282.478247824782
282.528252825283
282.578257825783
282.628262826283
282.678267826783
282.728272827283
282.778277827783
282.828282828283
282.878287828783
282.928292829283
282.978297829783
283.028302830283
283.078307830783
283.128312831283
283.178317831783
283.228322832283
283.278327832783
283.328332833283
283.378337833783
283.428342834283
283.478347834784
283.528352835284
283.578357835784
283.628362836284
283.678367836784
283.728372837284
283.778377837784
283.828382838284
283.878387838784
283.928392839284
283.978397839784
284.028402840284
284.078407840784
284.128412841284
284.178417841784
284.228422842284
284.278427842784
284.328432843284
284.378437843784
284.428442844284
284.478447844785
284.528452845285
284.578457845785
284.628462846285
284.678467846785
284.728472847285
284.778477847785
284.828482848285
284.878487848785
284.928492849285
284.978497849785
285.028502850285
285.078507850785
285.128512851285
285.178517851785
285.228522852285
285.278527852785
285.328532853285
285.378537853785
285.428542854285
285.478547854786
285.528552855286
285.578557855786
285.628562856286
285.678567856786
285.728572857286
285.778577857786
285.828582858286
285.878587858786
285.928592859286
285.978597859786
286.028602860286
286.078607860786
286.128612861286
286.178617861786
286.228622862286
286.278627862786
286.328632863286
286.378637863786
286.428642864286
286.478647864787
286.528652865287
286.578657865787
286.628662866287
286.678667866787
286.728672867287
286.778677867787
286.828682868287
286.878687868787
286.928692869287
286.978697869787
287.028702870287
287.078707870787
287.128712871287
287.178717871787
287.228722872287
287.278727872787
287.328732873287
287.378737873787
287.428742874287
287.478747874788
287.528752875288
287.578757875788
287.628762876288
287.678767876788
287.728772877288
287.778777877788
287.828782878288
287.878787878788
287.928792879288
287.978797879788
288.028802880288
288.078807880788
288.128812881288
288.178817881788
288.228822882288
288.278827882788
288.328832883288
288.378837883788
288.428842884288
288.478847884788
288.528852885289
288.578857885789
288.628862886289
288.678867886789
288.728872887289
288.778877887789
288.828882888289
288.878887888789
288.928892889289
288.978897889789
289.028902890289
289.078907890789
289.128912891289
289.178917891789
289.228922892289
289.278927892789
289.328932893289
289.378937893789
289.428942894289
289.478947894789
289.52895289529
289.57895789579
289.62896289629
289.67896789679
289.72897289729
289.77897789779
289.82898289829
289.87898789879
289.92899289929
289.97899789979
290.02900290029
290.07900790079
290.12901290129
290.17901790179
290.22902290229
290.27902790279
290.32903290329
290.37903790379
290.42904290429
290.47904790479
290.529052905291
290.579057905791
290.629062906291
290.679067906791
290.729072907291
290.779077907791
290.829082908291
290.879087908791
290.929092909291
290.979097909791
291.029102910291
291.079107910791
291.129112911291
291.179117911791
291.229122912291
291.279127912791
291.329132913291
291.379137913791
291.429142914291
291.479147914791
291.529152915292
291.579157915792
291.629162916292
291.679167916792
291.729172917292
291.779177917792
291.829182918292
291.879187918792
291.929192919292
291.979197919792
292.029202920292
292.079207920792
292.129212921292
292.179217921792
292.229222922292
292.279227922792
292.329232923292
292.379237923792
292.429242924292
292.479247924793
292.529252925293
292.579257925793
292.629262926293
292.679267926793
292.729272927293
292.779277927793
292.829282928293
292.879287928793
292.929292929293
292.979297929793
293.029302930293
293.079307930793
293.129312931293
293.179317931793
293.229322932293
293.279327932793
293.329332933293
293.379337933793
293.429342934293
293.479347934794
293.529352935294
293.579357935794
293.629362936294
293.679367936794
293.729372937294
293.779377937794
293.829382938294
293.879387938794
293.929392939294
293.979397939794
294.029402940294
294.079407940794
294.129412941294
294.179417941794
294.229422942294
294.279427942794
294.329432943294
294.379437943794
294.429442944294
294.479447944795
294.529452945295
294.579457945795
294.629462946295
294.679467946795
294.729472947295
294.779477947795
294.829482948295
294.879487948795
294.929492949295
294.979497949795
295.029502950295
295.079507950795
295.129512951295
295.179517951795
295.229522952295
295.279527952795
295.329532953295
295.379537953795
295.429542954295
295.479547954796
295.529552955296
295.579557955796
295.629562956296
295.679567956796
295.729572957296
295.779577957796
295.829582958296
295.879587958796
295.929592959296
295.979597959796
296.029602960296
296.079607960796
296.129612961296
296.179617961796
296.229622962296
296.279627962796
296.329632963296
296.379637963796
296.429642964296
296.479647964797
296.529652965297
296.579657965797
296.629662966297
296.679667966797
296.729672967297
296.779677967797
296.829682968297
296.879687968797
296.929692969297
296.979697969797
297.029702970297
297.079707970797
297.129712971297
297.179717971797
297.229722972297
297.279727972797
297.329732973297
297.379737973797
297.429742974297
297.479747974797
297.529752975298
297.579757975798
297.629762976298
297.679767976798
297.729772977298
297.779777977798
297.829782978298
297.879787978798
297.929792979298
297.979797979798
298.029802980298
298.079807980798
298.129812981298
298.179817981798
298.229822982298
298.279827982798
298.329832983298
298.379837983798
298.429842984298
298.479847984798
298.529852985299
298.579857985799
298.629862986299
298.679867986799
298.729872987299
298.779877987799
298.829882988299
298.879887988799
298.929892989299
298.979897989799
299.029902990299
299.079907990799
299.129912991299
299.179917991799
299.229922992299
299.279927992799
299.329932993299
299.379937993799
299.429942994299
299.479947994799
299.5299529953
299.5799579958
299.6299629963
299.6799679968
299.7299729973
299.7799779978
299.8299829983
299.8799879988
299.9299929993
299.9799979998
300.0300030003
300.0800080008
300.1300130013
300.1800180018
300.2300230023
300.2800280028
300.3300330033
300.3800380038
300.4300430043
300.4800480048
300.530053005301
300.580058005801
300.630063006301
300.680068006801
300.730073007301
300.780078007801
300.830083008301
300.880088008801
300.930093009301
300.980098009801
301.030103010301
301.080108010801
301.130113011301
301.180118011801
301.230123012301
301.280128012801
301.330133013301
301.380138013801
301.430143014301
301.480148014802
301.530153015302
301.580158015802
301.630163016302
301.680168016802
301.730173017302
301.780178017802
301.830183018302
301.880188018802
301.930193019302
301.980198019802
302.030203020302
302.080208020802
302.130213021302
302.180218021802
302.230223022302
302.280228022802
302.330233023302
302.380238023802
302.430243024302
302.480248024803
302.530253025303
302.580258025803
302.630263026303
302.680268026803
302.730273027303
302.780278027803
302.830283028303
302.880288028803
302.930293029303
302.980298029803
303.030303030303
303.080308030803
303.130313031303
303.180318031803
303.230323032303
303.280328032803
303.330333033303
303.380338033803
303.430343034303
303.480348034804
303.530353035304
303.580358035804
303.630363036304
303.680368036804
303.730373037304
303.780378037804
303.830383038304
303.880388038804
303.930393039304
303.980398039804
304.030403040304
304.080408040804
304.130413041304
304.180418041804
304.230423042304
304.280428042804
304.330433043304
304.380438043804
304.430443044304
304.480448044805
304.530453045305
304.580458045805
304.630463046305
304.680468046805
304.730473047305
304.780478047805
304.830483048305
304.880488048805
304.930493049305
304.980498049805
305.030503050305
305.080508050805
305.130513051305
305.180518051805
305.230523052305
305.280528052805
305.330533053305
305.380538053805
305.430543054305
305.480548054806
305.530553055306
305.580558055806
305.630563056306
305.680568056806
305.730573057306
305.780578057806
305.830583058306
305.880588058806
305.930593059306
305.980598059806
306.030603060306
306.080608060806
306.130613061306
306.180618061806
306.230623062306
306.280628062806
306.330633063306
306.380638063806
306.430643064306
306.480648064807
306.530653065307
306.580658065807
306.630663066307
306.680668066807
306.730673067307
306.780678067807
306.830683068307
306.880688068807
306.930693069307
306.980698069807
307.030703070307
307.080708070807
307.130713071307
307.180718071807
307.230723072307
307.280728072807
307.330733073307
307.380738073807
307.430743074307
307.480748074807
307.530753075308
307.580758075808
307.630763076308
307.680768076808
307.730773077308
307.780778077808
307.830783078308
307.880788078808
307.930793079308
307.980798079808
308.030803080308
308.080808080808
308.130813081308
308.180818081808
308.230823082308
308.280828082808
308.330833083308
308.380838083808
308.430843084308
308.480848084808
308.530853085309
308.580858085809
308.630863086309
308.680868086809
308.730873087309
308.780878087809
308.830883088309
308.880888088809
308.930893089309
308.980898089809
309.030903090309
309.080908090809
309.130913091309
309.180918091809
309.230923092309
309.280928092809
309.330933093309
309.380938093809
309.430943094309
309.480948094809
309.53095309531
309.58095809581
309.63096309631
309.68096809681
309.73097309731
309.78097809781
309.83098309831
309.88098809881
309.93099309931
309.98099809981
310.03100310031
310.08100810081
310.13101310131
310.18101810181
310.23102310231
310.28102810281
310.33103310331
310.38103810381
310.43104310431
310.48104810481
310.531053105311
310.581058105811
310.631063106311
310.681068106811
310.731073107311
310.781078107811
310.831083108311
310.881088108811
310.931093109311
310.981098109811
311.031103110311
311.081108110811
311.131113111311
311.181118111811
311.231123112311
311.281128112811
311.331133113311
311.381138113811
311.431143114311
311.481148114812
311.531153115312
311.581158115812
311.631163116312
311.681168116812
311.731173117312
311.781178117812
311.831183118312
311.881188118812
311.931193119312
311.981198119812
312.031203120312
312.081208120812
312.131213121312
312.181218121812
312.231223122312
312.281228122812
312.331233123312
312.381238123812
312.431243124312
312.481248124813
312.531253125313
312.581258125813
312.631263126313
312.681268126813
312.731273127313
312.781278127813
312.831283128313
312.881288128813
312.931293129313
312.981298129813
313.031303130313
313.081308130813
313.131313131313
313.181318131813
313.231323132313
313.281328132813
313.331333133313
313.381338133813
313.431343134313
313.481348134814
313.531353135314
313.581358135814
313.631363136314
313.681368136814
313.731373137314
313.781378137814
313.831383138314
313.881388138814
313.931393139314
313.981398139814
314.031403140314
314.081408140814
314.131413141314
314.181418141814
314.231423142314
314.281428142814
314.331433143314
314.381438143814
314.431443144314
314.481448144815
314.531453145315
314.581458145815
314.631463146315
314.681468146815
314.731473147315
314.781478147815
314.831483148315
314.881488148815
314.931493149315
314.981498149815
315.031503150315
315.081508150815
315.131513151315
315.181518151815
315.231523152315
315.281528152815
315.331533153315
315.381538153815
315.431543154315
315.481548154816
315.531553155316
315.581558155816
315.631563156316
315.681568156816
315.731573157316
315.781578157816
315.831583158316
315.881588158816
315.931593159316
315.981598159816
316.031603160316
316.081608160816
316.131613161316
316.181618161816
316.231623162316
316.281628162816
316.331633163316
316.381638163816
316.431643164316
316.481648164816
316.531653165317
316.581658165817
316.631663166317
316.681668166817
316.731673167317
316.781678167817
316.831683168317
316.881688168817
316.931693169317
316.981698169817
317.031703170317
317.081708170817
317.131713171317
317.181718171817
317.231723172317
317.281728172817
317.331733173317
317.381738173817
317.431743174317
317.481748174817
317.531753175318
317.581758175818
317.631763176318
317.681768176818
317.731773177318
317.781778177818
317.831783178318
317.881788178818
317.931793179318
317.981798179818
318.031803180318
318.081808180818
318.131813181318
318.181818181818
318.231823182318
318.281828182818
318.331833183318
318.381838183818
318.431843184318
318.481848184818
318.531853185319
318.581858185819
318.631863186319
318.681868186819
318.731873187319
318.781878187819
318.831883188319
318.881888188819
318.931893189319
318.981898189819
319.031903190319
319.081908190819
319.131913191319
319.181918191819
319.231923192319
319.281928192819
319.331933193319
319.381938193819
319.431943194319
319.481948194819
319.53195319532
319.58195819582
319.63196319632
319.68196819682
319.73197319732
319.78197819782
319.83198319832
319.88198819882
319.93199319932
319.98199819982
320.03200320032
320.08200820082
320.13201320132
320.18201820182
320.23202320232
320.28202820282
320.33203320332
320.38203820382
320.43204320432
320.482048204821
320.532053205321
320.582058205821
320.632063206321
320.682068206821
320.732073207321
320.782078207821
320.832083208321
320.882088208821
320.932093209321
320.982098209821
321.032103210321
321.082108210821
321.132113211321
321.182118211821
321.232123212321
321.282128212821
321.332133213321
321.382138213821
321.432143214321
321.482148214822
321.532153215322
321.582158215822
321.632163216322
321.682168216822
321.732173217322
321.782178217822
321.832183218322
321.882188218822
321.932193219322
321.982198219822
322.032203220322
322.082208220822
322.132213221322
322.182218221822
322.232223222322
322.282228222822
322.332233223322
322.382238223822
322.432243224322
322.482248224823
322.532253225323
322.582258225823
322.632263226323
322.682268226823
322.732273227323
322.782278227823
322.832283228323
322.882288228823
322.932293229323
322.982298229823
323.032303230323
323.082308230823
323.132313231323
323.182318231823
323.232323232323
323.282328232823
323.332333233323
323.382338233823
323.432343234323
323.482348234824
323.532353235324
323.582358235824
323.632363236324
323.682368236824
323.732373237324
323.782378237824
323.832383238324
323.882388238824
323.932393239324
323.982398239824
324.032403240324
324.082408240824
324.132413241324
324.182418241824
324.232423242324
324.282428242824
324.332433243324
324.382438243824
324.432443244324
324.482448244825
324.532453245325
324.582458245825
324.632463246325
324.682468246825
324.732473247325
324.782478247825
324.832483248325
324.882488248825
324.932493249325
324.982498249825
325.032503250325
325.082508250825
325.132513251325
325.182518251825
325.232523252325
325.282528252825
325.332533253325
325.382538253825
325.432543254325
325.482548254826
325.532553255326
325.582558255826
325.632563256326
325.682568256826
325.732573257326
325.782578257826
325.832583258326
325.882588258826
325.932593259326
325.982598259826
326.032603260326
326.082608260826
326.132613261326
326.182618261826
326.232623262326
326.282628262826
326.332633263326
326.382638263826
326.432643264326
326.482648264826
326.532653265327
326.582658265827
326.632663266327
326.682668266827
326.732673267327
326.782678267827
326.832683268327
326.882688268827
326.932693269327
326.982698269827
327.032703270327
327.082708270827
327.132713271327
327.182718271827
327.232723272327
327.282728272827
327.332733273327
327.382738273827
327.432743274327
327.482748274827
327.532753275328
327.582758275828
327.632763276328
327.682768276828
327.732773277328
327.782778277828
327.832783278328
327.882788278828
327.932793279328
327.982798279828
328.032803280328
328.082808280828
328.132813281328
328.182818281828
328.232823282328
328.282828282828
328.332833283328
328.382838283828
328.432843284328
328.482848284828
328.532853285329
328.582858285829
328.632863286329
328.682868286829
328.732873287329
328.782878287829
328.832883288329
328.882888288829
328.932893289329
328.982898289829
329.032903290329
329.082908290829
329.132913291329
329.182918291829
329.232923292329
329.282928292829
329.332933293329
329.382938293829
329.432943294329
329.482948294829
329.53295329533
329.58295829583
329.63296329633
329.68296829683
329.73297329733
329.78297829783
329.83298329833
329.88298829883
329.93299329933
329.98299829983
330.03300330033
330.08300830083
330.13301330133
330.18301830183
330.23302330233
330.28302830283
330.33303330333
330.38303830383
330.43304330433
330.483048304831
330.533053305331
330.583058305831
330.633063306331
330.683068306831
330.733073307331
330.783078307831
330.833083308331
330.883088308831
330.933093309331
330.983098309831
331.033103310331
331.083108310831
331.133113311331
331.183118311831
331.233123312331
331.283128312831
331.333133313331
331.383138313831
331.433143314331
331.483148314832
331.533153315332
331.583158315832
331.633163316332
331.683168316832
331.733173317332
331.783178317832
331.833183318332
331.883188318832
331.933193319332
331.983198319832
332.033203320332
332.083208320832
332.133213321332
332.183218321832
332.233223322332
332.283228322832
332.333233323332
332.383238323832
332.433243324332
332.483248324833
332.533253325333
332.583258325833
332.633263326333
332.683268326833
332.733273327333
332.783278327833
332.833283328333
332.883288328833
332.933293329333
332.983298329833
333.033303330333
333.083308330833
333.133313331333
333.183318331833
333.233323332333
333.283328332833
333.333333333333
333.383338333833
333.433343334333
333.483348334834
333.533353335334
333.583358335834
333.633363336334
333.683368336834
333.733373337334
333.783378337834
333.833383338334
333.883388338834
333.933393339334
333.983398339834
334.033403340334
334.083408340834
334.133413341334
334.183418341834
334.233423342334
334.283428342834
334.333433343334
334.383438343834
334.433443344334
334.483448344835
334.533453345335
334.583458345835
334.633463346335
334.683468346835
334.733473347335
334.783478347835
334.833483348335
334.883488348835
334.933493349335
334.983498349835
335.033503350335
335.083508350835
335.133513351335
335.183518351835
335.233523352335
335.283528352835
335.333533353335
335.383538353835
335.433543354335
335.483548354836
335.533553355336
335.583558355836
335.633563356336
335.683568356836
335.733573357336
335.783578357836
335.833583358336
335.883588358836
335.933593359336
335.983598359836
336.033603360336
336.083608360836
336.133613361336
336.183618361836
336.233623362336
336.283628362836
336.333633363336
336.383638363836
336.433643364336
336.483648364836
336.533653365337
336.583658365837
336.633663366337
336.683668366837
336.733673367337
336.783678367837
336.833683368337
336.883688368837
336.933693369337
336.983698369837
337.033703370337
337.083708370837
337.133713371337
337.183718371837
337.233723372337
337.283728372837
337.333733373337
337.383738373837
337.433743374337
337.483748374837
337.533753375338
337.583758375838
337.633763376338
337.683768376838
337.733773377338
337.783778377838
337.833783378338
337.883788378838
337.933793379338
337.983798379838
338.033803380338
338.083808380838
338.133813381338
338.183818381838
338.233823382338
338.283828382838
338.333833383338
338.383838383838
338.433843384338
338.483848384838
338.533853385339
338.583858385839
338.633863386339
338.683868386839
338.733873387339
338.783878387839
338.833883388339
338.883888388839
338.933893389339
338.983898389839
339.033903390339
339.083908390839
339.133913391339
339.183918391839
339.233923392339
339.283928392839
339.333933393339
339.383938393839
339.433943394339
339.48394839484
339.53395339534
339.58395839584
339.63396339634
339.68396839684
339.73397339734
339.78397839784
339.83398339834
339.88398839884
339.93399339934
339.98399839984
340.03400340034
340.08400840084
340.13401340134
340.18401840184
340.23402340234
340.28402840284
340.33403340334
340.38403840384
340.43404340434
340.484048404841
340.534053405341
340.584058405841
340.634063406341
340.684068406841
340.734073407341
340.784078407841
340.834083408341
340.884088408841
340.934093409341
340.984098409841
341.034103410341
341.084108410841
341.134113411341
341.184118411841
341.234123412341
341.284128412841
341.334133413341
341.384138413841
341.434143414341
341.484148414842
341.534153415342
341.584158415842
341.634163416342
341.684168416842
341.734173417342
341.784178417842
341.834183418342
341.884188418842
341.934193419342
341.984198419842
342.034203420342
342.084208420842
342.134213421342
342.184218421842
342.234223422342
342.284228422842
342.334233423342
342.384238423842
342.434243424342
342.484248424843
342.534253425343
342.584258425843
342.634263426343
342.684268426843
342.734273427343
342.784278427843
342.834283428343
342.884288428843
342.934293429343
342.984298429843
343.034303430343
343.084308430843
343.134313431343
343.184318431843
343.234323432343
343.284328432843
343.334333433343
343.384338433843
343.434343434343
343.484348434844
343.534353435344
343.584358435844
343.634363436344
343.684368436844
343.734373437344
343.784378437844
343.834383438344
343.884388438844
343.934393439344
343.984398439844
344.034403440344
344.084408440844
344.134413441344
344.184418441844
344.234423442344
344.284428442844
344.334433443344
344.384438443844
344.434443444344
344.484448444845
344.534453445345
344.584458445845
344.634463446345
344.684468446845
344.734473447345
344.784478447845
344.834483448345
344.884488448845
344.934493449345
344.984498449845
345.034503450345
345.084508450845
345.134513451345
345.184518451845
345.234523452345
345.284528452845
345.334533453345
345.384538453845
345.434543454345
345.484548454845
345.534553455346
345.584558455846
345.634563456346
345.684568456846
345.734573457346
345.784578457846
345.834583458346
345.884588458846
345.934593459346
345.984598459846
346.034603460346
346.084608460846
346.134613461346
346.184618461846
346.234623462346
346.284628462846
346.334633463346
346.384638463846
346.434643464346
346.484648464846
346.534653465347
346.584658465847
346.634663466347
346.684668466847
346.734673467347
346.784678467847
346.834683468347
346.884688468847
346.934693469347
346.984698469847
347.034703470347
347.084708470847
347.134713471347
347.184718471847
347.234723472347
347.284728472847
347.334733473347
347.384738473847
347.434743474347
347.484748474847
347.534753475348
347.584758475848
347.634763476348
347.684768476848
347.734773477348
347.784778477848
347.834783478348
347.884788478848
347.934793479348
347.984798479848
348.034803480348
348.084808480848
348.134813481348
348.184818481848
348.234823482348
348.284828482848
348.334833483348
348.384838483848
348.434843484348
348.484848484848
348.534853485349
348.584858485849
348.634863486349
348.684868486849
348.734873487349
348.784878487849
348.834883488349
348.884888488849
348.934893489349
348.984898489849
349.034903490349
349.084908490849
349.134913491349
349.184918491849
349.234923492349
349.284928492849
349.334933493349
349.384938493849
349.434943494349
349.48494849485
349.53495349535
349.58495849585
349.63496349635
349.68496849685
349.73497349735
349.78497849785
349.83498349835
349.88498849885
349.93499349935
349.98499849985
350.03500350035
350.08500850085
350.13501350135
350.18501850185
350.23502350235
350.28502850285
350.33503350335
350.38503850385
350.43504350435
350.485048504851
350.535053505351
350.585058505851
350.635063506351
350.685068506851
350.735073507351
350.785078507851
350.835083508351
350.885088508851
350.935093509351
350.985098509851
351.035103510351
351.085108510851
351.135113511351
351.185118511851
351.235123512351
351.285128512851
351.335133513351
351.385138513851
351.435143514351
351.485148514852
351.535153515352
351.585158515852
351.635163516352
351.685168516852
351.735173517352
351.785178517852
351.835183518352
351.885188518852
351.935193519352
351.985198519852
352.035203520352
352.085208520852
352.135213521352
352.185218521852
352.235223522352
352.285228522852
352.335233523352
352.385238523852
352.435243524352
352.485248524853
352.535253525353
352.585258525853
352.635263526353
352.685268526853
352.735273527353
352.785278527853
352.835283528353
352.885288528853
352.935293529353
352.985298529853
353.035303530353
353.085308530853
353.135313531353
353.185318531853
353.235323532353
353.285328532853
353.335333533353
353.385338533853
353.435343534353
353.485348534854
353.535353535354
353.585358535854
353.635363536354
353.685368536854
353.735373537354
353.785378537854
353.835383538354
353.885388538854
353.935393539354
353.985398539854
354.035403540354
354.085408540854
354.135413541354
354.185418541854
354.235423542354
354.285428542854
354.335433543354
354.385438543854
354.435443544354
354.485448544855
354.535453545355
354.585458545855
354.635463546355
354.685468546855
354.735473547355
354.785478547855
354.835483548355
354.885488548855
354.935493549355
354.985498549855
355.035503550355
355.085508550855
355.135513551355
355.185518551855
355.235523552355
355.285528552855
355.335533553355
355.385538553855
355.435543554355
355.485548554855
355.535553555356
355.585558555856
355.635563556356
355.685568556856
355.735573557356
355.785578557856
355.835583558356
355.885588558856
355.935593559356
355.985598559856
356.035603560356
356.085608560856
356.135613561356
356.185618561856
356.235623562356
356.285628562856
356.335633563356
356.385638563856
356.435643564356
356.485648564856
356.535653565357
356.585658565857
356.635663566357
356.685668566857
356.735673567357
356.785678567857
356.835683568357
356.885688568857
356.935693569357
356.985698569857
357.035703570357
357.085708570857
357.135713571357
357.185718571857
357.235723572357
357.285728572857
357.335733573357
357.385738573857
357.435743574357
357.485748574857
357.535753575358
357.585758575858
357.635763576358
357.685768576858
357.735773577358
357.785778577858
357.835783578358
357.885788578858
357.935793579358
357.985798579858
358.035803580358
358.085808580858
358.135813581358
358.185818581858
358.235823582358
358.285828582858
358.335833583358
358.385838583858
358.435843584358
358.485848584859
358.535853585359
358.585858585859
358.635863586359
358.685868586859
358.735873587359
358.785878587859
358.835883588359
358.885888588859
358.935893589359
358.985898589859
359.035903590359
359.085908590859
359.135913591359
359.185918591859
359.235923592359
359.285928592859
359.335933593359
359.385938593859
359.435943594359
359.48594859486
359.53595359536
359.58595859586
359.63596359636
359.68596859686
359.73597359736
359.78597859786
359.83598359836
359.88598859886
359.93599359936
359.98599859986
360.03600360036
360.08600860086
360.13601360136
360.18601860186
360.23602360236
360.28602860286
360.33603360336
360.38603860386
360.43604360436
360.486048604861
360.536053605361
360.586058605861
360.636063606361
360.686068606861
360.736073607361
360.786078607861
360.836083608361
360.886088608861
360.936093609361
360.986098609861
361.036103610361
361.086108610861
361.136113611361
361.186118611861
361.236123612361
361.286128612861
361.336133613361
361.386138613861
361.436143614361
361.486148614862
361.536153615362
361.586158615862
361.636163616362
361.686168616862
361.736173617362
361.786178617862
361.836183618362
361.886188618862
361.936193619362
361.986198619862
362.036203620362
362.086208620862
362.136213621362
362.186218621862
362.236223622362
362.286228622862
362.336233623362
362.386238623862
362.436243624362
362.486248624863
362.536253625363
362.586258625863
362.636263626363
362.686268626863
362.736273627363
362.786278627863
362.836283628363
362.886288628863
362.936293629363
362.986298629863
363.036303630363
363.086308630863
363.136313631363
363.186318631863
363.236323632363
363.286328632863
363.336333633363
363.386338633863
363.436343634363
363.486348634864
363.536353635364
363.586358635864
363.636363636364
363.686368636864
363.736373637364
363.786378637864
363.836383638364
363.886388638864
363.936393639364
363.986398639864
364.036403640364
364.086408640864
364.136413641364
364.186418641864
364.236423642364
364.286428642864
364.336433643364
364.386438643864
364.436443644364
364.486448644864
364.536453645365
364.586458645865
364.636463646365
364.686468646865
364.736473647365
364.786478647865
364.836483648365
364.886488648865
364.936493649365
364.986498649865
365.036503650365
365.086508650865
365.136513651365
365.186518651865
365.236523652365
365.286528652865
365.336533653365
365.386538653865
365.436543654365
365.486548654865
365.536553655366
365.586558655866
365.636563656366
365.686568656866
365.736573657366
365.786578657866
365.836583658366
365.886588658866
365.936593659366
365.986598659866
366.036603660366
366.086608660866
366.136613661366
366.186618661866
366.236623662366
366.286628662866
366.336633663366
366.386638663866
366.436643664366
366.486648664866
366.536653665367
366.586658665867
366.636663666367
366.686668666867
366.736673667367
366.786678667867
366.836683668367
366.886688668867
366.936693669367
366.986698669867
367.036703670367
367.086708670867
367.136713671367
367.186718671867
367.236723672367
367.286728672867
367.336733673367
367.386738673867
367.436743674367
367.486748674867
367.536753675368
367.586758675868
367.636763676368
367.686768676868
367.736773677368
367.786778677868
367.836783678368
367.886788678868
367.936793679368
367.986798679868
368.036803680368
368.086808680868
368.136813681368
368.186818681868
368.236823682368
368.286828682868
368.336833683368
368.386838683868
368.436843684368
368.486848684869
368.536853685369
368.586858685869
368.636863686369
368.686868686869
368.736873687369
368.786878687869
368.836883688369
368.886888688869
368.936893689369
368.986898689869
369.036903690369
369.086908690869
369.136913691369
369.186918691869
369.236923692369
369.286928692869
369.336933693369
369.386938693869
369.436943694369
369.48694869487
369.53695369537
369.58695869587
369.63696369637
369.68696869687
369.73697369737
369.78697869787
369.83698369837
369.88698869887
369.93699369937
369.98699869987
370.03700370037
370.08700870087
370.13701370137
370.18701870187
370.23702370237
370.28702870287
370.33703370337
370.38703870387
370.43704370437
370.487048704871
370.537053705371
370.587058705871
370.637063706371
370.687068706871
370.737073707371
370.787078707871
370.837083708371
370.887088708871
370.937093709371
370.987098709871
371.037103710371
371.087108710871
371.137113711371
371.187118711871
371.237123712371
371.287128712871
371.337133713371
371.387138713871
371.437143714371
371.487148714872
371.537153715372
371.587158715872
371.637163716372
371.687168716872
371.737173717372
371.787178717872
371.837183718372
371.887188718872
371.937193719372
371.987198719872
372.037203720372
372.087208720872
372.137213721372
372.187218721872
372.237223722372
372.287228722872
372.337233723372
372.387238723872
372.437243724372
372.487248724873
372.537253725373
372.587258725873
372.637263726373
372.687268726873
372.737273727373
372.787278727873
372.837283728373
372.887288728873
372.937293729373
372.987298729873
373.037303730373
373.087308730873
373.137313731373
373.187318731873
373.237323732373
373.287328732873
373.337333733373
373.387338733873
373.437343734373
373.487348734874
373.537353735374
373.587358735874
373.637363736374
373.687368736874
373.737373737374
373.787378737874
373.837383738374
373.887388738874
373.937393739374
373.987398739874
374.037403740374
374.087408740874
374.137413741374
374.187418741874
374.237423742374
374.287428742874
374.337433743374
374.387438743874
374.437443744374
374.487448744874
374.537453745375
374.587458745875
374.637463746375
374.687468746875
374.737473747375
374.787478747875
374.837483748375
374.887488748875
374.937493749375
374.987498749875
375.037503750375
375.087508750875
375.137513751375
375.187518751875
375.237523752375
375.287528752875
375.337533753375
375.387538753875
375.437543754375
375.487548754875
375.537553755376
375.587558755876
375.637563756376
375.687568756876
375.737573757376
375.787578757876
375.837583758376
375.887588758876
375.937593759376
375.987598759876
376.037603760376
376.087608760876
376.137613761376
376.187618761876
376.237623762376
376.287628762876
376.337633763376
376.387638763876
376.437643764376
376.487648764876
376.537653765377
376.587658765877
376.637663766377
376.687668766877
376.737673767377
376.787678767877
376.837683768377
376.887688768877
376.937693769377
376.987698769877
377.037703770377
377.087708770877
377.137713771377
377.187718771877
377.237723772377
377.287728772877
377.337733773377
377.387738773877
377.437743774377
377.487748774878
377.537753775378
377.587758775878
377.637763776378
377.687768776878
377.737773777378
377.787778777878
377.837783778378
377.887788778878
377.937793779378
377.987798779878
378.037803780378
378.087808780878
378.137813781378
378.187818781878
378.237823782378
378.287828782878
378.337833783378
378.387838783878
378.437843784378
378.487848784879
378.537853785379
378.587858785879
378.637863786379
378.687868786879
378.737873787379
378.787878787879
378.837883788379
378.887888788879
378.937893789379
378.987898789879
379.037903790379
379.087908790879
379.137913791379
379.187918791879
379.237923792379
379.287928792879
379.337933793379
379.387938793879
379.437943794379
379.48794879488
379.53795379538
379.58795879588
379.63796379638
379.68796879688
379.73797379738
379.78797879788
379.83798379838
379.88798879888
379.93799379938
379.98799879988
380.03800380038
380.08800880088
380.13801380138
380.18801880188
380.23802380238
380.28802880288
380.33803380338
380.38803880388
380.43804380438
380.488048804881
380.538053805381
380.588058805881
380.638063806381
380.688068806881
380.738073807381
380.788078807881
380.838083808381
380.888088808881
380.938093809381
380.988098809881
381.038103810381
381.088108810881
381.138113811381
381.188118811881
381.238123812381
381.288128812881
381.338133813381
381.388138813881
381.438143814381
381.488148814882
381.538153815382
381.588158815882
381.638163816382
381.688168816882
381.738173817382
381.788178817882
381.838183818382
381.888188818882
381.938193819382
381.988198819882
382.038203820382
382.088208820882
382.138213821382
382.188218821882
382.238223822382
382.288228822882
382.338233823382
382.388238823882
382.438243824382
382.488248824883
382.538253825383
382.588258825883
382.638263826383
382.688268826883
382.738273827383
382.788278827883
382.838283828383
382.888288828883
382.938293829383
382.988298829883
383.038303830383
383.088308830883
383.138313831383
383.188318831883
383.238323832383
383.288328832883
383.338333833383
383.388338833883
383.438343834383
383.488348834884
383.538353835384
383.588358835884
383.638363836384
383.688368836884
383.738373837384
383.788378837884
383.838383838384
383.888388838884
383.938393839384
383.988398839884
384.038403840384
384.088408840884
384.138413841384
384.188418841884
384.238423842384
384.288428842884
384.338433843384
384.388438843884
384.438443844384
384.488448844884
384.538453845385
384.588458845885
384.638463846385
384.688468846885
384.738473847385
384.788478847885
384.838483848385
384.888488848885
384.938493849385
384.988498849885
385.038503850385
385.088508850885
385.138513851385
385.188518851885
385.238523852385
385.288528852885
385.338533853385
385.388538853885
385.438543854385
385.488548854885
385.538553855386
385.588558855886
385.638563856386
385.688568856886
385.738573857386
385.788578857886
385.838583858386
385.888588858886
385.938593859386
385.988598859886
386.038603860386
386.088608860886
386.138613861386
386.188618861886
386.238623862386
386.288628862886
386.338633863386
386.388638863886
386.438643864386
386.488648864886
386.538653865387
386.588658865887
386.638663866387
386.688668866887
386.738673867387
386.788678867887
386.838683868387
386.888688868887
386.938693869387
386.988698869887
387.038703870387
387.088708870887
387.138713871387
387.188718871887
387.238723872387
387.288728872887
387.338733873387
387.388738873887
387.438743874387
387.488748874888
387.538753875388
387.588758875888
387.638763876388
387.688768876888
387.738773877388
387.788778877888
387.838783878388
387.888788878888
387.938793879388
387.988798879888
388.038803880388
388.088808880888
388.138813881388
388.188818881888
388.238823882388
388.288828882888
388.338833883388
388.388838883888
388.438843884388
388.488848884889
388.538853885389
388.588858885889
388.638863886389
388.688868886889
388.738873887389
388.788878887889
388.838883888389
388.888888888889
388.938893889389
388.988898889889
389.038903890389
389.088908890889
389.138913891389
389.188918891889
389.238923892389
389.288928892889
389.338933893389
389.388938893889
389.438943894389
389.48894889489
389.53895389539
389.58895889589
389.63896389639
389.68896889689
389.73897389739
389.78897889789
389.83898389839
389.88898889889
389.93899389939
389.98899889989
390.03900390039
390.08900890089
390.13901390139
390.18901890189
390.23902390239
390.28902890289
390.33903390339
390.38903890389
390.43904390439
390.489048904891
390.539053905391
390.589058905891
390.639063906391
390.689068906891
390.739073907391
390.789078907891
390.839083908391
390.889088908891
390.939093909391
390.989098909891
391.039103910391
391.089108910891
391.139113911391
391.189118911891
391.239123912391
391.289128912891
391.339133913391
391.389138913891
391.439143914391
391.489148914892
391.539153915392
391.589158915892
391.639163916392
391.689168916892
391.739173917392
391.789178917892
391.839183918392
391.889188918892
391.939193919392
391.989198919892
392.039203920392
392.089208920892
392.139213921392
392.189218921892
392.239223922392
392.289228922892
392.339233923392
392.389238923892
392.439243924392
392.489248924893
392.539253925393
392.589258925893
392.639263926393
392.689268926893
392.739273927393
392.789278927893
392.839283928393
392.889288928893
392.939293929393
392.989298929893
393.039303930393
393.089308930893
393.139313931393
393.189318931893
393.239323932393
393.289328932893
393.339333933393
393.389338933893
393.439343934393
393.489348934893
393.539353935394
393.589358935894
393.639363936394
393.689368936894
393.739373937394
393.789378937894
393.839383938394
393.889388938894
393.939393939394
393.989398939894
394.039403940394
394.089408940894
394.139413941394
394.189418941894
394.239423942394
394.289428942894
394.339433943394
394.389438943894
394.439443944394
394.489448944894
394.539453945395
394.589458945895
394.639463946395
394.689468946895
394.739473947395
394.789478947895
394.839483948395
394.889488948895
394.939493949395
394.989498949895
395.039503950395
395.089508950895
395.139513951395
395.189518951895
395.239523952395
395.289528952895
395.339533953395
395.389538953895
395.439543954395
395.489548954895
395.539553955396
395.589558955896
395.639563956396
395.689568956896
395.739573957396
395.789578957896
395.839583958396
395.889588958896
395.939593959396
395.989598959896
396.039603960396
396.089608960896
396.139613961396
396.189618961896
396.239623962396
396.289628962896
396.339633963396
396.389638963896
396.439643964396
396.489648964897
396.539653965397
396.589658965897
396.639663966397
396.689668966897
396.739673967397
396.789678967897
396.839683968397
396.889688968897
396.939693969397
396.989698969897
397.039703970397
397.089708970897
397.139713971397
397.189718971897
397.239723972397
397.289728972897
397.339733973397
397.389738973897
397.439743974397
397.489748974898
397.539753975398
397.589758975898
397.639763976398
397.689768976898
397.739773977398
397.789778977898
397.839783978398
397.889788978898
397.939793979398
397.989798979898
398.039803980398
398.089808980898
398.139813981398
398.189818981898
398.239823982398
398.289828982898
398.339833983398
398.389838983898
398.439843984398
398.489848984899
398.539853985399
398.589858985899
398.639863986399
398.689868986899
398.739873987399
398.789878987899
398.839883988399
398.889888988899
398.939893989399
398.989898989899
399.039903990399
399.089908990899
399.139913991399
399.189918991899
399.239923992399
399.289928992899
399.339933993399
399.389938993899
399.439943994399
399.4899489949
399.5399539954
399.5899589959
399.6399639964
399.6899689969
399.7399739974
399.7899789979
399.8399839984
399.8899889989
399.9399939994
399.9899989999
400.0400040004
400.0900090009
400.1400140014
400.1900190019
400.2400240024
400.2900290029
400.3400340034
400.3900390039
400.4400440044
400.490049004901
400.540054005401
400.590059005901
400.640064006401
400.690069006901
400.740074007401
400.790079007901
400.840084008401
400.890089008901
400.940094009401
400.990099009901
401.040104010401
401.090109010901
401.140114011401
401.190119011901
401.240124012401
401.290129012901
401.340134013401
401.390139013901
401.440144014401
401.490149014902
401.540154015402
401.590159015902
401.640164016402
401.690169016902
401.740174017402
401.790179017902
401.840184018402
401.890189018902
401.940194019402
401.990199019902
402.040204020402
402.090209020902
402.140214021402
402.190219021902
402.240224022402
402.290229022902
402.340234023402
402.390239023902
402.440244024402
402.490249024903
402.540254025403
402.590259025903
402.640264026403
402.690269026903
402.740274027403
402.790279027903
402.840284028403
402.890289028903
402.940294029403
402.990299029903
403.040304030403
403.090309030903
403.140314031403
403.190319031903
403.240324032403
403.290329032903
403.340334033403
403.390339033903
403.440344034403
403.490349034903
403.540354035404
403.590359035904
403.640364036404
403.690369036904
403.740374037404
403.790379037904
403.840384038404
403.890389038904
403.940394039404
403.990399039904
404.040404040404
404.090409040904
404.140414041404
404.190419041904
404.240424042404
404.290429042904
404.340434043404
404.390439043904
404.440444044404
404.490449044904
404.540454045405
404.590459045905
404.640464046405
404.690469046905
404.740474047405
404.790479047905
404.840484048405
404.890489048905
404.940494049405
404.990499049905
405.040504050405
405.090509050905
405.140514051405
405.190519051905
405.240524052405
405.290529052905
405.340534053405
405.390539053905
405.440544054405
405.490549054906
405.540554055406
405.590559055906
405.640564056406
405.690569056906
405.740574057406
405.790579057906
405.840584058406
405.890589058906
405.940594059406
405.990599059906
406.040604060406
406.090609060906
406.140614061406
406.190619061906
406.240624062406
406.290629062906
406.340634063406
406.390639063906
406.440644064406
406.490649064907
406.540654065407
406.590659065907
406.640664066407
406.690669066907
406.740674067407
406.790679067907
406.840684068407
406.890689068907
406.940694069407
406.990699069907
407.040704070407
407.090709070907
407.140714071407
407.190719071907
407.240724072407
407.290729072907
407.340734073407
407.390739073907
407.440744074407
407.490749074908
407.540754075408
407.590759075908
407.640764076408
407.690769076908
407.740774077408
407.790779077908
407.840784078408
407.890789078908
407.940794079408
407.990799079908
408.040804080408
408.090809080908
408.140814081408
408.190819081908
408.240824082408
408.290829082908
408.340834083408
408.390839083908
408.440844084408
408.490849084909
408.540854085409
408.590859085909
408.640864086409
408.690869086909
408.740874087409
408.790879087909
408.840884088409
408.890889088909
408.940894089409
408.990899089909
409.040904090409
409.090909090909
409.140914091409
409.190919091909
409.240924092409
409.290929092909
409.340934093409
409.390939093909
409.440944094409
409.49094909491
409.54095409541
409.59095909591
409.64096409641
409.69096909691
409.74097409741
409.79097909791
409.84098409841
409.89098909891
409.94099409941
409.99099909991
410.04100410041
410.09100910091
410.14101410141
410.19101910191
410.24102410241
410.29102910291
410.34103410341
410.39103910391
410.44104410441
410.491049104911
410.541054105411
410.591059105911
410.641064106411
410.691069106911
410.741074107411
410.791079107911
410.841084108411
410.891089108911
410.941094109411
410.991099109911
411.041104110411
411.091109110911
411.141114111411
411.191119111911
411.241124112411
411.291129112911
411.341134113411
411.391139113911
411.441144114411
411.491149114912
411.541154115412
411.591159115912
411.641164116412
411.691169116912
411.741174117412
411.791179117912
411.841184118412
411.891189118912
411.941194119412
411.991199119912
412.041204120412
412.091209120912
412.141214121412
412.191219121912
412.241224122412
412.291229122912
412.341234123412
412.391239123912
412.441244124412
412.491249124913
412.541254125413
412.591259125913
412.641264126413
412.691269126913
412.741274127413
412.791279127913
412.841284128413
412.891289128913
412.941294129413
412.991299129913
413.041304130413
413.091309130913
413.141314131413
413.191319131913
413.241324132413
413.291329132913
413.341334133413
413.391339133913
413.441344134413
413.491349134913
413.541354135414
413.591359135914
413.641364136414
413.691369136914
413.741374137414
413.791379137914
413.841384138414
413.891389138914
413.941394139414
413.991399139914
414.041404140414
414.091409140914
414.141414141414
414.191419141914
414.241424142414
414.291429142914
414.341434143414
414.391439143914
414.441444144414
414.491449144914
414.541454145415
414.591459145915
414.641464146415
414.691469146915
414.741474147415
414.791479147915
414.841484148415
414.891489148915
414.941494149415
414.991499149915
415.041504150415
415.091509150915
415.141514151415
415.191519151915
415.241524152415
415.291529152915
415.341534153415
415.391539153915
415.441544154415
415.491549154916
415.541554155416
415.591559155916
415.641564156416
415.691569156916
415.741574157416
415.791579157916
415.841584158416
415.891589158916
415.941594159416
415.991599159916
416.041604160416
416.091609160916
416.141614161416
416.191619161916
416.241624162416
416.291629162916
416.341634163416
416.391639163916
416.441644164416
416.491649164917
416.541654165417
416.591659165917
416.641664166417
416.691669166917
416.741674167417
416.791679167917
416.841684168417
416.891689168917
416.941694169417
416.991699169917
417.041704170417
417.091709170917
417.141714171417
417.191719171917
417.241724172417
417.291729172917
417.341734173417
417.391739173917
417.441744174417
417.491749174918
417.541754175418
417.591759175918
417.641764176418
417.691769176918
417.741774177418
417.791779177918
417.841784178418
417.891789178918
417.941794179418
417.991799179918
418.041804180418
418.091809180918
418.141814181418
418.191819181918
418.241824182418
418.291829182918
418.341834183418
418.391839183918
418.441844184418
418.491849184919
418.541854185419
418.591859185919
418.641864186419
418.691869186919
418.741874187419
418.791879187919
418.841884188419
418.891889188919
418.941894189419
418.991899189919
419.041904190419
419.091909190919
419.141914191419
419.191919191919
419.241924192419
419.291929192919
419.341934193419
419.391939193919
419.441944194419
419.49194919492
419.54195419542
419.59195919592
419.64196419642
419.69196919692
419.74197419742
419.79197919792
419.84198419842
419.89198919892
419.94199419942
419.99199919992
420.04200420042
420.09200920092
420.14201420142
420.19201920192
420.24202420242
420.29202920292
420.34203420342
420.39203920392
420.44204420442
420.492049204921
420.542054205421
420.592059205921
420.642064206421
420.692069206921
420.742074207421
420.792079207921
420.842084208421
420.892089208921
420.942094209421
420.992099209921
421.042104210421
421.092109210921
421.142114211421
421.192119211921
421.242124212421
421.292129212921
421.342134213421
421.392139213921
421.442144214421
421.492149214922
421.542154215422
421.592159215922
421.642164216422
421.692169216922
421.742174217422
421.792179217922
421.842184218422
421.892189218922
421.942194219422
421.992199219922
422.042204220422
422.092209220922
422.142214221422
422.192219221922
422.242224222422
422.292229222922
422.342234223422
422.392239223922
422.442244224422
422.492249224922
422.542254225423
422.592259225923
422.642264226423
422.692269226923
422.742274227423
422.792279227923
422.842284228423
422.892289228923
422.942294229423
422.992299229923
423.042304230423
423.092309230923
423.142314231423
423.192319231923
423.242324232423
423.292329232923
423.342334233423
423.392339233923
423.442344234423
423.492349234923
423.542354235424
423.592359235924
423.642364236424
423.692369236924
423.742374237424
423.792379237924
423.842384238424
423.892389238924
423.942394239424
423.992399239924
424.042404240424
424.092409240924
424.142414241424
424.192419241924
424.242424242424
424.292429242924
424.342434243424
424.392439243924
424.442444244424
424.492449244925
424.542454245425
424.592459245925
424.642464246425
424.692469246925
424.742474247425
424.792479247925
424.842484248425
424.892489248925
424.942494249425
424.992499249925
425.042504250425
425.092509250925
425.142514251425
425.192519251925
425.242524252425
425.292529252925
425.342534253425
425.392539253925
425.442544254425
425.492549254926
425.542554255426
425.592559255926
425.642564256426
425.692569256926
425.742574257426
425.792579257926
425.842584258426
425.892589258926
425.942594259426
425.992599259926
426.042604260426
426.092609260926
426.142614261426
426.192619261926
426.242624262426
426.292629262926
426.342634263426
426.392639263926
426.442644264426
426.492649264927
426.542654265427
426.592659265927
426.642664266427
426.692669266927
426.742674267427
426.792679267927
426.842684268427
426.892689268927
426.942694269427
426.992699269927
427.042704270427
427.092709270927
427.142714271427
427.192719271927
427.242724272427
427.292729272927
427.342734273427
427.392739273927
427.442744274427
427.492749274928
427.542754275428
427.592759275928
427.642764276428
427.692769276928
427.742774277428
427.792779277928
427.842784278428
427.892789278928
427.942794279428
427.992799279928
428.042804280428
428.092809280928
428.142814281428
428.192819281928
428.242824282428
428.292829282928
428.342834283428
428.392839283928
428.442844284428
428.492849284929
428.542854285429
428.592859285929
428.642864286429
428.692869286929
428.742874287429
428.792879287929
428.842884288429
428.892889288929
428.942894289429
428.992899289929
429.042904290429
429.092909290929
429.142914291429
429.192919291929
429.242924292429
429.292929292929
429.342934293429
429.392939293929
429.442944294429
429.49294929493
429.54295429543
429.59295929593
429.64296429643
429.69296929693
429.74297429743
429.79297929793
429.84298429843
429.89298929893
429.94299429943
429.99299929993
430.04300430043
430.09300930093
430.14301430143
430.19301930193
430.24302430243
430.29302930293
430.34303430343
430.39303930393
430.44304430443
430.493049304931
430.543054305431
430.593059305931
430.643064306431
430.693069306931
430.743074307431
430.793079307931
430.843084308431
430.893089308931
430.943094309431
430.993099309931
431.043104310431
431.093109310931
431.143114311431
431.193119311931
431.243124312431
431.293129312931
431.343134313431
431.393139313931
431.443144314431
431.493149314932
431.543154315432
431.593159315932
431.643164316432
431.693169316932
431.743174317432
431.793179317932
431.843184318432
431.893189318932
431.943194319432
431.993199319932
432.043204320432
432.093209320932
432.143214321432
432.193219321932
432.243224322432
432.293229322932
432.343234323432
432.393239323932
432.443244324432
432.493249324932
432.543254325433
432.593259325933
432.643264326433
432.693269326933
432.743274327433
432.793279327933
432.843284328433
432.893289328933
432.943294329433
432.993299329933
433.043304330433
433.093309330933
433.143314331433
433.193319331933
433.243324332433
433.293329332933
433.343334333433
433.393339333933
433.443344334433
433.493349334933
433.543354335434
433.593359335934
433.643364336434
433.693369336934
433.743374337434
433.793379337934
433.843384338434
433.893389338934
433.943394339434
433.993399339934
434.043404340434
434.093409340934
434.143414341434
434.193419341934
434.243424342434
434.293429342934
434.343434343434
434.393439343934
434.443444344434
434.493449344935
434.543454345435
434.593459345935
434.643464346435
434.693469346935
434.743474347435
434.793479347935
434.843484348435
434.893489348935
434.943494349435
434.993499349935
435.043504350435
435.093509350935
435.143514351435
435.193519351935
435.243524352435
435.293529352935
435.343534353435
435.393539353935
435.443544354435
435.493549354936
435.543554355436
435.593559355936
435.643564356436
435.693569356936
435.743574357436
435.793579357936
435.843584358436
435.893589358936
435.943594359436
435.993599359936
436.043604360436
436.093609360936
436.143614361436
436.193619361936
436.243624362436
436.293629362936
436.343634363436
436.393639363936
436.443644364436
436.493649364937
436.543654365437
436.593659365937
436.643664366437
436.693669366937
436.743674367437
436.793679367937
436.843684368437
436.893689368937
436.943694369437
436.993699369937
437.043704370437
437.093709370937
437.143714371437
437.193719371937
437.243724372437
437.293729372937
437.343734373437
437.393739373937
437.443744374437
437.493749374938
437.543754375438
437.593759375938
437.643764376438
437.693769376938
437.743774377438
437.793779377938
437.843784378438
437.893789378938
437.943794379438
437.993799379938
438.043804380438
438.093809380938
438.143814381438
438.193819381938
438.243824382438
438.293829382938
438.343834383438
438.393839383938
438.443844384438
438.493849384939
438.543854385439
438.593859385939
438.643864386439
438.693869386939
438.743874387439
438.793879387939
438.843884388439
438.893889388939
438.943894389439
438.993899389939
439.043904390439
439.093909390939
439.143914391439
439.193919391939
439.243924392439
439.293929392939
439.343934393439
439.393939393939
439.443944394439
439.49394939494
439.54395439544
439.59395939594
439.64396439644
439.69396939694
439.74397439744
439.79397939794
439.84398439844
439.89398939894
439.94399439944
439.99399939994
440.04400440044
440.09400940094
440.14401440144
440.19401940194
440.24402440244
440.29402940294
440.34403440344
440.39403940394
440.44404440444
440.494049404941
440.544054405441
440.594059405941
440.644064406441
440.694069406941
440.744074407441
440.794079407941
440.844084408441
440.894089408941
440.944094409441
440.994099409941
441.044104410441
441.094109410941
441.144114411441
441.194119411941
441.244124412441
441.294129412941
441.344134413441
441.394139413941
441.444144414441
441.494149414941
441.544154415442
441.594159415942
441.644164416442
441.694169416942
441.744174417442
441.794179417942
441.844184418442
441.894189418942
441.944194419442
441.994199419942
442.044204420442
442.094209420942
442.144214421442
442.194219421942
442.244224422442
442.294229422942
442.344234423442
442.394239423942
442.444244424442
442.494249424942
442.544254425443
442.594259425943
442.644264426443
442.694269426943
442.744274427443
442.794279427943
442.844284428443
442.894289428943
442.944294429443
442.994299429943
443.044304430443
443.094309430943
443.144314431443
443.194319431943
443.244324432443
443.294329432943
443.344334433443
443.394339433943
443.444344434443
443.494349434944
443.544354435444
443.594359435944
443.644364436444
443.694369436944
443.744374437444
443.794379437944
443.844384438444
443.894389438944
443.944394439444
443.994399439944
444.044404440444
444.094409440944
444.144414441444
444.194419441944
444.244424442444
444.294429442944
444.344434443444
444.394439443944
444.444444444444
444.494449444945
444.544454445445
444.594459445945
444.644464446445
444.694469446945
444.744474447445
444.794479447945
444.844484448445
444.894489448945
444.944494449445
444.994499449945
445.044504450445
445.094509450945
445.144514451445
445.194519451945
445.244524452445
445.294529452945
445.344534453445
445.394539453945
445.444544454445
445.494549454946
445.544554455446
445.594559455946
445.644564456446
445.694569456946
445.744574457446
445.794579457946
445.844584458446
445.894589458946
445.944594459446
445.994599459946
446.044604460446
446.094609460946
446.144614461446
446.194619461946
446.244624462446
446.294629462946
446.344634463446
446.394639463946
446.444644464446
446.494649464947
446.544654465447
446.594659465947
446.644664466447
446.694669466947
446.744674467447
446.794679467947
446.844684468447
446.894689468947
446.944694469447
446.994699469947
447.044704470447
447.094709470947
447.144714471447
447.194719471947
447.244724472447
447.294729472947
447.344734473447
447.394739473947
447.444744474447
447.494749474948
447.544754475448
447.594759475948
447.644764476448
447.694769476948
447.744774477448
447.794779477948
447.844784478448
447.894789478948
447.944794479448
447.994799479948
448.044804480448
448.094809480948
448.144814481448
448.194819481948
448.244824482448
448.294829482948
448.344834483448
448.394839483948
448.444844484448
448.494849484949
448.544854485449
448.594859485949
448.644864486449
448.694869486949
448.744874487449
448.794879487949
448.844884488449
448.894889488949
448.944894489449
448.994899489949
449.044904490449
449.094909490949
449.144914491449
449.194919491949
449.244924492449
449.294929492949
449.344934493449
449.394939493949
449.444944494449
449.49494949495
449.54495449545
449.59495949595
449.64496449645
449.69496949695
449.74497449745
449.79497949795
449.84498449845
449.89498949895
449.94499449945
449.99499949995
450.04500450045
450.09500950095
450.14501450145
450.19501950195
450.24502450245
450.29502950295
450.34503450345
450.39503950395
450.44504450445
450.495049504951
450.545054505451
450.595059505951
450.645064506451
450.695069506951
450.745074507451
450.795079507951
450.845084508451
450.895089508951
450.945094509451
450.995099509951
451.045104510451
451.095109510951
451.145114511451
451.195119511951
451.245124512451
451.295129512951
451.345134513451
451.395139513951
451.445144514451
451.495149514951
451.545154515452
451.595159515952
451.645164516452
451.695169516952
451.745174517452
451.795179517952
451.845184518452
451.895189518952
451.945194519452
451.995199519952
452.045204520452
452.095209520952
452.145214521452
452.195219521952
452.245224522452
452.295229522952
452.345234523452
452.395239523952
452.445244524452
452.495249524952
452.545254525453
452.595259525953
452.645264526453
452.695269526953
452.745274527453
452.795279527953
452.845284528453
452.895289528953
452.945294529453
452.995299529953
453.045304530453
453.095309530953
453.145314531453
453.195319531953
453.245324532453
453.295329532953
453.345334533453
453.395339533953
453.445344534453
453.495349534954
453.545354535454
453.595359535954
453.645364536454
453.695369536954
453.745374537454
453.795379537954
453.845384538454
453.895389538954
453.945394539454
453.995399539954
454.045404540454
454.095409540954
454.145414541454
454.195419541954
454.245424542454
454.295429542954
454.345434543454
454.395439543954
454.445444544454
454.495449544955
454.545454545455
454.595459545955
454.645464546455
454.695469546955
454.745474547455
454.795479547955
454.845484548455
454.895489548955
454.945494549455
454.995499549955
455.045504550455
455.095509550955
455.145514551455
455.195519551955
455.245524552455
455.295529552955
455.345534553455
455.395539553955
455.445544554455
455.495549554956
455.545554555456
455.595559555956
455.645564556456
455.695569556956
455.745574557456
455.795579557956
455.845584558456
455.895589558956
455.945594559456
455.995599559956
456.045604560456
456.095609560956
456.145614561456
456.195619561956
456.245624562456
456.295629562956
456.345634563456
456.395639563956
456.445644564456
456.495649564957
456.545654565457
456.595659565957
456.645664566457
456.695669566957
456.745674567457
456.795679567957
456.845684568457
456.895689568957
456.945694569457
456.995699569957
457.045704570457
457.095709570957
457.145714571457
457.195719571957
457.245724572457
457.295729572957
457.345734573457
457.395739573957
457.445744574457
457.495749574958
457.545754575458
457.595759575958
457.645764576458
457.695769576958
457.745774577458
457.795779577958
457.845784578458
457.895789578958
457.945794579458
457.995799579958
458.045804580458
458.095809580958
458.145814581458
458.195819581958
458.245824582458
458.295829582958
458.345834583458
458.395839583958
458.445844584458
458.495849584959
458.545854585459
458.595859585959
458.645864586459
458.695869586959
458.745874587459
458.795879587959
458.845884588459
458.895889588959
458.945894589459
458.995899589959
459.045904590459
459.095909590959
459.145914591459
459.195919591959
459.245924592459
459.295929592959
459.345934593459
459.395939593959
459.445944594459
459.49594959496
459.54595459546
459.59595959596
459.64596459646
459.69596959696
459.74597459746
459.79597959796
459.84598459846
459.89598959896
459.94599459946
459.99599959996
460.04600460046
460.09600960096
460.14601460146
460.19601960196
460.24602460246
460.29602960296
460.34603460346
460.39603960396
460.44604460446
460.496049604961
460.546054605461
460.596059605961
460.646064606461
460.696069606961
460.746074607461
460.796079607961
460.846084608461
460.896089608961
460.946094609461
460.996099609961
461.046104610461
461.096109610961
461.146114611461
461.196119611961
461.246124612461
461.296129612961
461.346134613461
461.396139613961
461.446144614461
461.496149614961
461.546154615462
461.596159615962
461.646164616462
461.696169616962
461.746174617462
461.796179617962
461.846184618462
461.896189618962
461.946194619462
461.996199619962
462.046204620462
462.096209620962
462.146214621462
462.196219621962
462.246224622462
462.296229622962
462.346234623462
462.396239623962
462.446244624462
462.496249624963
462.546254625463
462.596259625963
462.646264626463
462.696269626963
462.746274627463
462.796279627963
462.846284628463
462.896289628963
462.946294629463
462.996299629963
463.046304630463
463.096309630963
463.146314631463
463.196319631963
463.246324632463
463.296329632963
463.346334633463
463.396339633963
463.446344634463
463.496349634964
463.546354635464
463.596359635964
463.646364636464
463.696369636964
463.746374637464
463.796379637964
463.846384638464
463.896389638964
463.946394639464
463.996399639964
464.046404640464
464.096409640964
464.146414641464
464.196419641964
464.246424642464
464.296429642964
464.346434643464
464.396439643964
464.446444644464
464.496449644965
464.546454645465
464.596459645965
464.646464646465
464.696469646965
464.746474647465
464.796479647965
464.846484648465
464.896489648965
464.946494649465
464.996499649965
465.046504650465
465.096509650965
465.146514651465
465.196519651965
465.246524652465
465.296529652965
465.346534653465
465.396539653965
465.446544654465
465.496549654966
465.546554655466
465.596559655966
465.646564656466
465.696569656966
465.746574657466
465.796579657966
465.846584658466
465.896589658966
465.946594659466
465.996599659966
466.046604660466
466.096609660966
466.146614661466
466.196619661966
466.246624662466
466.296629662966
466.346634663466
466.396639663966
466.446644664466
466.496649664967
466.546654665467
466.596659665967
466.646664666467
466.696669666967
466.746674667467
466.796679667967
466.846684668467
466.896689668967
466.946694669467
466.996699669967
467.046704670467
467.096709670967
467.146714671467
467.196719671967
467.246724672467
467.296729672967
467.346734673467
467.396739673967
467.446744674467
467.496749674968
467.546754675468
467.596759675968
467.646764676468
467.696769676968
467.746774677468
467.796779677968
467.846784678468
467.896789678968
467.946794679468
467.996799679968
468.046804680468
468.096809680968
468.146814681468
468.196819681968
468.246824682468
468.296829682968
468.346834683468
468.396839683968
468.446844684468
468.496849684969
468.546854685469
468.596859685969
468.646864686469
468.696869686969
468.746874687469
468.796879687969
468.846884688469
468.896889688969
468.946894689469
468.996899689969
469.046904690469
469.096909690969
469.146914691469
469.196919691969
469.246924692469
469.296929692969
469.346934693469
469.396939693969
469.446944694469
469.49694969497
469.54695469547
469.59695969597
469.64696469647
469.69696969697
469.74697469747
469.79697969797
469.84698469847
469.89698969897
469.94699469947
469.99699969997
470.04700470047
470.09700970097
470.14701470147
470.19701970197
470.24702470247
470.29702970297
470.34703470347
470.39703970397
470.44704470447
470.49704970497
470.547054705471
470.597059705971
470.647064706471
470.697069706971
470.747074707471
470.797079707971
470.847084708471
470.897089708971
470.947094709471
470.997099709971
471.047104710471
471.097109710971
471.147114711471
471.197119711971
471.247124712471
471.297129712971
471.347134713471
471.397139713971
471.447144714471
471.497149714971
471.547154715472
471.597159715972
471.647164716472
471.697169716972
471.747174717472
471.797179717972
471.847184718472
471.897189718972
471.947194719472
471.997199719972
472.047204720472
472.097209720972
472.147214721472
472.197219721972
472.247224722472
472.297229722972
472.347234723472
472.397239723972
472.447244724472
472.497249724973
472.547254725473
472.597259725973
472.647264726473
472.697269726973
472.747274727473
472.797279727973
472.847284728473
472.897289728973
472.947294729473
472.997299729973
473.047304730473
473.097309730973
473.147314731473
473.197319731973
473.247324732473
473.297329732973
473.347334733473
473.397339733973
473.447344734473
473.497349734974
473.547354735474
473.597359735974
473.647364736474
473.697369736974
473.747374737474
473.797379737974
473.847384738474
473.897389738974
473.947394739474
473.997399739974
474.047404740474
474.097409740974
474.147414741474
474.197419741974
474.247424742474
474.297429742974
474.347434743474
474.397439743974
474.447444744474
474.497449744975
474.547454745475
474.597459745975
474.647464746475
474.697469746975
474.747474747475
474.797479747975
474.847484748475
474.897489748975
474.947494749475
474.997499749975
475.047504750475
