# Supplementary material for: Bright triplet and bright charge-separated singlet excitons in organic diradicals enable optical read-out and writing of spin states
Source: Nat Chem. 2025 Jul 29;17(9):1410–7. doi: 10.1038/s41557-025-01875-z (PMC12411279; doi:10.1038/s41557-025-01875-z)
Supplement: Supplementary file 6 — Raw data of optically detected magnetic resonance (ODMR) at 100 K and 0.2 K (high frequency, high field) is provided. [file 41557_2025_1875_MOESM6_ESM.zip]

Archive with 3 entries (2 files):
- Figure 5/
- Figure 5/HFODMR.dat
- Figure 5/ODMR_100K.dat
