# Supplementary material for: Bright triplet and bright charge-separated singlet excitons in organic diradicals enable optical read-out and writing of spin states
Source: Nat Chem. 2025 Jul 29;17(9):1410–7. doi: 10.1038/s41557-025-01875-z (PMC12411279; doi:10.1038/s41557-025-01875-z)
Supplement: Supplementary file 6 — Raw data of optically detected magnetic resonance (ODMR) at 100 K and 0.2 K (high frequency, high field) is provided. [file 41557_2025_1875_MOESM6_ESM.zip › Figure 5/HFODMR.dat]

7.506276448278771340e+02 6.515179669347677448e-05 -2.660679191599056643e-06 3.239545110741427861e-06 -4.078451743567139061e-09 -2.369743914976836352e-08 -2.835792347386369739e-06 3.979263333333333402e-02 -1.319893333333333309e-03 1.401090000000000113e-01 7.862663333333332893e-01 -4.834979142999999979e+00 3.525139394339436155e-03 1.608765807367296130e-01 1.157075789951492515e-04
7.496795795759875318e+02 6.527657272685382002e-05 -2.554801705889685104e-06 3.244592663530673755e-06 -1.538928574554006775e-08 -1.455726264041374376e-08 -2.844940975679711488e-06 3.979263333333333402e-02 -1.319893333333333309e-03 1.401090000000000113e-01 7.862663333333332893e-01 -4.834943943791254917e+00 3.522614584647078013e-03 1.614926692491916727e-01 1.152443155679889726e-04
7.489065652849286607e+02 6.535331355545301443e-05 -2.359943005543848187e-06 3.253960965436022765e-06 -9.537205456910212024e-09 -1.576104279276872924e-08 -2.834804119658011787e-06 3.979263333333333402e-02 -1.319893333333333309e-03 1.401090000000000113e-01 7.862663333333332893e-01 -4.834908744582509854e+00 3.521587358911251048e-03 1.615326739052167782e-01 1.135445647076045939e-04
7.477996352253863961e+02 6.539982972963635885e-05 -2.402558752227305488e-06 3.267005784561809038e-06 -8.356278250874175097e-09 -2.581422606726599454e-08 -2.840344023789665381e-06 3.979263333333333402e-02 -1.319893333333333309e-03 1.401090000000000113e-01 7.862663333333332893e-01 -4.834873545373764792e+00 3.522356828781245813e-03 1.615186556696962539e-01 1.099152006062624167e-04
7.470308444793971603e+02 6.520325503311489863e-05 -2.428031842608921797e-06 3.260550890240390183e-06 4.890697546777444872e-10 -3.522465073219949982e-08 -2.847422378732723005e-06 3.979263333333333402e-02 -1.319893333333333309e-03 1.401090000000000113e-01 7.862663333333332893e-01 -4.834838346165019729e+00 3.522823677223984370e-03 1.615037354776790168e-01 1.100663121703657693e-04
7.458624523056247426e+02 6.476721359693421920e-05 -3.125217775724382528e-06 3.257820240842405297e-06 9.055053617254168238e-09 -4.934183151481300179e-08 -2.854705294907302623e-06 3.979263333333333402e-02 -1.319893333333333309e-03 1.401090000000000113e-01 7.862663333333332893e-01 -4.834803146956274666e+00 3.522698848984565697e-03 1.613324394321000443e-01 1.113744771844500295e-04
7.450438110027592984e+02 6.460075612708718307e-05 -2.998497021116733273e-06 3.260862029672023439e-06 1.898883229485766296e-08 -5.213662432194251087e-08 -2.848166494350708387e-06 3.979263333333333402e-02 -1.319893333333333309e-03 1.401090000000000113e-01 7.862663333333332893e-01 -4.834767947747529604e+00 3.522003104094948486e-03 1.612748695494487794e-01 1.130149172714247632e-04
7.438806621853559591e+02 6.450962452459421844e-05 -3.593500487160091507e-06 3.254221008873954708e-06 9.476868796898438938e-09 -3.709093151493333056e-08 -2.860257824353358282e-06 3.979263333333333402e-02 -1.319893333333333309e-03 1.401090000000000113e-01 7.862663333333332893e-01 -4.834732748538784541e+00 3.520614281922768152e-03 1.614365861907732236e-01 1.132240639586545064e-04
7.426811087919355714e+02 6.470787398757534784e-05 -3.637144658217627625e-06 3.263909751110691224e-06 1.519504736559735356e-09 -3.698620757965855452e-08 -2.850250811651699976e-06 3.979263333333333402e-02 -1.319893333333333309e-03 1.401090000000000113e-01 7.862663333333332893e-01 -4.834697549330039479e+00 3.520868890382145965e-03 1.612516622668352662e-01 1.191894508051997834e-04
7.413885991010615726e+02 6.519897304732887716e-05 -3.409477709574784761e-06 3.253961098913415146e-06 1.434813858606699955e-08 -4.298940079108637854e-08 -2.832570343533190180e-06 3.979263333333333402e-02 -1.319893333333333309e-03 1.401090000000000113e-01 7.862663333333332893e-01 -4.834662350121294416e+00 3.520995132657674196e-03 1.616034891581629440e-01 1.225739652796231129e-04
7.409140838235625779e+02 6.520007086028828511e-05 -3.439177779755350954e-06 3.245327665033308258e-06 8.192628440664647218e-09 -4.559643733717510036e-08 -2.834355584987030287e-06 3.979263333333333402e-02 -1.319893333333333309e-03 1.401090000000000113e-01 7.862663333333332893e-01 -4.834627150912549354e+00 3.522201991833588761e-03 1.616195965356050923e-01 1.237968495870451840e-04
7.399762209486012807e+02 6.501594214330975194e-05 -3.332995325769342221e-06 3.255082059652789029e-06 3.553933822230894539e-09 -3.372263143200760350e-08 -2.849278671529283576e-06 3.979263333333333402e-02 -1.319893333333333309e-03 1.401090000000000113e-01 7.862663333333332893e-01 -4.834591951703804291e+00 3.523036483724845125e-03 1.612650327967054542e-01 1.229826062046193485e-04
7.387699293640840779e+02 6.435564063573534087e-05 -3.303922780713545088e-06 3.250001734437186264e-06 -1.865917139432366932e-09 -2.633031766013673548e-08 -2.848414166171221409e-06 3.979263333333333402e-02 -1.319893333333333309e-03 1.401090000000000113e-01 7.862663333333332893e-01 -4.834556752495059229e+00 3.524105115993531653e-03 1.611617025128058989e-01 1.209506964601460370e-04
7.375237626782451343e+02 6.392580057185062866e-05 -3.058379955862911469e-06 3.245797618742794905e-06 -6.092842512751426508e-09 -3.847808438165989302e-08 -2.851428964009863657e-06 3.979305524652239356e-02 -1.319893333333333309e-03 1.401090000000000113e-01 7.862663333333332893e-01 -4.834521553286314166e+00 3.523618155101439133e-03 1.617528742847384460e-01 1.210461113760804430e-04
7.368686060104356557e+02 6.378154829665824352e-05 -2.945827283251041718e-06 3.263482813245691208e-06 -8.632865668732134919e-09 -4.924260487636467826e-08 -2.837526795354049865e-06 3.979439671230841635e-02 -1.319893333333333309e-03 1.401090000000000113e-01 7.862663333333332893e-01 -4.834486354077569104e+00 3.523800552965551929e-03 1.618014306474697683e-01 1.219429310703619283e-04
7.352349518729593001e+02 6.388618782826088391e-05 -2.800048213111739063e-06 3.252658812673542272e-06 -1.834048802882695070e-08 -4.885208659751026323e-08 -2.837342982788041959e-06 3.979270843776244043e-02 -1.319893333333333309e-03 1.401090000000000113e-01 7.862663333333332893e-01 -4.834451154868824041e+00 3.525607245345329602e-03 1.615570879529588388e-01 1.213672334165878214e-04
7.342763780891408487e+02 6.371894529652701109e-05 -2.464011746977004733e-06 3.259458838322364076e-06 -4.228308450166881800e-09 -3.292661623339960865e-08 -2.835859253348949755e-06 3.979263333333333402e-02 -1.319893333333333309e-03 1.401090000000000113e-01 7.860010781533541824e-01 -4.834415955660078978e+00 3.523494515887647116e-03 1.615692566642132066e-01 1.189528586167808871e-04
7.328580800017749652e+02 6.376468852644200515e-05 -2.071382392187210645e-06 3.272243330114885660e-06 4.628916439030581172e-09 -1.744547063955015157e-08 -2.857358322964939681e-06 3.979263333333333402e-02 -1.319893333333333309e-03 1.401090000000000113e-01 7.859159999999999480e-01 -4.834380756451333916e+00 3.521337827689697414e-03 1.616513457408914056e-01 1.151461247518600857e-04
7.322273030720863289e+02 6.374569919331380893e-05 -2.279878689357241294e-06 3.262626863638286802e-06 9.887504412210027688e-09 -2.134654764353450957e-08 -2.853535631190374520e-06 3.979263333333333402e-02 -1.319893333333333309e-03 1.401090000000000113e-01 7.859159999999999480e-01 -4.834345557242588853e+00 3.523210729510845105e-03 1.615538064395496132e-01 1.154589863654595703e-04
7.311784872504687200e+02 6.388407503012333635e-05 -2.531491080589719656e-06 3.264477708031988904e-06 1.636286029655459338e-08 -3.331738573447102357e-08 -2.846447019252714358e-06 3.979263333333333402e-02 -1.319893333333333309e-03 1.401090000000000113e-01 7.859159999999999480e-01 -4.834310358033843791e+00 3.527211020546171683e-03 1.618959920965710453e-01 1.153146743581581692e-04
7.298922757254453018e+02 6.426084771250315116e-05 -2.578886013435819173e-06 3.258452614736476583e-06 1.914344512946659808e-08 -3.589545528903051903e-08 -2.855611839022479076e-06 3.979263333333333402e-02 -1.319893333333333309e-03 1.401090000000000113e-01 7.859159999999999480e-01 -4.834275158825098728e+00 3.527952608833107625e-03 1.615026176497288413e-01 1.152449507357480190e-04
7.288763961401192546e+02 6.404997152757942365e-05 -2.801290261547645664e-06 3.238558887152777476e-06 3.602965621344197393e-09 -2.884455517924448833e-08 -2.855590077540171681e-06 3.979263333333333402e-02 -1.320656088102978168e-03 1.401090000000000113e-01 7.859159999999999480e-01 -4.834239959616353666e+00 3.529306083845074396e-03 1.613336737354789940e-01 1.172215725666389931e-04
7.279198061410803575e+02 6.378395545474052186e-05 -2.863850980547980203e-06 3.241852973337353972e-06 1.237257879398286398e-08 -2.264788302078661979e-08 -2.842158482874470495e-06 3.979263333333333402e-02 -1.322211218300971920e-03 1.401090000000000113e-01 7.859159999999999480e-01 -4.834204760407608603e+00 3.528125558046251147e-03 1.615041936657022614e-01 1.186106183819159767e-04
7.271478663243100300e+02 6.367772442924978979e-05 -2.774166997789221338e-06 3.247153423838166351e-06 8.562265739731634994e-09 -1.633947091878977934e-08 -2.842733983348510053e-06 3.979263333333333402e-02 -1.320084325673977384e-03 1.401090000000000113e-01 7.859159999999999480e-01 -4.834169561198863541e+00 3.529196976018021247e-03 1.614562757363738055e-01 1.199486470341348186e-04
7.260975990018670245e+02 6.370697148431901842e-05 -2.572323388675493584e-06 3.263294973235207107e-06 4.685416428145359486e-09 -1.849478186267093985e-08 -2.845706289170431467e-06 3.979263333333333402e-02 -1.319893333333333309e-03 1.401090000000000113e-01 7.859159999999999480e-01 -4.834134361990118478e+00 3.528874190589031956e-03 1.615100394506120973e-01 1.202408969947396487e-04
7.249120320363407473e+02 6.394881900660381987e-05 -2.508693969173708085e-06 3.275496212161052349e-06 -1.586618238245196730e-10 -3.394863467877489238e-08 -2.853275898654357396e-06 3.979263333333333402e-02 -1.320508877977232334e-03 1.402009277958999045e-01 7.859159999999999480e-01 -4.834099162781373415e+00 3.528729418609754479e-03 1.618667481329718882e-01 1.190430330181696110e-04
7.238055005884510820e+02 6.406562429988936307e-05 -2.116077031790655026e-06 3.280833579068000166e-06 6.698962873563273594e-09 -3.225576203238253083e-08 -2.864444398251010549e-06 3.979263333333333402e-02 -1.322278277534164569e-03 1.404651767061083911e-01 7.859159999999999480e-01 -4.834063963572628353e+00 3.528416353502070862e-03 1.619272842533310552e-01 1.176497136065566158e-04
7.229744124971379051e+02 6.390176976446176372e-05 -1.945135493344106839e-06 3.275897460977165104e-06 -4.764539002055356322e-09 -5.289174502745480234e-08 -2.870145887824346405e-06 3.979263333333333402e-02 -1.319977923329518701e-03 1.404883333333333262e-01 7.859159999999999480e-01 -4.834028764363883290e+00 3.530416205761651837e-03 1.617446361992511961e-01 1.172175554339805739e-04
7.217473525628760171e+02 6.366111528046624311e-05 -1.724628264202496363e-06 3.261733205558520930e-06 -2.046670139712389103e-08 -4.621122195998430470e-08 -2.848889941609603034e-06 3.979263333333333402e-02 -1.319893333333333309e-03 1.404883333333333262e-01 7.859159999999999480e-01 -4.833993565155138228e+00 3.531785829853739071e-03 1.618516767838906190e-01 1.163079046222988052e-04
7.206128132377907605e+02 6.427000692729012811e-05 -1.676769027543109866e-06 3.262706521474722107e-06 3.247591343208603532e-09 -2.729883567900525678e-08 -2.849866459140942478e-06 3.979263333333333402e-02 -1.319893333333333309e-03 1.404883333333333262e-01 7.859159999999999480e-01 -4.833958365946393165e+00 3.531307395275669423e-03 1.614508115098053365e-01 1.154551215690693034e-04
7.196414105685034883e+02 6.468544909727653297e-05 -1.850484058656426910e-06 3.257810022720009452e-06 -4.454932240559259388e-09 -2.676961099567443028e-08 -2.839338303815725972e-06 3.979263333333333402e-02 -1.322121990602960441e-03 1.404883333333333262e-01 7.859159999999999480e-01 -4.833923166737648103e+00 3.531509129589861795e-03 1.613258795440289939e-01 1.171173429394904686e-04
7.186594984339832308e+02 6.492136173237641756e-05 -2.154227454614014941e-06 3.260270140066851270e-06 -8.087627423655343597e-09 -3.421757593222680237e-08 -2.843742416449179138e-06 3.979349437773368331e-02 -1.320716331778457779e-03 1.404883333333333262e-01 7.859159999999999480e-01 -4.833887967528903040e+00 3.531444281723706332e-03 1.614516387987961210e-01 1.173698810389737585e-04
7.177227327745280263e+02 6.471226210419225887e-05 -2.244777606532869233e-06 3.259715813589685254e-06 -6.697918193749218841e-09 -4.132112544396785256e-08 -2.828654772884251959e-06 3.979506170168384260e-02 -1.322433333333333403e-03 1.404883333333333262e-01 7.859159999999999480e-01 -4.833852768320157978e+00 3.532348626700528103e-03 1.612117557488863540e-01 1.178161257358269947e-04
7.164254850531691545e+02 6.419594208065448535e-05 -2.326080895650926078e-06 3.272019719260184625e-06 -8.785400827611489982e-09 -2.532029573621199294e-08 -2.828602767880820975e-06 3.979629243343024703e-02 -1.322433333333333403e-03 1.404883333333333262e-01 7.859159999999999480e-01 -4.833817569111412915e+00 3.530422367209682440e-03 1.613584088189064236e-01 1.178337879745251288e-04
7.154930111384983320e+02 6.389083804513046993e-05 -2.744316751566122113e-06 3.269076082195022159e-06 -7.774625213196394246e-09 -3.589243228230093411e-08 -2.838351304393315269e-06 3.979372227969870529e-02 -1.321991490768672237e-03 1.404883333333333262e-01 7.859159999999999480e-01 -4.833782369902667853e+00 3.529898243633985012e-03 1.610613097241516689e-01 1.192789162350294348e-04
7.142518612401023574e+02 6.404873104194179218e-05 -3.386200713497839187e-06 3.272378736818559245e-06 1.223858739030079821e-08 -4.746076082449971378e-08 -2.832845018266198572e-06 3.979263333333333402e-02 -1.318071016272651282e-03 1.404883333333333262e-01 7.859159999999999480e-01 -4.833747170693922790e+00 3.530602037166864510e-03 1.609696368163816560e-01 1.189170168501273861e-04
7.129858159284391377e+02 6.410708118491878786e-05 -3.253662027202936257e-06 3.268005036522815355e-06 1.272250353194548503e-08 -4.217224607383966146e-08 -2.840487251156443783e-06 3.979263333333333402e-02 -1.321108255389331085e-03 1.404883333333333262e-01 7.859159999999999480e-01 -4.833711971485177727e+00 3.529800396478389220e-03 1.610227968258589326e-01 1.183244419613224663e-04
7.124688979856215383e+02 6.417604596741631896e-05 -3.073317163371106707e-06 3.260962076896065420e-06 2.316307492717486860e-09 -3.437495732235553847e-08 -2.850401014414898687e-06 3.979263333333333402e-02 -1.322433333333333403e-03 1.404883333333333262e-01 7.859159999999999480e-01 -4.833676772276432665e+00 3.530338272021042029e-03 1.616964846272848366e-01 1.201261688907407157e-04
7.109016644826891707e+02 6.426455054593926139e-05 -3.188442097275487691e-06 3.264804936506863004e-06 4.129886112222324459e-09 -2.805743932780669251e-08 -2.849859572404528019e-06 3.979263333333333402e-02 -1.319893333333333309e-03 1.404883333333333262e-01 7.860478390369561863e-01 -4.833641573067687602e+00 3.526898368359584687e-03 1.615114168850396159e-01 1.207438735890905174e-04
7.096172267532729165e+02 6.403436986032048851e-05 -3.315566755551388237e-06 3.268124353324952999e-06 -8.396100017491956614e-09 -2.900347556025299990e-08 -2.839795249361029929e-06 3.979263333333333402e-02 -1.319893333333333309e-03 1.404883333333333262e-01 7.862546413444665427e-01 -4.833606373858942540e+00 3.523277194087087987e-03 1.617206895737494377e-01 1.234331326530028897e-04
7.091498480911390061e+02 6.383329785288543263e-05 -3.163211716004237485e-06 3.263773632788276444e-06 -1.106601297753958514e-08 -3.357519428450774948e-08 -2.834655080494141491e-06 3.979263333333333402e-02 -1.319893333333333309e-03 1.404883333333333262e-01 7.864614436519771212e-01 -4.833571174650197477e+00 3.521583280068888225e-03 1.617174325468318241e-01 1.222278773148437181e-04
7.075791907831044227e+02 6.318735350752586772e-05 -2.785537305554225475e-06 3.280783096327640901e-06 -1.331664770397003310e-08 -2.883552316746030072e-08 -2.838388792446140941e-06 3.979263333333333402e-02 -1.319893333333333309e-03 1.404883333333333262e-01 7.864746666666665442e-01 -4.833535975441452415e+00 3.520701107144637992e-03 1.618008515264207636e-01 1.205461798558714282e-04
7.066136063282061741e+02 6.300030160610863180e-05 -2.868482713460658037e-06 3.282512348876972833e-06 -1.088676493505608772e-08 -2.854974962165392462e-08 -2.829558536839756005e-06 3.979263333333333402e-02 -1.319893333333333309e-03 1.404883333333333262e-01 7.864746666666665442e-01 -4.833500776232707352e+00 3.521998422786538126e-03 1.618234784600512954e-01 1.204129035197860188e-04
7.057476267497453364e+02 6.285078870948041267e-05 -2.465278912764081827e-06 3.285435870061292803e-06 -6.137607554045000783e-09 -1.739578751698208993e-08 -2.824786833004898422e-06 3.979263333333333402e-02 -1.322257970924467637e-03 1.404883333333333262e-01 7.864746666666665442e-01 -4.833465577023962290e+00 3.521969989939569782e-03 1.616936601964849007e-01 1.185752257731892428e-04
7.048603697481433983e+02 6.298484415161282007e-05 -2.013606863440624096e-06 3.283697477976697660e-06 -5.939531241644347588e-09 -3.146101384104153294e-08 -2.835002088412872994e-06 3.979263333333333402e-02 -1.320789885182574105e-03 1.404883333333333262e-01 7.864746666666665442e-01 -4.833430377815217227e+00 3.523973384015110632e-03 1.612095592753531592e-01 1.204227773465479777e-04
7.031637328827450801e+02 6.374521579681133570e-05 -1.926202033563039257e-06 3.286399286082435944e-06 -5.113404075047697921e-09 -2.159787767781373711e-08 -2.835219712250853374e-06 3.979263333333333402e-02 -1.322433333333333403e-03 1.404883333333333262e-01 7.864746666666665442e-01 -4.833395178606472165e+00 3.526021699850544113e-03 1.612135023855390259e-01 1.235268662484737456e-04
7.021565944260063361e+02 6.422556899410111926e-05 -2.237055006640347788e-06 3.284034814464419376e-06 5.609352102844318148e-09 -1.957498851404827922e-08 -2.835590001342477072e-06 3.979263333333333402e-02 -1.321130941640669305e-03 1.406099425826068949e-01 7.864746666666665442e-01 -4.833359979397727102e+00 3.527701346201902056e-03 1.612659212285054433e-01 1.231818554587277390e-04
7.013912041371016812e+02 6.404919699318514738e-05 -2.525831465663500098e-06 3.282431972196804768e-06 9.713790367606890397e-09 -2.842909928281385656e-08 -2.853601141185386600e-06 3.979263333333333402e-02 -1.319893333333333309e-03 1.407493623396831317e-01 7.864746666666665442e-01 -4.833324780188982039e+00 3.529676618822900295e-03 1.612720966927094768e-01 1.220798984561433131e-04
7.001877187691424069e+02 6.359681503506852101e-05 -2.908562724953105905e-06 3.278182816570935928e-06 1.616013924318578802e-08 -2.803841892007044786e-08 -2.854115713147162290e-06 3.979263333333333402e-02 -1.319893333333333309e-03 1.408621664936834106e-01 7.864746666666665442e-01 -4.833289580980236977e+00 3.532786434655505597e-03 1.612910564876081643e-01 1.204940161254589617e-04
6.994404339873590288e+02 6.351072858600968676e-05 -2.971888470820927577e-06 3.276314899492828145e-06 1.830397150034333174e-08 -3.063631435538435083e-08 -2.844196615162175384e-06 3.979263333333333402e-02 -1.320712709756367105e-03 1.407062319733551614e-01 7.864746666666665442e-01 -4.833254381771491914e+00 3.532392078986819339e-03 1.613856931060762834e-01 1.215949862238792568e-04
6.983674524096876439e+02 6.342955512970514917e-05 -3.035637061136140928e-06 3.282123297248710903e-06 8.976178831218963827e-09 -4.110192321345371718e-08 -2.857109584497402488e-06 3.979263333333333402e-02 -1.322091346789153882e-03 1.408846666666666581e-01 7.864746666666665442e-01 -4.833219182562746852e+00 3.533242094616553114e-03 1.612191652217035143e-01 1.212772906216313858e-04
6.971320709727073108e+02 6.344181048113977978e-05 -2.287973392794784132e-06 3.287438839260133167e-06 -5.933440052553852882e-09 -3.983292710223574180e-08 -2.857865616084460606e-06 3.979305037344563201e-02 -1.319893333333333309e-03 1.408846666666666581e-01 7.864746666666665442e-01 -4.833183983354001789e+00 3.531248960196723199e-03 1.612630478756700569e-01 1.185094394694576509e-04
6.958444565183837085e+02 6.366366745289631427e-05 -2.564848285133674207e-06 3.282898975654803620e-06 1.042554511891816731e-08 -3.488025353894881664e-08 -2.858163490132668573e-06 3.979422073909014146e-02 -1.319893333333333309e-03 1.408846666666666581e-01 7.864746666666665442e-01 -4.833148784145256727e+00 3.525559014779178907e-03 1.615637911069639776e-01 1.155472327964902928e-04
6.950112421083609888e+02 6.355361934777920506e-05 -2.670755067342947620e-06 3.281771654402400315e-06 8.587402014717243943e-09 -3.362707671931936263e-08 -2.862927477002103375e-06 3.979516666666666619e-02 -1.320400316633968396e-03 1.408846666666666581e-01 7.864746666666665442e-01 -4.833113584936511664e+00 3.526006802336186571e-03 1.615448012637479003e-01 1.155939290147907171e-04
6.938680053842061852e+02 6.373261615218456385e-05 -2.490379841022718213e-06 3.294370922069261395e-06 -2.560332692960849759e-09 -3.932993845367730076e-08 -2.853419720774604464e-06 3.979514496113960992e-02 -1.319915095980196728e-03 1.408846666666666581e-01 7.864746666666665442e-01 -4.833078385727766602e+00 3.525458799727550219e-03 1.617884260253117656e-01 1.151045067745364936e-04
6.932193909955522031e+02 6.375910125498705815e-05 -2.712007564479979638e-06 3.281295419440322282e-06 -3.131497438500925766e-09 -3.279355768886963171e-08 -2.861883716444977623e-06 3.979309815103954096e-02 -1.324146324242086309e-03 1.408846666666666581e-01 7.864746666666665442e-01 -4.833043186519021539e+00 3.525768248276775745e-03 1.613656538960526743e-01 1.169442703217628824e-04
6.915373440372426330e+02 6.343736190602822635e-05 -2.958029499734799237e-06 3.285337953052769777e-06 1.153864833855799062e-08 -4.349130929324987844e-08 -2.847874325475837926e-06 3.979263333333333402e-02 -1.320453586408253414e-03 1.408846666666666581e-01 7.864746666666665442e-01 -4.833007987310276476e+00 3.525487714741486808e-03 1.615794156511720370e-01 1.192146385168175180e-04
6.909003595349831812e+02 6.335356653712769133e-05 -2.944915922137905341e-06 3.285044742035017384e-06 2.234807307936779394e-08 -3.501425441070138788e-08 -2.858365346333222229e-06 3.979263333333333402e-02 -1.320434174081313271e-03 1.408846666666666581e-01 7.864746666666665442e-01 -4.832972788101531414e+00 3.526421128833973073e-03 1.618278432827116309e-01 1.191459939996146992e-04
6.899416166057426381e+02 6.331493013037038620e-05 -2.677589446488987077e-06 3.305887312327857769e-06 1.014052008433610972e-08 -1.680972967519658683e-08 -2.859371287709466138e-06 3.979263333333333402e-02 -1.321698270677017966e-03 1.408846666666666581e-01 7.864746666666665442e-01 -4.832937588892786351e+00 3.528643517763559168e-03 1.618464909588006317e-01 1.191660577762240352e-04
6.890260185708567633e+02 6.363996110405851310e-05 -2.969456238755274690e-06 3.295281360979258352e-06 2.799087684378495805e-09 -1.265696112014471124e-08 -2.846507531091360213e-06 3.979263333333333402e-02 -1.320050226342243255e-03 1.408846666666666581e-01 7.864746666666665442e-01 -4.832902389684041289e+00 3.528684458685515599e-03 1.618514503974299024e-01 1.167303803198248432e-04
6.879885303980839808e+02 6.387810154273507711e-05 -3.014909170862734552e-06 3.280163168267718067e-06 6.464402330705929551e-09 -1.854446777006888715e-08 -2.840832124461235311e-06 3.979263333333333402e-02 -1.322093091421927850e-03 1.408846666666666581e-01 7.864746666666665442e-01 -4.832867190475296226e+00 3.529449784565139026e-03 1.616766027205701894e-01 1.152865935950967623e-04
6.868677647583781436e+02 6.471184307353101516e-05 -3.157942139638317197e-06 3.286911213839089203e-06 1.125265794630024701e-08 -3.286921979129506421e-08 -2.841909743794739392e-06 3.979263333333333402e-02 -1.319893333333333309e-03 1.408846666666666581e-01 7.864746666666665442e-01 -4.832831991266551164e+00 3.528575100467123277e-03 1.614832138514609716e-01 1.117901082585500452e-04
6.858652406907818886e+02 6.500100378797158763e-05 -3.123671591246950569e-06 3.298736699096553392e-06 4.245995731474976586e-09 -3.367648596139414343e-08 -2.854191163822552795e-06 3.979263333333333402e-02 -1.319893333333333309e-03 1.408846666666666581e-01 7.864746666666665442e-01 -4.832796792057806101e+00 3.527085281243198117e-03 1.614849812424370978e-01 1.127135464615885209e-04
6.841275953820477298e+02 6.476449494967792780e-05 -2.313869002965059351e-06 3.303340191881679549e-06 9.940742517835076223e-09 -2.219635295897478214e-08 -2.849966004367756036e-06 3.979263333333333402e-02 -1.319893333333333309e-03 1.408846666666666581e-01 7.864746666666665442e-01 -4.832761592849061039e+00 3.524420767449239471e-03 1.617280445991757520e-01 1.140029937998903868e-04
6.834091606614516650e+02 6.457308444337581468e-05 -1.996531400448547827e-06 3.301099267829501087e-06 4.509717892896740932e-09 -3.474610690562864800e-08 -2.862157257137210606e-06 3.979264495916727540e-02 -1.319893333333333309e-03 1.408846666666666581e-01 7.864746666666665442e-01 -4.832726393640315976e+00 3.526714509436247331e-03 1.617139119289169591e-01 1.136016401835724662e-04
6.825374988555259961e+02 6.442922440914991599e-05 -2.032531034307239756e-06 3.296299230811375040e-06 -5.483379308902532506e-09 -4.261584380493617954e-08 -2.864001305645748265e-06 3.979422887562650279e-02 -1.319893333333333309e-03 1.408846666666666581e-01 7.864936775295214844e-01 -4.832691194431570914e+00 3.526838967313275942e-03 1.617216485664906556e-01 1.120134378993932868e-04
6.814424874719898071e+02 6.442946995935291661e-05 -2.579902461751123400e-06 3.290116442602991519e-06 6.407444587720129270e-09 -4.158738239113831143e-08 -2.853860844318743743e-06 3.979516666666666619e-02 -1.319893333333333309e-03 1.408846666666666581e-01 7.866520390236576565e-01 -4.832655995222825851e+00 3.525921664869169272e-03 1.615228677198144169e-01 1.111864356278606910e-04
6.804242953898607311e+02 6.407846489699043008e-05 -2.074931328006994333e-06 3.285928313540990479e-06 1.071683631857599712e-09 -2.955455878687565190e-08 -2.849066485794467183e-06 3.979327157435299384e-02 -1.319893333333333309e-03 1.408846666666666581e-01 7.864953585252684176e-01 -4.832620796014080788e+00 3.523158960394866257e-03 1.613808942582497241e-01 1.096817891326612031e-04
6.791931507253083282e+02 6.485472544450854131e-05 -2.142900099301981956e-06 3.289667036094506315e-06 -1.045061179801903056e-08 -3.038265623279981009e-08 -2.841726981966245400e-06 3.979263333333333402e-02 -1.319893333333333309e-03 1.408846666666666581e-01 7.866410846361455711e-01 -4.832585596805335726e+00 3.520056659578277552e-03 1.614604122649737072e-01 1.120173233563577167e-04
6.781126893756007803e+02 6.525161159358236701e-05 -2.321819668792438850e-06 3.298043628811914421e-06 -2.663284154603150434e-08 -1.618288153547545739e-08 -2.856447814947312645e-06 3.979263333333333402e-02 -1.322433333333333403e-03 1.408846666666666581e-01 7.867843333333333078e-01 -4.832550397596590663e+00 3.518939155291125886e-03 1.613097415024837278e-01 1.136930947727424261e-04
6.774320063981323301e+02 6.530594729672486683e-05 -2.173423984902244661e-06 3.299323941079488359e-06 -8.909619955287865053e-09 -2.148010523368877826e-08 -2.852648695097997631e-06 3.979263333333333402e-02 -1.322433333333333403e-03 1.408846666666666581e-01 7.867843333333333078e-01 -4.832515198387845601e+00 3.520410495030282250e-03 1.615330244643040369e-01 1.128635860786985999e-04
6.763747569657784879e+02 6.502079464565235095e-05 -1.849066485281194485e-06 3.303426358936788057e-06 -1.329256590574116871e-08 -3.004380006041748039e-08 -2.860016007292247414e-06 3.979263333333333402e-02 -1.322433333333333403e-03 1.408846666666666581e-01 7.867843333333333078e-01 -4.832479999179100538e+00 3.521953963063613208e-03 1.617565456617550967e-01 1.113742872864568388e-04
6.753505773103495358e+02 6.514413092211414488e-05 -2.244487609699786551e-06 3.287128730219722120e-06 -5.281016254192018657e-09 -3.445724493709784850e-08 -2.856233841905101831e-06 3.979450887135887321e-02 -1.322433333333333403e-03 1.408846666666666581e-01 7.867843333333333078e-01 -4.832444799970355476e+00 3.523449023991698931e-03 1.616907924591326484e-01 1.125319289258830570e-04
6.742338318912971999e+02 6.522823870076095937e-05 -2.454985301190250525e-06 3.275815383357254828e-06 -3.563614161096236186e-09 -1.948702285037587342e-08 -2.851284689428400427e-06 3.979263333333333402e-02 -1.324942722052429092e-03 1.408846666666666581e-01 7.867843333333333078e-01 -4.832409600761610413e+00 3.524828825125028015e-03 1.616184724361431069e-01 1.150943665095078080e-04
6.734067637111003251e+02 6.502201986869722485e-05 -2.710710909876200335e-06 3.285383219578922170e-06 1.398878401728834249e-10 -3.271523247127907330e-08 -2.850619239290103580e-06 3.979263333333333402e-02 -1.322779120996066954e-03 1.408846666666666581e-01 7.867843333333333078e-01 -4.832374401552865351e+00 3.526436640701786310e-03 1.610363626239469659e-01 1.157660445930822269e-04
6.715092163503441043e+02 6.444435258023275908e-05 -2.586432696245164309e-06 3.308929599060299957e-06 1.099204721740783095e-08 -1.780121659400336203e-08 -2.859480494708232700e-06 3.979376425452346017e-02 -1.319893333333333309e-03 1.408846666666666581e-01 7.867843333333333078e-01 -4.832339202344120288e+00 3.525501476696658604e-03 1.609424520284034876e-01 1.136011536043695654e-04
6.709691510518376845e+02 6.443598952648673956e-05 -2.666193811569218510e-06 3.316760250926483965e-06 2.239393268789756209e-08 -2.319533136730203015e-08 -2.851467116718769577e-06 3.979520000000000279e-02 -1.319893333333333309e-03 1.409754571836045467e-01 7.867843333333333078e-01 -4.832304003135375225e+00 3.525989268925154487e-03 1.610616781413510834e-01 1.143266405368278862e-04
6.697912034124250340e+02 6.464398592778832853e-05 -2.556571226565002133e-06 3.296153576143745766e-06 1.774692847509459304e-08 -2.698696515083582302e-08 -2.848860807098600747e-06 3.979263333333333402e-02 -1.319893333333333309e-03 1.411290337681674611e-01 7.867843333333333078e-01 -4.832268803926630163e+00 3.523240113753841815e-03 1.609189422552158855e-01 1.169717089197921207e-04
6.685984313405407420e+02 6.436794489638802345e-05 -2.766255172688710742e-06 3.316135942933122455e-06 9.714662837701308783e-09 -2.796978362510872222e-08 -2.839122023487512361e-06 3.979263333333333402e-02 -1.319893333333333309e-03 1.412826103527304034e-01 7.867843333333333078e-01 -4.832233604717885100e+00 3.521436544782961114e-03 1.611798585313784504e-01 1.163192440157008022e-04
6.674513642090530539e+02 6.469610109608775114e-05 -2.846783116303403978e-06 3.304654758302157712e-06 4.675557066400273662e-09 -3.002040983430604048e-08 -2.834373541389863400e-06 3.979263333333333402e-02 -1.320831811609171321e-03 1.413360000000000172e-01 7.867843333333333078e-01 -4.832198405509140038e+00 3.521613292347581300e-03 1.612777052204401873e-01 1.136835495534966651e-04
6.664849867527607330e+02 6.473897543750099738e-05 -2.357890255041690774e-06 3.311110278033952638e-06 -1.259970410801692065e-08 -2.415262232553504399e-08 -2.836213348627362766e-06 3.979263333333333402e-02 -1.322295779617099635e-03 1.413360000000000172e-01 7.867843333333333078e-01 -4.832163206300394975e+00 3.521488844689528528e-03 1.616338333136594640e-01 1.135932548919785717e-04
6.656915430708512531e+02 6.433980449675824143e-05 -2.617186142159308719e-06 3.317261615659611001e-06 -1.056601248531066443e-08 -2.427519681145828834e-08 -2.835608232613621806e-06 3.979514972711204607e-02 -1.321685151663602427e-03 1.413360000000000172e-01 7.867843333333333078e-01 -4.832128007091649913e+00 3.523017125477959869e-03 1.613705739991435628e-01 1.149168336943721865e-04
6.646174892532129661e+02 6.423693135573782520e-05 -2.378600233392763542e-06 3.307392651568993541e-06 -7.262382066298835582e-09 -3.669265416006883732e-08 -2.835713212745203789e-06 3.979429854667501654e-02 -1.320235356142219129e-03 1.413360000000000172e-01 7.867843333333333078e-01 -4.832092807882904850e+00 3.523903388074444646e-03 1.612388292927799671e-01 1.141916768296202545e-04
6.638471494590266957e+02 6.425666791381902246e-05 -2.440802321675869023e-06 3.309128287744637271e-06 -4.968827659227076659e-09 -4.143467578032937968e-08 -2.847146428224996608e-06 3.979338842915581403e-02 -1.321133064162924265e-03 1.413360000000000172e-01 7.867843333333333078e-01 -4.832057608674159788e+00 3.524222410152334870e-03 1.610429688961230454e-01 1.129899204301364446e-04
6.626064070070883645e+02 6.451033961849885498e-05 -2.613868988069568749e-06 3.309481495743161862e-06 4.189930792589944094e-09 -5.121854565913891161e-08 -2.852631186105270375e-06 3.979263333333333402e-02 -1.322433333333333403e-03 1.413360000000000172e-01 7.867843333333333078e-01 -4.832022409465414725e+00 3.522814081899265561e-03 1.612005965769942317e-01 1.133260837540663100e-04
6.614753320072551332e+02 6.461202711777374924e-05 -2.759157313310871507e-06 3.302139891309203954e-06 -8.471497921654511561e-09 -4.392125729928248135e-08 -2.862263904726061008e-06 3.979370763050028154e-02 -1.323497864162396023e-03 1.413360000000000172e-01 7.867843333333333078e-01 -4.831987210256669663e+00 3.520976927329660857e-03 1.614622776471537902e-01 1.122706059023225307e-04
6.606221768235317313e+02 6.447004227067754296e-05 -2.887647854176527434e-06 3.300330057466585619e-06 -1.616914953696312856e-08 -2.463848044665965323e-08 -2.842327660563111153e-06 3.979520000000000279e-02 -1.323268568049966497e-03 1.413360000000000172e-01 7.867843333333333078e-01 -4.831952011047924600e+00 3.519249986980195390e-03 1.610420180458538575e-01 1.125393138751069503e-04
6.591214031218804621e+02 6.470776174594292335e-05 -2.843014805502972351e-06 3.306748921834827564e-06 -9.954136694016989291e-09 -4.385310089033139989e-08 -2.851041564411082772e-06 3.979263333333333402e-02 -1.320257489681867999e-03 1.413360000000000172e-01 7.867843333333333078e-01 -4.831916811839179537e+00 3.518143101864412790e-03 1.614863442305618235e-01 1.128549814498461718e-04
6.581986991362809931e+02 6.438615153122962461e-05 -2.805526628858019070e-06 3.300547394537882618e-06 5.248178554372696665e-09 -4.134508982963964438e-08 -2.841711512249970519e-06 3.979331499291258872e-02 -1.322433333333333403e-03 1.413360000000000172e-01 7.867843333333333078e-01 -4.831881612630434475e+00 3.517812163460358466e-03 1.618906496715317445e-01 1.133336607600560528e-04
6.574239055045458144e+02 6.429090856642634096e-05 -2.882769632983097475e-06 3.299988591315038627e-06 4.877981173338674850e-09 -4.880544775701597612e-08 -2.846992154271932870e-06 3.979501591799550209e-02 -1.321788003142247052e-03 1.413360000000000172e-01 7.867843333333333078e-01 -4.831846413421689412e+00 3.519682070891350188e-03 1.616335256989347158e-01 1.124403816145794422e-04
6.558597351221847020e+02 6.429853986308086170e-05 -2.619343569284778437e-06 3.313993696363902247e-06 -2.700014271147092572e-09 -3.166104877172908135e-08 -2.840254087708346696e-06 3.979313364657324076e-02 -1.319893333333333309e-03 1.413360000000000172e-01 7.867843333333333078e-01 -4.831811214212944350e+00 3.522211639930786665e-03 1.616220306443093280e-01 1.142650858595152486e-04
6.550980693405631428e+02 6.436397111812953542e-05 -2.784747760288987973e-06 3.308345193156082001e-06 1.157894458523247144e-08 -5.382563338747039149e-08 -2.845580726841576024e-06 3.979263333333333402e-02 -1.322307799062135900e-03 1.413360000000000172e-01 7.867416483862633703e-01 -4.831776015004199287e+00 3.524747319656575464e-03 1.616594465224228394e-01 1.145359021761495284e-04
6.536136234502331490e+02 6.481549213240265530e-05 -3.225431064316122535e-06 3.315317376024197377e-06 8.824770437009363458e-09 -4.098951254393949356e-08 -2.837792732305871286e-06 3.979263333333333402e-02 -1.321477058226508622e-03 1.413360000000000172e-01 7.864591746979288089e-01 -4.831740815795454225e+00 3.526412429338007023e-03 1.614889059942601346e-01 1.174247691399485821e-04
6.524687055893235765e+02 6.453602104581589443e-05 -3.602043256197821777e-06 3.314392497423455249e-06 -4.380317037676269824e-09 -4.360862853051121132e-08 -2.818586741116085944e-06 3.979263333333333402e-02 -1.320646317390881128e-03 1.413360000000000172e-01 7.861767010095940256e-01 -4.831705616586709162e+00 3.526643570856179480e-03 1.613887985062593400e-01 1.173985330967005893e-04
6.518605038031746517e+02 6.456391445715856765e-05 -3.357423917508628539e-06 3.314477892884194447e-06 2.151739884838305278e-09 -3.494888780861933922e-08 -2.837289883662689954e-06 3.979263333333333402e-02 -1.322433333333333403e-03 1.413360000000000172e-01 7.867736302055406972e-01 -4.831670417377964100e+00 3.528330960666216376e-03 1.616259303748469878e-01 1.179279397872872137e-04
6.507409776010478026e+02 6.415823360853646412e-05 -3.059960009646721532e-06 3.302884492224619409e-06 7.425030118940794882e-09 -4.034872910117502415e-08 -2.857064798887626289e-06 3.979263333333333402e-02 -1.322433333333333403e-03 1.413360000000000172e-01 7.859206666666667118e-01 -4.831635218169219037e+00 3.526800912858248701e-03 1.619703142065171964e-01 1.173720564304288252e-04
6.498218416925602696e+02 6.397175524186012746e-05 -2.921713688247057077e-06 3.292879551688795647e-06 2.023321057088847772e-08 -3.235891082481276161e-08 -2.840336455437308645e-06 3.979263333333333402e-02 -1.322433333333333403e-03 1.413360000000000172e-01 7.859206666666667118e-01 -4.831600018960473975e+00 3.527569368847732669e-03 1.619293673517911980e-01 1.161776007042480719e-04
6.487980457260365483e+02 6.404618211102544080e-05 -2.853633508709923813e-06 3.296226375787903644e-06 3.149595957305391652e-08 -4.876335858170794941e-08 -2.836449280324291752e-06 3.979263333333333402e-02 -1.322433333333333403e-03 1.413360000000000172e-01 7.859206666666667118e-01 -4.831564819751728912e+00 3.528812650359958256e-03 1.612889001794393373e-01 1.171502787604830820e-04
6.477619903001703960e+02 6.365169302499214753e-05 -2.877553176655147124e-06 3.311735250251523637e-06 3.034864974845150069e-08 -4.221554149437860304e-08 -2.839436468932340619e-06 3.979516666666666619e-02 -1.322433333333333403e-03 1.413360000000000172e-01 7.859206666666667118e-01 -4.831529620542983849e+00 3.528869995869925169e-03 1.614803780239602859e-01 1.148308962560905125e-04
6.465867008900942210e+02 6.306848914663985926e-05 -2.800504322033029545e-06 3.312677193566765650e-06 1.553944950992429170e-08 -3.012764106506590611e-08 -2.851374097316135017e-06 3.979516666666666619e-02 -1.322433333333333403e-03 1.413360000000000172e-01 7.859206666666667118e-01 -4.831494421334238787e+00 3.529347567456017892e-03 1.615196627974977983e-01 1.135255222345823149e-04
6.458972577820221659e+02 6.341984139087022227e-05 -2.779316467339237043e-06 3.305316134977448716e-06 9.592932361736875436e-10 -4.059062929656221613e-08 -2.868815014657616900e-06 3.979415184389322596e-02 -1.321415839973645806e-03 1.413360000000000172e-01 7.859206666666667118e-01 -4.831459222125493724e+00 3.529067078684996334e-03 1.615735544654822720e-01 1.114011565288548186e-04
6.448788793356707174e+02 6.384610314706583799e-05 -2.634874880265930549e-06 3.308577087408014889e-06 -1.287885991192833558e-08 -2.342504124098108474e-08 -2.841387061830563649e-06 3.979294034276800035e-02 -1.320201150687564870e-03 1.413360000000000172e-01 7.859206666666667118e-01 -4.831424022916748662e+00 3.529020170151957528e-03 1.611156276438757695e-01 1.140134518526677844e-04
6.434352199699529820e+02 6.394584527572071348e-05 -2.681062789512276692e-06 3.313382010860212436e-06 -9.404927358420696663e-09 -3.231358527132186905e-08 -2.840545009471561726e-06 3.979263333333333402e-02 -1.322433333333333403e-03 1.414229273304755397e-01 7.859206666666667118e-01 -4.831388823708003599e+00 3.531984139082676097e-03 1.612864853183487435e-01 1.157243577343820259e-04
6.420396859955285436e+02 6.381785962060225546e-05 -2.492932381170511469e-06 3.299059105000331281e-06 -9.540743503076033398e-09 -1.493100050394874351e-08 -2.848797858947113495e-06 3.979263333333333402e-02 -1.322740857948848450e-03 1.419173333333333398e-01 7.859206666666667118e-01 -4.831353624499258537e+00 3.532104532226425578e-03 1.609792995617734812e-01 1.166893082379633182e-04
6.417306511729879048e+02 6.368215580960065903e-05 -2.787933783098641926e-06 3.289173678126310201e-06 1.238911442296716373e-08 -1.451366118196577983e-08 -2.853012108506004273e-06 3.979263333333333402e-02 -1.323139535334147973e-03 1.419173333333333398e-01 7.859206666666667118e-01 -4.831318425290513474e+00 3.530943743691875806e-03 1.607396338267300107e-01 1.164693231164212186e-04
6.407146089132380666e+02 6.368292582037819748e-05 -2.798550054266787069e-06 3.292816108515556805e-06 1.672880737718193024e-09 -2.953335969133376868e-08 -2.845217613401491638e-06 3.979263333333333402e-02 -1.322549053277714609e-03 1.419173333333333398e-01 7.859206666666667118e-01 -4.831283226081768412e+00 3.530649589259877725e-03 1.606874154995282522e-01 1.171790100926629088e-04
6.391257882127765697e+02 6.365644997971951660e-05 -3.504381407489837736e-06 3.315133767801961497e-06 7.854864446621690646e-09 -3.454751349193489786e-08 -2.843656062853631383e-06 3.979263333333333402e-02 -1.323773065651793991e-03 1.419173333333333398e-01 7.859206666666667118e-01 -4.831248026873023349e+00 3.531604078262796237e-03 1.607135840419277872e-01 1.149302258640382462e-04
6.385335934306596073e+02 6.341021830655946604e-05 -3.224944514917402473e-06 3.307017810377371256e-06 1.523419593247310299e-08 -2.621867895881654505e-08 -2.855724819479369365e-06 3.979263333333333402e-02 -1.324976666666666594e-03 1.419173333333333398e-01 7.859206666666667118e-01 -4.831212827664278286e+00 3.530973290474554317e-03 1.612362189657438327e-01 1.146845712333259152e-04
6.373203612304453145e+02 6.352987893249141202e-05 -3.085160554696136540e-06 3.321078848605521183e-06 1.290856361236514066e-08 -1.678288354370994713e-08 -2.851277226248591353e-06 3.979263333333333402e-02 -1.324976666666666594e-03 1.419173333333333398e-01 7.859206666666667118e-01 -4.831177628455533224e+00 3.530843147027059453e-03 1.611635368485570263e-01 1.145659958300013578e-04
6.360843949317420538e+02 6.417087768968185544e-05 -3.335334244006456282e-06 3.303323744867837285e-06 1.006187428729627166e-08 -6.152489186387000846e-08 -2.854681288430664006e-06 3.979263333333333402e-02 -1.322433333333333403e-03 1.419173333333333398e-01 7.859206666666667118e-01 -4.831142429246788161e+00 3.532635463590550178e-03 1.614018382128120099e-01 1.147888506680765064e-04
6.350296619616416365e+02 6.474885183606409963e-05 -3.625527097334028069e-06 3.315221203705129920e-06 -3.401883728043302723e-09 -6.312442868315201108e-08 -2.881617672504109770e-06 3.979263333333333402e-02 -1.320501863502422961e-03 1.419173333333333398e-01 7.859206666666667118e-01 -4.831107230038043099e+00 3.534788527737823139e-03 1.612561405106401058e-01 1.178638804989519677e-04
6.341890031417556202e+02 6.509328149209396563e-05 -3.886003388756489940e-06 3.325660209336681785e-06 -3.570486533902972510e-09 -4.686940383935849169e-08 -2.855061587230430320e-06 3.979263333333333402e-02 -1.322166008088698384e-03 1.419173333333333398e-01 7.859206666666667118e-01 -4.831072030829298036e+00 3.533316505555866155e-03 1.611181059501100299e-01 1.178516270652108259e-04
6.334496549960580296e+02 6.536190862625220052e-05 -3.883651928770974342e-06 3.330867108533678044e-06 -4.803140956680751011e-09 -3.971905361504065524e-08 -2.833696180046944878e-06 3.979293975125663962e-02 -1.320783150725248324e-03 1.419173333333333398e-01 7.859206666666667118e-01 -4.831036831620552974e+00 3.531915907250319630e-03 1.611059581501615989e-01 1.161765721224779674e-04
6.318333682765373851e+02 6.438290968670342827e-05 -4.253610453629533454e-06 3.321443478304355917e-06 1.647703381850913245e-08 -4.045452251492521909e-08 -2.844496729153559377e-06 3.979390708464642518e-02 -1.319893333333333309e-03 1.419173333333333398e-01 7.859206666666667118e-01 -4.831001632411807911e+00 3.530814621134417946e-03 1.613923498845721560e-01 1.163695743217117804e-04
6.311281754341745227e+02 6.401189138182876274e-05 -3.794715558603171912e-06 3.334007362740087832e-06 8.020572776236029519e-10 -3.894690419003421121e-08 -2.854830904024110844e-06 3.979263333333333402e-02 -1.323284360595380904e-03 1.419173333333333398e-01 7.859206666666667118e-01 -4.830966433203062849e+00 3.529961489501860349e-03 1.612367510170265028e-01 1.157740086088965070e-04
6.294903600408484863e+02 6.318226271996206999e-05 -3.952560777890342149e-06 3.321289945516179889e-06 1.138812578560825463e-08 -4.478415524569409467e-08 -2.856912921468824145e-06 3.979263333333333402e-02 -1.321846319769048698e-03 1.419173333333333398e-01 7.859206666666667118e-01 -4.830931233994317786e+00 3.531021762699378119e-03 1.612281189838189743e-01 1.165690622936624852e-04
6.289763718802569201e+02 6.311228726416745168e-05 -3.521380386970089121e-06 3.328783783773159754e-06 -5.504083518637319044e-09 -3.070800813304171338e-08 -2.853421567328193990e-06 3.979263333333333402e-02 -1.320636577857905005e-03 1.419173333333333398e-01 7.859206666666667118e-01 -4.830896034785572724e+00 3.530556917014607710e-03 1.612006681975860500e-01 1.181667272939477430e-04
6.274827580334913364e+02 6.368859240462514202e-05 -3.442002778921514622e-06 3.325013945062582616e-06 2.144910328991916033e-09 -1.863601210158754270e-08 -2.855359081865973790e-06 3.979263333333333402e-02 -1.322433333333333403e-03 1.419173333333333398e-01 7.860419087136225613e-01 -4.830860835576827661e+00 3.530638522320440811e-03 1.614857236790821216e-01 1.170963408668434640e-04
6.268155020456777038e+02 6.449855993139053795e-05 -3.455311033305466210e-06 3.323639650307806984e-06 1.168311624499774697e-08 -2.927239783857763259e-08 -2.845922115274195158e-06 3.979263333333333402e-02 -1.322433333333333403e-03 1.419173333333333398e-01 7.861410000000000897e-01 -4.830825636368082598e+00 3.530572441130881006e-03 1.617632640993025006e-01 1.169442639989240777e-04
6.258991101584091439e+02 6.485509452720863977e-05 -2.877604423638055774e-06 3.337235228791606385e-06 1.315471847616464236e-08 -4.056817728126131673e-08 -2.831549366113566839e-06 3.979263333333333402e-02 -1.322433333333333403e-03 1.419173333333333398e-01 7.861410000000000897e-01 -4.830790437159337536e+00 3.531101972766092102e-03 1.615650485301719785e-01 1.170750233047245778e-04
6.240965448798386888e+02 6.438076867167995385e-05 -2.143617014285840369e-06 3.336832572090671451e-06 1.263584172905110320e-08 -3.442285177743852207e-08 -2.832087004361759548e-06 3.979263333333333402e-02 -1.324503738135555811e-03 1.419173333333333398e-01 7.861410000000000897e-01 -4.830755237950592473e+00 3.530995919663543984e-03 1.610846808654813611e-01 1.177261689741820492e-04
6.227952691575193285e+02 6.450798609567038060e-05 -2.070741476540965248e-06 3.340013031897473910e-06 1.952372266142455053e-08 -5.149181310147624650e-08 -2.852552080619205898e-06 3.979263333333333402e-02 -1.322769180527936248e-03 1.419173333333333398e-01 7.861410000000000897e-01 -4.830720038741847411e+00 3.530369310527761706e-03 1.610049003818053714e-01 1.203692074299284845e-04
6.220647945894136228e+02 6.476876773380708387e-05 -2.418833872353538084e-06 3.332966200816576077e-06 9.844702520931415904e-09 -5.733514402404912137e-08 -2.851927700877721232e-06 3.979263333333333402e-02 -1.322433333333333403e-03 1.419173333333333398e-01 7.861410000000000897e-01 -4.830684839533102348e+00 3.528389092416887775e-03 1.613078739595162348e-01 1.204719712876409118e-04
6.207824699116986267e+02 6.487779655163259198e-05 -3.075609104699743476e-06 3.326999466135879379e-06 -9.684832299729829011e-10 -3.196017565873955713e-08 -2.863177652492754428e-06 3.979263333333333402e-02 -1.324976666666666594e-03 1.419173333333333398e-01 7.861410000000000897e-01 -4.830649640324357286e+00 3.528278522689100045e-03 1.609260090177541125e-01 1.190784184867200367e-04
6.198955195797337865e+02 6.469950058151123159e-05 -3.387110966961246351e-06 3.308830855181729008e-06 -1.228791993468486912e-08 -2.314608425548155932e-08 -2.854755783200078900e-06 3.979263333333333402e-02 -1.324976666666666594e-03 1.419173333333333398e-01 7.861410000000000897e-01 -4.830614441115612223e+00 3.528285734728419526e-03 1.609244597899142093e-01 1.194912955714120298e-04
6.188401387134081233e+02 6.451170831481116159e-05 -3.369081121103315236e-06 3.323402986243025028e-06 -6.221538864478182430e-09 -2.856946851288110933e-08 -2.857974737919170660e-06 3.979263333333333402e-02 -1.322553430973620906e-03 1.419173333333333398e-01 7.861410000000000897e-01 -4.830579241906867161e+00 3.528864588424477592e-03 1.610851298729095993e-01 1.144946901062531675e-04
6.180237954088578363e+02 6.443050673413920572e-05 -3.377520858318201817e-06 3.328769300388710854e-06 3.737113342678765396e-09 -4.344421706474575734e-08 -2.851922290673079834e-06 3.979263333333333402e-02 -1.322716520064174924e-03 1.421242032931953336e-01 7.861410000000000897e-01 -4.830544042698122098e+00 3.527600915793573013e-03 1.608961987134161220e-01 1.154481171541514210e-04
6.173591411879724546e+02 6.435987318083182353e-05 -3.369144692521054838e-06 3.332037927341546205e-06 1.067597028385603798e-08 -4.102508959768654841e-08 -2.846141067997134121e-06 3.979263333333333402e-02 -1.322967835887854139e-03 1.423519665132013945e-01 7.861410000000000897e-01 -4.830508843489377035e+00 3.526737414346958494e-03 1.608798317977329362e-01 1.159449201016235129e-04
6.159959306343633898e+02 6.404718664134091037e-05 -2.959909148780609013e-06 3.326241818034092112e-06 1.744477296560053954e-09 -2.470850962763863439e-08 -2.861580287114952973e-06 3.979263333333333402e-02 -1.320310983714403008e-03 1.425686666666666769e-01 7.861410000000000897e-01 -4.830473644280631973e+00 3.525349987543134611e-03 1.610214759785749405e-01 1.138362923008967158e-04
6.147091810866004380e+02 6.401775109896566413e-05 -2.873757545843095476e-06 3.331171491851812330e-06 -6.415988782059256450e-09 -2.120480222101830874e-08 -2.847614277927775592e-06 3.979263333333333402e-02 -1.322433333333333403e-03 1.425686666666666769e-01 7.861410000000000897e-01 -4.830438445071886910e+00 3.525077316329382985e-03 1.614578435726656824e-01 1.133092431991096228e-04
6.137079721620725650e+02 6.420850665883322088e-05 -2.737927749236408424e-06 3.326978771920190169e-06 -4.469367616354536862e-09 -3.975823447113174209e-08 -2.833692547214186931e-06 3.979263333333333402e-02 -1.322433333333333403e-03 1.425686666666666769e-01 7.861410000000000897e-01 -4.830403245863141848e+00 3.527133860285453556e-03 1.614621863534216051e-01 1.127624804289815795e-04
6.129391488250126940e+02 6.451060580450657968e-05 -2.693813437233354486e-06 3.333813741723332187e-06 5.769525043088687300e-10 -4.554803536051755101e-08 -2.823562553679515621e-06 3.979263333333333402e-02 -1.322860208078160309e-03 1.425686666666666769e-01 7.861410000000000897e-01 -4.830368046654396785e+00 3.527119992227750484e-03 1.615424254514588320e-01 1.140308208030930054e-04
6.120486751983694376e+02 6.479758462887595996e-05 -2.677024493570767823e-06 3.341230325358679149e-06 -7.850162985839041628e-09 -5.302004224768169269e-08 -2.844192858099660571e-06 3.979263333333333402e-02 -1.323559774191561096e-03 1.425686666666666769e-01 7.861410000000000897e-01 -4.830332847445651723e+00 3.527440363294838399e-03 1.615515341312382669e-01 1.146457344832776487e-04
6.108836653698971304e+02 6.504293798897328195e-05 -2.696518824116092248e-06 3.332674532294925251e-06 -9.264043429190823356e-09 -4.668593585508960147e-08 -2.859953737057697277e-06 3.979263333333333402e-02 -1.321321418760571876e-03 1.425686666666666769e-01 7.861410000000000897e-01 -4.830297648236906660e+00 3.526501625630103307e-03 1.615401345813659573e-01 1.161852871743927589e-04
6.094666846888959526e+02 6.527598363847705398e-05 -2.408728247261234269e-06 3.335397847119302255e-06 3.441214236023317849e-09 -3.935381053849688349e-08 -2.858531966047992833e-06 3.979263333333333402e-02 -1.322436666666666717e-03 1.425686666666666769e-01 7.861410000000000897e-01 -4.830262449028161598e+00 3.525668902988727659e-03 1.614893653563936882e-01 1.168232313018690996e-04
6.087617271528265519e+02 6.495450177264328051e-05 -2.131265316250394587e-06 3.330145166268606680e-06 -7.388772981382217928e-09 -3.942950741069313071e-08 -2.840658575692187218e-06 3.979263333333333402e-02 -1.323043028750639548e-03 1.425686666666666769e-01 7.861410000000000897e-01 -4.830227249819416535e+00 3.525363641182065449e-03 1.617977163178423716e-01 1.172331526814686717e-04
6.076616186432844415e+02 6.468239914159942599e-05 -2.288814310240730611e-06 3.321979005437775521e-06 -1.037003544684419853e-08 -3.514365326586596576e-08 -2.839837964287249171e-06 3.979263333333333402e-02 -1.324564254492560352e-03 1.425686666666666769e-01 7.861410000000000897e-01 -4.830192050610671473e+00 3.527538769744459780e-03 1.617669299514460368e-01 1.170581945885878269e-04
6.068345970917927161e+02 6.417063794267080686e-05 -2.317496750658435671e-06 3.319695170196368716e-06 -2.378837297641836281e-09 -3.852734159984228762e-08 -2.851186760080804987e-06 3.979263333333333402e-02 -1.322872421913752093e-03 1.425686666666666769e-01 7.861410000000000897e-01 -4.830156851401926410e+00 3.529083914051248886e-03 1.617358224842964931e-01 1.177380048041848311e-04
6.052528720847794830e+02 6.384415808032860621e-05 -2.270840471642008502e-06 3.309529938355449544e-06 -8.635358480971554751e-09 -3.873135934032068230e-08 -2.843197326218965200e-06 3.979263333333333402e-02 -1.324082968727422578e-03 1.425686666666666769e-01 7.861410000000000897e-01 -4.830121652193181347e+00 3.528987166426739066e-03 1.618167810238822779e-01 1.165697787247545219e-04
6.042605106595456164e+02 6.392312664712711614e-05 -2.309712670618099104e-06 3.328092907547598067e-06 -2.758237886835105843e-10 -3.170676971486967167e-08 -2.849740340074091046e-06 3.979263333333333402e-02 -1.324976666666666594e-03 1.425686666666666769e-01 7.861410000000000897e-01 -4.830086452984436285e+00 3.528862182466374273e-03 1.618138972645114249e-01 1.165318263889421395e-04
6.031067130292303773e+02 6.429661231531677275e-05 -2.279312026835118725e-06 3.334130774742599727e-06 -2.759515491337313618e-09 -4.133730623354957529e-08 -2.841139263244540545e-06 3.979263333333333402e-02 -1.322943579936435932e-03 1.425686666666666769e-01 7.861410000000000897e-01 -4.830051253775691222e+00 3.525726350019440809e-03 1.619527985782379942e-01 1.169071279289594559e-04
6.027976403711331841e+02 6.415285197718849711e-05 -2.797012768716232226e-06 3.336599068846788539e-06 -2.023053122943009979e-09 -3.137205945881737264e-08 -2.845057678029538667e-06 3.979263333333333402e-02 -1.324897638384044856e-03 1.425686666666666769e-01 7.861410000000000897e-01 -4.830016054566946160e+00 3.526563644705232262e-03 1.615753666115303799e-01 1.140287813449059035e-04
6.011125685873325892e+02 6.445641699428161439e-05 -2.870903429886098911e-06 3.321630930996805165e-06 -8.937680570494839243e-10 -1.985200831867830967e-08 -2.856915524764060675e-06 3.979263333333333402e-02 -1.322436666666666717e-03 1.425686666666666769e-01 7.861410000000000897e-01 -4.829980855358201097e+00 3.528279671760999742e-03 1.618423811905157217e-01 1.140669500261216293e-04
6.003374772806241708e+02 6.425650674671706016e-05 -3.000693922867719713e-06 3.322074513946453129e-06 1.581953208590290357e-08 -2.473151477266055601e-08 -2.858055487903813164e-06 3.979263333333333402e-02 -1.322436666666666717e-03 1.425686666666666769e-01 7.861410000000000897e-01 -4.829945656149456035e+00 3.527396232377690358e-03 1.618447561445769400e-01 1.158821506643328429e-04
5.990826641475210863e+02 6.387085116284126887e-05 -3.203594560781635525e-06 3.332071544890025740e-06 1.125150596526281665e-09 -2.008741938217743532e-08 -2.857820283845792439e-06 3.979263333333333402e-02 -1.323242188822276039e-03 1.425686666666666769e-01 7.861410000000000897e-01 -4.829910456940710972e+00 3.528092383563065457e-03 1.615508882142562552e-01 1.155013821590938845e-04
5.981194999937309831e+02 6.402188806690159450e-05 -2.970784296830270797e-06 3.341259983901029062e-06 8.200206641705502163e-09 -3.056070807057083890e-08 -2.875440617462065247e-06 3.979263333333333402e-02 -1.324527952814897117e-03 1.425686666666666769e-01 7.861196623763603286e-01 -4.829875257731965910e+00 3.530576445660611826e-03 1.614985297473369441e-01 1.188900338312525053e-04
5.968601286422366456e+02 6.404227905831019968e-05 -2.867811366099157311e-06 3.357546177773063407e-06 9.112363188838500382e-09 -2.021614303824684605e-08 -2.864451349453686385e-06 3.979263333333333402e-02 -1.322570800335678498e-03 1.425686666666666769e-01 7.861103333333332444e-01 -4.829840058523220847e+00 3.529243090504671082e-03 1.613435652579330026e-01 1.222301575355514444e-04
5.960523810602149979e+02 6.405197654286248451e-05 -2.591569669257610117e-06 3.352293987005759791e-06 2.286386985639660206e-08 -1.509579103191445233e-08 -2.841328272356562196e-06 3.979263333333333402e-02 -1.324976666666666594e-03 1.425686666666666769e-01 7.861103333333332444e-01 -4.829804859314475785e+00 3.528926280102759935e-03 1.612577463036892755e-01 1.218026697481002380e-04
5.950927529963100824e+02 6.433245407824385732e-05 -2.199125014775535470e-06 3.346877530557593004e-06 1.367020267532180700e-08 -2.722669432271082907e-08 -2.845159526407874126e-06 3.979263333333333402e-02 -1.324976666666666594e-03 1.425686666666666769e-01 7.861103333333332444e-01 -4.829769660105730722e+00 3.530262715391105453e-03 1.613678953363274216e-01 1.194318445154590584e-04
5.940676479200022868e+02 6.443386252438227768e-05 -2.063954203358668533e-06 3.335889939868066191e-06 6.136331855372061018e-09 -4.553233612745182492e-08 -2.855766779501232723e-06 3.979263333333333402e-02 -1.324976666666666594e-03 1.425686666666666769e-01 7.861103333333332444e-01 -4.829734460896985659e+00 3.528846444646207420e-03 1.612063498879702517e-01 1.176016486536426270e-04
5.932943649274908466e+02 6.429897415105253512e-05 -2.131129335338916115e-06 3.339737300411716636e-06 1.073452768812061421e-08 -3.164131549970767923e-08 -2.837393431167576711e-06 3.979263333333333402e-02 -1.324976666666666594e-03 1.425686666666666769e-01 7.861103333333332444e-01 -4.829699261688240597e+00 3.526801779794300293e-03 1.614322535768723255e-01 1.176720734740605430e-04
5.918613288239621397e+02 6.386552344996494518e-05 -2.409901734166227400e-06 3.346073438038579838e-06 5.634412810545621662e-09 -3.605637354826138334e-08 -2.861894489807967673e-06 3.979263333333333402e-02 -1.323584586877039199e-03 1.425686666666666769e-01 7.861103333333332444e-01 -4.829664062479495534e+00 3.529793953584641191e-03 1.614068810336714843e-01 1.185901712878252335e-04
5.909293639570681762e+02 6.348027833731959132e-05 -2.169218408170316501e-06 3.366386846410471323e-06 2.883138491162192201e-09 -4.126958677450597483e-08 -2.858188705287590145e-06 3.979263333333333402e-02 -1.322436666666666717e-03 1.425686666666666769e-01 7.861103333333332444e-01 -4.829628863270750472e+00 3.531841286905443387e-03 1.615181320531925147e-01 1.189961257673261973e-04
5.898858793941743670e+02 6.307698042881544869e-05 -2.477867817846331671e-06 3.366808337522971019e-06 -9.250420910044634575e-10 -5.316322294349504017e-08 -2.866423068773753612e-06 3.979263333333333402e-02 -1.322436666666666717e-03 1.425686666666666769e-01 7.861103333333332444e-01 -4.829593664062005409e+00 3.529057510729382337e-03 1.615247782495706497e-01 1.195091540529933679e-04
5.889002769989159560e+02 6.273435869058762077e-05 -2.759776755551893940e-06 3.370187330151548098e-06 -6.902524345631597565e-09 -4.426929516660205902e-08 -2.877642754045034269e-06 3.979263333333333402e-02 -1.322804136824474617e-03 1.425686666666666769e-01 7.861103333333332444e-01 -4.829558464853260347e+00 3.528428391091748082e-03 1.612344906858028393e-01 1.211966313389457048e-04
5.875575134289528023e+02 6.270542716077728027e-05 -2.957864665389742437e-06 3.344833839655055654e-06 7.754201262234866437e-09 -4.623850502138612511e-08 -2.845088696952425183e-06 3.979263333333333402e-02 -1.324964902230650957e-03 1.432231891752732411e-01 7.861103333333332444e-01 -4.829523265644515284e+00 3.526266914178926692e-03 1.610615228628731188e-01 1.184579579271929933e-04
5.866748807349725894e+02 6.289340885547381878e-05 -3.123524938414661458e-06 3.351997004561278743e-06 1.375458207294098545e-08 -3.835779838441732713e-08 -2.843603345126467032e-06 3.979263333333333402e-02 -1.324976666666666594e-03 1.433176666666666765e-01 7.861103333333332444e-01 -4.829488066435770222e+00 3.526001153629580807e-03 1.610352743777796192e-01 1.170883875961456505e-04
5.859561696386873564e+02 6.340126474595722441e-05 -3.126988072726792615e-06 3.343265630648118565e-06 1.569158086940927233e-09 -3.147747248440091349e-08 -2.846252579021042626e-06 3.979263333333333402e-02 -1.324976666666666594e-03 1.433176666666666765e-01 7.861103333333332444e-01 -4.829452867227025159e+00 3.525283334272669589e-03 1.610818125035658743e-01 1.169938627369101472e-04
5.844518121804625252e+02 6.424957903265633697e-05 -2.499822729672877838e-06 3.352335108672171839e-06 -3.637095375403108643e-09 -1.830277347172321203e-08 -2.861795107837038384e-06 3.979263333333333402e-02 -1.324724347302744937e-03 1.433176666666666765e-01 7.861103333333332444e-01 -4.829417668018280096e+00 3.525546821600187685e-03 1.609999874929838592e-01 1.158153409675001126e-04
5.837638336066356715e+02 6.416626071297817891e-05 -2.523813524089667137e-06 3.357899917269145230e-06 -1.206809770212843892e-08 -9.047817309828970998e-09 -2.852511336602768808e-06 3.979263333333333402e-02 -1.323829054486353254e-03 1.433176666666666765e-01 7.861103333333332444e-01 -4.829382468809535034e+00 3.525678202959863731e-03 1.612587372843936606e-01 1.167288293635586625e-04
5.820698134816342417e+02 6.401107741022676878e-05 -1.955511709713290439e-06 3.342665661021047542e-06 -1.575539560220595653e-08 -2.348536468325557839e-08 -2.842337805108889584e-06 3.979263333333333402e-02 -1.324976666666666594e-03 1.433176666666666765e-01 7.861103333333332444e-01 -4.829347269600789971e+00 3.525034615956308334e-03 1.614682561707384278e-01 1.182221512569288916e-04
5.814433876024933170e+02 6.386456895672626606e-05 -2.065170535846848815e-06 3.348860373627015677e-06 -2.269934796683887723e-08 -4.486712320121596236e-08 -2.841611652820596152e-06 3.979263333333333402e-02 -1.324976666666666594e-03 1.433176666666666765e-01 7.861103333333332444e-01 -4.829312070392044909e+00 3.525034095634747757e-03 1.616260715110639234e-01 1.191406900815503216e-04
5.799504101586704792e+02 6.381532513399881020e-05 -2.323003996919929158e-06 3.359184082380519412e-06 -1.261455393848767418e-08 -2.388667810442698035e-08 -2.850867524989040591e-06 3.979263333333333402e-02 -1.324976666666666594e-03 1.433176666666666765e-01 7.861103333333332444e-01 -4.829276871183299846e+00 3.527460222783820095e-03 1.613622092148405407e-01 1.146440982929043152e-04
5.792517226026537855e+02 6.349024523868870796e-05 -2.604178141011069235e-06 3.377121578769346852e-06 -1.718972886529786914e-08 -3.493749772518933571e-08 -2.854612653436852801e-06 3.979263333333333402e-02 -1.324976666666666594e-03 1.433176666666666765e-01 7.861103333333332444e-01 -4.829241671974554784e+00 3.527109229264661569e-03 1.612295028799753671e-01 1.125687339800808122e-04
5.781712824790273544e+02 6.365636672423831280e-05 -2.668185448509394891e-06 3.358940310174756072e-06 -1.306726837948663715e-08 -5.764197882020837387e-08 -2.848215512186981724e-06 3.979263333333333402e-02 -1.323301708240455466e-03 1.433176666666666765e-01 7.861103333333332444e-01 -4.829206472765809721e+00 3.526623257572155876e-03 1.610865603715362637e-01 1.099451748699985460e-04
5.772543695791408709e+02 6.366715428365766637e-05 -2.779561607290540555e-06 3.352819222634699111e-06 1.243645190119869657e-09 -5.976137316964637061e-08 -2.854368198657625988e-06 3.979263333333333402e-02 -1.324889810260237695e-03 1.433176666666666765e-01 7.861103333333332444e-01 -4.829171273557064659e+00 3.527350014523687651e-03 1.609222205150857843e-01 1.114490838169237755e-04
5.757994739978765892e+02 6.414074522975399771e-05 -2.645808699920764669e-06 3.367914644429326006e-06 6.553190039735018029e-09 -1.976393655180414009e-08 -2.832764843300180279e-06 3.979263333333333402e-02 -1.324976666666666594e-03 1.433176666666666765e-01 7.861103333333332444e-01 -4.829136074348319596e+00 3.526360167330106019e-03 1.608559406192817953e-01 1.129287241317358028e-04
5.746330031844693167e+02 6.435532660108045258e-05 -2.477507319717270435e-06 3.371667728912821658e-06 8.436760635492382327e-09 -1.651209621118842523e-08 -2.853808048369594008e-06 3.979263333333333402e-02 -1.324976666666666594e-03 1.433176666666666765e-01 7.861103333333332444e-01 -4.829100875139574534e+00 3.525141861670480058e-03 1.612313036657773146e-01 1.135101105464191213e-04
5.741349804253471802e+02 6.427857207550992597e-05 -2.428734754130713916e-06 3.360267093398117128e-06 -2.484701804077941759e-09 -1.246955287601363985e-08 -2.863144995476488235e-06 3.979263333333333402e-02 -1.323855578845917246e-03 1.433176666666666765e-01 7.861103333333332444e-01 -4.829065675930829471e+00 3.526339365951364126e-03 1.611593365905949482e-01 1.142854491567770462e-04
5.733529177440757394e+02 6.401311063492911364e-05 -2.630704977679675986e-06 3.363248446496884374e-06 -1.668738257005740716e-08 -2.230195249219608018e-08 -2.869162522473473829e-06 3.979263333333333402e-02 -1.322433333333333403e-03 1.433176666666666765e-01 7.861103333333332444e-01 -4.829030476722084408e+00 3.527614237168295083e-03 1.611183117385519559e-01 1.149075967606374228e-04
5.714127146926034584e+02 6.349693129798973819e-05 -3.142864677239740915e-06 3.369887913615765221e-06 8.670544505274918267e-10 -3.688031144929592128e-08 -2.853597771557488019e-06 3.979263333333333402e-02 -1.322433333333333403e-03 1.433176666666666765e-01 7.861103333333332444e-01 -4.828995277513339346e+00 3.527087784456747321e-03 1.610125521738383358e-01 1.153732561287205494e-04
5.700634020492467471e+02 6.308864919000004587e-05 -3.066812910121454405e-06 3.373603171506212243e-06 5.683674788192790393e-09 -4.031015115420346653e-08 -2.845821608600246468e-06 3.979263333333333402e-02 -1.323305292974422814e-03 1.433176666666666765e-01 7.847262212587233776e-01 -4.828960078304594283e+00 3.526702022238847531e-03 1.613768909085253334e-01 1.159655327843094871e-04
5.691968305010117319e+02 6.306853325112217327e-05 -2.326568889312617415e-06 3.375439050034138284e-06 -4.325321893071197489e-10 -4.505488666893245018e-08 -2.850480422283379095e-06 3.979263333333333402e-02 -1.324976666666666594e-03 1.433176666666666765e-01 7.840073333333332783e-01 -4.828924879095849221e+00 3.527735412880744076e-03 1.614858864756608392e-01 1.154466354198108494e-04
5.684338687859561787e+02 6.309647818044716373e-05 -1.986961903292072809e-06 3.373962274813153279e-06 4.453482471721842466e-09 -4.090006747677318097e-08 -2.843449874255749350e-06 3.979263333333333402e-02 -1.323437121177125199e-03 1.433176666666666765e-01 7.840073333333332783e-01 -4.828889679887104158e+00 3.529702318757343884e-03 1.612596985816797945e-01 1.137619958778606156e-04
5.677255927015039561e+02 6.316615274848973096e-05 -2.222713272440587351e-06 3.366420468640483746e-06 -1.591164285756047707e-09 -3.098063212583964810e-08 -2.838128020468125445e-06 3.979263333333333402e-02 -1.320901683173798108e-03 1.433176666666666765e-01 7.840073333333332783e-01 -4.828854480678359096e+00 3.531529857244013453e-03 1.612624084469941599e-01 1.119466330810584036e-04
5.665414865194790082e+02 6.412150554833995783e-05 -2.090811485694174847e-06 3.353877162572877752e-06 1.686447346512524322e-08 -4.316864805713048757e-08 -2.841981464765461297e-06 3.979263333333333402e-02 -1.320118836788870516e-03 1.433176666666666765e-01 7.840073333333332783e-01 -4.828819281469614033e+00 3.531013924696891921e-03 1.611481259410477707e-01 1.151457324707769804e-04
5.651760135503108131e+02 6.417529985700881265e-05 -2.408677693393181460e-06 3.364382007919530903e-06 1.082512136565735518e-08 -4.151846883412372696e-08 -2.842276411785174940e-06 3.979263333333333402e-02 -1.322436666666666717e-03 1.433176666666666765e-01 7.840073333333332783e-01 -4.828784082260868971e+00 3.531984586678770400e-03 1.615217643129237823e-01 1.149733616401879413e-04
5.640979424148173393e+02 6.405092605578421915e-05 -2.458488471068347141e-06 3.367473299082567680e-06 7.441724504129686397e-09 -3.037188923625906511e-08 -2.846850068475096479e-06 3.979263333333333402e-02 -1.322184700968030485e-03 1.433176666666666765e-01 7.840073333333332783e-01 -4.828748883052123908e+00 3.531022445106713620e-03 1.610999450224700758e-01 1.184458968768855930e-04
5.630450353571322921e+02 6.481311542784128044e-05 -2.235393520476414970e-06 3.372957273846487091e-06 1.073252635164783728e-09 -3.912637186992755785e-08 -2.850548866692378794e-06 3.979263333333333402e-02 -1.322433333333333403e-03 1.433176666666666765e-01 7.840073333333332783e-01 -4.828713683843378845e+00 3.531114926191637401e-03 1.611041793099432518e-01 1.165710765345216190e-04
5.620771290403102967e+02 6.426760236355302575e-05 -2.691493548090751403e-06 3.369269715646439894e-06 8.150213524406376118e-10 -3.416586016983097088e-08 -2.857649842226413738e-06 3.979263333333333402e-02 -1.324976666666666594e-03 1.433176666666666765e-01 7.840073333333332783e-01 -4.828678484634633783e+00 3.532164712764285924e-03 1.613120657987514583e-01 1.162895778298081960e-04
5.614591621289526984e+02 6.420738368370057817e-05 -2.621644745536101998e-06 3.374613782352918470e-06 -3.070721456000500996e-10 -2.349347087776452840e-08 -2.853289206397962211e-06 3.979263333333333402e-02 -1.324976666666666594e-03 1.433176666666666765e-01 7.840073333333332783e-01 -4.828643285425888720e+00 3.533251120714356319e-03 1.611041062030581228e-01 1.155278545957924547e-04
5.600922247046385110e+02 6.387671266127967630e-05 -3.149361008534975722e-06 3.383165371363442696e-06 6.268257010164072455e-10 -6.173941655106464672e-09 -2.847287398226885040e-06 3.979263333333333402e-02 -1.324976666666666594e-03 1.433176666666666765e-01 7.840073333333332783e-01 -4.828608086217143658e+00 3.532283541651470415e-03 1.612761293059607193e-01 1.162499709485971490e-04
5.587814777843378806e+02 6.419128866779270882e-05 -2.630973164512041948e-06 3.384560111424666744e-06 7.083370924168112729e-09 -2.823994643201766628e-08 -2.845624852294137973e-06 3.979422281290383168e-02 -1.324976666666666594e-03 1.442170000000000119e-01 7.840073333333332783e-01 -4.828572887008398595e+00 3.531438232105627278e-03 1.613881826347137727e-01 1.128804138442533847e-04
5.577788105266595267e+02 6.465805640619341299e-05 -2.967774640898781686e-06 3.383988427766945314e-06 -1.180048187816374783e-09 -1.398248055190099263e-08 -2.840788009969140786e-06 3.979263333333333402e-02 -1.324976666666666594e-03 1.442170000000000119e-01 7.840073333333332783e-01 -4.828537687799653533e+00 3.529244657255474829e-03 1.612991470496574486e-01 1.142625327523152972e-04
5.566500978202888064e+02 6.467596680352889033e-05 -2.912573745868906111e-06 3.398338139775963602e-06 1.202864384680346426e-08 -1.575805421020759268e-08 -2.854172158570795744e-06 3.979496469160694744e-02 -1.323247244994952112e-03 1.442170000000000119e-01 7.840073333333332783e-01 -4.828502488590908470e+00 3.528844197915815412e-03 1.610106499508191513e-01 1.145686602174734292e-04
5.559046398207880202e+02 6.422084683682840859e-05 -2.619003439790953987e-06 3.412615093063960473e-06 7.377328301458008479e-09 -2.648439617778108967e-08 -2.866053170025632623e-06 3.979263333333333402e-02 -1.324174906858872946e-03 1.442170000000000119e-01 7.840073333333332783e-01 -4.828467289382163408e+00 3.528035472502021996e-03 1.612304787402702999e-01 1.149880850503176501e-04
5.546485916344423686e+02 6.425104160664081327e-05 -2.349693191193759316e-06 3.406799677517502541e-06 -8.598090249454634971e-09 -2.737932555726958771e-08 -2.870678537043602147e-06 3.979263333333333402e-02 -1.324976666666666594e-03 1.442170000000000119e-01 7.840073333333332783e-01 -4.828432090173418345e+00 3.529689438008638824e-03 1.613941792150320464e-01 1.141243480933566094e-04
5.538498473683247312e+02 6.427661020585160624e-05 -2.473465655699892466e-06 3.396770230864965094e-06 -1.823237531543946470e-08 -3.721013138309117018e-08 -2.858633939265034085e-06 3.979263333333333402e-02 -1.324976666666666594e-03 1.442170000000000119e-01 7.840073333333332783e-01 -4.828396890964673283e+00 3.531317839934410615e-03 1.616149860101964431e-01 1.152995326513892721e-04
5.527757737981044102e+02 6.443915410030011772e-05 -2.554898140835302299e-06 3.396717355465605096e-06 -1.788635863710354105e-08 -4.545924827114129139e-08 -2.853835944281585986e-06 3.979263333333333402e-02 -1.323243323991613691e-03 1.442170000000000119e-01 7.840073333333332783e-01 -4.828361691755928220e+00 3.531809648692746991e-03 1.616249607197303428e-01 1.141044757483487875e-04
5.513319682923564642e+02 6.445700474360300831e-05 -2.713738796648473257e-06 3.388969545871463107e-06 1.036304163932033804e-09 -4.524890383391053672e-08 -2.859371679447010166e-06 3.979263333333333402e-02 -1.324775026268666320e-03 1.442170000000000119e-01 7.840073333333332783e-01 -4.828326492547183157e+00 3.530536304242455365e-03 1.615199059832170825e-01 1.144796087055601451e-04
5.502530974796104601e+02 6.439722584212279456e-05 -3.005041305870210141e-06 3.397633412055890576e-06 1.074834256268167028e-08 -5.123746902637097926e-08 -2.855161351903221601e-06 3.979263333333333402e-02 -1.321431019959119725e-03 1.442170000000000119e-01 7.840073333333332783e-01 -4.828291293338438095e+00 3.530523364205227863e-03 1.614691175037898940e-01 1.167825389214344640e-04
5.495326935755095974e+02 6.397725757450865207e-05 -2.831543490256909238e-06 3.402644256360320471e-06 6.124821616143998447e-09 -5.877941260021132376e-08 -2.860592114577547893e-06 3.979263333333333402e-02 -1.322713403018720493e-03 1.442170000000000119e-01 7.840073333333332783e-01 -4.828256094129693032e+00 3.532330706934014991e-03 1.613969190453492797e-01 1.169899336998466338e-04
5.482275195753613843e+02 6.363156289023595604e-05 -2.599322442156088401e-06 3.382145931259015949e-06 -1.712547559691606319e-09 -3.579271423055014891e-08 -2.860093827807744696e-06 3.979263333333333402e-02 -1.322916842471156791e-03 1.442170000000000119e-01 7.840073333333332783e-01 -4.828220894920947970e+00 3.533684901636378883e-03 1.614535509332317431e-01 1.130975933066652906e-04
5.473121845016961515e+02 6.375975818707224499e-05 -2.880185500876331704e-06 3.396184687640713744e-06 6.405659840812081770e-09 -2.496353299748950131e-08 -2.856741711195015687e-06 3.979263333333333402e-02 -1.324703427245750272e-03 1.442170000000000119e-01 7.840073333333332783e-01 -4.828185695712202907e+00 3.531663728706093287e-03 1.614495085481929271e-01 1.130390084489866272e-04
5.465975774454492466e+02 6.406290924197398655e-05 -2.592439307905145674e-06 3.404018917682822322e-06 1.835407940104020834e-08 -4.106842453143171734e-08 -2.855134781168312913e-06 3.979263333333333402e-02 -1.323469680361566425e-03 1.442170000000000119e-01 7.840073333333332783e-01 -4.828150496503457845e+00 3.533101816272723322e-03 1.615293008913779305e-01 1.146407350388955402e-04
5.454969325855455509e+02 6.423770428547541345e-05 -2.944553770005415032e-06 3.394777199357220547e-06 8.007521904579524428e-09 -2.608031938931766236e-08 -2.853970799555382740e-06 3.979263333333333402e-02 -1.324976666666666594e-03 1.442170000000000119e-01 7.886392236683676948e-01 -4.828115297294712782e+00 3.528590732778063340e-03 1.616005961463935214e-01 1.155021902205178647e-04
5.442118501847336347e+02 6.449351500140574549e-05 -2.928226379842536318e-06 3.403814086738465329e-06 1.222135482074622543e-08 -2.728748270805005036e-08 -2.872707557204002199e-06 3.979263333333333402e-02 -1.322436666666666717e-03 1.442170000000000119e-01 7.895306666666667139e-01 -4.828080098085967720e+00 3.529326732695747555e-03 1.616024959735385957e-01 1.179863921262563838e-04
5.432363706457140324e+02 6.434196856878013793e-05 -3.078784774272669750e-06 3.395557856292290905e-06 1.565057492116159036e-08 -3.246490515954337984e-08 -2.878514319288731518e-06 3.979263333333333402e-02 -1.322436666666666717e-03 1.442170000000000119e-01 7.895306666666667139e-01 -4.828044898877222657e+00 3.529052291684214079e-03 1.615174583531074626e-01 1.167456598446951944e-04
5.419699731126385132e+02 6.456182026644177296e-05 -3.362095885935209254e-06 3.406312044375494751e-06 1.624360999314025189e-08 -3.324563337356786471e-08 -2.868903161363056637e-06 3.979263333333333402e-02 -1.322436666666666717e-03 1.442170000000000119e-01 7.895306666666667139e-01 -4.828009699668477595e+00 3.527439822024997385e-03 1.611113009206371904e-01 1.164190745964059138e-04
5.409175014018239835e+02 6.471446759413259384e-05 -3.601814818297320149e-06 3.397019025055900069e-06 1.180095998499545960e-08 -3.963008510974364217e-08 -2.858181454002497763e-06 3.979263333333333402e-02 -1.324026266831252038e-03 1.442170000000000119e-01 7.895306666666667139e-01 -4.827974500459732532e+00 3.524194991394937956e-03 1.613729898798090534e-01 1.165969746191044897e-04
5.398701554107251468e+02 6.430633763853658600e-05 -3.832680173733099953e-06 3.420359452869361775e-06 5.545127191326777388e-09 -4.452316278553479484e-08 -2.853885317951602870e-06 3.979263333333333402e-02 -1.322110481871592580e-03 1.442170000000000119e-01 7.895306666666667139e-01 -4.827939301250987469e+00 3.525283230241616286e-03 1.613791159012773757e-01 1.157614229840571413e-04
5.388865731012625702e+02 6.417527382594110329e-05 -3.407015807978369649e-06 3.417616240312905133e-06 3.919786395860411285e-09 -3.438338297550064790e-08 -2.858184986495252087e-06 3.979263333333333402e-02 -1.323718595769450253e-03 1.442170000000000119e-01 7.895306666666667139e-01 -4.827904102042242407e+00 3.525271708227504814e-03 1.613290544028916917e-01 1.151101301791446321e-04
5.378499656716513755e+02 6.436881838043663744e-05 -2.941000307093648214e-06 3.424942688380550170e-06 -3.590733976974112122e-09 -2.279158246052939703e-08 -2.850904342024096783e-06 3.979263333333333402e-02 -1.323129124352764993e-03 1.442170000000000119e-01 7.895306666666667139e-01 -4.827868902833497344e+00 3.525833867926524406e-03 1.611870156246066610e-01 1.142871025964590370e-04
5.370455088145400850e+02 6.437635319243541687e-05 -2.610523507794472934e-06 3.424747015850798415e-06 2.059516556910995660e-09 -1.952973000779302751e-08 -2.847899105110069298e-06 3.979263333333333402e-02 -1.320791569142469460e-03 1.442170000000000119e-01 7.895306666666667139e-01 -4.827833703624752282e+00 3.527340668100383079e-03 1.613127118586345499e-01 1.139590402516376327e-04
5.357900909033011203e+02 6.444354806612439125e-05 -2.736128205672335873e-06 3.425743015733834141e-06 -1.292152511620374590e-09 -4.375959208568967624e-08 -2.833634909129248509e-06 3.979263333333333402e-02 -1.321048798372716259e-03 1.444354549279122379e-01 7.895306666666667139e-01 -4.827798504416007219e+00 3.527707834151716602e-03 1.614261004883141837e-01 1.155836806839879966e-04
5.345824706526683485e+02 6.399015162558643768e-05 -2.476697867293429082e-06 3.438065818198846118e-06 1.417082610693022749e-09 -4.609761858645955739e-08 -2.848630838911172381e-06 3.979263333333333402e-02 -1.323128092107627969e-03 1.452763333333333406e-01 7.895306666666667139e-01 -4.827763305207262157e+00 3.532358298769249557e-03 1.610659193762542518e-01 1.181929996800193161e-04
5.336804655307023495e+02 6.366578347848539810e-05 -2.303745533164483172e-06 3.439183101319827400e-06 8.356507746359218746e-10 -2.494754421932219440e-08 -2.853400251201109581e-06 3.979263333333333402e-02 -1.322436666666666717e-03 1.452763333333333406e-01 7.895306666666667139e-01 -4.827728105998517094e+00 3.531895440567483276e-03 1.613676589048053112e-01 1.220615492334072987e-04
5.329824335817332894e+02 6.353564339745145341e-05 -2.456601165784484440e-06 3.420591635777556507e-06 2.414731382138420640e-09 -2.528413332577603093e-08 -2.858990053494747167e-06 3.979263333333333402e-02 -1.322436666666666717e-03 1.452763333333333406e-01 7.895306666666667139e-01 -4.827692906789772032e+00 3.531865217992476852e-03 1.613844963841246372e-01 1.233231029120012659e-04
5.320658493994902756e+02 6.293487966911941146e-05 -2.671123625688108999e-06 3.418400369587926548e-06 5.409349488676761389e-09 -4.164731494311093805e-08 -2.844147332832867351e-06 3.979263333333333402e-02 -1.322436666666666717e-03 1.452763333333333406e-01 7.895306666666667139e-01 -4.827657707581026969e+00 3.532138648302282288e-03 1.613635791955612409e-01 1.209015301551603049e-04
5.303915154820032285e+02 6.337162244114528421e-05 -3.345875155562292864e-06 3.414351868951775107e-06 -1.435163674589600551e-08 -3.960359915326445397e-08 -2.825444799845114912e-06 3.979263333333333402e-02 -1.322637993742881157e-03 1.452763333333333406e-01 7.895306666666667139e-01 -4.827622508372281906e+00 3.530589405637383268e-03 1.613624508642483579e-01 1.183437250617549546e-04
5.290382384091357153e+02 6.427461995084458174e-05 -3.630081544168206927e-06 3.424723091443402286e-06 -1.106351478273744978e-09 -4.347023554289638759e-08 -2.835787448245282760e-06 3.979263333333333402e-02 -1.322016442434679898e-03 1.452763333333333406e-01 7.895306666666667139e-01 -4.827587309163536844e+00 3.529347587933900302e-03 1.614128030587087814e-01 1.146431586990690702e-04
5.280465454332871786e+02 6.413303664779050573e-05 -3.541974345935536598e-06 3.424634361606300491e-06 4.749912737946684596e-09 -3.214011049855438517e-08 -2.846672577457142137e-06 3.979263333333333402e-02 -1.320253949280874141e-03 1.452763333333333406e-01 7.895306666666667139e-01 -4.827552109954791781e+00 3.526494919915272672e-03 1.611971560403429038e-01 1.157496282789799679e-04
5.275905463611574078e+02 6.391002850117520498e-05 -3.492269273183119874e-06 3.423033577739566726e-06 9.839548562458663469e-09 -3.172063948609036162e-08 -2.845913079735664893e-06 3.979263333333333402e-02 -1.319893333333333309e-03 1.452763333333333406e-01 7.895306666666667139e-01 -4.827516910746046719e+00 3.527143545617189829e-03 1.613943051378560478e-01 1.159971488433489086e-04
5.267547449070947323e+02 6.343656192244548494e-05 -3.039117618846795362e-06 3.431970415278727483e-06 7.958094692796518747e-09 -3.646005019001273017e-08 -2.857095770049731252e-06 3.979263333333333402e-02 -1.319893333333333309e-03 1.452763333333333406e-01 7.895306666666667139e-01 -4.827481711537301656e+00 3.526728551660023459e-03 1.612649534493182935e-01 1.159403765206905664e-04
5.254648494340686966e+02 6.366225770993719972e-05 -2.917221671189380201e-06 3.427998037220970161e-06 -5.489184556494841497e-09 -3.817132272494612626e-08 -2.861860240830028181e-06 3.979458613666499861e-02 -1.319893333333333309e-03 1.452763333333333406e-01 7.895306666666667139e-01 -4.827446512328556594e+00 3.525332951910850002e-03 1.609718743652868156e-01 1.135691270694147198e-04
5.243236130007908287e+02 6.380560045413384606e-05 -2.857211823926459804e-06 3.436455397788170014e-06 -3.904296526255026114e-09 -2.347776803588282931e-08 -2.882652155457641026e-06 3.979331903703606926e-02 -1.322318277476497786e-03 1.452763333333333406e-01 7.895306666666667139e-01 -4.827411313119811531e+00 3.525319390116308464e-03 1.612617157079893060e-01 1.110506194342986293e-04
5.231024177221978562e+02 6.373312595024198380e-05 -3.038351022616632780e-06 3.439567189179100830e-06 -1.351686219278486311e-10 -2.395478379398427837e-08 -2.871176830384584034e-06 3.979263333333333402e-02 -1.321897282738322818e-03 1.452763333333333406e-01 7.895306666666667139e-01 -4.827376113911066469e+00 3.526618429277504196e-03 1.615742736750757358e-01 1.082541578934673003e-04
5.220741086279822412e+02 6.371584525427441913e-05 -2.580734444930523849e-06 3.437513746450342653e-06 -2.579897407779580052e-09 -2.441163474517428359e-08 -2.854832694790959346e-06 3.979315436697116598e-02 -1.324976666666666594e-03 1.452763333333333406e-01 7.895306666666667139e-01 -4.827340914702321406e+00 3.529237724288912439e-03 1.612393207465915856e-01 1.088671257098384939e-04
5.205549451812336201e+02 6.366046559798647258e-05 -2.773944249454970331e-06 3.433146631478337785e-06 -1.141552994640093815e-08 -2.144313013587070939e-08 -2.851572227296024557e-06 3.979475915294160976e-02 -1.324976666666666594e-03 1.452763333333333406e-01 7.895306666666667139e-01 -4.827305715493576344e+00 3.532271338504689578e-03 1.612993611329421872e-01 1.077733656545341845e-04
5.198397361607629819e+02 6.357232103498378745e-05 -2.902811789522568787e-06 3.445907553601256691e-06 -3.680125249795213576e-09 -1.737592805729939967e-08 -2.862237183001662075e-06 3.979520000000000279e-02 -1.324015710759013061e-03 1.452763333333333406e-01 7.895306666666667139e-01 -4.827270516284831281e+00 3.532640918061602520e-03 1.614696541137737584e-01 1.092272237406539910e-04
5.188319305038554603e+02 6.393437192189082869e-05 -2.197894056775781586e-06 3.449863180168749342e-06 8.573101046084800327e-09 -3.374829555447200599e-08 -2.877835509324446819e-06 3.979520000000000279e-02 -1.320649956652885509e-03 1.452763333333333406e-01 7.895306666666667139e-01 -4.827235317076086218e+00 3.533523950917344652e-03 1.615961672768769231e-01 1.087584787782372892e-04
5.178748811829929082e+02 6.431115306663063376e-05 -1.707932508700386941e-06 3.447967849452730226e-06 1.904085459298032517e-08 -3.871021058688916562e-08 -2.862576798503279693e-06 3.979349046046889993e-02 -1.323906002387940451e-03 1.452763333333333406e-01 7.895306666666667139e-01 -4.827200117867341156e+00 3.534169149262345738e-03 1.614108464352332628e-01 1.096286260033448929e-04
5.167471526248881446e+02 6.471232152324334563e-05 -1.748127441474636135e-06 3.447290695448537225e-06 7.362560944375866823e-09 -4.515737990703607667e-08 -2.852807075076768254e-06 3.979263333333333402e-02 -1.324325694834229544e-03 1.452763333333333406e-01 7.895306666666667139e-01 -4.827164918658596093e+00 3.535504903124870538e-03 1.614585329621679721e-01 1.129435840108922374e-04
5.160452522714590486e+02 6.474504752704695893e-05 -1.831830662529575830e-06 3.451428439755667353e-06 -2.261411644405346204e-09 -4.490267018831901784e-08 -2.857859459501134965e-06 3.979263333333333402e-02 -1.321404173592904572e-03 1.452763333333333406e-01 7.895306666666667139e-01 -4.827129719449851031e+00 3.535765680995092957e-03 1.613250721245541586e-01 1.123248692992221418e-04
5.145867910660924736e+02 6.470085029410014503e-05 -2.213300614751800984e-06 3.444771915130052499e-06 -7.120092576058875930e-09 -5.772042935178902664e-08 -2.858678745293909129e-06 3.979263333333333402e-02 -1.319893333333333309e-03 1.452763333333333406e-01 7.916460000000000719e-01 -4.827094520241105968e+00 3.533115970732689844e-03 1.609897188475933882e-01 1.084660213077661946e-04
5.139097071338762817e+02 6.483012560928119673e-05 -2.357905867651096133e-06 3.439808176411709777e-06 -1.435705567370561611e-08 -4.976015841221962263e-08 -2.851693035225115085e-06 3.979263333333333402e-02 -1.320375347755384536e-03 1.452763333333333406e-01 7.916460000000000719e-01 -4.827059321032360906e+00 3.531844987485400437e-03 1.611696710609281658e-01 1.087923993793141908e-04
5.125577989162932226e+02 6.467834595219564876e-05 -2.460419946412788293e-06 3.456720286518370589e-06 -1.047395666172181625e-08 -4.893640298459517889e-08 -2.843561217850577781e-06 3.979263333333333402e-02 -1.321292558045219579e-03 1.452763333333333406e-01 7.916460000000000719e-01 -4.827024121823615843e+00 3.531120465035591637e-03 1.611125595791471354e-01 1.068338321203378432e-04
5.114740483199458936e+02 6.481993803701590544e-05 -2.345226905911319876e-06 3.451399182088754123e-06 -6.994158361322078124e-09 -5.683311620536783051e-08 -2.867658098753632662e-06 3.979263333333333402e-02 -1.322209768335054839e-03 1.452763333333333406e-01 7.916460000000000719e-01 -4.826988922614870781e+00 3.530755904841795245e-03 1.610692825686370899e-01 1.077886078632381300e-04
5.105776521651876010e+02 6.445548951795895625e-05 -2.270458822817576137e-06 3.442563671687183337e-06 9.618477323860344503e-09 -5.085111474156747852e-08 -2.876074433973864046e-06 3.979510055347909581e-02 -1.320830085557730222e-03 1.452763333333333406e-01 7.916460000000000719e-01 -4.826953723406125718e+00 3.528309706906975970e-03 1.611082726825791289e-01 1.081017892298034188e-04
5.091403845180468011e+02 6.447551632171138721e-05 -2.360591556239795209e-06 3.434783496095848957e-06 1.207152597113905130e-08 -3.392800102358881685e-08 -2.846808832008161861e-06 3.979389968561349022e-02 -1.320929634913448406e-03 1.452763333333333406e-01 7.916460000000000719e-01 -4.826918524197380655e+00 3.527413051146107825e-03 1.613818018793069797e-01 1.084749347062609099e-04
5.086384165634781311e+02 6.456781177616601581e-05 -2.277197289021152314e-06 3.440594781861195079e-06 -7.008358358934985643e-09 -3.375520933705007052e-08 -2.849821939234657644e-06 3.979263333333333402e-02 -1.324820903583610919e-03 1.452763333333333406e-01 7.916460000000000719e-01 -4.826883324988635593e+00 3.529290028845974685e-03 1.612392971412981990e-01 1.090578070586335557e-04
5.073219649963619418e+02 6.456280724902956731e-05 -1.606726940694421650e-06 3.441010595218700268e-06 -3.508441819494982016e-09 -3.469834639522561474e-08 -2.860541082707776626e-06 3.979318509517079661e-02 -1.319925644755065748e-03 1.452763333333333406e-01 7.916460000000000719e-01 -4.826848125779890530e+00 3.524389441783718283e-03 1.611620876832321192e-01 1.127331707016034800e-04
5.063760789462417051e+02 6.439844166365882728e-05 -1.427697327013343149e-06 3.459771386282371630e-06 -7.501080830655867463e-09 -4.294285227681630493e-08 -2.859910028176164946e-06 3.979503998121036723e-02 -1.319893333333333309e-03 1.452763333333333406e-01 7.916460000000000719e-01 -4.826812926571145468e+00 3.523768819452918755e-03 1.609010039300743655e-01 1.130892128489485504e-04
5.053961836539423871e+02 6.422587940320909625e-05 -1.482361500334071365e-06 3.446427425703850082e-06 -3.988519584045456225e-09 -3.948857861763449649e-08 -2.862145261462918598e-06 3.979342950248068722e-02 -1.319893333333333309e-03 1.455148657408017743e-01 7.916460000000000719e-01 -4.826777727362400405e+00 3.523290993986731134e-03 1.612154251795606119e-01 1.122733128130156576e-04
5.038884178597408550e+02 6.368955948862102046e-05 -2.184328096809852278e-06 3.449248739911112079e-06 5.209525206742924912e-09 -3.414356181674190447e-08 -2.850074594383488653e-06 3.979263333333333402e-02 -1.322433333333333403e-03 1.464350000000000096e-01 7.916460000000000719e-01 -4.826742528153655343e+00 3.524416403722003144e-03 1.613237341679781001e-01 1.075084479771821658e-04
5.023816081933341593e+02 6.406071306560505007e-05 -2.646839129765933109e-06 3.463344346642602052e-06 -9.812475185574304022e-09 -3.597510353230522890e-08 -2.860395669810687216e-06 3.979263333333333402e-02 -1.322433333333333403e-03 1.464350000000000096e-01 7.916460000000000719e-01 -4.826707328944910280e+00 3.523749284069823285e-03 1.618265350974709971e-01 1.076236671465174424e-04
5.015966795547103629e+02 6.436974627613175877e-05 -2.863043579178247660e-06 3.461339254029027069e-06 -2.093599205224388006e-09 -3.502280639689170656e-08 -2.858634128614832590e-06 3.979263333333333402e-02 -1.322433333333333403e-03 1.464350000000000096e-01 7.916460000000000719e-01 -4.826672129736165218e+00 3.525744626636457494e-03 1.617720846225276510e-01 1.077138867726707598e-04
5.008503292263517324e+02 6.457728820892245491e-05 -3.030537402681081382e-06 3.468634090020130921e-06 5.640846681705570439e-09 -2.649769594166545219e-08 -2.852934385510051413e-06 3.979263333333333402e-02 -1.322433333333333403e-03 1.464350000000000096e-01 7.916460000000000719e-01 -4.826636930527420155e+00 3.527070007597476239e-03 1.617738702533242368e-01 1.077599997879244968e-04
4.996138711622342612e+02 6.476319452622717431e-05 -2.994533554151974482e-06 3.469435451085205307e-06 3.075298133930369425e-09 -2.537743161677996237e-08 -2.840270744537386402e-06 3.979263333333333402e-02 -1.322433333333333403e-03 1.464350000000000096e-01 7.916460000000000719e-01 -4.826601731318675093e+00 3.529429745731246012e-03 1.616872825954406290e-01 1.096224419749030075e-04
4.987170446588065715e+02 6.486879608905221303e-05 -3.521808407416901994e-06 3.474727832427559054e-06 -6.734582579747136716e-09 -2.642276502464200720e-08 -2.836265613082165524e-06 3.979263333333333402e-02 -1.322433333333333403e-03 1.464350000000000096e-01 7.916460000000000719e-01 -4.826566532109930030e+00 3.531014861875010017e-03 1.613991678438261024e-01 1.108164706805818623e-04
4.976672578775164766e+02 6.455468915606250391e-05 -3.519644904216693882e-06 3.460125479035775614e-06 -1.863413904478472347e-09 -3.581278553946986981e-08 -2.835419032917845746e-06 3.979263333333333402e-02 -1.322433333333333403e-03 1.464350000000000096e-01 7.916460000000000719e-01 -4.826531332901184967e+00 3.530790181088312978e-03 1.613759115615171769e-01 1.115154645273808950e-04
4.967597347872475098e+02 6.442485515999604392e-05 -3.312682675787656365e-06 3.465319315941667240e-06 4.736673339644818500e-09 -4.483780226215672097e-08 -2.839948155712064593e-06 3.979263333333333402e-02 -1.322433333333333403e-03 1.464350000000000096e-01 7.916460000000000719e-01 -4.826496133692439905e+00 3.529172590882164937e-03 1.612222581604293437e-01 1.134234162680412920e-04
4.958354592534578842e+02 6.433391271982304247e-05 -3.204005121914558405e-06 3.465337479622619396e-06 1.096794501382914960e-08 -4.401203094207112285e-08 -2.845838362737556439e-06 3.979263333333333402e-02 -1.322433333333333403e-03 1.464350000000000096e-01 7.916460000000000719e-01 -4.826460934483694842e+00 3.527025798660429496e-03 1.612600149379886660e-01 1.145234114826216995e-04
4.949502226931325026e+02 6.432179905813541036e-05 -3.275882275301460320e-06 3.480750056498941662e-06 1.055156189779324104e-08 -4.461708433812456302e-08 -2.860062054913400667e-06 3.979263333333333402e-02 -1.322433333333333403e-03 1.464350000000000096e-01 7.916460000000000719e-01 -4.826425735274949780e+00 3.523987590238082928e-03 1.614471428242203188e-01 1.148045952556929022e-04
4.941860404683331467e+02 6.400616694280098341e-05 -3.191853506348912349e-06 3.472353039085938269e-06 3.797150621032517999e-09 -4.423155351101395310e-08 -2.855608838451157176e-06 3.979263333333333402e-02 -1.322433333333333403e-03 1.464350000000000096e-01 7.916460000000000719e-01 -4.826390536066204717e+00 3.524786115911621252e-03 1.613852112934282268e-01 1.161351265835454697e-04
4.927842713947713946e+02 6.381475093494406504e-05 -2.916353022662424858e-06 3.473519024650555023e-06 -1.055443658705059169e-08 -3.845607946667208670e-08 -2.849089903464443699e-06 3.979263333333333402e-02 -1.322433333333333403e-03 1.464350000000000096e-01 7.916460000000000719e-01 -4.826355336857459655e+00 3.527918116050569874e-03 1.616158261034386368e-01 1.174787059448988944e-04
4.915123649069169574e+02 6.370557791445336730e-05 -2.781552052499382993e-06 3.478700332278928983e-06 1.700274390024373989e-10 -5.565338573140534230e-08 -2.837989468044827200e-06 3.979263333333333402e-02 -1.323923631967762263e-03 1.464350000000000096e-01 7.916460000000000719e-01 -4.826320137648714592e+00 3.532803647191339307e-03 1.619054376185118660e-01 1.202328311509839176e-04
4.901207820017270933e+02 6.368996943615646536e-05 -2.519557362241967353e-06 3.480522889244526433e-06 -1.431227634036515677e-09 -3.528736055347674455e-08 -2.856005894545182007e-06 3.979263333333333402e-02 -1.323148551206330915e-03 1.464350000000000096e-01 7.917768850004270886e-01 -4.826284938439969530e+00 3.532253778786524374e-03 1.612785037500603924e-01 1.180573871655329893e-04
4.886710303498177268e+02 6.381211187339630756e-05 -2.599888558643094604e-06 3.473632288529325180e-06 -1.241572411186269092e-09 -1.574092241023873595e-08 -2.849724412773148004e-06 3.979263333333333402e-02 -1.324976666666666594e-03 1.464350000000000096e-01 7.924637291629802460e-01 -4.826249739231224467e+00 3.533841590237991534e-03 1.613485737203690096e-01 1.171454117329569911e-04
4.878615075441416593e+02 6.347736197579359322e-05 -2.791062479097839716e-06 3.457634613879076869e-06 -1.096714824934945262e-09 -2.798099042456509811e-08 -2.839448623419172637e-06 3.979263333333333402e-02 -1.324357062361281685e-03 1.464350000000000096e-01 7.917098371038152615e-01 -4.826214540022479405e+00 3.533512567467671315e-03 1.613122959484219188e-01 1.182461829020910209e-04
4.871776074959231551e+02 6.356272498192506450e-05 -2.938297382562062184e-06 3.470028911419162484e-06 -9.176478635464537555e-09 -2.520059363730288891e-08 -2.828102342285522840e-06 3.979263333333333402e-02 -1.322846910357958206e-03 1.464350000000000096e-01 7.923171422915450401e-01 -4.826179340813734342e+00 3.532731233827697114e-03 1.614166719531587857e-01 1.176845493490664198e-04
4.859271175954629030e+02 6.376336467433192982e-05 -3.143134714196215562e-06 3.483237838033741339e-06 -4.266704842643945322e-09 -3.065021087101220574e-08 -2.837081229424678076e-06 3.979263333333333402e-02 -1.322433333333333403e-03 1.464350000000000096e-01 7.928609999999999269e-01 -4.826144141604989279e+00 3.531520586107258011e-03 1.613892195387589823e-01 1.159579210149045482e-04
4.852128346623545099e+02 6.400389415143158383e-05 -3.038524028813023860e-06 3.469467371534876210e-06 1.641340547056193044e-09 -3.187054843779465936e-08 -2.852144807955703663e-06 3.979263333333333402e-02 -1.322433333333333403e-03 1.464350000000000096e-01 7.928609999999999269e-01 -4.826108942396244217e+00 3.531431273834281879e-03 1.610569115264937901e-01 1.151160774640097351e-04
4.838709985431387395e+02 6.424283254123138852e-05 -2.668114350321990348e-06 3.477366233706959700e-06 1.208589205832256746e-09 -3.661452120725767629e-08 -2.845530928906428666e-06 3.979263333333333402e-02 -1.322433333333333403e-03 1.464350000000000096e-01 7.928609999999999269e-01 -4.826073743187499154e+00 3.531633803472228588e-03 1.610099658015649027e-01 1.122594340966800536e-04
4.831436715751563611e+02 6.411558906971796367e-05 -2.604634741826708117e-06 3.474771243519534581e-06 -2.729343801495250530e-09 -3.245853068550882862e-08 -2.841309895638612245e-06 3.979263333333333402e-02 -1.322433333333333403e-03 1.464350000000000096e-01 7.928609999999999269e-01 -4.826038543978754092e+00 3.533561857064929177e-03 1.609731431957181214e-01 1.114741684549439064e-04
4.819978207158276291e+02 6.404479073810104056e-05 -2.848738132613486671e-06 3.472317843436494518e-06 6.521266166562168988e-09 -2.656780889841046694e-08 -2.838548520570021246e-06 3.979263333333333402e-02 -1.322433333333333403e-03 1.464350000000000096e-01 7.928609999999999269e-01 -4.826003344770009029e+00 3.533665892358326625e-03 1.614330714343338025e-01 1.083916577958067155e-04
4.807004516906987988e+02 6.413058242251135348e-05 -2.882816351857225163e-06 3.480283469737871593e-06 3.512302022854638616e-09 -3.609451238904432038e-08 -2.853474181828915462e-06 3.979263333333333402e-02 -1.322433333333333403e-03 1.464350000000000096e-01 7.928609999999999269e-01 -4.825968145561263967e+00 3.535459662822390201e-03 1.615149752629809199e-01 1.084662592418184703e-04
4.793363678782764055e+02 6.390992525874435160e-05 -2.525271893988900581e-06 3.490783687237626526e-06 -1.718625454244652422e-08 -3.001158709156829332e-08 -2.844275773181169887e-06 3.979263333333333402e-02 -1.323085264747931146e-03 1.464350000000000096e-01 7.928609999999999269e-01 -4.825932946352518904e+00 3.536968816284106424e-03 1.612180226957826423e-01 1.073417196359147298e-04
4.780632308738515235e+02 6.361043233704635378e-05 -2.221850374413654509e-06 3.477636128760001729e-06 -1.124761960411553494e-08 -2.353971192280656080e-08 -2.868906826339825972e-06 3.979263333333333402e-02 -1.324976666666666594e-03 1.464350000000000096e-01 7.928609999999999269e-01 -4.825897747143773842e+00 3.534368952258498588e-03 1.613688189065409506e-01 1.119209659956730998e-04
4.775892686383627392e+02 6.356399207376387916e-05 -2.169732470529707724e-06 3.477467875204375277e-06 -5.279086795914360598e-09 -2.379349361166471758e-08 -2.859075816367017913e-06 3.979263333333333402e-02 -1.324976666666666594e-03 1.464350000000000096e-01 7.928609999999999269e-01 -4.825862547935028779e+00 3.535296035652850735e-03 1.612816434536012977e-01 1.109257908416314388e-04
4.764548381069645870e+02 6.394779286235267922e-05 -1.418558580683573749e-06 3.497452120638952880e-06 -6.620631331190095816e-09 -3.162779132326741110e-08 -2.839395446900507062e-06 3.979263333333333402e-02 -1.324976666666666594e-03 1.476693333333333191e-01 7.928609999999999269e-01 -4.825827348726283716e+00 3.535437352851250169e-03 1.615623127129769132e-01 1.117738727748597371e-04
4.756104258525930959e+02 6.373412272923561150e-05 -1.691849486963927293e-06 3.498437383787210836e-06 -2.919154457281557989e-09 -2.734490518307147471e-08 -2.835801330543912866e-06 3.979263333333333402e-02 -1.324976666666666594e-03 1.476693333333333191e-01 7.928609999999999269e-01 -4.825792149517538654e+00 3.534166437926674568e-03 1.612734158743152069e-01 1.123170838387973027e-04
4.742061901181857024e+02 6.270244124754159435e-05 -2.896659170439476751e-06 3.513140556217660815e-06 -6.243412755976542156e-09 -1.957349119052548026e-08 -2.840043570400291881e-06 3.979263333333333402e-02 -1.320070571824732107e-03 1.476693333333333191e-01 7.928609999999999269e-01 -4.825756950308793591e+00 3.530788520466683622e-03 1.616221491272999966e-01 1.127553069573250505e-04
4.731915205685347132e+02 6.309252247045149043e-05 -3.467904263937695731e-06 3.479223818408197752e-06 -7.082019088735895757e-09 -2.626471339665398682e-08 -2.840272605789150297e-06 3.979263333333333402e-02 -1.322095312069069715e-03 1.476693333333333191e-01 7.928609999999999269e-01 -4.825721751100048529e+00 3.533864853242512944e-03 1.618319681138909172e-01 1.148362917737314875e-04
4.724194494406279432e+02 6.361145132390943601e-05 -3.443665415502433437e-06 3.481620514834438761e-06 2.287518175095189271e-09 -2.053430825874053986e-08 -2.840270419552224499e-06 3.979263333333333402e-02 -1.319893333333333309e-03 1.476693333333333191e-01 7.928609999999999269e-01 -4.825686551891303466e+00 3.534734754117103278e-03 1.618502322592484666e-01 1.143267467425257276e-04
4.713072379585925660e+02 6.420419491069989540e-05 -3.594122290713444199e-06 3.488593847574065315e-06 1.413655246578200215e-08 -1.399387300464854526e-08 -2.849269350641409738e-06 3.979263333333333402e-02 -1.319938048139268931e-03 1.476693333333333191e-01 7.928609999999999269e-01 -4.825651352682558404e+00 3.533619926076781229e-03 1.615455611943633629e-01 1.127312148769990356e-04
4.702217699470293155e+02 6.457170344806608916e-05 -3.504868549863419906e-06 3.479979575369382867e-06 1.091829145990663099e-08 -3.068548848461518675e-08 -2.842937654510715476e-06 3.979280018457698881e-02 -1.322433333333333403e-03 1.476693333333333191e-01 7.928609999999999269e-01 -4.825616153473813341e+00 3.536221061361252433e-03 1.614973575772168379e-01 1.136412737789081051e-04
4.692857553427897415e+02 6.431847012542685888e-05 -3.571906099284069702e-06 3.482158204128889077e-06 1.964801009114473365e-08 -3.509747137271726193e-08 -2.839420332094201853e-06 3.979447602645751203e-02 -1.322433333333333403e-03 1.476693333333333191e-01 7.928609999999999269e-01 -4.825580954265068279e+00 3.538054431493237086e-03 1.612077195438769706e-01 1.145293034878779498e-04
4.680895451545914625e+02 6.441812124012768418e-05 -3.231924058432631979e-06 3.494545160205754554e-06 1.646933013268389523e-09 -3.009425838262219363e-08 -2.829558733479359341e-06 3.979263333333333402e-02 -1.322433333333333403e-03 1.476693333333333191e-01 7.928609999999999269e-01 -4.825545755056323216e+00 3.538849964588293515e-03 1.612818890809906702e-01 1.176469191289211983e-04
4.669453866860324069e+02 6.459888127541067282e-05 -3.119759174991997236e-06 3.490947186910927361e-06 5.259617789012781817e-09 -3.818819422877352055e-08 -2.823054278183800297e-06 3.979286276832783020e-02 -1.322433333333333403e-03 1.476693333333333191e-01 7.928609999999999269e-01 -4.825510555847578154e+00 3.537642079939176069e-03 1.613433955301794842e-01 1.159316432375220559e-04
4.660632904175727163e+02 6.436635443753142155e-05 -3.157029537617658869e-06 3.501508498435611651e-06 -2.317144936130511346e-09 -2.841864182713385959e-08 -2.824776550577059723e-06 3.979434210607862843e-02 -1.322433333333333403e-03 1.476693333333333191e-01 7.928609999999999269e-01 -4.825475356638833091e+00 3.537842322246069482e-03 1.610603830139859804e-01 1.156220699087019270e-04
4.649448043589286499e+02 6.426218115224709528e-05 -3.089977154533238142e-06 3.501196317563077981e-06 -1.820691552841344853e-09 -4.352799863981399683e-08 -2.835962361527143946e-06 3.979452347820627151e-02 -1.323103704928938092e-03 1.476693333333333191e-01 7.926712224578628119e-01 -4.825440157430088028e+00 3.539421988906605535e-03 1.608620609290383752e-01 1.150825720956302349e-04
4.639167700248377173e+02 6.433910522267591791e-05 -2.965944854202427031e-06 3.499135201846930231e-06 -2.237740132785769487e-09 -5.227818911897835459e-08 -2.820254169607097736e-06 3.979291302818436377e-02 -1.323337184142257816e-03 1.476693333333333191e-01 7.922194598543149668e-01 -4.825404958221342966e+00 3.536724330986213902e-03 1.610130330072690741e-01 1.136442672055125973e-04
4.629771042654642201e+02 6.418365779477918232e-05 -3.088815399005034797e-06 3.490224764026755757e-06 5.285094143142958177e-09 -5.335424966935825660e-08 -2.815740786191829172e-06 3.979263333333333402e-02 -1.323164204462695843e-03 1.476693333333333191e-01 7.921409999999999840e-01 -4.825369759012597903e+00 3.538476569761165366e-03 1.608646792421286886e-01 1.128474749440906737e-04
4.618690772523455053e+02 6.401519702755005330e-05 -3.327423664831463611e-06 3.489580425045596680e-06 -4.074120979846340356e-10 -5.012043755943563385e-08 -2.823670898052869527e-06 3.979384100275548675e-02 -1.323496213352721952e-03 1.476693333333333191e-01 7.921409999999999840e-01 -4.825334559803852841e+00 3.536127983804821916e-03 1.609502650156499071e-01 1.145765781116230892e-04
4.609940623554222725e+02 6.373098093350121687e-05 -3.079017257150868745e-06 3.490158242815959956e-06 1.200819077896581975e-08 -2.850695331638304170e-08 -2.829082358483998334e-06 3.979458877973254122e-02 -1.320582597861711576e-03 1.476693333333333191e-01 7.921409999999999840e-01 -4.825299360595107778e+00 3.534252023513356506e-03 1.610069646234539020e-01 1.150999260915685341e-04
4.602018338971618618e+02 6.370152032463470245e-05 -3.103751988194062601e-06 3.477938011577726139e-06 3.356325165830320899e-10 -4.567143241238716003e-08 -2.828006044502053130e-06 3.979263333333333402e-02 -1.324761006318492642e-03 1.476693333333333191e-01 7.921409999999999840e-01 -4.825264161386362716e+00 3.532181120131031981e-03 1.611870512093224461e-01 1.148008629266062682e-04
4.587193856583807587e+02 6.386203289130981274e-05 -3.444690677232642030e-06 3.492406579409268163e-06 8.643450013632551470e-09 -2.824131844894702985e-08 -2.823254803981173093e-06 3.979263333333333402e-02 -1.324976666666666594e-03 1.476693333333333191e-01 7.921409999999999840e-01 -4.825228962177617653e+00 3.530738665442526448e-03 1.615244254841554372e-01 1.165609716429971622e-04
4.572282929891804883e+02 6.450621662079014846e-05 -3.244603487189338413e-06 3.495963674726180627e-06 1.260766524796463886e-08 -4.248790303115507803e-08 -2.810748111650712914e-06 3.979263333333333402e-02 -1.324976666666666594e-03 1.476693333333333191e-01 7.921409999999999840e-01 -4.825193762968872591e+00 3.528972712737452836e-03 1.616131690845085400e-01 1.142523610906474575e-04
4.562190339971268145e+02 6.401758718623873964e-05 -3.028611410609746612e-06 3.499700717537062601e-06 8.391435325680274044e-09 -3.861204943539956600e-08 -2.819003146329288513e-06 3.979263333333333402e-02 -1.323022234023796088e-03 1.476693333333333191e-01 7.921409999999999840e-01 -4.825158563760127528e+00 3.529860905596205346e-03 1.618156729938008409e-01 1.125709878839570662e-04
4.554858915508834230e+02 6.393003005895590027e-05 -2.870370762653923945e-06 3.501006040535729614e-06 -2.430885420727707115e-09 -3.426735650562670211e-08 -2.826117213469002148e-06 3.979263333333333402e-02 -1.324812788982804301e-03 1.476693333333333191e-01 7.921409999999999840e-01 -4.825123364551382465e+00 3.529212109032674270e-03 1.615512880207464752e-01 1.125315746456957981e-04
4.544561108979805795e+02 6.426432911761928641e-05 -2.632357242358341202e-06 3.506780261657499061e-06 -8.996652015345404081e-09 -3.408971259651266004e-08 -2.817128181998572799e-06 3.979263333333333402e-02 -1.324976666666666594e-03 1.476693333333333191e-01 7.921409999999999840e-01 -4.825088165342637403e+00 3.530284283194589593e-03 1.613787728419034950e-01 1.106980527159839926e-04
4.531675497348853128e+02 6.454707955434853207e-05 -2.341273943440256766e-06 3.515158510073194956e-06 -1.366721101414923737e-08 -2.286698180516549448e-08 -2.809661791924375062e-06 3.979263333333333402e-02 -1.322957608599344137e-03 1.489819999999999756e-01 7.921409999999999840e-01 -4.825052966133892340e+00 3.529244951701471927e-03 1.612070647907223875e-01 1.103702208263160025e-04
4.523708515517391788e+02 6.454108695711374157e-05 -2.388730632916543693e-06 3.515147124133567643e-06 -1.342698905313460164e-08 -1.456190927245576159e-08 -2.816303647058573421e-06 3.979263333333333402e-02 -1.323111983682055161e-03 1.489819999999999756e-01 7.921409999999999840e-01 -4.825017766925147278e+00 3.530643220139637831e-03 1.615493222620274227e-01 1.119002148166877087e-04
4.513652584948324034e+02 6.441037235338800627e-05 -2.646035542017573946e-06 3.513915725112854129e-06 -9.086288764617780146e-10 -2.378820773893324675e-08 -2.829973441132647176e-06 3.979263333333333402e-02 -1.322145656251553147e-03 1.489819999999999756e-01 7.921409999999999840e-01 -4.824982567716402215e+00 3.528627663583497939e-03 1.614479198143664307e-01 1.110980302958887488e-04
4.498249761813642067e+02 6.412947882961290459e-05 -3.069398329348804326e-06 3.514203400834606346e-06 -1.269460621896918446e-08 -2.571730965869380542e-08 -2.811584646267387443e-06 3.979507870646324663e-02 -1.324856475798425956e-03 1.489819999999999756e-01 7.921409999999999840e-01 -4.824947368507657153e+00 3.527039354243134001e-03 1.616734465078230321e-01 1.095530820586638321e-04
4.495057251156984535e+02 6.418400842026530636e-05 -3.006928407707315483e-06 3.521914565402392642e-06 -1.303754669749323753e-08 -1.107662757478473668e-08 -2.805719124976612053e-06 3.979275446413683276e-02 -1.324976666666666594e-03 1.489819999999999756e-01 7.921409999999999840e-01 -4.824912169298912090e+00 3.528277248520401976e-03 1.616712493476012980e-01 1.101857361394398271e-04
4.482886623916971871e+02 6.434635801433006566e-05 -3.132445156997128217e-06 3.524506003103904849e-06 -1.248401468348437710e-08 -3.499307158077768980e-08 -2.814456178368392387e-06 3.979398188939026887e-02 -1.324976666666666594e-03 1.489819999999999756e-01 7.921409999999999840e-01 -4.824876970090167028e+00 3.527220841188876549e-03 1.616534237313512756e-01 1.106466921436477182e-04
4.470168321633635173e+02 6.428899758515767412e-05 -3.318820872827397243e-06 3.521288644272960132e-06 -9.541117596464476507e-09 -3.071217173279183579e-08 -2.823871900380339714e-06 3.979516127404258974e-02 -1.324976666666666594e-03 1.489819999999999756e-01 7.921409999999999840e-01 -4.824841770881421965e+00 3.527937607945244580e-03 1.616018886623134809e-01 1.101376483644739187e-04
4.454815072312765665e+02 6.426739527410980284e-05 -3.566657710212436916e-06 3.525764967660638112e-06 -1.085005178696763827e-08 -1.889771035920461872e-08 -2.825108505132213902e-06 3.979263333333333402e-02 -1.324976666666666594e-03 1.489819999999999756e-01 7.921409999999999840e-01 -4.824806571672676903e+00 3.524906097238329761e-03 1.618363269898599188e-01 1.089538166932954143e-04
4.447640439998558577e+02 6.438734320091669310e-05 -3.354840071911708395e-06 3.515610917719525223e-06 -8.887413934696909727e-09 -9.654599425790580723e-09 -2.823614902999250708e-06 3.979263333333333402e-02 -1.324976666666666594e-03 1.489819999999999756e-01 7.921409999999999840e-01 -4.824771372463931840e+00 3.526320864134955321e-03 1.617964932489505958e-01 1.085681593247248217e-04
4.439008494139105210e+02 6.437930201299970690e-05 -3.129237154879986268e-06 3.524111400056341368e-06 -1.483227650235051985e-09 -1.571009062921762610e-08 -2.822853194959617967e-06 3.979263333333333402e-02 -1.324257060107537562e-03 1.489819999999999756e-01 7.921409999999999840e-01 -4.824736173255186777e+00 3.528162763779434715e-03 1.616329921627399913e-01 1.097434136607924920e-04
4.427536283520275902e+02 6.427580774917669921e-05 -2.705884725306071724e-06 3.529277390142080212e-06 1.285081112963433744e-08 -3.858667350198468440e-08 -2.812000236426539895e-06 3.979263333333333402e-02 -1.323386786764958051e-03 1.489819999999999756e-01 7.921409999999999840e-01 -4.824700974046441715e+00 3.528733075394720892e-03 1.613438880824525912e-01 1.095008362396283707e-04
4.418247356926220277e+02 6.430315815596707987e-05 -2.439481095693053613e-06 3.532617244225142779e-06 -8.158817165560687673e-10 -4.421505193350617249e-08 -2.797093489928336111e-06 3.979459780913016664e-02 -1.323030049740716316e-03 1.489819999999999756e-01 7.921409999999999840e-01 -4.824665774837696652e+00 3.528559011294576941e-03 1.613809419479002027e-01 1.096277631213850794e-04
4.410946899062708439e+02 6.424191643073259405e-05 -2.142952173711964759e-06 3.505637094690538565e-06 3.937338743463881416e-09 -4.245344934106146629e-08 -2.786822073664053150e-06 3.979331488733441752e-02 -1.324955549474500461e-03 1.489819999999999756e-01 7.921409999999999840e-01 -4.824630575628951590e+00 3.529035581595012846e-03 1.617177602131017189e-01 1.119644690177466518e-04
4.396765455528914117e+02 6.412874987808720340e-05 -2.070313902545459288e-06 3.528200322677508678e-06 -1.006154930935514766e-08 -3.014425369342484547e-08 -2.812096388832412485e-06 3.979263333333333402e-02 -1.327261450312192418e-03 1.489819999999999756e-01 7.921409999999999840e-01 -4.824595376420206527e+00 3.528743102766743883e-03 1.614634756805138627e-01 1.085970522121134751e-04
4.381408883351681993e+02 6.439984035775250598e-05 -2.172666681479182754e-06 3.550292148934506482e-06 -4.734062664106306072e-09 -2.729636703626693612e-08 -2.817150221308972266e-06 3.979263333333333402e-02 -1.324976666666666594e-03 1.489819999999999756e-01 7.921409999999999840e-01 -4.824560177211461465e+00 3.528262483931822891e-03 1.615251342790799682e-01 1.060246065780670447e-04
4.376855530730503574e+02 6.457056624554325221e-05 -2.307181341867204280e-06 3.547633070978603452e-06 4.144626099111993472e-09 -3.482626928508626951e-08 -2.830939836503625413e-06 3.979263333333333402e-02 -1.323032183495027577e-03 1.489819999999999756e-01 7.921409999999999840e-01 -4.824524978002716402e+00 3.529701173324524544e-03 1.616002911926015806e-01 1.073711737910704552e-04
4.362343739462291410e+02 6.499470216675314873e-05 -2.709596560729701605e-06 3.539959743763140015e-06 -1.703101022438750995e-08 -2.795982191515016831e-08 -2.807543506085517153e-06 3.979263333333333402e-02 -1.324798653229254620e-03 1.489819999999999756e-01 7.921409999999999840e-01 -4.824489778793971340e+00 3.526067469442401101e-03 1.616024243439500852e-01 1.067277257804007682e-04
4.352460470971885229e+02 6.482315781669535301e-05 -3.173339824509376189e-06 3.543306128082433901e-06 -6.775156924297753700e-09 -2.587805050137070087e-08 -2.811057084115272115e-06 3.979263333333333402e-02 -1.323351624588637058e-03 1.489819999999999756e-01 7.921409999999999840e-01 -4.824454579585226277e+00 3.526680958768944798e-03 1.614832222533287565e-01 1.088685306938490157e-04
4.345759941818271272e+02 6.448124650177657275e-05 -2.877040062252656375e-06 3.567631765592092840e-06 9.140628444658192119e-09 -1.583373288747390531e-08 -2.822146811650185589e-06 3.979263333333333402e-02 -1.324976666666666594e-03 1.489819999999999756e-01 7.921409999999999840e-01 -4.824419380376481215e+00 3.527412936204874210e-03 1.616623332467681806e-01 1.132270783971443725e-04
4.332717833191365457e+02 6.368343159163335611e-05 -3.308618642867206771e-06 3.554046017662323585e-06 2.437347335589330497e-09 -2.123073608471241212e-08 -2.799947722951006847e-06 3.979263333333333402e-02 -1.324976666666666594e-03 1.489819999999999756e-01 7.919617311686542038e-01 -4.824384181167736152e+00 3.525693072628639096e-03 1.615115938385701666e-01 1.123401178664986641e-04
4.321893858796958625e+02 6.326675506581145713e-05 -3.577369211290358720e-06 3.559433534716274412e-06 -1.543205021191508833e-08 -4.064219948902643998e-08 -2.811683639366986931e-06 3.979263333333333402e-02 -1.324976666666666594e-03 1.489819999999999756e-01 7.918533333333334090e-01 -4.824348981958991089e+00 3.525228815234677984e-03 1.615539346699922107e-01 1.117138260146100702e-04
4.311142662438392108e+02 6.344102435076262190e-05 -3.581109790478245015e-06 3.555377699324901485e-06 -5.641382564158463631e-09 -2.065616565102330233e-08 -2.797436282546294959e-06 3.979263333333333402e-02 -1.324976666666666594e-03 1.489819999999999756e-01 7.918533333333334090e-01 -4.824313782750246027e+00 3.526592708219894023e-03 1.618012061014814373e-01 1.133548224264033867e-04
4.303639014921315606e+02 6.361895546453656366e-05 -3.435048581013928271e-06 3.555185971513799919e-06 1.004892720355862643e-08 -2.206569712876314604e-08 -2.803668370500764794e-06 3.979263333333333402e-02 -1.324976666666666594e-03 1.489819999999999756e-01 7.918533333333334090e-01 -4.824278583541500964e+00 3.527123314452294128e-03 1.619268829110403485e-01 1.116155608420930576e-04
4.287716856565827470e+02 6.358107166068510338e-05 -3.485433367957535311e-06 3.550028167189640195e-06 2.444530091753431636e-09 -3.620341214214712596e-08 -2.797738087939962738e-06 3.979263333333333402e-02 -1.322441750443553591e-03 1.489819999999999756e-01 7.918533333333334090e-01 -4.824243384332755902e+00 3.527135029880912667e-03 1.618513647682654211e-01 1.130673993236252801e-04
4.278186380519063619e+02 6.366082783492888635e-05 -3.266437272566642883e-06 3.564145580585613231e-06 6.545513567558666226e-09 -2.951639409014303057e-08 -2.792520659123920102e-06 3.979263333333333402e-02 -1.324938636253958054e-03 1.489819999999999756e-01 7.918533333333334090e-01 -4.824208185124010839e+00 3.528076443255361017e-03 1.618435507763157089e-01 1.146910443347516937e-04
4.272256315922997487e+02 6.368901986882750975e-05 -2.972351856455121781e-06 3.565833015519355955e-06 -1.238083219592287641e-09 -3.897399493288182115e-08 -2.783654630429430969e-06 3.979322775247956523e-02 -1.324976666666666594e-03 1.489819999999999756e-01 7.918533333333334090e-01 -4.824172985915265777e+00 3.526481397871879253e-03 1.614222138560839070e-01 1.159226527191766333e-04
4.261759777796258390e+02 6.339690302131169893e-05 -2.649608295040777572e-06 3.555234061091474119e-06 -8.932221638127389507e-09 -1.102909701786687145e-08 -2.784274329274771258e-06 3.979474666027679047e-02 -1.325110039689619866e-03 1.489819999999999756e-01 7.918533333333334090e-01 -4.824137786706520714e+00 3.526047355693018043e-03 1.615301388449880138e-01 1.155426740569667635e-04
4.249901945990989702e+02 6.359446986524382791e-05 -2.767988612962163564e-06 3.548284187258486822e-06 -7.028582873311736185e-09 -1.455984788331546976e-08 -2.777031849560202673e-06 3.979310396226461849e-02 -1.326278934567519038e-03 1.489819999999999756e-01 7.918533333333334090e-01 -4.824102587497775652e+00 3.527287136100470347e-03 1.616321353930900984e-01 1.149832636864420729e-04
4.237277281150211365e+02 6.365890640986619656e-05 -2.912219323065903551e-06 3.545431639563529823e-06 3.193527583015216649e-09 -1.304291183606142823e-08 -2.774677105322039963e-06 3.979263333333333402e-02 -1.327447829445418427e-03 1.489819999999999756e-01 7.918533333333334090e-01 -4.824067388289030589e+00 3.528949905453465652e-03 1.616596716903626330e-01 1.127577656989196928e-04
4.224564177587896552e+02 6.476071297135367816e-05 -3.153014052320504849e-06 3.564499907600373680e-06 1.315735445018136724e-08 -3.029960289888240701e-08 -2.761893995966379999e-06 3.979263333333333402e-02 -1.324976666666666594e-03 1.506033333333333113e-01 7.918533333333334090e-01 -4.824032189080285526e+00 3.530168871524982151e-03 1.613128519366441027e-01 1.071930132959887151e-04
4.217365744804637870e+02 6.501090325812257007e-05 -3.019450655992150757e-06 3.548583471792631059e-06 1.918451648326242958e-08 -2.480839953030638505e-08 -2.772657159801087198e-06 3.979263333333333402e-02 -1.324976666666666594e-03 1.506033333333333113e-01 7.918533333333334090e-01 -4.823996989871540464e+00 3.530415441953885236e-03 1.612094089253786333e-01 1.075898033050601689e-04
4.201157486062761564e+02 6.482862872999468602e-05 -3.211160696605057657e-06 3.567045456571610062e-06 6.552249328806505871e-09 -2.357203947254302527e-08 -2.787470536731633864e-06 3.979263333333333402e-02 -1.324976666666666594e-03 1.506033333333333113e-01 7.918533333333334090e-01 -4.823961790662795401e+00 3.527236391665907606e-03 1.612895340509502284e-01 1.086112999367355443e-04
4.196626804626511671e+02 6.463725504205581826e-05 -3.208604264590074367e-06 3.571635654506223507e-06 -7.552222361362473145e-09 -3.798707522258417355e-08 -2.785175871865140672e-06 3.979488964668242978e-02 -1.324976666666666594e-03 1.506033333333333113e-01 7.918533333333334090e-01 -4.823926591454050339e+00 3.528571787489385211e-03 1.611519799560971189e-01 1.093920690528972967e-04
4.186422499588870778e+02 6.457019798015741472e-05 -3.452494978705711190e-06 3.570636936884866421e-06 -1.394404515131222376e-08 -3.457112808203369845e-08 -2.790628191364705597e-06 3.979385039030066545e-02 -1.324976666666666594e-03 1.506033333333333113e-01 7.918533333333334090e-01 -4.823891392245305276e+00 3.528946557399752909e-03 1.613082575974317534e-01 1.097396210187468851e-04
4.174866144270459358e+02 6.437701855817386134e-05 -3.661330615740377295e-06 3.586167666457146952e-06 -1.367567751817469920e-08 -3.379194101862818034e-08 -2.785788592540469900e-06 3.979281113391890112e-02 -1.324976666666666594e-03 1.506033333333333113e-01 7.918533333333334090e-01 -4.823856193036560214e+00 3.529635168743928703e-03 1.613907267717798188e-01 1.111393194266225979e-04
4.162585249856522864e+02 6.441713822700200506e-05 -2.939594932990928199e-06 3.582495364903966819e-06 9.694302933496295101e-10 -2.368919252117471664e-08 -2.797456477317278097e-06 3.979263333333333402e-02 -1.324976666666666594e-03 1.506033333333333113e-01 7.918533333333334090e-01 -4.823820993827815151e+00 3.531557890122979937e-03 1.610568476183977527e-01 1.127373124475848691e-04
4.149388793030372540e+02 6.395937310989717407e-05 -2.566232428009336411e-06 3.577190357542272495e-06 6.368353163063713466e-09 -3.816440867288532366e-08 -2.773736369306308202e-06 3.979263333333333402e-02 -1.324976666666666594e-03 1.506033333333333113e-01 7.918533333333334090e-01 -4.823785794619070089e+00 3.533178386896344055e-03 1.609240974968257909e-01 1.149673610928995715e-04
4.142756659169966156e+02 6.382390213711662563e-05 -2.350628877586133699e-06 3.570846038115487546e-06 2.432651997398175852e-09 -4.568228239879580607e-08 -2.776813362466561643e-06 3.979263333333333402e-02 -1.324976666666666594e-03 1.506033333333333113e-01 7.918533333333334090e-01 -4.823750595410325026e+00 3.535258586110412698e-03 1.611561510971254163e-01 1.161217062034056039e-04
4.134714688117331320e+02 6.383982083838933477e-05 -2.152080055409660999e-06 3.571212803172619562e-06 -1.917192603879272424e-09 -4.330332781222777025e-08 -2.790125067042385274e-06 3.979263333333333402e-02 -1.324976666666666594e-03 1.506033333333333113e-01 7.918533333333334090e-01 -4.823715396201579964e+00 3.535139168309316213e-03 1.608023152619535712e-01 1.153072099523105815e-04
4.122364275488407657e+02 6.362819791817026416e-05 -2.081890229771137895e-06 3.579421447442987181e-06 -2.193101022960776991e-09 -2.952406009988684616e-08 -2.781259660505860089e-06 3.979263333333333402e-02 -1.324976666666666594e-03 1.506033333333333113e-01 7.918533333333334090e-01 -4.823680196992834901e+00 3.534823257119708208e-03 1.612840044951122376e-01 1.184185458580044441e-04
4.109641475681430620e+02 6.339856651727271430e-05 -1.884478714831439274e-06 3.574442955108575750e-06 -1.497048762106921760e-08 -4.437424813469671830e-08 -2.761609303239504419e-06 3.979263333333333402e-02 -1.324976666666666594e-03 1.506033333333333113e-01 7.918533333333334090e-01 -4.823644997784089838e+00 3.534580199007558102e-03 1.613698299772827749e-01 1.148063998960793564e-04
4.098103236287288951e+02 6.351577148475761974e-05 -1.791469107827455664e-06 3.594649099936265941e-06 -8.708192979373092979e-09 -3.407520548337382525e-08 -2.765902416345154425e-06 3.979263333333333402e-02 -1.324976666666666594e-03 1.506033333333333113e-01 7.918533333333334090e-01 -4.823609798575344776e+00 3.532071747665120262e-03 1.612599453881037037e-01 1.120415250911735655e-04
4.091182792561517090e+02 6.336795876545579928e-05 -1.492856145677502672e-06 3.597473388410583863e-06 -1.021848914567334958e-08 -3.262495754713631215e-08 -2.792135461787991057e-06 3.979263333333333402e-02 -1.323547754700474428e-03 1.506033333333333113e-01 7.918533333333334090e-01 -4.823574599366599713e+00 3.529362420628053953e-03 1.613629129347065871e-01 1.101769499881009580e-04
4.079345678115143414e+02 6.372043823452297701e-05 -1.550846780072420165e-06 3.597980193402350543e-06 -1.031308298230651844e-08 -4.233965777871608769e-08 -2.793507032559237104e-06 3.979263333333333402e-02 -1.323873731620973807e-03 1.506033333333333113e-01 7.918533333333334090e-01 -4.823539400157854651e+00 3.529996399424299280e-03 1.614429358995933539e-01 1.088447921090207534e-04
4.066532736356297733e+02 6.377454159774220233e-05 -2.117448189059486747e-06 3.601809358260825834e-06 3.529039787404280087e-09 -3.667865277841047575e-08 -2.787270654991948042e-06 3.979263333333333402e-02 -1.324976666666666594e-03 1.506033333333333113e-01 7.918533333333334090e-01 -4.823504200949109588e+00 3.531383133337626882e-03 1.615634108356644172e-01 1.074170352951873644e-04
4.055969684951769523e+02 6.395120886992592399e-05 -2.437513555158780242e-06 3.615011653273734298e-06 5.332823440849555658e-09 -3.918230594240177745e-08 -2.776363238755132897e-06 3.979263333333333402e-02 -1.324976666666666594e-03 1.506033333333333113e-01 7.942073394730684299e-01 -4.823469001740364526e+00 3.531325505656445624e-03 1.612235038667319265e-01 1.068151246986018672e-04
4.044369844785726968e+02 6.431771259953389299e-05 -2.748733736743010972e-06 3.618367027803199716e-06 -4.425445167478120644e-10 -3.788247847781108852e-08 -2.765074520795121165e-06 3.979263333333333402e-02 -1.324976666666666594e-03 1.506033333333333113e-01 7.972749999999999559e-01 -4.823433802531619463e+00 3.530618783564259608e-03 1.608036258015245745e-01 1.058761977644243443e-04
4.034727979246306973e+02 6.449555286237424704e-05 -2.754040391084256801e-06 3.614489291955147476e-06 -2.551018703045545576e-09 -2.065513590321627738e-08 -2.772436324886027348e-06 3.979263333333333402e-02 -1.324976666666666594e-03 1.506033333333333113e-01 7.972749999999999559e-01 -4.823398603322874401e+00 3.530440272742942087e-03 1.606936299444206573e-01 1.067613420904479183e-04
4.030413728038629984e+02 6.451932758772949540e-05 -2.612777028850858882e-06 3.629413927573034885e-06 7.755623046947295000e-10 -7.336174315257940765e-09 -2.784994833694138644e-06 3.979263333333333402e-02 -1.324976666666666594e-03 1.506033333333333113e-01 7.972749999999999559e-01 -4.823363404114129338e+00 3.530348451095643905e-03 1.607667211256627871e-01 1.088061323605854790e-04
4.020305431361230148e+02 6.451353176337039483e-05 -2.300868566380425759e-06 3.631088212875805244e-06 1.279268081100704422e-08 -1.574118869154358443e-08 -2.768317932828187382e-06 3.979263333333333402e-02 -1.324976666666666594e-03 1.506033333333333113e-01 7.972749999999999559e-01 -4.823328204905384275e+00 3.529523751821096820e-03 1.609344430219014632e-01 1.072898651610824596e-04
4.011651467381130374e+02 6.404546031050371748e-05 -1.852731771487895649e-06 3.638132780066295846e-06 4.293995867585246654e-09 -9.910566545148484965e-09 -2.743725514297788936e-06 3.979263333333333402e-02 -1.324976666666666594e-03 1.506033333333333113e-01 7.972749999999999559e-01 -4.823293005696639213e+00 3.528401928048415914e-03 1.612607179210508168e-01 1.088714162211921777e-04
3.996794882274888892e+02 6.381070739487787761e-05 -2.045646808841428467e-06 3.630512394793284972e-06 2.502923099615943901e-10 -2.814440776833814142e-08 -2.751493889663420771e-06 3.979263333333333402e-02 -1.324976666666666594e-03 1.506033333333333113e-01 7.972749999999999559e-01 -4.823257806487894150e+00 3.532062268516182255e-03 1.612000437370927075e-01 1.112121318037034276e-04
3.988071078858077385e+02 6.382745417612835750e-05 -2.188682441699694579e-06 3.616790496657975698e-06 5.066162671447684267e-09 -3.011926116653917817e-08 -2.756936131096718149e-06 3.979263333333333402e-02 -1.324976666666666594e-03 1.506033333333333113e-01 7.972749999999999559e-01 -4.823222607279149088e+00 3.531542622424534150e-03 1.611500359430346474e-01 1.107652971866773133e-04
3.975647656784091737e+02 6.391106204751811611e-05 -2.618440046444098522e-06 3.607543400839734985e-06 6.549456519254431561e-10 -3.591140062085701676e-08 -2.766716157539115901e-06 3.979263333333333402e-02 -1.324976666666666594e-03 1.506033333333333113e-01 7.972749999999999559e-01 -4.823187408070404025e+00 3.530949806747743936e-03 1.612866206875566144e-01 1.127895411635752761e-04
3.967614130416367857e+02 6.391580249914188686e-05 -3.021165097823841922e-06 3.649384022717322567e-06 -4.248300968123267687e-09 -3.927441621988250544e-08 -2.741499623780421787e-06 3.979263333333333402e-02 -1.324976666666666594e-03 1.506033333333333113e-01 7.972749999999999559e-01 -4.823152208861658963e+00 3.531250232249189599e-03 1.613877237485596694e-01 1.104056456835082853e-04
3.955267061489644220e+02 6.402479675538464614e-05 -3.125664845871467992e-06 3.651404082839583376e-06 -1.206084235471140386e-08 -2.904381210103320470e-08 -2.748569663091112789e-06 3.979263333333333402e-02 -1.324976666666666594e-03 1.509968404695940791e-01 7.972749999999999559e-01 -4.823117009652913900e+00 3.529793283006569821e-03 1.615672329414780117e-01 1.093354307459131364e-04
3.945160715719874247e+02 6.363045899423491205e-05 -3.024085172810379269e-06 3.651433250481414575e-06 -9.833896023223857214e-09 -2.746286720861324626e-08 -2.749423224071769374e-06 3.979263333333333402e-02 -1.324976666666666594e-03 1.516444729120876300e-01 7.972749999999999559e-01 -4.823081810444168838e+00 3.533058302551193245e-03 1.617878757124928957e-01 1.099925438860228211e-04
3.931148179918071150e+02 6.332375752651353952e-05 -2.420956139382712373e-06 3.649144625442994757e-06 -5.841103668908197313e-09 -4.637682322579530532e-08 -2.745110665500793644e-06 3.979263333333333402e-02 -1.324976666666666594e-03 1.522833333333333261e-01 7.972749999999999559e-01 -4.823046611235423775e+00 3.539080887098267677e-03 1.614213801597861597e-01 1.083561609692651836e-04
3.919712360132187428e+02 6.338209176549729781e-05 -1.834603313031890821e-06 3.648389663205948824e-06 1.944697907786423436e-09 -3.136272378688879914e-08 -2.739496735744900998e-06 3.979263333333333402e-02 -1.324976666666666594e-03 1.522833333333333261e-01 7.972749999999999559e-01 -4.823011412026678713e+00 3.538178955826548015e-03 1.613424549712148270e-01 1.073974407690612797e-04
3.910541809661115735e+02 6.310930689080462039e-05 -1.399468556057848936e-06 3.654771951033152167e-06 -6.112293825979382851e-09 -4.590526525962845095e-08 -2.734314180351978189e-06 3.979263333333333402e-02 -1.324976666666666594e-03 1.522833333333333261e-01 7.972749999999999559e-01 -4.822976212817933650e+00 3.534693282281545570e-03 1.612150126766307701e-01 1.070358025924905221e-04
3.902600137720641555e+02 6.341068289710353469e-05 -1.623426234256522733e-06 3.660651433531684126e-06 -1.365865922500514116e-08 -3.045650917806775115e-08 -2.745164505675609025e-06 3.979263333333333402e-02 -1.324976666666666594e-03 1.522833333333333261e-01 7.972749999999999559e-01 -4.822941013609188587e+00 3.533505109290981799e-03 1.613571601283411983e-01 1.077643916861675431e-04
3.894359570278372189e+02 6.317674920322606221e-05 -1.862394993666409414e-06 3.667486793326553529e-06 -4.256013925979319061e-09 -2.315225144823033579e-08 -2.747094265400567575e-06 3.979263333333333402e-02 -1.324586792791146743e-03 1.522833333333333261e-01 7.972749999999999559e-01 -4.822905814400443525e+00 3.533573500554816702e-03 1.612161151658486613e-01 1.080766646765825181e-04
3.881530588287985211e+02 6.303597117411071727e-05 -2.357372517623286882e-06 3.664530303757760061e-06 -1.649476582911322509e-08 -1.497085883741084480e-08 -2.738698458066267885e-06 3.979263333333333402e-02 -1.323307099128471402e-03 1.522833333333333261e-01 7.972749999999999559e-01 -4.822870615191698462e+00 3.531822167491786499e-03 1.612381572950833120e-01 1.090015461678989884e-04
3.869917779085062080e+02 6.315120573526628554e-05 -2.586585204352464010e-06 3.678742371360333847e-06 -9.610912249466857433e-09 -2.416178821061482520e-08 -2.732289661077385094e-06 3.979263333333333402e-02 -1.324976666666666594e-03 1.522833333333333261e-01 7.972749999999999559e-01 -4.822835415982953400e+00 3.529808594966110397e-03 1.612906638817520055e-01 1.094071262815221905e-04
3.860439600287617736e+02 6.334272144221585416e-05 -2.703041504127857499e-06 3.687362070633691920e-06 -7.339545581979866009e-09 -2.723020054690470327e-08 -2.729321529861763616e-06 3.979377261389676484e-02 -1.324976666666666594e-03 1.522833333333333261e-01 7.972749999999999559e-01 -4.822800216774208337e+00 3.525759312287532910e-03 1.616339201061920694e-01 1.096973325387648793e-04
3.852915907295854936e+02 6.307764335683305093e-05 -2.411385627396085273e-06 3.680365858742584868e-06 -2.423422465805410886e-09 -1.627238232420867428e-08 -2.722165926409136628e-06 3.979278535461068522e-02 -1.324976666666666594e-03 1.522833333333333261e-01 7.972749999999999559e-01 -4.822765017565463275e+00 3.528136586062204701e-03 1.616360927522316471e-01 1.095895464365208662e-04
3.838534236629619159e+02 6.281340839853586527e-05 -1.919589272005374270e-06 3.668745022853396462e-06 1.259419688136747716e-08 -1.182623471388117249e-08 -2.729165064293310530e-06 3.979386409653043466e-02 -1.324105502824395085e-03 1.522833333333333261e-01 7.972749999999999559e-01 -4.822729818356718212e+00 3.529977582926136295e-03 1.615971720526246658e-01 1.087633836310767369e-04
3.827961534469591811e+02 6.274421460036867890e-05 -1.564897524384705591e-06 3.680213470742568253e-06 1.385461141838461605e-08 -2.127427538651490880e-08 -2.720924961925156793e-06 3.979494283845019104e-02 -1.326130294050740371e-03 1.522833333333333261e-01 7.972749999999999559e-01 -4.822694619147973150e+00 3.530424032285517030e-03 1.615668398356077395e-01 1.111854798122896993e-04
3.818122623282131372e+02 6.259220185881805842e-05 -1.426927131389904832e-06 3.687523554057781996e-06 -1.927151723345957281e-09 -1.725875343850189258e-08 -2.723221693279462695e-06 3.979417058158942616e-02 -1.327311449578409295e-03 1.522833333333333261e-01 7.965088185829869438e-01 -4.822659419939228087e+00 3.531372629071435204e-03 1.612579983324725630e-01 1.116615468083537237e-04
3.811132123539428562e+02 6.232235545309990066e-05 -1.735971567255661509e-06 3.692795134789858181e-06 -8.561431918989115547e-09 -2.640710336709155175e-08 -2.723677667095719648e-06 3.979281894657831636e-02 -1.327519999999999785e-03 1.522833333333333261e-01 7.955028159532835375e-01 -4.822624220730483025e+00 3.532519055711975855e-03 1.610103711239050384e-01 1.128091460398484240e-04
3.795973338490114770e+02 6.239183379502478359e-05 -2.722340290460533511e-06 3.684350173650971315e-06 -1.206696768329331844e-08 -2.726706397014297448e-08 -2.710580641724613299e-06 3.979263333333333402e-02 -1.324976666666666594e-03 1.522833333333333261e-01 7.953646666666666087e-01 -4.822589021521737962e+00 3.531243751359089411e-03 1.614395176908526297e-01 1.142795732318889528e-04
3.784134376758387930e+02 6.258475867295255467e-05 -3.164267906785950621e-06 3.694920078537986379e-06 -2.386227317231765213e-09 -3.228027255507406011e-08 -2.703960314856657043e-06 3.979263333333333402e-02 -1.324976666666666594e-03 1.522833333333333261e-01 7.953646666666666087e-01 -4.822553822312992899e+00 3.533698074270905879e-03 1.614884482207649685e-01 1.128441341387019015e-04
3.775608160121959713e+02 6.223301758258650840e-05 -3.340343981125562259e-06 3.710668512008707097e-06 -5.474998263617313260e-09 -4.936844681002094164e-08 -2.683289081524566118e-06 3.979263333333333402e-02 -1.324976666666666594e-03 1.522833333333333261e-01 7.953646666666666087e-01 -4.822518623104247837e+00 3.532511355202819312e-03 1.615661377276403909e-01 1.130875394820615455e-04
3.762263267621319756e+02 6.246920392443429252e-05 -3.017039816462854474e-06 3.712468367402011315e-06 -7.822071997410789308e-09 -4.238840619469486976e-08 -2.704033436815541557e-06 3.979263333333333402e-02 -1.326453606436778189e-03 1.522833333333333261e-01 7.953646666666666087e-01 -4.822483423895502774e+00 3.531353989102372585e-03 1.614548495162601571e-01 1.130152123494249376e-04
3.752319155349455286e+02 6.275753028818117343e-05 -3.010836071083026720e-06 3.726348318249248708e-06 -7.960052136551797579e-09 -3.547434123211512858e-08 -2.693596410537158470e-06 3.979263333333333402e-02 -1.326427347232576924e-03 1.522833333333333261e-01 7.953646666666666087e-01 -4.822448224686757712e+00 3.529643128310846600e-03 1.615358515212166057e-01 1.144178687375424193e-04
3.740775901204187903e+02 6.353543768687013960e-05 -3.169438830860738074e-06 3.729168141122805973e-06 -6.992775427051410514e-09 -3.028648234668636881e-08 -2.681645031321768608e-06 3.979263333333333402e-02 -1.325969551437151993e-03 1.522833333333333261e-01 7.953646666666666087e-01 -4.822413025478012649e+00 3.528047080475320719e-03 1.616611706694868478e-01 1.155381699010334318e-04
3.731905766043502695e+02 6.399622438059209776e-05 -3.186215213266001067e-06 3.722917538318873021e-06 -1.214377972252929829e-08 -2.843187556079860330e-08 -2.691342966868697691e-06 3.979263333333333402e-02 -1.327208836442298097e-03 1.522833333333333261e-01 7.953646666666666087e-01 -4.822377826269267587e+00 3.528465063261088368e-03 1.616456814161594813e-01 1.133378033959719033e-04
3.724609653058249137e+02 6.394343796025014545e-05 -3.156199344470286359e-06 3.719685091150448256e-06 -1.197743462775549940e-08 -1.589336722876039164e-08 -2.696551435059409468e-06 3.979263333333333402e-02 -1.326421918171419691e-03 1.522833333333333261e-01 7.953646666666666087e-01 -4.822342627060522524e+00 3.528317000914926987e-03 1.615134569679567422e-01 1.107089659737758603e-04
3.710777351597798770e+02 6.396095585626787974e-05 -2.811053540725313987e-06 3.715083807019386504e-06 -8.995944887398564046e-09 -5.238376822321762140e-09 -2.685329626544507128e-06 3.979263333333333402e-02 -1.326125927230876978e-03 1.522833333333333261e-01 7.953646666666666087e-01 -4.822307427851777462e+00 3.527456273900192452e-03 1.613538998698209326e-01 1.096114485809560768e-04
3.697150176286274359e+02 6.365383867483553426e-05 -2.129710367539469922e-06 3.706627687661724127e-06 -5.815411683759919198e-09 -7.910271124971464098e-09 -2.685845818363828765e-06 3.979334452249886495e-02 -1.324976666666666594e-03 1.542496666666666461e-01 7.953646666666666087e-01 -4.822272228643032399e+00 3.527273239238028300e-03 1.614650896664969748e-01 1.068512527593574682e-04
3.686782910076271378e+02 6.399486131073857625e-05 -2.203904515566250156e-06 3.702376966988551820e-06 1.265525819173546090e-08 -1.391518081908057412e-08 -2.681012809871427518e-06 3.979263333333333402e-02 -1.324976666666666594e-03 1.542496666666666461e-01 7.953646666666666087e-01 -4.822237029434287336e+00 3.529065623492848996e-03 1.614154970116407906e-01 1.092477645156711674e-04
3.677864770639945959e+02 6.413667163648622443e-05 -2.350542972262606694e-06 3.700912316321721114e-06 1.547797624031480482e-08 -1.247891576446247468e-08 -2.662217366839471272e-06 3.979263333333333402e-02 -1.324976666666666594e-03 1.542496666666666461e-01 7.953646666666666087e-01 -4.822201830225542274e+00 3.528898789575177306e-03 1.613698134232299797e-01 1.108526414795477457e-04
3.667545778538349168e+02 6.424105207462854183e-05 -3.089543717819962515e-06 3.702892261328549610e-06 1.257172229327197677e-08 -8.865280202597160468e-09 -2.648682153565656754e-06 3.979263333333333402e-02 -1.324976666666666594e-03 1.542496666666666461e-01 7.953646666666666087e-01 -4.822166631016797211e+00 3.530353163899661167e-03 1.613633385798189102e-01 1.128524619205408761e-04
3.658713530428373701e+02 6.419349624079544474e-05 -3.296371996181040121e-06 3.692146742408930273e-06 3.865126630005469682e-09 -1.608013988865785394e-08 -2.656006068266165759e-06 3.979263333333333402e-02 -1.324976666666666594e-03 1.542496666666666461e-01 7.953646666666666087e-01 -4.822131431808052149e+00 3.532426288992807084e-03 1.615385763631545790e-01 1.127531914507057758e-04
3.645196861178060885e+02 6.386449378812402062e-05 -3.078669690404280156e-06 3.674148173827946170e-06 -4.053761483722871771e-09 -3.366257090625192928e-08 -2.648310884114891343e-06 3.979263333333333402e-02 -1.324976666666666594e-03 1.542496666666666461e-01 7.953646666666666087e-01 -4.822096232599307086e+00 3.531737484080205245e-03 1.614950696333780078e-01 1.108573780621766974e-04
3.636330526551096227e+02 6.345885050213402611e-05 -2.792782677671964281e-06 3.673213403402094015e-06 -8.585515258334428535e-10 -3.280284314861468236e-08 -2.642578554300558033e-06 3.979519541800946580e-02 -1.324976666666666594e-03 1.542496666666666461e-01 7.953646666666666087e-01 -4.822061033390562024e+00 3.531718460916064960e-03 1.614402227213186380e-01 1.104932330381403670e-04
3.628530599831858581e+02 6.312859465288365220e-05 -2.332057897878744730e-06 3.673474080260491915e-06 4.646391546639188122e-09 -2.080686432209971864e-08 -2.633466017902756426e-06 3.979263333333333402e-02 -1.324976666666666594e-03 1.542496666666666461e-01 7.953646666666666087e-01 -4.822025834181816961e+00 3.534635539436981142e-03 1.612935969008367498e-01 1.116815265393189039e-04
3.616324751007589384e+02 6.292907450947917336e-05 -2.296104657959722401e-06 3.667036559011280313e-06 1.613646786421808407e-08 -1.220968155456362704e-09 -2.625927309566096671e-06 3.979263333333333402e-02 -1.324976666666666594e-03 1.542496666666666461e-01 7.953646666666666087e-01 -4.821990634973071899e+00 3.537376126879019506e-03 1.612195849480931031e-01 1.111397313240565510e-04
3.606251388964465718e+02 6.303982725232191921e-05 -2.130060461500521703e-06 3.657550353039617149e-06 9.410734028535304457e-09 -8.275990876752599621e-09 -2.624683260762622185e-06 3.979263333333333402e-02 -1.324976666666666594e-03 1.542496666666666461e-01 7.953646666666666087e-01 -4.821955435764326836e+00 3.536962258174722318e-03 1.613080900544487661e-01 1.107837192641210816e-04
3.596570135632373990e+02 6.284827495805487857e-05 -2.778681426865435938e-06 3.631781979293772267e-06 1.914933987718232779e-08 9.256583700722743518e-09 -2.615825704167885820e-06 3.979263333333333402e-02 -1.324976666666666594e-03 1.542496666666666461e-01 7.953646666666666087e-01 -4.821920236555581774e+00 3.535221952218612403e-03 1.613287673381555709e-01 1.107560411626193824e-04
3.587401384015537928e+02 6.265805013024359311e-05 -3.049743967182165163e-06 3.617460788618289736e-06 1.429730794390564622e-08 -2.244769560894654561e-09 -2.606585605945480134e-06 3.979263333333333402e-02 -1.324976666666666594e-03 1.542496666666666461e-01 7.953646666666666087e-01 -4.821885037346836711e+00 3.532465880510289938e-03 1.612778971143794815e-01 1.100967158748725216e-04
3.576921620816642076e+02 6.323958879501382550e-05 -3.086232152631571846e-06 3.599071784474684582e-06 -1.255520758359385583e-08 -1.141137277593525974e-09 -2.605999897330184943e-06 3.979263333333333402e-02 -1.323543260408141390e-03 1.542496666666666461e-01 7.953646666666666087e-01 -4.821849838138091648e+00 3.530615376498118241e-03 1.612197922160869545e-01 1.112838618355308499e-04
3.565538276021584352e+02 6.370175250802908012e-05 -3.000267999104141807e-06 3.579008277394985666e-06 -1.009261596408844320e-08 4.512118495279221374e-10 -2.608151739069719097e-06 3.979263333333333402e-02 -1.323344692312791249e-03 1.542496666666666461e-01 7.953646666666666087e-01 -4.821814638929346586e+00 3.529993036614813545e-03 1.611291037055032627e-01 1.112080332542273982e-04
3.555100109796312040e+02 6.337641683268895488e-05 -2.931075839658537523e-06 3.567006396055788785e-06 -1.198291640417624663e-08 -2.065861729251304468e-08 -2.597860660393776891e-06 3.979263333333333402e-02 -1.327519999999999785e-03 1.542496666666666461e-01 7.953646666666666087e-01 -4.821779439720601523e+00 3.528439104852545884e-03 1.612535531543260181e-01 1.107304315201999221e-04
3.543043408638995970e+02 6.329922287037413836e-05 -3.087827173193302764e-06 3.537205034543992126e-06 -9.869781093680779922e-09 -7.149635885592687632e-09 -2.611328219693666484e-06 3.979263333333333402e-02 -1.327519999999999785e-03 1.542496666666666461e-01 7.953646666666666087e-01 -4.821744240511856461e+00 3.527290224959128782e-03 1.613314855846754714e-01 1.087622278251801486e-04
3.529876241671058779e+02 6.303323229519832663e-05 -2.983924419535264356e-06 3.520471331200519680e-06 -2.304047013403580874e-09 -7.316898680789443544e-09 -2.612758211957555421e-06 3.979263333333333402e-02 -1.326839241771499102e-03 1.542496666666666461e-01 7.953646666666666087e-01 -4.821709041303111398e+00 3.525957138310851623e-03 1.613587291224899134e-01 1.076641561706275955e-04
3.515391367083047953e+02 6.268788016774798908e-05 -2.980706730038765479e-06 3.504356294324785384e-06 -2.789804036518324246e-09 -2.746772720723954817e-09 -2.602529316114815851e-06 3.979263333333333402e-02 -1.325147441164707023e-03 1.542496666666666461e-01 7.953646666666666087e-01 -4.821673842094366336e+00 3.527969999564162934e-03 1.612634719989801402e-01 1.086919116346323736e-04
3.504875141957749634e+02 6.249616816642358222e-05 -3.576610594841704561e-06 3.493607329331703297e-06 -6.490020766192325728e-09 -6.994536404617419179e-09 -2.593119575689157192e-06 3.979263333333333402e-02 -1.324976666666666594e-03 1.542496666666666461e-01 7.962626666666666742e-01 -4.821638642885621273e+00 3.528530605569920372e-03 1.611335614942883132e-01 1.095384464512430203e-04
3.499399631785386191e+02 6.262548177244035960e-05 -3.407158627186842465e-06 3.487837223928818122e-06 1.011487748745308681e-08 -2.443157694075114796e-08 -2.598510915999432892e-06 3.979313533206119136e-02 -1.324976666666666594e-03 1.542496666666666461e-01 7.962626666666666742e-01 -4.821603443676876211e+00 3.526986164923341226e-03 1.611916065095083672e-01 1.085260857342594244e-04
3.488056916571067063e+02 6.268026956438709104e-05 -3.296037882078935701e-06 3.466891818080352478e-06 -4.712558792602953646e-09 -1.748823311526705487e-08 -2.590914930303495075e-06 3.979484268603980524e-02 -1.325177989128567546e-03 1.542496666666666461e-01 7.962626666666666742e-01 -4.821568244468131148e+00 3.527926975942157622e-03 1.611809232068952824e-01 1.118144080889697589e-04
3.476762975015447523e+02 6.288398855146108170e-05 -2.782122402892608573e-06 3.462176564567047239e-06 -7.573652607422710606e-10 -1.915171902606342031e-08 -2.582371743272089990e-06 3.979275711221227224e-02 -1.325451217405252931e-03 1.542496666666666461e-01 7.962626666666666742e-01 -4.821533045259386085e+00 3.531651631284696193e-03 1.609042326680438784e-01 1.094621124445243032e-04
3.468590281705372149e+02 6.282549712871851675e-05 -2.579744351613290498e-06 3.449973848045895637e-06 4.999856348369255417e-09 -2.030403691125960025e-08 -2.585074801670766236e-06 3.979263333333333402e-02 -1.326926722504854312e-03 1.542496666666666461e-01 7.962626666666666742e-01 -4.821497846050641023e+00 3.530475064962668857e-03 1.609598402916452287e-01 1.082493050910523022e-04
3.454815263194686281e+02 6.275951822420695501e-05 -3.144161402391079627e-06 3.420908516467002842e-06 2.338211906335752389e-09 -1.892711865941324616e-08 -2.587321390423037976e-06 3.979263333333333402e-02 -1.327519999999999785e-03 1.542496666666666461e-01 7.962626666666666742e-01 -4.821462646841895960e+00 3.529525259642231263e-03 1.607270909420231153e-01 1.122470335619207778e-04
3.447302982919235887e+02 6.272015978549320926e-05 -2.967978035852809974e-06 3.413810321679396545e-06 2.267510620378253596e-09 -2.002634889236174193e-08 -2.587750624345365463e-06 3.979341563592856540e-02 -1.326160396641191952e-03 1.542496666666666461e-01 7.962626666666666742e-01 -4.821427447633150898e+00 3.528833353155029409e-03 1.609550898203798985e-01 1.112383803288851877e-04
3.435549844723203137e+02 6.226570506100921111e-05 -2.551482229365956204e-06 3.404869003121233395e-06 -1.322373009722693513e-09 -1.562569854518740641e-08 -2.583750720409224595e-06 3.979520000000000279e-02 -1.324976666666666594e-03 1.542496666666666461e-01 7.962626666666666742e-01 -4.821392248424405835e+00 3.529805726819843902e-03 1.612522904008904800e-01 1.101249084479238790e-04
3.424902161469214548e+02 6.228476483140179978e-05 -2.512449628935967491e-06 3.403186485150397771e-06 -2.122293073283533090e-09 -1.638000162880380431e-08 -2.594602877816742903e-06 3.979330371245437536e-02 -1.324976666666666594e-03 1.542496666666666461e-01 7.962626666666666742e-01 -4.821357049215660773e+00 3.529096628682036347e-03 1.614122577596372732e-01 1.120045338887380899e-04
3.415665873798231473e+02 6.242599835683107013e-05 -2.862119390865677326e-06 3.393298076807263043e-06 3.974727946777304491e-09 -1.887425090345629449e-08 -2.603056306190455581e-06 3.979263333333333402e-02 -1.325380474160785206e-03 1.542496666666666461e-01 7.962626666666666742e-01 -4.821321850006915710e+00 3.531098683942888745e-03 1.614019485964861278e-01 1.126416497156884031e-04
3.404479465544951040e+02 6.255708283602619648e-05 -3.222194836435985377e-06 3.369649594353302112e-06 4.629786224654653780e-09 -2.737940984452522469e-08 -2.604942529653132117e-06 3.979263333333333402e-02 -1.327389480262711544e-03 1.542496666666666461e-01 7.962626666666666742e-01 -4.821286650798170648e+00 3.532538844753409148e-03 1.614868842699340445e-01 1.128290901970854912e-04
3.387930832013621512e+02 6.246902294487276881e-05 -3.471692586045489631e-06 3.345561896834565096e-06 -4.570747556421856188e-09 -3.646428070099291779e-08 -2.600587243558863154e-06 3.979263333333333402e-02 -1.324976666666666594e-03 1.562123333333333142e-01 7.962626666666666742e-01 -4.821251451589425585e+00 3.531800052146165294e-03 1.613530098084318964e-01 1.135053443511785447e-04
3.382094633513281110e+02 6.263105601810572607e-05 -3.124019930371316959e-06 3.339452880001364279e-06 7.385947145234052117e-09 -2.890677577091594258e-08 -2.604311301818644227e-06 3.979263333333333402e-02 -1.323479926056566518e-03 1.562123333333333142e-01 7.962626666666666742e-01 -4.821216252380680523e+00 3.531077602883703117e-03 1.611265154973849090e-01 1.129144231769246511e-04
3.371304634369373048e+02 6.276306941652947237e-05 -2.403446629988929381e-06 3.333843222098221982e-06 1.895204099919713162e-08 -2.150905629660052324e-08 -2.624604405284061844e-06 3.979263333333333402e-02 -1.327519999999999785e-03 1.562123333333333142e-01 7.962626666666666742e-01 -4.821181053171935460e+00 3.529337729298191728e-03 1.610493082254638164e-01 1.108486319554637551e-04
3.358714896269218571e+02 6.275723749501088992e-05 -2.170491383374919642e-06 3.333337850507807474e-06 2.012927999702467455e-09 -2.673996085893177200e-08 -2.617438467662411544e-06 3.979263333333333402e-02 -1.326527737139772704e-03 1.562123333333333142e-01 7.962626666666666742e-01 -4.821145853963190397e+00 3.529254042158522231e-03 1.610930866826626728e-01 1.132480718083124808e-04
3.348814930215156096e+02 6.255318748511290656e-05 -1.993516445607483025e-06 3.335815123847341915e-06 -3.809130716843867929e-09 -3.436123673301537241e-08 -2.610575086561727775e-06 3.979263333333333402e-02 -1.324976666666666594e-03 1.562123333333333142e-01 7.962626666666666742e-01 -4.821110654754445335e+00 3.529661599178053003e-03 1.611343084123496583e-01 1.125631310266313710e-04
3.338760597553753087e+02 6.234742550530349538e-05 -2.458066188000415446e-06 3.334915022803860209e-06 -4.045999463058313332e-09 -3.619481373336410768e-08 -2.619838858808867786e-06 3.979263333333333402e-02 -1.324976666666666594e-03 1.562123333333333142e-01 7.962626666666666742e-01 -4.821075455545700272e+00 3.529946832338275078e-03 1.611554252370022422e-01 1.120848559268033847e-04
3.330644939175401191e+02 6.194343575883834159e-05 -2.814249058506276213e-06 3.320786058963771524e-06 7.026904674291720441e-09 -1.704783394346966784e-08 -2.614519159498398694e-06 3.979263333333333402e-02 -1.327293063121122484e-03 1.562123333333333142e-01 7.962626666666666742e-01 -4.821040256336955210e+00 3.529243602880944436e-03 1.611869706698830507e-01 1.127460816117896404e-04
3.320338225087083401e+02 6.186058291827736214e-05 -3.472943622197723620e-06 3.330895821822954484e-06 -2.848208778504466525e-09 -2.570971709983002505e-08 -2.612565054073069568e-06 3.979263333333333402e-02 -1.327519999999999785e-03 1.562123333333333142e-01 7.962626666666666742e-01 -4.821005057128210147e+00 3.528811694260320427e-03 1.611590606971370077e-01 1.121637412522932326e-04
3.301918583023398810e+02 6.211634000662737175e-05 -3.210301393868463163e-06 3.280720393924984497e-06 -6.846676004076499236e-09 -4.393738412864362015e-08 -2.609116923400943696e-06 3.979263333333333402e-02 -1.324976666666666594e-03 1.562123333333333142e-01 7.962626666666666742e-01 -4.820969857919465085e+00 3.525641187088051146e-03 1.610257769230964142e-01 1.145180057226385261e-04
3.295727246932865455e+02 6.211430218331474309e-05 -2.811308245123055496e-06 3.305335273046258886e-06 2.992536020309503006e-09 -2.438883659530878916e-08 -2.607668099551952969e-06 3.979263333333333402e-02 -1.322665685299290184e-03 1.562123333333333142e-01 7.962626666666666742e-01 -4.820934658710720022e+00 3.525958630759298135e-03 1.613722757877942005e-01 1.141025098130121724e-04
3.288522220840534942e+02 6.200982591108852523e-05 -2.350208065038726659e-06 3.301154648570282365e-06 -3.638760588855134777e-09 -1.615913760175939016e-08 -2.603104467146696697e-06 3.979263333333333402e-02 -1.323765656943241093e-03 1.562123333333333142e-01 7.962626666666666742e-01 -4.820899459501974960e+00 3.524511772472692719e-03 1.612701595586452374e-01 1.143472321961046099e-04
3.278965458330758338e+02 6.184470284905236844e-05 -1.844073699868660497e-06 3.291202859860085545e-06 7.266384394157921576e-09 -2.631563311028865712e-08 -2.620348606070642608e-06 3.979263333333333402e-02 -1.327519999999999785e-03 1.562123333333333142e-01 7.962626666666666742e-01 -4.820864260293229897e+00 3.523496820803936197e-03 1.610949566214814888e-01 1.117760610193907749e-04
3.264456331282444808e+02 6.157493511733675828e-05 -1.698267541752064037e-06 3.285569100599597758e-06 1.985140311403253808e-08 -2.288055820295656155e-08 -2.619356244261898304e-06 3.979263333333333402e-02 -1.327519999999999785e-03 1.562123333333333142e-01 7.962626666666666742e-01 -4.820829061084484835e+00 3.523650032438920606e-03 1.613893034248487235e-01 1.112685886272206886e-04
3.258260864006429642e+02 6.170913766164152776e-05 -1.674077940419331083e-06 3.295906050737078537e-06 1.135241212835714472e-08 -1.254832868547989469e-08 -2.622253713129913666e-06 3.979263333333333402e-02 -1.325822207960691791e-03 1.562123333333333142e-01 7.962626666666666742e-01 -4.820793861875739772e+00 3.525197279770875183e-03 1.616386934767246319e-01 1.118721307169400549e-04
3.248312528024515018e+02 6.186003281498672439e-05 -1.653327966795756037e-06 3.293596891129366022e-06 3.777480919305520284e-09 -1.723415268573412027e-08 -2.633327167053649614e-06 3.979263333333333402e-02 -1.327115374322686151e-03 1.562123333333333142e-01 7.962626666666666742e-01 -4.820758662666994709e+00 3.528059397017659689e-03 1.618829950864283662e-01 1.122670213093057614e-04
3.237398728792035740e+02 6.233634520881581841e-05 -1.588166921621292169e-06 3.291522071229342506e-06 -1.733203872048622021e-09 -1.776295732974708202e-08 -2.625575375662553447e-06 3.979263333333333402e-02 -1.325550484934736456e-03 1.562123333333333142e-01 7.962626666666666742e-01 -4.820723463458249647e+00 3.528171949085515124e-03 1.615829804722157537e-01 1.118739464523080913e-04
3.219820380421263621e+02 6.242964512028201837e-05 -2.049864372573998220e-06 3.264769106221519038e-06 1.819509720606589844e-10 -2.538995016696293744e-08 -2.610616441462581071e-06 3.979263333333333402e-02 -1.324250583657164389e-03 1.562123333333333142e-01 7.934653333333333558e-01 -4.820688264249504584e+00 3.532251757747476451e-03 1.613386800987200165e-01 1.141590537393333255e-04
3.211480127498769548e+02 6.242889060598841809e-05 -2.281905592995988430e-06 3.266306544817270738e-06 2.951061061044288339e-09 -9.191010737179394012e-09 -2.597302571603294352e-06 3.979263333333333402e-02 -1.323602398467129196e-03 1.562123333333333142e-01 7.934653333333333558e-01 -4.820653065040759522e+00 3.533031190106616926e-03 1.614458325943179950e-01 1.140708651807569902e-04
3.202630578527402463e+02 6.225151493672751932e-05 -2.492321347154686727e-06 3.255756848423941240e-06 -4.949795066193944480e-09 -1.178890575868514907e-10 -2.610985650832256357e-06 3.979263333333333402e-02 -1.327519999999999785e-03 1.562123333333333142e-01 7.934653333333333558e-01 -4.820617865832014459e+00 3.534464981943448176e-03 1.614369145890540425e-01 1.121882106665735181e-04
3.190465968946742237e+02 6.251797095221630404e-05 -2.511414582842676192e-06 3.234971100410297395e-06 6.919449368445245808e-09 -1.341666381689038192e-08 -2.606410349045286087e-06 3.979263333333333402e-02 -1.327519999999999785e-03 1.562123333333333142e-01 7.934653333333333558e-01 -4.820582666623269397e+00 3.534152962341522482e-03 1.614477002747529699e-01 1.100863263647291356e-04
3.179993391087827490e+02 6.261514550634686264e-05 -2.161642037308340007e-06 3.230842219477740552e-06 -4.899979482251257680e-09 -1.749320619861980887e-08 -2.620875730383872813e-06 3.979263333333333402e-02 -1.327519999999999785e-03 1.562123333333333142e-01 7.934653333333333558e-01 -4.820547467414524334e+00 3.534738791892430478e-03 1.611905738665197763e-01 1.097893227398902076e-04
3.166494496646010361e+02 6.291275444848320271e-05 -1.670180615728883073e-06 3.229662676267902012e-06 1.168705413384195665e-09 -1.251127000200940736e-08 -2.628459170435776243e-06 3.979263333333333402e-02 -1.326620069895962858e-03 1.562123333333333142e-01 7.934653333333333558e-01 -4.820512268205779272e+00 3.534339280227363073e-03 1.612173526673081059e-01 1.090749880409488818e-04
3.159789159252878790e+02 6.293256771131551194e-05 -1.649332346859781481e-06 3.231595442891571940e-06 9.882821531080065433e-10 -2.330114886614072894e-08 -2.630457598046229979e-06 3.979263333333333402e-02 -1.327519999999999785e-03 1.562123333333333142e-01 7.934653333333333558e-01 -4.820477068997034209e+00 3.532645364664506547e-03 1.611422701791256629e-01 1.084461542021323031e-04
3.148086975379269461e+02 6.353463021845070027e-05 -1.012793863470363685e-06 3.211092590080999711e-06 7.141493214881129873e-09 -3.581561656252322720e-08 -2.612006740475644609e-06 3.979263333333333402e-02 -1.325834288503366072e-03 1.563746200334617809e-01 7.934653333333333558e-01 -4.820441869788289146e+00 3.532664558321156265e-03 1.614558507578972291e-01 1.065323131694651486e-04
3.140024248613961504e+02 6.366858710065471407e-05 -9.797086039324486934e-07 3.202656842418323518e-06 1.086773988710830073e-08 -4.412677290545289114e-08 -2.598798307470887536e-06 3.979263333333333402e-02 -1.324976666666666594e-03 1.573608345779629880e-01 7.934653333333333558e-01 -4.820406670579544084e+00 3.533290789016372332e-03 1.612794057250657442e-01 1.057523449456592080e-04
3.129952347190487103e+02 6.366248010380884219e-05 -1.382576851180757567e-06 3.193385847208391075e-06 1.740491755890112054e-08 -3.906814430099582042e-08 -2.569609226489138806e-06 3.979263333333333402e-02 -1.324976666666666594e-03 1.583470491224641952e-01 7.934653333333333558e-01 -4.820371471370799021e+00 3.532309655352102850e-03 1.609488980292216043e-01 1.086053904977399460e-04
3.118904902866152611e+02 6.360788465198629867e-05 -1.778783367038934857e-06 3.175247613397851300e-06 1.086466757815842490e-08 -4.206651507880657858e-08 -2.582012638691863193e-06 3.979263333333333402e-02 -1.327519999999999785e-03 1.584696666666666476e-01 7.934653333333333558e-01 -4.820336272162053959e+00 3.534422148875098618e-03 1.612561728486253954e-01 1.068577150122336218e-04
3.105772544099426682e+02 6.348457552000139721e-05 -2.888111522178385993e-06 3.161536934953582143e-06 -6.329294762906916444e-09 -7.734651692864783967e-09 -2.592726021266439741e-06 3.979263333333333402e-02 -1.324976666666666594e-03 1.584696666666666476e-01 7.934653333333333558e-01 -4.820301072953308896e+00 3.536553545420517350e-03 1.611235289780698909e-01 1.082607816916467792e-04
3.095821876246080251e+02 6.345722139693524852e-05 -3.403189962660376628e-06 3.144119831083789070e-06 -7.418067358060641587e-09 1.249296265471735547e-09 -2.592941327353400224e-06 3.979263333333333402e-02 -1.324976666666666594e-03 1.584696666666666476e-01 7.934653333333333558e-01 -4.820265873744563834e+00 3.536222638788137293e-03 1.610633140659432083e-01 1.089175692890762622e-04
3.089434824947555853e+02 6.335881636892577381e-05 -3.510846785128386166e-06 3.125694992256908516e-06 -8.244720537011838127e-09 -3.879322561566547348e-09 -2.568509426048992119e-06 3.979263333333333402e-02 -1.325576934622549677e-03 1.584696666666666476e-01 7.934653333333333558e-01 -4.820230674535818771e+00 3.535454072711890702e-03 1.609552830676165003e-01 1.093068005370005402e-04
3.080813536463358560e+02 6.310539837545992568e-05 -3.484539361162861782e-06 3.110482890832865996e-06 -1.800408319607390005e-08 -6.751092145189297844e-09 -2.572568169346047888e-06 3.979263333333333402e-02 -1.327519999999999785e-03 1.584696666666666476e-01 7.934653333333333558e-01 -4.820195475327073709e+00 3.533617652785691569e-03 1.607811475143835211e-01 1.114869687509457914e-04
3.069059533706317211e+02 6.333243456023834861e-05 -4.034278078440345278e-06 3.090429548515464992e-06 -1.599413576859140398e-08 -3.670983068496499293e-08 -2.579669627888979806e-06 3.979263333333333402e-02 -1.327519999999999785e-03 1.584696666666666476e-01 7.934653333333333558e-01 -4.820160276118328646e+00 3.536595146257663549e-03 1.612256896839183717e-01 1.144145143881942361e-04
3.055438047554767991e+02 6.338719039763497654e-05 -4.041242141344045122e-06 3.100280391362341962e-06 -1.143378126299242514e-09 -2.306373318785756920e-08 -2.597559489660338230e-06 3.979263333333333402e-02 -1.325500178085526433e-03 1.584696666666666476e-01 7.934653333333333558e-01 -4.820125076909583584e+00 3.535806691370978107e-03 1.613469939435242806e-01 1.148732999453897023e-04
3.043685902147662432e+02 6.271181651777101549e-05 -4.041401503795707003e-06 3.072759713133036595e-06 -1.262607366826212747e-08 -2.601315538515519766e-08 -2.579516242209081910e-06 3.979263333333333402e-02 -1.324784245833885874e-03 1.584696666666666476e-01 7.934653333333333558e-01 -4.820089877700838521e+00 3.535926198413211641e-03 1.611202470022326805e-01 1.125326825006067835e-04
3.036851323215852858e+02 6.275044306619872742e-05 -3.987213304024627167e-06 3.043521855837383056e-06 -1.233629195406266285e-08 -1.553303529736376268e-08 -2.582756750642198030e-06 3.979263333333333402e-02 -1.325042438138284567e-03 1.584696666666666476e-01 7.934653333333333558e-01 -4.820054678492093458e+00 3.535490731261534039e-03 1.612292339570931821e-01 1.110562022998285158e-04
3.024917449802251213e+02 6.294561527438517995e-05 -3.808323579605197957e-06 3.019226782350203857e-06 -1.113848006169469749e-09 -3.778383785656738209e-08 -2.573252535175223033e-06 3.979263333333333402e-02 -1.325773196328074166e-03 1.584696666666666476e-01 7.934653333333333558e-01 -4.820019479283348396e+00 3.534685412709177247e-03 1.616437295512157257e-01 1.067158308932510369e-04
3.008557863393183993e+02 6.271161910548484462e-05 -3.539793659822252098e-06 3.007499260369076257e-06 8.945694587338488193e-10 -3.339950976513858612e-08 -2.584593828753230243e-06 3.979263333333333402e-02 -1.326263853910642334e-03 1.584696666666666476e-01 7.934653333333333558e-01 -4.819984280074603333e+00 3.531778493489204970e-03 1.618096289488436534e-01 1.066042207175992517e-04
3.000357363477381227e+02 6.234066646448582891e-05 -3.125685132066674889e-06 2.975728364694028859e-06 1.167088160821572599e-08 -3.173729864130138685e-08 -2.595602914255980938e-06 3.979263333333333402e-02 -1.326985350064158143e-03 1.584696666666666476e-01 7.981332916778823838e-01 -4.819949080865858271e+00 3.530085630678818278e-03 1.617419726453538098e-01 1.107912653198318771e-04
2.993630197915364874e+02 6.251338581635423636e-05 -3.026934097310561771e-06 2.978545522002234164e-06 8.318132954804700723e-09 -2.252806583881811650e-08 -2.596829414226115907e-06 3.979263333333333402e-02 -1.325745620920688915e-03 1.584696666666666476e-01 7.986746666666665329e-01 -4.819913881657113208e+00 3.530395516291501279e-03 1.616722249719511895e-01 1.128553245074571091e-04
2.983009475636104071e+02 6.315196887869125794e-05 -3.058331091956978913e-06 2.946889062439125205e-06 5.890569858969279660e-09 -7.767163489024036399e-09 -2.588890946461147905e-06 3.979263333333333402e-02 -1.324976666666666594e-03 1.584696666666666476e-01 7.986746666666665329e-01 -4.819878682448368146e+00 3.528676696299538982e-03 1.615898117073179263e-01 1.123248653265641238e-04
2.970927369860391991e+02 6.327604157628585280e-05 -3.146146411388039924e-06 2.917396411500211087e-06 3.897606919090079485e-09 -1.099027434558804865e-08 -2.598482895590427365e-06 3.979263333333333402e-02 -1.324976666666666594e-03 1.584696666666666476e-01 7.986746666666665329e-01 -4.819843483239623083e+00 3.528335953585415991e-03 1.614048089773195971e-01 1.111922872255789079e-04
2.960126555562124508e+02 6.299493514622189294e-05 -3.149026363466585416e-06 2.908370347251328735e-06 4.033656944075951414e-09 -1.481403583694893308e-08 -2.616756031793082814e-06 3.979263333333333402e-02 -1.325106380913107854e-03 1.584696666666666476e-01 7.986746666666665329e-01 -4.819808284030878021e+00 3.528497090774464998e-03 1.613266888130491239e-01 1.100368759095975672e-04
2.953606652403962016e+02 6.277390142978569131e-05 -3.200096152211868867e-06 2.908676047053896949e-06 4.570116034634935986e-09 -2.339300258003952030e-08 -2.630165133321719075e-06 3.979263333333333402e-02 -1.327519999999999785e-03 1.584696666666666476e-01 7.986746666666665329e-01 -4.819773084822132958e+00 3.528403195816754573e-03 1.613639247212598216e-01 1.111725497451626805e-04
2.941008665308658578e+02 6.278536806299576077e-05 -2.802854611082092824e-06 2.908284364116695512e-06 1.833491739311435523e-08 -2.825472601438355174e-08 -2.630610367739382131e-06 3.979263333333333402e-02 -1.327519999999999785e-03 1.584696666666666476e-01 7.986746666666665329e-01 -4.819737885613387895e+00 3.529822655398597107e-03 1.613787467599817060e-01 1.106961345816324851e-04
2.928217937544746405e+02 6.270152278118549648e-05 -2.832136304741793697e-06 2.899468657720012371e-06 5.913857690386422733e-09 -1.323963362722482885e-08 -2.624107626041294472e-06 3.979263333333333402e-02 -1.327519999999999785e-03 1.584696666666666476e-01 7.986746666666665329e-01 -4.819702686404642833e+00 3.531777172275591195e-03 1.609678633221123256e-01 1.107832562142923764e-04
2.920197470162706850e+02 6.257763297877010067e-05 -3.133769150765744542e-06 2.894796954766446202e-06 1.111136878901849855e-08 -1.845818373869938976e-08 -2.626204433034403340e-06 3.979263333333333402e-02 -1.327519999999999785e-03 1.584696666666666476e-01 7.986746666666665329e-01 -4.819667487195897770e+00 3.531098152446987635e-03 1.609663638809769315e-01 1.121621593426100713e-04
2.909448376618918815e+02 6.263428834934201342e-05 -2.778037229370237433e-06 2.867991036920754454e-06 5.550452296766016117e-09 -2.998340757592575740e-08 -2.622494307330698689e-06 3.979263333333333402e-02 -1.327519999999999785e-03 1.584696666666666476e-01 7.986746666666665329e-01 -4.819632287987152708e+00 3.530630541386386555e-03 1.607894038574920192e-01 1.124589448732419037e-04
2.901462361215564556e+02 6.257972657194373512e-05 -2.754804272236038552e-06 2.873032393444368668e-06 8.628126011026626962e-09 -2.902315714551129202e-08 -2.626381135100386776e-06 3.979263333333333402e-02 -1.327519999999999785e-03 1.584696666666666476e-01 7.986746666666665329e-01 -4.819597088778407645e+00 3.530240824501352636e-03 1.611553863304168166e-01 1.135271195356524123e-04
2.888939251729818238e+02 6.278989358997089662e-05 -2.740220667019378995e-06 2.865652074480276940e-06 1.056226581418085280e-08 -4.476825057640276528e-08 -2.634832825500368746e-06 3.979263333333333402e-02 -1.327519999999999785e-03 1.585524749329454697e-01 7.986746666666665329e-01 -4.819561889569662583e+00 3.530021280067705946e-03 1.611860804036337191e-01 1.125616670609143810e-04
2.876084334154728026e+02 6.327600389476251879e-05 -2.989749881510177195e-06 2.867851870991132523e-06 1.356724515441146129e-08 -2.799043956254784168e-08 -2.647838749404760345e-06 3.979263333333333402e-02 -1.324976666666666594e-03 1.600670974128474422e-01 7.986746666666665329e-01 -4.819526690360917520e+00 3.530214641827665503e-03 1.614019388759349027e-01 1.110536552204415922e-04
2.868113134887966567e+02 6.362140460499824757e-05 -3.259785704627968127e-06 2.854135285090815387e-06 2.280070236227798451e-08 -3.017930069794007875e-08 -2.655883977402111590e-06 3.979441392624889079e-02 -1.324976666666666594e-03 1.608236666666666703e-01 7.986746666666665329e-01 -4.819491491152172458e+00 3.529369687243470114e-03 1.614179252781894058e-01 1.110386458846311278e-04
2.857227718255989544e+02 6.387588054187642742e-05 -3.371748425758456228e-06 2.867272219632936662e-06 8.118047981029137793e-09 -2.337882368946608534e-08 -2.650952805292731108e-06 3.979362529004788068e-02 -1.324976666666666594e-03 1.608236666666666703e-01 7.986746666666665329e-01 -4.819456291943427395e+00 3.530443829105021913e-03 1.618028147706591369e-01 1.111315676185900466e-04
2.844734938027458497e+02 6.332877296724903269e-05 -3.367466206899945791e-06 2.853226200081974809e-06 7.183994783870542197e-09 -2.829212556602166027e-08 -2.661268866530723074e-06 3.979263333333333402e-02 -1.324976666666666594e-03 1.608236666666666703e-01 7.986746666666665329e-01 -4.819421092734682333e+00 3.533875231384604743e-03 1.614773003990982447e-01 1.111509963517130799e-04
2.833975284396558436e+02 6.325291298574178703e-05 -3.077730028452991381e-06 2.854881267668082727e-06 2.337541100522984068e-08 -3.214694121489495962e-08 -2.651284062982142245e-06 3.979263333333333402e-02 -1.325760054127611510e-03 1.608236666666666703e-01 7.986746666666665329e-01 -4.819385893525937270e+00 3.533743575459404734e-03 1.615953200921948218e-01 1.107955769789911407e-04
2.822198998771187348e+02 6.286979930303886058e-05 -2.938981119559158165e-06 2.841869789771547752e-06 2.934391778005432774e-08 -1.438077320308142351e-08 -2.642469731620897280e-06 3.979263333333333402e-02 -1.326713484741355977e-03 1.608236666666666703e-01 7.986746666666665329e-01 -4.819350694317192207e+00 3.535824430382676024e-03 1.617372419739105116e-01 1.094151033105411879e-04
2.813619066031782268e+02 6.282370148138874172e-05 -2.842697792378402594e-06 2.835620196140596457e-06 2.293134552055834125e-08 -1.134756982021587755e-08 -2.651477897121089413e-06 3.979263333333333402e-02 -1.327519999999999785e-03 1.608236666666666703e-01 7.986746666666665329e-01 -4.819315495108447145e+00 3.537048722410356897e-03 1.616489676096795336e-01 1.094676831690169770e-04
2.803415314659880551e+02 6.296188509843658211e-05 -2.820034686648532403e-06 2.852330190051897946e-06 2.047946816630635414e-08 -1.812864282039170778e-08 -2.664571018268804189e-06 3.979263333333333402e-02 -1.327519999999999785e-03 1.608236666666666703e-01 7.986746666666665329e-01 -4.819280295899702082e+00 3.538760972662228707e-03 1.614953256148945193e-01 1.099309236650618753e-04
2.790631380339582961e+02 6.334345749294538919e-05 -3.011050323041064753e-06 2.846698804079099003e-06 2.414634118882173551e-08 -2.627768755922844475e-08 -2.680079596234338936e-06 3.979263333333333402e-02 -1.325087781682660623e-03 1.608236666666666703e-01 7.986746666666665329e-01 -4.819245096690957020e+00 3.538611794865925784e-03 1.611728236511726919e-01 1.105630591637630865e-04
2.781187549683008342e+02 6.342547186742037823e-05 -2.896548094830846043e-06 2.850352742868142011e-06 2.045464749801008335e-08 -3.324175722716160981e-08 -2.687011520576442481e-06 3.979263333333333402e-02 -1.326913358473276114e-03 1.608236666666666703e-01 7.986746666666665329e-01 -4.819209897482211957e+00 3.537630161471071264e-03 1.608853455770437868e-01 1.116366674577173916e-04
2.772498838503865954e+02 6.352332188751420991e-05 -2.711091775570895646e-06 2.862826068096997604e-06 1.661805044599767736e-08 -3.178584846302979504e-08 -2.694648069658909671e-06 3.979263333333333402e-02 -1.327519999999999785e-03 1.608236666666666703e-01 7.986746666666665329e-01 -4.819174698273466895e+00 3.536790243574522690e-03 1.608231948146949808e-01 1.112075932559008199e-04
2.764905964587650828e+02 6.357880356033537123e-05 -2.624394239365617306e-06 2.848315560104823310e-06 3.406955947712693758e-08 -2.947750732410967228e-08 -2.683904702092588908e-06 3.979520000000000279e-02 -1.327285304395815725e-03 1.608236666666666703e-01 7.986746666666665329e-01 -4.819139499064721832e+00 3.534015331245643488e-03 1.610396523100048327e-01 1.100377506492122398e-04
2.753154398208786802e+02 6.352121215811170707e-05 -3.123038812959314547e-06 2.844839870039277190e-06 2.292983666817677042e-08 -2.677831579566354341e-08 -2.684711087400266673e-06 3.979413335010088121e-02 -1.325477993843315839e-03 1.608236666666666703e-01 7.986746666666665329e-01 -4.819104299855976770e+00 3.535461729953069069e-03 1.614876980991473698e-01 1.066726515873395019e-04
2.739546588702427243e+02 6.388964833716731626e-05 -3.533489492804219801e-06 2.841504946285839919e-06 1.580907618100281516e-08 -1.322669271137073198e-08 -2.695668923819132855e-06 3.979263333333333402e-02 -1.324976666666666594e-03 1.608236666666666703e-01 7.986746666666665329e-01 -4.819069100647231707e+00 3.537277617034007785e-03 1.612669857853292754e-01 1.061755020135080263e-04
2.722563503797557019e+02 6.449860574566565463e-05 -2.850701518056843829e-06 2.846748287117756351e-06 1.148796486714559252e-08 -7.492715735446393267e-10 -2.703018017879881123e-06 3.979263333333333402e-02 -1.324976666666666594e-03 1.608236666666666703e-01 7.986746666666665329e-01 -4.819033901438486645e+00 3.535385773018322794e-03 1.612790326540326225e-01 1.076106002773370550e-04
2.719688715168479121e+02 6.432897939575469377e-05 -2.687649979225257863e-06 2.855494435100858598e-06 1.264205146009760285e-08 -6.038962107693026038e-09 -2.705051322741235115e-06 3.979263333333333402e-02 -1.324976666666666594e-03 1.608236666666666703e-01 7.986746666666665329e-01 -4.818998702229741582e+00 3.533575316223117740e-03 1.611709932109237908e-01 1.080247606017906511e-04
2.712227645297123786e+02 6.439705606462371474e-05 -2.505032542384848826e-06 2.855556892958285362e-06 1.459001167259885213e-08 -8.551968966610058290e-09 -2.707149121762826946e-06 3.979363010307359477e-02 -1.324976666666666594e-03 1.608236666666666703e-01 7.986746666666665329e-01 -4.818963503020996519e+00 3.534836381898185786e-03 1.612859279504766652e-01 1.089544958017680637e-04
2.694757047908324239e+02 6.440169721377442139e-05 -2.474332565247783860e-06 2.844278906661515743e-06 6.669733860759516115e-09 -1.284631001027640314e-08 -2.717019879519164914e-06 3.979449754490925473e-02 -1.327514064838461764e-03 1.608236666666666703e-01 7.986746666666665329e-01 -4.818928303812251457e+00 3.537999267549046725e-03 1.615292945162156990e-01 1.102925957366654094e-04
2.683184076209877276e+02 6.504406227248101804e-05 -2.333388816812536741e-06 2.864811515126503555e-06 -5.011382187772520641e-09 -2.223141299815378745e-08 -2.720854402248929902e-06 3.979287555862955766e-02 -1.325237618913494833e-03 1.608236666666666703e-01 7.984536666666667282e-01 -4.818893104603506394e+00 3.538699221446166276e-03 1.617450837142516695e-01 1.107127936171058629e-04
2.675721072783462660e+02 6.466208078589016949e-05 -2.582816357570825253e-06 2.869302291728677189e-06 2.058561131469679258e-08 -1.565214655432235258e-08 -2.728144853873482555e-06 3.979263333333333402e-02 -1.327283164918480847e-03 1.608236666666666703e-01 7.984536666666667282e-01 -4.818857905394761332e+00 3.537533097177142458e-03 1.615806533575180060e-01 1.123778809050654027e-04
2.672197272930131362e+02 6.506950111277602698e-05 -2.754752514016584251e-06 2.875091458676873286e-06 -2.092015258204884437e-09 -1.315350930125181273e-08 -2.723922291010636564e-06 3.979263333333333402e-02 -1.327519999999999785e-03 1.608236666666666703e-01 7.984536666666667282e-01 -4.818822706186016269e+00 3.539592806628770547e-03 1.615369068601171521e-01 1.139532266666754581e-04
2.660580546641572823e+02 6.501932477687989134e-05 -2.935955631537315794e-06 2.893227412157496469e-06 -5.862919074507608508e-10 -1.799324532725788899e-08 -2.710815925635899409e-06 3.979263333333333402e-02 -1.327519999999999785e-03 1.608236666666666703e-01 7.984536666666667282e-01 -4.818787506977271207e+00 3.542302152213737485e-03 1.611273298731117076e-01 1.145087448893588895e-04
2.651398823197867500e+02 6.475388868568865864e-05 -3.035350070384982107e-06 2.901934035542105340e-06 3.562270708136087872e-09 -1.180430626814245828e-08 -2.724787383819767187e-06 3.979263333333333402e-02 -1.327519999999999785e-03 1.608236666666666703e-01 7.984536666666667282e-01 -4.818752307768526144e+00 3.542084164545237709e-03 1.612243679685199105e-01 1.152574564010206662e-04
2.627659864210793899e+02 6.435656892203192668e-05 -3.203745893116353801e-06 2.898481139201679975e-06 7.167148463825758075e-09 -3.726727163445941061e-08 -2.715810905613458495e-06 3.979263333333333402e-02 -1.324976666666666594e-03 1.608236666666666703e-01 7.984536666666667282e-01 -4.818717108559781082e+00 3.535742505267884094e-03 1.616377024550655073e-01 1.129344135103160898e-04
2.617933981239063428e+02 6.375263550932709709e-05 -3.215023752300879130e-06 2.906951410511690486e-06 1.783204268966773247e-08 -3.723330911230755834e-08 -2.721427391141636028e-06 3.979263333333333402e-02 -1.324976666666666594e-03 1.608236666666666703e-01 7.984536666666667282e-01 -4.818681909351036019e+00 3.535780693158380172e-03 1.615902109035435019e-01 1.110512753937706315e-04
2.609891929103947064e+02 6.355645485596142117e-05 -3.327860248076041266e-06 2.919819475377568752e-06 2.992211227200816432e-08 -4.615341498060506940e-08 -2.732571546914573462e-06 3.979263333333333402e-02 -1.325666299885491740e-03 1.608236666666666703e-01 7.984536666666667282e-01 -4.818646710142290956e+00 3.535908725725692581e-03 1.616206594667001506e-01 1.124491974742871736e-04
2.604287810819948277e+02 6.359653344770650502e-05 -3.360192844821527847e-06 2.920701897434955489e-06 3.118460917755602786e-08 -4.352918179736933463e-08 -2.725572693440838451e-06 3.979263333333333402e-02 -1.326518610720903808e-03 1.608236666666666703e-01 7.984536666666667282e-01 -4.818611510933545894e+00 3.536718468849210650e-03 1.615664551498270651e-01 1.122441416145938085e-04
2.595260494348887050e+02 6.337954816415746178e-05 -3.425771855719374027e-06 2.937306150131179879e-06 2.543858465346047482e-08 -3.702660333695818382e-08 -2.709910424667705273e-06 3.979263333333333402e-02 -1.327370921556316093e-03 1.608236666666666703e-01 7.984536666666667282e-01 -4.818576311724800831e+00 3.536956756156379653e-03 1.615168055149849846e-01 1.099980255761459505e-04
2.580429058954573520e+02 6.300630870065577625e-05 -2.752010128900100804e-06 2.941956293053985341e-06 5.207858906577690503e-09 -2.671149307160007066e-08 -2.725852452161474888e-06 3.979263333333333402e-02 -1.327519999999999785e-03 1.635100000000000164e-01 7.984536666666667282e-01 -4.818541112516055769e+00 3.534348399542367597e-03 1.610330346573334015e-01 1.089614523098511698e-04
2.569472971660806593e+02 6.360190269660126851e-05 -2.732218834000484710e-06 2.936588461734439758e-06 7.169869571533961905e-09 -1.105820428600955128e-08 -2.727013034176059563e-06 3.979263333333333402e-02 -1.327519999999999785e-03 1.635100000000000164e-01 7.984536666666667282e-01 -4.818505913307310706e+00 3.534640745210057208e-03 1.611695281355864373e-01 1.092242088544927923e-04
2.558255824782381751e+02 6.336787393965530855e-05 -2.745295168891685183e-06 2.933440246895181933e-06 8.672142035719618044e-09 -4.463467664182795118e-08 -2.742378122506975305e-06 3.979263333333333402e-02 -1.327519999999999785e-03 1.635100000000000164e-01 7.984536666666667282e-01 -4.818470714098565644e+00 3.534163248993459419e-03 1.613394014342027782e-01 1.110092360808564364e-04
2.549733518211827743e+02 6.335995516117044095e-05 -2.912672636927810590e-06 2.956293856733963071e-06 1.373810624495535660e-08 -3.931077787078408741e-08 -2.737733909705983046e-06 3.979263333333333402e-02 -1.327519999999999785e-03 1.635100000000000164e-01 7.984536666666667282e-01 -4.818435514889820581e+00 3.534969987357458165e-03 1.615205642491175653e-01 1.111775367407931919e-04
2.540715809497436624e+02 6.348361484276815816e-05 -3.207644799715019884e-06 2.978110009001143187e-06 6.326804807166607617e-09 -4.454851364480937422e-08 -2.728269526506275814e-06 3.979263333333333402e-02 -1.327519999999999785e-03 1.635100000000000164e-01 7.984536666666667282e-01 -4.818400315681075519e+00 3.535209255381947888e-03 1.610774776187930413e-01 1.103426686436142129e-04
2.524949144287404579e+02 6.379410673373817336e-05 -3.502703840858836667e-06 2.983671791818660911e-06 -8.484629195814114182e-09 -2.645052277756331798e-08 -2.726075799136435432e-06 3.979263333333333402e-02 -1.327519999999999785e-03 1.635100000000000164e-01 7.984536666666667282e-01 -4.818365116472330456e+00 3.533777187206722879e-03 1.610808172397819316e-01 1.096639462291147394e-04
2.512889259426978299e+02 6.471256593919997647e-05 -3.493892320008018231e-06 2.974988654862097032e-06 -1.679031005968679546e-09 -1.454225908716580177e-08 -2.722879834736633764e-06 3.979263333333333402e-02 -1.327519999999999785e-03 1.635100000000000164e-01 7.984536666666667282e-01 -4.818329917263585394e+00 3.534084065634166775e-03 1.613621556813666091e-01 1.094298849477679772e-04
2.508765837307123263e+02 6.472239726406176983e-05 -3.314746088681083208e-06 2.960682490965388536e-06 1.295807841165535936e-09 -3.268780460392734952e-08 -2.731441570839120849e-06 3.979263333333333402e-02 -1.327519999999999785e-03 1.635100000000000164e-01 7.984536666666667282e-01 -4.818294718054840331e+00 3.536362277911382634e-03 1.610701826216702492e-01 1.071578928301720085e-04
2.499956048399890562e+02 6.438615970632976138e-05 -2.994680413946308056e-06 2.973560245038625438e-06 4.295622308137354854e-10 -4.573253782739314960e-08 -2.717605584267344737e-06 3.979263333333333402e-02 -1.327519999999999785e-03 1.635100000000000164e-01 7.984536666666667282e-01 -4.818259518846095268e+00 3.536663901007244728e-03 1.610141652306792404e-01 1.044697668140056901e-04
2.491347640751421579e+02 6.416334319053235049e-05 -2.872292491883156345e-06 2.986535745176482786e-06 5.092453218114835118e-09 -4.658928482830795949e-08 -2.708433869973976630e-06 3.979263333333333402e-02 -1.327519999999999785e-03 1.635100000000000164e-01 7.984536666666667282e-01 -4.818224319637350206e+00 3.537534433238077088e-03 1.609776602768273335e-01 1.026383903554845787e-04
2.477412379957908399e+02 6.395040904586290532e-05 -2.866834067093546992e-06 2.986149432862019335e-06 1.077324257984483232e-08 -2.082076304038059063e-08 -2.711204952262767138e-06 3.979263333333333402e-02 -1.327519999999999785e-03 1.635100000000000164e-01 7.984536666666667282e-01 -4.818189120428605143e+00 3.538261263320441417e-03 1.610020642244859579e-01 1.015819496811440158e-04
2.467495272164783273e+02 6.415500243712379737e-05 -2.760524465628897184e-06 2.991732808212068341e-06 3.075934782007115230e-09 -9.540267455357000103e-09 -2.711988040462982979e-06 3.979263333333333402e-02 -1.327519999999999785e-03 1.635100000000000164e-01 7.984536666666667282e-01 -4.818153921219860081e+00 3.537670467731960072e-03 1.609691574264053571e-01 1.031901668703737130e-04
2.453764134156179750e+02 6.401347402422426322e-05 -2.818887118860267717e-06 2.992402504408996753e-06 2.045408860701296710e-09 -2.262721769815663757e-08 -2.724947225931585097e-06 3.979263333333333402e-02 -1.327519999999999785e-03 1.635100000000000164e-01 7.984536666666667282e-01 -4.818118722011115018e+00 3.537180385025215715e-03 1.610767847002058939e-01 1.067722303532152897e-04
2.442469471248724346e+02 6.410066038713494992e-05 -2.514346321064083132e-06 2.991726235407515667e-06 2.409845311115797061e-08 -2.377193793880167051e-08 -2.734586253663381425e-06 3.979263333333333402e-02 -1.327519999999999785e-03 1.635100000000000164e-01 7.984536666666667282e-01 -4.818083522802369956e+00 3.537018913300594286e-03 1.615155143722221132e-01 1.057882477766646754e-04
2.434527575963755623e+02 6.424361151901576510e-05 -2.228415188006695537e-06 2.995080796266566065e-06 3.208677089715699627e-08 -3.724597543993439754e-08 -2.727948753293829266e-06 3.979263333333333402e-02 -1.325702694136857152e-03 1.635100000000000164e-01 7.984536666666667282e-01 -4.818048323593624893e+00 3.536346437551272665e-03 1.618064875814021752e-01 1.063298684889938745e-04
2.423876441209301618e+02 6.437542574947093552e-05 -1.988679532614488933e-06 2.998575474550772739e-06 1.784370237463144125e-08 -3.599340385879345331e-08 -2.729824729664321506e-06 3.979263333333333402e-02 -1.325876865859246202e-03 1.635100000000000164e-01 7.984536666666667282e-01 -4.818013124384879831e+00 3.538511123803305541e-03 1.618568818520788877e-01 1.081009736321555693e-04
2.411216524903460368e+02 6.458634733195012885e-05 -1.837873182005697919e-06 3.002004778301960452e-06 3.590490964803900843e-09 -3.262044466766099485e-08 -2.734328532479246552e-06 3.979263333333333402e-02 -1.327120020857770798e-03 1.635100000000000164e-01 7.988363720169374682e-01 -4.817977925176134768e+00 3.541148518227182126e-03 1.617569233148985208e-01 1.111084066669546758e-04
2.398719325459079528e+02 6.452005619282240746e-05 -1.746811331886819428e-06 3.008416238729446246e-06 1.601974708253967407e-08 -4.119400287233603703e-08 -2.740530147933281277e-06 3.979263333333333402e-02 -1.327519999999999785e-03 1.635100000000000164e-01 8.018210000000000059e-01 -4.817942725967389705e+00 3.543178999302586119e-03 1.613937311405812258e-01 1.140753343213268562e-04
2.391422514050541110e+02 6.452313909515205493e-05 -1.941111393782441675e-06 3.011543874735489723e-06 2.234640667509832256e-09 -3.866616283338973030e-08 -2.743719115874168997e-06 3.979263333333333402e-02 -1.327519999999999785e-03 1.635100000000000164e-01 8.018210000000000059e-01 -4.817907526758644643e+00 3.544883197081140445e-03 1.611970314033771556e-01 1.139669585617513630e-04
2.379325593990625123e+02 6.400222358653389167e-05 -1.897636742600699809e-06 3.015199429424538307e-06 1.107922615468619781e-08 -3.489528403808079507e-08 -2.754922818762390275e-06 3.979263333333333402e-02 -1.327519999999999785e-03 1.635100000000000164e-01 8.018210000000000059e-01 -4.817872327549899580e+00 3.542895139149520364e-03 1.610026953612868905e-01 1.127915945352727772e-04
2.370191799013060461e+02 6.368723730076598043e-05 -1.974789535887794685e-06 3.021177343950250319e-06 7.037657599061928313e-09 -5.662155342030153576e-08 -2.732928254593162688e-06 3.979263333333333402e-02 -1.327519999999999785e-03 1.635100000000000164e-01 8.018210000000000059e-01 -4.817837128341154518e+00 3.539676393241161702e-03 1.609872133608705180e-01 1.140867810232084738e-04
2.357254389928476712e+02 6.361416495145638846e-05 -1.997972747816262042e-06 3.035774191809971750e-06 3.449717281043313225e-09 -3.997739720947206054e-08 -2.730436095425124889e-06 3.979263333333333402e-02 -1.327519999999999785e-03 1.635100000000000164e-01 8.018210000000000059e-01 -4.817801929132409455e+00 3.536453864128513268e-03 1.611685987497832040e-01 1.165154784092558194e-04
2.349660220783055138e+02 6.366698000605036049e-05 -2.220351705365955917e-06 3.057217073763091266e-06 -6.642207360300169561e-09 -3.105840201035470813e-08 -2.733414803679627866e-06 3.979263333333333402e-02 -1.327519999999999785e-03 1.635100000000000164e-01 8.018210000000000059e-01 -4.817766729923664393e+00 3.534575837989782036e-03 1.611196519459099363e-01 1.167920436172884810e-04
2.338448399144568839e+02 6.458174311699548019e-05 -2.780763812304771915e-06 3.054113474608877006e-06 9.296408422401194629e-09 -3.532115700029898561e-08 -2.714297166498038104e-06 3.979263333333333402e-02 -1.327519999999999785e-03 1.635100000000000164e-01 8.018210000000000059e-01 -4.817731530714919330e+00 3.534690432576558395e-03 1.610247247028627759e-01 1.150040606806729417e-04
2.328090235106422199e+02 6.443540233994921463e-05 -2.881181014115550535e-06 3.040106794974657301e-06 -4.074029283766673874e-10 -3.725290872052120467e-08 -2.731288908292812517e-06 3.979263333333333402e-02 -1.327519999999999785e-03 1.635100000000000164e-01 8.018210000000000059e-01 -4.817696331506174268e+00 3.533300179230471679e-03 1.609112737170573515e-01 1.137349897740839603e-04
2.315894402463827646e+02 6.424759376913329100e-05 -3.111863372204185679e-06 3.028053416855645436e-06 3.150741870122574183e-09 -5.594128082499953021e-08 -2.744107643617117711e-06 3.979263333333333402e-02 -1.327519999999999785e-03 1.635100000000000164e-01 8.018210000000000059e-01 -4.817661132297429205e+00 3.531938792019702952e-03 1.613362518108755472e-01 1.146442301604452498e-04
2.304772389387398164e+02 6.394131936387084192e-05 -3.428377464566028136e-06 3.039677362779950616e-06 -4.049857232544101692e-09 -5.331231258093832250e-08 -2.751040583851692839e-06 3.979263333333333402e-02 -1.327519999999999785e-03 1.641293884486454691e-01 8.018210000000000059e-01 -4.817625933088684143e+00 3.532092382662575802e-03 1.614311685443982347e-01 1.154889882968882994e-04
2.296691078538402735e+02 6.388037356142982782e-05 -3.674639973152861484e-06 3.046759529487930615e-06 -1.682887717726742389e-09 -2.945772250818031071e-08 -2.749189720335856881e-06 3.979263333333333402e-02 -1.327519999999999785e-03 1.658028710790831750e-01 8.018210000000000059e-01 -4.817590733879939080e+00 3.532264276058167448e-03 1.613548684177621706e-01 1.143449030771982966e-04
2.286517343879507678e+02 6.366864831538792053e-05 -4.010322189800489631e-06 3.047720180846581896e-06 7.802459930086585811e-09 -2.559545835920695524e-08 -2.744511684502336884e-06 3.979263333333333402e-02 -1.327519999999999785e-03 1.661960000000000104e-01 8.018210000000000059e-01 -4.817555534671194017e+00 3.529399558589668782e-03 1.613084214952802131e-01 1.142609872545751495e-04
2.272507123857715214e+02 6.363486876694864720e-05 -3.640754505264514807e-06 3.055382113685872034e-06 2.265715165017255834e-08 -2.327635833798577437e-08 -2.751081485706923403e-06 3.979263333333333402e-02 -1.327519999999999785e-03 1.661960000000000104e-01 8.018210000000000059e-01 -4.817520335462448955e+00 3.527364777075411243e-03 1.613346049865872212e-01 1.130583677503727708e-04
2.258739384998449680e+02 6.327653768265733127e-05 -3.106416163893345635e-06 3.057390775826615895e-06 8.925706236637648105e-09 -3.635646140447334935e-08 -2.756600209069204939e-06 3.979263333333333402e-02 -1.327519999999999785e-03 1.661960000000000104e-01 8.018210000000000059e-01 -4.817485136253703892e+00 3.527314039746861762e-03 1.613623525242681156e-01 1.115222339634346793e-04
2.252648879370911175e+02 6.344298606075504134e-05 -3.043241365768699718e-06 3.053197709984310622e-06 1.533624099382199633e-08 -4.294395223345192372e-08 -2.752773940454431956e-06 3.979482791083250454e-02 -1.327519999999999785e-03 1.661960000000000104e-01 8.018210000000000059e-01 -4.817449937044958830e+00 3.529746576791695841e-03 1.613885888338948416e-01 1.114565994455025115e-04
2.241342453600099134e+02 6.353370370375920745e-05 -2.881882924965361955e-06 3.066731376527130309e-06 1.798202000648304616e-08 -4.894576727458758944e-08 -2.754582329380972144e-06 3.979330390422364250e-02 -1.327519999999999785e-03 1.661960000000000104e-01 8.018210000000000059e-01 -4.817414737836213767e+00 3.531872145531903071e-03 1.617720448737525463e-01 1.143814494646797232e-04
2.232412206195358237e+02 6.360711292915748310e-05 -2.750266166423118830e-06 3.075706591170690188e-06 2.196413399101627960e-08 -3.315680893648928337e-08 -2.745674419076719887e-06 3.979263333333333402e-02 -1.327519999999999785e-03 1.661960000000000104e-01 8.018210000000000059e-01 -4.817379538627468705e+00 3.532443838836727638e-03 1.617860637008262381e-01 1.162762384508474151e-04
2.223623331449518048e+02 6.369816419294482964e-05 -2.849129411116628420e-06 3.063771414310276280e-06 2.493439336583903531e-08 -5.612291664402348087e-09 -2.747457098210227193e-06 3.979263333333333402e-02 -1.327519999999999785e-03 1.661960000000000104e-01 8.018210000000000059e-01 -4.817344339418723642e+00 3.531531499013114330e-03 1.615416231007996695e-01 1.174514106489154094e-04
2.217031649052517253e+02 6.406151679060941983e-05 -2.855251180689519064e-06 3.069000969890231826e-06 4.718580864535926118e-09 -2.978537927902785317e-08 -2.753405690534673738e-06 3.979263333333333402e-02 -1.327519999999999785e-03 1.661960000000000104e-01 8.018210000000000059e-01 -4.817309140209978580e+00 3.533786902100989960e-03 1.613671538491978918e-01 1.159322513538129268e-04
2.206939532094153549e+02 6.432761870761597920e-05 -2.584784115273647850e-06 3.065703192967696464e-06 1.004972622927505121e-08 -2.424680292083350362e-08 -2.761230616499946395e-06 3.979263333333333402e-02 -1.327519999999999785e-03 1.661960000000000104e-01 8.018210000000000059e-01 -4.817273941001233517e+00 3.534412349703523748e-03 1.611615356212899586e-01 1.155828438770961777e-04
2.189619407300985188e+02 6.414492610224044192e-05 -2.609836277782739093e-06 3.074300427411993762e-06 1.477507524985092215e-08 -4.530586682235517750e-08 -2.766480905970557226e-06 3.979263333333333402e-02 -1.324976666666666594e-03 1.661960000000000104e-01 8.018210000000000059e-01 -4.817238741792488455e+00 3.538886717141724245e-03 1.612167146228707104e-01 1.116761517064185924e-04
2.178125619827497985e+02 6.405575235174001253e-05 -2.466102106969110092e-06 3.072997642231302011e-06 8.682504553472377607e-09 -4.122716649450273399e-08 -2.769938868156020408e-06 3.979263333333333402e-02 -1.324976666666666594e-03 1.661960000000000104e-01 8.018210000000000059e-01 -4.817203542583743392e+00 3.542241121780891153e-03 1.612932518495130141e-01 1.114286679206173106e-04
2.167329446992687565e+02 6.393969976279809326e-05 -2.314715996141809884e-06 3.077673385136367328e-06 1.572343351129028293e-08 -3.318437459240542801e-08 -2.759583493540655582e-06 3.979263333333333402e-02 -1.324976666666666594e-03 1.661960000000000104e-01 8.030832260098937914e-01 -4.817168343374998329e+00 3.544049591611889757e-03 1.611491424055644384e-01 1.118238036181700589e-04
2.159337135922449988e+02 6.393397461197947173e-05 -2.294143618026163388e-06 3.077464408889426767e-06 2.161485662975610128e-08 -3.731565644857928944e-08 -2.729427654908078840e-06 3.979263333333333402e-02 -1.325977067644731932e-03 1.661960000000000104e-01 8.043413333333333526e-01 -4.817133144166253267e+00 3.545092310985804070e-03 1.611468437187117686e-01 1.125189303505964709e-04
2.149078028672836354e+02 6.388010546724988805e-05 -2.266302530029296200e-06 3.083022367797658012e-06 1.739289075053038793e-08 -3.501093416920418872e-08 -2.737508439655065909e-06 3.979263333333333402e-02 -1.327519999999999785e-03 1.661960000000000104e-01 8.043413333333333526e-01 -4.817097944957508204e+00 3.543818489090392546e-03 1.612443629266413492e-01 1.139977140828832237e-04
2.139772258538146161e+02 6.397145645864331820e-05 -2.338012376753821947e-06 3.084775945202020296e-06 2.629437340735966445e-08 -1.362935362524579321e-08 -2.720597391500233315e-06 3.979263333333333402e-02 -1.327519999999999785e-03 1.661960000000000104e-01 8.043413333333333526e-01 -4.817062745748763142e+00 3.541919863470421176e-03 1.612588648967629712e-01 1.163280726198654991e-04
2.127654609644938830e+02 6.417534246529547611e-05 -2.478368422981851234e-06 3.075060270384212115e-06 1.237531969741036482e-08 -1.151540283479267429e-08 -2.731280618639947581e-06 3.979263333333333402e-02 -1.327519999999999785e-03 1.661960000000000104e-01 8.043413333333333526e-01 -4.817027546540018079e+00 3.539284589602301190e-03 1.610703954076613542e-01 1.167885282638413152e-04
2.116829419082656614e+02 6.395930109293666377e-05 -2.458651524177129180e-06 3.079088516776695903e-06 5.166099904578166081e-09 -2.145263980693687352e-08 -2.755846744286202790e-06 3.979263333333333402e-02 -1.327519999999999785e-03 1.661960000000000104e-01 8.043413333333333526e-01 -4.816992347331273017e+00 3.538388567450277255e-03 1.612826568876972178e-01 1.143075674190048097e-04
2.109968441355548237e+02 6.425979159572113781e-05 -2.405112481372932005e-06 3.086812713117572500e-06 8.426360366043717594e-09 -3.669525368778817562e-08 -2.759720251427237386e-06 3.979263333333333402e-02 -1.327519999999999785e-03 1.661960000000000104e-01 8.043413333333333526e-01 -4.816957148122527954e+00 3.538866998513138813e-03 1.612348936224507479e-01 1.137397597686297135e-04
2.095912820821306752e+02 6.433908886957670460e-05 -2.854161502784522370e-06 3.089028889158530753e-06 1.240012978775008234e-08 -2.670425228507937050e-08 -2.759580545431242536e-06 3.979263333333333402e-02 -1.327519999999999785e-03 1.661960000000000104e-01 8.043413333333333526e-01 -4.816921948913782892e+00 3.538610967283634893e-03 1.615577634728364576e-01 1.154112819583707241e-04
2.085904114690245308e+02 6.473313361385900930e-05 -2.595180419036078482e-06 3.091569478325497187e-06 9.945022688865122925e-09 -2.901689519290683100e-08 -2.753361174347767326e-06 3.979263333333333402e-02 -1.327519999999999785e-03 1.668817446285009998e-01 8.043413333333333526e-01 -4.816886749705037829e+00 3.537537060562704477e-03 1.613599799763601184e-01 1.162058994045041233e-04
2.074759853617352974e+02 6.503999336117697802e-05 -2.414240473906492403e-06 3.101089556109050477e-06 6.181389205810496346e-09 -2.821094435729809370e-08 -2.740178095148912510e-06 3.979263333333333402e-02 -1.327519999999999785e-03 1.679435206871279507e-01 8.043413333333333526e-01 -4.816851550496292766e+00 3.538252980513053540e-03 1.612585053833569260e-01 1.165552476663635575e-04
2.064845085306587009e+02 6.514619196796194226e-05 -2.378346835206845782e-06 3.107279930753692589e-06 7.522005248447680082e-09 -3.055954821244867970e-08 -2.743581751133003078e-06 3.979263333333333402e-02 -1.327519999999999785e-03 1.690052967457549016e-01 8.043413333333333526e-01 -4.816816351287547704e+00 3.538720561701761465e-03 1.611982738500930268e-01 1.148322821416897054e-04
2.052352490065347581e+02 6.513572225084651084e-05 -2.639271299838002778e-06 3.111044862106035659e-06 8.101083265906461816e-10 -2.190425571322129351e-08 -2.752924980571085200e-06 3.979263333333333402e-02 -1.327519999999999785e-03 1.684630305742602363e-01 8.043413333333333526e-01 -4.816781152078802641e+00 3.538426064361921506e-03 1.614487986394420593e-01 1.126275690458295586e-04
2.042159798580639745e+02 6.475689887787556274e-05 -2.503304565825273272e-06 3.079319966840539279e-06 2.322261516852924059e-08 -2.190953456405482300e-08 -2.747662054193718302e-06 3.979263333333333402e-02 -1.327519999999999785e-03 1.691843333333333532e-01 8.043413333333333526e-01 -4.816745952870057579e+00 3.542176464597921511e-03 1.615319552339915254e-01 1.125440309602497433e-04
2.031546999301864105e+02 6.447804958659954439e-05 -2.892926514002729681e-06 3.065203519082050022e-06 6.985980141739284659e-09 -2.423512850425283122e-08 -2.749430775949439048e-06 3.979263333333333402e-02 -1.327519999999999785e-03 1.691843333333333532e-01 8.043413333333333526e-01 -4.816710753661312516e+00 3.542130040516727665e-03 1.612494151308010437e-01 1.123964882333120143e-04
2.023662733941308716e+02 6.430113774250669758e-05 -3.094575236059814863e-06 3.053475663244835284e-06 2.222249831860808260e-09 -2.686363201483091166e-08 -2.737622659325244118e-06 3.979263333333333402e-02 -1.327519999999999785e-03 1.691843333333333532e-01 8.043413333333333526e-01 -4.816675554452567454e+00 3.539433232735398911e-03 1.612168132320467573e-01 1.126109619089418567e-04
2.013481258107862288e+02 6.422231702208995845e-05 -3.508871837563219517e-06 3.064449450020681856e-06 8.376122682059017741e-09 -1.870493684839763034e-08 -2.735978551602861675e-06 3.979263333333333402e-02 -1.327519999999999785e-03 1.691843333333333532e-01 8.043413333333333526e-01 -4.816640355243822391e+00 3.537040690709170824e-03 1.613630702141080897e-01 1.150906963431866555e-04
2.002221602331322572e+02 6.398492888015648355e-05 -3.469127254338172326e-06 3.080591933211839184e-06 -5.387107506519496842e-09 -3.282118976434032734e-08 -2.738038174450877827e-06 3.979263333333333402e-02 -1.327519999999999785e-03 1.691843333333333532e-01 8.043413333333333526e-01 -4.816605156035077329e+00 3.535000056091865909e-03 1.613587362799539793e-01 1.147032749115518184e-04
1.989991481415505916e+02 6.365816651175014082e-05 -2.943800628383062853e-06 3.110460774406074712e-06 -8.693816033775259312e-10 -3.727033291441884081e-08 -2.750992007608992886e-06 3.979263333333333402e-02 -1.327519999999999785e-03 1.691843333333333532e-01 8.043413333333333526e-01 -4.816569956826332266e+00 3.534414457475843711e-03 1.614078645946193935e-01 1.110265171028674332e-04
1.980415256717060402e+02 6.373373342907186418e-05 -3.037547920728982294e-06 3.105714668543834990e-06 1.377836576390994295e-08 -2.241585362974991469e-08 -2.753938428316151306e-06 3.979263333333333402e-02 -1.327519999999999785e-03 1.691843333333333532e-01 8.043413333333333526e-01 -4.816534757617587204e+00 3.531779913152025430e-03 1.613244611170608911e-01 1.109681894351626099e-04
1.970668822482061557e+02 6.360758163285696535e-05 -2.662372927811684423e-06 3.114165711499890468e-06 1.049817344898994859e-08 -2.799475236883258960e-08 -2.742946752911830337e-06 3.979263333333333402e-02 -1.327519999999999785e-03 1.691843333333333532e-01 8.043413333333333526e-01 -4.816499558408842141e+00 3.532809490542379322e-03 1.616737410438773836e-01 1.112952144637106497e-04
1.959913928364177025e+02 6.359241332267210559e-05 -2.320640488863997512e-06 3.105735946963054359e-06 -1.437947846315513344e-08 -2.083080585980787874e-08 -2.733344985044719707e-06 3.979263333333333402e-02 -1.327519999999999785e-03 1.691843333333333532e-01 8.043413333333333526e-01 -4.816464359200097078e+00 3.535490822038869340e-03 1.618367977063869256e-01 1.120111851001522963e-04
1.948428236333371615e+02 6.337868564332902052e-05 -2.307267805581859455e-06 3.101473578204838772e-06 -7.228516662295339537e-09 -3.503190287890244360e-08 -2.731483739250053452e-06 3.979263333333333402e-02 -1.327519999999999785e-03 1.691843333333333532e-01 8.043413333333333526e-01 -4.816429159991352016e+00 3.536513476984460853e-03 1.618741530372623805e-01 1.132419607489019661e-04
1.937883006016223533e+02 6.345811406358361215e-05 -2.309319271122674708e-06 3.099228025455013210e-06 7.828982240901799167e-10 -6.103020105055318857e-08 -2.743481523718627483e-06 3.979263333333333402e-02 -1.327519999999999785e-03 1.691843333333333532e-01 8.043413333333333526e-01 -4.816393960782606953e+00 3.538453835314769175e-03 1.618601243337399465e-01 1.145327000875757820e-04
1.924083813917920054e+02 6.425404442875734307e-05 -2.989288194046814309e-06 3.127468463224174227e-06 7.041198200380456231e-09 -3.337794604174632866e-08 -2.749590418877036628e-06 3.979263333333333402e-02 -1.327519999999999785e-03 1.691843333333333532e-01 8.043413333333333526e-01 -4.816358761573861891e+00 3.543068444387597379e-03 1.618922731108300705e-01 1.157440003148102660e-04
1.913763441404566095e+02 6.424306972539584146e-05 -3.213650059666651811e-06 3.124231235109126641e-06 1.642395960987544039e-08 -2.381460969408635824e-08 -2.748531651611392791e-06 3.979263333333333402e-02 -1.327519999999999785e-03 1.691843333333333532e-01 8.043413333333333526e-01 -4.816323562365116828e+00 3.543380427371053965e-03 1.618138804281324394e-01 1.171175606715791208e-04
1.902960719720269651e+02 6.461330057446128901e-05 -3.086605400291768035e-06 3.115280215941775666e-06 8.309214011964410406e-09 -2.847672028125255625e-08 -2.745193352838905682e-06 3.979263333333333402e-02 -1.327519999999999785e-03 1.691843333333333532e-01 8.043413333333333526e-01 -4.816288363156371766e+00 3.543923705371646981e-03 1.613340248877476457e-01 1.170770268725029791e-04
1.892248281307004163e+02 6.470025150863039688e-05 -2.666815686104585244e-06 3.119131651162575334e-06 8.657100974735391248e-09 -3.581186214399143106e-08 -2.758188820910156607e-06 3.979263333333333402e-02 -1.327519999999999785e-03 1.691843333333333532e-01 8.065710524496210176e-01 -4.816253163947626703e+00 3.543213370231798696e-03 1.611510930876381698e-01 1.175782792349729040e-04
1.876969182447609228e+02 6.461030703543121153e-05 -1.738065616992962673e-06 3.103482655654953711e-06 8.626602024634761082e-09 -2.309803680230150226e-08 -2.740668365612923405e-06 3.979263333333333402e-02 -1.327519999999999785e-03 1.691843333333333532e-01 8.099652560932426582e-01 -4.816217964738881641e+00 3.542202368072370263e-03 1.612613927690710602e-01 1.195988307634586792e-04
1.873059328899661011e+02 6.493615638939231112e-05 -2.066857572224814297e-06 3.105144539700873625e-06 1.339817817438859316e-08 -2.461720219342119397e-08 -2.742531723596051140e-06 3.979428540333859038e-02 -1.327519999999999785e-03 1.691843333333333532e-01 8.061647878964609548e-01 -4.816182765530136578e+00 3.541233841427484080e-03 1.612202065042175336e-01 1.196902909267191583e-04
1.860471949915427956e+02 6.505928556153530308e-05 -2.339456569232035472e-06 3.119496208722677245e-06 2.404815141135923456e-08 -1.484857439254124738e-08 -2.742939946395877668e-06 3.979331705851041345e-02 -1.327519999999999785e-03 1.691843333333333532e-01 8.127433333333332621e-01 -4.816147566321391515e+00 3.543581293537794840e-03 1.608681130547882920e-01 1.207981955676668966e-04
1.852231815814887739e+02 6.507467960930181199e-05 -2.834366065303068767e-06 3.126944087190022971e-06 2.238976145066763224e-08 7.265369414082065355e-09 -2.742436523324652719e-06 3.979263333333333402e-02 -1.327519999999999785e-03 1.691843333333333532e-01 8.127433333333332621e-01 -4.816112367112646453e+00 3.544406621640381044e-03 1.609708439480680986e-01 1.201745110223925657e-04
1.842536214618812380e+02 6.509733480399690808e-05 -3.189106794755147201e-06 3.107733607890640696e-06 7.309070546100717369e-09 -2.657723529968230069e-08 -2.742248301670316846e-06 3.979263333333333402e-02 -1.327519999999999785e-03 1.691843333333333532e-01 8.127433333333332621e-01 -4.816077167903901390e+00 3.542156670560842827e-03 1.610159041249176193e-01 1.182317874067530814e-04
1.828440742054320083e+02 6.456076961029407792e-05 -3.028443536255383445e-06 3.118025501124676593e-06 -1.037608456414480937e-08 -2.833728889190282031e-08 -2.738032616253281513e-06 3.979263333333333402e-02 -1.327519999999999785e-03 1.691843333333333532e-01 8.127433333333332621e-01 -4.816041968695156328e+00 3.538731447251369875e-03 1.615068943825891667e-01 1.180453479787091738e-04
1.816879428195624371e+02 6.427526874587724049e-05 -2.913913614048723670e-06 3.114592539361751616e-06 -9.095174867167270069e-09 -2.891217712255819762e-08 -2.741317025058570363e-06 3.979263333333333402e-02 -1.327519999999999785e-03 1.691843333333333532e-01 8.127433333333332621e-01 -4.816006769486411265e+00 3.539294860296365083e-03 1.614784477743400060e-01 1.162105272915908298e-04
1.803940976246053651e+02 6.413159077906680709e-05 -2.787613854634386030e-06 3.108348541897626820e-06 -9.260719197567214670e-09 -3.547393915636931074e-08 -2.751417808932337046e-06 3.979263333333333402e-02 -1.327519999999999785e-03 1.691843333333333532e-01 8.127433333333332621e-01 -4.815971570277666203e+00 3.539331200810387143e-03 1.612926714769192804e-01 1.155019057977856451e-04
1.801963011796437115e+02 6.406472425809383491e-05 -2.978079967605963753e-06 3.104464919564477576e-06 2.071802593367603213e-09 -3.354675502857418718e-08 -2.728396525938457019e-06 3.979263333333333402e-02 -1.327519999999999785e-03 1.691843333333333532e-01 8.127433333333332621e-01 -4.815936371068921140e+00 3.539424382342063607e-03 1.613592172659188140e-01 1.167579390941906556e-04
1.789576727754007663e+02 6.442520587256643841e-05 -2.447192978504322770e-06 3.107218632308127624e-06 -9.324409091360774499e-09 -2.296890266855708399e-08 -2.724662288165522026e-06 3.979263333333333402e-02 -1.327519999999999785e-03 1.691843333333333532e-01 8.127433333333332621e-01 -4.815901171860176078e+00 3.540476496400354282e-03 1.611777790882998607e-01 1.117628713918734717e-04
1.773674561710539876e+02 6.458023869830680213e-05 -2.246145843496136355e-06 3.110720444885334686e-06 2.708466291142992868e-09 -2.234904619825957756e-08 -2.739759314155602934e-06 3.979263333333333402e-02 -1.327519999999999785e-03 1.702355870647506431e-01 8.127433333333332621e-01 -4.815865972651431015e+00 3.539676512255974464e-03 1.615732061495877558e-01 1.110453411581925078e-04
1.764468200133373728e+02 6.482412003648193569e-05 -2.168621852828152100e-06 3.123030059491603400e-06 -1.015732350218169229e-08 -1.087380995806254772e-08 -2.743222565239147745e-06 3.979263333333333402e-02 -1.327519999999999785e-03 1.716933655542924875e-01 8.127433333333332621e-01 -4.815830773442685953e+00 3.537202054850455916e-03 1.615630274444880277e-01 1.117671368023691721e-04
1.754856487015914865e+02 6.462541358615989313e-05 -2.628400104780086492e-06 3.123168080872756336e-06 -9.176440409019658802e-09 -1.539622694855528579e-08 -2.737196422369735139e-06 3.979263333333333402e-02 -1.327519999999999785e-03 1.721749999999999947e-01 8.127433333333332621e-01 -4.815795574233940890e+00 3.538718226668076394e-03 1.616996018584593575e-01 1.115492969544776080e-04
1.742359966338844970e+02 6.453799285423586051e-05 -2.588546872299399105e-06 3.116918184490284339e-06 3.637902079160905693e-09 -2.298828464600204025e-08 -2.743966789151143313e-06 3.979263333333333402e-02 -1.327519999999999785e-03 1.721749999999999947e-01 8.127433333333332621e-01 -4.815760375025195827e+00 3.537134786547330243e-03 1.617421757458927245e-01 1.098973220996938221e-04
1.736884194954600105e+02 6.452741886713777989e-05 -2.833092178535398758e-06 3.111811606458899547e-06 1.057404442259419377e-08 -3.114867255578212206e-08 -2.742056645830919558e-06 3.979263333333333402e-02 -1.327519999999999785e-03 1.721749999999999947e-01 8.127433333333332621e-01 -4.815725175816450765e+00 3.537563759079534118e-03 1.617234846998520659e-01 1.082746631130409725e-04
1.728220013538717410e+02 6.462808555470490033e-05 -3.334041870005965464e-06 3.123151572218208918e-06 5.353188884654540523e-09 -1.887708793636549425e-08 -2.729316980796845439e-06 3.979263333333333402e-02 -1.327519999999999785e-03 1.721749999999999947e-01 8.127433333333332621e-01 -4.815689976607705702e+00 3.536345727888213011e-03 1.616395632782818559e-01 1.086804637432561268e-04
1.716349591938824233e+02 6.444545132063999638e-05 -3.258127531918324544e-06 3.099276533856615450e-06 1.405488473951760293e-08 -1.414335988547113194e-08 -2.736556894198877298e-06 3.979263333333333402e-02 -1.327519999999999785e-03 1.721749999999999947e-01 8.127433333333332621e-01 -4.815654777398960640e+00 3.535649923614377337e-03 1.612796876132947255e-01 1.092851535909998307e-04
1.704075728299263801e+02 6.408674740515295459e-05 -3.635649746859376976e-06 3.106972896597982395e-06 2.061385371526808222e-09 1.075013072802651691e-10 -2.741590650073373702e-06 3.979263333333333402e-02 -1.327519999999999785e-03 1.721749999999999947e-01 8.127433333333332621e-01 -4.815619578190215577e+00 3.534891618422256621e-03 1.612284620054821593e-01 1.118758178522551530e-04
1.694655131757839968e+02 6.409705853277056946e-05 -3.796445370946459605e-06 3.122101594037406030e-06 9.612565796347649283e-10 -1.090761281999346639e-08 -2.743027235236326475e-06 3.979263333333333402e-02 -1.327519999999999785e-03 1.721749999999999947e-01 8.127433333333332621e-01 -4.815584378981470515e+00 3.535053397171481707e-03 1.616410541670940948e-01 1.133007184207710638e-04
1.684958818390081490e+02 6.432398159416764327e-05 -3.442799454034517674e-06 3.134135940040754694e-06 1.388426660165827319e-08 -2.212091056103429205e-08 -2.744038230653571348e-06 3.979263333333333402e-02 -1.327519999999999785e-03 1.721749999999999947e-01 8.127433333333332621e-01 -4.815549179772725452e+00 3.537739563338478110e-03 1.618425291365211127e-01 1.147512829620791824e-04
1.672638271720396972e+02 6.426018186474137701e-05 -3.299583860946912991e-06 3.142108533254594270e-06 3.074064029316256470e-08 -2.169553368678257341e-08 -2.758549361219263954e-06 3.979263333333333402e-02 -1.327519999999999785e-03 1.721749999999999947e-01 8.127433333333332621e-01 -4.815513980563980390e+00 3.540057114285512143e-03 1.616261317246963369e-01 1.147094688899982285e-04
1.659010609558512499e+02 6.392288957392891241e-05 -3.174333576566467337e-06 3.158837512340824732e-06 1.753531174926332334e-08 -2.067644943724016117e-08 -2.741375050457228006e-06 3.979263333333333402e-02 -1.327519999999999785e-03 1.721749999999999947e-01 8.127433333333332621e-01 -4.815478781355235327e+00 3.539462759110803460e-03 1.614980430886598095e-01 1.148221290066881914e-04
1.652394188809740001e+02 6.388213601747675080e-05 -3.078983988865911638e-06 3.155967287057115817e-06 2.102864410243197050e-08 -2.371284722855541584e-08 -2.731272197783116953e-06 3.979263333333333402e-02 -1.327519999999999785e-03 1.721749999999999947e-01 8.127433333333332621e-01 -4.815443582146490265e+00 3.540087138108367112e-03 1.614524299447873401e-01 1.133183679962742425e-04
1.636635402452456560e+02 6.423940455533219272e-05 -2.477556797875586944e-06 3.121560646083363787e-06 -1.422927681862146525e-08 -1.789380816567426744e-08 -2.731562567734630911e-06 3.979263333333333402e-02 -1.327519999999999785e-03 1.721749999999999947e-01 8.127433333333332621e-01 -4.815408382937745202e+00 3.541817594878657240e-03 1.616249667617319363e-01 1.134530413381771435e-04
1.631026657421136576e+02 6.444874377273115214e-05 -2.518959175789722033e-06 3.109184328725388139e-06 8.258290080189699161e-10 -2.814604367149343545e-08 -2.716958296420448849e-06 3.979263333333333402e-02 -1.327519999999999785e-03 1.721749999999999947e-01 8.127433333333332621e-01 -4.815373183729000139e+00 3.540755176456231168e-03 1.616127070419560441e-01 1.132316821116241291e-04
1.617423686771946905e+02 6.494412838181747233e-05 -2.852059428268965968e-06 3.127692970281674293e-06 -6.119091385224269993e-11 -4.343473318380437186e-08 -2.733327650743324645e-06 3.979263333333333402e-02 -1.327519999999999785e-03 1.721749999999999947e-01 8.127433333333332621e-01 -4.815337984520255077e+00 3.540189982961350346e-03 1.614266646552690032e-01 1.145127515883948639e-04
1.610343056481450503e+02 6.502785009606611751e-05 -2.981262608303308562e-06 3.124617298230922757e-06 -1.020216821769555057e-08 -3.683988158483896354e-08 -2.736562860351976216e-06 3.979263333333333402e-02 -1.327519999999999785e-03 1.721749999999999947e-01 8.127433333333332621e-01 -4.815302785311510014e+00 3.539961522454583825e-03 1.616470585479279076e-01 1.149551675012213075e-04
1.597897361281110022e+02 6.458685058543331295e-05 -3.456395803081444947e-06 3.107532150970855874e-06 -3.648930653040868477e-09 -3.590643752850366738e-08 -2.733387891174176410e-06 3.979263333333333402e-02 -1.327519999999999785e-03 1.721749999999999947e-01 8.135354337239854017e-01 -4.815267586102764952e+00 3.540698663924937272e-03 1.615959645413614643e-01 1.154368179807947493e-04
1.585059805002906330e+02 6.391990687450770851e-05 -2.553475683390807214e-06 3.115782244013538821e-06 -3.518679852388161052e-10 -3.263924801271019751e-08 -2.746899001434009507e-06 3.979263333333333402e-02 -1.327519999999999785e-03 1.721749999999999947e-01 8.225094373309217444e-01 -4.815232386894019889e+00 3.543864031851478354e-03 1.618301954265019826e-01 1.149366314762064882e-04
1.577116775162000124e+02 6.379554519961262368e-05 -2.300276440084851001e-06 3.127699002514555272e-06 -4.742789167773126540e-09 -3.850272664534017773e-08 -2.742346990133485592e-06 3.979263333333333402e-02 -1.327519999999999785e-03 1.721749999999999947e-01 8.228360000000000118e-01 -4.815197187685274827e+00 3.543643295645990728e-03 1.617535391257836908e-01 1.138022080206028242e-04
1.568612583866338923e+02 6.367284689486406139e-05 -2.209625760668066577e-06 3.144473343942228541e-06 3.343231326240658269e-09 -4.650937895176881386e-08 -2.758189790210963862e-06 3.979263333333333402e-02 -1.327519999999999785e-03 1.721749999999999947e-01 8.228360000000000118e-01 -4.815161988476529764e+00 3.543820727617821940e-03 1.615113517978916391e-01 1.123412154329097662e-04
1.553103843749700843e+02 6.403606900909548406e-05 -2.637462186434816736e-06 3.138229052488144465e-06 9.835300710871887865e-09 -4.192895993239831199e-08 -2.761120198686008935e-06 3.979263333333333402e-02 -1.327519999999999785e-03 1.721749999999999947e-01 8.228360000000000118e-01 -4.815126789267784702e+00 3.543200882736046841e-03 1.611753860132502381e-01 1.130808563656353002e-04
1.544914965616371489e+02 6.419345480374894235e-05 -3.041978046180847925e-06 3.140463244304129628e-06 9.462577264857490768e-09 -3.585934113405781000e-08 -2.762806047611878875e-06 3.979263333333333402e-02 -1.327519999999999785e-03 1.721749999999999947e-01 8.228360000000000118e-01 -4.815091590059039639e+00 3.541812150016872274e-03 1.612800563516947616e-01 1.126674263965512569e-04
1.536638178787846130e+02 6.440752571920873454e-05 -3.307095778701195259e-06 3.133495384307736313e-06 -9.376209515767761168e-09 -2.481857081672079857e-08 -2.747210839105095368e-06 3.979263333333333402e-02 -1.327519999999999785e-03 1.721749999999999947e-01 8.228360000000000118e-01 -4.815056390850294576e+00 3.541317033981186777e-03 1.611048673476712934e-01 1.117915075639276424e-04
1.525293985064249682e+02 6.418060605876289360e-05 -3.512840573807008697e-06 3.131133396853596173e-06 -7.533531240668494574e-09 -2.902697339830082601e-08 -2.756974677845790319e-06 3.979263333333333402e-02 -1.327519999999999785e-03 1.721749999999999947e-01 8.228360000000000118e-01 -4.815021191641549514e+00 3.539997927980323682e-03 1.611958017619736505e-01 1.098058077289901756e-04
1.516931881727242910e+02 6.403710983494427782e-05 -3.614531744779797412e-06 3.126869876119369886e-06 -1.490463457858757937e-09 -2.572162738588895121e-08 -2.760776659275881628e-06 3.979263333333333402e-02 -1.327519999999999785e-03 1.721749999999999947e-01 8.228360000000000118e-01 -4.814985992432804451e+00 3.537007434283526239e-03 1.610604090227348850e-01 1.101332305612665144e-04
1.502300484383996206e+02 6.409932923123392039e-05 -3.385687189986181454e-06 3.128171838848160437e-06 -1.540986195387934656e-08 -1.906702149347852775e-08 -2.743696956793228204e-06 3.979263333333333402e-02 -1.327519999999999785e-03 1.721749999999999947e-01 8.228360000000000118e-01 -4.814950793224059389e+00 3.533059201568579822e-03 1.614149789487281661e-01 1.102494479097825003e-04
1.491563548068850480e+02 6.420781662452547866e-05 -3.210632924016322976e-06 3.133889208707761248e-06 -4.231814121532497917e-09 -1.570937852442804155e-08 -2.744897223034352646e-06 3.979263333333333402e-02 -1.327519999999999785e-03 1.721749999999999947e-01 8.228360000000000118e-01 -4.814915594015314326e+00 3.535018676414571070e-03 1.613235144398564025e-01 1.109642493891901428e-04
1.483663369361679258e+02 6.432311462945543735e-05 -3.090981199619075433e-06 3.129307986956062401e-06 3.136799871881968970e-10 -2.301078566610160867e-08 -2.751293243703198256e-06 3.979263333333333402e-02 -1.327519999999999785e-03 1.721749999999999947e-01 8.228360000000000118e-01 -4.814880394806569264e+00 3.534786210516838167e-03 1.614514836448115720e-01 1.125232593042397081e-04
1.470247530752470482e+02 6.457917699016544981e-05 -2.562082704804916714e-06 3.132151001831101823e-06 9.463914029712872176e-09 -2.154837806669719755e-08 -2.758540371593506192e-06 3.979263333333333402e-02 -1.327519999999999785e-03 1.754926666666666579e-01 8.228360000000000118e-01 -4.814845195597824201e+00 3.534921240678575490e-03 1.616599020959023358e-01 1.111613847048184182e-04
1.466067532578563544e+02 6.423108395734121706e-05 -2.611673194822418043e-06 3.139444101421748034e-06 6.310798291867453494e-09 -2.069819359627187378e-08 -2.751946936552832436e-06 3.979263333333333402e-02 -1.327519999999999785e-03 1.754926666666666579e-01 8.228360000000000118e-01 -4.814809996389079139e+00 3.535243897034974925e-03 1.617396356027327176e-01 1.119926583609159762e-04
1.454403100435615954e+02 6.427137315886842430e-05 -3.138251101514982536e-06 3.131614438178457428e-06 2.172589791128778043e-08 -1.984950713327288265e-08 -2.753634086707384286e-06 3.979263333333333402e-02 -1.327519999999999785e-03 1.754926666666666579e-01 8.228360000000000118e-01 -4.814774797180334076e+00 3.537484085209987097e-03 1.611906445148868772e-01 1.126047890326562097e-04
1.436842231464018198e+02 6.439825010235069723e-05 -2.944488398299416389e-06 3.139079336378710279e-06 1.234093358215630117e-08 -3.577877114607776229e-08 -2.746199411351783101e-06 3.979263333333333402e-02 -1.327519999999999785e-03 1.754926666666666579e-01 8.228360000000000118e-01 -4.814739597971589014e+00 3.537758239783633709e-03 1.609195950978483669e-01 1.118340327400973766e-04
1.432884992101978980e+02 6.460788738665806496e-05 -2.751152073307540846e-06 3.127918801454208353e-06 9.998761211253778052e-09 -2.968118686650778249e-08 -2.751142868247115382e-06 3.979263333333333402e-02 -1.327519999999999785e-03 1.754926666666666579e-01 8.228360000000000118e-01 -4.814704398762843951e+00 3.539116912632082890e-03 1.608108651696777691e-01 1.116219996108150825e-04
1.420010506247830051e+02 6.468240205248017738e-05 -2.619465769816844582e-06 3.121457662466226458e-06 -9.007154064801296613e-10 -1.747867132116859080e-08 -2.752570281638317038e-06 3.979263333333333402e-02 -1.325256684238734816e-03 1.754926666666666579e-01 8.228360000000000118e-01 -4.814669199554098888e+00 3.541186886795401421e-03 1.613157625585370514e-01 1.110121850710805991e-04
1.410718369097913012e+02 6.455033205490720842e-05 -2.768861910616364673e-06 3.116568343773582894e-06 -1.350912965940527637e-09 -1.622772286627495387e-08 -2.761075226148451675e-06 3.979263333333333402e-02 -1.327049589007368554e-03 1.754926666666666579e-01 8.228360000000000118e-01 -4.814634000345353826e+00 3.541246757763592823e-03 1.612752524537126864e-01 1.107263526780588050e-04
1.396127146838721558e+02 6.478229523138632573e-05 -3.150977657783478940e-06 3.124607643578287179e-06 1.133681150130734606e-08 -3.903159429429845886e-08 -2.747184934066427624e-06 3.979501031791413818e-02 -1.327519999999999785e-03 1.754926666666666579e-01 8.228360000000000118e-01 -4.814598801136608763e+00 3.541038243256678514e-03 1.610859879096544212e-01 1.095194484942205821e-04
1.386534000256652917e+02 6.501874728242464042e-05 -3.071580129170496057e-06 3.147890581868163027e-06 4.247518413371535630e-09 -4.043012676199650307e-08 -2.747713070045913154e-06 3.979263333333333402e-02 -1.327519999999999785e-03 1.754926666666666579e-01 8.228360000000000118e-01 -4.814563601927863701e+00 3.541819614181731819e-03 1.608093482696702214e-01 1.101485644638248328e-04
1.380517838782825208e+02 6.528118764308915058e-05 -2.910586643466980345e-06 3.145545980879454538e-06 3.765706304934569390e-09 -4.101805018396574229e-08 -2.747824455569180794e-06 3.979344799191048693e-02 -1.327519999999999785e-03 1.754926666666666579e-01 8.228360000000000118e-01 -4.814528402719118638e+00 3.540640192064592375e-03 1.610376672749087856e-01 1.097364041626774136e-04
1.370526310090427557e+02 6.548797351819848726e-05 -2.712868257620164750e-06 3.135321522988409319e-06 7.860757072584331469e-09 -4.788219527353353170e-08 -2.754435155267665787e-06 3.979491286679460310e-02 -1.327519999999999785e-03 1.754926666666666579e-01 8.228360000000000118e-01 -4.814493203510373576e+00 3.540852498757070949e-03 1.609123914524560328e-01 1.103919617058561799e-04
1.358065938981357306e+02 6.571762267938528876e-05 -2.859272051418996105e-06 3.130093063869771797e-06 3.818530776363328361e-09 -3.581581056659900644e-08 -2.755329671617519061e-06 3.979290692631574228e-02 -1.327519999999999785e-03 1.754926666666666579e-01 8.228360000000000118e-01 -4.814458004301628513e+00 3.539370248043525406e-03 1.609261141690636887e-01 1.136639584061946835e-04
1.346210991390169340e+02 6.588496585841747781e-05 -2.226583348483115133e-06 3.137934837775825122e-06 1.405119922095013261e-08 -2.788796975141912174e-08 -2.776140865636504910e-06 3.979263333333333402e-02 -1.327519999999999785e-03 1.754926666666666579e-01 8.302463059144624680e-01 -4.814422805092883451e+00 3.539164388186329026e-03 1.610637594417072271e-01 1.146902140520497681e-04
1.337133346664134876e+02 6.584238866679763670e-05 -1.918265781538234149e-06 3.141679269474493035e-06 1.557354833314464503e-08 -3.859345750383185014e-08 -2.749010724368852146e-06 3.979263333333333402e-02 -1.328969708890173932e-03 1.754926666666666579e-01 8.335663333333332981e-01 -4.814387605884138388e+00 3.538720467608184785e-03 1.613052613294904403e-01 1.166256381108185004e-04
1.323509686561689023e+02 6.558727658096487117e-05 -2.036716016612894819e-06 3.143402346163834473e-06 6.167648590571299757e-09 -4.093412982498275320e-08 -2.731480809402341253e-06 3.979263333333333402e-02 -1.328757231033862035e-03 1.754926666666666579e-01 8.335663333333332981e-01 -4.814352406675393325e+00 3.538982899186836079e-03 1.613733256616573797e-01 1.145815055595592833e-04
1.314598449964318263e+02 6.499109544043505705e-05 -2.331665389251352973e-06 3.126905181085165909e-06 1.392177979323428279e-08 -4.380301766365002368e-08 -2.748037685822845924e-06 3.979263333333333402e-02 -1.327519999999999785e-03 1.754926666666666579e-01 8.335663333333332981e-01 -4.814317207466648263e+00 3.538143818859735331e-03 1.613738745312990885e-01 1.141982572362173462e-04
1.309134259180509332e+02 6.461400549750640962e-05 -2.303013006927850239e-06 3.124385216567577135e-06 2.092093388746367048e-08 -5.388454962525124772e-08 -2.752713934354220140e-06 3.979263333333333402e-02 -1.327519999999999785e-03 1.754926666666666579e-01 8.335663333333332981e-01 -4.814282008257903200e+00 3.537676642611387295e-03 1.613687266777763807e-01 1.134961333567032561e-04
1.290539641967757518e+02 6.414210801116076251e-05 -2.386592423615750905e-06 3.129197333109489599e-06 7.323851288865395079e-09 -4.546529954298294333e-08 -2.744182617640359730e-06 3.979263333333333402e-02 -1.327519999999999785e-03 1.754926666666666579e-01 8.335663333333332981e-01 -4.814246809049158138e+00 3.535739940878386469e-03 1.618967645686933965e-01 1.124556050438038700e-04
1.278876323555273160e+02 6.394717998941668437e-05 -2.360884460626817173e-06 3.143127571445562821e-06 5.227638646325622501e-10 -5.247148868838387859e-08 -2.749010261372090262e-06 3.979263333333333402e-02 -1.327519999999999785e-03 1.754926666666666579e-01 8.335663333333332981e-01 -4.814211609840413075e+00 3.535881911482730705e-03 1.618586712831164565e-01 1.147838060375889709e-04
1.270431395102778680e+02 6.392650569585521048e-05 -2.496935390558547101e-06 3.148650517233991995e-06 -8.033505332574030539e-09 -5.463816553471914674e-08 -2.732825832576394501e-06 3.979263333333333402e-02 -1.327519999999999785e-03 1.754926666666666579e-01 8.335663333333332981e-01 -4.814176410631668013e+00 3.533860176523178232e-03 1.617207357571792681e-01 1.163828182671929881e-04
1.263732350773597233e+02 6.418327291434542498e-05 -2.836626076678040362e-06 3.134060145119459535e-06 -8.740656837133223062e-09 -4.458476756735033807e-08 -2.741247229059477614e-06 3.979263333333333402e-02 -1.327519999999999785e-03 1.754926666666666579e-01 8.335663333333332981e-01 -4.814141211422922950e+00 3.536655038565341552e-03 1.617271316590723484e-01 1.168655439696639637e-04
1.253163080120436490e+02 6.445027052592496584e-05 -3.343645568589698167e-06 3.139610556801427998e-06 -1.275245026300331337e-08 -4.288048161764986258e-08 -2.734352343420029291e-06 3.979263333333333402e-02 -1.328440963060017977e-03 1.768628858878102950e-01 8.335663333333332981e-01 -4.814106012214177888e+00 3.542695215916060857e-03 1.613374513132361798e-01 1.164608911099364709e-04
1.241060239227479514e+02 6.454586648216353916e-05 -3.839980937883433621e-06 3.143425823746220800e-06 -9.475833572121491957e-09 -3.114878856616607490e-08 -2.736617594112488368e-06 3.979263333333333402e-02 -1.329363142347896563e-03 1.782349146264728956e-01 8.335663333333332981e-01 -4.814070813005432825e+00 3.541065809374071161e-03 1.612126295483294336e-01 1.161740950571242027e-04
1.228229225122453698e+02 6.460194997429009607e-05 -3.764686080221351776e-06 3.139692343732435796e-06 1.639363736277916710e-09 -2.503164324191560158e-08 -2.750300467265908051e-06 3.979263333333333402e-02 -1.329060299569130533e-03 1.792766666666666675e-01 8.335663333333332981e-01 -4.814035613796687763e+00 3.536969319054208884e-03 1.612152485437037264e-01 1.159962224560086839e-04
1.216848591326763511e+02 6.408778261771692767e-05 -3.396374496539537139e-06 3.133646719170354964e-06 3.892553367508597429e-09 -2.711177485744648836e-08 -2.765203557107360894e-06 3.979263333333333402e-02 -1.327519999999999785e-03 1.792766666666666675e-01 8.335663333333332981e-01 -4.814000414587942700e+00 3.533374882048894577e-03 1.611867142865092972e-01 1.163655990453246720e-04
1.207819877660217003e+02 6.310836118987872567e-05 -3.625631258715895894e-06 3.142157935142798896e-06 -1.852169969741136667e-10 -4.126689666079114931e-08 -2.761192871017067293e-06 3.979263333333333402e-02 -1.327519999999999785e-03 1.792766666666666675e-01 8.335663333333332981e-01 -4.813965215379197637e+00 3.532830185589210057e-03 1.612239668617478916e-01 1.172403754321281710e-04
1.200241274886026446e+02 6.263204056138211293e-05 -4.023013805577135489e-06 3.156719057710207672e-06 7.456810435736514579e-09 -4.570374998215644683e-08 -2.756205138976389464e-06 3.979263333333333402e-02 -1.327519999999999785e-03 1.792766666666666675e-01 8.335663333333332981e-01 -4.813930016170452575e+00 3.530734719860170821e-03 1.613521658071945808e-01 1.187615030880782461e-04
1.191846067433723988e+02 6.243818854672200517e-05 -4.194735075125084864e-06 3.151523159092818364e-06 -3.978485703043533572e-09 -1.039727543504362957e-08 -2.780997528695161277e-06 3.979263333333333402e-02 -1.326322571042196389e-03 1.792766666666666675e-01 8.335663333333332981e-01 -4.813894816961707512e+00 3.530461783809008078e-03 1.619292691920049820e-01 1.194726759861364489e-04
1.177676753937891618e+02 6.277321918199780463e-05 -3.842772481854465971e-06 3.150830748148510834e-06 2.247527417470576893e-09 -3.753238737237522075e-08 -2.759599560357768406e-06 3.979263333333333402e-02 -1.325087696400288964e-03 1.792766666666666675e-01 8.335663333333332981e-01 -4.813859617752962450e+00 3.533148087120901049e-03 1.618355435604522385e-01 1.207254872373457596e-04
1.163062429357878926e+02 6.350406201856906633e-05 -3.598004318088433520e-06 3.147887870237668772e-06 5.563759458384098020e-09 -2.444887249073969995e-08 -2.757845521592250460e-06 3.979263333333333402e-02 -1.326825237321987592e-03 1.792766666666666675e-01 8.335663333333332981e-01 -4.813824418544217387e+00 3.535387035665013555e-03 1.617860721574237437e-01 1.181405748874185573e-04
1.154897400785809367e+02 6.402344435495987117e-05 -3.240681178903441811e-06 3.150016206372556471e-06 2.131114644749247071e-08 -1.792086013661035767e-08 -2.747038341769952291e-06 3.979263333333333402e-02 -1.327519999999999785e-03 1.792766666666666675e-01 8.335663333333332981e-01 -4.813789219335472325e+00 3.536224904802811372e-03 1.617828568373262110e-01 1.166054929749521865e-04
1.142057300629156344e+02 6.426480727379920658e-05 -2.946096526249929718e-06 3.150727137601176804e-06 2.862364030571196493e-08 -4.027193551987669601e-08 -2.747685048181476748e-06 3.979263333333333402e-02 -1.327519999999999785e-03 1.792766666666666675e-01 8.335663333333332981e-01 -4.813754020126727262e+00 3.538714251964816728e-03 1.618673207831152761e-01 1.172386411952817432e-04
1.136094894878899737e+02 6.401364370151935894e-05 -2.690267542789473345e-06 3.157084983739144317e-06 1.111598933722851249e-08 -4.913652813271894581e-08 -2.748119574048399949e-06 3.979263333333333402e-02 -1.327795377670311361e-03 1.792766666666666675e-01 8.335663333333332981e-01 -4.813718820917982200e+00 3.540512874446177360e-03 1.618708021760507931e-01 1.191971079071195368e-04
1.125204495561111884e+02 6.428318168539117264e-05 -2.471177280578415410e-06 3.142901741884671572e-06 3.154371811565570143e-09 -4.148789444238213402e-08 -2.735613931868536508e-06 3.979263333333333402e-02 -1.327519999999999785e-03 1.792766666666666675e-01 8.335663333333332981e-01 -4.813683621709237137e+00 3.541416976901300227e-03 1.617361938662211507e-01 1.190157039325547684e-04
1.114340655410521066e+02 6.385333654361896843e-05 -2.480931259246167927e-06 3.136619974012877862e-06 6.320435826054811676e-09 -4.080013185138956870e-08 -2.759862023639298565e-06 3.979263333333333402e-02 -1.327519999999999785e-03 1.792766666666666675e-01 8.335663333333332981e-01 -4.813648422500492075e+00 3.540782001070107241e-03 1.617706255584346886e-01 1.185349654048972599e-04
1.100069828932191314e+02 6.429071649991949060e-05 -2.727783782981720284e-06 3.151279797766587360e-06 1.934691958202535733e-08 -2.188037342150222382e-08 -2.757840305316210606e-06 3.979263333333333402e-02 -1.327519999999999785e-03 1.792766666666666675e-01 8.335663333333332981e-01 -4.813613223291747012e+00 3.542169450684032588e-03 1.613651560393439544e-01 1.161008868389640979e-04
1.092223445327297924e+02 6.431943384384659543e-05 -2.695344562171815047e-06 3.137962980952160145e-06 8.412202379391070805e-09 -2.685235637363556908e-08 -2.747303330367927766e-06 3.979263333333333402e-02 -1.327519999999999785e-03 1.792766666666666675e-01 8.335663333333332981e-01 -4.813578024083001949e+00 3.540469166949644728e-03 1.612588627128870578e-01 1.156551712283033763e-04
1.082743198804477203e+02 6.419161818035524895e-05 -2.856486631063063282e-06 3.125763024066237464e-06 4.282749765303064510e-09 -2.601480682037361695e-08 -2.748345498767772359e-06 3.979457168973841302e-02 -1.327519999999999785e-03 1.792766666666666675e-01 8.335663333333332981e-01 -4.813542824874256887e+00 3.538444844683916093e-03 1.613075635402374530e-01 1.154157618716830836e-04
1.069326120695256606e+02 6.439727656059548338e-05 -2.930589819330635040e-06 3.116029101971058799e-06 1.711274336615160725e-09 -3.783818168699998756e-08 -2.748174695517917457e-06 3.979263333333333402e-02 -1.328296089043089169e-03 1.792766666666666675e-01 8.335663333333332981e-01 -4.813507625665511824e+00 3.537350499580517449e-03 1.611969745721481273e-01 1.172106041474168652e-04
1.064244345529341018e+02 6.442755333547257348e-05 -2.872165630412524368e-06 3.120959530190985817e-06 -1.668494410576028824e-09 -2.943011077645769703e-08 -2.755497549168195359e-06 3.979263333333333402e-02 -1.330040366981440460e-03 1.792766666666666675e-01 8.335663333333332981e-01 -4.813472426456766762e+00 3.537140671233643136e-03 1.612007088544490652e-01 1.167040788703965819e-04
1.047742809252736862e+02 6.416370736932068607e-05 -2.872005525619981338e-06 3.157338830772803498e-06 1.461315741029445672e-08 -3.044124971521002796e-08 -2.748969256399144086e-06 3.979263333333333402e-02 -1.328779526313016808e-03 1.792766666666666675e-01 8.373651528624382889e-01 -4.813437227248021699e+00 3.536925986729045918e-03 1.615347466021458955e-01 1.209715404872542137e-04
1.042595831957916062e+02 6.398489383407847831e-05 -2.891331816641548220e-06 3.155323005448084673e-06 2.607253648367686522e-08 -3.474245503103069183e-08 -2.751892464989618713e-06 3.979263333333333402e-02 -1.328180551398257551e-03 1.792766666666666675e-01 8.456970000000000320e-01 -4.813402028039276637e+00 3.539066867675114050e-03 1.613009829529098715e-01 1.210821849140062708e-04
1.028594145915970302e+02 6.380791618695294456e-05 -3.018350304029902291e-06 3.151306097830617233e-06 -7.696781834211274574e-09 -3.896193661376145781e-08 -2.730941455931091338e-06 3.979263333333333402e-02 -1.330031135965389520e-03 1.792766666666666675e-01 8.456970000000000320e-01 -4.813366828830531574e+00 3.539905640155425939e-03 1.609972275339738579e-01 1.202978209153343707e-04
1.021104548373626102e+02 6.338573130344873690e-05 -3.457061958579529113e-06 3.141911047726892217e-06 -9.306247761066726476e-10 -2.839116053464966193e-08 -2.743069075090740725e-06 3.979263333333333402e-02 -1.328617914371878162e-03 1.792766666666666675e-01 8.456970000000000320e-01 -4.813331629621786512e+00 3.536996963238696421e-03 1.611682367643340330e-01 1.197513755528390567e-04
1.007940238279880418e+02 6.341597264081520790e-05 -3.583736486000189834e-06 3.142879533651451971e-06 -3.271430937734246209e-09 -2.792749454805001156e-08 -2.762031831980834866e-06 3.979263333333333402e-02 -1.330063333333333193e-03 1.792766666666666675e-01 8.456970000000000320e-01 -4.813296430413041449e+00 3.535267233666584269e-03 1.614127366190924728e-01 1.170027130617196852e-04
9.969112025290438339e+01 6.357222951118964233e-05 -3.578547568804764195e-06 3.141136880511380723e-06 -5.977451558558722561e-10 -2.725627585109971886e-08 -2.764274191943863661e-06 3.979263333333333402e-02 -1.330063333333333193e-03 1.792766666666666675e-01 8.456970000000000320e-01 -4.813261231204296386e+00 3.534440171388435799e-03 1.614043255379082054e-01 1.145384959824394792e-04
9.847124640000004092e+01 6.424896692834809796e-05 -3.749019131241094019e-06 3.157969040678299762e-06 3.929232029217418311e-09 -2.740952865390034326e-08 -2.752949281807999846e-06 3.979454011710552991e-02 -1.330063333333333193e-03 1.792766666666666675e-01 8.456970000000000320e-01 -4.813226031995551324e+00 3.533135960467863410e-03 1.617215217481940692e-01 1.168216592280496292e-04
9.790766252123684410e+01 6.450908009858390894e-05 -3.656264425912081328e-06 3.158771913737919658e-06 5.399106644736285129e-09 -2.430491104897177532e-08 -2.761827040168738504e-06 3.979520000000000279e-02 -1.330063333333333193e-03 1.792766666666666675e-01 8.456970000000000320e-01 -4.813190832786806261e+00 3.533467648219829147e-03 1.618496897553096669e-01 1.161453869608444913e-04
9.699532682009579787e+01 6.476398931597497025e-05 -3.884066879410141432e-06 3.145083645577329223e-06 1.037390651533040995e-09 -1.991718226893992633e-08 -2.755051045138258510e-06 3.979519500520476566e-02 -1.330063333333333193e-03 1.792766666666666675e-01 8.456970000000000320e-01 -4.813155633578061199e+00 3.532556029921253473e-03 1.616644087657254092e-01 1.155320256430273788e-04
9.597873501116350781e+01 6.486682050657263665e-05 -3.710429362380729108e-06 3.146530412054684511e-06 -2.255215342992294399e-10 -2.775594923811408136e-08 -2.737022075404132485e-06 3.979263333333333402e-02 -1.328559805860590705e-03 1.792766666666666675e-01 8.456970000000000320e-01 -4.813120434369316136e+00 3.534372817098253242e-03 1.618267940644955438e-01 1.132027725371633956e-04
9.469463555763684326e+01 6.466137258808134214e-05 -3.489306209639928059e-06 3.149563104798664696e-06 1.521595262951529708e-09 -4.201231057865307137e-08 -2.743221861868362346e-06 3.979263333333333402e-02 -1.329836046152936546e-03 1.798561266881583132e-01 8.456970000000000320e-01 -4.813085235160571074e+00 3.536668556645298622e-03 1.621974684488883545e-01 1.122167444151611165e-04
9.373992590537422132e+01 6.422945608941882053e-05 -2.910619269779471530e-06 3.133571798529936772e-06 -2.123233994425001144e-09 -2.236708924621562607e-08 -2.753117333790939500e-06 3.979263333333333402e-02 -1.328688031624939174e-03 1.830571700422284065e-01 8.456970000000000320e-01 -4.813050035951826011e+00 3.536960496493057621e-03 1.615757818269261126e-01 1.127060668804069486e-04
9.275340082576417444e+01 6.460854514531476974e-05 -2.388166238073345418e-06 3.129013440401117610e-06 5.084881005099390457e-09 -3.117000862673757431e-08 -2.752137520682404500e-06 3.979263333333333402e-02 -1.327540017096941584e-03 1.837993333333333423e-01 8.456970000000000320e-01 -4.813014836743080949e+00 3.535355934413222587e-03 1.615606096679385317e-01 1.106965697870320895e-04
9.170840243850538798e+01 6.495277856373589918e-05 -2.337585018074453709e-06 3.129764218800635966e-06 5.999037832370020983e-09 -2.369849376599691129e-08 -2.764000141161300599e-06 3.979263333333333402e-02 -1.330063333333333193e-03 1.837993333333333423e-01 8.456970000000000320e-01 -4.812979637534335886e+00 3.533068462313642549e-03 1.617172118178285822e-01 1.143660404885170351e-04
9.088484575683298772e+01 6.500799852943624235e-05 -2.450938484711760471e-06 3.140150349291492637e-06 4.285967695448145783e-09 -1.193044561210472093e-08 -2.762109884382930947e-06 3.979263333333333402e-02 -1.330063333333333193e-03 1.837993333333333423e-01 8.456970000000000320e-01 -4.812944438325590824e+00 3.533325808143295693e-03 1.616872912971590581e-01 1.141476127298841138e-04
8.947517035405805075e+01 6.505243892536176820e-05 -2.845597154474157572e-06 3.136968196787484869e-06 1.011530659736611304e-08 -1.631654185450802531e-08 -2.759631360423328491e-06 3.979263333333333402e-02 -1.330063333333333193e-03 1.837993333333333423e-01 8.456970000000000320e-01 -4.812909239116845761e+00 3.532891342712528304e-03 1.619038992426197476e-01 1.138631157526567855e-04
8.820341434203383812e+01 6.493786188910630067e-05 -2.614751841203847418e-06 3.142409137762444616e-06 5.677101349563256274e-09 -1.620761556602903740e-08 -2.771056992720439936e-06 3.979263333333333402e-02 -1.330063333333333193e-03 1.837993333333333423e-01 8.456970000000000320e-01 -4.812874039908100698e+00 3.532305787571408170e-03 1.616193907225153548e-01 1.135416951265633281e-04
8.701523888538724805e+01 6.526450219912809851e-05 -2.988357522646158148e-06 3.130866186268922702e-06 5.909676564712810861e-09 -2.096114067146680685e-08 -2.755550077362756249e-06 3.979263333333333402e-02 -1.330063333333333193e-03 1.837993333333333423e-01 8.456970000000000320e-01 -4.812838840699355636e+00 3.531410843901067100e-03 1.615923483057421228e-01 1.132046829820857045e-04
8.582811804783379728e+01 6.548726235156842614e-05 -2.707751073579445933e-06 3.128714728757531066e-06 2.831006820563486215e-09 -2.357571741084474619e-08 -2.755454859597225531e-06 3.979263333333333402e-02 -1.330063333333333193e-03 1.837993333333333423e-01 8.456970000000000320e-01 -4.812803641490610573e+00 3.533377221013206740e-03 1.614741084497452184e-01 1.136627951561417063e-04
8.475332370837786300e+01 6.539855852863135763e-05 -2.705253633249589697e-06 3.142084744816228992e-06 2.024984031468944362e-08 -1.891562783191867232e-08 -2.744601533705817628e-06 3.979413116016897872e-02 -1.330063333333333193e-03 1.837993333333333423e-01 8.456970000000000320e-01 -4.812768442281865511e+00 3.535233142175266390e-03 1.614555983827230812e-01 1.121534123882562424e-04
8.353772741864823104e+01 6.533341012792988746e-05 -2.951510750219631684e-06 3.144430499769347437e-06 -9.776700081589236781e-10 -3.021346674311816139e-08 -2.743472285929934410e-06 3.979520000000000279e-02 -1.330063333333333193e-03 1.837993333333333423e-01 8.456970000000000320e-01 -4.812733243073120448e+00 3.536590334442438633e-03 1.616244090954286061e-01 1.094679447765203509e-04
8.247818018976707322e+01 6.496556263766020212e-05 -2.688681751824305529e-06 3.139363176848071623e-06 -1.507736651229414653e-08 -3.076859794968446284e-08 -2.753958166789175398e-06 3.979448583453004673e-02 -1.330063333333333193e-03 1.837993333333333423e-01 8.456970000000000320e-01 -4.812698043864375386e+00 3.538446698505358801e-03 1.616676896730789847e-01 1.103072903272038735e-04
8.177363525515492881e+01 6.473673044957670446e-05 -2.669109358168627587e-06 3.130687406228702493e-06 -7.774895118283035553e-09 -3.903088031938054442e-08 -2.764479228934509423e-06 3.979269078911419621e-02 -1.330063333333333193e-03 1.837993333333333423e-01 8.456970000000000320e-01 -4.812662844655630323e+00 3.539715718204865507e-03 1.617975219892153760e-01 1.125762827558807492e-04
8.107402917876318327e+01 6.457896536825020008e-05 -2.780779233844850640e-06 3.147453520844194851e-06 7.296477359583920130e-09 -5.824728293927912591e-08 -2.757474868069666512e-06 3.979263333333333402e-02 -1.328625649013060036e-03 1.837993333333333423e-01 8.456970000000000320e-01 -4.812627645446885261e+00 3.539352394370966822e-03 1.616697020389131489e-01 1.160175547183083265e-04
7.971944806438546038e+01 6.375348025573163786e-05 -2.926411018170216774e-06 3.148612845458584616e-06 1.104680437175193108e-08 -2.280862747777334394e-08 -2.738027417159220291e-06 3.979418096535339289e-02 -1.327519999999999785e-03 1.837993333333333423e-01 8.456970000000000320e-01 -4.812592446238140198e+00 3.542091541582834385e-03 1.619707819779819535e-01 1.149039697803009116e-04
7.859012161883610759e+01 6.359961858845128066e-05 -2.859782987326660729e-06 3.144142790696115497e-06 1.327153977527438386e-08 -2.205720752143391252e-08 -2.750718841578680027e-06 3.979390641685225799e-02 -1.327519999999999785e-03 1.837993333333333423e-01 8.456970000000000320e-01 -4.812557247029395135e+00 3.541851077321729688e-03 1.616073779880207451e-01 1.146628923509854296e-04
7.775994076828710888e+01 6.368657527888980528e-05 -2.773101250270603579e-06 3.147283992626798747e-06 1.448714745051059789e-08 -3.299387856741389659e-08 -2.747455225825462039e-06 3.979263333333333402e-02 -1.327519999999999785e-03 1.837993333333333423e-01 8.456970000000000320e-01 -4.812522047820650073e+00 3.540879946834086644e-03 1.614305113165019623e-01 1.155816765409364085e-04
7.639256870547602318e+01 6.370646843646571322e-05 -2.629294897753075378e-06 3.134474368264264114e-06 -4.076943039624091165e-09 -3.635103176446623260e-08 -2.741593175156543604e-06 3.979263333333333402e-02 -1.327519999999999785e-03 1.837993333333333423e-01 8.465985406322089624e-01 -4.812486848611905010e+00 3.540317702664849773e-03 1.611156546220478269e-01 1.132817315701480223e-04
7.535617949187667364e+01 6.415163328289689635e-05 -2.046211914028640101e-06 3.132906763823630033e-06 -2.024607865208195987e-09 -3.004400297666050198e-08 -2.759551451178550714e-06 3.979263333333333402e-02 -1.329693332171864514e-03 1.837993333333333423e-01 8.664147969188630283e-01 -4.812451649403159948e+00 3.539705537065524626e-03 1.612485240727671576e-01 1.155376352942646387e-04
7.439008417928964434e+01 6.435134336455499056e-05 -2.317529275837193221e-06 3.132852491167228267e-06 -1.488997380659514865e-09 -2.707032017944808196e-08 -2.753391695863280966e-06 3.979263333333333402e-02 -1.328300059832265368e-03 1.837993333333333423e-01 8.862310532055169832e-01 -4.812416450194414885e+00 3.540913541880210107e-03 1.610717649188584122e-01 1.140502605381452919e-04
7.302483370404057439e+01 6.438059380022370334e-05 -2.517340465122995703e-06 3.138345757630269542e-06 3.635756774631360003e-09 -2.709961659219119136e-08 -2.753108939683651598e-06 3.979263333333333402e-02 -1.327519999999999785e-03 1.837993333333333423e-01 8.876943333333332520e-01 -4.812381250985669823e+00 3.539867837348793095e-03 1.608565369944956192e-01 1.152109259807758651e-04
7.244374138048733869e+01 6.445173048013110582e-05 -2.585001898563691667e-06 3.143433456219133003e-06 1.175913507829603026e-09 -2.797137775447275742e-08 -2.765728083121523352e-06 3.979263333333333402e-02 -1.329015329152603841e-03 1.837993333333333423e-01 8.876943333333332520e-01 -4.812346051776924760e+00 3.539004896038514328e-03 1.609726826600356431e-01 1.151310928375330503e-04
7.158282286609114919e+01 6.424708933627662705e-05 -2.687228783021634269e-06 3.137780943138771376e-06 4.481331429028668104e-09 -2.678973204300024723e-08 -2.766331086815646980e-06 3.979263333333333402e-02 -1.330063333333333193e-03 1.837993333333333423e-01 8.876943333333332520e-01 -4.812310852568179698e+00 3.537897941834520013e-03 1.613026340277014803e-01 1.154335469880741019e-04
7.062343141051387363e+01 6.405015959476336070e-05 -2.753471147014171315e-06 3.151001942993000483e-06 3.752887928198653676e-09 -2.615074961736473456e-08 -2.755770416853698448e-06 3.979263333333333402e-02 -1.330063333333333193e-03 1.837993333333333423e-01 8.876943333333332520e-01 -4.812275653359434635e+00 3.540351578054297312e-03 1.614519489219065906e-01 1.132859241902174754e-04
6.882735904841791807e+01 6.439027834912381852e-05 -2.819621586574209380e-06 3.138602834557076010e-06 2.488078299868219200e-10 -5.314328106331932102e-08 -2.758721853231277179e-06 3.979263333333333402e-02 -1.329526176891856343e-03 1.837993333333333423e-01 8.876943333333332520e-01 -4.812240454150689573e+00 3.541151844141117444e-03 1.615288031264056068e-01 1.148779455689100684e-04
6.755413035815251988e+01 6.465482738500081172e-05 -3.510387163665363023e-06 3.134209839301107723e-06 3.677529913276289142e-09 -3.705573845774636570e-08 -2.763696103900857077e-06 3.979263333333333402e-02 -1.330063333333333193e-03 1.837993333333333423e-01 8.876943333333332520e-01 -4.812205254941944510e+00 3.543138492228160939e-03 1.615315389014534420e-01 1.147947066217304608e-04
6.667438176508944991e+01 6.474023364735262528e-05 -3.657206214155156313e-06 3.147441772683244775e-06 1.604372973926398674e-08 -4.356085396096168931e-08 -2.752635412173140566e-06 3.979263333333333402e-02 -1.330063333333333193e-03 1.840810931461457356e-01 8.876943333333332520e-01 -4.812170055733199447e+00 3.542550317124718625e-03 1.612694914509727739e-01 1.148210777032227393e-04
6.582450656580003567e+01 6.458790964097883022e-05 -3.022952976395249074e-06 3.161058183474111589e-06 2.605801228860482581e-08 -3.324487584706628008e-08 -2.751022350279448002e-06 3.979263333333333402e-02 -1.330063333333333193e-03 1.870971873592430779e-01 8.876943333333332520e-01 -4.812134856524454385e+00 3.542466049700459651e-03 1.613453001834375400e-01 1.163193302346424970e-04
6.486581230916134189e+01 6.437001353254358411e-05 -2.545530816563266745e-06 3.157289121249095090e-06 3.006273862765124695e-08 -2.332898239124734485e-08 -2.746450366334742375e-06 3.979263333333333402e-02 -1.330063333333333193e-03 1.881629999999999969e-01 8.876943333333332520e-01 -4.812099657315709322e+00 3.541473400246983403e-03 1.616020956417880405e-01 1.192660530975592063e-04
6.399335439342402054e+01 6.426329421985697843e-05 -2.474790017933037393e-06 3.149104276411203475e-06 3.155478600179491486e-09 -2.005761951978678840e-08 -2.756240732106745128e-06 3.979263333333333402e-02 -1.330063333333333193e-03 1.881629999999999969e-01 8.876943333333332520e-01 -4.812064458106964260e+00 3.543770067605812781e-03 1.616605173683581809e-01 1.200920443433527081e-04
6.297982323952896877e+01 6.425197964130635413e-05 -2.688484488460040771e-06 3.150988670364708426e-06 4.244079575650968766e-09 -1.801520075009233634e-08 -2.757012811248624521e-06 3.979263333333333402e-02 -1.330063333333333193e-03 1.881629999999999969e-01 8.876943333333332520e-01 -4.812029258898219197e+00 3.544859066828680641e-03 1.613283271837562260e-01 1.184148912397076396e-04
6.195684759716888124e+01 6.434128097530458648e-05 -3.046484140002054514e-06 3.132578155288382042e-06 1.032748020376468555e-08 -2.741254694620983101e-08 -2.771224718345718533e-06 3.979263333333333402e-02 -1.330063333333333193e-03 1.881629999999999969e-01 8.876943333333332520e-01 -4.811994059689474135e+00 3.545467955417418854e-03 1.611888158471066756e-01 1.207120358808442677e-04
6.083744436396005995e+01 6.406747613614401603e-05 -3.164068706977565489e-06 3.140348525117313616e-06 6.749292043328964754e-09 -4.894089281373445416e-08 -2.774302860915182312e-06 3.979263333333333402e-02 -1.329917680202376317e-03 1.881629999999999969e-01 8.876943333333332520e-01 -4.811958860480729072e+00 3.544502831863675322e-03 1.611880427695081552e-01 1.224126536925314670e-04
5.918019776656450404e+01 6.371808287141344194e-05 -4.066934805206101667e-06 3.152648915769126442e-06 -8.349183939111924920e-09 -4.087363033258875772e-08 -2.759024386498568589e-06 3.979263333333333402e-02 -1.328984534123401609e-03 1.881629999999999969e-01 8.876943333333332520e-01 -4.811923661271984010e+00 3.543950789342163385e-03 1.612732642054958143e-01 1.212527628013285961e-04
5.827924289403771496e+01 6.383179391731390870e-05 -4.078315451184802918e-06 3.147330193585378188e-06 -1.853701093716467294e-09 -4.412702414829557343e-08 -2.760882262022435716e-06 3.979263333333333402e-02 -1.330063333333333193e-03 1.881629999999999969e-01 8.876943333333332520e-01 -4.811888462063238947e+00 3.542782621824546677e-03 1.611852698055826760e-01 1.209802481528874366e-04
5.755170086815228814e+01 6.392435908261923647e-05 -3.945513784640268591e-06 3.143096308170588811e-06 7.032242453837203244e-09 -4.146375995029577199e-08 -2.756385342041484251e-06 3.979263333333333402e-02 -1.330063333333333193e-03 1.881629999999999969e-01 8.876943333333332520e-01 -4.811853262854493885e+00 3.541988238114873126e-03 1.612894054678823130e-01 1.201167400798916707e-04
5.660212179669331789e+01 6.420897171751891472e-05 -3.078249383769560466e-06 3.152586055887210709e-06 3.959037437931925819e-09 -3.299605666871684616e-08 -2.748655429503246877e-06 3.979263333333333402e-02 -1.329277369704906899e-03 1.881629999999999969e-01 8.876943333333332520e-01 -4.811818063645748822e+00 3.538460642527834540e-03 1.613958695913784991e-01 1.193291159596491727e-04
5.514809930702092089e+01 6.429865035515869699e-05 -2.300193594324426609e-06 3.148704803635963114e-06 8.784323102488104559e-09 -2.590839263837164687e-08 -2.747708859094376010e-06 3.979263333333333402e-02 -1.327742177137322633e-03 1.881629999999999969e-01 8.876943333333332520e-01 -4.811782864437003759e+00 3.535938898062130058e-03 1.612418018295702082e-01 1.197720808384723545e-04
5.435218150817848937e+01 6.441446135961443578e-05 -1.915431697368073940e-06 3.142241035548748231e-06 -5.334658828146710338e-09 -2.656462222983748862e-08 -2.755664997702213728e-06 3.979263333333333402e-02 -1.328658719967198629e-03 1.881629999999999969e-01 8.876943333333332520e-01 -4.811747665228258697e+00 3.532748782973669024e-03 1.615672727748342918e-01 1.179903357089468477e-04
5.329628461715543608e+01 6.417255118705682021e-05 -1.815230259292500351e-06 3.140092704035958260e-06 8.167999450006522889e-09 -1.345860913031748078e-08 -2.750044648961759430e-06 3.979263333333333402e-02 -1.329575262797075058e-03 1.881629999999999969e-01 8.876943333333332520e-01 -4.811712466019513634e+00 3.535394846538180563e-03 1.617131003062621530e-01 1.187244579570254614e-04
5.205240554682435317e+01 6.455607533641869985e-05 -1.737504280627072416e-06 3.134889731122327611e-06 4.975571745789123927e-09 -3.368499461721556925e-08 -2.766135419994061268e-06 3.979263333333333402e-02 -1.330063333333333193e-03 1.881629999999999969e-01 9.150007407030812390e-01 -4.811677266810768572e+00 3.537400110983298512e-03 1.620118005846188647e-01 1.163639397442968216e-04
5.115179561493016536e+01 6.483296476911621839e-05 -2.189020146465818302e-06 3.142472746708590927e-06 1.453926443333186013e-08 -5.873120867474553100e-08 -2.769431773630028681e-06 3.979263333333333402e-02 -1.330063333333333193e-03 1.881629999999999969e-01 9.299486666666667567e-01 -4.811642067602023509e+00 3.534740165993935368e-03 1.619285442322358770e-01 1.166566647171685855e-04
4.979642374761372281e+01 6.506661947314056635e-05 -2.982342490218111396e-06 3.152060869573031869e-06 1.658482510603659680e-08 -4.156585073932106289e-08 -2.762986760570395686e-06 3.979263333333333402e-02 -1.330063333333333193e-03 1.881629999999999969e-01 9.299486666666667567e-01 -4.811606868393278447e+00 3.534420377383406132e-03 1.618172352691770732e-01 1.160518920837913222e-04
4.901247465798564207e+01 6.488149644456678853e-05 -3.543462877592289007e-06 3.144560686779628437e-06 1.818244799537622994e-08 -1.880742706234648681e-08 -2.765742844568717438e-06 3.979263333333333402e-02 -1.330063333333333193e-03 1.881629999999999969e-01 9.299486666666667567e-01 -4.811571669184533384e+00 3.534522927539986235e-03 1.618565156430922247e-01 1.149336341906492744e-04
4.781458319858113981e+01 6.478515798874588943e-05 -3.412260742996752825e-06 3.147565437824821234e-06 1.832837869596179063e-08 -1.918533956929902129e-08 -2.754451878208915787e-06 3.979263333333333402e-02 -1.330063333333333193e-03 1.881629999999999969e-01 9.299486666666667567e-01 -4.811536469975788322e+00 3.533504279965655071e-03 1.618706291001807129e-01 1.133363721178189267e-04
4.673632720780907590e+01 6.475437876566867443e-05 -3.039819295569614307e-06 3.140125835864510229e-06 1.701823750576338938e-08 -2.041100446326607007e-08 -2.752222866587495095e-06 3.979263333333333402e-02 -1.330063333333333193e-03 1.881629999999999969e-01 9.299486666666667567e-01 -4.811501270767043259e+00 3.531597311247801005e-03 1.616744517701958761e-01 1.129471104356160704e-04
4.586551730335824573e+01 6.479001977020522936e-05 -2.475760191534165433e-06 3.150104501324306303e-06 -4.123920848461937707e-09 -8.964051671941515808e-09 -2.754590634610878860e-06 3.979263333333333402e-02 -1.328546821926960414e-03 1.881629999999999969e-01 9.299486666666667567e-01 -4.811466071558298196e+00 3.530419773371743734e-03 1.617029881630764887e-01 1.136100335873596509e-04
4.500167189143391511e+01 6.442727597249251013e-05 -2.359211068832705938e-06 3.144160267900986697e-06 1.313984747837540923e-09 -2.555432764929088564e-08 -2.758371664852937876e-06 3.979263333333333402e-02 -1.327949539130648905e-03 1.881629999999999969e-01 9.299486666666667567e-01 -4.811430872349553134e+00 3.532354574430058777e-03 1.613154011789231790e-01 1.142577219802192351e-04
4.396225263206012102e+01 6.424452519161287240e-05 -2.292210822334603769e-06 3.138060832512039335e-06 7.377796589402973096e-09 -3.072794043091082939e-08 -2.756051106409401994e-06 3.979263333333333402e-02 -1.328819990586775981e-03 1.881629999999999969e-01 9.299486666666667567e-01 -4.811395673140808071e+00 3.533042482691932992e-03 1.613198900589031537e-01 1.163597911667946504e-04
4.271504054466097955e+01 6.435245322107694332e-05 -2.427877294108905657e-06 3.136975351088197564e-06 7.246804549823909006e-09 -3.541771114508218922e-08 -2.768383064792601778e-06 3.979263333333333402e-02 -1.329690442042903058e-03 1.881629999999999969e-01 9.299486666666667567e-01 -4.811360473932063009e+00 3.536598934546445611e-03 1.615282783226749397e-01 1.178882538952215586e-04
4.226427975875480314e+01 6.425051557620137764e-05 -2.925599634350168649e-06 3.146724018039793151e-06 1.111817708465118487e-08 -3.876352405062623549e-08 -2.764075658687459495e-06 3.979263333333333402e-02 -1.330063333333333193e-03 1.899117787547136837e-01 9.299486666666667567e-01 -4.811325274723317946e+00 3.538567646846099961e-03 1.615511630829005452e-01 1.182547752222140011e-04
4.059258230083630536e+01 6.426026451143974059e-05 -3.474932070433215470e-06 3.135379636152680135e-06 3.547176492481977374e-09 -1.412886502295074844e-08 -2.771112820596508926e-06 3.979263333333333402e-02 -1.331565564877512653e-03 1.911023333333333463e-01 9.299486666666667567e-01 -4.811290075514572884e+00 3.537420240986006211e-03 1.616466921264448076e-01 1.171196239931780253e-04
3.936201195683124610e+01 6.411209944785205164e-05 -3.229971062127139908e-06 3.167756054463415554e-06 7.122173193686088003e-09 -1.266287087991780588e-08 -2.769034131259054773e-06 3.979263333333333402e-02 -1.332606666666666601e-03 1.911023333333333463e-01 9.299486666666667567e-01 -4.811254876305827821e+00 3.534885214161544165e-03 1.616573817263042556e-01 1.139554265247676965e-04
3.799326326888041194e+01 6.393064992610835329e-05 -2.684352382607708801e-06 3.158144137271226945e-06 9.289429670040443986e-09 -4.114952990316678678e-08 -2.750963500155101211e-06 3.979263333333333402e-02 -1.330149232040528373e-03 1.911023333333333463e-01 9.299486666666667567e-01 -4.811219677097082759e+00 3.537510671128363607e-03 1.615956985926196576e-01 1.106464663070146054e-04
3.721644355784706448e+01 6.393545890255875194e-05 -2.606854083497615724e-06 3.169532138741614409e-06 -5.265068922181967257e-09 -2.436570533313773708e-08 -2.736434715039685615e-06 3.979263333333333402e-02 -1.331738516733663516e-03 1.911023333333333463e-01 9.299486666666667567e-01 -4.811184477888337696e+00 3.539570125076529558e-03 1.617295027670624108e-01 1.096437687566450192e-04
3.627140300541706353e+01 6.409249841244981662e-05 -2.602000008634585923e-06 3.168233859648263230e-06 -8.227047539201581533e-10 -2.902076140626714944e-08 -2.747121955247110476e-06 3.979263333333333402e-02 -1.331378987941735613e-03 1.911023333333333463e-01 9.299486666666667567e-01 -4.811149278679592634e+00 3.540223955071669648e-03 1.615841838205019643e-01 1.065015650354617132e-04
3.539777000195186218e+01 6.424314219986508427e-05 -2.767491941107322106e-06 3.153961349559555553e-06 -4.458542209291169714e-10 -2.986708965034499221e-08 -2.761018042522565464e-06 3.979263333333333402e-02 -1.330063333333333193e-03 1.911023333333333463e-01 9.299486666666667567e-01 -4.811114079470847571e+00 3.539843624125132201e-03 1.614233302950909554e-01 1.053975025723949763e-04
3.418937383144083242e+01 6.437080096488557134e-05 -3.030454480884103007e-06 3.135153521008337266e-06 2.167156815172754446e-08 -3.126504795514194025e-08 -2.763695152300237281e-06 3.979263333333333402e-02 -1.330063333333333193e-03 1.911023333333333463e-01 9.299486666666667567e-01 -4.811078880262102508e+00 3.540831145350414790e-03 1.613782564932907393e-01 1.054505559687013357e-04
3.342654460032716202e+01 6.427175940877782726e-05 -3.164893716488540698e-06 3.149574464538238615e-06 2.140688794341413113e-08 -2.658772705181803985e-08 -2.767140708447607376e-06 3.979263333333333402e-02 -1.330063333333333193e-03 1.911023333333333463e-01 9.299486666666667567e-01 -4.811043681053357446e+00 3.541458396975626782e-03 1.614581482586610883e-01 1.050926101704724734e-04
3.227050889711304649e+01 6.428432726875756833e-05 -3.233804323426810556e-06 3.160284868516985080e-06 1.026563504718137648e-08 -2.959403960634030586e-08 -2.771127224496859046e-06 3.979263333333333402e-02 -1.332606666666666601e-03 1.911023333333333463e-01 9.299486666666667567e-01 -4.811008481844612383e+00 3.540457888017494933e-03 1.618326589699594920e-01 1.068371042093662818e-04
3.106422058732618652e+01 6.452655920715307555e-05 -3.297064307010660298e-06 3.153705721968485908e-06 2.834508086820096804e-09 -2.611927679200907071e-08 -2.766041336468623400e-06 3.979263333333333402e-02 -1.332161017700173901e-03 1.911023333333333463e-01 9.299486666666667567e-01 -4.810973282635867321e+00 3.540586508857032546e-03 1.617907840725273383e-01 1.098695753476711996e-04
3.029761516837173119e+01 6.442466676797615067e-05 -3.332900858573579618e-06 3.161643172920535342e-06 1.335720920285350737e-08 -3.351765735307358997e-08 -2.769725199221701942e-06 3.979263333333333402e-02 -1.331027466736487601e-03 1.911023333333333463e-01 9.299486666666667567e-01 -4.810938083427122258e+00 3.539813364444478663e-03 1.617812246001237297e-01 1.096931042749605279e-04
2.879923651831139253e+01 6.461060711955428934e-05 -3.012392932367281889e-06 3.162090678442512073e-06 -1.273859779499282590e-08 -2.621042540816974632e-08 -2.769124731556445079e-06 3.979263333333333402e-02 -1.330063333333333193e-03 1.911023333333333463e-01 9.299486666666667567e-01 -4.810902884218377196e+00 3.537526495513422867e-03 1.614239554659311626e-01 1.135829655578627745e-04
2.771163014915133616e+01 6.429934714913055672e-05 -2.577008328736933687e-06 3.159798085593928438e-06 -1.290611384603885300e-10 -2.842509229604553014e-08 -2.751828261923597086e-06 3.979263333333333402e-02 -1.330063333333333193e-03 1.911023333333333463e-01 9.299486666666667567e-01 -4.810867685009632133e+00 3.538396959396847199e-03 1.614208775075082758e-01 1.156217753082451589e-04
2.683797876262077864e+01 6.415582228008325514e-05 -2.266777967496897330e-06 3.170725769281844888e-06 1.968767642344036966e-08 -3.264128534893133399e-08 -2.746140172250656836e-06 3.979263333333333402e-02 -1.330287222789683929e-03 1.911023333333333463e-01 9.299486666666667567e-01 -4.810832485800887071e+00 3.538671926148680928e-03 1.616206055755060322e-01 1.180201180174508178e-04
2.628217331806763468e+01 6.441382761648889899e-05 -2.417887315184702742e-06 3.159463561526670525e-06 7.648237747294623662e-09 -3.577696248691253989e-08 -2.772126582291501066e-06 3.979263333333333402e-02 -1.332606666666666601e-03 1.911023333333333463e-01 9.299486666666667567e-01 -4.810797286592142008e+00 3.538779360706873368e-03 1.613269374453014660e-01 1.182900145415560772e-04
2.487309129541900177e+01 6.450859108106487118e-05 -2.277697076679825045e-06 3.137838060678873874e-06 1.972422861997016265e-09 -4.271401403833853002e-08 -2.771446674713432939e-06 3.979263333333333402e-02 -1.332606666666666601e-03 1.911023333333333463e-01 9.299486666666667567e-01 -4.810762087383396945e+00 3.538753582652797488e-03 1.609818211292146917e-01 1.197600344715180526e-04
2.410809921333658323e+01 6.457684177766703424e-05 -2.529137940375927244e-06 3.148755016457505907e-06 4.536394127796017252e-09 -4.460648185045324015e-08 -2.768261909875931624e-06 3.979269564445406943e-02 -1.331007300808488081e-03 1.911023333333333463e-01 9.299486666666667567e-01 -4.810726888174651883e+00 3.537761642287888617e-03 1.611628059754046660e-01 1.198036245694230809e-04
2.270395870305132746e+01 6.454838927784022041e-05 -3.052565712189861515e-06 3.149224835461423152e-06 1.525221950419782118e-08 -3.563355427874388870e-08 -2.750922819797774250e-06 3.979361602324615194e-02 -1.330063333333333193e-03 1.911023333333333463e-01 9.426973798444104879e-01 -4.810691688965906820e+00 3.534424962162600881e-03 1.613306715982814887e-01 1.186407008635598719e-04
2.141510252792965119e+01 6.486092212321625773e-05 -3.221295880732368678e-06 3.155985723861033901e-06 5.701533490179015836e-09 -2.248884456567320284e-08 -2.773563602007166222e-06 3.979263333333333402e-02 -1.332606666666666601e-03 1.911023333333333463e-01 9.654329999999999856e-01 -4.810656489757161758e+00 3.534077920812678329e-03 1.613413167295447703e-01 1.152442471019146235e-04
2.043623721695932716e+01 6.531005689058479592e-05 -3.197812671763083955e-06 3.147106107059520299e-06 1.340710296359961841e-09 -8.328245612195940099e-09 -2.766851630623874296e-06 3.979263333333333402e-02 -1.335147672720696926e-03 1.911023333333333463e-01 9.654329999999999856e-01 -4.810621290548416695e+00 3.532822465432638743e-03 1.612798018992797622e-01 1.133171370186562675e-04
1.952640114925458903e+01 6.530279615192737680e-05 -2.704548943472172043e-06 3.142581056684912627e-06 1.105120348108175852e-08 -3.545765160347850744e-09 -2.751480551643054396e-06 3.979263333333333402e-02 -1.334922929768782469e-03 1.911023333333333463e-01 9.654329999999999856e-01 -4.810586091339671633e+00 3.532700861981959498e-03 1.613365410359765273e-01 1.139063906175988712e-04
1.859839494942458415e+01 6.498758040095646896e-05 -2.461792969206701126e-06 3.142417390626086897e-06 6.956412682225489647e-09 -1.313107884092480934e-09 -2.754952017036851644e-06 3.979319644849203808e-02 -1.333332774352224276e-03 1.911023333333333463e-01 9.654329999999999856e-01 -4.810550892130926570e+00 3.533483830377626058e-03 1.614267105224012067e-01 1.142366261429105461e-04
1.731567479477281424e+01 6.474957246877690426e-05 -2.189342392680756975e-06 3.128360450742346749e-06 4.048199542725997033e-09 -2.643457672754468148e-08 -2.760548679917097559e-06 3.979480689851394581e-02 -1.330704805298490263e-03 1.911023333333333463e-01 9.654329999999999856e-01 -4.810515692922181508e+00 3.534540760942173065e-03 1.614929268056838618e-01 1.157555766197553671e-04
1.603492380217254620e+01 6.436103496198868328e-05 -2.635185279484351070e-06 3.144139171838751929e-06 9.327535422060882134e-09 -1.550511290454093714e-08 -2.760865167953336922e-06 3.979399544870777100e-02 -1.332606666666666601e-03 1.911023333333333463e-01 9.654329999999999856e-01 -4.810480493713436445e+00 3.534568517718222110e-03 1.615912506034031526e-01 1.144503436916245753e-04
1.544314245516565087e+01 6.436501596777377261e-05 -2.771919314169839061e-06 3.155806750809117691e-06 7.316742445528947404e-09 -1.075743154402061185e-08 -2.775467723213934538e-06 3.979475567283440041e-02 -1.332606666666666601e-03 1.911023333333333463e-01 9.654329999999999856e-01 -4.810445294504691383e+00 3.535942421658772386e-03 1.615185042062639298e-01 1.133109281067934561e-04
1.423993742666987750e+01 6.475902988277943220e-05 -2.873151023971405522e-06 3.142164688782849005e-06 -1.179554557242860536e-08 -2.453585577201056636e-08 -2.755500125438459883e-06 3.979263333333333402e-02 -1.331509722060606436e-03 1.911023333333333463e-01 9.654329999999999856e-01 -4.810410095295946320e+00 3.536935200180996944e-03 1.612366893467990503e-01 1.112668033836744204e-04
1.297984536068595851e+01 6.508222734679445078e-05 -2.802422022107003237e-06 3.146102169624494490e-06 -9.638167985381578459e-09 -2.837857004001011489e-08 -2.779031984722925224e-06 3.979263333333333402e-02 -1.335150000000000009e-03 1.911023333333333463e-01 9.654329999999999856e-01 -4.810374896087201257e+00 3.538956686728676315e-03 1.614733095123857265e-01 1.115948627237147627e-04
1.180554211769043782e+01 6.524739979634523398e-05 -2.736991093164709785e-06 3.140709361663158005e-06 -8.914515954789330557e-10 -4.152828831635873799e-08 -2.780684394536095457e-06 3.979263333333333402e-02 -1.333829390746157570e-03 1.911023333333333463e-01 9.654329999999999856e-01 -4.810339696878456195e+00 3.539486553156000279e-03 1.615935357557730379e-01 1.115391254095993894e-04
1.097215538156117987e+01 6.536940654360187382e-05 -2.849355686234957371e-06 3.149057700958990722e-06 -6.678709077150138649e-09 -3.332463791412739552e-08 -2.774215381339582969e-06 3.979263333333333402e-02 -1.333333864128140485e-03 1.915718037911623706e-01 9.654329999999999856e-01 -4.810304497669711132e+00 3.540289297175797708e-03 1.615681052447098531e-01 1.117308135924405455e-04
9.829418022333724636e+00 6.531120298668443940e-05 -3.053326127325041764e-06 3.168851669086047294e-06 9.190917150658259022e-09 -3.489772845608018399e-08 -2.758620916491889187e-06 3.979263333333333402e-02 -1.333811833263625485e-03 1.922496666666666520e-01 9.654329999999999856e-01 -4.810269298460966070e+00 3.542540205626951069e-03 1.611806214401243220e-01 1.125607602951596270e-04
9.199374016466645543e+00 6.521140493090359644e-05 -2.941169240484669408e-06 3.164586712136159515e-06 1.370486445997302583e-09 -3.471400005751083292e-08 -2.766678717567207037e-06 3.979263333333333402e-02 -1.334363923506491851e-03 1.922496666666666520e-01 9.654329999999999856e-01 -4.810234099252221007e+00 3.540977774203102942e-03 1.612393640307357157e-01 1.131279960052518964e-04
8.001538034222209106e+00 6.524088421334040997e-05 -2.757509066952860741e-06 3.159343827715729108e-06 2.857510212330705840e-08 -4.307604426421978044e-08 -2.764419697486591139e-06 3.979263333333333402e-02 -1.335150000000000009e-03 1.922496666666666520e-01 9.654329999999999856e-01 -4.810198900043475945e+00 3.540884103138934244e-03 1.610053415032657587e-01 1.138160804476982222e-04
6.809318809346194712e+00 6.507907787936349905e-05 -2.709891958500169922e-06 3.178337982478561389e-06 2.905751007356115253e-08 -4.691923066843355421e-08 -2.760422353284547117e-06 3.979263333333333402e-02 -1.335150000000000009e-03 1.922496666666666520e-01 9.654329999999999856e-01 -4.810163700834730882e+00 3.541319517915903544e-03 1.608586768838777548e-01 1.143527343559632244e-04
5.004234779805390332e+00 6.472126645369208353e-05 -2.524582642776516469e-06 3.173880498762939089e-06 2.209666389914277917e-08 -1.861258583297260998e-08 -2.782852292649514410e-06 3.979263333333333402e-02 -1.335150000000000009e-03 1.922496666666666520e-01 9.654329999999999856e-01 -4.810128501625985820e+00 3.542311860964431069e-03 1.609397233153607443e-01 1.124434601512904375e-04
3.276758381167373724e+00 6.399776579837512943e-05 -1.902958722219084236e-06 3.176631146447682653e-06 -1.741144062255762992e-08 -3.481641573552131335e-08 -2.787899911534189181e-06 3.977602464983134162e-02 -1.320202184848200469e-03 1.922496666666666520e-01 9.654329999999999856e-01 -4.810093302417240757e+00 3.544204647533270077e-03 1.615223046363347681e-01 1.144187044289283437e-04
1.962903504508690444e+00 6.335965165590836713e-05 -2.555688422932728201e-06 3.198929839313679081e-06 -1.003900918469657903e-08 -4.383206055165934114e-08 -2.773698157981912568e-06 3.976426280017491405e-02 -1.334402055100501359e-03 1.922496666666666520e-01 9.654329999999999856e-01 -4.810058103208495695e+00 3.548396659067114354e-03 1.611510698293402155e-01 1.171330822382374786e-04
1.328628409614078576e+00 6.294886325239967904e-05 -2.562383085783999899e-06 3.209659971511857467e-06 3.141265152132085693e-09 -2.132199634665663054e-08 -2.783078243933498537e-06 3.974291382085054503e-02 -1.332352546803639015e-03 1.922496666666666520e-01 9.654329999999999856e-01 -4.810022903999750632e+00 3.547481998559896561e-03 1.610645202306020540e-01 1.184692078679587470e-04
