# Supplementary material for: Bright triplet and bright charge-separated singlet excitons in organic diradicals enable optical read-out and writing of spin states
Source: Nat Chem. 2025 Jul 29;17(9):1410–7. doi: 10.1038/s41557-025-01875-z (PMC12411279; doi:10.1038/s41557-025-01875-z)
Supplement: Supplementary file 6 — Raw data of optically detected magnetic resonance (ODMR) at 100 K and 0.2 K (high frequency, high field) is provided. [file 41557_2025_1875_MOESM6_ESM.zip › Figure 5/ODMR_100K.dat]

#Field Data
341.4069871	6.04E-07
341.4320906	3.04E-07
341.457194	6.72E-07
341.4822975	-4.50E-07
341.5074009	4.65E-07
341.5325044	6.71E-07
341.5576078	3.11E-07
341.5827113	4.33E-07
341.6078148	5.93E-07
341.6329182	3.45E-07
341.6580217	2.23E-08
341.6831251	3.68E-08
341.7082286	1.11E-06
341.733332	5.97E-07
341.7584355	5.91E-07
341.7835389	8.10E-07
341.8086424	-3.87E-07
341.8337459	4.27E-07
341.8588493	6.83E-07
341.8839528	3.62E-07
341.9090562	-2.11E-07
341.9341597	5.67E-07
341.9592631	1.01E-06
341.9843666	1.73E-06
342.00947	1.88E-06
342.0345735	1.10E-06
342.0596769	2.49E-07
342.0847804	3.44E-07
342.1098839	8.37E-07
342.1349873	2.58E-07
342.1600908	-1.54E-07
342.1851942	1.05E-06
342.2102977	1.14E-06
342.2354011	9.36E-07
342.2605046	7.01E-07
342.285608	1.13E-06
342.3107115	1.22E-06
342.3358149	-1.81E-07
342.3609184	-6.85E-07
342.3860219	-6.66E-08
342.4111253	5.33E-07
342.4362288	8.94E-07
342.4613322	4.52E-07
342.4864357	3.39E-07
342.5115391	1.63E-07
342.5366426	1.18E-06
342.561746	7.38E-07
342.5868495	6.28E-07
342.611953	1.74E-07
342.6370564	5.78E-07
342.6621599	1.11E-06
342.6872633	1.22E-06
342.7123668	5.98E-07
342.7374702	4.32E-07
342.7625737	1.62E-06
342.7876771	9.14E-07
342.8127806	-2.52E-07
342.837884	1.01E-06
342.8629875	1.61E-06
342.888091	1.62E-07
342.9131944	-4.19E-07
342.9382979	3.42E-07
342.9634013	1.10E-06
342.9885048	8.24E-07
343.0136082	8.91E-07
343.0387117	1.65E-06
343.0638151	9.02E-07
343.0889186	1.05E-06
343.1140221	1.34E-06
343.1391255	1.15E-06
343.164229	1.22E-06
343.1893324	1.33E-06
343.2144359	4.98E-07
343.2395393	8.41E-07
343.2646428	1.82E-06
343.2897462	1.10E-06
343.3148497	7.41E-07
343.3399531	5.99E-07
343.3650566	8.90E-07
343.3901601	3.49E-07
343.4152635	6.84E-07
343.440367	7.55E-07
343.4654704	1.04E-06
343.4905739	1.09E-06
343.5156773	7.39E-07
343.5407808	1.71E-06
343.5658842	1.34E-06
343.5909877	8.29E-07
343.6160912	3.74E-07
343.6411946	1.09E-06
343.6662981	1.82E-06
343.6914015	5.45E-07
343.716505	3.58E-07
343.7416084	6.62E-07
343.7667119	1.03E-06
343.7918153	1.31E-06
343.8169188	1.67E-06
343.8420222	2.35E-06
343.8671257	1.38E-06
343.8922292	1.02E-06
343.9173326	1.32E-06
343.9424361	1.12E-06
343.9675395	9.86E-07
343.992643	9.73E-07
344.0177464	1.22E-06
344.0428499	6.24E-07
344.0679533	1.37E-06
344.0930568	2.31E-06
344.1181603	2.72E-06
344.1432637	2.20E-06
344.1683672	2.32E-06
344.1934706	1.60E-06
344.2185741	1.19E-06
344.2436775	7.32E-07
344.268781	1.08E-06
344.2938844	1.67E-06
344.3189879	2.18E-06
344.3440913	1.43E-06
344.3691948	2.28E-06
344.3942983	2.40E-06
344.4194017	2.44E-06
344.4445052	3.50E-06
344.4696086	2.92E-06
344.4947121	2.33E-06
344.5198155	2.23E-06
344.544919	2.86E-06
344.5700224	2.91E-06
344.5951259	2.61E-06
344.6202293	2.71E-06
344.6453328	3.05E-06
344.6704363	3.35E-06
344.6955397	2.74E-06
344.7206432	3.60E-06
344.7457466	3.68E-06
344.7708501	3.63E-06
344.7959535	3.37E-06
344.821057	3.88E-06
344.8461604	4.47E-06
344.8712639	3.93E-06
344.8963674	4.30E-06
344.9214708	4.59E-06
344.9465743	4.52E-06
344.9716777	4.54E-06
344.9967812	5.18E-06
345.0218846	5.14E-06
345.0469881	5.16E-06
345.0720915	5.31E-06
345.097195	5.22E-06
345.1222984	5.77E-06
345.1474019	5.99E-06
345.1725054	5.88E-06
345.1976088	6.31E-06
345.2227123	6.04E-06
345.2478157	6.80E-06
345.2729192	7.26E-06
345.2980226	7.14E-06
345.3231261	6.41E-06
345.3482295	6.92E-06
345.373333	7.31E-06
345.3984365	7.47E-06
345.4235399	7.81E-06
345.4486434	7.17E-06
345.4737468	7.34E-06
345.4988503	7.55E-06
345.5239537	8.45E-06
345.5490572	7.95E-06
345.5741606	7.63E-06
345.5992641	7.71E-06
345.6243675	8.79E-06
345.649471	9.16E-06
345.6745745	9.28E-06
345.6996779	9.43E-06
345.7247814	8.74E-06
345.7498848	8.83E-06
345.7749883	9.65E-06
345.8000917	9.64E-06
345.8251952	9.65E-06
345.8502986	9.18E-06
345.8754021	9.10E-06
345.9005056	9.12E-06
345.925609	9.45E-06
345.9507125	9.70E-06
345.9758159	8.85E-06
346.0009194	9.36E-06
346.0260228	9.85E-06
346.0511263	9.89E-06
346.0762297	1.01E-05
346.1013332	9.23E-06
346.1264366	9.35E-06
346.1515401	9.70E-06
346.1766436	9.62E-06
346.201747	9.46E-06
346.2268505	9.31E-06
346.2519539	9.61E-06
346.2770574	9.63E-06
346.3021608	1.04E-05
346.3272643	9.70E-06
346.3523677	9.60E-06
346.3774712	1.12E-05
346.4025746	9.74E-06
346.4276781	8.72E-06
346.4527816	9.54E-06
346.477885	1.04E-05
346.5029885	9.96E-06
346.5280919	9.57E-06
346.5531954	9.68E-06
346.5782988	1.03E-05
346.6034023	9.96E-06
346.6285057	9.56E-06
346.6536092	1.03E-05
346.6787127	1.06E-05
346.7038161	9.79E-06
346.7289196	9.94E-06
346.754023	1.01E-05
346.7791265	9.68E-06
346.8042299	1.00E-05
346.8293334	9.75E-06
346.8544368	9.85E-06
346.8795403	9.15E-06
346.9046437	9.48E-06
346.9297472	8.46E-06
346.9548507	8.99E-06
346.9799541	9.44E-06
347.0050576	9.55E-06
347.030161	9.19E-06
347.0552645	8.71E-06
347.0803679	8.96E-06
347.1054714	8.73E-06
347.1305748	8.65E-06
347.1556783	7.71E-06
347.1807818	7.37E-06
347.2058852	7.45E-06
347.2309887	7.82E-06
347.2560921	6.64E-06
347.2811956	7.15E-06
347.306299	7.64E-06
347.3314025	7.48E-06
347.3565059	6.96E-06
347.3816094	6.81E-06
347.4067128	6.42E-06
347.4318163	6.21E-06
347.4569198	5.60E-06
347.4820232	5.24E-06
347.5071267	5.34E-06
347.5322301	4.89E-06
347.5573336	4.29E-06
347.582437	4.36E-06
347.6075405	4.25E-06
347.6326439	4.33E-06
347.6577474	4.12E-06
347.6828509	4.31E-06
347.7079543	3.97E-06
347.7330578	4.01E-06
347.7581612	3.88E-06
347.7832647	4.40E-06
347.8083681	3.61E-06
347.8334716	2.64E-06
347.858575	3.09E-06
347.8836785	2.30E-06
347.9087819	2.68E-06
347.9338854	3.68E-06
347.9589889	3.40E-06
347.9840923	3.12E-06
348.0091958	2.66E-06
348.0342992	3.16E-06
348.0594027	2.92E-06
348.0845061	2.06E-06
348.1096096	2.20E-06
348.134713	1.84E-06
348.1598165	2.35E-06
348.1849199	2.78E-06
348.2100234	2.76E-06
348.2351269	2.84E-06
348.2602303	2.33E-06
348.2853338	2.06E-06
348.3104372	1.50E-06
348.3355407	1.69E-06
348.3606441	1.44E-06
348.3857476	2.15E-06
348.410851	3.17E-06
348.4359545	2.46E-06
348.461058	1.62E-06
348.4861614	2.71E-06
348.5112649	2.78E-06
348.5363683	2.04E-06
348.5614718	1.66E-06
348.5865752	1.93E-06
348.6116787	1.65E-06
348.6367821	1.38E-06
348.6618856	2.15E-06
348.686989	2.34E-06
348.7120925	1.89E-06
348.737196	1.53E-06
348.7622994	2.06E-06
348.7874029	8.33E-07
348.8125063	5.81E-07
348.8376098	1.46E-06
348.8627132	1.19E-06
348.8878167	9.88E-07
348.9129201	1.53E-06
348.9380236	1.50E-06
348.9631271	1.07E-06
348.9882305	1.64E-06
349.013334	1.43E-06
349.0384374	1.52E-06
349.0635409	2.61E-07
349.0886443	1.99E-07
349.1137478	5.74E-07
349.1388512	8.73E-07
349.1639547	8.58E-07
349.1890581	1.27E-06
349.2141616	1.59E-06
349.2392651	1.10E-06
349.2643685	1.51E-06
349.289472	1.34E-06
349.3145754	9.13E-07
349.3396789	1.52E-06
349.3647823	1.23E-06
349.3898858	1.22E-06
349.4149892	1.26E-06
349.4400927	1.38E-06
349.4651962	1.98E-06
349.4902996	9.35E-07
349.5154031	1.06E-06
349.5405065	7.53E-07
349.56561	1.43E-06
349.5907134	2.52E-06
349.6158169	1.95E-06
349.6409203	7.96E-07
349.6660238	7.21E-07
349.6911272	1.23E-06
349.7162307	9.62E-07
349.7413342	1.36E-06
349.7664376	1.66E-07
349.7915411	6.33E-07
349.8166445	8.32E-07
349.841748	1.08E-06
349.8668514	1.01E-06
349.8919549	6.50E-07
349.9170583	3.30E-07
349.9421618	8.45E-07
349.9672653	4.47E-07
349.9923687	9.49E-07
350.0174722	8.33E-07
350.0425756	1.16E-06
350.0676791	1.28E-06
350.0927825	1.16E-06
350.117886	1.28E-06
350.1429894	1.21E-06
350.1680929	7.33E-07
350.1931963	1.12E-06
350.2182998	7.28E-07
350.2434033	1.08E-06
350.2685067	1.33E-06
350.2936102	7.15E-07
350.3187136	7.31E-07
350.3438171	3.93E-07
350.3689205	-5.40E-08
350.394024	1.64E-08
350.4191274	9.34E-07
350.4442309	2.72E-07
350.4693343	7.81E-07
350.4944378	1.55E-06
350.5195413	1.48E-06
350.5446447	9.76E-07
350.5697482	3.10E-07
350.5948516	7.53E-07
350.6199551	7.01E-07
350.6450585	6.54E-07
350.670162	1.07E-06
350.6952654	7.14E-07
350.7203689	1.07E-06
350.7454724	1.60E-06
350.7705758	1.13E-06
350.7956793	6.94E-07
350.8207827	3.79E-07
350.8458862	5.95E-07
350.8709896	-2.29E-08
350.8960931	-4.52E-07
350.9211965	-8.74E-08
350.9463	5.37E-07
350.9714034	4.16E-07
350.9965069	1.46E-07
351.0216104	1.76E-07
351.0467138	2.51E-07
351.0718173	6.91E-07
351.0969207	5.61E-07
351.1220242	3.73E-07
351.1471276	7.21E-07
351.1722311	6.16E-07
351.1973345	8.70E-07
351.222438	1.46E-06
351.2475415	6.91E-07
351.2726449	2.67E-07
351.2977484	1.16E-07
351.3228518	3.01E-07
351.3479553	7.90E-07
351.3730587	4.92E-07
351.3981622	4.11E-07
351.4232656	-2.71E-07
351.4483691	-2.48E-07
